# Supplementary material for: Bi-EB: Empirical Bayesian Biclustering for Multi-Omics Data Integration Pattern Identification among Species
Source: Genes (Basel). 2022 Oct 30;13(11):1982. doi: 10.3390/genes13111982 (PMC9690013; doi:10.3390/genes13111982)
Supplement: Supplementary file 1 [file genes-13-01982-s001.zip]

Archive with 17 entries (17 files):
- Supplementary File S1_CCLE_breast cancer cell lines annotation.xlsx
- Supplementary File S2_1CCLE_breast_cancer_mRNA.xlsx
- Supplementary File S2_2_CCLE_breast_cancer_mRNA.xlsx
- Supplementary File S3_1_CCLE_Breast cancer cell line protein.xlsx
- Supplementary File S3_2_CCLE_Breast cancer cell line protein.xlsx
- Supplementary File S3_3_CCLE_Breast cancer cell line protein.xlsx
- Supplementary File S4_CCLE mRNA¿Cprotein correlation by Spearman correlation or Pearson correlation calculation..xlsx
- Supplementary File S5_TCGA BRCA patient annotation.xlsx
- Supplementary File S6_1_TCGA BRCA mRNA sequence profiles.xlsx
- Supplementary File S6_2_TCGA BRCA mRNA sequence profiles.xlsx
- Supplementary File S6_3_TCGA BRCA mRNA sequence profiles.xlsx
- Supplementary File S6_4_TCGA BRCA mRNA sequence profiles.xlsx
- Supplementary File S6_5_TCGA BRCA mRNA sequence profiles.xlsx
- Supplementary File S6_6_TCGA BRCA mRNA sequence profiles.xlsx
- Supplementary File S7_TCGA BRCA protein expression profiles.xlsx
- Supplementary File S8_TCGA_mRNA and protein RPPA annotation.xlsx
- Supplementary File S9_synthetic_data.xlsx
