# Supplementary material for: Bi-EB: Empirical Bayesian Biclustering for Multi-Omics Data Integration Pattern Identification among Species
Source: Genes (Basel). 2022 Oct 30;13(11):1982. doi: 10.3390/genes13111982 (PMC9690013; doi:10.3390/genes13111982)
Supplement: Supplementary file 1 [file genes-13-01982-s001.zip › Supplementary File S1_CCLE_breast cancer cell lines annotation.xlsx]

## Sheet: CCLE_breast cancer_annotation
Supplementary table 1: Breast cancer cell lines annotation in CCLE
Jiang, G., Zhang, S., Yazdanparast, A. et al. Comprehensive comparison of molecular portraits between cell lines and tumors in breast cancer. BMC Genomics 17, 525 (2016). https://doi.org/10.1186/s12864-016-2911-z
CCLE_name	primary_disease	stripped_cell_line_name	sex	source	sample_collection_site	primary_or_metastasis	age	lineage_subtype	lineage_sub_subtype	lineage_molecular_subtype	Our_subtypes
EFM192A_BREAST	Breast Cancer	EFM192A	Female	DSMZ	pleural_effusion	Metastasis	46	breast_adenocarcinoma	ERpos_HER2pos	HER2_amp	luminal_B
AU565_BREAST	Breast Cancer	AU565	Female	ATCC	pleural_effusion	Metastasis	43	breast_adenocarcinoma	ERneg_HER2pos	HER2_amp	HER2
SUM225CWN_BREAST	Breast Cancer	SUM225CWN	Female	Asterand	breast	Metastasis		breast_adenocarcinoma	ERneg_HER2pos	basal	HER2
HS281T_FIBROBLAST	Fibroblast	HS281T	Female	ATCC	fibroblast		37	fibroblast_breast	Unknown	Unknown	HER2
HS274T_FIBROBLAST	Fibroblast	HS274T	Female	ATCC	fibroblast		66	fibroblast_breast	Unknown	Unknown	luminal_B
HS343T_FIBROBLAST	Fibroblast	HS343T	Female	ATCC	fibroblast		47	fibroblast_breast	Unknown	Unknown	HER2
HS742T_FIBROBLAST	Fibroblast	HS742T	Female	ATCC	fibroblast		71	fibroblast_breast	Unknown	Unknown	luminal_A
HS739T_FIBROBLAST	Fibroblast	HS739T	Female		fibroblast		52	fibroblast_breast	Unknown	Unknown	basal
HS606T_FIBROBLAST	Fibroblast	HS606T	Female	ATCC	fibroblast		44	fibroblast_breast	Unknown	Unknown	luminal_B
MDAMB134VI_BREAST	Breast Cancer	MDAMB134VI	Female	ATCC	pleural_effusion	Metastasis	47	breast_ductal_carcinoma	ERpos_HER2neg	luminal	luminal_A
ZR751_BREAST	Breast Cancer	ZR751	Female	ATCC	ascites	Metastasis	63	breast_ductal_carcinoma	ERpos_HER2neg	luminal	luminal_A
HCC1187_BREAST	Breast Cancer	HCC1187	Female	ATCC	breast	Primary	41	breast_ductal_carcinoma	ERneg_HER2neg	basal_A	basal
T47D_BREAST	Breast Cancer	T47D	Female	ATCC	pleural_effusion	Metastasis	54	breast_ductal_carcinoma	ERpos_HER2neg	luminal	luminal_A
HCC1599_BREAST	Breast Cancer	HCC1599	Female	ATCC	breast	Primary	44	breast_ductal_carcinoma	ERneg_HER2neg	basal_A	basal
HCC1937_BREAST	Breast Cancer	HCC1937	Female	ATCC	breast	Primary	24	breast_ductal_carcinoma	ERneg_HER2neg	basal_A	basal
HCC38_BREAST	Breast Cancer	HCC38	Female	ATCC	breast	Primary	50	breast_ductal_carcinoma	ERneg_HER2neg	basal_A	basal
HCC1419_BREAST	Breast Cancer	HCC1419	Female	ATCC	breast	Primary	42	breast_ductal_carcinoma	ERpos_HER2pos	HER2_amp	HER2
BT549_BREAST	Breast Cancer	BT549	Female	ATCC	breast	Primary	72	breast_ductal_carcinoma	ERneg_HER2neg	basal_B	basal
EFM19_BREAST	Breast Cancer	EFM19	Female	DSMZ	pleural_effusion	Metastasis	50	breast_ductal_carcinoma	ERpos_HER2neg	luminal	luminal_A
HCC1500_BREAST	Breast Cancer	HCC1500	Female	ATCC	breast	Primary	32	breast_ductal_carcinoma	ERpos_HER2neg	luminal	basal
HCC1143_BREAST	Breast Cancer	HCC1143	Female	ATCC	breast	Primary	52	breast_ductal_carcinoma	ERneg_HER2neg	basal_A	basal
BT20_BREAST	Breast Cancer	BT20	Female	ATCC	breast	Primary	74	breast_ductal_carcinoma	ERneg_HER2neg	basal_A	basal
UACC893_BREAST	Breast Cancer	UACC893	Female	ATCC	breast	Primary	57	breast_ductal_carcinoma	ERneg_HER2pos	HER2_amp	HER2
UACC812_BREAST	Breast Cancer	UACC812	Female	ATCC	breast	Primary	43	breast_ductal_carcinoma	ERpos_HER2pos	luminal	luminal_B
MDAMB157_BREAST	Breast Cancer	MDAMB157	Female	ATCC	pleural_effusion	Metastasis	44	breast_ductal_carcinoma	ERneg_HER2neg	basal_B	basal
HCC1806_BREAST	Breast Cancer	HCC1806	Female	ATCC	breast	Primary	60	breast_ductal_carcinoma	ERneg_HER2neg	basal_A	basal
HDQP1_BREAST	Breast Cancer	HDQP1	Female	DSMZ	breast	Primary	50	breast_ductal_carcinoma	ERneg_HER2neg	basal_A	basal
HCC70_BREAST	Breast Cancer	HCC70	Female	ATCC	breast	Primary	49	breast_ductal_carcinoma	ERneg_HER2neg	basal_A	basal
HCC2157_BREAST	Breast Cancer	HCC2157	Female	ATCC	breast	Primary	48	breast_ductal_carcinoma	ERneg_HER2neg	basal_A	basal
HCC1395_BREAST	Breast Cancer	HCC1395	Female	ATCC	breast	Primary	43	breast_ductal_carcinoma	ERneg_HER2neg	basal_B	basal
JIMT1_BREAST	Breast Cancer	JIMT1	Female	DSMZ	pleural_effusion	Metastasis	62	breast_ductal_carcinoma	ERneg_HER2pos	basal_A	HER2
HCC202_BREAST	Breast Cancer	HCC202	Female	ATCC	breast	Primary	82	breast_ductal_carcinoma	ERneg_HER2pos	HER2_amp	HER2
HCC2218_BREAST	Breast Cancer	HCC2218	Female	ATCC	breast	Primary	38	breast_ductal_carcinoma	ERneg_HER2pos	HER2_amp	HER2
MDAMB175VII_BREAST	Breast Cancer	MDAMB175VII	Female	ATCC	pleural_effusion	Metastasis	56	breast_ductal_carcinoma	ERpos_HER2neg	HER2_amp	luminal_A
BT483_BREAST	Breast Cancer	BT483	Female	ATCC	breast	Primary	23	breast_ductal_carcinoma	ERpos_HER2neg	luminal	luminal_A
ZR7530_BREAST	Breast Cancer	ZR7530	Female	ATCC	ascites	Metastasis	47	breast_ductal_carcinoma	ERpos_HER2pos	HER2_amp	luminal_B
HCC1954_BREAST	Breast Cancer	HCC1954	Female	ATCC	breast	Primary	61	breast_ductal_carcinoma	ERneg_HER2pos	basal_A	HER2
CAL148_BREAST	Breast Cancer	CAL148	Female	DSMZ	pleural_effusion	Metastasis	58	breast_ductal_carcinoma	ERneg_HER2neg	luminal_HER2_amp	basal
BT474_BREAST	Breast Cancer	BT474	Female	ATCC	breast	Primary	60	breast_ductal_carcinoma	ERpos_HER2pos	HER2_amp	luminal_B
SUM1315MO2_BREAST	Breast Cancer	SUM1315MO2	Female	Asterand	skin	Metastasis		breast_ductal_carcinoma	ERneg_HER2neg	basal	basal
SUM149PT_BREAST	Breast Cancer	SUM149PT	Female	Asterand	breast	Primary		breast_ductal_carcinoma	ERneg_HER2neg	basal_B	basal
VP229_BREAST	Breast Cancer	VP229	Female	Sigma-Aldrich	breast	Primary	47	breast_ductal_carcinoma		Unknown	luminal_B
HCC1008_BREAST	Breast Cancer	HCC1008	Female	ATCC	lymph_node	Metastasis	67	breast_ductal_carcinoma	ERpos_HER2pos	Unknown	HER2
MFM223_BREAST	Breast Cancer	MFM223	Female	DSMZ	pleural_effusion	Metastasis		breast_ductal_carcinoma	ERneg_HER2neg	luminal	basal
YMB1E_BREAST	Breast Cancer	YMB1E	Unknown	Sanger	ascites	Metastasis		breast_ductal_carcinoma		Unknown	luminal_A
SKBR3_BREAST	Breast Cancer	SKBR3	Female	ATCC	pleural_effusion	Metastasis	43	breast_carcinoma	ERneg_HER2pos	HER2_amp	HER2
MCF7_BREAST	Breast Cancer	MCF7	Female	ATCC	pleural_effusion	Metastasis	69	breast_carcinoma	ERpos_HER2neg	luminal	luminal_A
KPL1_BREAST	Breast Cancer	KPL1	Female	DSMZ	pleural_effusion	Metastasis	50	breast_carcinoma	ERpos_HER2neg	luminal	luminal_A
HS578T_BREAST	Breast Cancer	HS578T	Female	ATCC	breast	Primary	74	breast_carcinoma	ERneg_HER2neg	basal_B	basal
CAL120_BREAST	Breast Cancer	CAL120	Female	DSMZ	pleural_effusion	Metastasis	43	breast_carcinoma	ERneg_HER2neg	basal_B	basal
DU4475_BREAST	Breast Cancer	DU4475	Female	ATCC	skin	Metastasis	62	breast_carcinoma	ERneg_HER2neg	luminal_HER2_amp	basal
HCC1428_BREAST	Breast Cancer	HCC1428	Female	ATCC	pleural_effusion	Metastasis	49	breast_carcinoma	ERpos_HER2neg	luminal	luminal_A
MDAMB436_BREAST	Breast Cancer	MDAMB436	Female	ATCC	pleural_effusion	Metastasis	43	breast_carcinoma	ERneg_HER2neg	basal_B	basal
HMC18_BREAST	Breast Cancer	HMC18	Female	HSRRB	pleural_effusion	Metastasis	35	breast_carcinoma	ERneg_HER2neg	basal_B	basal
MDAMB231_BREAST	Breast Cancer	MDAMB231	Female	ATCC	pleural_effusion	Metastasis	51	breast_carcinoma	ERneg_HER2neg	basal_B	basal
CAMA1_BREAST	Breast Cancer	CAMA1	Female	ATCC	pleural_effusion	Metastasis	51	breast_carcinoma	ERpos_HER2neg	luminal	luminal_A
MDAMB468_BREAST	Breast Cancer	MDAMB468	Female	ATCC	pleural_effusion	Metastasis	51	breast_carcinoma	ERneg_HER2neg	basal_A	basal
CAL51_BREAST	Breast Cancer	CAL51	Female	DSMZ	pleural_effusion	Metastasis	45	breast_carcinoma	ERneg_HER2neg	basal_B	basal
CAL851_BREAST	Breast Cancer	CAL851	Female	DSMZ	breast	Primary	35	breast_carcinoma	ERneg_HER2neg	basal_A	basal
MDAMB415_BREAST	Breast Cancer	MDAMB415	Female	ATCC	pleural_effusion	Metastasis	38	breast_carcinoma	ERpos_HER2neg	HER2_amp	luminal_A
MDAMB453_BREAST	Breast Cancer	MDAMB453	Female	ATCC	pericardial_effusion	Metastasis	48	breast_carcinoma	ERneg_HER2neg	HER2_amp	HER2
HCC1569_BREAST	Breast Cancer	HCC1569	Female	ATCC	breast	Primary	70	breast_carcinoma	ERneg_HER2pos	basal_A	HER2
MDAMB361_BREAST	Breast Cancer	MDAMB361	Female	ATCC	central_nervous_system	Metastasis	40	breast_carcinoma	ERpos_HER2pos	HER2_amp	luminal_B
EVSAT_BREAST	Breast Cancer	EVSAT	Female		ascites	Metastasis		breast_carcinoma		Unknown	HER2
YMB1_BREAST	Breast Cancer	YMB1	Female	HSRRB	ascites	Metastasis	63	breast_carcinoma		Unknown	HER2
MDAMB330_BREAST	Breast Cancer	MDAMB330	Female	ATCC	pleural_effusion	Metastasis	43	breast_carcinoma		Unknown	luminal_B
SUM102PT_BREAST	Breast Cancer	SUM102PT	Female	Asterand	breast	Primary		breast_carcinoma	ERneg_HER2neg	basal	basal
SUM159PT_BREAST	Breast Cancer	SUM159PT	Female	Asterand	breast	Primary		breast_carcinoma	ERneg_HER2neg	basal_B	basal
SUM185PE_BREAST	Breast Cancer	SUM185PE	Female	Asterand	pleural_effusion	Metastasis		breast_carcinoma	ERneg_HER2neg	luminal	basal
SUM190PT_BREAST	Breast Cancer	SUM190PT	Female	Asterand	breast	Primary		breast_carcinoma	ERneg_HER2pos	basal_A	HER2
SUM229PE_BREAST	Breast Cancer	SUM229PE	Female	Asterand	pleural_effusion	Metastasis		breast_carcinoma	ERneg_HER2neg	basal	basal
SUM44PE_BREAST	Breast Cancer	SUM44PE	Female	Asterand	pleural_effusion	Metastasis		breast_carcinoma	ERpos_HER2pos	luminal	HER2
SUM52PE_BREAST	Breast Cancer	SUM52PE	Female	Asterand	pleural_effusion	Metastasis		breast_carcinoma	ERpos_HER2pos	luminal	luminal_B
MRKNU1_BREAST	Breast Cancer	MRKNU1	Unknown	Sanger	breast			breast_carcinoma	Unknown	Unknown	luminal_B
OCUBM_BREAST	Breast Cancer	OCUBM	Unknown	Sanger	pleural_effusion	Metastasis		breast_carcinoma	Unknown	Unknown	Unknown
184A1_BREAST	Breast Cancer	184A1	Unknown		breast			Unknown	Unknown	Unknown	Unknown
COLO824_BREAST	Breast Cancer	COLO824	Female	DSMZ	pleural_effusion	Metastasis		Unknown	Unknown	Unknown	Unknown
600MPE_BREAST	Breast Cancer	600MPE	Unknown		pleural_effusion	Metastasis		Unknown	Unknown	Unknown	Unknown
HCC2185_BREAST	Breast Cancer	HCC2185	Unknown		pleural_effusion	Metastasis		Unknown	Unknown	Unknown	HER2
HCC2688_BREAST	Breast Cancer	HCC2688	Unknown		breast			Unknown	Unknown	Unknown	Unknown
HCC3153_BREAST	Breast Cancer	HCC3153	Unknown		breast			Unknown	Unknown	Unknown	basal
LY2_BREAST	Breast Cancer	LY2	Unknown		breast	Metastasis		Unknown	Unknown	Unknown	luminal_A
MACLS2_BREAST	Breast Cancer	MACLS2	Unknown		pleural_effusion	Metastasis		Unknown	Unknown	Unknown	Unknown
MCF12A_BREAST	Breast Cancer	MCF12A	Unknown		breast			Unknown	Unknown	Unknown	Unknown
MX1_BREAST	Breast Cancer	MX1	Unknown		breast			Unknown	Unknown	Unknown	Unknown
SKBR5_BREAST	Breast Cancer	SKBR5	Unknown		breast			Unknown	Unknown	Unknown	HER2
SKBR7_BREAST	Breast Cancer	SKBR7	Unknown		breast			Unknown	Unknown	Unknown	basal
ZR75B_BREAST	Breast Cancer	ZR75B	Unknown		ascites	Metastasis		Unknown	Unknown	Unknown	luminal_A
