# Supplementary material for: Bi-EB: Empirical Bayesian Biclustering for Multi-Omics Data Integration Pattern Identification among Species
Source: Genes (Basel). 2022 Oct 30;13(11):1982. doi: 10.3390/genes13111982 (PMC9690013; doi:10.3390/genes13111982)
Supplement: Supplementary file 1 [file genes-13-01982-s001.zip › Supplementary File S2_1CCLE_breast_cancer_mRNA.xlsx]

## Sheet: CCLE_breast_cancer_mRNA1
Supplement Table 2_1. Breast cancer mRNA data from CCLE (https://sites.broadinstitute.org/ccle/)
Refer to : Barretina J, Caponigro G, Stransky N, Venkatesan K, Margolin AA, Kim S, Wilson CJ, Lehár J, Kryukov GV, Sonkin D, Reddy A, Liu M, Murray L, Berger MF, Monahan JE, Morais P, Meltzer J, Korejwa A, Jané-Valbuena J, Mapa FA, Thibault J, Bric-Furlong E, Raman P, Shipway A, Engels IH, Cheng J, Yu GK, Yu J, Aspesi P Jr, de Silva M, Jagtap K, Jones MD, Wang L, Hatton C, Palescandolo E, Gupta S…
Description	Accession	BREAST	BREAST	BREAST	BREAST	BREAST	BREAST	BREAST	BREAST	BREAST	BREAST	BREAST	BREAST	BREAST	BREAST	BREAST	BREAST	BREAST	BREAST	BREAST	BREAST	BREAST	BREAST	BREAST	BREAST	BREAST	BREAST	BREAST	BREAST	BREAST	BREAST	BREAST	BREAST	BREAST	BREAST	BREAST	BREAST	BREAST	BREAST	BREAST	BREAST	BREAST	BREAST	BREAST	BREAST	BREAST	BREAST	BREAST	BREAST
54675	54675	EFM192A	EVSAT	MDAMB453	MDAMB231	MDAMB468	BT549	CAL851	EFM19	BT474	HS606T	MDAMB415	AU565	HS578T	BT20	MDAMB361	MDAMB436	SKBR3	HCC1143	HCC1937	HCC1569	HCC1395	HCC1187	HCC2218	HCC1954	CAMA1	HMC18	HCC2157	HS739T	HCC38	DU4475	MDAMB175VII	YMB1	T47D	ZR751	HCC70	MCF7	HCC202	MDAMB157	HCC1419	BT483	HS281T	HCC1428	HS274T	ZR7530	HS343T	CAL51	CAL120	JIMT1
DDR1	1007_s_at	12.0484	10.6778	10.8635	9.1408	12.1104	8.88873	11.8266	11.4245	10.5109	8.89507	12.436	11.789	9.44895	11.4218	11.5961	8.6106	11.6188	11.7916	11.3144	10.6651	10.9603	11.6883	11.4795	10.8454	11.5459	7.62686	10.8359	9.46117	11.2393	10.6063	11.4809	11.6258	11.7418	10.967	11.5809	11.6984	12.1331	9.35168	11.4409	12.2211	8.43303	10.4779	8.47716	11.6094	7.78727	10.108	9.3918	11.2191
RFC2	1053_at	10.2841	11.114	9.9218	9.88718	8.93421	9.57646	9.327	8.73973	9.94276	7.88933	8.54931	10.4029	8.24924	9.29172	10.1242	9.84577	9.98939	7.9815	9.32632	9.65409	9.40068	10.0259	7.75336	9.42235	9.4757	8.56975	9.43762	7.76529	10.0473	9.68078	8.95377	8.86927	9.80431	8.67727	9.70261	9.28656	10.3025	8.98788	8.77206	8.79105	8.30512	9.89859	7.78369	8.66265	8.82433	9.47675	8.86103	8.79784
HSPA6	117_at	4.10251	3.78804	3.76597	3.81356	4.09121	3.83422	3.84151	4.00334	3.72603	4.11396	3.98521	3.92173	4.28335	4.04788	4.13052	4.6991	4.11819	4.05847	3.66857	4.5636	3.7412	4.00328	4.23786	4.05546	3.76763	3.82539	4.28897	4.29038	4.03715	4.14554	4.54252	4.03474	3.95446	3.8948	4.37653	3.82421	4.12715	4.05683	4.01757	4.38778	3.96523	3.9407	3.89492	4.10118	4.06476	3.69274	3.70347	4.13228
PAX8	121_at	6.59755	7.06404	6.38217	7.65597	6.97689	7.76033	6.87565	7.28365	6.65816	6.73594	7.28171	6.69423	6.90549	7.30645	6.64834	8.04846	6.44698	6.14031	6.48051	6.58253	6.95338	6.4428	7.40094	7.18355	6.85916	8.45941	7.98567	7.22347	6.40611	7.0225	6.63851	7.04041	6.48322	6.46164	6.6385	7.18594	7.10518	6.46197	6.93947	7.01906	7.74226	6.67945	6.98486	7.3065	6.77972	9.76441	8.51507	6.76978
GUCA1A	1255_g_at	3.5059	3.64082	3.4518	3.40923	3.72365	3.63272	3.44046	3.66208	3.46487	4.80366	3.53638	3.45238	3.5367	3.37626	3.46526	3.47654	3.70697	3.64673	3.41799	3.48163	3.47135	3.43452	3.50078	3.4987	3.55459	3.70235	3.48855	3.41407	3.41601	3.50812	3.51255	3.21269	3.49525	3.47114	3.43851	3.50135	3.44812	3.29722	3.51662	3.53649	3.51525	3.49783	3.43805	3.52843	3.58008	3.48275	3.40806	3.46883
UBA7	1294_at	6.12179	5.22603	5.12587	5.93593	5.92715	5.19125	5.22408	5.1082	5.16507	6.99387	5.89892	6.54473	6.78579	6.96678	4.84978	5.13939	5.97652	5.52245	5.89447	5.41907	5.51725	6.44922	5.18482	5.50461	4.7281	5.01637	5.58682	7.0871	5.46481	5.25423	6.21563	4.92808	5.08003	5.06096	7.31598	5.17172	5.40857	6.28336	4.72455	5.2203	6.78509	4.85133	6.7232	5.12531	6.6646	5.11177	5.0514	6.86254
THRA	1316_at	6.04096	6.07367	4.8893	6.53886	4.98094	5.11794	4.73303	6.24366	6.22661	6.43477	5.52105	6.35444	5.64768	4.89899	4.58152	4.8541	6.30715	4.7097	4.86739	5.62456	5.15809	5.06669	4.60072	4.79451	6.51136	5.08457	5.62548	6.43826	5.72121	6.17449	5.28787	6.07444	5.84181	5.1213	5.56006	4.92335	5.29858	5.52697	4.64158	5.78253	5.54476	5.05287	5.80313	5.36128	5.86846	4.79687	4.79661	6.24592
PTPN21	1320_at	4.21567	4.40004	4.15506	5.0151	4.45756	5.16008	4.13407	3.98419	3.86546	5.32051	4.0428	6.14184	5.52671	5.07062	4.3067	4.21611	5.43118	4.42313	4.03739	4.47291	4.85724	4.77167	4.39765	4.46465	3.88913	4.27819	4.03766	4.77068	4.76882	4.15835	4.07444	4.09902	4.96504	3.77045	4.47768	4.17072	4.41839	4.37472	4.04347	3.86993	5.65984	5.18988	5.63098	3.71891	5.54723	4.40818	5.20939	4.71812
CCL5	1405_i_at	3.88464	3.26882	3.36605	4.02475	4.25753	5.05517	5.2692	3.39879	3.37871	3.66849	3.6484	3.89915	4.28421	3.51666	3.70638	8.24755	4.07866	4.85241	8.66978	8.45368	6.68922	3.75968	3.69137	5.40711	3.42815	3.7432	3.93558	3.53232	3.69978	3.62769	3.3278	3.29872	3.7914	3.32163	8.10194	3.24867	4.26974	3.85224	3.35432	3.83734	4.11583	3.76017	3.7347	3.4268	3.60757	3.37393	4.4497	4.21671
CYP2E1	1431_at	5.46476	3.74806	4.47822	3.83396	3.79255	3.737	4.1933	3.66201	3.86259	4.17495	3.94529	3.6586	3.82859	3.79175	3.55681	3.72432	3.59971	3.63146	4.65769	3.9793	4.1102	4.91621	3.93074	3.6034	3.80282	3.83476	3.93624	3.90057	3.8392	4.1379	4.08717	3.85439	4.01438	3.70662	6.09178	3.73613	3.93194	4.00306	3.80893	3.99645	4.06916	3.81744	4.04888	3.80208	4.78613	3.70018	3.71829	3.85315
EPHB3	1438_at	7.52546	7.68056	8.49646	4.74134	6.9917	4.72184	5.92312	6.94996	8.29903	5.65411	6.12166	7.66998	5.22776	7.1383	7.2406	4.32568	8.0211	6.4876	8.37429	9.36362	6.26373	5.78514	7.44475	6.73725	6.51658	4.83663	8.21478	6.31912	6.36823	4.87668	5.9279	5.73408	7.7059	4.88069	6.56634	6.66551	7.66129	5.30133	7.37219	6.91928	5.58571	7.71513	5.25465	7.70016	5.47936	7.08531	4.53552	6.74929
ESRRA	1487_at	7.47413	8.62378	7.51662	7.46497	8.25525	7.71429	7.83862	7.21957	8.38326	6.82533	7.50021	8.9285	6.69777	7.38329	7.68165	8.7921	8.72397	6.70506	7.98312	7.92902	8.40768	8.43436	8.22002	8.1529	6.88394	7.43412	8.47051	6.84623	6.81577	7.17326	6.74501	7.99972	7.42617	7.58371	7.78528	8.14437	8.54346	6.7783	7.24368	7.15254	6.67694	7.58659	6.97705	7.24999	6.62363	6.58173	7.38797	7.5917
CYP2A6	1494_f_at	5.77097	5.62043	5.50116	5.35445	5.58708	5.72744	5.3734	5.39119	5.1626	5.39234	5.41256	5.55764	5.55494	5.59187	8.53816	5.15974	5.69747	5.44521	5.34002	5.3237	5.48515	5.5069	5.63302	5.37332	5.3279	5.68033	5.85967	5.00617	5.08465	5.89767	5.14648	5.36805	5.34958	5.42966	5.31084	5.30883	5.39044	5.16483	5.19303	5.41777	5.24356	5.2805	5.28173	5.27033	5.34822	4.79163	5.06788	5.31419
SCARB1	1552256_a_at	10.1317	9.88007	6.75268	8.11684	6.80854	8.79325	10.1537	9.42429	7.64977	6.43463	10.2919	10.8546	7.18973	8.10041	9.413	10.5442	10.4354	9.18139	8.41889	11.6082	8.80212	8.89956	8.25894	8.31404	6.8232	9.34365	9.52138	6.28249	9.20188	8.47025	9.12076	8.08295	9.26376	8.0405	7.76748	8.81569	9.23759	7.46406	6.88661	9.323	5.19108	8.39288	6.89741	8.79017	6.23998	9.16594	8.89039	9.64311
TTLL12	1552257_a_at	9.43486	10.9927	10.9423	8.84614	10.1296	8.86352	9.43653	9.08749	9.86938	7.90999	9.02006	10.2604	8.84054	9.24144	9.6798	9.39679	10.1454	9.67606	8.57188	10.8634	9.42432	8.82669	10.0314	8.8675	9.48728	10.0075	10.36	8.06026	8.92481	9.1568	9.43045	9.39307	8.62396	8.52766	9.79081	8.41833	9.34642	8.41441	9.42367	8.37605	8.54194	8.85881	7.91764	9.84189	8.86865	8.91621	8.74593	8.85974
LINC00152	1552258_at	5.22702	4.32019	4.89831	5.47957	4.8618	4.89386	4.58738	4.51734	4.43427	4.63553	4.93661	4.98237	5.82868	5.18745	4.71968	5.48662	4.7285	6.31475	5.04592	4.32893	5.35179	4.56115	4.57653	5.01525	4.71519	5.38418	5.30317	4.873	5.22558	4.54465	4.80223	4.9078	4.7011	4.68296	5.7981	4.74891	4.77152	4.88047	4.67986	4.70975	6.04206	5.09401	5.48312	5.0073	6.07572	4.78275	4.99306	4.89347
WFDC2	1552261_at	3.84518	3.92017	3.73818	3.94159	4.27931	3.92152	4.41445	3.99033	3.76427	4.00951	4.1043	3.87287	3.81831	4.28369	3.95526	3.85832	4.15403	3.95704	3.65854	3.94187	3.77148	4.4219	4.05931	4.01343	4.06571	3.94681	4.70773	3.96943	4.10574	4.03438	3.98888	4.11601	3.90277	3.66614	3.84348	4.07198	4.01359	3.60037	4.02047	3.90801	3.84796	3.93944	3.98911	4.15503	3.93018	3.90632	3.98534	4.2463
MAPK1	1552263_at	5.97755	6.98463	7.02438	7.11864	6.86129	6.67636	6.52933	6.1067	6.50984	6.6657	6.97985	6.38566	7.53921	6.50916	6.49508	7.69965	6.82139	7.32643	7.21906	6.14816	6.45962	6.76136	6.01975	8.30766	7.96496	6.79315	6.79427	6.72133	8.65858	7.13204	7.35589	6.63385	6.41326	6.71046	7.63801	5.54151	6.34347	6.25676	6.26312	7.53467	7.14464	6.0441	7.14497	6.46833	7.04584	7.30056	5.80398	6.32562
MAPK1	1552264_a_at	8.69704	9.2909	8.99621	8.67937	9.26059	8.59192	8.9551	8.79118	9.0201	9.4497	8.2527	8.72391	10.0147	9.04195	8.9299	9.08391	8.51004	9.65717	9.27761	8.68352	8.96062	8.91608	8.46541	10.2766	9.2021	8.43956	8.45807	9.10192	10.6046	8.74251	9.17941	9.40564	8.75262	8.99663	9.7653	7.90826	8.21667	8.27014	8.55866	9.32418	9.42987	8.04262	9.08015	8.41679	9.21892	8.46697	7.79857	8.43529
ADAM32	1552266_at	3.33868	3.79867	3.33538	3.53774	3.79202	3.93013	3.68067	3.3408	3.70145	3.57141	3.12302	3.3286	3.3513	3.56513	3.38456	3.45398	3.36498	3.43469	3.38421	3.54787	3.35981	3.63535	3.52769	3.64167	3.6097	3.55544	3.50813	3.37064	3.76764	3.55939	3.61592	3.24146	3.32063	3.48923	3.33149	4.31258	3.45594	3.29557	3.50433	3.53193	3.51069	3.58437	3.52262	3.58141	3.61279	3.14392	3.86612	3.36532
SPATA17	1552269_at	3.47154	3.6329	3.99259	3.39966	3.52401	3.83868	3.96996	3.40187	4.88799	3.47566	3.52753	3.28956	3.62997	3.50318	4.22082	4.41162	3.59645	4.14112	3.6127	3.64475	3.95165	3.76174	4.19965	3.98775	3.77635	3.60609	3.67788	3.24203	3.61646	3.84398	3.75985	4.17103	4.08089	4.08599	3.45088	4.91413	5.02663	3.68058	4.05965	4.68353	3.56066	3.49608	3.51698	4.06724	3.37426	3.91377	4.97514	4.27964
PRR22	1552271_at	3.97771	4.84958	4.40869	4.01666	4.31518	3.90208	4.11833	4.27291	3.99095	3.78784	3.81565	4.01136	4.13155	4.48842	4.60211	4.54625	4.14164	3.72828	4.22504	4.36804	3.69815	4.07255	4.11506	4.32384	3.84535	4.20417	4.469	4.16495	4.09433	4.50662	4.05426	4.2843	3.82237	3.88277	3.94119	4.50237	4.11453	3.82017	4.28137	3.7518	4.00287	4.13266	4.04957	4.16773	3.71746	4.02666	3.87396	4.10985
PRR22	1552272_a_at	4.92828	5.82636	4.66593	4.88292	4.71638	4.95731	4.94712	4.93636	4.47743	4.30128	4.58268	4.29583	4.38579	5.22606	5.01994	4.57409	4.76952	4.60197	4.52719	5.28302	4.57988	4.60587	5.28906	4.36966	4.68614	4.86647	5.46369	4.19472	4.63246	4.69883	4.5922	4.84721	4.80075	4.68497	4.5638	4.7415	4.72569	4.90788	5.40459	4.3407	4.46525	4.60626	4.28991	4.74763	4.38761	4.63455	4.37762	4.49271
PXK	1552274_at	6.62829	5.9499	6.91989	9.64966	5.69917	7.75443	6.01414	8.21489	5.21236	9.17482	6.7822	6.62429	9.38173	5.82027	5.85037	7.55482	7.11389	6.69296	5.57384	6.59281	9.73802	5.70052	6.45598	6.79211	5.93518	6.79704	6.80755	8.24036	6.95136	10.1226	7.75694	7.06213	9.76095	7.06423	7.28589	4.7739	6.46613	7.7518	6.95375	7.4065	8.13299	7.63368	8.2262	7.32825	8.40568	7.4896	6.52748	6.47122
PXK	1552275_s_at	6.62717	5.5416	6.789	9.79221	5.48482	7.8386	5.70763	8.37628	5.1026	9.36138	6.42989	6.02929	9.44563	5.51373	5.71887	7.51601	6.49686	6.36246	5.42051	6.29877	9.75141	5.50111	6.44609	7.01356	6.09782	6.79519	6.52022	8.54508	6.94562	10.0442	7.65849	7.08268	9.58599	6.78693	7.13991	4.25785	6.14603	7.62677	6.88567	7.09122	8.13425	7.53779	8.31475	7.16001	8.52852	7.14293	6.27116	6.54274
VPS18	1552276_a_at	5.43328	4.88457	5.42619	4.9892	5.37769	5.65229	4.83022	5.06752	5.14696	5.21058	4.67544	5.58767	4.99789	5.46608	5.26778	5.85622	4.99955	5.20345	4.73402	5.21901	5.37909	5.10159	5.68107	4.92429	5.26794	5.00974	5.2716	5.3599	4.83713	4.63724	5.65379	5.28171	5.52351	4.66187	5.19974	5.47657	5.4137	5.04265	4.88038	5.01166	5.57773	4.77596	5.18487	5.3362	5.2392	5.04345	4.85544	4.75514
C9orf30	1552277_a_at	8.5203	8.44003	5.99559	10.907	8.47551	10.0931	9.87554	7.67964	7.43364	10.095	6.17782	8.42537	10.4759	10.0717	8.87456	10.0337	8.43869	8.89903	9.0443	7.60626	10.0033	9.74815	7.14363	9.02308	8.06843	10.294	8.54198	9.91628	9.5095	8.57936	7.98676	7.85645	6.93187	7.79759	8.33696	7.96489	8.39886	10.124	6.88677	7.99514	10.4664	8.84508	9.8767	7.80051	10.3201	8.05744	9.44722	9.29838
SLC46A1	1552278_a_at	4.22912	5.05714	5.1715	4.51188	4.78466	4.18714	4.81505	5.27311	4.7434	5.18001	4.2611	6.15059	4.53307	4.37863	5.16114	4.9165	5.46624	4.4034	4.17077	4.41115	4.2718	4.23736	4.75657	4.88183	4.78826	5.03951	5.08011	4.2022	4.68557	5.04586	4.86349	4.8718	4.57521	4.18569	4.03296	4.74827	4.81012	4.41381	4.60242	5.44897	4.94537	4.30203	4.54302	5.98323	5.37819	4.51572	4.04417	4.4233
SLC46A1	1552279_a_at	6.70631	6.70329	7.23323	7.13352	6.61644	5.9943	6.43359	7.17155	6.9112	6.72133	6.43247	8.23245	6.82864	7.07577	7.14509	6.42764	7.38494	6.77541	6.44581	7.1475	6.19804	6.42974	7.86889	7.67997	7.19741	7.28182	7.21842	5.99353	7.26689	7.2684	7.03815	7.46196	6.96709	6.6984	6.16337	7.30643	7.76591	6.4006	6.73719	7.71849	6.73194	6.65503	6.38736	9.47094	7.00426	6.37319	6.34742	7.69097
TIMD4	1552280_at	3.62948	3.60637	3.49624	3.72538	3.72783	3.64231	3.59287	3.83182	3.67712	3.73388	3.87911	3.69564	3.86693	3.5981	3.67573	3.44677	3.69104	3.82914	3.57984	3.68594	3.54997	3.63271	3.66031	4.09666	3.81552	3.61602	3.92024	3.54593	3.40223	3.69064	3.79514	3.62117	3.8924	3.51105	3.47219	3.73914	3.7572	3.51829	3.74065	3.84209	3.62498	3.75379	3.64445	3.64044	3.8481	4.03544	3.63566	3.68871
SLC39A5	1552281_at	4.40883	4.97716	4.47668	4.71424	4.49292	4.70577	4.50976	5.00185	4.46887	5.00285	5.02226	4.90348	4.72161	4.68905	4.66947	4.19925	4.53312	4.42972	4.62601	4.62629	4.52045	4.45771	5.18185	4.87681	4.52675	4.78678	5.2041	4.85249	4.45072	5.01192	4.67108	4.62533	4.74855	4.55689	4.73473	4.74968	4.77306	4.3708	4.96093	4.83774	4.4873	4.79955	4.90907	4.88049	4.58333	5.03356	4.54172	4.45161
ZDHHC11	1552283_s_at	8.17339	8.69781	7.34894	5.02064	6.33836	4.84875	4.67717	6.57163	9.49765	4.80719	6.5055	5.32767	4.86858	8.16286	7.41141	5.58971	4.65176	5.69831	5.9529	4.53135	5.82142	6.1684	6.16747	7.47616	7.45057	7.05948	9.00065	4.46546	7.82466	6.48952	6.4457	7.00477	9.10146	6.84486	8.29769	6.36066	8.03599	6.53191	7.18235	6.02623	4.98069	7.87543	3.71796	4.76403	4.77373	4.98297	4.44099	5.16743
ATP6V1E2	1552286_at	5.26853	5.44723	5.94227	5.29398	6.37517	4.88962	5.74507	4.86245	5.61705	5.25638	4.1988	5.06507	5.84836	6.48627	5.29216	6.93151	4.89291	6.1087	5.35531	5.95889	6.90455	4.85635	4.33831	5.92238	5.17192	5.99015	6.9645	5.40009	6.24333	6.33279	5.08412	6.7845	5.17994	5.54253	5.7115	5.97328	6.90351	6.79755	5.88736	4.34294	5.09081	6.40062	5.13622	4.28817	5.13165	5.86121	5.21829	6.47993
AFG3L1P	1552287_s_at	7.97108	8.9387	8.0198	7.48956	8.61871	7.66803	7.89568	7.54575	8.4304	6.45709	8.67219	6.73992	6.07696	8.88793	8.4502	8.60819	6.52212	8.71666	8.27399	7.90239	8.53881	7.84738	6.89217	8.50858	8.54216	8.46604	8.20808	7.14528	8.49862	8.20404	7.70108	8.42744	8.90265	8.57938	8.688	9.20673	7.15428	8.0098	6.86647	8.03851	6.69907	7.23858	5.97687	6.53005	6.80913	8.39439	7.33787	7.23746
CILP2	1552288_at	3.98441	3.97435	3.70016	4.10492	4.12323	4.0811	3.86388	4.61429	3.79287	3.66887	3.9531	4.96446	4.01833	3.85232	3.63131	4.44654	4.04079	3.77776	4.38338	4.52493	4.20248	4.40152	3.67761	3.54524	3.81135	4.12791	4.03561	3.67418	3.5135	4.01598	4.09694	3.83515	4.03557	4.16087	3.64539	3.84003	4.06458	3.73419	4.01702	4.27439	3.7086	3.96193	3.69261	3.82775	3.9157	4.0702	4.09443	4.97382
CILP2	1552289_a_at	3.94959	4.16235	3.91847	4.22239	4.86619	4.30823	4.32538	5.55244	4.02072	3.80278	4.11237	5.38926	4.30818	4.0413	4.06274	5.75	4.66864	4.28427	4.80759	4.79605	4.71386	4.83758	4.23744	4.06413	4.69026	4.25459	4.96349	3.88458	4.1164	4.16377	5.557	4.21467	3.94977	4.11998	4.3245	4.45213	4.17081	3.88302	4.40101	4.99444	4.23811	4.3447	3.78471	4.07071	3.5953	5.63856	4.63539	5.63695
PIGX	1552291_at	8.8007	10.0052	10.2421	9.26876	9.10184	8.69538	9.38577	9.2657	10.2158	8.91502	10.2902	8.29038	8.73756	8.75616	9.17539	7.63631	9.11725	9.15257	10.4669	8.5718	7.89405	7.44989	9.74893	9.39054	10.2888	9.43434	8.7213	8.5356	9.93981	9.86948	9.57278	10.0131	10.6964	10.1473	10.2488	9.93443	10.5071	9.72383	9.69937	9.68583	8.22305	10.9028	8.64599	9.94068	8.74128	9.22938	8.72149	9.19664
TMEM196	1552293_at	3.76401	3.89883	3.68225	3.66601	3.70473	4.00158	4.26171	3.9323	3.66491	3.81913	4.02891	3.8577	3.80802	3.86683	3.83441	3.75598	3.81685	3.4735	3.94982	4.62471	3.47352	3.75432	3.95356	3.55734	3.81977	4.39715	3.86466	3.59681	3.50555	3.88322	3.54426	3.70312	3.79662	3.80876	3.72173	3.7	3.75064	3.87264	3.73752	3.73163	3.89034	3.52175	3.76791	3.77183	3.99162	3.44704	4.00426	4.03096
SLC39A13	1552295_a_at	7.38195	6.51378	6.70322	8.76222	7.89502	8.47011	7.53466	6.44811	6.55392	8.83944	7.56379	8.12116	8.35037	6.66819	6.64881	8.63494	8.04428	6.91999	6.8191	6.53448	7.16475	7.41829	7.31584	6.77091	6.45411	7.11097	7.4344	9.22983	7.87998	7.1818	7.90556	7.0543	7.57994	6.85694	6.60266	7.5549	6.9307	7.70978	6.84297	6.65537	9.24466	7.65506	8.99203	7.23025	8.9174	7.00343	7.84429	8.03056
BEST4	1552296_at	3.33286	3.44004	3.3245	3.57127	3.48597	3.46127	3.3798	3.88585	3.51573	3.62315	3.46772	3.30205	3.4732	3.55849	4.04511	3.31132	3.37717	3.25896	3.38246	3.42211	3.13109	3.67319	3.5803	3.54781	3.35592	3.48361	3.52372	3.64924	3.60553	3.55953	3.50718	3.5981	3.59928	3.36761	3.42367	3.6621	3.93769	3.42106	3.44796	3.42457	3.63623	3.33707	3.67138	3.36306	3.50931	3.42369	3.32658	3.30296
AKD1	1552299_at	5.54141	5.1931	4.90429	4.04482	6.23673	3.77311	5.403	6.18096	4.81702	4.08182	5.36308	4.40877	3.80596	5.76243	5.00089	5.39708	4.42418	3.87861	5.99513	3.5388	5.60697	3.88104	5.45987	5.00502	4.69563	4.19983	4.91649	4.02949	4.05107	4.51832	5.10508	4.76641	6.16636	4.64954	6.07713	4.98209	3.85853	3.48977	5.84792	5.96686	4.11243	5.70076	4.89853	6.64019	4.62416	5.44373	3.76238	5.43896
CORO6	1552301_a_at	3.65978	3.95616	3.96323	4.27056	4.24035	4.73342	5.95739	4.13605	4.03509	4.91697	4.18359	4.35662	5.03065	4.93839	3.70022	4.18319	4.30819	3.98505	4.21417	3.88846	4.09475	3.90055	4.01767	3.93203	3.66473	4.15617	4.17803	4.8378	4.30674	4.61653	4.05037	3.70935	4.06026	3.79577	3.84585	3.4718	4.41817	4.55739	3.46915	3.82695	4.64225	4.08609	5.09115	3.61056	4.47981	4.88494	4.09059	6.65567
TMEM106A	1552302_at	5.39545	8.07888	4.70064	6.30233	4.33183	4.20709	6.48781	4.55907	4.13897	7.97386	9.35076	5.40218	6.46089	4.32311	5.28972	5.18213	5.97565	5.08921	5.29456	5.2466	4.58945	3.7508	3.78377	4.06978	7.39992	3.79885	5.49731	7.91439	6.93455	4.47152	4.7118	7.67708	7.67211	7.51206	5.57771	5.25516	7.7316	5.60972	7.31818	6.80942	7.89743	7.44316	6.81535	8.2097	7.85707	5.66106	4.71636	4.69326
TMEM106A	1552303_a_at	4.76579	6.92052	4.04205	5.20229	4.1551	4.37867	5.28753	4.122	3.79245	5.8458	7.08478	5.23898	6.01532	4.1551	5.06667	4.99891	5.30688	4.50584	4.44091	4.81943	4.57621	3.83897	3.86156	4.18767	5.72296	3.77547	4.52528	5.60218	5.14147	4.06479	4.19667	5.85005	5.96958	5.2037	4.48157	4.47056	5.81932	4.74997	6.19646	5.64795	6.54633	5.80876	5.53109	6.82077	6.29991	4.53029	4.27911	3.83138
ALG10	1552304_at	4.86878	6.36173	5.16199	4.42779	4.60573	4.84716	4.90412	5.13289	5.20235	4.64035	4.61634	5.07651	4.73601	6.02198	5.46428	5.99706	5.09491	5.65984	4.96353	4.88471	5.03312	4.37486	4.47207	5.75134	4.90737	5.44828	4.08854	4.29776	4.88498	4.425	5.18303	5.98532	5.55609	5.40616	5.22736	6.26873	5.1909	4.54918	5.95484	4.87174	5.03499	5.40249	5.03718	4.4484	5.41819	5.837	5.84446	5.70538
ALG10	1552306_at	6.94919	7.89503	6.17518	5.52551	5.62195	5.11404	6.06681	6.18945	6.54411	5.61379	6.26378	6.09031	4.97417	7.34534	6.43795	6.90565	5.88037	6.63191	6.00719	6.04004	6.34787	5.71786	5.37421	7.30979	5.90614	6.15867	3.95701	4.61885	5.78549	4.99056	6.34342	6.8802	6.98509	6.5934	6.12859	6.87024	6.17892	4.85974	7.04119	6.26904	6.14981	6.4732	5.76272	5.68173	6.19935	6.29827	7.22997	6.83938
TTC39C	1552307_a_at	5.23325	6.86222	6.17587	6.31888	6.3407	5.82076	7.60592	6.16752	7.15699	6.50856	6.22654	6.77459	6.56453	5.60376	6.47274	6.27988	5.34216	6.22046	5.79638	5.42984	6.90834	8.31544	6.15943	6.56349	5.87225	4.30031	6.14465	6.27886	7.54751	5.5421	5.23143	9.20208	5.91473	8.32881	7.20094	7.90667	4.31976	5.87979	6.09702	6.16109	5.95714	6.74068	6.64841	5.40093	6.72899	5.63109	5.743	5.58113
NEXN	1552309_a_at	3.93158	4.09964	4.18438	8.87594	6.17184	5.19705	7.10713	4.41005	4.05712	10.444	4.10107	4.07842	10.9341	3.9119	5.7215	7.20226	4.29946	4.1869	5.28824	3.93796	7.62831	5.64194	4.01665	4.44041	4.53107	3.98918	4.50676	10.9065	6.77124	4.32585	3.6792	3.92827	4.0534	4.15733	4.61848	4.06229	4.11601	7.25567	4.21808	4.5143	10.967	4.03484	10.95	3.92879	10.7773	7.31756	9.2663	4.06928
C15orf40	1552310_at	7.8779	8.02961	6.99034	8.13543	7.24455	7.49467	8.14855	8.3828	8.26763	8.08779	8.08023	7.84272	6.66428	8.38997	8.34125	8.35504	8.18216	8.03836	6.22324	8.74291	8.82627	6.75838	7.25558	7.92416	7.93227	8.45721	7.1021	8.45149	9.53941	8.26903	8.65323	8.65804	8.81907	8.63872	8.42902	9.09909	7.85529	8.80829	6.74389	7.12786	7.81739	7.34622	7.90283	7.72078	7.98162	8.68542	7.83867	8.40313
RAX2	1552311_a_at	4.54455	4.70238	4.94981	5.31197	5.07789	5.02406	5.20052	5.1439	4.84652	5.08636	5.10238	4.59519	4.84705	5.14467	4.90125	4.52034	4.89447	4.912	4.92818	4.86838	4.53261	5.02305	5.17627	5.0401	5.15629	5.0431	4.92737	4.5283	4.7198	5.37238	5.17475	5.0725	4.91064	4.89379	4.74229	4.9505	5.1753	4.92941	5.0979	4.6535	4.76029	4.93225	4.9008	4.98514	4.71985	4.83796	4.64266	4.89969
MFAP3	1552312_a_at	7.81944	7.30193	7.09587	6.64492	6.90639	6.52562	6.23145	6.79331	7.00691	6.96973	6.26606	7.91544	8.21063	7.31399	7.06323	6.40674	7.87765	8.22209	7.9785	5.6082	7.74122	6.62279	6.76394	7.40475	7.82687	6.69709	5.66381	6.45491	6.17478	6.50273	5.27534	6.17975	7.70193	6.08024	6.04972	7.51167	6.3735	7.15741	7.49914	7.55829	7.94546	8.01708	7.83664	7.09842	7.67312	7.22492	7.72827	7.32249
EYA3	1552314_a_at	4.51525	4.75464	4.93792	5.19898	4.77436	5.72251	4.63603	4.9736	4.21069	4.69908	4.44255	4.73075	6.67446	5.08359	4.30308	4.76078	4.5396	4.39579	5.47572	7.08601	5.93507	4.77493	4.87972	5.55179	5.21961	5.13052	5.06064	5.49007	5.4594	4.43732	5.03221	4.84303	5.17393	4.55776	6.16079	4.79423	4.76778	5.2471	4.86065	4.26956	4.86425	4.4475	4.30344	4.23535	5.09012	5.21602	5.26172	4.96131
GIMAP1	1552315_at	3.9011	3.66741	3.78848	4.11917	3.75893	4.33904	4.28971	4.03256	3.902	4.24057	3.7755	4.18035	4.00957	3.94425	4.03721	4.06216	3.9613	4.02111	3.73461	3.89984	3.77624	3.88351	3.74174	3.68148	3.8368	3.87293	4.26845	3.68562	3.71287	4.58929	4.03495	4.27589	4.19302	3.89294	4.40082	3.94093	3.92653	3.68058	3.82143	3.77422	3.74474	3.87419	3.93968	3.78754	3.71544	3.51524	3.67792	3.77049
GIMAP1	1552316_a_at	3.55799	3.3365	3.34149	3.53449	3.47004	3.50902	3.35413	3.19248	3.12202	3.57089	3.33659	3.24946	3.24849	3.47507	3.26029	3.10074	3.13761	3.436	3.24529	3.42456	3.40101	3.3425	3.34165	3.45618	3.29198	3.20165	3.25281	3.32626	3.3931	3.4226	3.60758	3.45976	3.38042	3.36533	3.38009	3.46686	3.25323	3.59062	3.23122	3.40446	3.42276	3.36417	3.36599	3.26696	3.27338	3.25304	3.34355	3.53281
GIMAP1	1552318_at	3.67597	3.79234	3.55614	3.82634	3.48536	3.88139	4.04809	3.79155	3.59724	3.46064	3.51548	3.80871	3.71725	3.81273	3.75586	3.31552	3.60332	3.75735	3.75494	3.74481	3.70935	3.49575	3.55713	3.59445	3.52418	4.02414	3.77766	3.31426	3.59938	3.58076	3.58068	3.6391	3.63499	3.54163	3.54573	3.55226	3.70266	3.6048	3.66338	3.82495	3.75042	3.55517	3.66466	3.79755	3.51424	3.52234	3.49682	3.55515
KLK8	1552319_a_at	3.39873	3.45752	3.34488	3.49302	6.81115	3.36781	5.93065	3.36592	3.33395	3.50304	3.76622	3.86105	3.28309	6.08803	3.44044	3.43667	3.42484	6.13759	9.06512	3.77157	3.08754	8.95693	3.88759	7.72639	3.30986	3.62977	5.08868	3.49134	3.28319	3.5343	3.76959	3.4673	3.34386	3.50638	5.34321	3.37164	3.41046	3.55124	3.34008	3.61326	3.70252	3.64002	3.3683	3.44618	3.26995	3.34909	3.31193	8.04885
CCDC65	1552320_a_at	3.21291	3.37685	3.41947	3.41692	3.29714	3.59791	3.52439	3.32913	3.24981	3.35126	3.41233	3.3368	3.26132	3.29196	3.3858	3.28084	3.35411	3.20297	3.19738	3.50269	3.22885	3.44201	3.30758	3.3598	3.3848	3.54476	3.58926	3.37603	3.2772	3.67366	3.61539	3.20113	3.44493	3.1716	3.19251	3.19352	3.41887	3.11765	3.25668	3.87425	3.21549	3.21384	3.31919	3.39913	3.26205	3.21344	3.14022	3.26941
CCDC65	1552321_a_at	3.37758	3.45734	3.56051	3.30838	3.47746	3.58294	3.48233	3.79846	3.47024	3.25365	3.36071	3.72932	3.87094	3.62008	3.39911	3.40288	3.33168	3.4404	3.47432	3.26762	3.41275	3.69413	3.48767	3.40301	3.51679	3.40853	3.17598	3.51124	3.30443	3.36738	3.37386	3.41404	3.43537	3.21379	3.39587	3.24645	3.44282	3.31523	3.45829	3.57993	3.25564	3.32899	3.55664	3.58936	3.26995	3.57739	3.20387	3.54618
FAM122C	1552322_at	3.28192	3.28892	3.56945	3.60047	3.32075	3.3689	3.53539	3.36332	3.23117	3.4127	3.24793	3.151	3.42692	3.48345	3.16327	3.47377	3.34937	3.40993	4.25739	3.23681	3.87397	3.84727	3.38107	3.51759	2.97094	3.55947	3.43221	3.44424	5.71758	3.47941	3.10365	3.44441	3.27204	3.26299	3.17515	3.11911	3.20719	3.20965	3.2326	3.28249	3.18047	3.14	3.33761	3.26878	3.299	3.71962	3.44405	4.01294
FAM122C	1552323_s_at	4.79255	4.24818	4.71414	5.93698	4.98493	5.26513	5.24444	4.31901	4.2976	4.44075	4.46205	4.70275	5.14948	5.67204	4.2386	5.11683	4.52896	4.40296	6.7114	4.2803	5.78638	6.54532	4.22949	6.17909	4.87481	4.62125	4.75072	4.38406	8.44766	5.01266	4.46311	4.49198	4.65236	4.52138	4.63464	4.23704	4.40739	5.77606	4.13201	4.86673	4.3378	4.12822	5.03303	4.54392	4.98893	5.45744	5.14781	6.35001
CCDC11	1552325_at	3.17622	3.22194	3.29269	3.31225	3.2737	3.49178	3.36019	3.11783	3.2252	3.07687	3.05376	3.24446	3.08275	3.19066	3.14463	3.33689	3.1435	3.16142	3.15686	3.35651	3.1	3.41745	3.17788	3.1147	3.25989	3.40731	3.33667	3.2025	3.25055	3.06715	3.1804	3.222	3.09796	3.60612	3.26005	3.2995	3.34372	3.2098	3.0429	3.12209	3.06821	3.1209	3.11083	2.9668	3.07934	3.05567	3.07786	3.24445
CCDC11	1552326_a_at	5.7835	5.83643	5.98798	4.13596	3.96714	4.05182	5.35074	4.69961	5.12731	3.80741	4.03041	4.10727	3.64739	3.91417	4.10547	4.6447	4.157	4.36016	5.44717	4.36788	3.78324	4.70066	3.84557	4.19179	4.00855	4.83899	4.05759	3.88264	3.74659	4.24606	4.11608	5.7784	4.06722	5.21595	3.82092	3.75848	5.50513	3.64798	4.76059	4.3161	3.84876	4.02847	3.77682	4.55169	3.69874	4.17111	4.15348	4.0748
ARMCX4	1552327_at	3.44252	3.3825	3.57795	3.81891	3.48946	3.49365	3.44157	3.95117	3.9375	4.73963	3.6263	3.40898	3.96286	3.56711	3.58162	3.97729	3.43697	3.73319	3.65462	3.48591	3.32345	3.52512	3.26751	3.34798	3.81245	3.85632	3.75218	4.55583	3.62748	4.07032	3.4996	3.43625	3.43157	3.50482	3.62416	3.41203	3.57237	4.34253	3.50549	3.62078	4.23051	3.72182	4.00487	3.26696	4.13597	5.3517	4.46364	3.47592
RBBP6	1552329_at	7.50131	7.69225	7.73939	5.97967	6.23026	7.14658	5.45423	6.97693	8.39157	6.55975	7.10048	6.66137	5.10766	6.07045	7.38231	7.19853	7.14666	6.87144	7.03633	6.68493	8.75973	7.33294	6.00864	7.16125	7.35488	7.91802	6.9756	6.33866	8.35824	7.42514	6.43187	7.35352	7.26226	7.26857	7.63845	7.6277	6.55662	6.84476	7.53865	7.47249	5.8307	7.58169	5.97658	6.86385	5.84701	7.43189	5.67262	7.19834
CENPBD1	1552330_at	8.81939	8.85375	6.23822	6.65948	8.21767	6.80026	9.11791	6.12251	8.75067	7.35108	7.86393	7.55684	6.49004	9.50261	7.89753	8.82205	7.47861	8.04126	8.55077	7.54009	9.26298	8.12211	5.70094	7.06172	8.99818	6.90085	7.09935	7.45915	9.15501	8.56238	7.63021	8.06592	8.78229	7.56203	8.35705	9.1115	8.14032	7.14459	5.31836	8.85556	6.56338	7.7874	7.55941	6.30889	7.08952	5.79797	8.87816	7.86806
TRIOBP	1552332_at	6.4389	7.39239	7.61355	7.40056	7.67814	7.74799	7.35618	6.74022	6.43933	6.92461	6.58061	7.83675	7.13311	6.42519	6.95	6.38489	7.82257	6.5403	7.16257	6.70964	7.11086	6.33997	7.21728	7.13124	7.14741	7.2897	7.35461	7.16974	6.75356	8.1833	7.50448	7.37494	7.08243	7.4688	6.37889	6.7401	7.17437	6.57175	6.29872	6.34489	7.27085	6.27829	7.52118	6.40895	7.43642	7.38413	6.22421	7.76152
TRIOBP	1552334_at	6.65607	6.70062	7.1683	6.80382	6.40576	7.00733	6.71407	5.765	6.30596	6.83815	7.15205	7.29456	7.05977	6.2158	6.52174	6.06326	7.64678	7.20193	6.72188	6.10746	7.02808	5.06458	6.73039	6.11529	6.52646	5.50925	6.45837	7.23047	6.54118	8.54043	7.46279	6.82302	6.11836	7.12352	6.76882	5.64013	6.2723	6.5993	5.99329	5.98895	6.98255	5.22812	7.27369	6.47179	7.28959	7.99787	5.48338	6.68383
CATSPER1	1552335_at	4.74071	4.94984	4.79097	6.59458	4.82906	4.72955	5.81242	5.16255	4.8137	4.6891	4.45751	4.46848	4.69947	5.05863	5.66806	5.22837	4.66453	4.52752	5.40194	4.52757	4.68732	4.78942	4.87072	4.88712	4.40747	5.0404	4.77577	4.81859	4.70339	5.11264	4.72515	5.0207	4.82144	4.41833	5.07852	4.75468	5.02923	4.68444	4.79131	4.51894	4.69381	4.97758	4.67516	4.19569	4.25659	4.4029	4.96623	6.6234
HOXD4	1552337_s_at	3.9933	3.87858	4.00617	5.20119	4.04589	3.97212	3.98621	5.1379	4.17571	5.21744	3.87568	4.16259	3.85743	3.83577	3.8569	6.13392	3.89509	3.68831	3.84717	3.55381	4.0076	3.66688	4.61786	3.87086	4.40914	4.01647	4.02414	5.39414	3.6608	4.24916	4.02825	3.85017	4.09083	3.80323	3.78925	3.90517	3.9582	4.02807	4.26716	5.23247	5.14021	3.94726	4.32513	3.80352	4.61746	7.84569	4.89504	4.23149
GSC	1552338_at	4.01444	3.51029	3.53422	3.69709	3.65428	3.53943	3.88464	3.56454	3.76132	3.46903	3.56827	3.76793	3.67141	3.79436	4.27518	4.13621	3.48111	3.54895	3.5393	4.78374	4.12245	3.43539	3.67495	3.36232	3.65617	3.38078	4.20385	4.59284	4.31321	3.60001	4.19442	4.01229	3.77858	3.61735	3.49733	4.63361	3.66485	3.84528	3.66803	4.34805	4.01745	3.7282	3.69894	3.55811	3.51186	3.3185	3.29137	3.68352
SP7	1552340_at	4.08302	4.03429	3.76597	3.85839	3.98311	4.32549	3.84191	3.82669	3.8011	3.61256	3.81144	4.03467	3.84664	4.3439	3.97562	3.93068	3.59921	3.55734	4.25082	3.74273	3.88202	3.87239	3.96705	4.46399	3.82386	3.97191	3.67717	3.54439	3.62849	3.77926	3.75446	3.58502	3.74506	3.55106	3.75238	3.93461	3.9068	3.91713	3.66907	3.71505	3.88161	3.94814	3.84097	3.76842	3.92089	3.56826	3.76011	3.85872
PDE7A	1552343_s_at	3.94718	4.37409	5.75303	4.36727	4.90749	4.85956	4.32251	4.42975	4.75126	3.81665	3.88789	3.84077	4.64366	4.30869	4.56381	4.29374	3.90147	6.1544	4.33476	5.18639	5.79131	4.57974	3.94985	4.47926	4.83262	3.36358	4.92513	4.06658	4.95065	5.0203	5.34953	4.22605	4.95131	5.1482	4.51858	4.63454	4.27322	5.21019	5.0006	5.67693	4.29684	4.89317	3.74023	4.75495	3.85251	5.9164	4.12923	3.54293
CNOT7	1552344_s_at	7.31436	7.50372	7.11147	8.02047	7.66402	8.03527	7.24763	5.51701	6.92499	7.61679	5.3886	6.6078	7.98442	6.2408	6.08234	7.59906	6.56533	6.65949	6.04654	7.02364	7.61953	7.82746	5.66994	6.8323	7.35776	7.68881	7.33963	7.70292	8.59843	7.30991	7.90944	6.8635	6.41477	7.23482	5.27313	6.66686	5.55042	8.45436	7.34253	6.7046	8.32504	6.35479	7.81294	5.39991	8.16139	8.45313	8.23268	7.09011
CRYZL1	1552347_at	6.3234	7.06677	6.57611	6.91143	6.91374	6.13018	6.38776	6.38297	6.62671	7.10276	6.66735	6.97654	6.65591	6.67737	6.33914	7.12085	7.15856	7.30636	6.12968	6.62543	6.81761	7.24153	6.02333	7.4389	6.64833	6.67365	6.8951	7.31798	7.1343	7.72207	7.54915	6.59777	7.5747	7.22541	6.61507	6.60882	6.24216	8.73419	6.44903	6.15857	6.44108	7.19419	6.53408	6.44868	6.33028	8.40078	6.88766	6.95621
PRSS33	1552348_at	4.29569	4.73607	4.22759	4.54164	4.26926	4.59927	4.78453	4.92295	4.15099	4.64631	4.26956	4.46485	4.47022	4.35626	4.38168	3.81419	4.24767	4.68262	4.00754	9.84361	5.44267	4.32653	4.67097	4.2333	4.53365	10.8129	11.3171	4.44948	5.46997	4.7233	4.6026	4.63023	4.35435	3.80147	4.09996	4.32211	4.6937	4.23672	4.35384	4.71825	4.25166	4.27098	4.30364	4.3507	4.43105	3.74523	3.68855	4.46664
PRSS33	1552349_a_at	3.70208	4.12268	3.57579	3.55396	3.65241	3.53836	3.67031	3.50523	3.49616	3.57273	3.70707	3.54733	3.48118	3.54107	3.51565	3.44219	3.45575	3.82057	3.80755	7.39424	3.91688	3.78519	3.94689	3.29873	3.53228	7.00045	7.68628	3.47012	3.76912	3.7898	3.77513	3.60946	3.66889	3.39522	3.48001	3.73404	3.58544	3.64798	3.55696	3.82695	3.5345	3.30309	3.42191	3.59883	3.6131	3.71529	3.50913	3.72282
C19orf26	1552354_at	3.94475	3.86562	3.84652	3.99943	3.80381	4.58173	3.996	3.89844	3.40416	3.69803	3.78888	4.04164	3.75418	3.58916	3.83652	3.66514	3.46684	4.037	3.86537	4.34498	3.67657	3.99641	3.968	3.66996	3.88278	4.12721	3.95679	3.48943	3.38333	3.50489	3.75332	3.47594	3.81053	3.66113	3.7873	3.93476	3.63433	3.684	3.56494	3.46546	3.53715	3.64203	3.58533	3.43337	3.65116	3.48395	3.62103	3.6731
C19orf26	1552355_s_at	4.66142	4.62418	4.72404	4.68843	4.43735	4.60627	4.54637	4.87934	4.57389	4.47744	4.70465	4.40706	4.91019	4.85967	4.79044	4.3928	4.26223	4.40296	4.62233	4.78166	4.34629	4.76555	5.00505	4.40188	4.85681	4.60375	4.58945	4.64004	4.35938	4.73215	4.56271	4.47544	4.70309	4.58721	4.35126	4.34583	4.83636	4.58975	4.40819	4.95417	4.54725	4.71709	4.57505	4.51871	4.84077	4.3678	4.35242	4.48177
C8orf45	1552359_at	3.53559	3.24967	3.25584	3.43304	3.53076	3.3826	3.2576	3.5149	3.37297	3.68328	3.43768	3.4776	3.34933	3.27466	3.23645	3.43866	3.33187	3.8496	3.50758	3.36902	3.29806	3.5723	3.70917	3.33655	3.6053	3.49323	3.64811	3.34425	3.12679	3.80872	3.46827	3.42374	3.32209	3.33297	3.30576	3.41789	3.97152	3.40953	3.88132	3.3177	3.26557	3.19278	3.47489	3.43868	3.31204	3.14316	3.36751	3.46599
TIRAP	1552360_a_at	6.08719	6.55595	6.76706	6.1796	5.90684	5.21577	4.99549	5.69904	6.56951	5.84037	6.10266	4.4033	4.99568	6.39762	6.11513	5.74775	5.84607	4.92199	6.20464	6.02789	5.55657	7.07228	6.55623	5.99923	6.62863	5.99048	6.34896	5.94082	5.36813	6.41307	5.71576	6.11773	8.01354	6.23631	5.70068	5.9588	6.48519	5.01707	6.05749	5.70824	5.77243	6.59453	5.72527	5.82888	5.46817	5.85634	6.16187	6.68251
LEAP2	1552362_a_at	6.38762	6.22473	6.75535	5.14616	5.93263	5.76839	6.4943	5.62799	5.69479	5.60519	7.10668	5.77432	5.83304	6.23589	5.73782	6.12045	5.98229	6.81878	6.31445	6.88495	5.98958	5.97856	6.5844	6.40392	6.95737	6.83677	7.3277	5.66199	5.87968	7.50189	6.76381	6.75121	6.44493	7.34119	6.29234	6.67733	6.70363	7.19579	6.14447	5.81211	5.03401	5.56018	5.0095	6.00148	5.1615	6.88278	5.25282	5.51325
MSI2	1552364_s_at	7.26413	6.52938	5.96225	4.24302	6.03451	4.6068	4.35162	7.51464	6.83385	4.79084	5.15594	6.95025	5.12509	9.14916	6.53247	6.13977	5.36194	4.81578	6.34296	6.05919	4.52906	4.23001	7.56153	8.67789	5.17943	5.74251	5.50798	4.95419	7.22441	6.80653	6.21465	6.51927	6.26436	7.16405	5.50662	9.18273	7.9399	5.38077	7.13499	6.61101	4.84289	6.88655	4.27517	8.12764	4.46677	6.02279	5.31487	5.5702
SCIN	1552365_at	8.45137	7.67914	3.50981	3.39751	3.66846	3.66493	5.97465	7.33799	6.3754	3.66157	10.9137	4.60833	3.54489	3.15148	3.64142	3.81233	10.4618	4.12219	3.6081	3.73564	3.37834	6.16888	3.39423	3.4885	10.4403	3.40683	3.41841	4.14184	7.15029	3.22112	4.84466	3.4655	5.22195	5.40494	8.52192	3.96881	3.78516	3.75379	3.54939	3.15018	8.16913	6.66071	3.44391	7.9741	8.27366	10.4591	3.31811	3.10421
SCIN	1552367_a_at	7.60513	7.05704	3.82044	3.47336	3.78475	3.77311	5.02912	6.29894	4.83446	3.60077	9.17153	4.53002	3.92788	3.6981	3.41494	3.64653	9.54427	3.55214	3.37586	3.64429	3.3978	5.91143	3.91075	3.77479	8.91353	3.7229	3.77766	4.11823	5.89886	3.69884	4.22877	3.79131	4.80574	4.74961	7.58795	4.20368	3.69505	3.78978	3.52338	3.47513	7.01894	5.20167	3.74778	6.63146	6.86053	9.31678	3.6779	3.58593
CTCFL	1552368_at	3.42354	3.50921	3.56394	3.4004	3.27598	3.51846	3.47059	3.35688	3.34183	3.26693	3.42628	3.24786	3.57199	3.26643	3.319	3.39676	3.54364	3.4807	3.24849	3.362	3.40101	3.26955	3.30018	3.4631	3.54638	3.59607	3.83573	3.51234	3.34578	10.5798	3.34507	3.36697	3.32487	3.31355	3.43324	3.60114	3.4442	3.29247	3.69223	3.3431	3.40337	3.34343	3.48978	3.70004	3.61589	3.55005	3.46336	3.51273
C4orf33	1552370_at	6.97121	5.2179	6.81004	6.87716	5.52916	5.81016	6.51834	6.13406	5.66175	6.41606	6.54029	7.06196	5.36801	7.57455	6.22726	6.16488	7.22518	4.93209	8.3036	7.30237	6.81077	4.61037	4.38964	7.51399	7.37354	5.67511	6.81101	6.83868	8.23861	6.11547	6.31937	4.61897	7.57986	4.90063	8.27591	5.71235	7.45054	6.26972	5.79307	7.2747	6.40515	6.70791	5.30673	6.69351	6.5633	6.85617	7.24931	6.95374
C4orf33	1552372_at	3.09235	3.15739	3.20996	3.32998	3.14145	3.20559	3.20095	3.24182	3.14167	3.23804	3.13395	3.30777	3.28736	3.27658	3.11027	3.19781	3.14978	3.19433	3.11973	3.14163	3.15105	3.2648	3.45828	3.42516	3.24011	3.37211	3.31451	3.18995	3.2508	3.46353	3.15753	3.22796	3.28361	3.23486	3.31517	3.11021	3.06076	3.26127	3.01259	3.186	3.27099	3.09198	3.18793	3.14491	3.32813	3.20494	3.22021	3.54879
C4orf33	1552373_s_at	3.36688	3.3651	3.55413	3.59519	3.39382	3.4233	3.60961	3.14929	3.29092	3.14064	3.13386	3.30634	3.19469	3.22986	3.36487	3.10325	3.5539	3.4232	3.37424	3.36493	3.25568	3.21238	3.4067	3.29153	3.67695	3.1759	3.09057	3.51426	3.49683	3.38734	3.32408	3.15105	3.41256	3.23937	3.16999	3.43348	3.66379	3.32124	3.23968	3.46108	3.48218	3.13797	3.25831	3.14214	3.02128	3.00597	3.51712	3.40117
ZNF333	1552375_at	4.2187	4.01905	3.66089	4.50038	3.86659	4.14797	3.86978	4.84005	5.44904	5.16248	4.12631	3.70792	5.06721	3.86311	4.48083	4.624	3.64254	6.76041	4.32394	3.83383	5.44003	5.39924	4.53862	3.99154	4.59276	4.88288	3.99266	4.51519	4.14166	3.73339	4.28835	3.89863	3.80308	3.7225	4.1365	3.99584	4.7761	4.55209	4.11524	4.09216	4.81257	4.51488	5.29014	4.48691	4.5747	4.51277	4.35466	4.5278
FAM18B2	1552377_s_at	5.53108	5.61316	5.43692	5.95359	5.50839	5.28567	6.51764	5.26424	5.0758	5.89708	5.39153	5.5923	5.90458	6.01627	5.59816	5.53502	4.75076	5.49795	5.81216	5.67189	5.53711	5.61498	5.47443	5.45806	5.35152	5.5979	5.86071	5.77032	5.44604	5.41362	5.26592	5.13695	5.34061	4.78895	5.4907	5.64536	5.6173	5.5221	5.29411	5.57242	6.06488	5.55572	6.06076	5.34639	6.27325	5.56436	4.99474	5.38684
RDH10	1552378_s_at	5.89678	7.29382	8.00781	4.89722	7.08584	6.22157	7.07815	5.67769	4.91013	9.08626	5.12959	7.8641	6.1465	8.16685	5.78413	5.26972	7.35003	5.6279	6.60816	6.12391	6.13592	5.54744	5.88655	8.33971	5.461	4.79449	6.55346	8.18119	6.42231	4.4242	7.09665	5.16459	5.26232	4.7671	8.13914	5.04047	5.40516	5.62359	6.78319	4.92694	7.19478	5.89569	7.80769	6.2853	7.97513	7.33051	5.7467	7.50697
RDH10	1552379_at	3.31514	3.41424	3.32	3.45047	3.18091	3.22375	3.16771	3.25958	3.25715	3.31887	3.08969	3.25723	3.3169	3.42274	3.20184	3.34944	3.46367	3.42345	3.27619	3.43655	3.53194	3.29837	3.36552	3.44972	3.262	3.41375	3.30668	3.2671	3.04298	3.40569	3.20365	3.37756	3.25605	3.18166	3.33595	3.27027	3.1553	3.15516	3.26857	3.33842	3.22876	3.10104	3.27172	3.20997	3.42694	3.27264	3.40993	3.50017
SRSF12	1552381_at	3.22997	3.5194	3.51688	3.16074	3.64315	4.62524	3.57917	3.52453	3.37318	3.74613	3.29773	3.39497	3.22026	3.37566	3.53584	4.29354	3.3082	3.61592	3.53101	4.59336	3.58919	6.48945	3.49204	3.29272	3.34434	3.84078	3.4194	3.40559	3.86858	3.95636	3.38733	3.57238	3.43785	3.39717	3.7198	3.61025	3.32888	6.23931	3.07551	3.29149	3.64657	3.41194	3.42237	3.45486	3.45143	6.05983	3.3385	3.3644
FAM71A	1552383_at	3.65227	3.90381	3.76828	3.95363	4.43241	3.87784	4.5852	4.70665	4.20905	4.23529	4.03488	4.07079	4.03506	3.85752	3.92978	4.06266	4.01291	3.63233	4.02913	4.04019	3.87639	4.3295	4.14224	3.78899	3.91209	4.68966	3.99668	4.04039	3.86153	4.52665	4.40075	3.93383	3.97469	4.11087	4.10662	3.83949	4.02267	3.95636	3.76619	4.00958	3.84201	4.04236	3.9621	3.97863	3.6978	3.65626	3.59788	3.88451
FAM71A	1552384_a_at	3.64765	4.11847	3.79678	4.01737	4.08357	3.75563	3.77429	3.95072	3.70436	3.82847	3.87866	3.89848	3.93366	4.143	4.01244	4.19234	3.84782	3.91384	4.00593	4.27611	3.61833	3.71068	3.7157	4.07866	3.86812	3.98122	3.85913	3.62029	3.98586	4.06928	3.86447	3.76628	4.15151	3.93151	3.75733	3.91301	3.88982	3.62016	3.81255	3.97229	3.6771	3.90656	3.62342	3.95925	3.63511	3.61129	3.66704	3.85999
GAPT	1552386_at	3.50381	3.31651	3.18844	3.4557	3.55024	3.40969	3.6638	3.46439	3.51426	3.19084	3.53738	3.344	3.32698	3.4882	3.38318	3.42604	3.47512	3.45449	3.35626	3.46602	3.28145	3.21297	3.86334	3.49638	3.40901	3.47667	3.19109	3.46435	3.56032	3.46278	3.33637	3.40823	3.56309	3.60253	3.53391	3.27239	3.28244	3.33568	3.47516	3.51333	3.41102	3.438	3.58855	3.48869	3.47391	3.64388	3.62049	3.57761
FLJ30901	1552388_at	4.81182	4.73622	4.75977	4.632	4.67642	4.77029	4.69364	5.05298	4.37076	4.70181	4.89657	4.62837	4.71981	4.63625	4.57388	4.85122	4.7929	4.65462	4.65097	4.84535	4.41863	7.85522	5.18821	4.83549	4.59253	4.85861	4.6243	4.78678	4.72575	4.97705	4.73682	4.83928	4.47225	4.74444	4.55418	4.91705	4.68924	5.16096	4.64558	4.61757	4.73921	4.72485	4.63398	4.89825	4.45131	4.51346	4.47711	4.63933
C8orf47	1552389_at	3.33184	3.14304	3.4089	3.38581	4.90394	3.77182	3.58841	3.18898	3.40009	4.01266	3.2298	3.62229	3.16123	3.19676	3.2492	3.52206	3.39094	3.71317	6.30669	3.34543	3.26955	5.6937	3.64953	3.30267	3.22943	3.2938	3.15368	3.61525	6.51105	3.29784	3.34732	3.4934	3.42664	3.36533	3.26451	3.1427	3.46003	3.17581	3.32655	3.3707	3.18491	3.25527	3.249	3.31788	3.33873	3.18219	3.51833	3.44714
C8orf47	1552390_a_at	3.42207	3.56295	3.58516	3.69106	6.44093	3.72437	3.77508	3.47592	3.40868	5.10741	3.27095	3.43973	3.54073	3.38808	3.59486	3.57881	3.29467	4.91129	7.73377	3.47778	3.53451	6.48032	3.53631	3.38867	3.41702	3.49974	3.48341	3.699	7.74346	3.51028	3.18961	3.28948	3.2853	3.45852	3.32978	3.91669	3.27796	4.29396	3.50156	3.40172	3.42298	3.38458	3.32819	3.20323	3.78629	4.08921	3.6115	3.57276
C1orf65	1552391_at	3.06104	3.75175	3.37258	3.31474	3.45333	3.53096	3.58841	3.49221	3.49004	3.37032	3.26128	3.59506	3.34878	3.367	3.2898	3.34677	3.38995	3.05772	3.44728	3.61037	3.18378	3.29465	3.62079	3.16737	3.41458	3.62784	3.58592	3.5973	3.41278	3.62221	3.50093	3.51315	3.63942	3.37172	3.41723	3.41198	3.3133	3.24787	3.23318	3.12712	3.26594	3.28593	3.38563	3.21962	3.39906	3.13652	3.39476	3.24794
ENTHD1	1552393_at	3.49262	3.37226	3.68792	3.43255	3.23501	3.72437	3.3359	3.41364	3.29086	3.20244	3.37514	3.63016	3.27991	3.38807	3.33821	3.47096	3.67487	3.34691	3.62971	3.80845	3.47407	3.84178	3.69672	3.58241	3.72299	3.73291	3.25962	3.39682	3.4375	3.58389	3.33149	3.13065	3.30434	3.55782	3.54922	3.59687	3.55481	3.42888	3.32716	3.51969	3.63623	3.36483	3.32091	3.62287	3.32984	3.35222	3.57657	3.5002
ENTHD1	1552394_a_at	3.51279	3.35476	3.33216	3.41951	3.4159	3.33109	3.24487	3.21858	3.44956	3.43459	3.36406	3.39922	3.45921	3.39178	3.54384	3.4078	3.27004	3.76083	3.55435	3.46721	3.50457	3.46752	3.54598	3.47002	3.29624	3.59672	3.29089	3.42856	3.32656	3.51782	3.49062	3.50053	3.89892	3.36533	3.38215	3.21828	3.40025	3.23037	3.18318	3.2484	3.54497	3.20539	3.55134	3.41726	3.15818	3.5419	3.40259	3.4463
TSSK3	1552395_at	6.07476	6.20368	5.85192	6.00701	6.23942	6.00559	6.09858	6.09456	5.86615	5.94418	6.02797	6.25095	5.91506	6.32913	6.14616	6.14154	5.95473	5.88236	5.83506	6.2042	6.33857	5.81513	6.40383	6.07283	6.16653	6.1075	5.82935	6.16002	5.47285	6.47858	5.87761	5.94212	6.12114	5.73922	5.96908	6.018	6.36605	6.32464	5.97246	6.05206	6.04924	6.25243	5.86346	6.12688	5.78436	5.78092	5.52997	6.21103
WFDC6	1552396_at	4.27245	4.11287	4.37124	4.20252	3.9136	4.67066	3.68339	4.12633	3.96231	4.41424	4.36913	4.57825	4.57966	4.67167	4.24791	3.87077	4.29281	4.20576	3.98668	4.78915	4.44586	4.14306	4.2523	4.45739	4.47428	4.2992	3.96869	3.94829	4.09008	4.20465	4.00739	4.04047	4.15045	4.07549	4.3407	4.25708	4.52744	4.24138	4.37859	4.37019	4.24978	4.37004	4.22671	4.06595	4.11541	4.37821	4.3466	4.18034
CLEC12A	1552398_a_at	3.64091	3.54913	3.57162	3.53098	3.58474	3.96873	3.92369	3.50815	3.66872	3.55582	3.47075	3.74088	3.69974	3.77468	3.50554	3.66148	3.92574	3.98505	4.01624	3.48235	3.7059	3.76185	3.42073	3.47821	3.41109	3.6569	3.43221	3.32626	3.51977	4.03796	3.9577	3.53071	3.64559	3.49194	3.77398	3.57016	3.69195	3.47124	3.58463	3.38683	3.34767	3.52825	3.44156	3.57912	3.40563	3.65961	3.27519	3.42364
BRF1	1552399_a_at	5.24212	5.82197	6.17189	4.40505	4.37717	4.41975	3.98952	5.41522	5.88164	4.13132	4.26756	4.58898	4.25499	4.34977	4.79444	4.01717	4.53046	6.91526	4.71934	4.19483	4.6597	5.19573	4.68663	3.94413	4.3264	4.21414	4.60324	4.48133	4.47041	4.71217	4.748	5.41303	4.79111	5.48508	4.83838	4.80778	4.87254	4.32788	4.45474	5.61721	4.47331	4.75392	4.00975	4.90631	4.30855	4.62791	4.23596	4.23936
C15orf27	1552400_a_at	4.05347	3.99868	4.00462	3.94649	3.96417	4.10093	3.83561	3.97704	3.68391	4.09074	4.09194	4.38647	3.97848	4.05201	4.05587	4.08471	3.75298	4.03606	3.9684	3.73538	3.76056	3.96128	4.71789	4.08493	4.23504	4.45119	4.44665	4.0933	4.01382	4.33444	3.90549	3.7839	3.90725	4.04614	3.86483	4.08716	4.26777	3.84288	4.20587	4.07163	3.97586	3.91936	4.05536	4.08281	4.00326	3.75451	4.42475	3.93397
GRIK1-AS2	1552401_a_at	3.18805	3.50626	3.52172	3.3888	3.60803	3.34137	3.6182	3.52044	3.55008	3.66346	3.49521	3.80922	3.67335	3.32782	3.35857	3.67251	4.69729	3.28905	3.32395	3.67528	3.30211	3.24621	3.34475	3.42714	8.72381	3.61404	3.41173	3.27483	3.39101	3.42805	3.4867	3.1581	5.60575	3.84604	3.22411	3.28388	3.32983	3.44162	3.65476	3.32779	3.40558	6.01452	3.54248	3.19877	3.24137	3.36463	3.15548	3.49635
CALML6	1552402_at	3.58327	3.64416	3.80877	3.90926	3.89485	4.27731	3.66391	3.90919	3.59208	3.55597	3.65777	3.8035	3.9324	3.66182	3.67489	3.65984	3.48973	3.73163	3.80893	4.31214	3.72318	3.76856	3.76322	3.7317	3.71028	3.90139	3.63786	3.37799	3.66304	3.82075	3.73157	3.72577	3.59243	3.63051	3.8067	3.63526	3.66176	3.68058	3.74362	3.57248	3.89603	3.52718	3.65483	3.44618	3.86454	3.48945	3.71609	3.67959
NLRP5	1552405_at	4.19287	4.30175	4.14432	3.86362	4.05324	4.28392	4.14749	3.96753	3.89553	4.31784	4.27858	4.0771	4.1877	3.85015	4.00516	3.71825	4.11259	3.89348	3.84398	3.71008	4.11386	4.09631	4.10873	3.97513	3.90592	3.88441	4.30441	4.12587	3.76409	4.07718	4.30226	4.13958	3.75631	3.74702	3.75664	3.80868	3.94118	4.29396	3.96156	3.79957	4.21637	4.20617	4.0699	4.31816	3.8937	3.89205	3.92035	3.60382
ODF4	1552408_at	3.29328	3.30883	3.50534	3.55025	3.62985	3.77375	3.74388	3.58769	3.3807	3.81715	3.56067	3.8275	3.53239	3.50014	3.51067	3.46435	3.89255	3.41384	3.41547	3.15561	3.53902	3.29877	3.50796	3.75487	3.68426	3.73171	3.47273	3.45158	3.45459	3.49585	3.57164	3.48109	3.40317	3.4516	3.28449	3.4793	3.44531	3.46609	4.15828	3.84137	3.55055	3.70186	3.67281	3.37185	3.7066	3.36353	3.59311	3.30191
ODF4	1552409_a_at	4.91156	4.99188	5.35911	4.80084	4.72846	4.85644	4.58514	5.14043	4.58991	5.07434	4.78355	5.1077	4.63812	4.75856	4.18152	4.06165	4.44637	4.61844	4.40058	4.71213	4.92157	4.42633	5.35271	5.02996	5.29441	5.59424	4.51224	4.73272	4.38969	5.30708	4.86841	5.01619	5.38083	4.70451	4.9082	5.18915	5.01575	4.75188	5.17428	4.68379	4.90473	4.69038	4.68312	5.14374	4.54755	4.81612	4.76347	4.61377
CLEC4F	1552410_at	4.06872	4.41137	4.17711	4.12151	4.16685	4.305	3.87789	4.14386	4.22589	4.70304	4.19343	4.01817	4.42466	4.14842	4.30035	3.99062	3.96227	3.82748	4.28758	4.49453	3.94787	4.31812	4.3169	4.62557	4.06571	4.43217	4.32146	4.38192	3.93169	3.76872	3.68559	4.03827	4.35641	4.0392	4.12731	4.20402	4.26912	4.1097	4.66467	4.47897	4.26114	4.61427	4.7082	4.53798	4.73304	5.58573	4.02241	4.31562
1552411_at	1552411_at	6.47898	6.78053	5.92207	6.91056	6.56573	6.86004	6.62775	7.05069	6.10545	7.18081	6.79259	6.48643	6.77859	6.36376	6.51716	6.06048	6.38795	6.08162	6.16385	6.3517	6.45323	6.36385	7.06161	7.40257	6.98772	7.28004	6.94666	7.26632	6.18626	6.74122	6.89583	6.88078	6.89779	6.30828	6.65956	6.78115	6.8498	6.44862	7.07719	7.48392	6.80597	7.26285	6.89302	6.75176	7.24782	6.41868	6.32706	6.88869
1552412_a_at	1552412_a_at	3.55866	3.63328	3.51665	3.81057	3.32551	3.64837	3.55023	3.4108	3.39889	3.79167	3.57465	3.64771	3.79097	3.2944	3.43037	3.48596	3.63973	3.49214	3.58486	3.58794	3.37096	3.55796	3.56714	3.41145	3.63886	3.77575	3.50149	3.91824	3.31761	3.62501	3.6868	3.66528	3.45927	3.68515	3.38389	3.68297	3.28159	3.43986	3.59523	3.74066	3.63623	3.55899	3.84632	3.47308	3.63187	3.42346	3.4766	3.72632
WFDC9	1552414_at	3.49205	3.60895	3.38737	3.44337	3.32952	3.77154	3.6254	3.79327	3.23702	3.57015	3.63559	4.24364	3.58619	3.38915	3.38438	3.44522	3.38764	3.14487	3.41695	3.67084	3.43796	3.68737	3.48374	3.68446	3.74099	4.07987	3.72024	3.50099	3.56174	3.52317	3.51766	3.75936	3.38069	3.52324	3.52464	3.56326	3.65918	3.52785	3.52319	3.81023	3.47863	3.59016	3.57679	3.79255	3.60888	3.41653	3.59241	3.81391
WFDC9	1552415_a_at	4.1053	4.43838	4.34723	4.09008	4.22194	4.43442	4.48657	4.25788	4.09031	4.21506	4.23112	3.91301	4.25539	4.19484	4.13422	4.11929	4.31658	4.11609	4.20185	4.27283	4.01596	4.04837	4.31167	4.55822	4.1881	4.37365	4.34104	4.14396	4.14719	4.1839	4.27478	4.60286	4.14113	3.99734	4.07414	4.08783	4.22252	4.31189	4.28078	4.12459	4.2644	4.33989	4.42526	4.17638	3.92766	3.87933	4.14596	4.3164
NEDD1	1552417_a_at	7.07116	7.59237	7.59866	7.71363	6.7058	6.90923	7.58823	7.67284	7.41945	7.84675	6.78849	7.14571	7.98383	7.13718	8.00961	6.36782	7.02546	7.42064	7.25299	6.72843	7.46353	7.45957	6.79285	6.90686	7.74193	7.76861	6.39925	7.16084	7.2042	7.01917	5.90395	6.37901	7.17489	6.36736	6.35649	6.88753	6.57042	6.33609	7.86414	7.60226	8.59327	9.37226	8.87726	7.47506	8.70306	8.08261	9.3134	8.17224
TTLL10	1552418_at	4.06779	4.21621	3.72828	3.93751	4.01876	4.20978	4.04419	4.06738	3.81721	4.0863	4.15939	4.18999	3.97268	4.44095	3.98209	3.81679	3.90569	3.89029	3.82738	4.10311	3.83737	4.09885	4.13009	4.877	4.80072	3.91533	3.95474	3.83581	3.65785	3.96422	4.25695	3.41638	4.05336	3.88808	3.91306	4.05935	4.22536	3.8095	4.26536	3.90185	3.93607	4.17234	3.9744	3.84542	3.95342	3.99228	3.91465	4.06876
TTLL10	1552419_s_at	4.61925	5.25665	4.88631	4.44548	4.71276	4.43128	4.83626	4.83188	4.75177	4.78177	4.65657	4.74067	4.50762	5.09483	4.34246	4.54316	4.56931	4.76772	4.38338	4.87101	4.63728	4.7653	5.25727	4.61513	4.63185	5.12575	5.02487	4.36468	4.19761	4.63095	4.83928	4.54306	4.67838	4.43217	5.16839	4.63091	4.95398	4.71269	4.47345	4.76148	4.45578	4.80563	4.7199	4.67829	4.39138	4.94735	4.60067	4.4223
CALR3	1552421_a_at	3.45628	4.21641	3.62085	3.76909	3.54594	3.52453	3.57167	3.56932	3.3309	3.60703	3.71341	3.76256	3.71925	3.65678	3.43091	3.76228	3.55973	3.35991	3.32679	3.53471	3.66281	3.67306	3.51029	3.37575	3.67284	3.65788	3.65098	3.54957	3.50679	3.88227	3.42379	3.47153	3.52979	3.56499	3.48457	3.42441	3.63866	3.60336	3.71566	3.46791	3.57418	3.50695	3.51099	3.59447	3.59968	3.61557	3.64309	3.37079
C10orf25	1552422_at	4.1618	3.75412	3.87749	4.09008	4.18164	3.73666	4.55342	4.02256	3.83782	4.10702	3.85262	3.85291	4.24008	3.80721	3.72352	3.98584	3.97177	3.63179	4.32724	4.72342	4.67938	3.73885	4.19758	4.36137	3.90952	4.48121	4.33748	3.94034	6.12174	4.18887	4.13685	3.78939	3.7582	4.1095	3.82936	3.71852	3.83885	4.41435	3.92009	4.09114	4.5471	4.00753	4.65872	4.25218	4.38427	4.34309	6.01851	4.11986
ETV3	1552423_at	6.34362	6.75827	6.78106	5.31883	6.13844	5.27622	5.74677	6.25902	5.64244	5.83533	6.44436	7.03164	5.77822	6.16282	5.87597	5.26458	6.40389	6.55656	6.10476	6.96017	5.75002	7.07008	6.52944	6.30303	6.15163	6.85435	5.97456	5.41793	5.32412	6.81836	7.11278	5.62396	6.22632	5.83213	5.80978	4.92941	6.11252	5.37524	6.30088	6.89344	5.50774	5.98709	5.66257	6.83542	6.02257	5.74492	5.336	5.2386
KLHL10	1552424_at	3.31829	3.3562	3.53466	3.46097	3.45168	3.57687	3.70191	3.21858	3.38545	3.62225	3.22571	3.31092	3.47681	3.46602	3.43563	3.55022	3.34037	3.51667	3.4719	3.58741	3.27337	3.56694	3.60883	3.24598	3.37906	3.32609	3.56219	3.45393	3.46526	3.3785	3.33423	3.57168	3.4572	3.50015	3.61852	3.60114	3.40198	3.37591	3.31024	3.31487	3.48729	3.33858	3.56625	3.47308	3.4998	3.57307	3.45468	3.4159
KLHL10	1552425_a_at	4.12697	3.53098	3.87561	3.49953	3.70524	3.73762	4.0894	3.93003	3.85976	4.02939	3.75916	4.00641	3.65113	3.78613	3.7899	3.69767	3.97359	3.66945	3.72282	3.66778	3.90278	3.46674	3.68346	3.8141	3.79839	4.00401	3.88175	3.5612	3.50138	3.52751	3.68672	3.7837	3.96437	3.71923	3.56716	3.89694	4.01707	3.7135	3.93472	4.06382	3.65	3.78723	3.71419	3.98406	3.48967	3.80479	3.7128	3.73246
TM2D3	1552426_a_at	9.63179	8.95516	9.42658	8.01118	8.92773	9.3162	9.77932	9.98876	9.17311	9.9472	10.2457	9.46641	9.71576	8.79869	9.59356	9.46378	9.33126	9.41942	8.46687	10.2002	10.3881	8.43928	9.52645	9.32183	9.32638	9.81215	9.81613	9.85636	9.84198	9.58461	9.49119	9.76049	9.82453	10.0277	9.47241	10.4464	8.88678	10.0401	9.67067	8.94708	9.68564	9.23619	10.0912	9.68517	9.72147	10.2323	8.95677	9.49715
ZNF485	1552427_at	4.89221	5.22851	6.27199	5.09587	5.43611	5.05359	4.58155	6.24699	6.3255	3.72	5.06205	4.59202	4.55837	4.88873	4.79803	5.32998	4.91721	5.44987	4.89344	4.83131	6.26556	4.81962	6.41821	4.20664	6.05188	3.81232	6.48717	4.09443	5.45722	4.87968	4.63624	5.37535	6.70651	5.9665	4.52979	6.33748	6.66326	4.15143	4.58388	5.08973	4.02058	6.28752	4.27689	5.14293	4.23571	4.75246	6.26099	5.21849
WDR17	1552430_at	3.28093	3.2377	3.35412	3.46184	3.23839	3.49372	3.55311	3.24182	3.29683	3.26237	3.16352	3.79589	3.71068	3.12032	3.19202	3.60523	3.44515	3.66051	3.11399	3.76103	3.26725	3.42692	3.58617	3.05816	3.56555	4.76798	3.18983	3.26605	3.36682	3.40483	3.37626	3.59686	3.23033	3.79516	3.28025	3.52391	3.36597	3.25043	3.08946	3.77856	3.24663	3.70336	3.31941	3.24291	3.13223	3.26112	5.06629	3.35172
MFSD6L	1552432_at	4.3916	4.67608	4.38208	4.2722	4.44991	4.70444	4.69662	4.47115	4.39284	4.60359	4.77525	4.4466	4.34591	4.6689	4.63467	4.34115	4.85589	4.43458	4.1506	4.56001	4.50927	4.35798	4.74528	4.16448	4.49944	4.68292	4.71556	4.41727	4.54765	4.77379	4.70435	4.60748	4.2623	4.43366	4.181	4.65662	4.5358	4.45421	4.56358	4.70852	4.40794	4.60804	4.5182	4.5491	4.33888	4.29924	4.62245	4.06065
CDH23	1552436_a_at	4.37329	4.45317	4.11628	4.40045	4.51402	3.93652	4.31811	4.29471	4.01975	4.12056	4.89851	4.36005	4.18242	4.19532	4.94476	4.24756	4.0393	3.88591	4.58352	4.03607	4.12396	3.96142	4.27098	3.91305	3.95741	4.2726	4.22036	3.88867	3.854	4.17973	4.1647	4.07985	3.72147	4.24203	4.07493	4.19282	4.30501	4.90416	4.34829	4.29383	4.19424	4.69895	4.09248	4.09283	4.01704	4.50912	3.59153	3.98192
ANKAR	1552438_a_at	3.39524	3.80046	3.67511	3.69601	3.45625	4.13868	3.56681	3.76157	3.53083	3.80763	3.79276	3.70269	3.51258	3.61135	3.35732	3.19527	3.59051	3.65549	3.51854	3.6401	3.71597	3.56968	3.89812	3.74008	3.52113	3.85494	3.69526	3.67767	3.33645	3.49545	3.78509	3.4245	3.6359	3.54418	3.64407	3.57841	3.56748	3.62345	3.59743	3.7964	3.68406	3.61084	3.52051	3.54809	3.6392	3.44522	3.38552	3.34972
MEGF11	1552439_s_at	3.52249	3.53201	3.16585	3.16129	3.59091	4.61147	3.53223	3.26613	3.36258	3.34293	3.42158	3.44995	3.10343	3.33651	3.28973	4.28253	3.48328	3.31089	3.36179	3.52034	3.69444	3.40182	3.25367	3.59711	3.31899	3.75364	3.353	3.33691	3.38902	5.68724	3.25661	3.16621	3.37133	3.49065	3.40523	3.4151	3.45138	3.35495	3.33181	3.59866	3.3114	3.22304	3.32238	3.25727	3.21163	3.44591	3.40728	3.31927
GPR182	1552440_at	3.62506	3.55118	3.45995	3.63485	3.39576	3.51219	3.46911	3.53566	3.42016	3.46586	3.50778	3.45445	3.54842	3.86668	3.31864	3.46659	3.59653	3.35988	3.39313	3.75917	3.5683	3.52581	3.87086	3.51391	3.66385	3.57588	3.7431	3.4862	3.69102	3.51629	3.52941	3.667	3.61791	3.321	3.37594	3.60114	3.65461	3.38338	3.51742	3.70311	3.41217	3.57496	3.4434	3.56446	3.51482	3.31636	3.53743	3.68871
ESX1	1552445_a_at	4.1093	4.28247	4.02407	4.42084	4.26154	4.15308	5.57431	3.91871	4.04745	4.07483	3.96304	4.23804	4.11279	4.03512	4.08774	4.13993	4.18568	4.54344	3.98012	3.98424	4.28195	4.26773	4.10024	4.30351	4.10496	4.14479	4.35298	4.13836	5.30644	4.32793	3.9065	4.01647	4.12864	3.87999	3.96761	4.33695	4.42766	4.19118	4.0921	4.11383	3.93623	3.95324	4.26917	3.89509	4.1164	4.08865	4.0808	4.25478
C8orf12	1552448_a_at	3.62948	3.55383	3.45789	3.3888	3.23988	3.36158	3.61056	3.462	3.5457	3.37882	3.35819	3.52154	3.51451	3.3545	3.48942	3.48347	3.43183	3.4805	3.31492	3.15094	3.39234	3.34055	3.49408	3.69084	3.6789	3.56442	3.68494	3.66133	3.65331	3.21197	3.95939	3.50251	3.43907	3.5575	3.41418	3.44041	3.4652	3.4376	3.81801	3.46117	3.47863	3.51072	3.66737	3.67607	3.65445	3.62732	3.51742	3.37189
SCGB1C1	1552449_a_at	3.51165	3.44386	3.50882	3.41319	3.37332	3.52293	3.33476	3.45913	3.22121	3.44021	3.54081	3.93547	3.4417	3.42389	3.36304	3.65421	3.45923	3.15772	3.41011	3.56644	3.82195	3.42319	3.69618	3.72191	3.47678	3.39256	3.27489	3.55335	3.45499	3.38228	3.61893	3.49323	3.54162	3.24141	3.42836	3.38333	3.31387	3.34958	3.44274	3.44122	3.35712	3.44428	3.29973	3.47308	3.59808	3.34071	3.38782	3.25511
DNAJC5G	1552450_a_at	4.30338	4.58148	4.45087	4.5211	4.95417	4.66965	4.79589	5.21176	4.54251	4.88242	4.71869	4.66928	4.69385	4.74765	4.64104	4.3608	4.38708	4.51703	4.12251	4.56255	4.54994	4.61183	5.03382	4.57039	5.08866	5.04526	4.91527	4.85798	4.45072	5.06307	4.56619	4.34189	4.61593	4.59765	4.89827	4.85063	4.34197	4.4893	4.8619	4.40799	4.94196	5.12837	5.09642	4.66846	4.6614	4.47553	4.4406	4.688
WDR88	1552452_at	3.71393	3.85929	3.60049	3.77404	3.33523	3.49001	3.9406	3.64221	3.58498	3.6744	3.55182	3.66591	3.87491	3.71026	3.60278	3.38336	3.53571	3.52836	3.63517	3.58703	3.39759	3.50412	3.57255	3.90243	3.87045	4.10603	3.72144	3.6729	3.48423	3.70238	3.65251	4.02921	3.72807	4.0406	3.62472	3.59047	3.87639	3.69488	3.58184	3.64994	3.69626	3.55859	3.66947	3.64231	3.53176	3.55615	3.74044	3.66209
WDR88	1552453_a_at	3.8066	3.87229	4.26008	3.77244	3.65518	4.12619	3.84157	4.11866	3.93639	3.75913	3.78905	3.62145	3.87062	3.8525	3.78184	3.70087	3.87256	3.96679	3.7852	3.58421	3.88759	3.93382	4.01187	3.87743	3.98436	3.87468	4.05613	3.92564	3.81792	4.3445	3.80883	3.83277	3.83793	3.94654	3.85536	3.79622	3.88978	3.74379	3.99048	3.95201	3.71541	3.8836	3.63738	3.87395	3.90033	3.62752	3.9317	3.82824
PRUNE2	1552455_at	3.75619	5.07052	4.13835	3.94168	3.50223	7.23541	3.64763	3.87227	4.27275	4.24074	7.39912	3.97706	7.02452	4.02358	4.09619	4.89662	3.883	3.71619	4.01979	4.43734	5.55589	4.62114	4.44751	3.7048	4.13455	4.02828	3.76449	4.89039	4.04107	4.24155	3.98672	3.91598	3.8017	4.11209	3.5422	4.10499	3.69904	3.79328	4.19714	4.53181	4.27543	3.90094	6.04239	3.96942	4.63179	5.95814	4.29107	4.88726
MBD3L2	1552456_a_at	5.02664	5.11065	4.90932	4.98327	5.02344	4.94714	4.89694	5.25338	5.0123	4.82212	5.11684	5.31946	4.56811	5.21263	5.14562	4.75337	4.81597	4.96238	5.09141	5.32662	4.7583	5.19602	5.35072	5.10563	5.16151	5.79632	5.02818	4.78168	6.69088	5.13766	5.06046	4.76894	5.37295	4.6814	4.99229	5.11351	5.08169	4.85288	5.65604	4.98504	4.87119	5.14938	5.0602	5.03696	5.14411	5.11396	5.11128	4.80428
ADAMTSL1	1552457_a_at	3.61174	3.74802	3.7576	4.41733	3.8242	4.29285	3.56177	3.65901	3.53698	8.14268	3.68263	3.78731	5.39606	4.08851	4.34732	3.72552	3.66938	4.06246	3.77164	4.15929	4.09738	3.91829	4.29098	3.84945	4.02614	3.74128	3.7684	7.54612	3.94721	4.29194	4.03556	3.93542	3.99717	3.85208	4.50214	3.88097	3.80986	3.90495	3.79886	3.91242	7.89666	3.68093	5.02347	3.74221	7.43831	3.74482	4.18615	3.93433
MBD3L1	1552458_at	3.37943	3.5315	3.61221	3.5821	3.57273	3.53686	3.70291	3.55335	3.37464	3.50496	3.69297	3.57479	3.5069	3.58501	3.61127	3.44953	3.31647	3.42362	3.74561	3.62489	3.28593	3.5637	3.63768	3.38723	3.55348	3.44527	3.50887	3.55164	3.56142	3.98786	3.54426	3.54576	3.77449	3.58227	3.24999	3.4577	3.71585	3.48928	3.77808	3.50377	3.67757	3.53969	3.51034	3.48474	3.47669	3.26912	3.26582	3.60769
MBD3L1	1552459_a_at	3.78879	3.9566	3.74499	4.30101	3.96113	3.90127	4.22999	4.01759	3.64545	3.43013	4.08986	3.79979	3.85909	3.93711	3.8707	3.71504	3.91636	3.78215	4.03067	3.94211	3.8522	4.05288	4.12507	3.66948	3.73741	4.00745	4.23904	3.94627	4.02126	4.30834	3.78982	3.83573	3.79249	3.541	3.85542	3.90202	3.82138	3.61677	3.73223	3.88507	3.74066	3.9118	4.19317	3.64497	4.01259	3.75968	3.62504	4.0217
FAM46D	1552461_at	3.80625	3.66151	3.64706	3.56826	3.54981	3.55545	3.42232	3.66941	3.69851	3.19801	3.83905	3.46015	3.58482	3.64052	3.59914	3.61757	3.70265	3.48132	3.48056	3.9706	3.55096	3.61766	4.13783	3.81666	3.69643	3.88685	3.45365	3.6667	3.57972	3.77814	3.47747	3.71467	3.8231	3.65403	3.89887	3.83696	3.65699	3.35349	3.65018	3.51125	3.62526	3.63521	3.53503	3.76319	3.65203	3.75144	3.90314	3.87828
SERPINB11	1552463_at	3.3882	3.85633	3.38263	3.52475	3.5982	3.64682	3.36442	3.42152	3.42075	3.42023	3.46437	3.71835	3.25404	3.5582	3.65588	3.33241	3.25211	3.45395	3.70957	3.39475	3.63513	3.61758	3.75493	3.40262	3.09183	3.72452	3.80493	3.43266	3.53645	3.79395	3.57508	3.75177	3.45611	3.39836	3.58974	3.51995	3.78796	3.46435	3.61999	3.89378	3.62484	3.49951	3.57519	3.44227	3.481	3.33483	3.26458	3.49136
LINC00161	1552466_x_at	3.2991	3.18841	3.38679	3.22564	3.50189	3.36774	3.26741	3.39935	3.30212	3.49977	3.3498	3.33537	3.73836	3.28049	3.37527	3.24347	3.32239	3.10852	3.31225	3.31331	3.28553	3.33926	3.32733	3.42562	3.28018	3.40715	3.42532	3.32286	3.34174	3.79253	3.33974	3.11039	3.31077	3.3021	3.41777	3.47854	3.5127	3.30833	3.41201	3.42468	3.31468	3.1587	5.33483	3.19509	4.29981	3.2348	3.12536	3.30914
DSCR10	1552467_at	4.48128	4.78295	4.57104	4.64721	4.7415	4.72762	4.72975	4.67063	4.4256	4.4375	4.37838	4.78083	4.73026	4.61001	4.61675	4.53784	4.66863	4.78007	4.5856	4.72703	4.76634	4.78436	4.56505	4.6251	4.75735	4.71808	4.71938	5.14885	4.08594	4.73363	4.79345	4.57913	4.49307	4.30697	4.68704	4.86473	4.60755	4.48872	4.66195	5.16204	4.59374	5.10769	4.90474	4.339	4.64968	4.18493	4.49002	4.59426
DSCR10	1552468_a_at	3.9971	3.80206	3.82266	4.11031	4.18319	4.28109	3.79237	4.10754	3.85888	4.03223	4.0424	4.10494	3.77954	3.97678	4.06577	3.7455	3.89692	3.92818	3.73271	3.71308	3.72355	3.91827	3.99416	4.13987	4.1829	3.95903	4.08986	3.97434	3.75424	3.97491	3.7469	3.99303	3.93213	3.87591	3.93646	3.91649	4.10288	3.85349	3.97545	4.12169	4.2046	4.14102	4.04996	3.80778	4.06268	3.83851	3.62103	3.8965
ABHD11	1552470_a_at	7.53282	8.79608	6.64065	5.20674	5.23257	5.38488	4.50802	5.03675	7.12585	4.21446	4.3341	6.8541	5.05238	4.48897	6.04382	7.33712	6.66916	4.09615	5.26309	5.98737	6.10505	5.66548	4.18681	6.19502	4.39239	4.5962	6.65612	4.18607	5.83959	6.87955	5.86823	7.26825	5.92878	5.78611	4.80723	6.10232	7.8743	5.01823	4.17087	6.25925	4.69679	6.11016	4.45991	5.85113	4.86919	4.68565	4.25754	4.24875
ACAP2	1552472_a_at	6.7383	7.43215	7.79397	6.16854	5.902	5.81238	7.44671	7.52107	7.35919	6.81228	7.64266	7.29091	7.62018	7.79429	6.4913	7.16033	7.19874	7.53483	8.36664	5.93721	4.86914	6.36122	6.995	7.98087	7.28901	7.83704	7.12094	6.64533	7.05091	6.57521	6.5686	7.31517	8.08513	6.56495	7.91287	7.8742	7.37321	6.44764	7.72218	7.48834	7.4914	8.53349	7.65306	7.13714	7.34451	7.4688	7.27744	7.56433
GAMT	1552473_at	7.13146	6.81363	6.92956	7.19576	6.54065	6.9059	6.71359	6.83755	6.46865	6.74243	7.19996	6.08775	6.51013	6.23209	6.5514	6.53544	6.33576	6.04823	5.88935	6.52463	6.69453	6.11023	6.89945	6.38983	7.02115	7.53722	7.7164	6.69767	5.26459	6.4805	7.03966	8.13099	7.15156	7.54737	6.26185	6.38306	7.56866	5.68583	6.55871	7.38601	6.69464	6.20663	6.65918	6.77362	6.66684	7.00591	6.69643	5.96741
GAMT	1552474_a_at	9.50471	8.15964	8.96866	8.97137	6.99766	7.40834	6.83238	8.56468	7.72299	7.8754	6.50279	6.83089	7.22042	6.75189	8.09308	7.21345	7.08437	7.05565	6.51489	7.06414	8.55362	7.60325	7.22455	6.00632	8.11404	8.65798	8.42544	7.60312	6.89851	8.28685	8.34464	9.40477	8.4217	8.96451	5.71341	6.53377	8.6275	6.91921	8.02286	8.89966	7.79607	7.78258	7.6128	8.35996	7.75114	8.4474	7.59873	5.74111
PLCD3	1552476_s_at	5.81102	4.83449	5.06592	6.01105	5.45818	5.51441	5.92813	6.78664	5.04036	5.72562	6.79239	5.59924	5.2185	6.02852	5.3128	5.33365	5.82483	5.087	6.57162	4.81531	5.0253	5.11867	4.68099	4.94742	6.30411	5.15165	4.58906	5.33637	5.05802	4.78946	5.83095	5.42526	5.79382	5.1408	4.10424	5.83544	4.41701	4.59217	4.98214	5.82452	5.51272	7.45404	6.44708	5.42802	5.72586	5.61811	6.99935	5.94506
IRF6	1552477_a_at	7.66455	7.42326	8.20268	3.79797	7.55556	3.96954	8.26299	6.91625	7.01938	3.95561	7.87434	7.4075	3.84269	6.49375	6.84824	3.67025	7.59497	9.22258	7.95007	9.48668	3.58447	4.96543	6.06223	8.4535	7.23453	3.6272	7.94863	3.69011	6.78905	6.94684	6.32344	7.52486	7.0711	6.7764	7.77121	5.0734	6.58277	3.50934	7.36671	8.76816	3.91134	9.16939	3.75382	7.31632	3.67139	3.65667	4.27441	8.37284
IRF6	1552478_a_at	5.71051	5.51167	4.61429	3.80231	4.37348	3.63331	4.88378	4.65048	4.64907	3.74541	4.689	5.34797	3.52502	4.34825	4.33204	3.54327	5.15031	7.09574	5.34468	6.40515	3.63719	3.76815	4.79746	5.88837	4.47449	3.82786	4.33112	3.53733	4.1566	4.33513	4.19745	3.90167	4.21593	3.77386	3.81496	3.99008	4.0462	3.65675	5.72117	7.23424	3.8332	7.2719	3.67236	5.3287	3.58559	3.68395	3.58612	6.73351
PTPRC	1552480_s_at	3.06709	2.98376	3.22268	2.90281	3.09499	3.20765	2.91002	2.88781	2.9339	2.99328	3.0872	3.03361	2.92512	3.05818	2.74349	2.89783	2.91288	2.97116	2.82988	3.18485	3.1182	2.93112	3.12325	3.19372	3.07281	3.08343	2.883	3.07049	3.09361	3.13731	2.9606	2.87762	3.03689	3.0155	2.80506	2.96727	3.03953	2.99374	2.94942	2.99103	2.92305	3.05941	3.07072	2.97806	3.40249	2.99412	2.97066	3.22033
MAN1A2	1552481_s_at	6.638	5.89679	5.11198	5.33394	4.63339	4.46624	5.07594	5.48563	5.32132	5.97877	5.96269	5.71564	5.56627	8.11537	5.1511	4.4994	5.33639	4.20745	5.13541	4.97846	4.35214	4.46947	5.30349	6.05544	6.37749	4.68885	4.83909	5.17059	4.83185	4.9209	4.14585	5.76792	4.25289	5.0142	5.88123	5.56375	4.97865	5.22469	5.70565	5.64657	6.11077	5.93533	5.80349	5.63761	5.86394	5.27813	5.09827	4.13844
RAPH1	1552482_at	4.84215	5.01837	5.35177	5.51778	4.68513	4.52035	4.26934	4.35441	4.42255	5.07601	5.07575	5.14501	4.57373	4.35576	5.79029	5.51111	4.32481	5.28172	5.13029	4.91659	5.19264	4.0337	4.01655	5.58023	4.58785	4.83212	4.51002	6.19254	5.21273	4.99005	4.70394	4.89333	4.62057	5.94244	4.16283	5.66832	4.53201	5.32191	4.32397	4.57279	5.13446	5.52734	4.53899	5.24916	4.8601	5.24903	5.14435	4.22643
SMCR8	1552484_at	5.15252	5.33403	5.07104	5.25646	5.41382	5.36259	5.32085	5.45761	4.92188	5.14476	5.36282	5.2979	5.10796	5.18205	5.28998	5.02245	5.0103	5.15546	4.8582	5.64497	4.88452	5.11819	5.22706	4.86667	5.12659	5.32673	5.10625	4.82801	4.7873	5.04705	5.16495	5.39485	5.59499	4.86506	5.02207	5.51376	5.43005	4.83669	5.35859	5.27084	4.99871	5.09148	5.06612	5.12823	5.24288	4.74553	4.85273	4.94401
LACTB	1552485_at	6.88422	7.45884	7.62913	7.68728	6.17542	7.31461	7.19146	7.20042	6.09361	8.69895	6.59389	7.4632	8.04567	7.02708	6.87563	8.93315	6.98969	8.20341	6.91301	6.48391	8.30531	5.72246	7.25559	7.36007	8.18007	6.7709	8.10988	8.90453	7.91606	5.27393	7.92634	7.49612	7.42518	7.11125	6.01811	8.2564	7.47631	8.63805	5.96512	6.75264	9.68074	7.76988	8.8366	6.89604	8.72014	6.98118	7.41258	7.1628
LACTB	1552486_s_at	6.66931	7.38294	7.54992	7.67223	6.76038	7.82369	7.22631	8.27108	6.53682	8.6094	5.96999	7.03745	7.76813	7.28741	6.39037	9.43254	6.76608	7.9737	6.67369	6.04139	8.17092	6.6991	7.52749	6.83864	7.3035	5.80741	7.73299	8.55909	7.63557	5.05829	7.97257	7.67979	6.82846	7.05553	6.02886	8.22193	7.20307	8.08971	5.65494	6.45113	9.19532	6.85174	8.44008	6.59311	8.24488	6.87167	6.92365	7.45653
BNC1	1552487_a_at	3.23519	3.25998	3.37285	3.25089	3.04938	3.43872	8.65517	3.12846	3.08585	7.03879	3.18741	3.28174	3.17393	3.21058	3.53849	3.97234	3.14978	3.37438	3.43564	3.27467	3.27886	3.08052	3.3906	3.30385	3.16781	3.61732	3.39892	4.519	4.03266	3.29376	3.46875	3.30778	3.28135	3.23287	5.84603	3.39964	3.34538	3.62281	3.14161	3.28401	5.61847	3.15979	3.32658	3.10016	7.0063	3.26631	3.42028	3.1817
MPP4	1552489_s_at	2.92071	3.668	3.1594	4.43467	3.40324	3.71366	3.32203	3.13877	3.27654	4.87345	3.04885	3.27418	4.06402	3.04195	3.68843	3.5721	3.28113	3.17812	3.12714	3.25793	3.42092	3.1955	3.18906	3.3214	3.26696	3.07406	3.5191	4.34008	3.01854	3.4525	3.20855	3.2436	3.61217	3.21146	3.11186	3.21419	3.27355	3.45944	3.30768	3.09397	5.07422	3.19616	3.88282	3.24291	4.50679	3.26112	3.93405	3.25044
LACE1	1552490_at	3.78123	5.02452	4.2973	4.41488	4.0324	3.72437	3.84352	3.9626	4.0397	4.28103	4.07991	4.01101	3.67168	4.87372	4.06294	4.49883	4.05723	3.72952	3.7882	3.41615	4.14769	3.69572	3.80775	4.50247	4.40564	3.82921	3.76213	4.04534	4.10314	4.01415	4.01324	4.73472	4.15453	4.11974	4.03927	4.09088	3.82116	4.10437	4.01742	3.89849	3.9918	3.55251	4.20778	4.18985	4.00167	3.71792	3.69257	3.8618
IDI2	1552491_at	4.11443	3.87788	3.9756	4.25828	4.0816	4.12807	4.52616	4.50023	4.37311	4.25935	4.78001	4.19993	4.49136	4.01092	4.33696	4.16127	4.31521	4.13041	3.90944	3.80122	3.65153	4.14389	4.94802	4.26462	3.9675	4.70353	4.68862	4.03053	3.79172	4.20889	4.58214	4.29411	3.94122	3.91079	4.41161	4.38677	4.40068	4.19557	4.53546	4.3522	4.00383	4.41808	4.46981	4.46517	4.10768	3.97947	4.8166	4.28759
CYP11B1	1552493_s_at	3.49596	3.79978	3.88546	3.87806	3.63303	3.63847	3.74832	4.04806	3.67961	3.8188	3.83029	3.84239	3.64244	3.66059	3.68327	3.77537	3.71917	3.85736	3.80274	3.80848	4.18831	3.73504	3.81521	3.71051	3.8941	4.03902	3.78403	3.80054	3.6671	3.58736	3.67655	3.65918	3.75407	3.64692	3.70006	3.59362	3.64853	3.7225	3.75827	3.61843	3.67466	3.78439	3.77512	3.60849	3.63042	3.59106	3.73454	3.61999
TAF8	1552494_at	3.69675	3.7531	3.84746	4.56382	3.499	3.78272	3.36255	3.96592	3.41623	3.52745	3.71843	3.66275	3.67957	3.8339	3.96788	3.44885	3.59623	3.34953	3.72718	3.70266	3.37804	3.70135	3.75699	3.47491	3.77101	3.71792	3.80505	3.55987	3.69102	3.66496	3.54426	3.37813	3.49912	3.54832	3.65644	3.67782	3.43994	3.57962	3.81227	3.77861	3.41515	3.98319	3.70606	3.62348	3.77955	3.7596	3.36363	3.75636
COBL	1552496_a_at	4.96795	6.52113	4.37339	3.59725	3.50784	3.42452	4.94495	4.29258	7.57914	3.37755	7.95725	6.94327	3.27676	3.39458	6.9389	4.3076	6.65887	5.74543	4.73718	4.56255	3.26921	3.74101	6.71303	4.5038	6.64684	3.63011	6.60878	3.56889	3.5412	7.19066	4.78827	5.92172	5.86207	4.15187	3.53412	5.09274	5.46441	3.38113	7.55186	6.34014	3.2126	6.04893	3.25549	7.53375	3.45543	3.33997	3.63872	4.13222
SLAMF6	1552497_a_at	4.47928	5.15637	4.68703	4.78726	5.04915	5.07834	5.19205	5.28878	4.93527	4.98647	5.13361	5.19206	5.10445	4.76996	4.77692	4.88489	4.87589	4.51328	4.50695	4.81557	4.65149	4.96015	4.84258	5.04612	4.6789	5.19222	4.96975	4.92643	4.65585	4.78706	4.90078	4.98333	4.85015	4.58347	5.11592	4.82054	4.93999	4.8161	5.04565	5.181	4.98407	5.24736	5.03701	5.17526	4.73952	4.83253	4.56919	4.76416
ZSCAN20	1552498_at	4.08817	4.1573	3.96839	3.99894	4.12323	4.05182	4.49829	4.14188	3.99095	3.90948	4.28548	4.14209	4.03439	4.04885	3.77556	3.90744	3.94817	4.05128	3.77401	4.2572	3.74931	3.96691	4.25319	3.87747	4.37122	4.16238	4.18994	4.17821	3.60161	4.20911	4.18475	3.99762	3.92732	3.47238	4.03958	4.14217	4.26348	4.01445	3.92489	4.23104	3.95076	3.79504	4.2287	3.93029	3.98919	4.03054	4.05049	4.26934
ZSCAN20	1552499_a_at	3.86857	4.09302	4.28859	4.09008	4.01825	4.04599	4.07741	4.10729	3.84301	4.23436	3.79071	4.04802	4.12631	4.01279	4.19474	4.0655	4.6326	4.10348	3.85794	4.1209	4.09451	4.06034	3.99616	4.01923	4.07894	3.82941	4.17738	4.12369	4.02802	3.95636	3.93728	3.76523	4.32569	4.00937	4.68158	4.13099	4.07079	4.26769	3.97907	4.0393	3.63293	3.86785	4.26238	4.38509	3.94962	4.03047	4.12413	4.05983
GPBAR1	1552501_a_at	3.86186	3.9988	4.02138	3.8748	4.09463	4.2246	3.96635	4.01759	3.92655	4.07904	4.18083	4.1517	4.28298	4.25794	4.04818	3.96291	3.88614	4.19797	3.86826	4.04019	4.12245	4.17998	4.08903	3.99306	3.80114	4.24186	4.14085	4.35511	3.94262	4.38562	4.14577	3.77715	4.02696	3.77641	3.87766	3.79379	4.02371	3.86307	3.75789	3.89855	4.25006	4.18929	4.14546	4.10552	4.11982	4.02446	3.75761	4.0193
RHBDL2	1552502_s_at	4.85736	4.31492	3.53261	5.88859	8.63083	3.59379	7.59333	4.55552	3.6196	4.5342	5.49875	6.01092	3.98224	8.03903	5.01657	5.45699	7.4701	4.82099	6.70962	6.1211	4.75592	7.76229	3.61293	8.39142	4.22897	3.84202	4.78561	4.87798	7.5262	3.70478	6.23163	7.08755	5.61301	6.5321	9.37112	3.58206	4.97268	5.76324	4.58293	4.26511	4.26282	5.7919	4.42397	4.69898	4.35043	3.7555	4.37487	7.80438
FRAS1	1552503_at	4.25905	4.58767	4.20441	4.26567	4.13715	4.16151	4.15159	4.38454	4.22079	4.09056	4.22508	4.16632	4.21239	4.39405	4.01559	4.05284	4.01147	4.31915	4.49431	4.67457	4.22441	4.37714	4.40007	4.65265	4.47849	4.10415	4.31032	4.48018	4.16209	4.46809	4.38184	4.21225	4.3034	4.16774	4.2084	4.45441	4.53168	5.15304	4.55587	4.54371	4.17255	4.39537	4.15584	4.23621	4.31312	4.65246	4.58218	4.1883
BRSK1	1552504_a_at	5.13996	5.21078	5.29347	5.27609	5.16511	5.6642	5.26621	5.34008	5.01142	4.84062	5.35821	5.49292	5.35656	5.26711	5.25539	5.22673	5.22171	4.93959	5.32682	5.99404	5.13909	5.5502	6.07707	5.23916	5.23401	5.80348	5.80687	5.60688	5.10245	5.09305	5.65515	5.44556	5.00246	5.40377	5.47496	5.4723	5.7299	5.58606	5.1585	5.62302	5.21574	4.81752	5.39257	5.08884	5.20059	5.309	5.32533	5.52086
CRB2	1552506_at	3.66414	3.61602	3.69805	3.88082	3.5401	3.58504	3.50843	3.79889	3.7701	3.81871	3.91224	3.68829	3.69691	3.83691	3.65761	3.70794	3.81119	3.73186	3.82211	3.30672	3.75106	3.49003	3.71815	3.6038	4.01086	3.92246	3.77953	3.69914	3.77711	4.04053	3.77137	3.60738	3.78635	3.60675	3.49926	4.00904	3.83615	3.59317	3.71452	3.70272	3.92891	3.80934	3.78263	4.20184	3.83741	3.9519	3.73385	3.46073
KCNE4	1552507_at	4.25442	4.17732	4.23214	4.28779	3.90477	4.20837	3.62973	4.17774	3.98165	7.67431	4.18842	4.22147	8.68015	3.85427	3.88912	3.86077	3.85652	3.58997	3.94206	3.9515	4.29138	4.25663	4.36025	3.89977	4.19316	4.70813	4.22897	8.37854	4.01161	4.24578	3.6868	4.24346	4.07724	6.84462	4.27175	9.58854	3.72392	10.0803	3.91405	4.15942	7.53398	4.15245	9.92936	4.20323	7.62038	3.95231	4.05853	3.9327
KCNE4	1552508_at	3.88648	4.0424	3.96044	3.73695	3.64666	3.77434	3.74105	4.09683	3.83166	6.82257	4.10276	4.07353	8.33308	3.8852	3.7481	3.77091	3.75251	3.77734	3.80418	3.86749	3.95679	4.03159	4.15691	3.96016	3.94569	4.16585	3.94211	5.91951	3.95161	3.71602	4.01781	4.30204	3.79122	5.0188	4.23722	8.16394	4.21653	8.74768	3.89242	4.0679	7.36913	3.90276	9.57704	3.99256	7.51512	4.23327	3.80683	3.72446
CD300LG	1552509_a_at	3.70658	3.83294	3.74069	3.98137	4.20007	3.99783	3.97565	4.0506	3.59847	3.94168	4.1998	3.80031	3.77061	3.70549	3.73888	3.61982	3.90108	3.89029	3.59244	3.7129	3.81679	3.58028	4.05484	4.04706	4.26732	4.13766	4.12856	4.07893	3.98586	3.86204	3.86911	3.82368	3.79122	3.68267	3.90794	4.03916	3.90099	3.81928	4.03058	4.02499	3.83412	4.19261	4.00357	3.8634	3.87003	3.72459	3.65138	3.79426
SLC34A3	1552510_at	7.6635	7.59018	7.38928	7.68879	7.97632	8.00283	7.75298	8.28353	7.59791	7.51839	7.97705	7.80355	7.47489	7.60716	8.14901	7.34712	7.79733	7.52494	7.52233	7.66037	7.44104	7.72011	8.18036	7.75789	7.69024	7.71548	7.96516	7.44776	7.36881	7.71741	8.243	7.73208	7.63198	7.25971	7.61666	7.82479	7.75444	7.38594	7.77923	7.87669	7.55687	7.91744	7.56387	7.55523	7.27904	7.19648	7.28348	7.56032
1552511_a_at	1552511_a_at	3.39081	3.48232	3.00807	3.47218	3.28962	3.08634	3.52334	2.97636	3.3554	3.27004	3.20519	3.11949	3.1361	3.1436	3.12821	3.22787	3.29534	3.11199	3.13646	3.1391	3.29942	3.23262	3.08963	3.3863	3.53079	3.17484	3.33662	3.19044	3.14489	3.26973	3.32638	3.59939	3.18396	3.37023	3.41203	3.27095	3.28277	3.19813	3.42803	3.1693	3.20462	3.38947	3.09309	3.30158	3.17402	3.32559	3.18215	3.32201
WBP2NL	1552514_at	4.60288	3.91712	5.54142	3.76809	3.671	3.97212	3.58408	3.84593	4.71687	3.92383	4.21375	3.76434	3.66933	3.9424	3.65451	3.95113	3.84929	5.82326	4.28707	4.44067	3.64219	3.68777	3.7918	3.9608	4.83296	4.04417	4.33178	3.63855	4.19932	4.37672	4.9349	4.71916	4.41254	4.78416	4.11117	3.9731	3.79066	4.16229	4.86521	4.75499	3.5611	4.40675	3.42436	5.19661	3.83055	4.31904	4.0829	4.20354
HIPK1	1552515_at	3.76349	4.01924	4.11943	3.90926	4.10006	4.14075	3.74453	3.98059	3.80305	4.00128	4.01371	4.00404	4.22192	4.45393	3.84416	3.94853	4.2015	3.95541	3.8626	4.29431	4.11265	4.27458	4.51964	3.79999	3.95465	4.16032	4.18376	4.04273	3.97319	3.74368	4.17551	4.13465	3.73759	3.80471	3.9511	4.0907	3.87723	4.05532	4.1083	3.80401	3.98459	4.01303	3.9782	3.87836	3.86241	4.00503	4.03586	3.8271
HIPK1	1552516_a_at	6.66366	6.10914	6.35065	4.93792	6.10236	5.40612	4.59612	5.92032	5.69367	5.13169	5.46822	6.43277	6.29475	7.70181	6.24603	5.16482	6.6029	5.93852	6.00906	4.87209	5.53716	4.33516	4.9224	5.366	7.08048	4.67534	4.78364	4.93945	5.9471	5.55456	4.49427	5.24242	5.21239	4.61273	6.34815	7.79734	5.16204	4.91503	6.34509	6.12847	6.26672	6.80053	5.75119	6.63462	5.64284	6.07101	6.13146	5.46054
MTBP	1552518_s_at	4.81928	4.22239	4.17424	4.44842	3.9595	3.98395	3.81701	3.81263	4.02485	2.64501	3.76005	5.25611	3.40063	3.56817	3.12892	4.2628	5.26094	4.7496	3.47419	4.38776	4.06224	4.07971	3.37569	5.1995	3.98731	4.93305	4.3522	3.38215	5.23551	4.00258	3.85141	3.73939	3.89824	4.55749	4.95266	3.84377	3.89306	6.00368	7.12222	3.83067	3.48669	4.36962	3.29385	5.344	3.64051	4.2569	3.96037	4.16647
ACVR1C	1552519_at	4.81807	4.87328	4.91487	4.65876	4.93785	5.16294	5.80717	4.69804	4.43461	4.83422	4.86165	4.82999	5.22891	5.3066	4.4766	4.37568	4.50355	6.09275	4.6022	4.29258	4.65441	4.48804	4.38015	4.90169	4.75018	4.66665	5.21526	4.6725	5.51923	6.19688	4.22813	4.74096	4.7529	4.86035	5.04909	4.51316	4.62102	4.42214	4.94671	4.84383	6.56531	4.99322	5.13	4.29254	5.16151	4.92012	4.52324	4.78833
TMEM74	1552520_at	4.24987	5.44944	3.835	4.04659	4.24676	4.9961	4.28142	4.03423	4.38572	4.11929	4.03488	4.25597	4.32955	3.96255	4.41871	4.60285	4.44461	4.95383	4.12974	4.16992	4.27828	4.68221	4.43022	4.44897	4.35136	4.86718	5.74095	3.82382	4.49715	4.68795	4.44725	4.39776	4.36051	4.31311	4.10019	4.60495	4.02931	4.73559	4.25327	4.3639	4.28983	4.36359	4.33394	4.60966	4.42102	3.9896	4.52643	4.18115
TMEM74	1552521_a_at	3.5711	5.84816	3.49383	3.23257	3.27196	4.08272	3.46881	3.08982	3.18183	3.26414	3.39221	3.32722	3.77367	3.35688	3.56828	4.55801	3.65075	3.97801	3.36609	3.70394	3.3192	4.266	3.46763	3.65501	3.31943	3.61308	5.33413	3.14827	4.45291	3.37755	3.41398	3.4331	3.52456	3.53641	3.3571	3.306	3.41856	3.70822	3.17794	3.46285	3.51037	3.31344	3.40932	3.85115	3.23375	3.42492	3.76113	3.48681
TIGD4	1552522_at	3.23703	3.38662	3.03211	3.19621	3.41025	3.24941	3.4587	3.20929	2.89335	2.9342	3.14197	3.27712	3.19108	3.1677	3.18503	3.44602	3.09381	3.60468	3.15084	3.29563	2.9971	3.11201	3.3506	3.31213	3.13024	3.66893	3.46669	3.39977	3.01371	3.22546	3.23714	3.14134	3.12111	3.26778	3.04364	3.16637	3.3792	3.08445	3.27934	3.50198	3.16724	3.27162	3.2324	3.31657	3.02228	3.09246	3.26767	3.44194
TIGD4	1552523_a_at	3.599	3.85622	3.71021	3.55559	3.40315	3.89673	3.43968	3.64136	3.77644	3.74488	3.40083	3.49139	3.67815	3.75266	3.66624	3.90922	3.77737	3.62615	3.75907	3.38862	3.71149	3.74961	3.55713	3.583	3.73248	3.69818	3.88625	3.71619	3.57097	3.56141	3.90909	3.64931	3.69013	4.04221	3.59207	3.75111	3.65731	3.56728	3.82206	3.76791	3.69335	4.12631	3.60115	3.85627	3.64724	3.90988	3.97652	3.84684
ART5	1552524_at	4.58643	4.82023	4.35098	4.79027	4.57444	4.42354	4.76988	4.66468	4.35322	4.646	4.73429	5.77398	4.57539	4.62291	4.38412	4.33955	4.85884	4.15556	4.33093	4.68936	4.4465	4.17457	5.05443	4.675	4.47604	5.48851	4.3842	4.63982	4.48799	4.82825	4.79232	4.56374	4.47895	4.40779	4.65018	4.62913	4.51653	4.74826	4.68019	4.72383	4.49072	4.76789	4.846	4.80804	4.80777	4.71857	4.5987	4.27317
FAM71C	1552526_at	3.50199	3.83626	3.55914	3.90332	3.76907	3.60074	3.73334	3.71373	3.61487	3.58905	3.67593	3.70638	3.80306	3.39037	3.69521	3.65081	3.56038	3.42824	3.50773	3.63973	3.64198	3.52042	3.48905	3.68033	3.72137	3.79798	3.5293	3.46103	3.33399	3.50938	3.57156	3.80947	3.67473	3.86957	3.3763	3.55736	3.59537	3.56271	3.45185	3.63545	3.55882	3.78145	3.5196	3.58241	3.63815	3.50699	3.21281	3.33727
C21orf67	1552528_at	5.17585	5.502	5.58686	5.33765	5.57376	5.44341	5.53035	5.62583	5.20866	5.10136	5.5349	5.88461	5.23109	5.43618	5.44514	5.25258	5.17966	5.39102	5.07104	5.68852	5.31332	5.20162	5.54413	5.53214	5.33137	5.48537	5.50154	5.48526	5.30644	5.48218	5.12155	5.65371	5.44492	5.22407	5.10337	5.37389	5.16161	4.81146	5.36829	5.35087	5.38744	5.26132	5.49692	5.48022	5.30764	5.00073	5.0923	5.22889
NLRP11	1552531_a_at	3.61503	3.92865	3.74192	3.88422	3.65647	3.9848	3.52919	3.61318	3.53083	3.43652	3.93525	3.56264	3.81465	3.92547	4.25401	3.68142	3.32087	3.44695	4.04329	4.06059	4.00213	3.81587	3.81599	3.59815	3.60696	3.87169	3.66154	3.9582	3.78594	6.32987	3.47781	3.77261	3.84225	3.93227	3.71362	3.87105	3.86709	7.14836	3.66579	4.18279	3.53236	3.70186	3.65815	3.55165	3.63172	3.68837	4.49635	4.3394
ATP6V1C2	1552532_a_at	3.65133	3.78288	3.30057	3.36182	3.9991	3.53836	3.44494	3.41391	3.5688	3.47862	3.4812	7.27325	3.22881	3.79963	3.65973	3.80186	5.37095	3.63031	3.55007	3.45144	3.47595	3.93457	3.45225	3.41732	3.48745	3.39359	3.43221	3.23094	3.49271	4.21082	3.31156	4.26854	3.60991	4.00622	3.34566	3.58233	3.8827	3.30596	3.87339	3.72823	3.43715	3.66659	3.21001	3.5214	3.34168	3.28504	3.30698	3.35238
CLDN19	1552535_at	4.50832	4.43808	4.44131	4.62561	4.71668	4.46768	4.77521	4.37547	4.22286	4.42427	4.45117	4.42166	4.32634	4.78821	4.53096	4.28007	4.73063	4.39733	4.47454	4.43283	4.35771	4.45099	4.4166	4.84264	4.8326	4.42926	5.01139	4.35572	4.22165	4.64067	4.52092	4.82418	4.63141	4.54938	4.62784	4.69108	4.73436	4.33963	4.75225	4.65313	4.65654	4.7402	4.61134	4.50292	4.331	4.22566	4.25982	4.7894
VTI1A	1552536_at	5.36511	4.77442	5.90518	5.16901	4.74278	4.22303	4.2612	4.92362	4.35583	5.09775	6.30051	4.56411	4.55837	4.45521	6.5773	5.42754	5.16816	6.30228	4.45549	4.75965	5.06422	4.90703	4.39814	5.09214	5.97931	4.80514	5.34965	5.83803	4.96947	5.38913	6.19806	6.4605	5.12688	7.05438	5.34419	5.78478	5.28199	5.35506	5.33008	5.15967	5.65603	5.81345	4.90625	5.93094	5.11609	5.7302	4.37403	3.97616
KIF6	1552538_a_at	3.58196	3.46043	3.39251	3.39856	3.67861	3.6014	3.55685	3.68436	3.59027	3.52536	3.52078	3.59184	3.5695	3.43556	3.79727	3.5802	3.2904	3.73217	3.66031	3.44654	3.64107	3.94144	3.60002	3.83474	3.4751	3.57723	3.52148	3.32056	3.69448	3.60401	3.28979	3.53822	3.44635	3.45183	3.58792	3.61054	3.56254	3.81449	3.38839	3.44613	3.77125	3.56857	3.50665	3.51543	3.62547	3.5993	3.30821	3.53558
IQCD	1552540_s_at	5.14659	4.3272	3.79537	3.95898	3.8789	4.05922	5.18357	4.03542	3.80961	3.72869	4.0056	3.78714	4.12531	3.71837	4.39684	4.43458	4.1207	4.31427	4.44329	4.23513	3.70902	3.80715	4.75492	4.19444	4.46411	3.83394	3.57166	3.51503	3.72026	5.01965	4.80067	3.97577	4.99008	4.20843	4.11982	4.74343	4.86485	4.21733	4.03378	4.38422	3.70532	4.51872	3.8034	4.11197	3.781	4.15725	3.8211	4.80243
TAGAP	1552541_at	4.32696	4.50474	4.0765	4.40094	4.6012	4.55276	4.52886	4.69422	4.37225	4.23462	4.44384	4.5009	4.53009	4.56757	4.22174	4.5387	4.3795	4.35363	4.54809	4.56367	4.0214	4.36908	4.4483	4.34275	4.27784	4.1467	4.61637	4.28925	4.2618	4.51501	4.83562	4.32944	4.53519	4.06195	4.17387	4.14757	4.54406	4.1412	4.30768	4.3607	4.27547	4.33765	4.25558	4.53033	4.37266	3.94193	3.74755	4.67452
TAGAP	1552542_s_at	3.59605	3.85341	3.69947	3.44328	3.86127	3.51124	3.7904	3.72871	3.6726	3.5472	3.6795	3.57124	3.46459	3.49917	3.66138	3.57076	3.74159	3.52124	3.93753	3.6957	3.55867	3.6646	3.92739	3.62188	3.5214	3.67097	3.93271	3.62102	3.38237	3.49854	3.47718	3.67283	3.49216	3.81276	3.80524	3.65918	3.38835	3.49459	3.81918	3.66221	3.62339	3.89053	3.53554	3.67972	3.4156	3.65807	3.57419	3.67812
STON2	1552543_a_at	4.29587	4.55981	4.68772	3.93205	3.95358	3.96535	3.78099	4.08532	4.33963	3.90741	4.1506	3.96783	3.64761	4.2434	4.18901	3.80393	3.75808	4.2523	4.12714	3.9237	4.69397	3.87771	4.64032	4.16627	4.09521	4.1756	4.14958	4.4562	3.87514	4.19301	3.92274	3.72124	4.17637	3.74675	4.28875	4.53046	4.19433	5.03869	4.30656	4.58084	4.14785	4.33614	4.11503	4.63023	4.12949	4.88678	4.05452	3.96894
SERPINA12	1552544_at	3.69735	3.81573	3.9953	3.92489	4.05002	4.10679	3.72858	4.10594	3.67468	3.95936	4.21473	3.96062	3.83006	3.76867	3.82501	3.83775	3.81887	3.72176	3.82608	4.00882	3.76938	3.67327	3.77401	4.02432	4.07478	4.4659	3.51313	4.08082	3.83271	3.83595	3.738	3.99145	3.94716	3.95627	4.03034	3.95157	3.77818	3.91508	4.03674	3.89887	3.81548	3.98252	3.83779	4.01827	3.7683	3.68097	3.8244	3.65268
LETM2	1552546_a_at	4.37329	3.96888	4.27173	8.33876	6.32125	3.92958	4.64467	3.84727	3.54607	5.47832	4.22577	3.69534	5.98374	3.74493	6.00996	4.96726	3.58147	3.72246	6.32702	3.65567	4.52639	3.8174	4.10511	4.02273	5.0965	4.41255	3.69744	4.7657	3.79467	6.46381	4.19353	4.07572	4.4342	4.53531	3.85555	3.92673	3.94101	5.81509	4.39096	3.96884	6.17924	4.5336	4.61246	3.77004	6.08631	4.25168	9.98674	9.0963
BSND	1552548_at	3.42129	3.39035	3.17267	3.18798	3.90063	3.34305	3.51112	3.74971	3.14682	3.33273	3.55978	3.36093	3.51777	3.67912	3.18457	3.35034	3.56216	3.58824	3.25358	3.50744	3.4211	3.20406	3.32835	3.44859	3.20779	3.47607	3.26488	3.43775	3.48952	3.76638	3.6118	3.23465	3.23879	3.22037	3.43226	3.30987	3.4459	3.30345	3.45032	3.39398	3.39558	3.43237	3.44697	3.36802	3.18458	3.26112	3.25272	3.27858
BSND	1552549_a_at	4.48092	4.68804	4.19208	4.32519	5.11733	4.73539	4.53395	4.57979	4.45142	4.47079	4.51649	4.02464	4.55837	4.35411	4.39385	4.51618	4.39098	4.4233	4.29931	4.22009	4.35402	4.29917	4.68462	4.62139	5.08846	4.75788	4.56424	4.41509	4.04727	4.81755	4.4508	4.44309	4.61279	4.40779	4.40948	4.77751	4.52707	4.3523	4.44451	4.68277	4.38779	4.4941	4.43389	4.39804	4.57186	3.99996	4.15984	4.21784
CLEC4C	1552552_s_at	3.27761	3.27384	3.43361	3.47477	3.39452	3.34573	3.60474	3.42344	3.15484	3.42805	3.49295	3.24788	3.32698	3.46734	3.33231	3.34013	3.49462	3.55392	3.50469	3.25985	3.33241	3.43562	3.84118	3.40354	3.44982	3.68834	3.33055	3.42061	3.33717	3.69385	3.28929	3.57873	3.44493	3.35309	3.40341	3.46708	3.52822	3.49916	3.53163	3.63816	3.56916	3.42184	3.40266	3.45609	3.33204	3.56736	3.31284	3.32342
NLRC4	1552553_a_at	3.7661	4.13354	3.89698	3.5056	3.56305	3.59333	3.56282	3.80452	3.63622	3.40805	4.24697	3.92434	3.65681	3.79383	3.62856	3.80285	3.67162	3.76256	3.73898	3.65547	3.65987	3.71748	3.6947	3.59522	4.12186	3.56442	4.02455	3.50961	3.8551	3.74354	3.64774	3.87575	3.87774	3.82669	3.68778	3.70357	3.89131	3.98676	3.92418	3.73626	3.82778	3.61023	3.71597	3.52666	3.65854	4.04296	3.81319	4.11411
NLRC4	1552554_a_at	3.55562	3.45691	3.54799	3.29298	3.6158	3.51829	3.64387	3.32418	3.74501	3.54684	3.38947	3.51893	3.48317	3.47459	3.37344	3.61627	3.79082	3.52524	3.54287	3.44165	3.49096	3.32418	3.52997	3.72805	3.63356	3.58969	3.34838	3.5911	3.21037	3.60131	3.63671	3.78816	3.6231	3.58445	3.23925	3.62577	3.59112	3.30192	3.42137	3.48638	3.33327	3.32707	3.50471	3.38426	3.47183	3.35811	3.43547	3.65559
PRSS36	1552555_at	4.61517	4.72233	4.54056	4.95517	5.21031	5.39945	4.76411	4.63204	4.54509	4.85315	4.59416	5.28259	4.74249	4.80058	4.79763	4.70334	4.81545	4.59958	4.76109	4.83818	5.07424	4.7202	4.8083	4.706	4.28688	4.84629	5.02574	4.91838	4.36234	4.8061	4.68262	4.75132	4.53447	4.29514	4.94534	4.59418	4.81128	4.61884	4.55527	4.6182	4.89427	4.68197	5.0696	4.33965	4.59259	4.26472	4.34965	4.64151
ZDHHC15	1552557_a_at	3.50918	3.53762	3.28762	3.55707	3.38835	5.16987	3.27669	3.3778	3.3909	3.34266	3.44831	3.43556	3.63659	3.15398	3.36157	3.45955	3.60519	3.33708	3.34498	3.66157	3.3396	4.06281	3.56874	3.63907	3.39218	3.53694	4.28028	4.21107	5.37536	3.64689	3.71657	3.6675	3.37922	3.32048	3.40174	3.71453	4.77594	3.65824	3.36136	3.60469	3.66215	3.61781	3.85825	3.37931	3.54224	3.39292	3.97769	3.63055
RAI1	1552558_a_at	4.62471	4.64984	4.51495	4.39974	4.99949	5.03463	5.13093	4.7778	4.39743	4.43935	4.75385	4.97236	4.66246	4.67589	4.73578	4.52057	4.80567	5.07706	4.4243	4.81137	4.53273	4.77304	5.02402	4.86224	4.69597	4.94011	5.10358	4.58187	4.31474	5.0335	4.42882	4.9562	4.47401	4.38475	4.54885	4.58454	4.67938	4.60281	4.5716	4.46467	4.49394	4.64403	4.43389	4.71248	4.48254	4.20702	4.50075	4.5112
CDK15	1552559_a_at	3.62122	3.7125	3.59992	4.31757	3.55393	4.07557	4.06841	4.07999	3.66813	6.06878	3.81459	3.88534	5.63661	3.75507	3.74602	3.79316	3.77895	3.64312	3.53817	3.81553	4.38355	3.85451	4.15711	4.09164	3.8519	4.3402	3.76218	5.35606	3.48729	3.89191	3.82452	3.76515	3.95232	3.69505	3.73129	3.84122	3.96712	3.4103	4.07588	4.25409	5.71235	3.95773	3.88387	3.88375	5.32802	3.80029	3.85198	3.82519
ZNF570	1552562_at	5.65723	6.04451	5.46344	5.00319	6.04279	4.58262	4.74386	5.36509	5.40137	4.46612	5.17663	3.81801	5.52641	5.83026	4.47469	4.63544	3.47827	4.94016	5.99322	5.02312	6.11387	5.358	4.17976	5.9607	4.54983	4.27576	5.29965	4.87991	4.98405	4.05399	4.59513	3.94549	5.87888	3.75098	4.72953	4.8229	7.41182	6.48574	5.68614	5.6485	4.70405	5.73491	5.17661	5.33911	5.23322	5.53978	5.52346	5.24718
1552563_a_at	1552563_a_at	3.59454	3.47019	3.69109	3.95661	4.2444	3.53592	3.81215	3.61172	3.58769	3.55293	3.7627	3.71515	3.83795	3.78595	3.61545	4.1912	3.75654	3.98505	3.47398	4.12886	3.74643	4.71082	3.67513	3.91107	3.78596	4.23853	4.00637	3.97919	3.82882	4.59027	3.76054	3.44559	3.39478	3.55062	3.88665	3.86645	3.80587	3.80629	5.18407	3.80581	4.06269	3.81452	4.152	3.71499	4.03432	3.46431	4.00745	3.68377
NUDT9P1	1552564_at	3.50799	3.64868	3.66679	4.2529	3.82793	3.53762	3.89181	3.5957	3.7014	3.49966	3.56419	3.45174	3.6566	3.60422	3.48128	3.48805	3.45355	3.67484	3.39609	3.63564	3.49188	3.72736	3.87833	3.83654	3.58602	3.69896	3.92024	3.70276	3.74155	4.04577	3.83469	4.10549	3.61145	3.64118	3.60167	3.59876	3.51667	3.62862	3.60125	3.52488	3.93094	3.5722	3.83472	3.36802	3.7432	3.63308	3.62103	3.50479
BTBD16	1552566_at	3.66522	3.52584	3.73232	3.64697	3.6707	3.79437	4.11833	3.65901	3.58622	3.64476	3.56802	3.64751	3.66007	3.41163	3.6278	3.65656	3.4196	3.63831	6.74931	4.01513	3.60241	3.56538	3.95494	3.50806	3.63817	3.60738	3.7568	3.5805	3.65168	3.97823	4.02111	3.52447	3.48722	3.4294	3.69263	3.40814	3.58187	3.7269	3.5169	3.6051	3.32857	3.60857	3.70447	3.62304	3.29022	3.41058	3.57316	3.77334
RTP3	1552568_at	4.52541	4.50816	4.16529	4.37559	4.44583	4.4671	4.58121	4.83636	4.32524	4.65639	4.39595	4.58015	4.32899	4.46848	4.57109	4.10823	4.37294	4.32918	4.25575	4.5159	4.1565	4.4372	4.62526	4.60969	4.57168	4.7859	4.64005	4.6334	4.00692	4.86568	4.63456	4.50934	4.60353	4.45563	4.45951	4.35891	4.41872	4.3664	4.63922	4.68934	4.61646	4.7244	4.6875	4.48691	4.51032	4.57379	5.12416	4.45567
RTP3	1552569_a_at	3.62138	3.67221	4.03528	3.92955	4.0995	4.03447	4.23136	3.69312	3.63865	3.84968	4.02406	3.77915	3.84151	3.88924	3.61357	3.80201	3.82951	3.96077	4.03891	3.79728	3.65356	3.87511	3.96814	3.95603	3.8358	3.87884	3.89856	3.89941	3.63035	4.29244	3.77171	3.66904	3.69839	3.78411	3.89468	3.9527	3.47651	3.64082	3.66338	3.5323	4.00692	3.85302	3.91832	3.66514	3.83173	3.52442	5.23193	3.72747
TSPEAR	1552570_at	3.65422	3.50522	3.30278	3.693	3.67752	3.83747	3.76112	3.53037	3.53987	3.36877	3.7345	3.6717	3.57108	3.59506	3.69387	3.33527	3.59229	3.3477	3.40173	3.53267	3.53809	3.47416	3.52804	3.59802	3.64796	3.82566	3.82357	3.30447	3.37141	3.65586	3.48148	3.47282	3.44368	3.6534	3.53101	3.87373	3.6718	3.66093	3.75712	3.56802	3.61251	3.85652	3.64743	3.53676	3.38694	3.52099	3.73569	3.74022
MIPOL1	1552572_a_at	4.55112	4.70238	4.15367	3.4728	3.50443	3.75354	3.61702	4.56524	5.09502	3.61874	4.09739	3.55982	3.87231	3.9323	3.46943	3.59283	3.81448	4.32657	3.6543	3.62126	3.44235	3.60128	3.74871	3.74346	3.75539	3.83806	3.81236	3.49184	4.73887	3.83108	3.75326	3.71935	3.77575	4.00758	3.96634	3.46156	3.52407	3.32637	4.33361	3.97778	3.47842	3.93499	3.39929	4.10999	3.41384	3.42752	4.09834	3.90105
MIPOL1	1552573_s_at	5.43771	5.84965	5.49688	4.96497	4.89556	4.75292	5.22621	6.51118	6.86034	5.17631	5.24828	5.10688	5.86575	5.67363	5.72605	5.87183	5.15634	6.40632	4.83603	4.46188	4.98102	5.03128	5.12063	5.3869	5.04506	5.25269	6.35381	5.09293	5.94148	5.2587	5.37559	5.16353	5.62774	5.13312	6.16236	5.29701	5.22565	4.74628	5.91878	5.44539	5.02442	5.5869	4.90081	5.80761	4.80643	4.59128	5.26799	5.30789
C6orf141	1552575_a_at	5.82036	5.32225	4.34399	5.11578	5.65001	5.22277	7.90252	10.2801	8.45816	4.91375	8.44366	4.59774	4.37067	4.17421	7.05607	4.1579	4.27201	8.28453	6.5019	5.22283	4.05941	5.35024	4.62998	6.43999	5.51035	6.96023	8.05843	4.37631	7.0607	5.16048	4.60097	4.59926	6.13829	6.12793	6.71648	9.72589	4.47769	5.63598	9.10727	4.37124	4.06176	8.59777	4.18683	8.59855	4.46707	4.21445	6.07575	5.78503
ALMS1P	1552576_at	4.39235	4.03722	4.1764	4.11868	4.16346	4.50041	4.44598	4.32702	4.20916	4.34801	4.2931	4.30735	4.41078	4.41348	4.33705	4.23499	4.20356	3.87086	3.79732	4.28592	4.32129	4.12605	4.66067	4.1777	4.49514	4.09761	4.8378	4.26505	4.07573	4.18255	4.10947	4.49186	4.28407	4.10728	4.14244	4.44368	4.29153	3.9934	4.39096	4.36224	4.31856	4.44667	4.26659	4.00647	4.28994	4.15238	3.87588	3.9296
MYO3B	1552578_a_at	4.47591	3.20832	3.2338	3.22101	3.28666	3.24551	3.11236	3.40616	3.34625	3.20399	3.47033	3.42111	3.22084	3.13401	3.29706	3.31196	3.21579	3.2801	3.20398	3.26926	3.19696	3.81301	3.27867	3.52228	3.22766	3.43443	3.51596	3.15943	3.39954	3.95246	4.36391	3.60962	3.14379	3.33342	3.12227	3.28044	3.35272	3.15165	3.71835	3.32392	3.19284	3.01051	3.23143	5.35891	3.14218	3.23377	3.36635	3.21799
ADAM21	1552579_a_at	4.23211	4.28593	4.32733	4.16438	4.61506	3.75017	4.07517	4.48551	4.1193	4.70531	4.50033	4.43944	4.39512	3.92456	4.09504	4.5387	4.33188	4.598	4.13038	5.15069	4.38189	4.63101	4.66372	4.27736	4.28776	4.67589	4.95941	4.37374	4.3909	4.42241	4.18177	3.90447	4.50962	4.68783	3.9162	4.69286	4.31608	3.91636	4.27581	4.67484	4.60015	4.40024	4.52416	4.84109	4.27389	4.4466	6.23676	5.06474
TRIML2	1552580_at	3.55592	3.795	3.91518	3.7313	4.04964	3.63195	4.27201	3.69426	3.57295	3.71007	3.33343	3.58879	3.90268	3.66805	4.0468	4.78556	3.63063	3.48175	3.82444	3.6338	3.43187	3.79684	3.86834	3.70695	3.61697	3.66323	3.61462	3.64622	3.45384	3.9487	3.68857	3.54698	3.91332	3.83326	3.35056	3.71635	3.7635	3.58498	3.38399	3.49242	3.63763	3.53205	3.63268	3.47359	3.54896	3.48665	3.31852	3.75636
ABCC13	1552582_at	3.36213	3.26649	3.49009	3.52459	3.43643	3.82571	3.75504	3.45225	3.44802	3.44879	3.41239	4.1031	3.44943	3.29841	3.28815	3.30981	3.40655	3.29929	3.25362	3.61507	3.39697	3.37338	3.56779	3.87106	3.29339	3.60498	3.53498	3.4422	3.40363	3.46928	4.28233	3.2239	5.28031	3.68872	3.4155	3.47221	3.48618	3.41907	3.48399	4.29612	3.45458	6.90798	3.54247	3.56342	3.30116	3.11189	3.31564	3.49557
ABCC13	1552583_s_at	3.7745	3.81241	3.77511	4.13482	3.56756	3.68954	4.47726	4.61701	3.6813	3.90508	4.09462	3.96062	3.85626	3.78748	3.72655	3.62139	3.60271	3.62094	3.84929	3.48575	3.82636	3.84476	3.99501	3.88097	3.69713	3.75126	3.89458	3.66686	3.92582	3.6399	5.81405	3.81003	7.71625	4.6095	3.64734	3.96304	3.78114	3.69494	3.82381	4.84572	3.83476	6.9222	4.04402	4.14091	3.68154	3.62217	3.88446	3.79733
IL12RB1	1552584_at	3.76802	3.74819	3.60049	3.99623	4.03153	3.68381	4.09029	3.8042	3.61423	3.94217	3.95201	3.88469	3.96393	3.46997	3.92543	3.3536	3.3997	3.62624	3.88578	3.68196	3.53834	3.67275	3.6666	4.12613	3.69643	3.49848	3.54199	3.64297	3.79202	3.60626	3.45742	3.79765	3.92666	3.69206	4.09059	3.85917	3.861	3.70152	3.94403	3.80401	3.92966	3.94941	3.76323	3.78638	3.97557	4.41135	3.57517	3.93972
GTF2A1L	1552585_s_at	3.59243	3.62054	3.60236	3.49397	3.42185	3.46623	3.88905	3.67401	3.52508	3.62796	3.74497	3.57591	3.84858	3.67482	3.47532	3.60414	3.80021	3.4429	3.54719	3.30921	3.67088	3.76618	3.71399	3.54666	3.60277	3.87733	3.84558	3.74822	3.64418	3.71979	3.48962	3.60898	3.62739	3.60629	3.39705	3.48471	3.563	3.47541	3.74637	3.67822	3.54497	3.59544	3.73564	3.66192	3.60266	3.49197	3.56849	3.46823
TRPV3	1552586_at	4.89055	4.97234	4.95869	5.0189	4.61565	4.87794	4.77711	4.76808	4.66987	4.56	5.05847	4.67691	4.52331	4.91732	4.75338	4.66371	5.13714	4.79234	4.86713	4.89291	4.87181	5.09096	5.10406	5.05522	4.89959	4.87598	4.81528	5.13473	4.3418	5.38972	5.01607	4.98401	4.91654	4.84407	5.24182	4.92893	4.67675	4.65752	4.83333	4.59592	4.62692	4.86681	4.66186	4.89077	4.79419	4.97802	4.80499	4.88767
CNBD1	1552587_at	3.45218	3.38397	3.50994	3.3888	3.63648	3.33661	3.51903	3.43315	3.35396	3.34352	3.35495	3.29181	3.5871	3.53297	3.36554	3.48317	3.59647	3.71635	3.7299	3.60504	3.69607	3.35165	3.37908	3.33254	3.53836	3.47363	3.34916	3.49835	3.30481	3.58128	3.38152	3.73526	3.69839	3.68267	3.4975	3.41124	3.63708	3.48772	3.47487	3.34564	3.33516	3.53541	3.34101	3.38084	3.31883	3.46185	3.44901	3.73305
CNBD1	1552588_a_at	3.48712	3.52384	3.69654	3.42317	3.47105	3.3166	3.68905	3.50634	3.53183	3.63466	3.57652	3.31409	3.42615	3.4057	3.43417	3.57037	3.43964	3.41029	3.40253	3.42651	3.48795	3.38686	3.79636	3.66945	3.58213	3.68441	3.67788	3.72857	3.43898	4.13843	3.27038	3.67233	3.75521	3.23355	3.71487	3.56555	3.61534	3.5173	3.40472	3.40701	3.36058	3.41286	3.40322	3.38017	3.46513	3.53944	3.52205	3.50037
ABCC12	1552590_a_at	3.63564	3.97435	3.96285	3.63569	3.90112	3.72693	3.78959	3.87002	3.76474	3.49831	3.84975	3.70209	3.68915	3.9126	3.95891	3.87847	3.9752	3.70716	3.8626	3.87046	3.79028	3.60992	4.67883	4.02535	3.86347	4.39587	4.03204	3.82762	3.66814	3.84178	3.62231	4.02133	4.90829	4.31058	3.68843	3.78161	4.00593	3.4823	3.76654	3.77196	3.82414	4.04263	3.85946	4.02875	4.07327	3.83851	3.87096	3.78277
MMP21	1552592_at	3.3949	4.02872	3.36489	3.45452	3.31944	3.49013	3.50943	3.42277	3.43101	3.71886	3.55778	3.59284	3.56892	3.32293	3.524	3.32365	3.50726	3.6993	3.47543	3.82181	3.56122	3.71333	3.32022	3.55756	3.2679	3.46591	3.5397	3.74295	3.49632	3.81276	3.4373	3.53751	3.51473	3.36533	3.4005	3.33081	3.59642	3.56713	3.49894	3.41952	3.41165	3.49134	3.40316	3.43439	3.48981	3.48394	3.21115	3.46623
TMEM190	1552594_at	4.54827	4.78977	4.43692	4.91767	4.77008	4.49834	4.71802	4.59014	4.30905	4.84735	4.34026	4.78069	4.71763	4.45068	4.73032	4.56687	4.52551	4.42208	4.52775	4.79375	4.62324	4.46751	4.55821	4.51053	4.62069	4.6017	4.95702	4.60119	4.56601	4.74208	4.3683	4.57913	4.4593	4.36265	4.30779	4.57589	4.89799	5.64731	4.63013	4.67647	4.39561	4.70783	4.48831	4.54927	4.26838	4.38366	4.23273	4.43558
GAS2L2	1552596_at	4.10626	4.60514	4.53874	4.55061	4.52564	4.55082	4.4917	4.79323	4.40339	4.82454	4.3445	4.66191	4.52949	4.28117	4.27025	4.21523	4.41021	4.28607	4.40391	4.27708	4.47063	4.27402	5.21385	4.65308	4.37839	4.46652	5.22905	4.53099	4.16968	4.56911	4.66412	4.55575	4.81496	4.41344	4.46121	4.22061	4.74544	4.45048	4.83162	4.73557	4.68995	4.6841	4.76857	4.58376	4.61614	4.23777	3.9477	4.37468
KCNG4	1552598_at	4.05708	4.34637	4.30678	4.31409	4.15294	4.50932	4.42019	4.15815	3.67024	4.28087	4.27308	4.11298	4.21763	4.09354	4.07226	4.24596	4.01438	3.91384	4.10519	4.22004	3.93854	4.07304	4.06649	4.16625	4.05795	4.52618	4.25695	4.51836	4.21063	4.51501	4.17076	4.34896	4.11249	3.93836	4.16543	3.95914	3.90549	3.69166	4.14638	4.28912	4.09309	4.30931	4.48219	4.19009	4.32026	4.20289	4.09704	4.39379
PXT1	1552599_at	3.90224	3.76273	3.86778	3.84718	3.95316	3.78634	3.62362	4.10659	3.75713	3.65865	3.78295	3.76434	3.89389	3.99682	3.87662	3.78648	3.8773	3.83222	3.85979	3.69554	3.85755	3.83169	3.80015	3.83145	3.69643	3.70308	4.17251	4.28645	3.57097	3.95973	3.96383	3.97093	3.67046	3.54415	4.08201	3.86515	3.81845	3.73608	3.9882	3.79971	3.81841	3.99128	4.28048	3.97138	3.94966	3.82494	3.79887	3.82082
CACNG5	1552602_at	4.92057	5.22596	5.1739	5.00176	4.90031	5.26615	5.45119	5.05213	4.85722	4.85034	5.32195	4.98547	5.02063	4.94889	4.69117	5.20716	5.19485	4.88171	4.92133	5.27225	5.16633	4.9753	5.30935	4.99435	4.93209	5.13485	5.23472	4.94677	4.82416	5.1415	5.00635	4.97842	5.17264	4.84717	4.9219	4.93595	5.05033	4.79297	5.00628	5.12831	4.82221	4.98433	4.84498	5.14785	4.82146	4.68444	4.84407	4.86236
LINC00308	1552604_at	4.02297	4.34277	3.96555	3.94951	4.12447	4.53035	4.36415	3.80992	3.98216	4.11239	4.23839	4.38397	4.22922	4.30446	4.12035	4.00546	4.28592	4.39511	4.26153	4.2146	4.04953	4.20877	4.19726	4.22702	4.33496	4.47393	4.41477	4.24594	4.21135	4.229	4.02771	4.35037	4.30723	4.10435	4.08355	3.91395	4.02881	3.91995	3.75115	4.2504	4.08848	3.94287	3.8359	3.69446	4.32622	4.3488	4.20513	4.26707
LINC00308	1552605_s_at	3.87747	3.82821	3.62776	3.94077	4.01491	4.01459	3.54796	3.96038	4.00409	4.02003	4.00603	3.7795	3.66156	3.7436	3.93131	3.58293	3.6942	3.73199	3.69209	3.61424	3.69815	3.77103	3.98574	4.027	3.95488	3.91889	3.90652	4.09541	4.12719	3.78726	3.66641	3.76881	3.88423	3.87123	3.83196	3.96168	3.62034	3.75237	3.93308	3.54002	3.72653	3.99142	3.77696	4.08547	3.90311	3.71906	3.60093	3.83655
1552607_at	1552607_at	4.53727	4.77216	5.07969	4.69316	5.01093	5.25448	4.45681	5.00375	4.17854	4.62246	4.86113	4.35032	4.83021	5.4278	5.00591	4.89562	4.68802	4.97987	4.65976	4.58537	5.55407	4.57607	4.42752	4.71741	4.65177	4.63652	4.27996	4.63021	4.80516	4.6418	4.58481	4.36377	4.62769	4.69331	4.73688	4.99467	5.4009	4.59392	4.59694	4.73557	4.62901	4.90978	4.92944	4.41492	4.45645	4.25523	4.88724	5.1978
WFDC11	1552608_at	4.28057	4.20889	4.21753	4.4036	3.92839	4.13439	4.30802	4.31393	4.29194	4.34159	4.30173	4.014	4.20044	4.13506	4.15827	3.80351	4.52183	4.23027	4.28429	4.62479	4.26114	4.06599	4.19726	4.28329	3.9535	4.27903	4.13915	4.23331	4.23956	4.28999	4.23771	4.66542	4.28566	4.05419	3.95675	4.31257	4.22621	4.29999	4.41209	4.0532	4.15632	4.22694	4.23576	4.20831	4.23133	4.23079	4.18864	4.1886
1552609_s_at	1552609_s_at	3.18849	3.41607	3.32613	3.12107	3.51692	3.4909	3.2024	3.37413	3.16309	3.42366	3.44814	3.24241	3.43659	3.7019	3.27603	3.11305	3.24715	3.65449	3.78953	3.70313	3.31562	3.32173	3.37186	3.41145	3.38739	3.13597	3.45928	3.29309	3.3712	3.61243	3.07879	3.34305	3.46142	3.52247	3.23067	3.38554	3.3516	3.4937	3.14974	3.37779	3.35423	3.21391	3.37318	3.2154	3.29524	3.13607	3.24064	3.20744
JAK1	1552610_a_at	7.78206	7.59654	7.52958	8.47706	8.86202	10.2476	8.5273	10.5475	8.07384	9.78387	8.29829	8.40112	9.99097	9.6802	8.29142	9.09305	8.38014	9.33826	8.3122	8.18468	8.63701	8.75657	8.45695	8.59058	7.12667	8.09627	7.8879	9.55585	8.02306	8.24571	8.11107	7.22231	10.1734	7.48928	10.5087	9.06987	8.55214	8.80581	9.10647	8.92294	9.75865	9.55195	9.86959	9.13857	10.1122	5.26121	9.01117	9.02926
JAK1	1552611_a_at	7.3747	7.75306	7.49436	9.1644	8.5161	9.39669	7.92109	10.4752	8.51127	9.89047	7.95875	7.57986	8.96353	8.71215	7.37508	8.04337	7.51195	8.11937	7.48053	8.12912	7.79994	8.16192	8.21436	8.34052	7.03433	7.70581	8.20646	9.43713	8.05109	8.09803	8.10458	7.76655	9.97926	7.37647	10.1268	8.85699	8.24493	8.56168	8.59121	8.04946	8.96533	9.26292	9.26033	8.53533	9.15297	4.98065	8.07427	8.11941
CDC42SE2	1552612_at	7.77909	7.61553	7.2297	6.51387	7.51893	7.11163	7.30389	6.76462	6.85227	6.22699	7.48426	7.16196	7.20023	7.84873	6.95301	7.11039	6.55212	7.93475	8.90553	7.03426	7.45076	7.21272	6.86917	7.85425	7.8261	6.60882	6.40637	6.10795	7.5859	6.68974	6.09012	7.24687	6.95108	6.86011	7.16086	7.18082	6.67449	6.32642	7.92005	7.82224	7.24696	8.39049	7.40188	7.74507	7.87554	8.69386	8.70186	8.36891
CDC42SE2	1552613_s_at	6.63255	6.94243	6.64196	6.40414	6.8323	6.2486	6.18951	5.88173	6.36516	5.48389	7.24832	6.11656	6.24192	6.96974	6.08918	6.36857	5.99736	6.83437	8.21533	6.49982	6.6355	6.36512	6.19391	7.25138	7.07948	5.75808	5.8122	4.79853	6.95505	6.31998	5.6112	6.04639	6.2076	5.98502	6.96188	6.87851	6.02089	5.97428	6.51103	6.18678	6.43008	7.33627	6.30234	6.28901	6.50686	7.4642	7.39069	7.37428
ACACB	1552615_at	6.78471	7.03605	6.48325	6.9617	7.27554	7.26705	6.9863	7.38351	6.56402	7.00048	7.41736	7.28477	7.07783	6.87884	6.83774	6.70406	6.88685	6.63798	6.80401	6.95775	6.73446	6.80762	8.45916	6.93818	7.24633	7.33597	7.3975	6.7627	6.36901	7.2695	7.12759	6.85078	7.0225	6.50988	7.0243	7.84783	7.13165	6.8084	7.44109	6.83973	6.91472	7.00983	6.83193	7.65773	7.06278	6.66895	6.34853	6.84511
ACACB	1552616_a_at	4.77541	4.45993	4.48559	4.5758	4.76038	4.70397	4.9097	4.93548	4.64161	4.63732	4.79962	4.71589	4.57368	4.97294	4.46758	5.01353	4.71238	4.52766	4.79369	4.64523	4.59994	4.67399	6.19761	4.49173	4.73081	5.06024	4.55348	4.83497	4.49596	4.47861	4.84469	4.96307	4.96556	4.62193	4.5582	6.27689	4.9606	4.44477	4.93206	4.4749	4.54361	4.8283	4.31952	4.84701	4.76971	4.68253	4.76347	4.68266
RFWD2	1552617_a_at	8.96128	9.56885	9.61085	8.30905	9.48222	8.54952	8.74634	8.94743	9.05236	8.71171	7.94618	9.69953	8.30734	9.32615	8.38387	9.54313	9.62355	8.25441	9.17972	8.59759	9.0235	9.86754	9.37355	9.23151	9.26577	8.68936	9.05581	8.61368	9.01739	9.73701	9.54351	9.73603	8.694	9.5515	9.32077	8.98754	9.20891	8.95169	9.06711	9.68566	8.80219	9.47118	8.94407	9.44313	8.91952	8.89034	8.38925	9.42535
STX6	1552618_at	8.02206	8.34306	8.49534	7.74685	9.09804	7.48061	7.44245	8.12803	7.19621	7.59888	6.56665	8.96945	8.23813	8.51995	7.86215	8.27389	8.10229	7.50546	7.70125	8.49866	7.77469	8.22151	8.36999	8.7704	8.29477	7.73954	8.61733	7.74051	8.0277	9.16749	7.89968	8.56556	8.1106	7.56814	8.74507	8.30737	8.09869	7.57834	7.36295	8.2844	7.99935	8.01262	7.97161	7.85434	7.75764	7.35278	7.52792	7.9547
ANLN	1552619_a_at	9.65665	9.60813	9.39239	11.1434	10.7751	11.4989	10.2665	9.43895	10.1312	9.62476	8.80066	10.7241	12.0742	11.1175	9.53719	10.3134	10.6449	11.5671	11.2973	9.94607	10.9096	9.98797	8.7209	10.5313	9.76175	9.2415	9.66873	9.51326	9.71589	9.15904	9.59915	9.41129	10.5225	9.47678	10.8932	8.8417	9.52388	11.0075	10.6062	9.31553	11.2464	10.4849	11.2808	10.1487	11.558	10.6038	10.2681	11.542
SPRR4	1552620_at	6.77704	6.85197	6.54008	6.83623	6.99175	7.12889	7.2101	7.43448	6.77411	6.96593	7.36981	7.06536	7.12761	6.70308	7.07003	6.56769	6.70634	6.34796	6.71706	6.89183	6.85899	6.55215	7.41416	6.84742	7.1829	7.33767	7.34777	6.89284	6.73028	7.31395	6.79619	6.78119	7.02085	6.83136	6.47182	6.95312	7.13606	6.45018	7.27396	7.4104	7.0002	7.38294	7.13195	7.02009	6.64754	6.46798	6.53859	6.90605
POLR2J2	1552621_at	10.7273	11.3952	9.37306	9.70418	10.4889	9.7245	9.60594	10.0226	9.61131	10.5015	10.1791	10.104	9.50353	10.0834	10.2811	10.3881	10.1346	11.4553	9.05148	11.5353	11.2189	11.9188	9.78604	10.6473	10.8722	9.31075	11.1257	10.6667	10.9952	10.9461	11.2831	10.4195	10.482	11.0852	10.8327	11.0209	11.0924	11.8579	10.0992	11.5581	9.855	10.2145	9.48901	10.5602	9.25613	11.0521	8.69939	8.67976
1552622_s_at	1552622_s_at	10.4448	11.1586	9.17574	9.51099	10.204	9.10134	9.40564	9.78321	9.49049	10.0473	9.87497	9.84169	8.93758	9.51759	9.73432	9.82689	9.75744	10.6677	8.72974	11.2575	10.7055	11.5184	9.13084	10.2562	10.4972	8.77105	10.6534	10.1987	10.652	10.768	11.0231	10.1104	10.0858	10.8731	10.3828	10.5998	10.7602	11.4916	9.7904	11.2735	9.32601	9.83769	8.99206	10.4595	8.8732	10.7229	8.21785	8.01366
HSH2D	1552623_at	4.96576	4.29691	3.97443	3.96283	4.23643	4.33021	4.49289	4.76533	4.01971	4.26037	4.39906	4.85847	4.22944	4.59553	4.30238	3.94407	4.19297	6.22987	4.90379	3.86056	3.71723	4.23857	5.43833	4.82233	4.16343	4.34189	3.82131	4.05735	4.38797	3.89108	6.81759	4.86035	4.21264	4.5978	4.90094	5.84925	4.47931	4.25537	5.12413	4.1737	3.92426	4.02436	3.90403	4.55605	3.88412	4.08842	3.98453	4.24326
TRNT1	1552625_a_at	8.65683	8.5868	7.55467	7.00415	7.5309	8.8007	7.83405	8.00741	9.01672	8.40409	6.60226	8.68293	7.69428	8.01285	7.73598	9.77687	8.22378	8.21552	8.37579	8.97578	8.25755	7.56379	8.2014	8.25313	9.01995	8.3809	8.6836	8.45802	9.69719	8.07064	8.5524	8.46043	8.69143	8.54477	7.67489	9.34918	7.88208	9.12838	7.37556	7.64486	7.7645	6.6082	7.85536	8.33346	7.92017	8.09913	8.19131	8.28599
TMEM163	1552626_a_at	3.88789	3.48848	3.54721	4.11379	3.80056	3.57473	3.90349	3.904	3.61628	3.91227	3.83029	3.61998	3.84829	3.54117	3.55973	3.93068	3.65193	3.47688	3.36179	3.58144	3.54208	3.48211	3.86252	3.95326	3.74931	3.94792	3.82246	4.01148	3.93552	8.62106	3.6138	3.95815	3.76786	3.53977	3.62472	4.197	3.63282	3.57603	3.84018	3.85567	3.40987	4.18301	3.69276	3.56447	3.60486	3.4825	3.60271	3.58778
ARHGAP5	1552627_a_at	7.43621	6.45411	7.38384	7.76039	6.76373	4.95825	6.26283	7.38811	7.44164	6.61907	5.30098	7.30512	6.56617	8.12307	5.88967	6.79347	6.99484	7.20498	7.49515	5.99927	7.65579	6.57837	6.75444	8.17635	5.96597	7.80092	6.19731	6.62979	8.43924	7.26429	7.11959	6.33574	6.84721	6.82122	7.84272	5.37524	5.84166	6.81237	7.80187	7.41357	7.40483	6.95999	6.92171	7.21682	6.94009	6.96521	6.26391	6.24426
HERPUD2	1552628_a_at	8.43054	8.55448	8.74479	9.25469	9.9077	9.59146	9.45823	9.34733	10.48	9.79954	8.98619	9.5966	9.90458	9.79851	9.28781	10.1471	9.91816	9.11058	9.87581	8.89156	9.54237	9.93256	8.67793	9.82502	9.66316	9.29119	8.43922	9.45462	9.23312	9.91289	9.64228	9.7312	9.64134	9.61412	9.93487	8.89428	10.1086	9.70076	9.44549	9.99892	9.886	9.60204	10.2057	9.62679	9.50025	9.75993	9.21223	10.3329
JMJD6	1552629_a_at	3.78808	3.75254	3.68225	3.40208	3.62628	3.90515	4.01686	4.1091	3.66177	4.01959	3.58295	3.95441	3.79124	3.84169	4.10048	3.50163	3.63729	3.46702	3.80618	3.88677	4.20799	3.8142	4.46815	3.84802	3.71942	4.51385	3.84935	3.87389	3.6608	3.71949	3.8092	4.02951	4.02942	3.59446	3.93677	3.72622	3.63106	3.94909	3.6895	3.82695	3.90575	4.03149	3.9559	4.2934	3.89223	3.87173	4.05931	3.88768
SRCAP	1552630_a_at	5.08308	5.23264	5.56002	5.28877	4.96166	5.32936	5.16132	4.81401	4.77322	4.67479	4.51424	5.39718	4.93314	4.84756	4.95214	5.41197	5.39317	5.37083	5.45547	4.96345	4.86689	4.79613	4.59029	5.01471	4.97823	4.84704	4.60694	5.10752	5.21911	4.68203	4.82518	5.06947	5.17356	4.68833	5.1773	5.38282	5.65025	5.09223	5.52231	5.32712	5.17821	5.25692	5.56998	5.6149	5.21573	5.36628	5.62809	5.10963
MAP3K6	1552631_a_at	4.55316	4.57541	5.11936	4.99068	5.34469	5.09338	5.05862	4.40147	4.92032	4.25818	4.53026	4.61495	5.50611	4.84008	4.67663	6.38104	4.49024	4.6967	4.24257	4.39759	5.63267	4.42633	4.6585	4.7475	4.41168	4.55881	5.30847	4.36092	4.6738	5.50352	4.36051	4.87386	4.32254	4.57991	6.69991	4.64417	4.32588	4.57463	4.45311	4.08484	4.75155	3.68093	4.63246	4.26623	4.61203	4.24332	3.84448	4.41786
ARSG	1552632_a_at	4.96288	6.80904	7.85505	4.20193	4.36649	4.78438	4.04415	5.60194	6.02524	4.18501	5.10405	4.88129	4.82134	4.12827	4.83924	4.32013	5.23812	4.54488	5.24726	4.08251	6.10463	4.33625	6.09229	3.96515	7.0365	5.09324	4.78101	4.41395	5.07783	7.90149	4.60949	4.96775	7.08867	4.9676	4.0763	5.98626	5.99722	4.33283	5.81177	6.85962	4.53597	5.06332	5.28754	6.37788	4.38427	5.56031	4.16559	5.30726
ZNF101	1552633_at	6.60621	7.56167	6.84032	6.74601	6.77541	6.39301	5.49372	7.6002	6.82205	5.48195	5.97532	6.4671	4.90589	6.6761	6.81015	6.12064	6.42155	6.60576	6.63922	6.88972	6.54318	7.13143	6.07798	6.4105	7.19904	6.38975	6.92425	6.23608	6.67154	7.53435	6.74297	6.94059	7.33675	7.44487	6.76544	7.48354	6.79549	7.03526	7.56893	6.72132	6.15524	8.15435	6.36064	6.0736	6.19311	7.34488	7.41781	7.03386
ZNF101	1552634_a_at	6.80744	8.10965	7.50449	7.17349	7.26861	6.2284	5.67979	7.70978	6.54852	5.55986	6.49972	6.83147	6.30596	7.34978	7.19679	6.83135	6.75527	6.69819	7.28303	6.35491	7.26405	7.65389	7.20588	7.43995	7.80016	6.5758	7.54388	6.206	6.53562	7.90389	7.02957	7.59879	7.86789	7.62579	6.77926	7.60351	7.42603	7.23029	7.37597	6.18471	5.95774	7.80122	6.14146	6.25605	6.01735	7.14712	7.13498	6.8627
PTPN11	1552637_at	3.4432	3.57251	3.3399	3.60732	3.55083	3.71866	3.49716	3.61176	3.48408	3.50559	3.7053	3.53391	3.60452	3.69859	3.62495	3.44154	3.59505	3.47016	4.05599	3.56175	3.44235	3.57233	3.95061	3.58286	3.76564	3.41009	3.68118	3.30315	3.46499	3.7193	3.63383	3.32475	3.81951	3.62218	3.43911	3.68092	3.55471	3.4151	3.66769	3.77781	3.59186	3.70142	3.5504	3.5838	3.58679	3.53029	3.13074	3.82519
KLHDC7B	1552639_at	4.7851	4.57007	4.5523	4.51834	5.47446	4.97832	8.93628	4.80366	4.82474	4.71662	4.76231	4.7979	4.56273	5.27306	5.07743	4.4486	4.67476	7.27586	9.11146	4.5042	4.59762	8.47028	5.25829	4.58684	5.38977	4.97653	4.45151	4.74073	4.46084	5.25879	5.14281	4.98433	4.70953	4.71245	8.59252	4.81219	5.11928	4.54671	4.8318	4.47694	4.41215	4.56328	4.5609	4.62827	4.6228	4.18746	4.83703	4.61535
1552641_s_at	1552641_s_at	7.43354	9.24641	8.14231	7.9442	7.15475	9.15137	7.45494	5.66102	6.95928	7.0165	6.63072	7.79403	7.39574	7.26529	7.40264	8.54433	7.69499	7.55312	6.93007	6.56745	8.06604	7.4368	6.32279	7.28134	7.25512	6.54451	7.56988	6.99105	6.4289	6.64343	5.83345	6.95311	6.59088	6.54224	7.84819	6.81688	6.54466	7.07461	6.93245	5.30307	7.77023	7.75928	7.02312	5.54127	7.7802	7.35949	7.12885	7.07473
ZNF626	1552643_at	3.72915	3.92544	3.60049	5.59578	5.63661	5.55492	3.92186	5.64197	5.26232	5.17089	5.35892	3.68543	6.06366	5.6355	5.38594	3.79315	3.61348	3.71447	5.23044	3.88913	3.72059	4.64729	3.56352	3.82817	3.90103	5.11972	5.68869	5.49156	4.79159	3.47196	4.93098	3.53614	5.61967	3.36951	4.05901	3.86931	4.19477	6.73444	5.29797	4.56567	5.5775	7.22805	5.97094	3.65784	5.98331	4.06837	7.23595	7.17927
PHC3	1552644_a_at	6.92479	6.07713	7.62999	5.9493	6.82859	5.64655	5.96893	7.07819	7.41019	6.24568	7.17552	6.68383	7.74366	7.0967	6.85886	6.21615	7.18726	7.21686	7.82914	6.53191	6.1227	6.27189	5.94873	5.56363	6.02761	6.94108	5.34153	6.48953	7.2469	5.14852	5.8786	6.47732	7.20665	6.32995	7.33798	6.69085	6.41135	5.33959	6.6946	5.5453	6.2422	6.44625	5.63103	5.92119	6.02533	6.69816	6.43277	6.20678
IL11RA	1552646_at	4.62764	5.07817	4.50359	4.535	5.53308	5.28551	5.26079	4.45416	4.44674	5.0715	5.20883	4.3692	4.71462	4.43895	4.5822	4.44619	4.71388	4.67473	4.35849	4.46318	4.74803	5.03421	4.6254	4.42606	4.61907	4.93907	4.92402	4.77655	4.47859	5.05134	4.61036	4.43077	4.75902	4.48271	4.74347	4.32911	5.46928	4.25432	4.5352	4.45847	5.11821	5.10388	4.72007	4.68968	4.72645	4.39245	4.22783	4.69437
TNFRSF10A	1552648_a_at	6.5832	6.72877	7.21631	7.46568	6.4729	5.01784	6.95306	5.75929	6.44713	5.28686	6.4295	6.86551	5.32194	5.96891	6.82294	7.3114	7.51523	7.0899	6.4897	6.05758	5.72487	6.70057	7.20129	6.72435	6.61151	7.06085	6.78065	4.71981	5.68342	7.85071	5.90175	7.05489	5.79328	6.41881	4.95609	6.50603	5.67799	4.6708	7.97369	5.93095	6.05143	6.14356	4.12024	7.62037	5.24148	5.93766	7.1132	7.66344
RFFL	1552649_a_at	4.16393	4.91858	5.31375	4.56784	4.4445	4.05197	4.39708	4.11913	4.545	3.99037	4.01371	4.12388	4.06804	4.43255	4.99771	4.3763	3.80353	4.75382	4.35122	3.91284	4.28964	3.98947	5.07511	4.52079	4.30628	4.94496	3.71048	4.27987	4.66691	4.37396	4.01538	4.46241	4.16662	4.22447	4.33759	3.84742	4.49828	4.03425	4.13271	4.17528	4.24111	3.99978	4.06596	4.02636	4.16652	3.99201	4.4454	3.48989
RFFL	1552651_a_at	5.3375	6.13356	6.34045	6.24637	5.94608	6.04545	6.07974	5.54928	6.14039	5.77826	5.38833	5.59023	5.13522	5.89269	6.44343	5.41594	5.33727	6.09717	6.04309	5.32803	6.07209	5.39756	6.37882	5.9565	6.01475	7.25297	5.27202	5.87518	6.37349	6.00026	5.35649	5.9792	5.7518	5.83612	5.75045	5.43994	5.80326	5.66586	6.04343	5.88345	5.92445	5.85653	5.39584	5.70744	5.88515	5.49877	5.665	5.24718
HPS4	1552652_at	5.38128	5.79705	5.94609	5.53423	5.45426	5.40245	5.35388	5.16296	5.63621	5.34663	6.24488	5.47829	6.41126	5.87686	5.47091	5.27907	5.2364	6.47595	6.21577	6.10419	6.70617	5.35093	5.80902	6.05586	5.48541	5.98021	5.75429	5.24843	5.15954	6.1033	5.32262	5.81817	5.82371	5.51774	6.11334	5.32963	7.15758	5.40841	5.21215	5.39819	5.73886	5.53375	5.58238	5.58082	5.15553	5.85509	5.19337	5.69672
UHMK1	1552656_s_at	8.43111	8.21348	8.59683	7.92657	8.09031	7.03954	6.36308	8.06166	8.01824	7.39367	6.12837	8.55524	6.92793	8.54748	7.97983	8.4441	8.15217	7.73691	7.98878	8.49407	7.9849	7.31117	8.4365	8.48994	8.93532	7.58575	7.26525	7.42945	7.74874	7.78359	8.63611	8.33572	7.94005	8.41251	7.90418	6.76268	7.11131	7.00989	8.06533	8.80907	8.14146	8.82653	7.69871	8.23928	7.92478	6.57603	7.94219	8.42157
TXNDC2	1552657_a_at	4.73791	4.56166	4.40235	4.72009	4.85842	4.96465	4.45662	4.79482	4.2607	4.55642	4.73609	4.84646	4.80094	4.9227	4.58715	4.3472	4.40416	4.66877	4.34055	4.43706	4.58204	4.56931	4.76517	4.42117	4.93335	4.69895	4.93045	4.5239	4.51003	4.9803	4.62437	4.54223	4.48251	4.5466	4.55694	4.74156	4.63278	4.51425	4.51764	4.58335	4.43466	4.6601	4.5092	4.60098	4.3018	4.04571	4.48979	4.55625
NAV3	1552658_a_at	3.75539	3.76915	3.58239	6.79056	3.87357	5.21226	3.99424	3.95209	3.83208	8.92118	3.57682	3.42649	8.32525	3.66732	4.37062	7.68375	4.01003	4.6516	4.89005	3.80523	6.78938	4.15597	3.75999	3.85703	4.14492	7.1481	3.64293	7.72229	3.85991	4.1303	3.72658	7.17516	3.63527	3.6322	4.2006	4.13251	3.86133	4.73034	6.6173	3.75793	9.69643	3.74014	9.62599	3.60621	8.93231	3.79702	4.6742	5.13754
C5orf22	1552660_a_at	8.04822	8.41448	7.32282	7.23814	7.0172	7.32742	7.85544	7.05579	7.34079	6.40774	6.35482	8.15833	8.03641	8.96207	7.38701	7.77674	6.95407	8.1174	7.76571	6.8367	8.05331	7.13893	7.57747	7.23595	7.52518	7.97719	6.43153	6.23354	6.36372	5.81265	5.56454	6.31384	6.43258	5.85284	6.99819	6.15589	6.21191	6.99771	8.75158	7.99418	7.74025	8.05007	7.8901	8.5466	7.85042	7.63012	9.49464	8.72481
PCDHGB7	1552661_at	3.09235	3.095	3.35057	3.20786	3.18107	3.33428	2.98289	3.15125	3.19035	3.04609	3.04822	3.02313	3.17628	3.10243	3.09665	3.46552	3.14075	3.0839	3.02448	3.19247	3.28585	3.0836	3.18106	3.25471	3.13051	3.26059	3.08329	3.10302	3.10888	3.18059	2.94421	3.06073	3.08315	3.17193	3.20565	3.23209	3.09274	3.25057	3.20715	3.09864	3.0085	2.95634	3.22101	3.17171	3.13934	3.19816	3.38366	3.06189
PCDHGB7	1552662_a_at	4.69916	4.54199	4.63347	4.37381	4.33512	4.88748	4.21998	4.52312	4.01341	5.03934	4.26869	4.17963	4.77384	4.19885	4.56162	4.50667	4.31574	4.11338	4.18466	4.33523	4.60452	4.11112	4.41527	5.02965	4.28412	4.80719	4.6298	4.69939	4.65623	4.61877	4.65923	4.42931	4.77997	4.1063	4.18825	4.57706	4.44258	4.34932	4.36994	4.37193	4.46158	4.6471	4.49838	4.35429	4.67485	4.19061	4.92812	3.9327
ERC1	1552663_a_at	6.12807	6.16007	6.17024	6.63276	6.40545	7.09957	6.1	7.0162	6.12362	7.22394	6.09758	6.83004	7.42883	7.29445	6.77328	6.88966	6.3017	7.09987	7.46998	5.64415	7.05235	7.1032	6.05054	6.86728	5.82526	6.35329	6.02334	6.6615	6.41899	6.56671	6.20085	6.77067	5.68404	6.14928	6.57635	5.69871	6.41832	5.96694	6.41092	6.8172	7.64072	7.3004	7.46918	6.94345	7.26796	6.41646	6.81558	8.08865
FLCN	1552664_at	7.09042	6.34322	6.40111	7.62422	6.31202	6.92175	6.71512	7.00957	7.97659	7.93737	7.57825	6.74306	7.69523	7.09676	7.27526	7.53408	6.84579	7.0159	6.87058	6.0482	7.37147	6.75466	6.54886	8.04446	6.84491	8.3383	6.35238	8.08216	6.85492	6.22048	5.42351	5.98819	6.99089	6.71166	6.07251	7.16982	6.84795	7.97131	9.35829	6.65902	7.90106	6.65144	7.81686	6.05997	7.28461	6.48299	7.25316	6.55697
LOC84989	1552665_at	4.66004	5.16807	4.63784	5.94437	6.19404	5.25338	4.82133	4.93397	4.13307	5.12447	4.5738	4.42699	4.80029	5.34414	4.83725	4.66651	4.79156	6.0533	5.97275	5.49453	5.6733	6.37222	4.90631	5.6201	5.44874	7.19007	4.26658	4.84144	7.53223	6.81376	4.20036	4.80888	6.15072	4.76218	6.55091	7.14159	5.77454	6.11508	5.41697	4.58908	4.92283	4.81676	4.75729	5.05943	4.70012	5.19648	6.27058	5.19083
LRRC7	1552666_a_at	3.37405	3.60006	3.26058	3.38934	3.46555	3.49365	3.39628	3.42277	3.31572	3.25359	3.46839	3.67152	3.46554	3.42765	3.44705	3.4883	3.31813	3.31428	3.4903	3.22035	3.27338	4.63288	3.56118	3.33039	3.33273	3.30007	3.57188	3.44278	3.51587	3.67663	3.46085	3.28757	3.37093	3.62789	3.61633	3.2676	3.61903	3.65134	3.5408	3.25236	3.36397	3.19145	3.32696	3.45334	3.22045	3.25148	3.57806	3.40875
SH2D3C	1552667_a_at	3.67973	3.64291	3.38031	3.90943	3.56121	3.52041	3.81289	3.50613	3.53805	3.86931	3.70971	3.71192	3.5808	3.54713	3.77432	3.48474	3.35339	3.42888	3.56807	3.48673	3.46072	3.98265	3.84482	3.60163	3.59744	4.07747	3.71372	3.83339	3.46961	4.13713	3.71657	3.70951	3.69839	3.60711	3.81217	3.74201	3.62972	3.5504	3.64285	3.82712	3.52218	3.65692	3.64178	3.45744	3.38904	3.57548	3.4067	3.55236
PPP1R3B	1552669_at	3.32554	3.61927	3.4311	3.34195	3.57671	3.69281	3.51747	3.45611	3.39682	3.43094	3.4607	3.75779	3.38664	3.54029	3.50427	3.15703	3.55656	3.39392	3.40061	3.39755	3.58817	3.37472	3.57828	3.42943	3.51839	3.3583	3.53435	3.41041	3.22773	3.74503	3.57837	3.69326	3.76405	3.60799	3.22882	3.60114	3.87006	3.48786	3.60343	3.79632	3.48145	3.54234	3.50366	3.64136	3.23754	3.32372	3.2827	3.46505
PPP1R3B	1552670_a_at	4.44712	4.51799	5.23247	4.4169	4.59852	4.34046	6.41585	4.07435	4.93762	4.97944	4.64745	4.92788	6.11024	4.49	4.48115	5.82964	4.75311	5.20345	3.94569	4.74764	4.75608	5.41872	4.71398	4.6197	4.49986	4.42401	4.3208	4.19718	4.54822	3.92743	4.83193	4.64751	4.68852	4.43572	4.29162	4.02531	3.70121	4.28029	6.22921	6.5061	6.82098	4.00839	5.00088	3.81136	5.06773	5.24547	4.48451	6.01683
SLC9A7	1552671_a_at	6.25917	5.17567	5.57174	7.18996	6.65521	5.50143	7.32733	5.81075	5.20076	6.80663	4.93175	6.57026	6.95372	6.68305	7.16811	5.70901	5.77533	6.47594	6.57564	4.71852	5.0828	6.21184	6.31914	6.96709	4.73689	5.76517	4.35975	6.53411	6.15561	4.85432	7.49229	5.03925	5.98107	5.90527	5.67236	6.28195	7.65303	4.80851	6.79704	5.36189	7.86212	8.02751	6.54964	6.39566	7.81883	5.14588	6.43458	8.20388
IGSF3	1552672_a_at	6.63155	5.59162	5.8586	4.40126	5.54383	4.76241	5.99171	6.50987	5.62346	4.67702	5.53882	6.37203	5.79221	5.79505	5.73011	4.43534	6.49513	5.31451	4.89577	5.35284	4.33799	5.47179	5.48963	4.86311	5.78749	4.875	4.93841	4.27782	5.30535	4.76326	4.73547	5.93071	5.25018	5.09768	5.91741	4.90835	6.44337	4.12715	6.06289	6.37956	4.1904	5.67092	4.54748	6.59606	4.53228	5.08064	4.21099	4.99095
RFX6	1552673_at	3.52496	3.28359	3.72718	3.25812	3.00617	3.18415	3.59106	3.49976	3.41291	3.24051	3.57778	3.35584	3.35287	3.61516	3.15997	3.09279	3.43881	3.55852	3.25787	3.44165	3.26476	3.26277	3.32765	3.53579	3.18364	3.18127	3.37907	3.76807	3.25557	3.64867	3.66854	3.70935	3.25619	3.60872	3.32462	3.48292	3.40198	3.59605	9.10735	3.37754	3.47738	3.54469	3.31296	3.44096	3.43758	3.6147	3.42657	3.59855
DIRC1	1552674_at	3.16329	3.41607	3.28687	3.24551	3.55704	3.36902	3.3448	3.52834	3.21913	3.29515	3.32703	3.4141	3.25848	3.26828	3.43674	3.37064	3.10618	3.33892	3.1066	3.25463	3.24251	3.29179	3.72175	3.34106	3.29433	3.18643	3.61027	3.24854	3.09148	3.21711	3.2454	3.44819	3.30735	3.1407	3.27525	3.17332	3.37726	3.22633	3.34783	3.56055	3.14095	3.61834	3.21654	3.26611	3.25585	3.23915	3.39816	3.3141
DNAJB7	1552675_at	3.46825	3.53447	3.55402	3.70382	3.38352	3.30548	3.47991	3.61074	3.44857	3.40664	3.45596	3.30569	3.49272	3.62463	3.81146	3.35785	3.44912	3.79157	3.43451	3.58607	3.46445	3.48121	3.43921	3.44137	3.66616	3.55482	3.56658	3.44745	3.52935	3.54762	3.21329	3.35247	3.57388	3.36451	3.3114	3.30008	3.34524	3.08107	3.50946	3.279	3.3413	3.26952	3.25124	3.51921	3.34091	3.85052	3.37201	3.3428
UCN3	1552676_at	4.35128	4.73079	4.34002	4.20338	4.71965	4.42278	4.53309	4.63168	4.65804	4.47542	4.64904	4.71265	4.46084	4.80472	4.44723	4.08753	4.53547	4.36575	4.22037	4.30628	4.03842	4.15922	5.21221	4.31221	4.25037	4.96143	4.56408	4.0893	4.32142	6.73736	4.23663	4.29236	4.24589	4.21035	4.28384	4.61128	4.56191	4.19949	4.53674	4.47596	4.39463	4.56212	4.30161	4.39399	4.1905	3.88138	4.12413	4.38375
DIP2A	1552677_a_at	6.11815	6.16282	6.22102	5.73817	6.21081	5.56011	5.60999	6.91237	5.89271	5.78984	6.25903	5.54753	6.35913	6.83407	5.03453	5.45983	5.92446	6.27577	4.97014	5.32347	5.80704	5.61092	5.91253	5.71423	5.83339	6.03836	5.99064	6.06746	6.09943	6.20718	6.82781	5.83503	5.97347	5.38813	5.72207	6.61906	6.18735	6.80398	6.67027	6.47806	6.37449	6.56873	6.22768	6.39728	6.55859	7.25608	6.66745	6.11353
USP28	1552678_a_at	6.68018	7.16993	7.31372	7.7596	7.80974	7.47496	7.54992	7.03394	7.54617	7.13358	6.33463	7.06372	7.84583	8.09913	6.64433	7.02759	6.26639	5.55098	7.71204	7.30633	6.99886	7.47652	6.52108	7.49404	7.15505	7.57081	7.41455	6.95498	7.29916	6.24695	5.70368	6.37125	7.78817	6.47544	7.43217	6.46883	6.69307	6.91434	6.57917	6.94872	7.37185	7.87296	6.94101	6.65632	7.4916	8.58916	8.38186	8.11679
CASC5	1552680_a_at	8.53282	8.25312	9.35911	8.75181	7.7009	7.80332	7.19481	8.02851	8.18124	7.35108	7.62823	8.31132	7.70781	9.03921	7.47212	8.3621	8.40409	8.83775	8.50064	7.86332	8.41737	7.75807	7.59812	9.07295	9.10455	8.30169	8.19369	7.74593	9.092	9.45275	8.56161	9.01466	9.19837	9.01595	9.1125	8.15372	8.02754	9.62377	7.49741	6.73851	8.00947	7.41044	8.55806	8.17033	8.56894	9.12881	7.07827	7.96368
CASC5	1552682_a_at	6.55238	5.68462	7.43739	6.14851	6.47485	5.66708	6.12754	5.9329	5.73486	4.90755	5.47896	7.45576	6.27522	8.25146	5.66143	7.07877	7.12425	7.00643	6.76781	5.63638	7.17935	6.73041	5.14582	7.29093	6.48479	5.63097	5.24264	5.18823	5.84702	6.58299	5.75808	5.85092	6.51302	6.20383	7.42347	6.26497	6.42783	7.01088	5.47042	5.38383	7.05018	5.95066	6.91876	6.65671	7.79056	7.06004	5.64407	6.75222
SENP8	1552684_a_at	5.91441	5.47918	4.22592	5.1031	4.81451	4.78337	4.70724	6.10541	5.62638	5.55821	5.30747	4.03632	4.70526	4.67004	5.45361	5.11395	4.67476	5.79852	4.80959	5.46706	6.58375	3.85956	5.35292	5.61684	4.90376	5.06962	4.30121	5.04528	4.78805	4.91211	5.31768	5.92962	6.0156	5.19174	5.06802	7.12737	4.82152	4.78796	5.26492	5.14342	5.04374	4.2767	5.05288	5.77254	5.07418	5.34613	4.64609	5.92733
GRHL1	1552685_a_at	6.8528	6.81814	7.24676	3.97332	7.86743	4.08743	6.3487	5.91602	7.61626	4.0284	4.73352	9.20874	3.76727	8.60999	6.48245	4.09822	8.52511	5.56323	7.5893	6.72565	4.59475	8.02436	7.61494	8.06472	5.60024	4.02224	5.78578	3.90437	5.25592	4.24606	7.87915	7.86172	6.53047	6.9649	7.26716	6.84717	7.69804	4.01078	7.68784	7.74208	3.79546	8.00896	3.88268	6.29582	4.0048	5.12162	3.93122	6.4955
C20orf152	1552686_at	3.81646	4.07032	3.9347	3.94798	4.16441	4.2866	4.35196	4.13613	3.7738	3.87115	3.904	3.88273	3.7702	4.0689	3.92212	3.56483	4.06206	3.77655	3.84446	3.80154	4.11381	3.81337	3.98174	3.60988	3.48789	4.48549	4.20298	3.99214	3.74546	3.88889	4.04471	4.31689	4.36573	4.04238	3.77974	4.13617	3.88697	4.07721	3.93443	4.09625	3.87039	3.75548	4.09585	3.93989	4.05517	3.91552	3.73385	3.69924
C20orf152	1552687_a_at	4.35478	4.31362	3.80247	4.18118	3.98732	3.98814	4.15452	4.04668	3.81554	3.87726	4.13393	4.23441	3.91091	3.88653	3.99372	3.75319	3.74179	3.87668	3.96733	3.77063	4.07833	4.08057	4.40458	4.05372	3.95809	3.90958	3.94468	4.10945	4.10679	4.26444	3.82204	4.09447	3.95674	4.01005	4.09626	3.95479	4.07842	3.91916	4.16056	3.95032	3.73195	3.79229	3.90935	3.87765	3.82819	3.71633	4.29954	3.96659
CASKIN1	1552689_at	6.05389	6.35274	5.96594	6.47655	5.83864	5.60039	5.51308	7.35813	6.53525	5.55354	6.31205	5.9986	5.49074	5.60168	6.685	6.01573	5.51627	5.52832	5.53897	6.63781	5.63312	6.27715	7.21142	6.42266	6.74493	6.83891	6.75833	5.96943	5.70221	7.56943	6.74472	7.85863	6.65236	7.69787	7.31812	7.21455	6.77704	6.27624	5.35756	6.43163	4.7831	5.09551	4.78432	5.95307	4.76841	6.31219	5.1898	5.10016
CACNA2D4	1552690_a_at	4.12697	4.37871	4.14772	4.32526	4.05663	4.30847	4.32678	4.44679	4.11289	4.21732	4.62849	4.44139	4.36521	4.28254	4.0524	4.05812	4.39826	3.99347	4.1188	4.20992	4.25275	4.22327	4.44335	4.55822	4.18839	4.47077	4.49041	4.73203	3.97305	4.22263	4.35268	4.26601	4.46594	4.65222	4.69563	4.43293	4.32523	4.3742	4.40735	4.5207	4.45666	4.43278	4.43762	4.31824	4.30887	4.38579	4.32215	4.24903
ARL11	1552691_at	5.27733	3.25455	3.13767	3.02158	4.85473	3.10347	3.3509	3.76652	3.05785	3.08616	3.25605	5.64042	2.98647	5.87188	3.24376	3.04182	6.50914	3.30415	3.40941	3.33969	3.29831	3.10847	3.18584	3.12631	3.28863	3.34018	3.15743	3.36429	3.07371	3.51697	5.09112	4.50791	4.27882	3.30123	4.08506	3.31877	3.14341	3.22105	3.3053	4.37538	2.99937	3.60822	3.21135	3.35389	3.11547	3.23387	3.04467	5.91309
ARL11	1552693_at	3.21716	3.35825	3.42753	3.53386	3.26739	3.46873	3.21055	3.19213	3.31717	3.35434	3.11057	3.17471	3.3346	3.33545	3.22529	3.37596	3.51901	3.42835	3.44196	3.48447	3.47005	3.29294	3.43042	3.39021	3.52691	3.27363	3.29786	3.22641	3.37925	3.77713	3.26595	3.31387	3.2933	3.24141	3.1858	3.4643	3.19943	3.25667	3.25242	3.22798	3.17078	3.17245	3.21287	3.51381	3.32813	3.21344	3.27439	3.38102
SLC2A13	1552694_at	3.58888	4.08403	3.28834	3.36389	2.97411	3.14834	3.28709	3.25964	3.92199	3.72473	3.8095	3.52171	3.299	3.10662	3.47163	3.56063	3.78031	3.29337	3.31677	3.37368	3.11284	3.47567	3.45386	3.27374	3.3097	3.29483	3.28917	3.53587	3.10689	3.59314	3.2436	3.74286	3.25752	3.3121	3.19908	3.35146	3.4263	3.07509	4.21965	3.12367	3.69574	3.20872	4.06139	3.45787	3.72924	3.33285	3.32254	3.31759
SLC2A13	1552695_a_at	5.3474	6.09644	4.88294	4.5351	4.13648	4.13479	4.38162	4.78168	6.26013	5.40898	6.55481	5.34143	4.96519	4.29965	5.62064	4.95696	5.8265	4.55828	4.40577	5.44438	4.1286	4.77737	6.11701	4.63865	5.25651	5.37641	4.78534	5.17639	4.0192	6.2119	4.83897	5.92243	5.40151	5.46295	4.04002	4.54017	5.44851	4.46711	6.8099	4.7869	6.8708	5.27635	6.60514	5.06625	6.53035	5.88678	5.09039	4.92107
NIPA1	1552696_at	6.0431	5.42937	5.52038	5.33324	5.05556	4.35515	4.93713	4.35364	6.56102	5.15906	4.5694	3.46686	4.29989	6.21115	4.58715	6.16802	3.75497	5.56553	4.71605	3.9592	4.26647	3.51452	4.27747	4.35578	5.83619	5.44785	4.31032	4.17384	6.5543	4.29608	5.58219	6.44701	5.98223	5.44501	4.54477	5.66486	4.29204	3.5062	4.64331	4.36161	4.9118	4.2792	4.62396	4.3968	5.3945	4.92992	4.88625	4.48712
MGC16703	1552698_at	4.82013	4.88963	4.76813	4.92074	4.99927	6.66452	4.70782	4.86672	4.75866	5.47743	4.98251	4.94779	5.29633	4.4458	4.91606	5.22743	4.61857	5.53956	4.77581	4.9377	6.35693	5.04628	5.22017	4.6417	4.85991	4.96373	4.6464	5.17609	6.32225	5.62651	4.89198	4.69592	4.64887	4.95801	4.92988	4.84892	4.77168	6.95246	4.79587	5.16949	4.63368	4.81566	4.82859	5.10869	4.79423	5.4173	4.90435	4.69496
CARD16	1552701_a_at	6.24836	3.26588	3.67496	5.21345	7.35782	3.83967	5.64212	3.96949	3.29139	3.66181	5.42909	6.33023	4.75731	3.61733	3.6957	5.30518	4.93912	3.99269	5.89932	5.99183	3.48435	7.52507	3.63108	7.92842	3.66631	3.67596	4.25915	5.35029	4.62545	3.8018	3.70693	3.6047	4.63229	3.49644	9.55786	3.24219	3.362	8.39448	3.47179	3.47289	5.49136	3.46858	7.5046	3.56352	5.15795	4.76408	3.36022	3.98051
1552703_s_at	1552703_s_at	4.57794	3.32679	3.44549	4.37955	6.94403	3.29241	4.60892	3.47514	3.55479	4.48586	5.216	4.7323	4.51303	3.76867	3.27284	6.08191	3.84622	4.69071	5.98815	5.39409	4.07529	8.28583	3.70663	7.46167	3.0828	3.54904	4.35341	4.44941	5.27234	3.55956	3.2436	3.15908	3.79197	3.57886	9.09447	3.46086	3.73379	6.92816	3.18168	3.26924	4.72091	3.49951	6.08342	3.11764	4.63054	4.18341	3.75066	3.0862
DUSP19	1552705_at	3.87551	3.19002	4.11963	3.77922	3.88637	3.75739	3.3321	3.53083	3.71184	3.97458	3.93081	3.59851	3.76869	3.95005	3.67327	4.78158	3.78787	3.82573	4.04349	3.89597	4.10452	3.76361	3.80292	3.86564	3.65721	4.27983	3.7462	4.00651	3.96782	4.11252	3.52392	3.95953	3.56826	4.08372	4.25448	3.66444	3.7607	4.44829	4.2634	3.87451	4.14452	3.86829	4.20623	3.74064	4.07936	4.11359	4.43619	3.78971
DUSP19	1552708_a_at	3.33395	3.42612	3.49885	3.44418	3.53465	3.70971	3.33675	3.3362	3.41154	3.85133	3.46112	3.31672	3.79056	3.70304	3.59505	4.17471	3.49462	3.54482	3.97605	3.72817	4.04659	3.3744	3.59734	3.763	3.50505	3.68318	3.55522	3.7538	3.49147	3.57379	3.43682	3.77892	3.65363	3.63295	4.43692	3.67293	4.0128	4.31232	3.35902	3.62619	3.7306	3.45949	3.61745	3.72762	3.8653	3.60664	4.24121	3.47962
CYB5D1	1552711_a_at	6.02409	7.8793	7.67887	5.97263	7.22969	7.13192	7.58447	7.6526	8.12073	7.44235	8.55876	6.15203	6.98925	7.47278	7.22135	8.75848	7.33396	7.8379	7.19766	7.36929	8.12262	6.8948	8.10812	6.80465	7.95188	7.3164	7.86834	6.90707	5.81113	6.81211	6.40355	7.93552	7.59543	6.78065	6.61443	8.69742	8.23653	7.51427	8.49921	7.26087	7.32736	7.52487	6.85509	7.67028	7.3481	7.50075	7.62697	7.44252
NMNAT2	1552712_a_at	5.19011	4.82265	4.5482	6.42174	5.84786	6.82931	5.97103	6.71343	4.64838	5.24372	5.08784	5.1249	5.67629	8.02678	6.53328	5.06471	4.54395	6.16667	8.13566	4.95527	6.11736	4.80685	4.46676	5.17397	4.55524	5.00105	5.75196	6.04112	4.53432	4.96118	6.00895	7.13302	5.89259	6.25272	5.70206	5.33807	5.30787	7.17837	5.72316	6.14654	5.55111	5.78546	7.62728	4.70931	5.39351	7.20882	5.06815	11.0574
SLC4A1	1552713_a_at	3.94463	4.13624	4.0796	3.94169	4.05967	3.95813	3.94273	3.98533	3.73206	3.91747	4.28418	3.97187	3.99525	3.95112	4.03545	4.08045	3.99136	3.89383	3.87644	4.05043	3.86221	3.63558	4.18469	3.82164	4.07253	4.3015	4.21377	3.81369	3.90385	3.77473	3.99261	4.13927	4.28018	3.93227	4.02937	3.65849	3.81582	4.10437	3.96698	4.22319	4.04422	3.93457	4.22087	4.12071	3.86371	3.7923	3.83481	3.85263
CREG2	1552714_at	3.92075	4.11983	3.86518	4.08038	4.09894	3.83975	4.29467	3.83498	3.90705	4.14475	4.00251	3.58939	3.78142	3.95641	3.78956	3.47775	3.80726	3.90112	4.0707	3.65615	3.91964	3.8756	4.46359	3.95699	3.92307	4.29908	4.2017	3.86736	3.9123	4.08671	5.15456	3.99215	4.10299	3.71176	4.0722	4.00631	4.15473	3.95636	4.04659	4.03631	3.88968	3.99311	3.85774	3.89782	3.80056	3.95954	4.04606	3.8844
RXFP1	1552715_a_at	3.78827	3.80015	3.83249	3.6156	3.59239	3.54926	3.59802	3.78799	3.44946	3.48631	3.63581	3.70773	3.6547	4.72511	3.46426	3.32645	3.51687	3.55449	3.55328	3.6168	3.62222	3.73931	3.66831	3.88293	3.71107	3.6594	3.65144	3.74212	3.5412	3.92724	3.50504	3.5303	3.7582	3.68267	4.30588	3.75723	3.56098	3.58426	3.57197	3.54405	3.63715	3.7191	3.89377	3.50621	3.83504	3.66664	3.9734	3.64273
SPEF2	1552716_at	5.80845	6.42306	5.17231	4.70492	6.0196	6.11097	6.31994	4.47371	5.07467	6.82984	6.84374	5.43353	4.58984	5.08659	4.79588	7.75279	6.0408	7.02817	6.09562	4.26098	4.04086	4.78238	6.73405	4.32498	6.00903	4.82312	4.71707	5.67576	5.42168	4.44784	6.09136	5.33827	7.48475	5.86882	4.43126	5.90278	5.72498	6.0505	5.78752	6.70816	5.16134	5.44274	4.76303	5.8068	4.72893	6.01739	6.06624	5.40445
1552717_s_at	1552717_s_at	5.4745	5.21814	5.59596	6.22389	5.46162	6.30058	5.57116	5.61426	6.10577	7.50158	5.17513	5.00072	6.80416	5.99058	5.86859	6.80119	4.9755	6.35591	5.70096	5.9509	6.72925	6.18002	5.25378	5.10119	5.10264	5.67088	6.01979	6.63546	5.26397	6.5805	5.01302	5.62305	4.77322	5.13397	5.04443	5.32034	5.47936	6.0849	5.89961	6.89582	9.25555	5.40725	8.46864	5.65848	8.92926	6.37783	7.29203	5.74017
DTD1	1552718_at	4.19605	4.73013	4.12419	4.34572	4.28997	4.38402	4.46291	4.4359	4.57214	4.97637	4.46235	4.46343	4.18759	4.34808	4.56906	4.29686	4.55863	4.33711	4.26022	4.81109	4.24207	4.77248	5.2694	4.72193	4.68978	4.77088	4.68996	5.71589	5.3223	4.82775	5.14783	4.53085	4.68006	4.35714	4.2308	5.35155	5.35686	4.18224	4.61695	5.17176	5.3369	5.14955	5.37325	6.30141	5.23402	4.4963	3.9555	4.1379
CASC4	1552719_at	5.59393	4.81226	6.57535	5.63695	5.2974	5.05376	5.05167	5.30881	5.31906	5.83	5.63387	5.71589	5.86604	6.07231	6.06379	6.26762	5.5419	7.08326	5.63459	5.10122	5.67161	5.48361	4.8967	5.19435	5.9062	5.02107	5.19335	6.22269	5.77741	6.02284	6.27256	5.61071	5.97532	6.68164	5.80919	5.33938	5.21393	5.92485	5.55692	5.20844	5.74108	5.31119	5.88413	6.23201	6.06646	6.98948	5.32854	4.28305
FGF1	1552721_a_at	3.93381	3.65085	3.72255	4.18565	3.69915	4.03572	3.90519	3.67393	3.5997	7.19067	3.78816	3.86203	6.5005	3.54356	4.08545	3.5686	3.93515	3.66181	3.55754	3.67534	3.752	3.9321	3.62577	3.68927	3.69643	3.75336	3.92237	8.03056	3.46982	10.0511	3.57175	3.6368	3.71245	3.55792	3.43088	3.51989	3.90782	3.71788	3.79184	3.93538	8.20663	3.65195	9.05096	3.9867	6.80782	3.54746	9.21843	4.03414
ARPP21	1552722_at	3.53895	3.47743	3.44549	3.53774	3.46511	3.46411	3.5468	3.37713	3.34638	3.43038	3.42562	3.44339	3.26437	3.53563	3.32855	3.53402	3.44682	3.40459	3.42171	3.62087	3.57983	3.39815	3.3798	3.24069	3.3353	3.55334	3.41196	3.43904	3.34701	3.68575	3.26439	3.38117	3.33101	3.32117	3.3744	3.24137	3.42618	3.22434	3.24722	3.26891	3.43472	3.09608	3.30742	3.28236	3.29543	3.31427	3.316	3.62184
RHOXF1	1552724_at	4.39327	4.12946	4.11666	4.27544	4.45078	4.4421	4.15516	4.26914	4.30969	4.27771	4.19051	4.41045	4.23982	4.19921	4.04164	4.24596	4.36588	3.77687	4.10609	4.15192	4.38828	4.43362	4.46922	4.30967	4.31668	4.17719	4.26509	4.15884	4.21138	4.78037	4.39082	3.93461	4.3445	4.38274	4.08736	4.78531	4.2484	4.22125	4.16071	4.28948	4.2111	4.04209	4.21117	4.26005	4.05588	4.46822	3.72268	4.09045
ADAMTS17	1552725_s_at	3.74114	3.86077	3.59952	3.69291	3.86845	3.61927	3.80071	3.63223	3.75477	3.62577	3.65019	3.86271	3.63014	3.46276	3.5421	3.47547	3.74102	3.38328	3.56133	3.6626	3.5015	3.63529	3.87729	3.6315	4.16799	3.65221	3.97054	3.48996	3.53218	3.81769	3.46889	3.67568	3.47174	3.68267	3.55293	3.73733	3.46335	3.48966	3.79353	3.40944	3.59084	3.61516	3.42178	3.53475	3.35638	3.43548	3.30201	3.73725
ADAMTS17	1552726_at	5.06095	6.19109	4.68192	4.80084	5.85516	4.91565	4.67601	5.47404	5.10238	4.77951	5.16436	5.83434	4.45349	4.71248	5.48842	4.72329	5.99776	5.22085	4.94794	4.67063	4.88458	5.00976	5.57325	4.81717	5.26424	4.97041	5.04467	4.47775	4.62945	6.21762	4.70674	5.072	4.86291	5.04448	4.77915	4.55582	4.63656	4.77998	5.3446	5.25197	4.59009	4.83493	4.62914	5.08657	4.61181	4.51456	4.50148	4.66243
ADAMTS17	1552727_s_at	4.58656	5.93058	3.56003	4.0522	5.82013	3.76018	3.58633	4.33288	4.49146	3.46885	3.63978	5.11641	3.65477	3.77751	4.83788	3.90272	5.02356	4.73119	4.16673	3.62349	4.03415	5.00654	5.03657	3.83876	4.49319	3.57961	3.60329	3.52096	3.97351	5.01037	3.83892	4.44641	3.51824	4.02131	3.52606	3.77835	3.59737	3.63717	4.85139	4.24864	3.42638	3.80904	3.55482	3.95674	3.53281	3.70435	3.69841	3.62317
SNHG7	1552729_at	5.86878	6.69952	7.74602	6.68273	6.30719	6.38394	6.54714	6.81683	6.19589	5.07638	5.56733	6.94629	5.78816	6.94006	6.72959	5.65622	6.8096	6.66406	5.62811	7.17179	6.396	6.6705	6.35976	5.79523	7.11876	6.26004	7.05696	5.08377	5.76864	6.02836	6.19078	6.2267	6.50481	6.45682	6.00917	6.41855	5.92711	5.56914	6.81136	5.61907	5.34618	7.3805	5.03589	5.91269	5.98593	6.80222	5.97487	5.8341
DHH	1552730_at	3.6019	3.84584	3.50067	3.82037	3.65263	3.7645	4.18929	3.84667	3.61131	3.71657	3.7092	3.64322	3.71542	3.6818	3.90904	3.79121	4.00429	3.77814	3.58957	4.00733	3.83521	3.54439	3.90311	3.57719	3.74552	3.43833	3.84537	3.87303	3.5438	3.6606	3.73448	3.84424	3.75977	3.36184	3.44501	3.65639	3.74488	3.64798	3.69124	3.64939	3.87927	3.67394	3.55925	3.6988	3.67657	3.52532	3.51328	3.60017
ABRA	1552731_at	3.31425	3.44211	3.49085	3.76299	3.32024	3.5211	3.28311	3.53217	3.55007	3.4786	3.35677	3.46623	3.91933	3.48382	3.46528	3.69629	3.46162	3.63261	3.4006	3.50413	3.45419	3.59371	3.66656	3.79702	3.66903	3.4418	3.74182	3.794	3.40799	3.8308	3.48531	3.21676	3.44493	3.56245	3.29461	3.42768	3.19654	3.61102	3.31003	3.46151	3.51454	3.54499	3.30868	3.49912	3.81649	3.33347	3.36229	3.46623
ABRA	1552732_at	3.38491	3.54192	3.59839	3.35903	3.31919	3.45069	3.38657	3.09262	3.74497	3.27396	3.14185	3.20265	3.33537	3.06491	3.31188	3.1214	3.26809	3.81748	3.54879	3.55381	3.11523	3.26455	3.49548	4.83413	3.22943	3.31735	4.00299	3.29756	3.53524	3.81954	3.32733	3.17487	3.52256	3.16696	3.3138	3.3158	3.38075	3.21008	3.29556	3.18299	3.15124	3.20103	3.27671	3.08257	3.11023	3.16524	3.21633	3.11943
KLHDC1	1552733_at	4.05708	3.67773	3.70777	4.59317	3.88547	4.14855	4.00007	4.03808	4.6959	5.43312	3.77914	3.39411	3.78432	3.43816	3.22562	3.27813	3.18332	4.04228	3.78893	3.67528	3.64252	3.83269	3.62138	3.63203	4.50104	4.4744	3.96438	6.02322	4.43764	6.29527	4.29041	5.16497	5.47685	4.58178	4.38232	4.24659	4.37455	4.62329	4.7715	5.81153	5.28613	4.10389	6.07531	4.06717	5.31821	4.82824	3.72351	3.48671
RICTOR	1552734_at	4.13892	4.46127	4.0925	3.99376	3.87374	4.12133	3.63485	4.40932	4.17321	3.66926	3.8445	4.09745	4.50385	4.43738	4.29943	4.04792	4.37163	4.4996	4.74395	4.34759	4.19439	4.03143	3.89138	4.18111	4.01701	4.48358	3.95701	4.03711	4.33391	3.88751	3.87215	3.65264	4.03215	4.05965	5.21554	4.30121	4.00924	4.10993	4.71452	4.61025	4.44099	4.37151	4.52407	5.09483	4.28284	4.41768	4.46872	4.20641
1552735_at	1552735_at	7.43928	4.61818	4.35959	6.03134	6.33284	4.30774	5.43816	4.38154	4.18597	6.53642	4.44945	4.25165	5.42671	5.54751	6.43524	5.8589	5.35419	4.2733	7.1084	5.25255	9.64823	6.62502	4.36365	4.57177	4.55166	4.65369	6.60536	6.16002	7.81712	4.27692	6.87135	4.1949	7.02098	4.64843	7.18847	7.12536	7.87655	6.11691	4.88446	4.33082	5.88042	3.94482	4.80911	5.69952	6.72068	6.73056	8.29293	4.44721
NETO1	1552736_a_at	3.50235	3.61489	3.93904	3.63792	3.48536	4.01978	3.66284	3.70389	3.58071	4.06314	3.5835	4.75711	3.63691	3.50844	3.99758	3.7782	3.68459	3.82452	3.60649	3.6338	3.52173	3.61882	3.76537	3.95221	3.50376	3.95368	3.45935	3.94102	3.62642	3.91408	5.58056	3.71637	3.81551	4.05235	3.65364	3.70998	3.79364	3.52522	3.77262	3.49056	3.82128	3.59551	3.53902	3.6398	3.58751	3.26634	4.11216	3.65962
WWP2	1552737_s_at	6.10756	6.56499	5.45958	5.01431	4.9424	4.62336	5.97423	4.94821	5.79375	5.21744	6.06941	4.75516	5.2813	6.91866	5.9667	3.71859	4.80895	3.68094	5.18346	7.39824	4.94031	4.62435	4.70206	5.43735	5.0224	4.94202	4.82667	5.02724	4.98061	4.94568	5.03459	4.93357	5.27495	4.51506	6.87479	5.60164	7.15681	3.8059	6.2247	6.7331	6.25468	6.28512	7.6388	5.60555	5.41379	5.36751	5.127	5.76368
ST7L	1552738_a_at	6.80807	5.01238	6.23861	4.88338	5.23671	5.0068	3.99096	4.3438	5.41362	5.213	4.80878	5.26585	4.32886	5.82976	4.21846	6.01529	5.46282	4.63064	6.75942	5.16608	4.16633	4.49047	5.17592	6.40459	5.88011	6.76655	5.20764	6.03623	3.70633	5.67968	4.33282	4.66619	5.58945	4.74753	5.64654	4.35011	5.73405	5.33073	5.15801	4.92554	5.39764	5.58009	5.72536	4.74904	5.22077	5.29084	4.36158	4.56682
ST7L	1552739_s_at	7.57871	6.69423	7.41387	5.9428	6.75036	6.52425	5.78328	6.29523	7.06187	6.93293	6.02882	6.68868	6.09947	7.05012	5.19224	7.75708	6.71241	6.61433	7.31656	6.26926	5.97381	5.49167	5.74824	7.31073	6.8427	7.42023	5.858	7.47734	5.34119	6.66591	5.4367	5.57765	6.35572	5.51997	6.82357	5.2995	6.8585	7.48316	6.59421	5.82198	7.10267	6.61063	7.52827	6.19088	6.90436	7.15343	5.97024	5.50007
C2orf15	1552740_at	5.21944	4.34059	6.26472	3.82612	6.41257	4.26829	5.22172	5.76985	5.67063	3.92653	4.522	5.26306	3.5641	6.50674	5.46509	3.95442	5.25445	3.97951	5.65896	4.50659	3.91353	4.59235	5.22867	4.56007	5.99996	3.76205	5.8683	4.01971	5.04826	6.65036	5.30222	5.60461	5.29193	6.98367	4.66597	6.2669	5.577	3.87581	5.20881	5.75475	3.86015	5.15148	4.01207	5.15749	3.75935	4.60703	4.40299	4.67782
KCNH8	1552742_at	3.14265	3.22792	3.15914	3.53774	3.06778	3.34075	3.2805	3.18131	3.47205	3.42979	3.43881	3.09099	3.51625	3.25195	3.39524	3.25304	3.34548	3.50616	3.2479	3.36984	3.12197	3.32341	3.38227	3.24011	3.43434	3.5529	3.36322	3.19206	3.62443	5.22074	3.17202	3.49246	3.32063	3.39836	3.08792	3.43222	3.45498	3.38221	3.29218	3.49182	3.21491	3.57523	3.39844	3.31795	3.33431	3.55473	3.42953	3.38937
MCF2L	1552743_at	4.17328	4.67877	4.22717	4.2255	4.58079	4.43516	4.90227	4.53747	4.41204	4.24141	4.64231	4.38403	4.30174	4.46006	4.36838	4.26698	4.4597	4.26561	4.20152	4.24761	4.31194	4.35785	4.24576	4.47089	4.26937	4.45184	4.5733	4.47218	4.20076	4.40124	4.49314	4.41858	4.29689	4.21219	4.33132	4.41664	4.37758	4.298	4.76008	4.66962	4.55529	4.39851	4.47825	4.27609	4.48618	4.21387	4.19367	4.51757
SLCO6A1	1552745_at	3.60918	3.89965	3.65706	4.04482	3.66235	3.83561	3.49843	3.45604	3.65422	3.49843	3.57272	3.69565	3.48826	3.97666	3.6752	3.79445	4.0957	3.89307	3.54769	3.69209	3.5568	3.40793	4.02378	3.58542	3.78161	3.69433	3.84864	3.60083	3.5412	3.78657	3.99188	3.61936	3.82015	3.31206	3.7301	3.79799	3.5471	3.67103	3.62611	3.78452	3.7058	3.49951	3.56343	3.88139	3.70495	3.57512	3.54322	3.80422
PP2D1	1552747_a_at	3.03907	3.24961	3.32224	3.48271	3.28666	3.20941	3.40288	3.34318	3.12572	3.24335	3.55495	3.24748	3.21476	3.11148	3.36971	3.09851	3.22688	3.1463	3.15595	3.26926	3.15451	3.15958	3.24939	3.16325	3.65124	3.64309	3.24945	3.45471	3.41404	3.69263	3.31917	3.65705	3.25009	4.14418	3.38507	3.20747	3.31972	3.23804	3.09008	3.36845	3.29323	3.21146	3.52994	3.06709	3.207	3.22277	3.40996	3.29933
KLC3	1552749_a_at	6.49998	6.77665	6.25199	6.46326	6.87335	6.68691	7.30029	7.02341	6.58803	6.6713	7.13436	6.7421	6.59595	6.55871	6.50324	6.43686	6.42798	6.73376	6.40562	6.74302	6.0216	6.54621	7.28937	6.6636	6.54058	7.54621	7.1039	6.58904	6.27538	7.04779	6.44723	6.60276	6.81655	6.63458	6.80427	6.52297	6.95042	6.35714	6.94158	7.20096	6.65398	6.92061	6.63959	6.73195	6.34415	6.56392	6.14076	6.57428
CIB3	1552750_at	3.94777	3.73285	3.23864	3.45514	3.30394	3.63228	3.37799	3.94672	3.51212	3.60241	3.27882	3.56041	3.24905	3.50275	3.49675	3.46475	3.55525	3.51768	3.50374	3.28612	3.34846	3.34784	3.86834	3.50152	3.51914	3.78221	3.55185	3.54927	3.16303	3.55575	4.0277	3.65121	3.48761	3.64486	3.56518	4.20145	3.37762	3.3296	4.22122	3.27477	3.41243	3.48491	3.38315	3.44326	3.43817	3.29931	3.29238	3.38607
CIB3	1552751_a_at	6.2327	4.97081	4.65205	5.02033	4.65874	4.57016	4.77465	5.44215	4.98527	4.82521	4.86384	4.77145	4.52335	4.78355	5.0514	4.2786	5.08299	4.40605	5.45146	4.57278	4.79292	4.77776	6.18373	5.17922	5.21342	4.5908	5.17314	4.6959	4.44818	4.18877	6.39355	5.66648	4.92075	5.21134	4.64369	5.8232	4.85673	4.63573	5.61319	5.03877	4.57037	4.58521	4.43888	5.25758	4.41971	4.42679	4.60388	4.42609
CADM2	1552752_a_at	3.21232	3.54192	3.51814	3.22748	3.47321	3.69028	3.49743	3.55729	3.99095	3.43996	3.61801	3.41873	3.4137	3.57615	3.54867	3.17398	3.58952	3.46166	3.76437	3.42166	3.40101	3.64123	3.4215	3.72191	3.64799	5.59577	3.48997	3.43974	3.3823	3.40078	3.55926	3.80204	3.46845	3.44516	3.51588	3.47262	3.69141	3.34665	5.08185	3.62101	3.51207	3.49026	3.62133	3.58428	3.44725	3.48497	3.85699	3.82519
CADM2	1552754_a_at	3.21613	3.39313	3.40939	3.35987	3.35377	3.75964	3.35927	3.3729	6.40272	3.24792	3.20241	3.22486	3.5421	3.44099	3.24066	3.37837	3.48056	3.64387	3.472	3.36984	3.31619	3.59678	3.37569	3.38878	3.76564	8.45081	3.40647	3.40154	3.39963	3.38355	3.67429	3.61498	3.27317	3.79763	3.42808	3.75723	3.45845	3.36963	7.148	3.52557	3.25761	3.21772	3.12691	3.47227	3.34943	3.55048	4.99426	3.43696
C9orf66	1552755_at	4.31558	4.28064	4.04197	3.65698	4.87563	3.66269	3.77089	4.27879	3.68363	4.05563	7.42074	4.28282	3.76021	3.78828	4.67054	3.6523	3.80787	3.78396	6.99073	4.34759	3.93696	4.11617	6.63259	7.59448	6.39569	3.90701	5.41116	3.54954	7.1058	4.19706	7.20569	5.23234	5.71556	6.11824	9.67018	7.59321	3.83167	3.88691	7.05306	4.65889	3.75351	5.05814	3.85121	4.66658	3.87864	4.23777	3.91424	3.95839
C9orf66	1552757_s_at	3.65124	4.0123	3.35187	3.43981	3.52025	3.39804	3.50809	3.62806	3.53083	3.78743	4.75395	3.62241	3.38329	3.38241	3.46932	3.45369	3.25476	3.33029	4.0464	3.75151	3.28276	3.57313	3.84913	3.96494	3.66581	3.48317	3.56238	3.46589	4.2276	3.5808	4.57493	3.94549	3.98935	3.72059	5.33396	4.36152	3.4407	3.48063	4.79161	3.67144	3.72926	4.05706	3.65207	3.87323	3.55833	3.49935	3.46079	3.49283
HDAC9	1552758_at	4.1081	7.07075	3.76304	4.12016	3.99593	4.19667	4.27686	3.8045	3.80519	3.97721	4.04685	4.24295	4.19708	3.89158	4.09604	3.93658	3.81202	4.18047	3.89892	3.80921	3.8395	3.78619	3.69969	3.7532	3.82595	3.84475	3.73237	3.88745	3.37173	4.35799	3.81367	3.80026	3.71687	3.87102	4.35842	4.29551	4.16612	4.25569	4.29626	3.82899	4.12436	3.87693	4.21369	4.24324	3.88696	5.10101	3.87757	3.85017
HDAC9	1552760_at	3.6876	6.90537	3.61009	4.27808	3.85435	4.03489	4.09573	3.44522	3.68899	3.86842	3.98424	3.59223	3.98769	3.60956	3.57698	4.64553	3.68218	5.0613	3.54562	4.06755	4.54771	3.49159	3.43734	3.89219	3.83948	3.74091	3.63366	3.92432	3.46557	5.86982	3.4024	3.35247	3.32063	3.74777	3.96796	3.6519	3.73492	4.22498	4.09071	3.75063	5.05213	3.49746	5.42974	4.66104	4.36839	6.08799	4.3688	3.79646
SLC16A11	1552761_at	3.86767	3.74657	3.88678	4.02528	4.09868	4.02372	3.95951	3.76604	3.77799	3.76406	3.92751	3.86317	3.82343	3.68939	3.80693	3.77007	4.0259	4.03364	3.60533	3.99129	3.67327	3.97948	4.28709	3.94912	3.95799	4.17991	4.25184	4.16406	3.75489	3.92282	3.71657	4.10508	3.87605	3.47782	3.79518	3.95483	3.80903	4.09515	4.14614	4.10338	3.71728	3.89149	4.15335	4.01997	3.97871	3.81416	3.75833	3.52624
TMEM67	1552763_at	3.36398	3.35825	3.35768	3.37125	3.222	3.58116	3.38378	3.17115	3.12397	3.08872	3.22986	3.22934	3.42568	3.3125	3.30266	3.29446	3.23225	3.27418	3.10351	3.74876	3.30861	3.04897	3.07637	3.39105	3.13443	3.45772	3.2363	3.18241	3.47135	3.35192	3.20348	3.21541	3.35138	3.308	3.15143	3.53907	3.33725	3.13012	3.33183	3.36255	3.168	3.35238	3.33291	3.25594	3.29507	3.11607	3.43541	3.49557
TMEM67	1552765_x_at	3.649	3.37902	3.65513	3.47989	3.29101	3.98158	3.61854	3.84798	3.52363	3.60777	3.34737	3.40612	3.60541	3.30508	3.44207	3.25526	3.57843	3.74105	3.65437	3.67467	3.33293	3.48637	4.07	3.77453	3.55932	3.70053	3.58866	3.9397	3.81771	3.76125	3.64032	3.43107	3.67118	3.65135	3.51707	3.87962	3.57749	3.8491	3.79501	4.05063	3.4156	4.06847	3.37164	3.37395	3.299	3.84484	3.75594	4.34782
HS6ST2	1552766_at	4.13049	3.6699	8.49754	3.52379	3.85964	3.57154	7.94977	3.44166	7.55969	3.29398	3.3082	3.45474	3.5007	5.94773	5.21882	5.31089	3.49031	7.6869	5.26903	6.29422	3.88902	3.33295	7.42959	7.15314	3.3985	6.84564	4.83462	3.36278	3.42795	5.59628	3.83143	3.65395	3.62263	3.37772	6.03355	3.37247	6.13616	3.38202	3.33183	3.28521	3.51256	4.06978	3.27499	3.3413	3.30179	6.90952	5.81738	3.46207
HS6ST2	1552767_a_at	6.48265	5.7523	11.0027	3.80361	6.44199	3.96616	10.6788	3.85568	10.3253	3.92254	4.39821	4.94	4.75798	8.40052	8.91891	8.33067	3.97173	10.6352	8.97591	9.95815	6.58797	4.1425	10.1241	10.551	4.23204	10.4129	9.09089	4.19201	5.43948	9.41612	7.12873	6.53561	3.84278	4.68084	8.8526	4.87056	9.1686	4.13703	4.01068	3.86829	4.2045	6.68163	4.05093	4.55034	4.08849	10.1321	8.86035	4.40939
CAMKK1	1552768_at	4.31192	4.10038	4.14806	4.06749	4.21034	4.23304	4.3256	4.19602	4.2165	4.41134	4.80942	4.38026	4.22264	4.16974	4.34028	4.38869	4.52691	4.81519	3.78861	4.44505	4.23583	4.38558	4.25943	4.14855	4.10496	4.56675	4.22897	4.3771	3.92813	4.43105	4.31648	4.21639	4.38226	4.34495	4.43758	4.36524	4.87222	4.45527	4.40281	4.29654	4.26525	4.56867	4.17282	4.5081	4.31287	4.19065	3.93169	4.35987
ZNF625	1552769_at	5.18286	5.6907	5.33505	5.68045	6.05266	5.981	5.10161	6.09565	6.29212	5.09496	5.60879	5.72046	5.42402	5.6844	5.39694	5.27004	5.18855	5.24519	5.41191	5.42202	5.70549	5.74718	5.71257	5.37664	5.70044	5.67002	5.38001	5.25209	5.59218	5.65235	5.21355	5.3382	5.50627	5.71162	5.33741	5.55018	5.80203	5.6869	5.73032	5.39802	5.03372	5.2502	5.38786	5.20431	5.30296	5.95358	5.47394	5.73134
ZNF563	1552770_s_at	4.2132	4.3753	3.98665	4.54366	4.59608	3.85078	3.92081	4.32175	4.30985	4.29152	4.1303	4.15723	4.07245	3.91545	3.97814	4.09464	3.78355	3.67081	4.30663	3.89123	4.35557	4.13769	4.45221	4.22094	4.50211	4.05891	4.18245	4.15901	4.67584	4.37751	4.45326	3.97526	4.20572	4.15807	3.74098	3.89459	4.3137	4.52497	4.47335	4.04066	4.19443	3.93944	4.29393	4.26941	4.38115	4.63535	4.06246	4.45098
LIN9	1552771_a_at	3.69467	3.72081	3.98106	3.41018	3.48591	3.50105	3.56487	3.38397	3.71362	3.38613	3.42706	3.76434	3.47195	3.93308	3.5759	3.76012	3.92204	3.70511	3.6713	3.72912	3.69225	3.75199	4.16664	3.8618	3.68827	3.64386	3.48394	3.27652	3.5723	3.80339	3.19968	3.67283	3.40524	4.05602	3.56661	3.40952	3.78174	3.7095	3.35423	3.61183	3.45683	3.63976	3.33159	3.40149	3.299	3.5312	3.5936	3.90264
CLEC4D	1552772_at	3.548	3.4613	3.70944	3.69873	3.52327	3.41959	3.65908	3.72418	3.64356	3.67397	3.65788	3.64231	3.58213	3.56249	3.74537	3.40036	3.51901	3.65203	3.70869	3.77806	3.63473	3.60173	3.89409	3.60163	3.43845	3.87733	3.86962	3.69957	3.61247	3.69857	3.80883	3.64715	3.80398	3.41073	3.59474	3.49472	3.58628	3.59738	3.34924	3.53431	3.78497	3.68963	3.8229	3.62879	3.5577	3.48731	3.56989	3.60503
CLEC4D	1552773_at	4.22276	4.31048	4.47859	4.50023	4.27515	4.39089	4.482	4.52233	4.07944	4.11247	4.292	4.4994	4.29892	4.43358	4.34863	4.21704	4.3403	4.32123	4.48387	4.7681	4.50678	4.60204	4.59029	4.3001	4.38135	4.76619	4.30409	4.03466	4.28314	4.51551	4.33619	4.52518	4.74039	4.40547	4.29693	4.1143	4.49743	4.25569	4.63865	4.19094	4.43901	4.07469	4.29514	4.22522	4.23566	4.39164	4.28651	4.15153
SLC25A27	1552774_a_at	4.7276	3.73712	3.75238	4.16585	4.56386	3.56824	3.55895	3.76008	3.4639	3.74296	4.36952	3.69371	4.45162	3.79855	3.70197	3.81277	3.65994	4.72523	4.20507	4.28477	5.23255	3.71263	3.78406	4.03085	3.74027	3.59762	4.07281	3.76841	3.68891	3.71902	3.91761	3.91725	5.20145	3.98886	4.1373	3.64285	3.68948	4.9487	3.94742	4.30511	3.36139	4.23596	4.0798	4.64021	3.47456	3.57525	4.88568	3.85508
GPRC6A	1552775_at	4.89863	5.25603	5.0282	4.98327	4.88212	5.19435	5.16043	5.21176	4.97745	4.73491	5.29394	5.29716	4.90796	5.1112	4.7739	4.56615	4.89757	4.77367	4.63415	5.50693	4.81225	4.73511	5.63807	5.1034	5.03297	4.96927	5.09745	4.38999	4.57482	5.06189	5.05018	5.00759	4.97517	5.01108	5.37234	5.40952	5.1092	4.5769	5.12561	5.01723	4.93078	5.17504	4.84207	4.85926	4.73971	4.81949	4.79171	4.95719
RAET1E	1552777_a_at	4.11693	4.54733	3.47122	4.06677	3.46789	3.74443	3.60414	3.71562	3.81896	3.58662	5.46907	4.50603	3.82736	4.23633	3.69719	5.14596	3.98964	4.1983	3.83968	3.93036	3.7452	3.66692	3.82618	3.73103	3.70027	3.79039	3.67476	3.52884	3.55386	4.03378	3.72241	3.74939	3.89449	3.68581	3.62727	3.64093	3.74962	3.4392	3.60465	3.73769	3.7204	3.55563	3.78975	5.38821	3.87945	3.39823	3.62612	3.95747
SLC44A5	1552779_a_at	4.47496	3.88517	3.77509	4.14589	3.75389	4.24148	3.92102	4.12626	4.1	3.83611	4.74576	4.06228	3.93531	4.61451	4.49512	3.74701	4.38775	3.8276	3.71245	4.00693	3.9411	4.06416	5.60691	4.38317	3.91048	4.19922	3.93073	3.69847	4.03273	5.05526	4.93126	4.20889	3.7582	3.8482	3.74787	3.69741	4.23898	3.77522	3.65833	3.84875	3.95373	4.73367	3.96214	4.61024	3.62443	6.25151	4.07273	3.97804
SLC44A5	1552782_at	4.16703	3.57098	3.68947	3.50636	3.67553	3.58287	3.69594	3.90475	3.84977	3.47897	5.26572	4.04236	3.38952	4.23285	4.73294	3.55349	4.51019	3.32903	3.6713	3.69818	3.86544	3.95095	6.13416	5.05511	3.89833	3.7805	3.55682	3.68202	3.69102	5.45163	5.16682	3.81132	3.51319	4.17966	3.78165	3.75709	4.17672	3.79356	3.68054	3.8176	3.8205	4.54467	3.81956	4.81785	3.7618	8.1708	3.92246	3.49557
ZNF417	1552783_at	3.97045	3.74437	3.60345	3.5116	3.48309	3.68549	3.56317	3.58799	3.54445	3.45687	4.21179	3.62389	3.78683	3.43902	3.45259	3.50203	3.59952	3.69807	4.22414	3.5346	3.75499	3.64871	3.57738	3.42241	3.51662	3.49974	3.36005	3.53208	3.59149	3.09916	3.26138	3.2764	3.51167	3.53574	3.38921	3.3946	3.70321	3.30843	3.53778	3.65301	3.43472	3.61415	3.65715	3.64942	3.45445	3.50883	3.70665	3.54724
ZNF781	1552785_at	3.3949	3.67992	3.38468	3.49457	4.51054	3.81248	3.50313	3.82978	3.34329	3.85383	3.59965	3.60161	3.24381	3.66144	3.36412	3.30431	3.34466	3.48621	3.52138	3.1279	3.46978	3.29986	3.46922	3.22073	3.63431	3.84013	3.6023	3.51485	3.29676	3.3676	3.47971	3.62073	3.99089	3.24333	3.46298	3.30143	3.72168	4.81469	3.97907	3.6226	3.602	3.55562	3.86448	3.35649	3.55514	3.65269	4.35262	3.60034
HELB	1552787_at	6.80961	6.10248	5.92866	4.50484	7.2177	6.30662	4.8146	4.64522	5.72872	4.32837	6.45544	6.54511	5.01995	5.69856	5.96817	4.21367	5.81854	7.41842	5.31798	4.57537	6.32706	5.76003	5.30663	4.60881	5.30336	5.49658	4.09946	4.72351	5.83988	6.66564	3.69602	5.16371	4.76292	6.17545	4.92141	6.72749	5.60107	5.78655	6.16932	4.52262	5.45308	4.31762	4.6983	6.94345	4.91354	6.68952	7.00787	6.54306
HELB	1552788_a_at	6.32116	6.15896	6.15876	4.91325	6.22698	6.43378	5.68042	5.55953	5.68179	5.15686	5.99923	6.55926	5.09606	6.00213	6.02611	5.73781	5.97448	8.37221	5.46336	5.95803	6.09941	6.07966	6.15808	5.55174	6.01139	6.99875	5.80397	6.01852	5.63906	5.99827	5.02323	5.93027	5.17754	5.55751	5.72024	6.46781	5.55245	5.38356	6.30063	5.83467	5.63004	5.23206	5.66279	6.50171	5.69678	6.21308	6.86442	6.21333
SEC62	1552789_at	4.03227	5.34154	5.36392	4.89245	3.88116	4.97172	4.59765	5.094	5.33888	5.28693	5.89523	4.78502	5.18281	4.64873	5.24668	4.76342	5.99054	4.50935	4.72356	5.28305	3.87739	3.78439	4.69356	3.91715	5.25319	7.0486	3.65671	4.81532	5.60665	5.1671	6.00514	5.47394	5.11545	5.64861	3.56251	4.12948	5.02093	5.0092	5.73012	4.45327	4.55524	4.0762	5.2087	6.18257	5.26487	5.51878	5.93338	5.51325
SEC62	1552790_a_at	6.79555	7.95604	7.78467	7.29193	5.25875	6.29839	7.30796	8.20733	8.13239	8.00422	8.89668	7.83759	7.67227	6.54128	7.75844	7.09138	8.60208	7.32496	7.32504	7.97148	5.99579	5.1312	7.6267	6.02274	8.11581	9.7323	6.39968	7.94434	8.61059	8.70214	9.17239	8.61846	8.15053	8.14014	5.4907	6.20666	7.77363	7.61028	8.76955	7.12943	7.16981	6.04409	8.01938	9.06097	7.63168	7.90749	8.02594	8.09866
TRDN	1552791_a_at	3.31425	3.41072	3.47141	3.39731	3.2036	3.61064	3.31796	3.40758	3.25807	3.26301	3.34317	3.39251	3.36079	3.26462	3.42118	3.35303	3.37717	3.38586	3.50584	3.26926	3.4721	3.34599	3.30381	3.25837	3.52486	3.45886	3.3106	3.49445	3.28012	3.19107	3.20216	3.46239	3.32473	3.31586	3.38921	3.40776	3.25052	3.40592	3.32921	3.25157	3.36302	3.28935	3.46783	3.26872	3.43664	3.38453	3.56619	3.47787
SOCS4	1552792_at	5.15282	5.1846	5.25969	5.26064	4.12323	4.8116	4.11097	4.77867	5.02402	4.30044	4.33558	5.0731	4.98391	6.52277	5.00059	4.54902	4.82152	6.36789	4.87648	4.00136	6.3837	4.21042	4.56184	4.91272	4.96322	4.98456	4.38572	4.41409	6.72438	4.50343	4.50855	3.95121	4.48874	3.71675	5.44245	4.73111	4.32151	4.81829	5.13338	5.5369	5.35074	5.88882	4.99145	4.96271	5.78726	4.95295	5.84558	4.89367
C8orf31	1552793_at	4.25589	4.40406	4.54815	4.20241	4.31602	4.35078	4.23766	6.63444	4.40779	4.7588	4.37486	4.75586	4.30912	8.52383	4.43921	4.29798	4.30941	4.70956	4.34894	4.23614	4.35893	7.8994	4.38943	4.70326	4.38436	4.50374	4.39285	5.45038	3.96903	4.72405	5.83512	4.56114	4.30643	4.40779	4.36484	4.48775	4.21991	4.62186	4.14182	4.4498	4.46137	4.44606	4.93304	4.2748	4.8263	3.80284	3.93776	5.58527
ZNF547	1552794_a_at	5.43676	4.43825	4.43984	4.49279	4.41965	4.43255	4.70643	4.01805	4.90923	4.27916	4.22929	4.58111	3.95525	4.40979	4.53235	4.36022	3.69684	4.00212	5.18858	4.25382	4.07317	5.29725	4.02998	4.09666	4.45577	4.8585	4.24556	4.17059	5.45219	3.6309	4.2169	3.67173	4.72178	4.35773	3.77048	4.34491	5.28102	4.21267	4.55879	4.82744	4.11824	4.78198	4.40216	4.35859	4.08233	4.4466	4.86637	4.94996
SIM1	1552796_a_at	3.61251	3.7781	3.85082	3.9374	4.82021	4.84949	3.77256	4.04195	3.66722	3.91819	3.77367	3.83338	3.90048	3.73579	3.76961	3.92121	3.96851	4.42403	4.07677	3.72697	4.3106	3.97657	4.17582	4.04123	4.14492	4.20418	4.1488	3.96755	3.66938	3.56071	3.71813	3.86068	3.85615	3.86935	4.16066	4.04452	4.05043	4.26903	3.95627	4.0049	3.82216	4.13571	3.90866	4.12447	4.1567	3.86941	3.63361	3.96122
PROM2	1552797_s_at	9.71041	9.56139	9.52477	4.97628	9.99781	3.98099	10.6653	10.3226	8.46558	3.91318	10.9126	10.5322	4.44777	10.485	9.09482	3.88475	10.6739	9.33066	10.1026	6.33395	4.70702	7.47498	10.328	10.5104	9.12004	3.82807	9.51243	3.88807	9.01513	4.75867	11.2092	10.094	9.57159	9.68117	11.011	8.84452	8.98917	3.82458	8.918	10.0738	3.68652	8.4454	3.80374	10.3222	3.7708	3.67302	5.76057	11.4661
TLR4	1552798_a_at	4.30094	4.52545	4.0842	5.18402	4.46223	4.45381	4.29127	4.25561	4.22518	4.24954	4.38055	4.19945	6.31468	4.70027	5.18563	5.10823	4.59428	4.73552	3.88851	4.08916	4.09624	4.47737	4.17878	4.5681	4.11508	4.88685	4.5515	5.95078	4.27383	7.80329	5.04416	4.29215	4.08178	4.37879	4.66226	4.06655	4.63095	4.67329	4.48913	4.31175	5.01766	4.12383	8.12705	4.6167	4.36076	4.17811	4.27054	4.43302
TSNARE1	1552799_at	3.88732	3.98223	4.00649	4.09008	4.07614	4.39509	4.17954	4.00806	3.84531	4.11284	3.7707	3.89196	4.07685	4.06095	4.14989	4.13541	3.93515	3.76621	3.78346	4.02555	4.03375	3.98237	4.21661	3.77003	4.01653	6.20553	3.89317	4.04163	3.59244	8.18841	4.20397	3.92237	3.72817	3.7867	3.53155	3.9456	3.94558	3.83991	3.6895	4.10955	3.82542	3.99068	4.0059	3.74981	3.8183	3.65104	3.76238	3.883
ABHD11	1552800_at	7.43989	7.11373	6.45671	6.17609	5.85114	6.04581	5.8176	6.72999	5.97413	5.97383	6.22608	7.07729	6.14858	5.92572	6.2227	6.20279	6.97275	5.9622	5.92898	5.78798	5.92604	5.92239	6.66754	6.17695	6.40952	6.09887	6.61675	6.12479	6.16289	6.13717	7.02321	6.29449	6.80239	6.33666	6.29799	5.96943	7.43894	5.81529	6.59031	6.62663	5.89461	6.42162	6.16702	6.93625	6.03952	5.69525	5.70853	5.89016
CAPN13	1552801_at	4.13891	3.71202	4.34076	3.67202	3.92546	3.56685	3.86896	3.81205	3.57295	3.69253	3.7728	4.27521	3.60755	5.04622	5.25004	3.77846	4.51119	3.77956	3.44357	3.74247	3.25925	3.40182	4.31075	4.09666	3.73593	3.70422	3.48512	3.6587	3.49602	3.95973	4.4594	3.78629	3.66088	3.86951	3.50032	3.42979	4.05382	3.66591	4.36306	4.18391	3.43472	3.6942	3.71771	4.7528	3.55035	3.63626	3.37538	3.52495
STMN1	1552803_a_at	3.37308	3.31445	3.40696	3.75942	4.00387	3.67638	3.50965	3.4805	3.38902	3.87505	3.58144	3.76227	3.64788	3.69181	3.61047	3.28793	3.67918	3.60129	4.52574	3.49575	3.67674	3.57762	3.55713	4.04118	3.33428	3.50071	3.48904	4.12266	3.38032	3.60001	3.41202	3.92164	3.65802	4.09012	3.53148	3.52983	3.79415	4.0169	3.52131	3.18859	3.9432	3.40803	3.93824	3.57069	3.88233	3.36335	4.48566	4.11767
TIRAP	1552804_a_at	5.44657	6.05117	5.68366	5.15857	5.70957	4.90397	4.89657	5.1385	5.04615	5.04008	4.63786	4.74238	5.00655	5.87172	5.26185	5.18011	5.373	4.32563	5.27515	5.2578	4.7939	5.00329	5.01028	4.76138	4.9978	4.73586	4.63942	4.80955	4.63791	5.05913	5.00304	5.28041	6.18407	4.54597	4.54818	5.29572	4.63798	4.3708	5.11355	4.8141	5.2685	5.0148	5.09835	4.77682	5.04717	4.81327	4.95754	5.16618
1552806_a_at	1552806_a_at	3.31828	3.47137	3.53765	3.66329	3.47951	3.55428	3.449	3.70007	3.74421	3.69309	3.70889	3.48113	3.55264	3.54573	3.46356	3.38964	3.44682	3.44268	3.41161	3.77564	3.48779	3.57037	3.70893	3.5815	3.65364	3.83739	3.91892	3.48605	3.37062	3.65515	3.32935	3.49425	3.74539	3.41574	3.54199	3.49143	3.9582	3.31996	3.55986	3.69949	3.40641	3.76206	3.55724	3.36298	3.55805	3.47649	3.56643	3.58952
SIGLEC10	1552807_a_at	3.85693	4.04563	3.68327	4.17345	3.95519	4.02808	4.21729	3.98952	3.95213	3.98663	4.39129	4.46589	3.97678	3.92029	4.04948	3.87043	3.98224	3.99537	3.90422	3.96991	3.94958	4.35251	4.20146	3.98078	4.33082	4.32522	4.23151	4.23578	3.99058	4.34214	4.02431	3.86567	4.08299	4.16046	3.92125	4.02947	4.06245	4.07477	4.08983	4.00247	3.91462	4.26642	3.89076	3.93621	3.81824	3.996	3.59188	4.15328
ADAMTSL1	1552808_at	3.48547	3.61731	3.68583	3.75953	3.46855	3.21226	3.3321	3.44927	3.26684	3.66102	3.17408	3.41897	3.67289	3.83577	3.40388	3.36393	3.54101	3.47152	3.44091	3.43572	3.57155	3.81337	3.33287	3.4268	3.40323	3.82181	3.51637	3.7432	3.32518	3.93891	3.54168	3.52606	3.38723	3.46247	3.32489	3.7264	3.24434	3.40687	3.46915	3.32671	4.63584	3.24761	3.61808	3.39975	3.70639	3.3607	3.1702	3.49557
RFX4	1552809_at	3.90688	3.85222	3.75161	3.74929	3.61336	3.68079	3.4704	3.90159	3.43012	3.6349	3.91116	3.77248	3.6071	3.51038	3.6063	3.5275	3.89207	3.48621	3.50374	3.58306	3.41637	3.59681	3.82298	3.81666	3.36796	3.70101	3.81862	3.64784	3.67517	3.74028	3.98107	3.77781	3.71423	3.7225	3.70148	3.82133	3.46198	3.8454	3.67399	3.85226	3.52175	3.71444	3.68664	3.69863	3.68358	3.69933	3.75303	3.57043
WFIKKN1	1552811_at	5.07652	5.2186	4.85687	4.90127	4.99557	4.92165	5.02433	5.16543	4.83765	5.20823	5.39731	5.06507	5.13748	5.10163	4.92071	4.94686	5.22933	4.9146	5.02784	5.50224	4.60744	4.69477	5.20951	4.70362	5.08786	5.40757	5.21348	5.14913	4.97118	5.049	4.79227	5.07889	5.39796	4.97673	5.0835	4.98209	5.23355	4.95627	5.3989	5.16164	4.99562	5.33333	5.04633	5.32925	5.10382	4.80289	4.90432	4.96986
SENP1	1552812_a_at	7.70084	7.29049	6.71509	5.99114	5.88835	6.44565	5.73151	6.78532	6.57151	5.90592	5.35259	6.47213	6.63213	7.20098	6.86527	6.1996	6.59783	6.66277	6.4979	6.25319	6.97711	6.59451	5.79467	6.57541	7.08275	6.94123	5.31519	5.71335	6.75293	7.1079	5.97027	5.4153	6.9234	4.84245	5.79749	5.91344	5.42264	5.8721	6.82282	6.68576	6.71925	7.35072	6.89848	6.34648	7.04071	7.53212	6.67979	7.0508
KLF14	1552813_at	5.13542	5.38876	5.03544	4.99747	5.41179	5.14502	5.41497	5.34056	4.90543	4.85921	5.1399	4.98607	5.43074	4.80182	4.86375	4.80228	4.95765	4.9814	4.69057	5.56973	5.21617	4.93429	5.39663	4.72617	5.02106	5.21703	5.22648	4.93326	4.45988	5.26468	5.01172	5.089	4.90889	4.65888	4.92311	5.18837	5.1261	4.81487	4.87179	5.05245	4.908	5.06346	5.03207	4.88812	4.91012	5.20421	5.45393	5.16925
KLF14	1552814_a_at	3.3327	3.34468	3.30444	3.39527	3.98259	3.49213	3.50045	3.45661	3.36208	3.56767	3.15542	3.27447	3.36084	3.60424	3.43192	3.32263	3.19225	3.32498	3.53012	3.56902	3.46368	3.51836	3.4659	3.40487	3.53109	3.68421	3.5857	3.47183	3.55702	3.64809	3.20216	3.38115	3.42427	3.19623	3.41039	3.2689	3.25453	3.16322	3.37272	3.45034	3.32227	3.36483	3.67039	3.26146	3.5274	3.9907	3.30872	3.27707
NXNL2	1552816_at	3.73731	3.77784	3.58279	3.59429	3.46441	3.77311	3.53195	3.75044	3.43717	3.64238	3.71287	3.59838	3.45986	3.48654	3.50284	3.43929	3.46321	3.62448	3.34999	3.2072	3.47709	3.36898	3.46368	3.40414	3.52908	3.23864	3.26513	3.50099	3.50221	3.71705	4.5559	3.47003	3.49454	3.73618	3.34162	3.64491	3.42912	4.18356	4.20169	3.6633	3.63177	3.48491	3.20397	4.35043	3.41191	3.54681	3.41493	3.62028
BRS3	1552818_a_at	3.56884	3.57697	3.51836	3.5295	3.51689	3.7708	3.518	3.57781	3.58747	3.4549	3.47303	3.78548	3.6966	3.82915	3.62331	3.6025	3.74221	3.70602	3.41119	3.75762	3.48931	3.7194	4.02177	3.57099	3.48236	3.82146	3.59639	3.69684	3.50298	3.56182	3.68344	3.5893	3.72392	3.61226	3.49371	3.84142	3.52584	3.48393	3.52345	3.90995	3.75593	3.60467	3.71699	3.59962	3.54586	3.64215	3.66343	3.49047
LINC00205	1552819_at	4.55616	4.48329	4.34633	4.42976	4.1677	4.32112	4.58251	4.32516	4.25309	4.40346	4.46755	4.29657	4.30122	4.30114	4.00617	4.30144	4.40999	4.33005	4.25593	4.49438	4.78213	4.14801	4.64697	4.59085	4.21966	4.9862	5.01082	4.49101	4.51414	4.63154	4.47953	4.73783	4.35799	4.00936	4.5905	4.52491	4.21832	4.40989	4.48555	4.64317	4.43531	4.41282	4.08304	4.61376	4.29428	4.29567	4.27167	4.29028
TMX3	1552822_at	3.86407	4.64126	5.15036	3.90926	5.04561	5.79721	3.60268	3.51462	4.20793	4.69908	3.57907	4.4495	4.46437	3.75494	3.77756	4.03232	4.28325	4.38044	3.67391	5.40306	3.72304	3.9239	3.73308	3.78436	4.28192	5.36785	3.91158	3.98189	4.5235	3.95253	3.41472	4.35185	4.04811	4.56369	3.63	4.05938	3.66759	4.13537	3.87165	3.61001	4.60412	3.87202	4.17084	3.72762	4.57322	5.25507	5.8998	4.01629
ZNF396	1552825_at	3.67232	4.08889	3.572	3.61523	3.74039	3.70719	3.64203	3.4115	3.581	3.44298	3.52935	3.38237	3.44367	3.42786	3.5145	4.12189	3.93786	3.68365	3.33271	3.72442	3.59221	3.56068	3.48066	3.69457	3.97838	3.60005	3.4629	3.46377	3.63571	3.9878	3.55218	3.79311	3.85792	4.07793	3.20207	3.83949	3.96825	3.48496	3.88797	3.70647	3.47743	3.33242	3.64578	3.49352	3.42002	3.63242	3.43541	3.3938
SLC26A7	1552826_at	3.57103	3.38253	3.0454	3.38015	3.28389	3.2565	3.10079	3.32357	3.12283	3.34469	3.00278	3.20242	3.21756	3.33708	3.29799	3.36018	3.31523	3.50075	3.19192	3.19256	3.59042	3.20323	3.28163	3.34801	3.17121	3.06296	3.1567	3.46414	3.07874	3.39067	3.174	3.27498	3.1719	2.99472	3.15366	3.37241	3.41497	3.47396	3.10621	3.02117	3.27725	3.02555	3.1729	3.1488	3.21103	3.19835	3.14242	3.37539
SLC26A7	1552827_s_at	4.0742	4.33596	4.03623	3.93906	4.03669	3.93165	4.06428	4.34496	4.06546	3.80096	3.95299	3.82646	4.01524	4.00767	4.07716	3.95615	4.09193	3.92166	3.83891	3.93808	3.96116	3.93085	4.37282	3.99169	3.94954	4.70538	4.43899	4.001	3.86156	4.47049	4.01496	3.7987	4.0224	3.99711	3.95422	4.01909	4.20496	3.8216	4.056	3.93839	3.94107	3.90045	4.10752	4.09541	4.0068	3.7486	4.20412	3.95525
SNX18	1552828_at	4.58356	4.74342	4.42134	4.44667	4.62666	5.14605	4.20099	4.49559	4.15158	4.38082	4.40548	4.68913	4.73484	4.44321	4.31074	4.94575	4.51805	4.61653	4.78706	4.29134	5.00169	5.06227	4.79779	4.70787	4.89979	4.19719	4.80979	4.72312	4.25333	4.88045	4.51624	4.11601	4.77452	4.22876	4.56142	4.55321	4.55095	4.36989	4.24958	4.50522	4.40293	4.76575	4.421	4.08803	4.27142	4.5123	4.5847	4.4826
1552829_at	1552829_at	4.58983	5.09544	5.5712	5.9394	5.04751	6.10532	4.93951	4.96496	5.24638	4.99641	5.67988	5.1975	5.36094	4.79152	5.65964	5.37144	5.1937	6.20095	5.14787	4.47024	4.85196	5.32168	4.98751	5.99037	5.03532	4.74716	5.31483	5.05995	4.86332	4.60142	4.97774	4.62658	5.37502	4.95546	5.39471	5.62277	4.80062	4.91354	5.17331	5.58291	5.53188	6.79993	6.18752	4.80906	6.12662	7.01315	5.15098	4.68048
FBXO39	1552830_at	3.55538	3.78872	3.43968	3.52545	3.6448	3.91588	3.61258	3.55904	3.53168	3.48698	3.55565	3.97059	3.69049	3.63102	3.3976	3.59043	3.60533	3.80776	3.51124	3.38129	3.93378	3.73889	3.83449	3.80381	3.72907	3.67853	3.84159	3.56801	3.54554	3.7896	3.6871	3.64983	3.77394	3.55868	3.38113	3.5697	3.80297	3.38202	3.72754	3.64717	3.73663	3.62534	3.47576	3.87218	3.70043	3.63095	3.33833	3.53832
B3GNT6	1552833_at	3.93953	4.00346	4.34272	4.59751	4.74539	4.57817	4.31907	4.28254	4.10607	4.33197	4.29074	4.24489	4.5461	4.39305	4.33599	4.09798	4.371	4.31147	4.23654	4.40093	4.46218	4.20468	4.12857	4.11628	4.13163	4.29812	4.07104	4.23027	4.50587	4.57823	4.00796	4.35956	4.08141	4.20399	4.17781	4.43773	4.04571	4.11829	4.20782	3.94001	4.1971	4.01166	4.5738	4.24896	4.14308	3.82665	4.19468	4.18789
B3GNT6	1552834_at	4.56366	4.73445	4.40227	4.49761	4.40583	4.67353	4.33303	4.47086	4.39717	4.37246	4.43614	4.46241	4.10777	4.28759	4.27184	3.97013	4.32061	4.27728	4.47765	4.50434	4.24734	4.87465	4.8986	4.26532	4.43005	5.08392	4.42095	4.35037	3.70134	4.30538	4.12265	4.66956	3.92208	4.35407	3.93453	4.34916	4.61727	4.21222	4.51747	4.84171	4.21209	4.6684	4.15512	4.11817	4.28774	4.45059	4.18712	4.28281
DENND1B	1552835_at	4.47964	4.19643	6.68428	4.10095	4.99445	3.77931	4.1829	4.32071	4.3361	3.87014	4.36462	4.11993	3.97742	4.49299	4.25102	3.99333	4.2557	3.73718	4.76494	4.16505	4.27283	3.99391	3.65587	4.50047	4.04546	4.5908	4.75129	4.57918	4.5645	4.12549	4.90963	5.81877	4.46472	4.94484	4.42433	4.09778	4.39973	3.96429	4.26751	4.86434	3.9836	4.80298	3.9059	4.3546	4.38954	4.46149	3.96975	4.33588
ZNF619	1552836_at	6.21932	6.68393	6.78528	6.00126	5.972	6.84533	5.43311	6.62477	5.96615	6.15674	6.1484	6.60791	6.49612	6.31564	5.96928	6.38458	6.30486	7.0459	6.414	5.91466	6.21958	6.00717	6.58859	6.32921	6.51672	6.14057	5.8959	6.19306	5.8603	6.34945	6.43998	6.28984	6.53744	6.06381	6.17584	6.49668	6.28776	6.17129	6.25174	6.49333	6.43176	6.11096	6.21454	6.51048	6.47365	6.28266	5.7377	6.89523
ICK	1552837_at	3.09778	3.21655	3.04195	3.36404	3.2545	3.26925	2.83276	3.09901	3.08447	3.19754	3.13044	3.16154	2.99264	3.07032	3.09441	2.8798	3.11626	3.06764	3.11679	3.32617	3.11108	3.15734	3.35542	3.25561	3.3583	3.16685	3.09439	3.15666	2.90883	3.3411	3.17647	2.9229	3.06356	3.36018	3.02141	3.1255	3.20851	3.01444	3.04527	3.48788	3.06498	3.11432	3.14403	3.02463	3.24137	3.17912	3.40818	3.18455
FAM71D	1552839_at	3.63671	3.74802	3.84779	3.73223	3.54826	3.73115	3.96371	3.83452	3.67058	3.86799	3.9197	4.38899	3.64312	3.65871	3.73261	3.37179	3.81338	3.44704	3.75571	3.77649	3.67556	3.88023	4.14861	3.84377	4.04277	4.17955	3.99038	3.86791	3.65404	3.76706	3.57164	3.69759	3.80324	3.7145	3.87195	3.81086	3.90628	3.54914	3.96153	4.3272	3.90443	4.07756	3.80196	4.03389	3.97248	4.17162	3.56744	3.77938
BCL2L14	1552841_s_at	3.94456	3.64291	4.16159	3.6667	3.88324	4.00674	4.04809	3.94579	3.81434	3.84678	3.8249	3.97009	3.84006	3.77944	3.81941	3.48805	3.57721	3.69028	3.45904	3.72343	3.34219	3.83588	4.03715	3.80262	3.82495	3.9678	3.72713	3.80257	3.60005	4.10222	4.09018	3.68776	3.95635	3.77292	3.46432	3.70449	3.98567	3.72356	3.87447	3.89525	3.74226	4.0433	3.94538	3.74542	3.86336	3.66214	3.5277	3.58443
HS6ST3	1552842_at	3.76226	3.75765	3.91035	4.03853	4.21939	3.92152	3.86722	3.63105	4.10879	3.68404	3.69605	3.85899	3.8366	3.74543	4.42185	3.7167	3.90823	3.82074	3.50613	3.44165	3.65788	3.90003	5.12167	3.41706	4.27632	3.77101	3.68312	3.5689	3.30096	3.65623	5.1224	4.22776	3.76585	3.83906	3.95878	4.09471	4.24504	3.64798	5.68554	5.87616	3.49444	3.98997	3.66892	3.77382	3.88662	3.53333	3.47532	3.59928
SLC26A1	1552843_at	3.35541	3.54192	3.61038	3.4799	3.49139	3.71678	3.55042	3.43801	3.50482	3.30351	3.37327	3.56587	3.42874	3.42826	3.57917	3.43439	3.2847	3.44711	3.52145	3.80119	3.35274	4.18387	3.64406	3.4008	3.39775	3.43405	3.21025	3.12937	3.28847	3.7649	3.15262	3.38558	3.54279	3.53641	3.38327	3.25903	3.62329	3.85288	3.53039	3.3178	3.53409	3.50376	3.51953	3.90373	3.39544	3.22846	3.26131	3.79537
CLDN15	1552845_at	5.80583	6.1792	5.45845	5.75699	5.53942	5.29453	5.54152	5.51617	5.63396	5.57547	5.59631	5.85259	5.49004	5.6375	5.83831	5.52269	6.34824	5.3496	5.32531	5.70066	6.18546	6.31004	5.71226	5.35109	5.39485	6.05998	5.8598	4.98109	5.7843	6.49913	5.74102	5.43799	5.91849	5.33889	5.57042	5.46805	6.14673	6.28996	5.47903	5.79746	5.54251	5.77638	5.51991	5.43311	5.5806	5.91414	5.61703	4.91129
RAB42	1552846_s_at	5.2967	5.4269	5.25365	5.79608	5.36218	6.06491	8.0056	5.76363	5.38365	6.25653	5.58159	5.22014	5.6496	5.27838	5.42909	6.83618	5.19057	4.94199	6.35146	6.78917	4.74568	5.38098	5.4984	5.27738	5.3976	4.71746	5.28567	5.36491	7.67582	9.51163	5.33934	5.58646	5.24811	5.16289	5.97709	5.53895	5.87158	5.12195	5.26829	5.33494	5.3994	5.22356	5.30023	5.47914	6.00485	5.16822	5.07083	6.25871
PTCHD1	1552848_a_at	4.52733	4.48488	4.89904	4.02459	8.60094	5.36796	4.22681	4.12083	8.87976	3.71333	4.15037	4.15219	4.3752	3.88332	4.37259	3.97685	4.11555	4.39262	3.85376	5.28243	4.66683	6.3862	4.20992	5.58393	7.02249	4.72546	10.4429	4.19	8.16096	5.15733	7.21051	5.17835	4.42742	5.33671	4.30645	4.127	5.16406	4.08187	4.15965	4.03951	4.0505	3.93944	3.90777	4.41191	3.8459	3.92718	3.98544	4.0829
C2orf65	1552849_at	3.35797	3.13154	3.54215	3.22592	4.14925	3.34113	3.31958	3.3015	3.29049	3.61571	4.80269	3.3087	3.77815	3.22928	3.33919	3.14577	3.21401	3.42589	3.3825	3.52713	3.41568	3.3423	3.37325	3.3703	3.24474	3.04153	3.36172	3.44345	4.34211	3.28626	3.29122	3.35892	3.35066	3.15756	3.62697	3.2734	3.40937	3.35123	3.22991	3.22245	3.58684	3.53141	3.87774	3.46203	3.21028	4.35954	3.83331	3.26899
ZSCAN4	1552851_at	3.2439	3.58811	3.49142	3.53774	3.93352	3.6377	3.7379	3.45542	3.28154	3.29643	3.38599	3.2895	3.57077	3.53005	3.41943	3.53923	3.36886	3.48621	4.33077	3.75067	3.68499	3.63158	3.30714	3.28436	3.47892	3.61127	3.51085	3.72271	6.81964	3.52152	3.64033	3.74388	3.62804	3.54246	3.31886	3.7391	3.64517	3.33918	3.60059	3.77181	3.5897	3.57032	3.55724	3.39616	3.41839	3.3452	3.63203	3.76727
ZSCAN4	1552852_a_at	3.38212	3.58851	3.15793	3.50724	4.33447	3.69143	3.66003	3.52232	3.31717	3.60072	3.62822	3.67097	3.44889	3.71793	3.43337	3.51644	3.75747	3.53643	3.9029	3.72434	3.76048	3.28905	3.73373	3.76659	3.37969	3.64683	3.67824	3.56456	5.24941	3.52192	3.4266	3.63944	3.68381	3.40549	3.62533	3.59242	3.65978	3.48443	3.621	3.36028	3.50141	3.68841	3.73929	3.62321	3.71638	3.23497	3.22448	3.52487
VWA5B1	1552853_at	3.46901	3.63922	3.61248	3.68864	3.63827	3.7274	3.53737	3.5265	3.35539	3.47133	3.50111	3.45042	3.69716	3.65235	3.57224	3.77618	3.63787	3.69578	3.54321	3.49007	3.413	3.49758	3.79131	3.54196	3.62641	3.98438	3.49365	3.51332	3.53687	3.58111	3.59676	3.58163	3.54876	3.42223	3.66765	3.48079	3.79755	3.45013	3.6567	3.40218	3.53216	3.41344	3.4048	3.49018	3.49963	3.39416	3.49843	3.67714
VWA5B1	1552854_a_at	3.81449	3.67773	3.71261	3.37235	3.55755	3.53355	3.59728	3.58117	3.59377	3.63131	3.59791	3.5393	3.70296	3.59938	3.62646	3.75395	3.54364	3.58583	3.90944	3.42033	3.57297	3.60462	3.7346	3.67036	3.84461	3.56872	3.60551	3.80501	3.32223	3.59944	3.61359	3.49038	3.56954	3.44579	3.76329	3.57839	3.33585	3.38554	3.7334	3.62875	3.47863	3.71017	3.50959	3.70747	3.49199	3.54725	3.26748	3.62291
LINC00311	1552856_at	3.60814	3.71216	3.596	3.86043	3.74249	3.82822	3.74388	3.97198	3.58117	3.6359	3.81922	3.91974	3.76033	4.10008	3.78152	3.61648	3.55184	3.5243	3.76972	4.16831	3.6876	4.08419	3.94082	3.61256	3.7887	3.95606	3.83298	3.6053	3.60582	3.9373	3.68664	3.66316	3.71727	3.5823	3.74098	3.71522	3.77796	3.87783	3.61967	3.76867	3.94925	3.68363	3.69277	3.57144	3.9221	3.68283	3.78158	3.61188
HTR6	1552857_a_at	3.59398	3.72587	3.76141	3.59872	3.59117	3.94316	4.37331	3.84882	3.70145	3.65855	3.81386	3.64603	3.74155	3.52409	3.50557	3.61981	3.91223	3.48768	3.4317	3.39124	3.47185	3.69994	3.50297	3.47726	3.84877	4.13412	3.77949	3.91725	3.38499	3.87125	3.53927	3.93221	3.85821	3.76997	3.87243	3.67965	3.63435	3.47125	3.58984	3.62821	3.73656	3.67367	3.49974	3.58681	3.43143	3.62519	3.53304	3.49772
MAGEB6	1552858_at	3.18995	3.33795	3.43724	3.13943	3.09134	3.22644	3.19949	3.22303	3.08576	3.1936	3.1439	3.21431	3.22881	3.24684	2.95678	3.20049	3.11029	3.22525	3.23352	3.29491	3.35981	3.29529	3.13462	3.18655	3.11924	3.34304	3.04627	3.32152	3.28896	3.35971	3.13035	3.32244	3.34723	3.2767	3.47596	3.18149	3.15713	3.11735	3.11479	3.05311	3.133	3.29612	3.0539	3.19186	3.25737	3.40663	3.2971	3.36948
TCEB3C	1552860_at	3.68166	3.98521	3.81291	3.8219	3.90796	4.00854	4.1494	3.92604	3.95104	3.75012	3.76218	4.13796	3.88012	3.9354	3.75968	3.80004	3.67487	3.5954	3.77593	3.94464	3.79297	3.74252	4.15791	3.59254	3.88948	4.60731	3.89322	3.43423	3.71566	3.81591	3.74028	3.84918	3.82306	4.01764	3.96902	3.73476	3.68686	3.7061	3.7283	3.86013	3.65184	3.94111	3.75397	3.8074	3.86601	3.63231	3.59922	4.3069
RUSC1-AS1	1552862_at	6.14088	6.66291	6.33238	5.24198	5.03396	4.83211	4.52959	6.02915	5.62806	4.49745	5.46565	6.12385	5.35046	5.51525	5.30192	4.6821	6.05413	5.60959	5.53732	6.53681	5.59566	6.00702	6.81765	5.73154	6.52022	5.19341	7.5155	4.68935	5.77711	7.71063	6.69311	7.70815	6.99074	7.86227	6.10051	5.4272	7.0086	5.90767	5.29258	6.26139	4.47194	5.6534	4.20464	5.98285	4.69427	5.45506	4.53284	4.28274
CACNG6	1552863_a_at	7.37789	7.35345	6.98564	7.43971	7.74516	7.75703	7.7	7.84597	7.1216	7.57056	7.71324	7.65468	7.34263	7.40038	7.52809	6.9593	7.13698	6.89272	7.21431	7.20252	7.33739	7.1116	7.84659	7.46082	7.64093	7.99916	7.53275	7.46776	7.02943	7.3542	7.58555	7.3981	7.34002	6.85681	7.32387	7.22802	7.77761	7.04971	7.75084	7.94056	7.56139	7.81458	7.50082	7.48025	7.57767	7.44729	7.3599	7.2234
IFLTD1	1552865_a_at	4.46967	4.69765	3.99544	4.70613	4.48219	4.62587	4.81387	4.70915	4.4697	4.76802	4.6425	4.39126	4.39338	4.54694	4.57849	4.40817	4.36674	4.1327	3.91177	3.99149	4.23493	4.23139	4.75197	4.3751	4.52744	5.83306	4.43841	4.3453	4.13938	4.18464	4.08166	4.20935	4.17758	3.65207	4.35448	4.73463	4.69595	4.13548	4.64888	4.59381	4.22114	4.58832	4.31545	4.34865	4.54672	4.34225	4.37536	4.26893
1552867_at	1552867_at	5.63032	5.36473	6.6527	4.37623	4.74525	5.72914	4.7936	6.99546	6.46518	6.20979	6.44605	6.05682	4.82575	7.09338	5.61959	4.53103	5.57241	6.21715	5.69518	4.29529	5.52311	7.19358	4.35898	4.80504	6.20398	5.00792	5.65402	5.74096	6.21403	5.98232	6.21439	5.01192	5.62742	5.94376	5.36187	6.15388	5.09595	3.5592	6.12074	7.51234	5.80462	5.62921	5.72784	6.58767	5.52046	7.62168	5.11874	3.89586
CIRBP-AS1	1552868_at	5.76784	6.15257	6.00069	5.98893	5.92917	5.82037	5.98523	5.81705	5.91773	5.8154	5.55852	5.85948	5.84144	6.87758	6.30931	5.49449	6.08047	5.78159	5.80829	6.22572	6.13473	5.76964	5.5976	6.00073	6.12443	5.90468	5.51108	5.98365	5.81604	6.18039	5.84476	6.20104	5.94107	5.55168	5.85825	6.32183	5.53305	5.81521	6.50887	5.85449	6.05511	5.86493	5.87307	5.90293	5.53687	5.59556	5.23804	5.45054
AXDND1	1552870_s_at	3.74747	3.39081	3.30742	3.18793	3.14684	3.37889	3.21567	3.20102	3.24321	3.33016	3.69774	3.36938	3.38479	3.49199	3.18973	3.35002	3.10346	3.46808	3.98556	3.87768	3.48325	3.8157	3.45241	3.60372	3.1892	3.55696	3.47135	3.33239	3.09891	3.45092	4.72992	3.42203	3.60308	3.46024	3.28334	3.3946	3.74459	3.228	3.23101	3.33742	3.22079	3.33309	3.20885	3.43813	3.26995	3.42267	3.35089	3.32165
ASMTL-AS1	1552872_at	3.71935	4.17845	3.65098	3.97672	3.94893	4.23667	4.44003	4.07966	3.67531	4.03057	3.93776	4.16703	4.17564	3.86149	3.73454	3.54615	3.89402	3.80261	3.6875	3.80627	3.76313	3.83302	4.58162	3.70659	3.97736	4.16368	3.98778	4.04069	3.55805	4.31609	3.78405	3.90865	3.60241	3.71853	3.54373	3.89459	3.85736	3.87745	3.61461	3.93302	4.12292	3.91236	4.28016	3.81853	3.91499	4.15184	3.72939	3.72101
ASMTL-AS1	1552873_s_at	4.80562	5.60933	4.689	4.7227	4.70746	4.94443	4.8301	4.52133	4.69428	4.64975	5.1234	5.06715	5.015	4.91311	4.96755	4.60055	5.25084	4.3952	4.50724	4.79964	4.64275	4.62801	5.03617	5.04748	4.62841	4.83296	5.10149	4.88583	4.42922	5.34973	4.99897	4.65242	4.99407	4.80613	4.63791	4.8906	5.16986	5.12117	4.81906	4.81667	5.00862	4.89937	4.96497	4.8226	4.96782	4.76744	4.62205	4.93611
CD200R1	1552875_a_at	3.18798	3.2656	3.31056	3.07543	3.13982	3.2803	3.1883	3.31468	3.23972	3.12379	3.13576	3.33326	3.27947	3.26066	3.20358	3.26215	3.09751	3.2065	3.19375	3.14392	3.25049	3.3404	3.44199	3.01715	3.2882	3.2938	3.24454	3.13564	3.21377	3.27498	3.06018	3.11295	3.32895	3.17037	3.24796	3.07226	3.39114	2.96434	3.12905	3.02668	3.20346	3.09856	3.15398	3.26125	3.26668	3.15028	3.27874	3.07394
LINC00334	1552876_at	3.43567	3.47903	3.47122	3.51659	3.39304	3.41116	3.50725	3.50646	3.31528	3.53727	3.93221	3.43641	3.54385	3.48382	3.41427	3.43702	3.49765	3.60463	3.67163	3.67528	3.52979	3.53044	3.39381	3.64255	3.57245	3.69818	3.66677	3.47012	3.60294	3.81962	3.66265	3.73483	3.83548	3.56799	3.45905	3.51538	3.46214	3.61911	3.68175	3.60917	3.45126	3.79115	3.53015	3.51974	3.72216	3.42044	3.37277	3.51465
LINC00334	1552877_s_at	4.01829	4.20913	4.09194	4.10678	4.18511	4.17828	4.08167	4.17138	3.97644	4.03121	3.92323	4.02976	4.28027	4.15384	3.98195	3.93254	4.25898	3.79727	3.85685	3.79577	3.99497	3.86613	4.39085	4.14098	4.01115	4.15367	4.13809	4.40538	3.97505	4.71048	4.27483	4.37635	3.9642	3.86404	4.084	3.88786	4.05188	4.16298	4.22964	4.23167	4.24844	4.66531	4.31072	3.78437	4.38427	3.90756	4.11516	4.05222
ATOH7	1552878_at	3.18866	3.39235	3.14225	3.37815	3.28626	3.7136	3.30519	3.29958	3.29049	3.21243	3.183	3.62046	3.26875	3.47546	3.07143	3.23555	3.26809	3.28812	3.41911	3.45509	3.30011	3.40031	3.23246	3.23095	3.1485	3.3875	4.12406	3.02516	3.72269	3.18467	3.15535	3.14203	3.3857	3.14491	3.15558	3.43178	3.20394	3.19669	3.24031	3.20876	3.12598	3.41434	3.38473	3.20463	3.18836	3.47266	3.67267	3.56879
ATOH7	1552879_a_at	4.19429	4.4672	4.06843	4.45995	4.30014	4.8266	4.4154	4.62025	4.04537	4.28887	4.06937	4.44014	4.43799	4.63264	4.09379	4.05535	4.18145	4.34673	4.61066	4.26864	4.33202	4.47371	4.52803	4.1599	3.90998	4.72334	6.40799	4.26943	4.77431	4.67994	4.08982	4.22268	4.47352	4.50685	4.14626	4.22159	4.33018	4.53069	4.46695	4.58844	4.29636	4.69084	4.50566	4.09395	4.30343	4.13624	5.32098	4.81414
SEC16B	1552880_at	3.3748	3.30534	3.56209	3.1883	3.78586	3.30871	3.3321	3.26452	3.2611	3.83721	3.38782	3.31012	4.20197	3.53178	3.43662	3.39022	3.26346	3.46472	3.34286	3.45202	3.25778	3.52604	3.29206	3.28761	3.25464	3.55107	3.36755	3.81715	3.39833	3.37021	3.26022	3.21676	3.45022	3.40481	3.65683	3.44014	3.40873	3.39443	3.42184	3.43819	4.56799	3.34639	3.24487	3.2774	3.68154	3.65811	3.34883	3.78141
FAM123B	1552882_a_at	3.92655	4.09498	3.86877	3.69448	3.88299	3.6923	3.57496	3.69831	3.82473	3.74034	3.65068	3.60377	3.90829	4.00033	4.06362	3.66511	3.90069	4.11611	3.64669	4.07557	3.683	3.82832	3.73643	4.07409	3.72334	3.66467	4.14695	3.85229	3.60005	4.15612	3.64461	3.7823	3.68634	4.00802	3.68092	3.74202	3.83631	3.83133	4.01913	3.90534	3.63623	3.73278	3.70135	3.96099	3.81458	4.36888	4.05536	4.36885
NKX6-3	1552884_at	3.92048	3.86906	4.07829	3.95033	4.04486	4.38188	4.676	4.20459	3.91128	4.31614	4.2729	4.15892	4.05792	4.07541	4.20106	3.81667	3.912	4.10357	4.00617	3.82353	3.74833	4.44749	4.53063	4.31215	4.08212	4.72613	4.49652	4.17437	3.99122	3.99993	3.77596	4.12528	4.23182	4.26199	4.73473	3.94481	4.21415	4.0017	4.11463	4.32854	4.24127	4.35931	4.15426	4.1984	4.1877	4.07145	4.24983	3.94531
NKX6-3	1552885_a_at	4.9078	4.86335	4.80226	5.0614	5.14967	5.14146	5.16571	5.11349	5.11491	5.08509	4.91906	4.71255	4.96036	4.63596	4.8024	4.73776	4.83402	4.65626	4.78257	4.76457	4.56874	4.83316	5.07592	5.02351	4.72079	5.15165	5.00609	4.94463	4.53342	5.16144	4.98197	4.65524	4.9864	4.77198	5.12505	4.96441	4.96128	5.002	4.81677	4.8887	4.9006	5.11166	5.08885	4.82129	4.93716	4.68989	4.93766	4.74165
C10orf27	1552887_at	3.99517	8.97397	3.7061	3.9077	4.08777	4.17884	4.06763	4.0915	4.2372	4.22951	3.8451	5.39323	3.99446	4.01263	3.85415	3.60827	4.62064	3.50616	3.60053	4.12283	3.68371	3.72707	4.05218	3.68316	4.21748	3.90033	3.5812	3.65413	3.27995	3.84178	3.66253	6.00269	4.34286	3.90595	3.88764	3.90081	4.18819	3.54154	3.49984	3.70052	3.78199	3.78981	3.8034	4.1983	3.93064	3.84104	3.43877	3.95396
EXOC3L2	1552889_a_at	7.43911	7.32764	7.14855	6.97027	7.3594	7.5692	7.68124	7.60905	6.87445	7.0147	7.10534	7.65108	7.12446	7.37667	7.12385	7.06133	7.13085	7.05513	7.22147	7.24789	7.01576	7.46322	7.71504	6.96944	7.19236	7.37931	7.47916	6.904	6.94233	7.66432	7.42362	7.34213	7.38582	7.30516	7.1301	7.18082	7.22579	7.09121	7.30805	7.69434	6.87153	7.31605	6.94257	7.1432	6.76017	6.79209	6.81375	6.99493
CABP4	1552890_a_at	3.82145	3.73246	3.79306	3.95363	4.23027	4.07151	4.16574	4.08881	4.04558	4.1121	3.92113	3.85129	4.28048	3.96872	3.68015	3.90106	3.89318	4.17558	4.00754	4.37755	3.853	4.05042	4.09029	4.31579	3.90523	4.09918	4.03593	4.00657	3.95117	6.41449	4.50617	4.31649	4.04134	3.58889	4.22303	4.26548	4.08642	3.88811	4.06556	3.94808	4.10358	3.99932	3.94605	3.82257	4.07637	3.63089	4.0766	4.0617
TNFRSF13C	1552892_at	5.09431	5.3122	5.14399	5.61586	5.37895	5.37768	4.83653	5.52262	5.16231	5.14557	5.31668	5.44822	5.03328	5.25181	4.92588	4.71584	4.95516	4.79767	5.17235	5.44754	4.99327	5.2244	5.27695	5.32498	5.31623	5.05941	5.15132	5.30034	4.67166	5.90755	5.2339	5.09901	5.39577	5.42182	4.82247	5.32021	5.0465	4.84945	5.33452	5.51839	5.28415	5.21129	5.08931	4.82571	5.21133	5.02342	4.87027	4.99141
CAMK2N2	1552893_at	4.42462	4.51166	4.45015	4.51324	4.40666	4.78634	4.51443	4.68544	4.057	4.09846	4.20552	4.46453	4.63914	4.77141	4.14898	4.24679	4.28325	3.96077	4.16096	4.69314	4.39659	4.35951	4.79293	4.36328	4.42281	4.45929	4.56276	4.37725	3.97635	4.89372	4.54125	4.50518	4.63018	4.33474	4.2287	4.56208	4.24002	4.54326	4.37568	4.32543	4.00182	4.56591	3.99023	4.26018	4.21389	4.16186	3.96997	4.11767
ANKRD30BP2	1552895_a_at	4.40012	4.31581	4.34889	4.32784	4.12484	4.65275	4.13872	4.32603	3.88845	4.00951	4.259	4.02973	4.14074	4.53451	4.25591	4.0645	4.24403	4.35363	4.17203	4.30658	4.35306	4.49421	4.05767	4.37168	4.42098	4.74352	4.37772	4.1009	4.41397	4.16025	4.09286	3.89933	4.15258	4.44337	4.33028	4.32122	4.08555	4.19276	4.20092	4.1071	4.07133	4.08366	4.05169	4.13488	4.293	3.96373	4.03599	4.90084
KCNG3	1552897_a_at	3.89168	4.86	3.39651	3.44449	4.25014	4.62607	5.92823	4.67553	3.72686	3.38888	3.60455	4.23552	3.46496	3.67149	3.431	6.88581	5.94562	4.79767	4.10921	6.30591	3.66595	3.41383	4.33247	3.79268	5.256	6.29185	3.63986	3.5973	4.12608	3.58897	3.91898	4.07019	3.81839	3.88044	4.90138	3.37725	5.54898	7.10442	3.95161	3.71904	3.38366	5.14264	3.71777	3.77038	3.25184	5.81179	4.26336	3.85712
KCNG3	1552898_a_at	3.73854	3.81828	3.76597	3.67135	3.68355	4.31128	4.20146	3.9513	3.79447	3.45312	3.49985	4.09189	3.81422	3.91925	3.6986	4.12415	3.69781	3.91766	3.66563	3.96329	3.89043	3.81572	4.06445	3.69249	3.90538	4.25681	3.71808	3.57153	3.53399	3.88486	3.61364	3.63077	3.58133	3.53167	3.73942	3.82107	3.74346	3.8902	3.95538	3.73783	3.63317	3.94775	3.82296	3.83166	3.68536	4.00401	3.9391	3.89647
MGC34034	1552899_at	3.50918	3.5511	3.56278	3.61464	3.91291	3.72223	3.71624	3.76287	3.32612	3.26632	3.50855	3.90318	3.53077	3.61916	3.48129	3.2002	3.62165	3.79902	3.51775	3.58551	3.73677	3.76529	4.20401	3.53968	3.59769	4.3309	3.67502	3.4088	3.48116	4.15348	3.64206	3.66406	3.73067	3.61914	3.46432	3.41394	3.67686	3.46609	3.50109	3.52763	3.39049	3.38458	3.19863	3.64286	3.14613	3.1998	3.42512	3.54463
MGC34034	1552900_a_at	3.62827	3.66586	3.75027	3.75391	3.91463	3.62961	3.75685	4.04482	3.55459	3.57986	3.68738	3.83236	3.71013	3.99282	3.4047	3.38702	3.6029	3.78975	3.67021	3.8421	3.5503	4.02431	4.00731	3.78067	3.57058	4.26626	4.07275	3.59076	3.44381	3.76283	3.75615	3.69007	3.95555	3.62392	3.68895	3.57723	3.69963	3.38744	3.64085	3.59904	3.71388	3.66841	3.5923	3.8384	3.61608	3.55542	3.67794	3.68845
FOXP2	1552902_a_at	3.7759	3.63087	3.47254	3.61975	3.69774	4.03727	3.57215	3.79192	4.17215	3.82618	3.43729	3.73082	3.7534	3.7243	3.18321	3.90058	3.55726	3.39634	3.6304	3.78089	3.366	3.8835	3.92386	3.61753	4.25138	4.12721	3.66628	3.73533	3.56756	3.96307	3.46928	3.49888	3.67572	3.37822	3.93912	3.60937	3.62096	3.52844	3.37669	4.00563	3.70044	3.83875	3.57078	3.72074	3.48231	3.68245	3.46018	3.84422
B4GALNT2	1552903_at	4.58656	4.08217	4.50982	4.10675	3.8886	3.6794	4.12139	4.06129	4.34264	3.9971	3.76563	3.63237	3.71113	3.71616	3.63293	3.67661	3.81504	4.14048	3.8472	3.6194	3.61458	3.76085	7.41665	3.96617	5.29441	4.06914	3.88548	3.87469	3.46166	3.95636	3.96889	4.24547	3.92358	3.72729	3.92168	3.80625	3.89848	3.54542	4.12491	3.75111	3.77028	3.84424	3.67868	3.80308	3.44682	3.76189	3.86397	3.41305
NETO1	1552904_at	2.97145	3.08074	3.36142	3.22922	3.01635	3.18386	2.90384	3.00708	3.00007	2.97669	3.01047	3.09609	2.94017	3.03199	3.20288	2.98172	3.18984	2.93514	3.20883	3.20778	3.02079	3.07871	3.06166	2.89683	3.04508	3.32209	3.16191	3.06616	3.17235	2.99674	3.18528	3.01606	3.11456	3.14724	3.1473	3.06335	3.10241	3.25909	2.91852	3.15988	3.14272	3.05435	3.15196	2.97389	3.04396	2.88917	3.22414	3.05272
FMR1NB	1552906_at	3.19465	3.13604	3.28614	3.302	3.40824	3.32202	3.46553	3.17968	3.39697	3.26302	4.60236	4.0445	3.25053	8.37496	3.13489	3.3061	3.37156	3.47256	3.28496	3.26365	3.33637	3.08829	3.3919	3.35296	3.26493	3.32843	3.35114	3.1478	3.39644	3.22947	3.35984	3.46592	3.29866	3.09745	3.43739	3.26326	3.40599	3.30278	3.19373	3.08078	3.13232	3.16163	3.09334	3.27678	3.26565	3.12038	3.24975	3.34666
C1orf150	1552908_at	3.30965	3.48033	3.58862	3.408	3.54368	3.60423	3.2861	3.5476	3.58002	3.41222	3.56971	3.50415	3.43586	3.66593	3.30103	3.51328	3.49462	3.48164	3.48282	3.56823	3.36459	3.80354	3.83448	3.46684	3.22829	3.67691	3.79412	3.43042	3.5442	3.67335	3.51766	3.31368	3.58199	3.57433	3.47481	3.61798	3.36007	3.45467	3.59385	3.42446	3.45805	3.32988	3.43831	3.63334	3.35848	3.7903	3.46294	3.40228
SIGLEC11	1552910_at	3.70743	3.82338	3.85996	3.79076	4.14172	3.85222	3.65381	3.6059	3.98864	3.97172	4.08228	3.78869	3.94107	3.87539	3.88592	3.77343	3.8717	3.96615	3.80863	4.17793	3.88062	3.80766	4.08782	3.98766	3.94219	3.74381	3.87333	3.93427	3.82662	3.91328	3.83252	4.02879	3.93264	3.99542	3.64074	3.78495	3.82295	3.77099	3.82635	4.04484	3.69662	3.97701	3.81528	3.89957	3.85716	3.84772	3.62555	3.80233
SIGLEC11	1552911_at	3.19653	3.33859	3.42072	3.36476	3.54997	3.77311	3.33141	3.45604	3.53137	3.72323	3.60961	3.56117	3.5052	3.4841	3.40407	3.41309	3.3571	3.20084	3.28334	3.45138	3.5498	3.42718	3.45983	3.37089	3.58087	3.49974	3.78708	3.53248	3.29779	3.55317	3.47784	3.51783	3.46507	3.63107	3.35915	3.32819	3.44184	3.32319	3.48206	3.41948	3.41246	3.42184	3.4567	3.4259	3.46116	3.47034	3.65654	3.58952
IL23R	1552912_a_at	3.29687	3.50289	3.23455	3.576	3.43601	3.36178	3.28633	3.35617	3.29824	3.15616	3.13757	3.731	3.23508	3.27478	3.32577	3.1525	3.36813	3.20923	3.25768	3.56196	3.3004	3.20286	3.37481	3.24309	3.33612	3.2126	3.22097	3.30228	3.18479	3.27729	3.18785	3.17973	3.09676	3.07021	3.44459	3.22925	3.23787	3.20219	3.3955	3.35983	3.29893	3.27131	3.31909	3.21415	3.26487	3.0463	3.34892	3.06098
MAGEB18	1552913_at	3.23722	3.08592	3.33239	3.22256	3.12623	3.199	3.05457	3.10853	3.00383	2.97564	3.20993	3.02342	3.15906	3.21949	3.03931	2.97362	3.32644	3.11199	3.2535	3.15715	3.21385	3.01657	3.264	3.18628	3.15177	3.37329	3.062	3.3194	3.45218	3.5078	3.66917	3.14143	3.05602	3.0963	3.30349	3.17574	3.2172	2.95925	3.05397	3.08725	3.16917	3.08824	3.21827	3.05684	3.18453	3.17485	3.45837	3.18684
CD276	1552914_a_at	5.11365	4.40333	4.13791	5.40285	5.32247	5.73743	6.94948	6.03698	6.24733	5.96514	4.57397	4.55741	6.56604	5.22274	5.68985	7.04711	3.99419	5.90493	5.0481	5.19222	5.88913	5.49657	5.62509	5.31665	5.17213	4.62683	4.633	6.35924	7.11858	6.05479	5.26236	5.69489	5.23619	4.68424	6.16404	6.42147	5.07705	5.63736	4.55527	5.2455	6.43217	4.75495	6.4383	5.223	6.81876	5.21148	4.04551	5.87997
IL28A	1552915_at	3.75174	3.93578	3.75147	3.88584	4.1681	4.3541	3.99727	4.27628	3.69954	4.40338	3.98134	3.87682	4.00683	3.89719	4.06362	3.3857	3.96484	4.7248	4.48387	4.37324	3.78315	3.79922	4.18208	4.10945	3.79768	4.7751	4.28613	3.81406	3.62481	3.82754	3.8865	4.07501	3.99812	3.60061	4.08795	3.63186	4.40037	3.685	4.3891	4.40055	4.05818	4.21955	4.16131	4.09354	3.99534	3.76615	3.78076	4.04295
IL29	1552917_at	3.55808	3.74698	3.66159	3.60828	3.97544	3.59741	4.423	3.59438	3.42238	3.58841	3.69217	3.86929	3.45181	3.63377	3.50613	3.80044	3.66199	3.74477	4.05455	3.77627	3.34289	3.64802	3.92003	3.73634	3.67619	3.90327	3.82754	3.75556	3.52989	3.82102	3.69967	3.78629	3.65017	3.35459	3.53031	3.86482	3.65254	3.39072	3.33243	4.09331	3.90946	3.73493	3.59183	3.74781	3.52104	3.22787	3.48672	3.70314
C4orf36	1552919_at	3.7446	4.00349	4.31095	3.51072	4.50593	3.55349	4.18721	3.99731	4.08885	3.58841	3.67116	4.16755	3.79301	3.57871	3.70781	3.43347	3.44098	3.50697	5.29663	4.6329	3.80565	4.34461	4.22646	4.45948	3.73408	3.75317	3.86737	3.28447	4.04888	3.55583	4.60581	3.94283	3.92273	3.85561	4.29746	3.60114	4.11474	3.79818	4.40981	3.97283	3.37785	3.72045	3.74023	4.06532	3.50054	4.1647	4.15524	4.33166
FIGNL1	1552921_a_at	7.25054	8.60146	8.0681	7.00146	7.37624	7.36524	6.53639	8.90785	8.0868	5.79295	6.07465	8.34611	6.58014	8.2204	7.43791	7.85287	7.9733	8.57617	7.29983	7.42892	8.01353	7.46488	6.68139	6.6894	7.73324	5.71237	6.59247	5.29317	6.66086	7.64137	6.53569	5.80817	7.55623	5.94991	7.87857	6.1127	6.73735	6.81886	8.05657	7.78846	7.42525	8.40592	7.20684	7.47634	7.65179	8.06218	7.64084	7.96601
RIMS1	1552922_at	3.36605	3.57534	3.64767	3.30389	3.51576	3.63688	3.71204	3.36287	3.44646	3.48769	3.85029	3.41573	3.47195	3.62215	3.3488	3.64283	3.57206	3.50659	3.49805	3.81932	3.36303	3.5755	3.64609	3.89346	3.58349	3.99195	4.06178	3.27495	3.48002	3.43172	3.49435	3.7574	3.83129	3.71609	3.57598	4.11626	3.62801	3.61928	5.15384	3.53032	4.16549	3.49151	3.64926	5.52305	3.83561	4.1244	3.56359	3.40216
PITPNM2	1552923_a_at	4.19759	3.99898	4.13338	4.34104	4.45923	4.34621	4.43962	4.51238	4.31968	4.57123	4.39985	4.44698	4.39321	4.48219	4.26065	4.61242	4.24196	4.0956	4.05979	4.17146	4.17251	4.01553	4.55849	4.31156	4.35593	4.24277	4.24557	4.44199	3.91176	4.67271	4.35757	3.87998	3.8377	4.50776	4.51583	4.24659	4.14017	4.22444	4.49078	4.2421	4.69579	4.57467	4.42206	4.4743	4.36274	4.19893	4.12342	4.34456
PITPNM2	1552924_a_at	4.49846	4.97408	4.45867	5.08303	4.51631	5.03954	5.1322	5.10302	4.76125	4.75103	4.97834	5.43256	4.78389	5.16127	5.24256	5.16446	4.95655	5.33013	4.736	4.69393	4.78883	4.79797	4.69356	5.10093	4.79596	4.97171	5.53111	4.87938	4.51249	5.06803	5.10849	5.00242	4.5356	4.5485	5.45425	4.61696	4.38042	4.39784	4.13645	4.53181	5.22437	4.9756	4.67759	4.61684	4.88081	4.79139	4.72123	5.0554
PCDH10	1552925_at	4.17415	4.02057	4.03812	3.96587	4.49017	4.36617	3.9014	4.29497	4.06413	4.72603	4.22885	4.01499	4.03829	4.23647	4.19715	3.92031	4.11779	3.90102	3.88305	4.23399	3.98888	3.84084	4.11972	4.29154	4.1718	4.42028	4.5057	4.86764	4.05614	4.4395	4.27175	4.38531	4.01107	3.63611	4.10034	4.169	4.10897	5.10622	4.2948	4.05567	4.63027	4.52963	4.39351	4.16938	4.22705	4.41699	3.85983	4.0799
TAB3	1552927_at	4.9817	5.00874	4.71097	4.55975	4.55138	4.45067	5.13345	5.09936	4.84626	4.10412	4.62067	4.58727	4.57484	5.75143	4.6769	4.78076	4.6579	4.79183	4.85451	4.67063	5.16769	4.27326	4.45518	5.54728	4.70742	4.49757	5.02702	4.37603	5.1981	4.2624	4.80166	4.28342	5.17073	4.36989	4.39018	4.16939	4.26347	5.16528	5.13101	4.89163	4.63389	5.74727	4.46878	4.96723	4.772	4.51811	5.26695	5.0585
TAB3	1552928_s_at	4.93009	5.21889	4.80314	4.51569	5.53439	4.08824	5.99713	5.43268	5.77287	4.1121	4.81329	5.14551	4.43979	6.795	5.14429	5.66989	4.52398	4.37648	4.31459	4.30967	5.6672	4.23934	4.28944	6.71369	4.51753	4.06611	4.26891	3.95023	4.70065	3.80656	5.04126	4.20807	4.84059	4.57558	4.02749	4.16139	4.23943	4.72286	5.54585	5.05684	4.84654	6.1105	4.49007	5.12477	4.63098	4.05352	5.693	6.54713
GRK7	1552929_at	3.2759	3.4848	3.406	3.53774	3.53431	3.68891	3.39291	3.54518	3.32519	3.55302	3.66202	3.57571	3.34611	3.41899	3.41292	3.58504	3.96286	3.65179	3.60152	3.6338	3.53211	3.44719	3.77436	3.54186	3.75982	3.66421	3.66498	3.7077	3.59644	3.33189	3.59771	3.69811	3.64929	3.64486	3.96822	3.71505	3.38461	3.59308	3.71523	3.75754	3.45683	3.70731	3.67868	3.98007	3.7994	3.39273	3.80916	3.46623
MMEL1	1552930_at	9.28399	9.1108	4.95704	5.04792	4.91214	5.29136	5.14221	6.49234	7.21475	5.35923	9.17234	10.0268	5.26973	7.52827	8.75286	4.75592	11.0082	5.24355	5.69807	4.87204	4.75292	5.3017	6.97501	6.2755	6.0671	5.07664	6.8423	5.15351	6.07406	5.29128	8.67925	8.15504	7.42096	8.8835	5.84195	6.55161	7.17109	5.36688	7.52897	7.00982	4.82502	5.72684	4.87145	8.66722	5.07065	5.34498	4.62675	4.84769
PDE8A	1552931_a_at	7.33981	6.56989	6.24585	7.67757	7.77563	7.42629	8.414	8.03047	5.37402	7.86982	8.06347	7.61979	7.85848	8.51288	8.12641	7.30372	7.3518	9.07772	7.10141	8.69734	7.6464	8.89313	7.86906	7.03852	6.30407	6.16933	7.10791	7.67756	8.30346	7.26991	7.81555	7.85096	6.46521	7.45924	8.05124	8.51346	6.81739	7.73186	7.24267	6.33895	7.87163	6.60412	7.2135	7.25806	7.87935	8.21941	7.64165	7.83039
NLRP6	1552932_at	3.55631	3.45997	3.84541	3.58994	3.56901	3.37163	3.83828	3.68209	3.53083	3.51792	3.75458	3.87514	3.31525	3.55478	3.41307	3.54434	3.45968	3.4305	3.62643	4.07754	3.29427	3.65644	3.7749	3.89388	3.27951	3.78459	3.86605	3.51553	3.55597	3.50467	3.39454	3.72388	3.6529	3.60577	3.56956	3.67029	4.09815	3.41732	3.68783	3.4122	3.70092	3.8598	3.8034	3.36802	3.44304	3.29958	3.45611	3.62703
AKNAD1	1552933_at	3.8049	3.96427	3.85274	3.87835	3.91535	4.14524	3.71894	3.756	3.74952	3.57809	3.88461	4.23337	3.86501	3.86944	3.67789	3.47416	3.74298	3.73456	3.736	3.98523	3.9427	3.91902	3.64765	4.13244	3.64867	3.99593	3.87045	4.27741	3.83195	3.82313	3.6202	3.78714	3.96675	3.89012	3.72968	4.08702	3.72375	3.52172	3.6895	3.97229	4.30408	3.79232	4.32512	3.77366	3.91622	3.92964	3.95703	3.89575
ZCCHC5	1552935_at	4.55063	4.80194	5.12198	5.66602	4.79373	4.7142	4.44316	5.02155	4.55548	5.19865	5.11163	4.66994	5.88441	4.71437	4.80713	4.4567	4.68137	4.72802	4.6001	5.18319	5.44596	4.6432	4.95862	4.78355	4.96861	5.20255	4.99997	5.55993	4.3723	4.87282	4.81257	4.88321	4.84173	4.93647	5.05839	4.99909	4.90723	5.28846	4.76726	5.02388	5.7878	4.88895	5.06211	4.97955	5.20373	4.61	4.93978	5.13481
ATRIP	1552937_s_at	6.35875	7.09321	7.11921	6.57507	6.31507	7.01857	5.36583	6.27564	6.47726	5.5525	5.00649	6.44221	6.09164	6.08117	6.54301	7.19198	6.74629	6.22801	6.48685	6.07569	7.37136	5.77513	6.43401	6.10899	6.33021	5.77519	6.21002	5.79797	6.0011	6.72697	6.03782	6.86621	6.4935	5.40637	5.46657	5.89628	6.35288	6.16681	6.61235	6.70146	6.33036	6.16487	6.32261	6.64717	6.72404	6.08411	6.28586	6.58124
ZIC5	1552938_at	3.46145	3.68083	3.4931	3.67677	3.64878	4.45579	3.74388	3.82056	3.54657	3.54718	3.68592	3.69925	4.55908	3.96636	3.60937	4.51225	3.51901	3.69362	3.70686	3.63437	3.51896	3.64229	3.77667	3.8612	3.85064	4.09052	3.61709	3.60185	3.58443	3.99787	3.70909	3.63179	3.65165	3.61495	3.67892	3.98093	3.61803	4.09013	3.8783	3.60438	3.60881	3.79764	3.78518	3.61056	3.7893	4.23777	3.47274	4.16724
ANGPT1	1552939_at	3.31527	3.49858	3.30258	3.31581	3.41133	3.28865	3.26966	3.31006	3.12043	3.73177	3.5623	3.32734	3.90438	3.48768	3.42084	3.31007	3.32268	3.32636	3.65429	3.27777	3.37515	3.4552	3.21812	3.38043	3.46813	3.25958	3.15088	3.35299	3.79821	3.31102	3.381	3.27091	3.25009	3.21146	3.0979	3.41054	3.28129	3.47538	3.27822	3.38631	3.70373	3.31061	3.36814	3.31862	3.50351	3.26691	3.40776	3.2985
TEDDM1	1552940_at	3.53225	3.79814	3.66176	3.44599	3.47991	3.52006	3.71686	3.92448	3.71513	3.62172	3.66521	3.75346	3.67807	3.52918	3.5093	3.36225	4.07761	3.6271	3.79268	3.7314	3.60549	3.49159	4.21343	3.56321	3.75076	3.80366	3.961	3.40426	3.28538	3.77279	3.92337	3.75913	3.72807	3.78631	3.38904	3.61343	3.61736	3.61677	3.98359	4.09771	3.53995	3.82187	3.71052	3.79416	3.82606	3.55143	3.61729	3.72211
LOC149373	1552942_at	4.14151	4.38473	4.13707	4.56382	4.35478	4.53283	4.26664	4.17916	4.03108	4.51098	4.59305	3.99506	4.35421	4.3137	4.13648	3.94329	4.12496	4.07275	4.01125	4.35541	4.02534	4.26141	4.42572	4.35035	4.26087	4.55719	4.35726	4.16941	3.89934	4.52269	4.03325	4.15393	4.15151	4.13579	4.19799	4.19696	4.26467	4.16847	4.37668	4.0461	4.08921	4.47305	4.22234	4.16764	4.38194	3.96792	3.85965	3.68542
GABRG1	1552943_at	3.55191	3.56419	3.58437	3.17061	3.63734	3.42798	3.49979	3.64168	3.38273	3.3179	3.41719	3.42699	3.33585	3.40213	3.26763	3.34651	3.62103	3.4395	3.37676	3.42433	3.62058	3.43811	3.72935	3.69102	3.46002	3.53063	3.46085	3.55435	3.46711	3.50224	3.3602	3.38937	3.55495	3.56729	3.30174	3.32718	3.6102	3.41702	3.58581	3.61298	3.51304	3.60304	3.50548	3.38194	3.2857	3.3376	3.43918	3.41955
PANX2	1552944_a_at	5.62699	5.84955	5.47204	5.6978	5.69667	5.84397	6.09088	5.89759	5.41887	5.69776	6.003	6.17838	5.82853	5.79099	5.88192	5.74831	5.4619	5.73032	5.56567	5.78582	5.57208	5.70119	5.84061	5.79342	5.53826	5.6256	5.60165	5.62586	5.47169	5.94932	5.97594	5.81476	6.01018	5.4463	5.66064	5.83151	5.77307	5.70172	5.86285	6.06083	5.8598	5.81813	5.90583	5.87285	5.81346	5.49213	5.38517	5.95624
ZNF114	1552946_at	3.97656	3.5997	6.30366	8.47955	3.69044	3.82814	10.2643	5.78267	6.67953	3.6612	3.57333	3.54638	3.47792	4.83549	4.06578	5.88186	3.56443	7.18701	6.11082	5.36764	4.67214	7.53274	4.25998	5.32603	7.08589	3.84066	6.00349	3.63035	3.6298	3.84178	4.12109	4.76918	4.12497	5.4298	7.13676	7.38841	4.40269	5.93372	3.65708	4.20625	3.75953	3.97646	3.46025	3.87764	3.7057	4.56917	3.48706	7.06978
ZNF114	1552947_x_at	4.45594	4.35374	6.38588	8.63183	4.22571	4.66824	10.3613	5.66897	7.49078	4.63124	4.16696	3.98402	4.5798	5.24187	4.81267	6.46899	4.52231	7.73048	5.9889	5.94083	5.56602	8.05825	5.24135	5.94279	7.59948	4.8507	6.42887	4.17867	4.45072	4.90213	4.87555	6.62527	4.78977	6.10492	7.63845	7.96587	4.8885	6.70341	4.42567	4.77206	3.85238	4.63335	4.14917	4.55281	4.42654	6.31826	4.04171	7.15939
CCDC27	1552948_at	3.82063	3.8351	4.07715	4.04482	4.02212	4.28904	4.10397	3.95774	3.92488	4.16501	4.07405	4.30298	3.87169	4.02386	3.7826	3.62957	4.31538	3.8762	3.84443	3.69712	3.68071	4.1102	3.88452	3.82871	4.01563	3.96946	4.08975	3.80974	3.96751	3.87043	3.62521	3.55162	4.09598	3.79923	3.88627	3.83949	4.1403	3.99332	4.02573	3.57704	4.13859	3.58637	3.80645	4.13109	4.08471	3.79638	3.72346	3.88014
C15orf26	1552950_at	3.37299	3.23934	3.26061	3.34347	3.56032	3.37834	3.55606	3.2187	3.49004	3.1346	3.33879	3.29002	3.16964	3.31381	3.10632	3.02059	3.2432	3.28224	3.22993	3.51334	3.30626	3.3006	3.22639	3.30397	3.46147	3.71204	3.22588	3.34502	3.27417	3.24065	3.33148	3.37397	3.28274	3.3438	3.46929	3.45561	3.66225	3.30395	3.44591	3.32957	3.24838	3.30353	3.33358	3.39845	3.22269	3.14956	3.06981	3.47348
RBMY2FP	1552952_at	3.40662	3.50921	3.66514	3.34944	3.41433	3.51199	3.78394	3.96038	3.6414	3.37669	3.83045	3.43435	3.5867	4.29832	3.60839	3.49481	3.78642	3.7889	3.65164	3.35968	3.52847	3.5627	3.51523	3.4523	3.48107	3.73684	3.44081	3.60514	3.65694	3.70619	3.47483	3.74909	3.39365	3.39115	3.44711	3.84765	3.44396	3.60352	3.54209	3.72047	3.68198	3.51948	3.83888	3.53732	3.57272	3.19711	3.53946	3.57252
NEUROD2	1552953_a_at	4.12961	3.89583	3.81551	3.6349	3.9145	3.64454	3.97999	3.81854	3.88505	4.01451	3.62873	3.80917	3.93221	3.60609	3.65986	3.52771	3.99395	3.63748	3.83025	4.41674	3.41276	3.51726	6.1647	4.24639	3.71283	4.59187	4.13992	3.87932	3.4328	4.32153	3.69172	3.75984	3.97555	3.84604	4.1864	4.15215	3.79681	3.96822	3.92489	3.62023	3.85252	3.88387	3.78263	3.69308	3.88934	4.07654	3.76447	3.77182
C5orf17	1552954_at	3.49939	3.31661	3.70639	3.6145	3.77894	3.72017	3.6017	3.79117	8.72095	3.62438	3.25309	3.53323	3.99872	3.42357	3.18672	3.76139	3.74018	3.44501	3.39474	6.59285	3.4211	3.49669	3.5787	3.54347	3.25464	3.56339	3.47464	4.29307	3.48835	3.83304	3.49023	3.66203	3.6624	3.82294	3.44723	3.79942	3.38935	3.50992	3.3494	6.47015	3.3876	3.64328	3.44946	3.4348	3.57896	3.74482	3.61973	3.65451
LINC00208	1552955_at	4.14532	3.74802	3.73784	4.23093	4.03767	4.18185	4.42851	3.9262	3.87586	4.15488	4.29023	3.9488	4.4275	3.94561	3.87784	3.76569	4.09765	4.01126	4.02968	4.0053	4.02413	3.70919	4.02185	4.20467	4.07814	4.00826	4.02363	4.03799	3.59982	4.68016	3.78352	3.88897	4.14978	4.10196	4.0926	3.97907	4.10722	4.01418	4.31826	3.85108	3.9918	3.75608	4.00716	3.94614	4.03093	3.91411	3.81193	3.75007
DNAH6	1552957_at	3.34501	3.27258	3.38474	3.43556	3.62579	3.78441	3.60128	3.42704	3.47708	3.43098	3.32133	3.46701	3.37333	3.45287	3.33833	3.69817	3.21595	3.32858	3.31661	3.36516	3.51525	3.31444	3.42033	3.51459	3.2543	3.42541	3.67983	3.35644	3.31107	3.39695	3.46417	3.74732	3.50745	3.36295	3.32626	3.31382	3.34569	3.56386	3.48196	3.2263	3.53755	3.31923	3.3641	3.38341	3.52433	3.56772	3.25786	3.59778
LRRC15	1552960_at	4.16118	3.90296	4.16413	3.7845	4.10574	4.09487	4.05549	4.05124	3.70318	4.26689	3.95371	3.94584	4.20028	3.86603	3.84223	4.24334	3.6977	3.74416	3.90062	4.12043	3.96095	3.54736	3.85135	3.84945	4.19575	3.76292	3.82202	4.15019	3.91885	4.08775	3.62061	3.94549	3.937	3.86361	3.82715	4.22745	3.93519	3.98792	4.00664	3.81957	4.3932	3.55783	3.87223	3.86688	4.13073	3.71766	3.85	3.5763
1552961_at	1552961_at	3.78472	3.84697	3.55466	3.65683	3.59367	3.51463	3.74388	3.72309	3.45708	3.56448	3.65901	3.77745	4.08692	3.66283	3.75785	4.1121	3.99228	4.00308	4.08305	3.95541	3.64516	3.76484	3.52997	3.89106	3.93407	3.59681	3.72137	3.57412	3.80661	3.74265	3.72716	3.73829	3.51403	3.75358	3.67021	3.66492	3.55529	3.774	3.55036	3.66783	3.73817	4.64937	3.5009	3.93817	3.60063	3.78601	3.48901	3.68285
TTC40	1552964_at	4.44043	3.93597	3.93453	3.83118	4.05133	3.72437	3.9492	4.00412	3.62823	4.07241	4.14738	3.98348	4.44168	3.72549	3.95526	3.8383	4.05519	3.88278	3.78254	4.39114	4.09411	4.24266	4.14817	4.43914	3.81287	4.5632	3.90138	4.18879	4.0525	4.25188	4.06591	4.07242	3.97389	4.16695	4.04755	4.11437	4.0281	4.06738	4.10032	3.99754	4.16546	4.23563	4.144	3.91883	4.42319	4.24333	4.16242	4.06988
B3GNT7	1552965_a_at	3.60324	3.84428	3.80486	3.82966	4.24289	4.17335	4.169	3.97536	3.76735	3.73273	3.46229	3.73034	4.04186	3.85427	3.78576	3.77026	4.1918	4.15776	3.65187	3.99943	3.83001	3.74511	3.77204	3.6315	3.87469	3.84837	4.06494	3.86583	4.27173	3.53162	3.8713	3.7517	3.66852	3.68267	3.91154	3.73005	3.69141	3.8491	3.57597	3.73454	3.99966	3.71522	4.01583	3.94248	3.69915	3.71482	3.67728	3.86032
ZNF645	1552967_at	4.00039	4.51096	3.89087	4.06885	4.20238	4.08808	4.2956	4.40348	4.00721	4.2138	4.24762	4.22586	4.17564	3.9126	4.15446	4.11843	3.9509	4.1921	4.03829	4.09012	4.18473	3.95292	4.18745	3.96483	4.00077	4.34092	4.27145	4.18587	3.75603	4.58795	4.2875	4.23559	4.09547	3.84156	3.93515	4.17041	4.22897	3.88206	4.2841	4.29462	3.98584	4.18938	4.22659	4.18184	4.23939	4.16803	3.70541	3.81628
ZMYM6	1552969_a_at	4.16016	4.74382	4.35054	5.49055	4.22788	4.52958	4.34866	4.57809	4.59878	5.15624	4.34708	5.10573	5.2054	4.02956	4.38131	4.85146	4.29598	4.31469	4.5966	4.27509	5.12816	4.33538	4.6156	4.44012	4.32213	4.77714	3.9532	4.51314	4.19519	3.95636	4.2031	4.21271	4.02039	4.61576	4.10165	4.48501	4.13524	3.62757	4.19888	4.71296	5.01261	5.22859	4.83545	4.56175	5.09882	4.29946	5.17444	4.56285
ZMYM6	1552970_s_at	4.09337	4.35962	4.14111	5.08151	3.82729	3.73329	3.63219	3.85441	4.21621	4.6503	3.87043	4.19709	4.02114	4.01382	4.06362	5.00042	4.427	3.85305	3.75926	3.69769	5.02881	3.84178	4.26546	3.90119	3.86147	4.43682	3.97066	4.23718	3.58848	3.99238	3.75914	4.0542	4.0025	4.4265	3.89462	4.25337	3.77818	3.8401	4.13784	4.11176	5.29863	5.30691	4.60921	4.35265	5.19925	4.16331	5.34704	4.22675
SGCZ	1552971_at	3.43732	3.29045	3.44216	3.3553	3.44097	3.32284	3.53193	3.42824	3.42345	3.63853	4.2935	3.08886	3.37251	3.46351	3.73631	3.275	3.27242	3.32181	3.45215	3.80748	3.56756	3.35672	3.7908	3.60814	3.65829	3.35227	3.55099	3.73346	3.40351	3.26331	3.3111	3.17814	3.8231	3.32653	3.22775	3.29252	3.55449	3.27599	3.5895	3.62468	3.31153	3.51874	3.26879	3.23664	3.36031	3.57846	3.35618	3.1893
1552972_at	1552972_at	3.23852	3.11761	3.18526	5.54716	3.01579	3.2818	4.24188	3.08093	3.04574	3.16926	3.23798	3.34942	3.139	3.46001	3.62176	3.02751	3.25464	3.2042	2.9469	3.42644	3.29935	3.15268	2.95704	3.46012	2.96665	3.1735	3.17297	3.03113	3.22638	3.25239	2.93788	3.01464	3.15574	3.13126	3.59278	3.1121	3.37926	4.2088	3.07949	2.9797	3.29066	2.96716	3.31228	3.1115	3.16836	3.18064	3.20711	3.30211
WNT9B	1552973_at	3.50474	3.32886	3.29805	3.636	3.64985	3.58298	3.86776	3.77241	3.5235	3.76738	3.4917	3.70601	3.73205	3.62149	3.39664	3.47815	3.73873	3.51311	3.3487	3.56207	3.64873	3.47682	3.4021	3.43477	3.46866	3.82401	3.75446	3.65493	3.50055	3.95688	3.41539	3.45135	3.49697	3.36533	3.42668	3.55703	3.3222	3.4376	3.59507	3.40421	3.62175	3.50319	3.58665	3.59611	3.49241	3.32639	3.39132	3.57636
1552974_at	1552974_at	3.12669	3.29153	3.062	3.28592	3.31919	3.23983	3.05669	3.15128	3.13431	3.16395	3.09677	3.25868	3.23073	3.21874	3.03364	3.1139	3.16077	3.17408	3.12284	3.01753	3.46445	3.23841	3.21071	3.19762	3.34249	3.33407	3.21321	3.19947	3.03527	3.28636	3.13725	3.17798	3.14843	3.16435	3.14077	3.09907	3.16751	3.25536	3.25243	3.08584	3.08005	3.08885	2.92893	2.97001	3.17118	3.0204	3.12278	3.27052
1552975_x_at	1552975_x_at	3.17705	3.26815	3.43519	3.40155	3.51983	3.36781	3.40858	3.2536	3.3042	3.2413	3.57093	3.53396	3.40822	3.20613	3.32623	3.38206	3.27257	3.34463	3.39668	3.36807	3.42069	3.45239	3.35887	3.04071	3.26181	3.30016	3.36964	3.35316	3.45673	3.50811	3.26153	3.35247	3.47943	3.35608	3.2459	3.22485	3.29792	3.31745	3.28984	3.13694	3.32123	3.18649	3.22367	3.34293	3.4202	3.41048	3.32888	3.53925
DNAJB13	1552976_at	4.08641	4.51294	4.21438	4.27933	4.86556	4.66084	4.58685	4.51408	4.03613	4.50965	4.31132	4.43713	4.77656	4.55527	4.37242	4.22284	4.49324	4.39438	4.32014	4.17258	4.4097	4.28144	4.67382	4.51189	4.21774	4.58544	4.6197	4.57735	4.11877	4.48968	4.20491	4.7423	4.39621	4.2648	4.18232	4.40811	4.24064	4.23996	4.57804	4.4503	4.68495	4.38163	4.5406	4.35085	4.47935	4.15105	4.10546	4.52357
CNPY3	1552977_a_at	9.54361	8.77177	8.59117	9.04418	8.9436	8.80257	9.00762	8.74767	7.90438	8.49311	8.59201	7.45171	9.2113	9.03746	8.99635	7.38504	7.48377	8.31136	8.7831	9.39195	8.6773	6.76494	7.1149	7.6767	8.85406	7.95708	8.15918	8.32298	7.60754	8.30463	7.34537	7.69499	8.01947	7.32591	8.44629	8.87163	8.1751	8.15598	8.41546	6.95371	7.92521	7.24071	7.64949	7.82641	8.04339	8.2005	8.37312	8.59449
SCAMP1	1552978_a_at	9.96378	9.18503	8.71696	8.26368	8.18906	8.90752	8.63603	9.17118	8.8379	8.60214	8.67167	8.79433	9.94088	8.66423	8.51124	8.30639	8.78178	8.20934	8.27275	8.97828	8.17088	9.03934	9.94313	9.05148	9.50679	8.66776	9.2716	8.92212	7.96153	7.74462	8.83021	8.54373	9.01361	8.56914	7.8249	8.64623	8.54502	7.06508	9.57537	10.0078	9.56603	9.51919	9.85955	9.5602	9.48528	8.76101	9.68587	8.24695
LINC00471	1552979_at	3.59153	3.93088	3.9512	3.4123	3.6685	3.85076	3.49913	3.78021	3.78648	3.37015	3.40482	3.44311	3.46304	3.61471	3.65477	3.82292	3.71502	3.63947	3.55805	3.60705	3.59084	3.59313	3.50486	3.8389	3.75637	3.93533	3.67788	3.77309	3.72269	3.72709	3.51316	3.84076	3.60588	3.9211	3.45243	3.56024	3.7162	4.53817	3.73009	3.72637	3.36369	3.60612	3.59324	3.46568	3.6224	3.68163	4.19677	3.62196
HAS3	1552980_at	5.23561	5.4667	5.18945	5.21167	4.85193	4.98207	5.22397	5.48674	5.32498	5.83939	5.55718	5.38717	5.2998	5.71253	5.35459	5.31348	5.02682	5.06776	5.43786	5.17723	5.67294	5.15134	5.18185	5.88296	5.37293	5.72556	5.46945	5.47872	5.24165	5.59842	5.29408	5.39218	5.47614	4.87634	5.48945	5.50163	5.39656	5.09269	5.06888	4.98803	4.99841	5.2039	5.19311	5.02791	5.34916	5.49556	5.13217	5.38711
FGF4	1552982_a_at	3.55841	3.97395	3.5897	3.84114	4.10433	4.03862	3.77756	3.97403	3.78348	3.6612	4.58042	3.77617	3.74469	3.77497	3.79496	3.65725	3.84704	3.66591	3.57856	3.48722	3.53197	3.81275	4.09296	4.0542	3.85901	3.71651	3.57948	3.88252	3.73273	3.87491	3.70819	3.78543	3.91403	3.68419	3.74098	3.66232	3.81042	3.81605	3.9335	4.01393	3.77188	3.7904	3.63767	3.80788	3.91217	3.63915	3.7303	3.66826
SLC30A8	1552985_at	4.59867	4.2564	4.53731	4.15758	4.39656	4.60528	4.20049	4.46183	4.32707	4.49999	4.40723	4.71076	4.43757	4.40953	4.66004	4.10606	4.58399	4.46447	4.18095	3.89841	4.25879	3.92025	4.65424	4.44602	4.2299	4.62355	4.68902	4.35607	4.17424	4.29182	4.27366	4.331	4.52021	4.24143	4.36358	4.66227	4.42051	4.15116	4.21126	4.55619	4.11154	4.27631	4.18186	4.3274	4.42274	4.15468	4.32069	4.22199
LOC142937	1552986_at	5.57939	5.44322	5.37009	5.40188	5.04915	5.42796	5.03108	5.18902	5.80346	4.91779	5.25903	4.73095	4.84748	5.26322	5.89917	5.38649	4.75325	7.2101	5.11113	6.13858	5.26117	4.22405	5.15099	5.10074	5.94782	5.04351	6.71374	4.97877	5.1146	5.71592	5.35922	5.28866	6.18196	5.28683	5.54058	5.47703	5.43926	5.35932	5.02967	6.83997	4.72966	7.32157	4.76382	6.95349	4.56571	6.9046	5.94924	5.0911
MGC42157	1552987_a_at	3.13299	3.09774	3.007	3.01047	3.24025	3.22881	3.10657	3.08183	3.09976	3.10618	3.05658	3.27693	2.89051	3.01757	2.92716	2.93153	3.15587	2.95494	3.10155	3.28158	3.19541	3.13191	3.10113	3.27599	3.06857	3.20298	3.09428	3.19795	2.95499	3.86749	3.049	3.25355	3.26665	3.15578	3.10359	3.02409	3.00422	2.99129	3.09875	3.13296	3.02247	3.16187	3.20474	3.04848	3.22014	3.26665	3.18291	3.31062
C11orf65	1552988_at	3.24829	4.56813	3.22551	3.49953	3.35217	3.32162	3.3774	3.29382	3.2367	3.35622	3.19979	3.2141	3.19122	3.31118	3.18107	4.12603	3.37717	3.37438	3.32911	3.21719	3.24972	3.37973	3.08125	3.53644	3.37583	3.53004	3.45534	3.12125	3.14998	3.20292	3.39702	3.68956	4.44182	3.56553	3.22867	3.63876	3.72099	3.46922	3.48957	3.29593	3.21493	3.33207	3.36221	3.1514	3.12811	3.60951	3.60316	3.49819
FAM71E2	1552990_at	3.8994	3.65141	3.61617	3.49953	3.64279	3.66847	3.47519	3.6054	3.45008	3.60694	3.5011	3.62553	3.59845	3.58735	3.79921	3.56394	3.4586	3.16033	3.43165	3.53374	3.48347	3.67519	3.69773	3.49063	3.59458	3.50905	3.60016	3.78646	3.5412	3.76058	3.55995	3.62824	3.62163	3.57403	3.79272	3.63118	3.67928	3.76189	3.54987	3.68732	3.66108	3.52748	3.55553	3.32732	3.69643	3.93606	3.29665	3.69492
OR5P2	1552991_at	4.24877	4.51894	3.94279	4.29162	4.47382	4.07662	4.30386	3.99175	4.19276	4.02952	4.29829	4.22941	4.3999	4.16604	4.31657	3.71851	4.04632	4.00916	4.1042	4.19342	4.07681	3.99389	5.10652	4.4638	4.27991	4.53957	4.20538	4.6543	3.9245	4.3732	4.09257	4.3493	4.52755	3.89918	4.19631	4.07475	4.22795	4.29396	4.51305	4.30004	4.18071	4.71929	4.37018	4.42201	4.34356	4.29104	4.14021	4.03141
DYDC1	1552993_at	3.22526	3.31791	3.3923	3.47785	3.13176	3.28865	3.16098	3.35152	3.25911	3.29225	3.22658	3.29457	3.34141	3.33694	3.19552	3.45521	3.20318	3.15938	3.26719	3.07771	3.19806	3.23582	3.32629	3.32801	3.12101	3.22861	3.26321	3.13799	3.24966	3.24849	3.2909	3.18306	3.18794	3.20293	3.3428	3.20128	3.22519	3.42906	3.10091	3.22477	3.15786	3.247	3.18129	3.04776	3.3191	3.25561	3.05761	3.1025
IL27	1552995_at	4.40561	4.45111	4.51823	4.0189	4.47832	4.61293	4.24283	4.51865	4.13557	4.5224	4.43606	4.64288	4.37375	4.34119	4.46425	4.11857	4.01552	3.98505	3.98231	4.10093	4.12792	4.33552	4.42132	4.13177	4.15851	4.06333	4.34197	4.28663	3.76158	4.66984	4.02912	4.44516	4.53706	4.21624	4.19618	4.28221	4.73372	4.10296	4.45412	4.01356	4.24503	4.3799	4.17242	4.40286	4.26333	4.01547	3.85	4.11559
IQCF1	1552997_a_at	4.47333	4.40181	3.98255	4.22532	4.18007	4.09222	4.71279	4.34931	4.32567	4.17976	4.04123	3.89202	4.41588	4.2766	4.32401	4.63414	4.47442	4.48388	4.11838	4.2236	4.04863	4.36478	4.36559	4.26405	4.43306	4.48483	4.5135	4.71528	3.94632	4.37149	4.31113	4.69994	4.2669	4.14213	4.51228	4.49248	4.80664	4.38384	4.14565	4.21802	4.297	4.3368	4.03199	4.17501	3.97797	3.67497	3.98161	4.21419
DEFB125	1552998_at	3.69274	3.58031	3.65513	3.72254	4.00667	3.58774	3.76199	3.91058	3.64331	3.74064	3.56853	4.1	3.87417	3.63036	3.70772	3.84374	3.84088	3.50839	3.56332	3.8161	3.64057	3.78904	3.86538	3.94658	3.57454	4.08323	3.56206	3.8826	3.3687	4.17916	3.67057	3.70318	3.72584	3.63448	3.69645	3.83949	3.71336	3.50689	3.73932	3.89308	4.07747	3.85676	3.6061	3.78754	4.06146	3.51107	3.58672	3.86096
WFDC10B	1552999_a_at	4.21827	4.16679	4.13768	4.78843	4.17892	4.43174	5.12423	4.34857	4.16073	3.93538	4.23078	4.57005	4.58207	4.32911	4.11475	4.76019	4.24061	4.08788	4.18208	4.27858	3.93949	4.42937	4.6917	4.41769	4.21483	4.66915	4.85444	4.17181	3.91985	4.68492	4.08574	4.36463	4.11272	3.99267	4.33381	4.44945	4.14675	4.16106	4.31393	4.43608	3.98434	4.36424	4.35058	4.31588	4.19458	4.04629	4.20338	4.36511
1553002_at	1553002_at	3.46819	3.62	3.95793	3.69601	3.58309	4.10995	3.47586	3.95758	3.6176	3.73643	3.85029	3.60019	3.5929	3.516	3.90295	3.8969	3.72802	3.60633	3.92152	3.89229	3.56067	3.83809	4.05525	3.91715	3.65887	4.14799	3.8153	3.93094	3.61562	3.63223	3.76123	4.04284	3.57619	3.93972	3.91747	3.73878	3.65465	3.57303	3.8112	3.75386	3.82144	3.96218	3.8385	4.06541	3.58802	3.617	3.7785	3.95838
PKHD1	1553003_at	3.77452	3.82649	3.90528	3.81088	4.00146	4.03771	3.92584	4.05879	3.7868	3.88	4.55128	4.26345	3.89198	3.82028	4.00927	3.51789	4.01804	3.64826	3.90944	3.91218	3.61871	3.87414	4.10361	3.93679	4.28235	4.08722	3.86904	3.80042	3.91934	4.23232	3.86147	4.18919	3.97208	3.80382	3.86149	3.94291	4.09654	3.42936	3.95012	4.23876	3.82902	4.21773	4.05952	4.15394	3.90955	4.14991	3.86022	4.21579
PKD1L1	1553004_at	4.05767	4.05826	3.67441	4.00007	3.91189	3.68216	3.5881	3.63003	3.69245	3.6749	3.6513	3.74965	3.8632	4.01122	3.95054	3.80472	3.82752	3.70822	3.77842	4.02248	4.2281	3.91061	4.49372	4.05044	3.76941	4.06108	4.20532	4.06537	4.11243	3.97135	5.92346	3.69796	4.37054	3.96324	3.89828	4.15594	4.09217	3.59784	3.97907	3.94928	3.67368	4.06851	3.63767	3.91599	3.75072	3.79553	3.80995	3.85077
GPR112	1553006_at	3.80056	3.63014	3.6274	3.65586	3.62628	3.50033	3.74892	3.59574	3.58968	3.70306	3.85029	3.61744	3.65429	3.55701	3.62506	3.61545	3.56628	3.73286	3.72017	3.8954	3.68146	3.62711	3.76457	4.18575	4.01587	3.52188	4.04438	3.31251	3.43864	3.6238	3.79961	3.84292	3.79452	3.73707	3.89324	3.79143	3.6428	3.58498	3.91291	3.66511	3.39106	3.76176	3.70488	3.52666	3.73766	3.86858	3.40996	3.56334
ODZ1	1553007_a_at	3.61288	3.41926	3.48542	3.69398	3.32235	3.51011	3.49904	3.44739	3.49564	3.66982	3.3516	3.36039	4.02996	3.60114	3.31477	3.80493	3.70693	3.27335	3.39226	3.52221	3.46523	3.43923	3.5253	3.3155	3.42523	3.47583	3.31583	3.41881	3.39349	3.63223	3.37362	3.44297	3.56941	3.57148	3.62471	3.46451	3.4708	3.32829	3.51756	3.40975	3.23005	3.3933	3.57165	3.3492	3.31953	3.34065	3.57876	3.49887
REXO1L1	1553009_s_at	3.78951	3.9059	3.88566	3.85198	3.85564	3.85198	3.64918	3.61902	3.58836	3.62319	3.56419	3.83544	3.41873	3.69903	3.42826	3.69624	3.81685	3.31238	3.46	3.43966	3.57809	3.67319	3.65737	3.81647	3.46434	3.72433	3.77766	3.84071	3.80865	3.66368	3.80663	3.56609	3.68352	3.79297	4.05395	3.6739	3.89728	3.7723	3.59248	3.72157	3.4918	3.75714	3.55761	3.52666	3.80294	3.70028	3.48036	3.71564
TAF1L	1553011_at	4.24992	4.50921	4.18753	3.99438	4.08435	4.49565	3.97959	4.22356	4.32294	4.10116	4.2109	4.16787	4.04608	4.14731	4.17834	4.18108	4.12199	4.23403	3.94674	4.35201	3.81376	4.15781	4.21124	4.27056	3.99029	4.19744	4.04817	3.92983	3.89032	3.85578	3.90519	4.09408	3.62208	4.20843	4.19579	4.1211	3.79881	3.77332	4.13591	4.33149	4.13149	4.46026	4.25695	4.23644	4.15096	4.49641	4.18127	4.48168
CNTNAP5	1553013_at	4.39514	4.27206	4.2866	4.40589	4.57061	4.41343	4.74346	4.49559	4.40938	4.32639	4.43697	4.43074	4.36846	4.36231	4.31012	4.39789	4.25418	4.47471	4.31399	4.46201	4.37709	4.26772	4.63254	4.75958	4.23703	4.82728	4.59917	4.2381	4.38027	4.33979	4.42984	4.54584	4.52424	4.38141	4.29292	4.54431	4.49796	4.23998	4.36921	4.83111	4.45556	4.59933	4.53148	4.35	4.97985	4.49646	4.41779	4.5605
RECQL4	1553015_a_at	8.6871	8.60341	9.11317	8.04321	8.03439	9.27519	8.06275	8.6607	8.04712	6.61878	7.76759	8.40202	8.16839	8.25975	8.76409	9.26382	8.25251	9.70673	9.31087	9.36887	8.53206	8.33458	7.13077	7.21947	8.8902	8.01875	8.49271	6.52622	6.84675	7.73574	7.79561	8.2487	8.18273	8.15637	7.58498	8.60468	8.65103	8.6058	10.3155	8.35041	7.01337	7.29429	6.65315	7.25467	7.25139	8.01371	7.03611	8.77186
GPR113	1553016_at	4.35904	4.59524	3.90053	4.16956	4.20949	3.91433	4.33528	4.07466	3.91984	4.07754	4.12669	4.06818	4.16575	4.10226	3.9036	3.97451	3.80824	4.01238	3.86359	3.82617	3.83579	4.04267	4.80988	3.91837	4.12718	4.3844	4.14313	3.91682	3.62729	4.45758	4.11268	4.20831	4.08282	3.86481	3.86319	4.00357	4.30001	4.03631	4.17586	4.37495	4.25406	4.31475	4.0734	4.32406	3.9735	4.41	4.10682	4.07977
TMC2	1553019_at	5.11705	4.89833	4.73845	4.81465	5.09092	4.93268	5.37959	5.07911	5.09689	5.06336	5.15122	5.39722	4.98695	5.20907	4.97721	4.96483	5.0906	4.81463	4.95838	5.04107	5.10656	5.12172	5.24125	5.03662	5.46752	5.23464	5.28498	5.10156	4.9504	5.10078	5.12989	5.03477	5.23108	4.97308	4.87295	5.18494	5.37864	4.80882	5.36442	5.06654	5.30731	5.21817	5.3215	4.89263	5.38922	4.734	4.82475	5.04915
SMCR5	1553020_at	3.72874	3.61605	3.52388	3.56559	3.46165	3.54803	3.74147	3.63491	3.62321	3.45434	3.43946	3.7003	3.49197	3.79967	3.84733	3.67938	3.33187	3.49547	3.34246	3.64381	3.48557	3.66559	3.75889	3.4828	3.64556	3.86261	3.79747	3.36174	3.48	3.3966	3.24353	3.55824	3.59592	3.5456	3.60463	3.67055	3.45156	3.576	3.66048	3.58655	3.40218	3.49944	3.43274	3.43424	3.49033	3.24415	3.46434	3.46099
BICD2	1553021_s_at	4.62228	4.19448	3.45132	5.4595	4.91555	5.53915	5.22983	4.32735	4.27786	5.52667	4.18102	4.31314	5.3499	5.39153	4.78984	6.23634	4.88408	4.40729	4.69944	4.44338	5.3644	4.58534	3.68204	4.66978	4.05718	5.07501	4.74792	5.11678	5.15963	4.18822	4.43959	4.61759	3.89289	3.98229	4.91952	4.13054	4.28307	5.46276	4.01847	3.75217	5.68237	3.94063	5.96302	4.39487	5.45074	4.74655	4.97148	5.2046
ZIM3	1553022_at	3.53904	3.25695	3.46507	3.65077	3.59469	3.58959	3.34506	3.31721	3.48902	3.43883	3.3121	3.58144	3.46289	3.60834	3.39191	3.39952	3.28931	3.38055	3.60683	3.76098	3.75376	3.32947	3.53658	3.78623	3.63659	3.41495	3.44712	3.41507	3.40355	3.23276	3.31319	3.87137	3.2065	3.49001	3.40178	3.25126	3.52708	3.44421	3.54914	3.44341	3.18592	3.43457	3.37453	3.58802	3.53501	3.46185	3.59093	3.30743
NOX5	1553023_a_at	3.65184	3.9005	3.75248	5.70754	4.18938	3.87193	5.33585	3.82745	3.41097	3.60397	3.81144	4.06445	3.74556	4.19753	3.96955	3.6283	3.67248	3.95422	3.71299	3.6338	3.87539	3.90567	3.7613	4.24886	3.76716	3.70546	4.0457	3.66205	4.02099	3.84225	3.78351	3.81697	3.60027	3.73514	4.08668	4.36717	3.69326	3.66487	3.84878	3.85133	3.74537	3.74115	3.72777	3.70742	3.7912	3.55459	3.75051	3.76008
DAOA-AS1	1553024_at	3.28829	3.34642	3.2843	3.55974	3.2433	3.48231	3.62524	3.27659	3.39786	3.02548	3.31386	3.29385	3.4024	3.40974	3.39191	3.55329	3.38149	3.34321	3.34669	3.38797	3.22006	3.33614	3.52997	3.44421	3.34653	3.4361	3.24349	3.54819	3.31625	3.5084	3.20685	3.25879	3.43035	3.30291	3.3061	3.58233	3.31703	3.13212	3.36647	3.24827	3.33743	3.27832	3.41334	3.36802	3.25666	3.23665	3.4909	3.49782
GPR126	1553025_at	3.52281	3.79052	3.82958	4.20575	3.6481	3.78858	3.6813	3.73792	3.33492	3.67961	3.56148	4.10656	3.47453	3.66225	3.58735	3.51412	4.0599	3.46979	3.45898	4.06095	3.65097	3.79863	3.84386	3.81241	3.86011	3.83556	4.0345	3.43432	4.4119	4.08148	4.07252	3.63844	3.82153	3.5741	3.77528	3.83949	3.73358	3.45033	3.88887	3.72797	3.6138	3.58234	3.6552	3.78011	3.55368	3.51374	3.39958	3.7131
KLHL4	1553027_a_at	3.8531	4.403	3.958	7.43759	3.94977	4.57174	3.80524	3.90891	3.93443	4.23062	3.84377	3.772	4.14933	4.06632	4.09054	3.90823	4.05822	4.14006	3.87451	4.16812	4.09734	3.84788	4.07761	4.35145	3.84199	3.78809	4.21022	4.68673	4.24374	4.00168	4.41277	4.30551	4.05097	3.83091	3.88274	4.27204	3.91078	4.76032	4.28073	4.12237	4.52372	4.38477	4.33366	3.89473	4.24849	4.14784	3.91899	4.23717
GPR156	1553028_at	4.14336	4.31872	3.85232	4.27323	3.98136	4.13645	3.97869	3.73027	3.96815	3.84826	3.92984	3.83005	4.42366	4.20926	3.80715	4.25646	3.78927	3.97932	4.13807	4.34759	3.75073	4.11132	4.27075	3.77039	3.87469	4.07378	4.28884	3.99863	4.02099	3.89465	3.92078	4.16032	3.88252	3.81323	3.94666	3.80404	3.72359	4.03591	3.98048	3.69471	3.84428	3.75061	3.99696	4.08201	4.12261	3.95363	4.06324	4.0141
SUOX	1553030_a_at	7.38388	7.10696	7.1506	5.3678	5.96167	5.56384	5.26079	6.35918	6.06566	6.00048	6.82429	6.90155	5.60595	6.58535	6.28888	5.71187	7.20386	5.96074	5.74651	5.89683	6.08758	6.39595	6.32029	5.61223	6.10594	5.70881	5.78263	5.82425	5.74991	5.91181	6.52456	6.52985	7.45675	5.48442	5.60436	6.36355	6.59643	5.29359	7.1218	7.1367	6.02586	5.8568	5.78368	6.73018	6.20846	6.37593	5.76483	5.86857
GPR115	1553031_at	4.44387	4.55797	4.5373	4.78334	6.11732	4.18646	7.11833	4.40757	4.09097	4.61089	4.32618	4.64836	4.49665	6.05271	4.87615	4.87398	4.31521	5.99162	5.92495	4.90009	4.26484	4.16042	5.01995	5.92022	4.59995	4.41265	4.05783	4.29546	4.14148	4.21162	4.54837	4.5459	4.3477	4.41857	7.47107	5.06538	4.58416	4.60281	4.54113	4.55333	4.34319	4.43703	4.16603	4.4503	4.49927	4.1715	4.38455	5.69427
IL31RA	1553032_at	3.53281	3.43538	3.50769	3.65055	3.32722	4.20979	3.93372	3.685	3.63109	3.4127	3.52432	4.22006	3.80817	3.65367	3.51435	3.41545	3.43102	3.54264	3.24936	3.71449	3.42012	3.60225	3.81651	3.96046	3.68591	3.65049	3.86712	3.40697	3.21321	3.87888	3.20128	3.64267	3.29602	3.43142	3.4389	3.59861	3.53681	3.38202	3.50276	4.05755	3.40532	3.76869	3.3958	3.63169	3.45143	3.60241	3.28425	3.42891
SYTL5	1553033_at	4.34735	3.38009	3.28433	3.55828	3.52008	3.20077	3.84915	4.69968	4.08703	3.66195	4.60494	3.54439	3.47611	3.40835	6.36722	3.25624	3.71655	3.89029	3.40169	3.27797	3.65797	3.48053	3.42907	4.33836	3.74103	3.53228	3.6598	3.64706	4.59481	3.41715	4.28032	3.60677	3.30565	4.25793	4.52189	6.79289	3.66866	4.11947	3.52008	3.82198	3.46679	4.67208	3.48422	3.46851	3.17287	3.33939	3.29743	3.34842
SDCCAG8	1553034_at	5.44794	5.44659	6.31022	5.2538	5.86991	5.63403	5.79749	5.6479	7.53733	7.13937	4.41556	5.31429	5.13038	5.6891	5.86602	6.4027	4.58231	6.05994	5.60589	5.75363	5.18311	6.47623	5.69789	5.73402	5.53531	5.80207	6.68732	6.6167	5.80483	6.60587	5.80065	6.64299	5.79482	6.07287	5.7954	5.00789	5.13091	6.03388	6.07868	6.08335	6.79349	5.34298	6.61868	5.82178	6.53934	5.50479	5.4989	4.74478
GPR111	1553036_at	3.57514	3.61606	3.20189	3.51308	3.49573	3.47174	3.51545	3.6147	3.50275	3.31192	3.4623	3.4815	3.49424	3.54758	3.39191	3.39413	3.56752	3.54153	3.69422	3.48237	3.31984	3.62177	3.44594	3.46615	3.44228	3.54677	3.36458	3.38273	3.34952	3.75221	3.41086	3.42218	3.51564	3.5165	3.35306	3.44499	3.49211	3.44158	3.39315	3.53572	3.34469	3.46048	3.38701	3.67412	3.35282	3.40953	3.1457	3.65559
SYN2	1553037_a_at	3.34045	3.54789	3.3185	3.58317	3.62224	3.54918	3.44157	3.75228	3.49854	3.61265	3.56172	3.781	3.45987	3.38359	3.38635	3.58508	3.41189	3.3963	3.4256	3.3253	3.27974	5.04651	3.68434	3.3863	3.52336	3.56088	3.5812	3.29923	3.31575	3.88856	3.35108	3.40877	3.35966	3.37245	3.40912	3.30916	3.37303	3.50967	3.69828	3.58269	3.39927	3.34115	3.56235	3.40284	3.26995	3.51898	3.35749	3.38627
ASB10	1553039_a_at	5.81766	6.1447	5.5615	5.84513	5.90616	5.93337	5.97434	6.0129	5.59368	5.70456	5.59649	6.02074	5.79895	5.90487	6.14905	5.43446	5.6799	5.62181	5.5979	5.9219	5.50921	5.6843	6.16529	5.73784	5.6777	5.87908	5.8531	5.64428	5.6957	6.04834	5.74258	5.53892	6.02205	5.25137	5.5	5.6872	6.00603	5.38545	5.62815	5.82198	5.84735	5.74174	5.72322	5.62851	5.68348	5.52571	5.45245	5.70786
HTR3C	1553041_at	3.96609	3.96231	4.03149	4.01757	4.31278	4.04987	4.26164	4.66449	4.06971	4.01463	4.2527	3.80114	4.44142	4.21487	3.78999	3.89595	4.00736	3.61276	3.884	4.58047	3.91758	3.84362	4.18414	4.05272	4.13745	4.48329	4.35825	3.9755	3.88985	4.62613	4.10404	3.80417	4.32194	3.88982	4.00647	3.69336	4.42162	3.75498	4.17134	4.31405	4.0313	4.13042	4.09644	3.86693	4.23433	3.8704	3.49959	3.9327
NFKBID	1553042_a_at	4.69235	4.71368	4.32253	4.22309	4.85198	4.88292	4.81147	4.55607	4.36132	4.2776	4.33953	4.48011	4.2505	4.75819	4.09054	4.82455	3.96484	4.7488	4.65897	4.92329	5.22108	4.39429	4.56712	4.12094	4.38762	4.33306	4.62622	4.32167	4.6193	5.26336	4.19593	4.47785	3.77808	4.28099	4.23881	4.33046	4.44222	4.63971	4.16997	4.21899	4.12443	4.47073	4.2221	4.05442	4.07924	4.31564	4.31774	4.37824
CD300LF	1553043_a_at	3.98534	4.3615	4.75069	4.28539	4.70288	4.45626	4.43637	4.48553	4.22088	4.37375	4.54664	4.63435	4.33412	4.30357	4.1397	4.14943	4.38996	4.19636	4.35403	4.10375	4.1197	4.18139	4.35469	4.27578	4.24445	4.81654	4.38614	4.68816	4.13032	4.06055	4.21773	4.43674	4.47206	4.34402	4.58294	4.34206	4.47931	4.27218	4.50665	4.54841	4.17997	4.44963	4.45608	4.13504	4.48956	4.6525	4.11214	4.54179
GJA10	1553044_at	4.0612	4.06912	3.89872	4.22956	3.94552	4.3791	4.29634	4.24172	3.96787	3.89188	4.25088	3.83104	4.01678	3.91372	4.04427	3.94081	3.95479	3.88406	3.71993	3.81015	3.90252	3.77507	3.95559	3.56403	3.98124	4.27003	3.97463	3.83052	3.73796	4.45701	3.841	3.67693	4.13607	3.76297	4.14717	4.10363	4.04636	4.20562	3.98467	4.29792	4.09074	3.99861	4.20733	3.94829	4.10631	3.51591	3.9466	3.7425
WNT9A	1553045_at	4.01469	3.821	3.79092	3.94213	4.36278	3.90215	4.03023	4.30985	4.19799	3.88612	4.14217	4.05982	4.01949	3.8884	3.73958	3.77405	4.05731	3.85615	4.2548	3.67309	3.69815	4.07475	4.40057	4.03222	4.00945	4.23931	4.39045	3.92644	4.10387	4.11975	3.67395	3.89838	3.99961	3.97695	3.75052	4.27118	4.50037	4.02894	4.14322	4.26675	3.88644	4.01408	3.92889	3.68063	3.95436	3.89357	3.74759	4.1777
GAL3ST2	1553046_s_at	4.64103	4.56709	4.41889	4.38256	4.57378	4.96474	4.62721	4.931	4.69761	4.53099	4.70015	4.79403	4.50517	4.8996	4.58005	4.38581	4.55628	4.41831	4.64025	4.23553	4.46003	4.68603	5.09776	4.62111	4.55948	4.41518	4.68137	4.5244	4.38556	4.97339	4.51199	4.70283	4.57203	4.74341	4.45312	4.39862	4.31936	4.77147	5.05012	4.77947	4.22725	4.54904	4.4491	4.78899	4.74167	4.19721	4.40893	4.74602
PIP4K2B	1553047_at	5.84237	6.00837	5.63631	5.92933	5.91317	6.03844	5.7327	5.78479	5.94392	5.71537	6.09437	5.59822	5.82934	5.81507	5.8697	5.67505	5.84491	6.07503	6.442	6.33553	5.91127	5.43397	6.45587	6.29322	5.9685	6.58053	6.23589	5.80746	5.8269	6.44608	5.8781	6.07091	6.04192	5.64254	5.7794	6.01473	6.96345	5.7025	5.91494	5.51292	5.62711	5.98615	5.76391	7.80209	5.46117	5.83491	5.8421	5.76017
PIP4K2B	1553048_a_at	7.83926	6.53088	5.84378	6.05046	5.59308	5.94156	5.08356	5.91208	9.02258	6.10037	4.64879	4.83192	5.68254	5.46027	6.17544	5.20996	4.51768	4.72764	5.80847	5.24658	5.38251	5.28229	4.963	5.47982	4.97203	5.92973	5.31602	5.81989	5.8214	5.77095	4.98406	5.62559	6.39074	5.13247	5.40619	4.86939	7.27521	5.80741	4.75192	4.7842	5.73203	4.84037	4.99074	7.84776	5.37927	5.2395	5.56496	5.29789
ODF3	1553051_s_at	3.42117	3.55893	3.62406	3.66249	3.65892	3.88736	3.93033	3.57283	3.60414	3.53929	3.38625	3.70311	3.39316	3.64382	3.5116	3.27472	3.34963	3.30972	3.6119	3.53547	3.45417	3.67501	3.72693	3.43111	3.63311	3.64997	3.8226	3.26153	3.34585	3.65918	3.6352	3.55303	3.88462	3.44334	3.41405	3.93082	3.47881	3.58537	3.99642	3.54014	3.53179	3.37085	3.46229	3.60317	3.46935	3.54598	3.51403	3.45221
WFDC13	1553052_at	3.39668	3.35825	3.32076	3.35139	3.35516	3.579	3.90898	3.46643	3.25581	3.27952	3.23954	3.32698	3.52036	3.53648	3.33178	3.30797	3.54364	3.37861	3.36135	3.94311	3.40238	3.33863	3.60233	3.40283	3.30992	3.46699	3.60602	3.5973	3.58814	3.39842	3.54406	3.35329	3.24154	3.39886	3.59638	3.3631	3.33521	3.10367	3.38667	3.28284	3.42658	3.45814	3.3401	3.29174	3.46008	3.33346	3.29831	3.33014
LINC00521	1553053_at	3.75851	4.09498	3.80643	3.88609	4.08479	3.67186	3.86246	4.09178	3.74689	3.66944	4.02265	4.16512	3.70981	4.02543	3.81839	3.70732	3.82954	3.37748	3.70554	3.64585	3.82345	3.65046	3.73005	3.72354	3.86177	4.19038	4.06042	3.76876	3.65597	3.9181	3.95773	3.9675	3.91359	3.84458	3.88676	3.84295	3.91219	3.69307	3.65334	3.84201	3.98467	3.79445	3.66725	3.70608	3.74465	3.59784	3.60364	3.48476
SLFN5	1553055_a_at	4.74633	5.31955	5.04233	4.29396	4.89606	4.74524	5.6976	3.52962	7.47665	7.2275	5.14268	3.89435	6.33572	3.64698	5.25528	4.76214	4.38883	5.93676	5.34198	4.44497	6.22914	5.14199	3.75578	7.81486	3.73049	3.26653	6.14469	6.81579	6.6695	3.69687	6.3601	3.53614	6.84222	3.70703	5.57404	3.58665	4.06192	4.23594	3.71496	3.28127	7.07073	3.12834	7.15743	4.25385	7.12088	3.80019	3.32522	5.89016
SERPINB12	1553057_at	4.14411	4.11516	4.25048	4.13582	4.20385	4.22333	4.49455	4.05645	4.19583	4.03948	4.35362	4.43739	4.28383	4.37113	4.27554	4.25154	4.18587	4.45942	4.16296	4.32589	4.0931	4.07747	4.52918	4.25206	4.38687	4.41522	4.57643	4.52951	4.2952	4.10629	4.27659	4.26508	4.31391	4.18304	4.22053	4.30908	4.21205	4.2965	4.16934	4.3755	4.20191	4.37147	4.22935	4.35671	4.29693	3.97713	4.17809	4.00067
GIPC3	1553058_at	3.40331	3.74276	3.424	3.89116	3.91697	3.72437	3.90763	3.96863	3.78793	3.52059	3.69624	3.69699	3.52509	3.53297	3.64407	3.54034	3.90647	3.56002	3.74889	3.79158	3.32312	3.56183	4.00741	3.69754	3.48388	3.88061	3.91489	3.5973	3.60333	3.90948	3.85452	3.60713	3.51413	3.60398	3.69268	3.64964	4.10963	3.76097	3.61357	3.52653	3.62456	3.53036	3.58804	3.38779	3.15106	3.44013	3.48187	3.31303
PGLYRP3	1553059_at	3.5074	3.64279	3.33872	3.24395	3.36553	3.54988	3.79219	3.6146	3.42186	3.40363	3.51863	3.55492	3.51999	3.708	3.45844	3.35388	3.62319	3.49645	3.52226	3.70014	3.46445	3.42557	3.66154	3.42368	3.61442	3.61341	3.45823	3.50877	3.29485	3.5511	3.5174	3.34587	3.41974	3.49316	3.45367	3.60708	3.4304	3.58127	3.59216	3.63326	3.30697	3.61604	3.71989	3.42188	3.61945	3.597	3.51337	3.61615
PSKH2	1553060_at	4.13424	4.24954	4.57505	3.99894	4.25122	4.51344	4.0996	4.44614	3.92199	4.17008	4.20559	4.19323	4.26073	4.32801	3.96059	3.9236	3.90588	3.84901	4.15771	4.7594	3.7702	4.12526	4.30229	4.15179	4.08902	3.98343	4.26899	4.38599	4.50837	4.62628	4.09094	4.02211	4.23819	4.32229	3.91375	4.21497	3.95504	4.2023	4.20057	3.9396	4.57661	4.55122	4.05274	4.21133	4.32142	4.18928	4.25731	4.2013
OR6W1P	1553061_at	4.12467	4.25511	4.16441	4.10159	4.36852	4.09984	4.58379	4.44432	4.5435	4.07851	4.47652	4.1332	4.13407	4.31127	4.2696	3.75395	4.11768	4.04679	4.14976	4.18902	3.923	4.05514	4.2858	4.16818	4.39261	4.51299	4.61914	3.9582	3.90493	4.42661	4.14743	3.87889	4.1715	4.16857	4.137	4.21177	4.12994	3.89881	4.64997	4.24358	3.95902	4.2145	3.97905	4.24988	3.83687	3.83654	3.97496	4.11246
MOGAT1	1553062_at	3.88613	5.26967	4.14707	4.25144	4.4537	4.07517	4.08348	4.15401	4.10368	4.56212	4.02149	4.02986	4.01532	4.00398	4.09365	3.86898	3.96196	3.74319	3.92949	4.44361	4.18752	4.14912	4.52511	4.40574	4.44179	4.1695	4.63353	4.17034	4.4002	4.30348	4.32157	4.61128	4.9211	4.33097	4.25083	4.56735	4.67475	4.46099	4.29927	4.60966	4.46455	4.34668	4.06813	4.13109	4.15484	4.33847	3.889	4.59212
GPR78	1553063_at	3.9677	4.3956	4.19718	3.95401	4.42901	4.2447	4.2805	4.49973	3.99581	4.18152	3.92189	3.93188	4.0778	3.93195	4.19353	4.16377	4.09369	3.74184	3.95448	3.67164	4.03811	4.15351	4.0477	4.02322	3.80097	3.57717	4.0103	3.72248	3.60644	4.19574	3.90519	4.53084	4.15974	4.01096	3.90103	4.15908	3.96727	3.85035	4.17818	3.987	4.06238	4.07892	3.74025	3.82301	3.98236	3.82957	4.09736	4.06611
H1FOO	1553064_at	3.40751	3.53214	3.25658	3.65586	3.86869	4.08451	4.09391	3.8863	3.43363	3.66346	3.75263	4.00754	3.73886	3.68721	3.79478	3.56391	3.59505	3.35476	3.57437	3.49172	3.44665	3.58602	3.61559	3.51102	3.76773	3.45559	3.61092	3.55145	3.49675	3.78156	3.56916	3.73219	3.36951	3.46632	3.76615	3.48271	3.66397	3.41604	3.8982	3.73209	3.43472	3.66668	3.59777	3.55641	3.64326	3.43602	3.41806	3.81696
TAAR9	1553066_at	4.50922	4.23362	4.46469	4.64685	4.11646	4.17303	4.3401	4.32185	4.19909	4.39623	4.28888	4.31759	4.38442	4.18777	3.84861	3.96412	4.16559	4.25488	4.57853	4.78994	4.18207	4.10095	4.38752	4.65003	4.27471	4.48161	4.38517	4.28523	4.09401	4.16629	4.2454	3.96577	4.5071	4.32224	4.36142	4.09611	4.42463	4.54541	4.55289	4.12989	4.3055	4.2894	4.44228	4.06534	4.57825	4.44366	4.12539	4.40106
GNRHR2	1553067_a_at	4.36617	4.296	4.40741	4.47233	4.31481	4.13295	4.31299	4.98868	4.67507	4.34824	4.29052	4.73035	4.36282	4.18057	4.44817	4.145	4.32927	4.36984	4.41057	4.2069	4.20799	4.52074	4.64431	4.61336	4.48691	4.7462	4.59451	4.45093	4.25184	5.10019	4.38574	4.50257	4.37467	4.45016	4.49372	5.1718	4.76004	4.5498	4.14474	4.3947	4.1037	4.1963	4.2471	4.4304	4.23091	3.83851	3.85289	4.09703
BRWD1-IT2	1553069_at	3.69051	3.59087	3.62377	3.70548	3.60119	3.80621	3.82253	3.7346	3.46218	3.76764	3.55778	3.68737	3.66968	3.74131	3.78758	3.56131	3.53946	3.61403	3.49628	3.6675	3.73185	3.67743	3.64389	3.91348	3.43878	3.57834	3.90021	3.91903	3.27671	3.73737	3.61655	3.7374	4.04592	3.54254	3.56048	3.63976	3.86985	3.80868	3.74064	3.63686	3.76681	4.0652	3.92262	3.8331	3.59998	3.35658	3.69502	3.50244
MYOZ3	1553070_a_at	3.8738	3.86711	3.77277	4.04842	3.9563	4.4705	4.05097	4.16504	3.687	3.88172	3.55223	3.64923	4.07185	3.97245	3.54552	3.96435	4.02721	3.55948	3.77893	4.14593	3.84088	3.93882	4.2215	3.41378	3.98253	3.9284	4.14815	3.84813	3.57768	4.68742	3.72755	3.69286	3.94156	3.66287	3.91362	3.76034	3.7194	3.58704	3.51915	3.62587	3.72595	3.95122	3.72276	3.69243	3.72666	3.47319	3.7136	3.98123
MYOZ3	1553071_a_at	4.12277	4.31207	4.04087	4.11154	4.11555	4.14973	4.64209	4.05551	3.98122	4.12024	4.04883	4.09706	4.22552	4.00245	4.2382	3.74028	3.89354	3.73834	3.8881	4.02747	3.99125	4.11315	3.91112	3.83092	3.88212	4.05772	3.84297	3.74144	3.79987	4.19276	3.82664	3.99011	3.98064	3.74229	3.95754	4.32809	3.82204	3.97005	3.79249	3.90264	4.28983	4.09377	4.17493	3.90491	4.10091	3.94027	3.82635	4.13055
BNIPL	1553072_at	3.75069	3.45031	3.69484	3.53838	3.64349	3.50962	3.49014	3.83263	3.53965	3.41542	3.8244	3.48453	3.64148	3.59344	3.52682	3.24677	3.61467	3.61894	3.50891	3.58427	3.57521	3.66472	4.05091	3.57573	4.37909	3.66323	3.50021	3.29923	3.70806	3.38221	3.59127	3.90447	6.58217	3.60627	3.97153	3.95126	3.67543	3.47772	4.37257	5.30556	3.4167	3.38236	3.45634	4.37526	3.51549	3.74831	3.5195	3.62184
ASB11	1553074_at	3.44726	3.59701	3.59325	3.526	3.4453	3.40871	3.97045	3.42733	3.62536	3.46205	3.27262	3.31148	3.67333	3.52501	3.33798	3.52646	3.8191	3.73319	3.3637	3.31933	3.35389	3.36766	3.56015	3.41033	3.46656	3.372	3.42537	3.5164	3.34112	4.03629	3.3118	3.57749	3.81348	3.69101	3.38532	3.53982	3.40198	3.40953	3.38523	3.35795	3.35372	3.45307	3.65243	3.24291	3.68097	3.43548	3.49973	3.57942
OFCC1	1553075_a_at	3.3939	3.22339	3.18196	3.11714	3.26025	3.41476	3.19276	3.15689	3.05612	2.93635	3.09278	3.30497	3.10597	3.04768	3.29356	3.15308	3.20105	3.0662	3.40164	3.27224	3.38018	3.28246	3.36611	3.20304	3.07437	3.11395	3.38096	3.17149	3.16572	3.40852	3.17907	3.35421	3.11329	3.1549	3.52726	3.33217	3.13975	3.13308	3.14627	3.22906	3.17905	3.05526	3.28332	3.10802	3.18542	3.37648	3.26265	3.26845
OFCC1	1553076_at	3.38088	3.45646	3.47136	3.70315	3.66495	3.82953	3.78317	3.64936	3.48988	3.44648	3.51788	3.42857	3.33207	3.60373	3.40923	3.45233	3.59634	3.35492	3.73422	3.62938	3.37949	3.78265	3.87926	3.51294	3.74672	3.50411	3.75909	3.39305	3.67276	3.35776	3.46816	3.50594	3.61002	3.59317	3.41617	3.80521	3.57903	3.45839	3.54702	3.61785	3.38802	3.4673	3.39194	3.37961	3.61848	3.58989	3.58955	3.71837
SDR9C7	1553077_at	3.42345	3.49285	3.38966	3.5705	3.51912	3.46835	3.48534	3.59625	3.65454	3.51557	3.33853	4.06424	3.64644	3.23195	3.64476	3.7101	3.92113	3.82304	3.76198	3.59	3.6805	3.39271	3.69106	3.57438	3.48966	4.09338	3.72035	3.53133	3.71846	3.59649	3.45545	3.73183	3.65983	3.45941	3.70611	3.48626	3.75604	3.63673	3.62452	3.55277	3.46646	3.57035	3.49517	3.58783	3.28798	3.28729	3.65146	3.54567
OR5P3	1553078_at	3.87915	3.95459	3.62468	3.81585	3.94193	3.82601	3.86183	3.7804	3.84303	3.9516	4.20193	3.52033	3.68989	3.88683	3.96162	3.78796	3.69678	3.6003	4.1238	4.15751	3.93159	3.79138	4.10855	4.46971	4.28584	3.83742	4.39187	4.10056	3.60936	4.05549	3.68773	3.85571	4.03846	3.97549	3.93506	4.17214	4.08595	4.19504	4.1718	3.66747	4.47988	4.26535	3.87625	3.81076	4.00326	4.01818	3.83091	3.82185
TRIM40	1553079_at	3.67751	3.42934	3.52172	3.50797	3.69554	3.39125	3.63777	3.6623	3.70323	3.55416	3.6552	3.937	3.38155	3.44573	3.44164	3.5221	3.51018	3.50616	3.50374	3.63033	3.38951	3.64672	3.50284	3.80789	3.75056	3.78201	3.68063	3.60887	3.41201	3.58322	3.51436	3.69964	3.6333	3.57444	3.49402	3.43672	3.98501	3.30884	3.68355	3.53828	3.51981	3.46885	3.47852	3.55226	3.38923	3.4159	3.43541	3.62361
CSN1S2AP	1553080_at	4.02297	4.06252	3.89994	4.01568	3.98643	4.31743	3.9006	4.29162	3.84666	4.07435	4.07462	4.09715	3.85597	4.08361	3.8665	3.85132	3.91641	3.85544	3.93349	3.99035	4.1618	4.17866	4.28333	3.94949	3.99787	4.29427	4.06951	4.11569	3.92157	4.27686	3.96908	4.06303	4.31027	3.99446	4.19234	4.19635	4.11767	3.91666	3.90291	4.21109	4.25249	3.95647	4.18178	3.96276	3.965	3.86775	3.90519	3.80529
WFDC12	1553081_at	5.16158	4.90908	5.11841	4.88318	4.96021	5.17093	4.98912	5.65511	4.9329	5.25743	5.18542	4.8313	5.07804	4.57732	4.88966	4.42753	4.36499	4.45679	6.10065	4.828	4.68238	4.95831	5.5379	5.26277	4.93104	5.41366	5.11811	5.10615	5.01352	4.84363	5.01904	4.73246	5.15617	5.31905	5.10331	5.00845	5.23072	4.89569	5.3867	5.2984	5.16646	5.2185	4.76244	5.3669	5.27251	4.89286	4.80668	4.99395
CRYGN	1553082_at	3.74726	4.16908	3.78806	4.10541	4.12989	4.0185	4.01358	3.89156	3.87525	3.82106	3.92598	4.10891	3.89198	4.15687	3.95526	4.14789	3.66216	3.69644	3.88461	3.9592	3.79533	4.04885	4.1801	4.08355	3.98731	4.09874	3.98941	3.77001	4.04861	4.09472	3.99586	3.81697	3.76259	3.71128	3.99227	4.21711	4.16097	3.74796	3.92582	4.18729	3.84735	3.85948	3.82339	3.91596	3.61387	3.73398	3.75261	4.02504
1553083_at	1553083_at	4.86861	4.60952	4.76653	4.46636	4.98221	4.55276	4.29835	5.25917	4.88828	4.89116	4.70492	4.82654	4.87108	4.8268	4.85966	4.20562	4.66059	4.24501	4.65342	4.57729	4.41079	4.84431	5.00856	5.44912	4.91542	5.27474	4.77463	5.05078	3.98066	4.45278	4.93462	4.66012	4.8733	5.02222	4.70228	5.26086	4.97344	4.35323	5.35222	5.58755	4.90912	5.31344	4.85663	5.58753	4.66493	4.9574	4.39122	4.95834
STARD6	1553084_at	3.92058	3.90495	3.76867	3.74492	3.71497	3.71098	4.12963	4.16792	3.75863	3.75881	4.05387	3.77287	3.80862	3.6888	3.81832	3.80418	3.80931	3.87228	3.83397	3.99493	3.6803	3.80733	3.84485	3.97844	3.8482	3.95438	3.86673	3.71182	3.75506	4.10489	3.96972	3.8136	3.99052	3.76248	3.51084	3.72504	4.01946	3.76441	3.59453	3.93909	3.75162	3.66342	3.84153	3.87789	3.8853	3.7304	3.9712	3.79854
C11orf40	1553086_at	3.49861	3.72629	3.71102	3.32292	3.28666	3.50046	4.07418	3.55441	3.53134	3.36596	3.61569	3.68111	3.65122	3.53082	3.58944	3.33005	3.40025	3.65165	3.66357	3.6487	3.31984	3.54209	3.52997	3.65208	3.73049	3.72668	3.51986	3.44664	3.37799	3.61936	3.32369	3.59595	3.43067	3.96381	3.76418	3.49755	3.99431	3.50752	3.8982	3.86153	3.24795	3.82952	3.41126	3.55314	3.60006	3.47392	3.38287	3.76687
C18orf12	1553087_at	3.76138	3.65193	3.44549	3.83089	3.761	3.6597	3.55401	3.67442	3.22385	3.48398	3.37173	3.63132	3.45023	3.88367	3.64828	3.55208	3.94687	3.70191	3.37533	3.57024	3.64044	3.76543	3.97148	3.59268	3.83073	3.91533	3.76932	3.57002	3.91718	3.95584	3.51362	3.70811	3.42439	3.80324	3.44159	3.78752	3.70718	3.61628	3.58409	3.55224	3.47724	4.20227	3.62165	3.64944	3.57117	3.34089	3.27554	3.91618
BCL2L11	1553088_a_at	6.89768	6.80541	6.58683	6.65932	7.05324	6.51295	6.61018	6.81393	6.85737	6.55392	6.6762	6.70575	6.65585	6.65623	6.61351	6.78023	6.36533	6.46564	6.30401	6.72423	6.3525	6.5235	6.62039	6.73493	6.39017	6.99133	7.0948	6.40959	6.54978	6.67623	6.47744	6.66703	6.33129	6.32096	6.64849	6.8867	6.6038	6.2688	6.77337	6.7729	6.56447	7.05236	6.5461	6.65985	6.43725	6.27671	6.37987	6.57503
WFDC2	1553089_a_at	3.3563	3.46693	3.67025	3.95617	3.63451	3.77523	4.00603	3.56917	3.34829	3.69467	3.42158	3.59302	3.48028	3.48958	3.62422	3.43929	3.37521	3.39792	3.61125	3.76098	3.55082	3.92164	3.35522	3.71242	3.50106	3.67515	3.82101	3.66932	3.59755	3.86661	3.57804	3.59236	3.47332	3.67067	3.79305	3.52983	3.72314	3.48259	3.55137	3.67977	3.54497	3.5466	3.49921	3.68749	3.84248	3.64467	3.53601	3.9242
DEFB119	1553093_a_at	3.769	3.43221	3.67242	3.53774	3.26764	3.617	3.81516	3.59467	3.45371	3.72382	3.75733	3.57984	3.72083	3.63572	3.59955	3.72938	3.64859	3.68404	3.4529	3.40356	3.69815	3.92152	3.98727	3.50768	3.73253	3.74259	3.56641	3.49492	3.74892	3.58584	3.59995	3.66092	3.64071	3.43763	3.59727	3.3986	3.79638	3.52142	3.55466	3.75754	3.70484	3.79202	3.51562	3.55686	3.6428	3.43255	3.65389	3.83236
TAC4	1553094_at	3.80966	3.41364	3.79393	3.6015	3.90326	3.61512	3.68484	3.83149	3.67839	4.1901	3.99328	3.90985	3.66645	4.07611	3.62339	3.62539	3.73553	3.56932	3.6027	3.78621	3.50837	3.67288	3.85343	3.55794	3.62998	3.8687	3.99513	3.74781	3.68334	3.67018	3.37831	3.94549	3.68504	3.45237	3.91275	3.84846	3.66638	3.82496	4.23406	3.72839	3.70537	3.81902	4.02445	3.83927	3.85168	3.53236	3.5687	3.74704
BCL2L11	1553096_s_at	7.42068	7.82783	7.50679	7.03232	7.61248	6.64669	6.61696	7.36204	7.46511	6.58794	6.83343	7.72128	6.5254	7.49516	6.97452	7.99329	6.93994	8.19224	7.53664	7.29507	6.94705	7.63857	7.66575	6.92077	6.61681	7.43647	7.65192	5.70492	7.18231	8.67023	6.35525	6.83483	6.21514	7.13322	7.35434	8.06083	6.49432	7.03487	6.80102	6.22952	6.12422	7.85774	6.31182	6.59849	6.10221	7.62166	7.0964	6.30913
TIGD1	1553099_at	7.09613	8.46064	7.5185	6.06173	7.01901	6.82191	5.40677	8.42391	7.45195	6.04713	6.51089	6.80103	5.74562	7.97144	6.90197	7.44671	6.20357	7.39312	7.7569	7.12598	8.57003	8.34198	7.30215	7.20813	7.02267	7.29928	8.74522	6.25102	8.29264	6.80516	6.49268	6.39402	7.16482	7.2274	7.97753	7.81952	6.59858	7.85652	6.82673	6.92828	5.78369	7.88754	5.22303	7.75993	5.99784	7.09438	8.3819	7.49583
ALKBH5	1553101_a_at	10.2107	9.27167	9.29329	8.38635	8.47057	9.78078	8.90327	8.17764	8.35282	8.10923	8.79562	8.84763	9.5095	9.08096	8.86084	8.6248	8.5377	8.749	8.28469	8.69325	8.73909	8.23644	7.55134	8.42205	7.69504	7.38697	6.93224	7.46051	7.2996	6.87707	6.40185	7.13832	6.9763	6.55104	7.26218	8.0591	7.56437	7.68458	10.6729	8.62725	8.98748	8.97575	9.35747	8.65691	9.32284	8.87411	8.90744	8.938
CCDC69	1553102_a_at	3.79654	4.93296	3.55185	4.86922	5.35164	3.42755	3.97148	4.22988	4.0136	3.63014	5.5862	4.98421	3.87682	3.88744	4.08176	3.78288	4.60669	3.67481	4.3413	3.77342	3.59064	3.86292	3.85338	3.90791	3.57756	3.75845	3.59995	3.76405	4.28085	3.82189	4.95552	3.42273	3.59583	3.52596	3.69948	3.87279	3.45228	3.68555	3.99729	4.0287	3.43584	3.37134	3.94675	4.55205	3.892	4.08964	3.29181	5.77858
NFX1	1553103_at	10.4647	10.0966	10.0836	10.1035	8.71133	10.1789	9.68406	10.5178	10.1753	10.2305	10.357	9.94901	9.5221	9.47008	11.1711	10.6148	10.0331	9.53527	10.4677	10.1481	9.9061	9.69571	11.2322	10.0081	10.9632	10.6986	11.7332	10.415	9.05252	9.88833	10.2858	10.7686	10.0221	10.7431	11.3434	11.0113	10.9391	10.0513	9.88322	10.0291	9.92062	10.2747	9.3275	10.1744	9.75318	9.43867	9.64668	9.84551
DSG2	1553105_s_at	8.88864	8.07673	7.65294	8.95672	8.19413	6.68494	10.2117	8.60622	9.38425	8.67905	5.91773	8.77613	9.52492	8.45866	7.7176	9.27592	8.90495	11.3069	8.66221	10.0356	10.1101	9.82478	9.46378	9.45853	8.39061	8.66077	10.0017	8.72769	11.6328	10.0133	7.33315	8.91546	9.12534	8.94187	11.788	8.23002	8.06238	4.90758	7.86683	9.67577	8.37347	8.54693	3.66235	8.38835	7.88803	8.11232	9.46724	8.99753
C5orf24	1553106_at	8.20074	8.12805	7.38068	7.76037	7.08636	8.1665	6.29365	7.01247	8.17423	8.88279	8.16099	5.54431	6.78989	6.79862	6.84568	7.01499	6.23821	7.22344	7.98731	6.38104	6.84014	6.5031	8.05272	7.66149	9.05365	7.77161	7.16181	7.61578	7.89461	6.55017	6.15648	6.3024	7.17472	6.40907	6.9091	7.90667	6.827	8.01908	6.98738	7.03061	8.22533	6.83054	8.41655	6.96006	7.86404	8.09817	8.18041	6.34066
C5orf24	1553107_s_at	9.18415	9.09208	8.47597	8.66262	7.70479	8.62965	7.48348	6.89392	8.35948	7.94494	8.20847	7.13258	7.94127	8.23334	8.27082	8.27111	7.49093	8.41877	8.49198	8.67599	8.05597	8.07247	8.20552	8.42571	9.779	8.46039	8.60085	9.00104	9.15363	8.64021	7.82745	7.91582	8.64102	7.6835	8.01815	8.59324	8.09787	8.8024	7.86459	8.01817	8.40535	7.41125	9.04331	7.92449	8.47882	8.90043	8.68334	7.72801
C5orf24	1553108_at	6.13481	6.19577	5.46202	5.48137	5.61902	6.33033	5.35028	5.23447	6.24309	6.15013	5.81594	4.93446	5.8574	5.30681	5.52013	6.02546	5.04182	6.27765	6.2593	5.65423	5.55099	5.59604	6.04352	6.03022	6.81308	6.01294	5.82935	5.82802	5.56993	5.3654	4.96516	5.15115	5.64975	4.86431	5.2469	6.0013	4.8442	6.16898	5.69176	5.91951	6.71237	5.51395	7.18921	5.7919	6.72402	6.34048	6.45271	5.35244
KBTBD6	1553111_a_at	7.39635	7.68827	7.96721	5.99485	6.34846	6.63133	5.60522	8.27827	7.47356	7.05985	6.42522	6.78524	6.5426	6.85596	7.08239	7.09341	7.50564	6.59818	6.57006	7.28714	8.54123	5.58641	6.94267	6.91485	7.91993	8.07313	8.50697	7.3182	7.43509	6.76057	7.15917	7.31927	7.55437	6.71435	6.3217	7.98917	6.79021	6.30234	7.6795	7.38293	6.478	6.51026	6.83094	7.55065	6.83357	7.58163	7.14466	7.00376
CDK8	1553112_s_at	8.00427	7.97679	8.04308	6.87425	8.24373	7.86263	6.65838	8.25466	7.34296	7.56546	5.3419	8.50463	8.20255	8.84959	7.83417	8.23996	8.30019	8.06978	8.0627	7.29302	7.65318	9.11424	6.46022	7.73518	7.8774	7.87697	7.70002	6.68389	7.56751	8.17785	6.93526	7.46152	6.0736	6.95364	7.327	7.42677	6.26872	6.36481	7.52009	7.67481	7.88344	7.49105	7.97836	7.34386	8.33138	7.62642	7.23123	7.55265
CDK8	1553113_s_at	7.81296	7.95812	7.87075	7.10844	8.59127	8.29547	7.17083	8.76884	8.05803	8.25001	6.54981	8.3815	8.16185	8.45174	7.95918	7.9914	8.4911	8.10214	8.32005	7.3705	7.74177	9.41611	7.03344	8.42485	8.27977	8.65275	8.71434	7.44873	8.48929	8.81916	7.96534	8.37334	7.15657	8.72542	8.23745	8.28516	7.22273	7.80891	7.71046	7.55612	7.99974	8.08524	8.16888	7.51391	8.35815	8.30298	7.69854	7.48751
PTK6	1553114_a_at	6.11559	6.38976	5.40684	6.02317	5.40659	5.29806	6.40767	7.15481	6.72903	5.21836	6.32355	6.63996	5.35088	7.13201	6.0066	5.87388	6.26445	5.11072	6.46321	4.38829	5.22351	5.17823	7.71771	5.83194	6.40392	5.56079	6.89439	5.25208	5.29759	6.99264	7.74858	7.40194	7.05745	6.68447	6.68718	5.60691	5.38016	5.37528	7.90185	7.00981	5.04347	6.62066	5.29056	6.57667	4.92747	4.79682	5.34004	5.90383
NKD1	1553115_at	4.79786	4.67018	5.07635	4.64411	4.95165	4.66203	4.55658	4.8388	4.79732	4.58107	4.65164	5.30463	4.51226	4.96159	4.75175	4.66997	4.6776	4.2379	4.43081	4.88471	4.72239	5.37518	4.91975	4.7954	4.53546	4.93959	5.02576	4.57853	4.43172	8.89663	4.83998	4.94896	4.48639	4.76484	4.86793	4.79767	4.75024	4.64578	4.77295	4.80015	4.68376	4.73225	4.86742	4.7541	4.11895	4.27011	4.5303	4.86068
STK38	1553117_a_at	9.00262	8.2276	7.07514	9.35472	8.67706	7.6837	8.93131	8.18689	8.25943	8.06427	8.57975	7.75741	9.0047	9.574	8.02797	6.88016	7.32618	8.38756	8.64333	6.3536	8.63513	9.20328	7.01931	8.85915	8.08583	5.99068	9.1696	8.87088	8.58252	6.44887	8.38042	6.71831	7.6595	6.42001	8.94197	7.69815	7.3506	7.82269	8.85809	8.45351	9.14586	8.64432	9.21988	8.78352	8.95039	8.86253	8.17322	8.74068
THEM4	1553118_at	6.95445	7.87835	4.80421	8.04046	7.53	6.09149	7.78852	8.31174	5.91036	7.43331	7.52667	7.39909	5.9775	6.87073	7.50573	8.67048	7.13583	7.77197	5.2231	7.35314	6.87489	4.93282	8.56252	7.85748	7.67597	9.92867	8.4154	7.23575	6.9045	9.41065	8.68624	7.51814	8.4391	6.94739	7.43168	8.72492	5.31838	7.78505	7.20025	7.47124	7.3739	6.71327	7.77438	7.49748	8.2342	8.22607	7.79358	6.63949
CLSPN	1553120_at	3.67625	4.35694	4.00198	4.32392	4.11926	4.24349	3.97061	3.90451	3.83445	3.6126	3.59785	4.0246	3.62636	3.80168	3.73186	4.64693	3.71414	4.25869	4.02434	3.99044	3.97292	3.93021	3.79565	3.64373	4.45044	3.99469	4.0044	3.5973	3.71243	4.61764	3.38208	3.58673	3.50874	3.58768	4.24484	3.74732	3.82292	4.25569	4.74627	3.90965	4.99883	4.91263	5.08616	3.58687	5.95422	4.82828	4.80079	4.56398
RBAK	1553122_s_at	6.44715	6.81218	7.16821	6.06481	6.21751	5.68038	4.19603	7.34024	8.68364	6.37596	5.25761	5.89508	6.50019	6.64442	6.38426	7.72531	6.74261	5.9786	6.44993	6.03419	5.74721	6.40186	7.10848	6.84533	7.47319	6.15785	5.95091	6.15886	5.50829	6.7976	7.01194	7.7457	6.47263	7.20091	6.19586	6.99665	6.35443	6.88997	6.94704	7.00432	5.86657	6.58176	6.02319	6.26461	5.62707	6.98321	6.44966	6.32056
WDR62	1553123_at	4.87446	4.25689	4.33021	4.43849	4.84523	4.65416	4.86996	4.19273	4.12465	3.77815	3.87043	4.89193	4.50325	4.30678	4.3788	4.28989	4.57751	5.4685	4.46298	4.12018	4.93085	4.48967	4.1252	3.86949	4.18354	3.98266	4.4832	3.79894	4.02927	4.26619	4.2108	4.26319	4.19152	4.56764	4.13813	4.16212	4.23012	5.73224	4.47961	3.64713	4.20849	6.23542	4.1753	3.91622	3.94758	3.80737	3.82944	4.20917
WDR62	1553125_x_at	4.57719	3.93553	3.88118	3.86815	4.2912	3.81487	4.4474	3.82917	3.90588	3.51533	3.71738	4.51612	3.85282	4.13861	3.91561	3.73413	3.99636	5.10696	4.18121	4.18281	4.3126	3.66518	3.48647	3.44794	3.70884	3.78775	3.94096	3.43339	3.67067	3.95953	3.71657	3.56474	3.48052	4.16279	3.62996	3.75024	3.85738	5.3613	4.23325	3.49689	3.67898	5.70178	3.73777	3.88282	3.4783	3.22771	3.36087	3.55722
SLC39A12	1553126_a_at	3.18962	3.57076	3.31915	3.45764	3.19238	3.66386	3.35193	3.23226	3.15151	3.18569	3.24372	3.33485	3.58242	3.22103	3.35089	3.34925	3.37039	3.23267	3.19402	3.26909	3.17311	3.07888	3.43581	3.23386	3.43192	3.69478	3.46758	3.08533	3.702	3.47425	3.51229	3.42617	3.2102	3.45913	3.46096	3.35213	3.61319	3.3851	3.33183	3.55102	3.25308	3.33805	3.46059	3.33862	3.43585	3.37021	3.5085	3.23523
RNF168	1553127_a_at	3.36645	3.51306	4.49407	3.49012	3.80842	3.4176	3.95114	4.17913	3.65925	3.23204	3.51183	4.16632	4.71902	3.50452	3.46729	3.41024	3.7065	3.43939	4.30337	3.75819	3.26764	3.41356	3.98025	3.51278	3.47896	3.77178	3.32761	3.56456	3.23217	3.87887	3.63246	3.25659	3.77108	3.78113	3.93452	3.45017	3.66296	3.52589	3.68677	3.4717	3.45548	3.4453	3.57741	3.50007	3.19723	3.02573	3.31576	4.47396
SVEP1	1553129_at	3.2626	3.31162	3.20553	3.32526	3.84082	3.45058	3.34748	3.32705	3.15367	4.47891	3.35093	3.27159	3.30664	3.17297	3.20503	3.43471	3.31774	3.54825	3.52227	3.40942	3.65491	3.41745	3.34061	3.46919	3.18113	3.64125	3.23916	3.53762	3.30096	3.34227	3.31238	3.41033	3.36172	3.46119	3.14274	3.20328	3.34897	4.64169	3.50835	3.26463	3.28671	3.33968	3.51457	3.31657	3.77692	3.41615	4.51689	3.41888
LOC652276	1553130_at	5.99513	6.26987	6.66365	6.1822	6.38024	6.31889	6.55765	6.61296	6.02815	6.34919	6.08924	6.58255	6.24336	5.96675	6.14972	6.45078	6.41599	6.92994	5.79746	6.3902	6.30353	6.29716	6.70378	6.5798	6.22542	6.49221	6.07122	6.31302	5.98633	6.79065	6.1852	6.02829	5.98639	6.49858	6.30319	6.18642	6.24768	5.90479	6.71245	6.63429	6.10663	6.30648	6.28144	6.3253	6.86512	6.2442	6.33618	5.99821
GATA4	1553131_a_at	4.24914	4.51861	4.65797	4.17159	4.53148	4.47099	4.10601	4.28101	5.40441	4.46052	4.40533	4.53002	4.31086	4.53496	4.51242	4.97064	4.25661	4.11346	4.15139	4.03073	4.16784	4.40877	4.14557	4.66608	4.51835	4.37651	4.56472	4.3092	3.95334	5.11015	4.291	4.14241	5.07177	4.01426	4.13595	4.30883	4.53996	4.44855	4.47528	4.89191	4.21637	7.58672	4.36696	4.61696	4.32534	4.16442	4.10761	4.30448
TC2N	1553132_a_at	7.44304	8.63728	9.43727	3.39905	8.21157	3.24139	6.76975	7.71078	9.83675	3.35368	8.82447	9.00257	3.19909	7.75838	7.9537	3.74872	8.9562	4.34817	8.07471	5.56473	3.63065	10.3054	9.53219	9.55686	8.19486	3.46739	8.16376	3.09369	7.61824	4.4588	9.59572	9.50209	8.74469	9.67732	9.71834	8.11674	8.91241	6.0849	9.02635	7.22387	2.99195	8.9358	3.22256	9.57118	3.30638	4.52784	3.253	4.50083
C9orf72	1553133_at	4.99045	4.27505	4.8974	5.71045	4.64999	5.30516	4.3506	4.09101	4.58413	4.679	4.82711	4.76411	4.94436	4.91678	4.71087	5.71181	4.67552	4.51684	4.75946	4.83196	4.70226	5.52564	4.90063	4.66975	4.18315	4.81029	4.94006	4.99753	4.63302	5.77177	4.80122	4.64751	4.68839	5.09048	5.15131	5.11409	5.59785	4.36063	4.20453	4.50011	5.00766	4.93997	5.14727	4.58376	4.91971	5.30217	4.93029	6.05261
C9orf72	1553134_s_at	3.21636	3.43635	3.2338	3.65322	3.19516	3.26637	3.18032	3.14249	3.23245	3.25931	3.2022	3.17636	3.3736	3.30665	3.10209	3.15934	3.21554	3.16078	3.46258	3.57122	3.51724	3.07346	3.16617	3.28241	3.24016	3.37216	3.51986	3.32626	3.00684	3.29167	3.28971	3.13675	3.27394	3.46229	3.26124	3.36631	3.47537	3.31187	3.14813	3.51776	3.46766	3.30508	3.19148	3.16426	3.2482	3.16921	3.38552	3.95409
KCTD18	1553136_at	5.35345	5.55267	5.26059	5.52884	5.64591	5.09093	5.22249	5.74721	5.44919	5.76686	6.06973	5.61155	5.50409	5.47115	5.68589	5.27145	5.39406	5.41469	5.32778	5.73766	5.55438	5.46958	5.56259	5.67696	5.66831	5.4861	5.5857	5.61035	5.41587	5.78158	5.80933	5.55102	5.70777	5.76849	5.5659	5.59784	5.76746	5.20524	5.54367	5.57891	5.38658	5.80675	5.55429	5.79481	5.29753	5.59526	4.7892	5.67185
KLF11	1553137_s_at	5.07532	4.80006	4.42075	4.54864	5.46769	4.81991	4.75348	4.43274	4.63234	4.28615	3.87531	4.91731	5.16817	5.67013	4.65149	6.34978	5.21562	5.00588	4.56467	5.75588	6.70627	5.41851	4.185	4.35259	4.37097	4.18246	4.70204	4.10044	4.0096	4.82838	3.91517	4.25595	4.23122	3.98921	4.08059	4.38588	4.64729	4.58917	4.33186	4.55	4.33944	4.78856	5.34421	4.28472	4.59394	4.48795	4.59377	5.33107
ANKLE1	1553138_a_at	3.59542	3.549	3.67256	3.86572	3.89497	4.44768	4.06994	3.33353	3.41966	3.69585	3.36046	3.41842	3.3538	3.70716	4.0702	3.65505	3.52524	3.69993	3.58957	3.9057	3.46377	3.87764	3.4662	3.57687	3.6001	3.41994	3.58198	3.69847	3.76227	3.74765	3.22375	3.70339	3.73184	3.84749	3.50415	3.50955	3.5699	3.9815	3.46523	3.65356	3.56051	3.52829	3.32762	3.34048	3.59726	3.75382	3.79685	5.67678
PLXNA3	1553139_s_at	5.06499	4.09498	6.42137	4.59067	5.24397	6.09635	4.90074	4.22625	4.40459	5.02976	4.02794	4.76236	5.85943	4.18562	4.81133	5.95049	4.77513	4.46134	4.04286	4.80994	5.63267	5.31162	4.46243	4.16713	4.38119	3.95304	4.86087	5.63322	5.16657	4.74666	4.37748	4.94505	3.83887	5.17558	5.23266	6.03298	6.06464	4.20599	5.32139	6.81075	6.22044	5.4461	6.35176	5.58717	5.36837	4.0331	4.54566	5.13997
PELO	1553140_at	4.12648	3.52085	3.44713	3.60198	3.44466	3.17469	3.57116	3.40758	3.47716	3.78695	3.33663	4.14442	3.94739	3.17862	3.39886	4.30825	3.86385	3.45514	3.54563	3.14316	3.14226	3.23159	3.37597	3.17976	3.35988	3.70058	3.37541	3.41097	3.46727	3.84658	3.5162	3.27013	3.10585	3.45848	3.16931	3.46551	3.19007	3.15809	3.78756	3.57657	3.9922	3.47616	4.3511	3.53146	4.13618	3.4355	3.71	3.67063
LACC1	1553141_at	4.56914	4.14897	4.79334	4.70613	4.90771	4.6377	6.02222	5.05637	4.1379	6.7338	4.56566	4.13167	4.88904	4.81971	4.22636	4.39865	3.96099	4.43795	4.57089	4.777	4.90585	4.10183	4.30815	4.86243	4.36098	4.91626	3.95279	7.40757	4.98405	5.55523	4.70123	5.39109	4.29692	4.74098	5.12528	4.75535	5.51035	3.83659	4.47334	4.46422	5.57575	4.51941	6.66801	4.05475	7.76113	4.31708	4.85187	4.80238
LACC1	1553142_at	3.5392	3.30814	3.86332	4.17991	3.85794	3.80182	4.24626	3.79522	3.55099	5.34675	3.64363	3.5176	4.27786	3.59399	3.52048	3.81614	3.41107	3.26145	3.90608	3.34118	4.13381	3.57934	3.34419	3.49191	3.34957	3.33596	3.33284	4.78595	3.77623	3.60276	3.20525	3.50785	3.34255	3.64087	3.63154	3.57652	3.50319	3.50539	3.57424	3.52542	4.43231	3.45034	5.96754	3.36724	6.51139	3.19032	3.63446	3.95843
FLJ39653	1553145_at	6.43456	6.07577	6.48062	5.47279	5.68459	4.50383	4.62868	6.26307	6.69666	5.81192	5.98465	5.41336	4.47963	5.58419	5.89288	5.5076	4.80877	6.09116	5.90034	5.03727	5.00256	5.74655	5.98469	6.14145	6.19397	5.37124	5.18245	5.89396	4.98835	6.86066	6.42796	6.49401	7.25789	8.17285	5.1661	5.31137	7.77214	6.34358	6.56768	7.46096	4.69032	5.0866	5.35465	7.95858	4.75041	7.13888	5.88414	3.57434
C3orf30	1553146_at	3.34016	3.52613	3.59642	3.65586	3.73922	3.8159	3.87956	3.72993	3.41917	3.48549	3.52358	3.8263	3.73953	3.6978	3.3679	3.39114	3.24503	3.21783	3.26348	3.58008	3.3822	3.78764	3.82385	3.71125	3.60666	4.00514	3.46825	3.38215	3.55204	3.48965	3.35864	3.47324	3.59985	3.4321	3.57076	3.56145	3.47308	3.49704	3.59975	3.81222	3.43413	3.6606	3.59145	3.5887	3.52961	3.40953	3.63605	3.73655
RANBP3L	1553147_at	3.20637	3.58815	3.30684	3.38494	3.08172	3.44816	3.31393	3.39212	3.35248	3.06963	3.50382	3.76434	3.38668	3.47477	3.42885	3.27826	3.47736	3.3648	3.24924	3.51469	3.19972	3.28628	3.31025	3.24058	4.35136	3.48157	3.20591	3.24674	3.24292	3.44149	3.38733	3.41163	4.0202	3.21865	3.27252	3.37163	3.61836	3.53189	3.61349	3.44502	3.47054	3.021	3.5009	3.77868	3.34298	3.12992	3.38552	3.40206
SNX13	1553148_a_at	5.87042	5.15058	5.54722	5.45112	5.33713	6.09608	5.37431	6.33491	6.74421	6.18864	6.05292	6.7679	6.19266	6.19508	6.33746	6.46585	7.21017	6.17298	6.12372	5.44974	6.37007	6.07058	6.02156	5.64498	6.53439	5.70586	5.11391	6.24135	5.90681	6.02836	6.75164	7.16334	6.04856	7.42047	6.38615	6.05089	6.41549	6.79391	7.69752	7.05267	6.50832	6.89757	7.20857	7.39197	6.99599	7.76471	6.93046	7.4203
KDM1B	1553150_at	4.04182	4.8344	4.07791	3.95497	5.13238	4.12128	4.15433	4.10644	4.44485	3.94406	3.70855	4.77854	4.726	4.30451	4.0272	4.10477	4.45147	4.12275	3.94361	3.55381	3.93559	4.14027	4.45016	3.57072	4.35546	3.66316	3.88163	3.75626	3.86335	4.99079	3.49636	3.46794	4.42389	3.28846	4.16642	4.3284	4.25795	3.41226	4.11524	4.18613	4.68361	4.89689	4.38732	4.29114	4.51799	4.79703	5.12416	4.10718
ATP6V0D2	1553151_at	3.819	3.99403	3.78892	4.10396	8.2935	4.46342	4.02283	4.07374	3.379	3.66204	3.59933	3.58144	4.16223	3.76867	3.85336	3.59747	3.68238	4.83144	4.79375	4.09803	6.72658	3.91273	4.01668	3.78176	3.70867	3.9579	3.42594	3.89646	3.72269	4.12335	3.88376	3.5335	3.81433	3.89143	5.45566	4.0698	3.66752	3.59184	3.68956	4.0938	3.49498	3.8173	3.58339	3.33194	3.59763	3.99275	4.36521	3.90098
ATP6V0D2	1553153_at	5.21909	5.412	5.33001	5.48657	8.55312	5.15208	5.54863	5.59833	5.35294	5.49808	5.67183	5.31706	5.36732	5.24376	5.20323	4.88136	5.15165	5.86488	5.85905	4.99008	7.55944	5.339	5.6982	5.56372	5.33773	5.63272	5.46566	5.18848	5.31085	5.70226	5.5497	5.53266	5.37948	5.36693	6.06355	5.72017	5.5699	5.41254	5.92374	6.1325	5.45257	6.45718	5.35362	5.54582	5.33132	5.38991	5.07309	5.44474
ATP6V0D2	1553155_x_at	4.03548	4.17941	3.99463	4.38576	6.82718	3.97449	4.07481	4.14908	3.82055	4.07794	4.5212	4.09473	4.02748	3.88497	3.92855	3.66661	3.89072	4.34719	4.17008	3.91864	5.5873	3.75239	4.20146	4.07816	4.22153	4.32951	4.15775	4.16099	3.9982	4.06095	4.14104	4.29836	4.08299	4.202	4.32356	4.12946	4.32097	4.23088	4.45035	4.32587	4.15465	4.70665	4.11403	4.28501	4.2513	4.19786	3.73385	3.83037
LHX4	1553156_at	3.46955	4.07121	3.66575	3.71958	4.47002	4.23768	4.10932	3.9614	4.16922	3.86309	4.20293	3.63479	4.01296	4.13615	4.01309	3.66345	3.87701	3.7757	3.96268	3.72525	3.873	3.91941	4.25166	3.9357	3.92126	3.76793	3.81537	4.00342	3.94627	4.01346	3.82875	4.04906	4.25221	4.70401	4.27368	4.12398	3.69503	3.8271	3.73586	3.74557	3.80674	3.68602	3.80138	3.65251	3.73607	3.97002	3.71295	3.78765
LHX4	1553157_at	3.81901	4.29578	4.15275	4.06005	4.61795	4.28721	4.05839	3.9523	4.00422	3.86209	3.91886	3.73851	3.7986	5.6903	4.11232	4.36416	3.88933	3.78698	4.21456	3.9003	3.76936	3.97269	4.42474	3.90364	4.51035	3.91354	3.98835	3.56895	3.94537	3.83389	3.85177	4.10256	4.35644	4.22387	3.82572	3.95246	4.31852	3.67374	3.8985	3.74496	3.80308	3.84237	3.99016	4.67288	3.71428	4.13932	4.18201	4.28947
CEP19	1553158_at	5.10299	6.28018	6.54032	7.26629	6.0617	6.6136	6.10646	4.71837	5.04764	6.43842	4.20314	4.84165	5.55476	6.34204	5.42868	6.44533	4.76753	5.83241	7.64617	5.35565	5.26806	4.4351	4.75761	6.53224	5.64311	5.89271	5.2638	5.43678	5.67895	7.87635	5.28945	6.22082	7.29418	4.91511	6.02314	5.12772	6.47592	6.7609	5.29568	5.43443	5.40369	6.03743	6.1459	4.65872	5.47129	6.42658	6.09391	5.6733
DNAH11	1553159_at	4.75645	4.80433	4.98838	5.16036	5.26758	4.44905	5.39021	4.69225	4.5051	4.76848	4.38595	4.93022	5.23264	4.79539	4.91109	4.48346	4.36254	4.40296	4.55962	7.28626	4.58252	4.55488	4.65507	4.77045	4.67062	4.67982	7.24941	4.30774	4.51803	4.37871	4.57549	4.62584	4.74275	4.62682	5.06892	4.55531	4.22698	4.62752	4.37842	4.6249	4.96089	4.33817	4.62448	4.39474	4.59425	4.6189	5.66365	4.39711
C19orf55	1553162_x_at	7.99274	7.16964	6.70167	7.3735	7.55165	7.42884	7.50549	7.40398	7.03765	6.59553	6.92517	7.04344	7.07068	7.67327	6.81064	6.76732	7.35888	7.53307	7.05847	6.15157	7.59426	7.32907	7.01072	7.36618	7.82205	7.40775	6.63905	6.72564	6.65472	7.06481	7.07312	7.03611	6.87772	7.18536	7.17331	7.33351	7.75632	7.0283	7.40496	7.62014	6.74316	8.02376	7.03221	7.02792	7.23208	7.34241	7.14985	7.3741
ADPRHL1	1553163_at	5.72227	4.89264	4.53036	4.39891	5.08087	4.49475	5.34647	4.49906	4.97639	4.38314	4.48525	4.65604	4.29933	4.51678	4.36355	4.60417	4.57341	4.52046	4.65053	4.35968	4.23307	4.50009	5.38916	4.66879	4.46622	4.72083	4.58494	4.68022	4.16209	4.81408	4.9205	5.6393	5.18414	4.91565	4.40948	4.8483	5.71626	4.69203	5.04681	4.45243	4.35308	4.75627	4.4701	4.99348	4.3582	4.29765	4.69246	5.1018
SYNRG	1553165_at	4.23211	4.36634	5.03761	4.42031	4.0354	4.46737	3.98735	4.63692	6.1472	4.60394	5.24068	4.4918	4.83295	4.53489	4.17031	4.52433	3.70024	4.52269	4.6033	4.86054	4.3817	4.81622	4.05481	4.80005	4.58319	4.70891	4.17286	4.85489	4.88604	5.07339	4.26739	4.00286	4.642	4.82983	4.26407	4.02258	4.03929	4.27793	4.10246	4.8401	4.61268	3.89328	4.31759	4.36771	4.772	5.43701	4.21743	4.39363
CDH24	1553166_at	5.2923	5.05919	4.39203	5.27634	5.02489	5.18187	5.26079	5.14249	4.69271	4.71147	4.60796	5.44456	4.52259	4.84558	4.78511	5.24038	5.23869	4.9276	4.93001	4.70346	4.85864	4.57565	4.93312	5.30605	5.2704	5.04537	4.53804	5.03642	4.52956	4.74917	4.84483	4.8347	4.97501	4.54951	5.136	5.75535	5.01634	4.52515	4.64535	4.84638	4.64341	4.61199	4.92799	4.6714	4.61568	4.66976	4.44413	4.57791
SEPSECS	1553167_a_at	6.36633	5.21949	5.78763	4.98163	5.07519	4.50174	5.32083	6.39768	6.10414	5.86925	5.62411	4.85972	5.2998	6.1956	5.74738	6.31828	4.74819	6.24826	6.01745	4.82518	6.32971	4.8306	4.81084	6.70576	6.90763	5.99985	5.59538	5.56142	4.94742	5.65364	4.86657	6.33438	7.08498	6.45839	6.48675	6.44325	5.89456	4.94109	5.65551	5.85679	5.39919	5.0014	5.85847	6.95463	5.68314	6.17621	5.12037	3.75636
GRIK5	1553168_at	4.62651	4.65185	4.30373	4.60906	4.8213	4.79128	4.5243	4.56915	4.58067	4.77262	4.50058	4.71401	4.55303	4.50481	4.27109	3.95984	4.4844	4.49466	4.05805	4.34513	4.30852	4.35713	4.55209	4.74998	4.50912	4.56193	4.74902	4.87565	4.26526	4.65291	4.51443	4.97033	4.77778	4.40015	4.40539	4.62099	4.50612	4.44937	4.42899	4.50576	4.51677	4.52293	4.38495	4.70423	4.51231	4.313	4.21631	4.31394
LRRN4	1553169_at	4.02858	3.85353	3.59082	4.98327	3.9398	3.80029	3.9978	3.78595	3.91038	3.89891	3.68716	3.90125	3.74196	3.99948	3.85289	3.7712	3.90492	4.02271	3.9382	4.02077	4.09451	3.98653	3.77345	4.04427	3.65472	4.00844	4.00392	4.19457	4.23279	4.02822	3.97886	3.94345	3.86515	3.68765	3.74155	4.01396	3.68202	3.77547	3.90048	3.92616	3.68987	3.82348	3.62384	3.81749	3.81265	3.90571	3.73898	3.58904
LRRN4	1553171_x_at	3.65573	3.59726	3.79967	4.64716	3.96042	3.52575	3.61854	3.47285	3.57619	3.73165	3.43509	3.55395	3.82236	3.83884	3.32589	3.61692	3.60982	4.17866	3.70482	3.71645	3.68634	3.86673	3.34218	4.02814	3.72875	3.49569	4.25673	3.68811	4.26545	3.54496	3.66228	3.53614	3.52528	3.63021	3.64902	3.71582	3.67886	3.57984	3.60063	3.53026	3.64357	3.59196	3.53765	3.59271	3.76027	3.43579	3.6257	3.60524
ZNF777	1553172_at	8.32541	8.17539	7.42986	7.48415	7.26634	7.59226	6.16958	7.16922	8.82409	7.42155	7.53351	7.25598	7.02309	7.7643	7.59644	7.58481	7.55538	6.54466	6.69973	8.10029	8.0534	8.19285	8.23996	7.29251	8.09727	7.36748	7.5273	7.20479	6.72795	6.89911	7.83598	7.80748	6.19087	6.73782	7.22285	7.41614	8.24968	7.10223	7.02868	7.33417	7.08846	7.38303	7.08474	7.13473	7.30985	7.22122	7.30935	8.02597
JPH2	1553174_at	4.17397	4.32808	3.83525	4.09997	4.54467	4.50075	4.29856	4.688	4.13455	4.53381	4.02361	4.7459	4.87865	4.46985	3.97329	3.97708	4.32566	3.94098	4.0815	4.13616	4.14351	4.46983	4.79433	4.21024	4.22653	4.88761	4.79092	4.119	4.02663	3.88101	4.10119	4.11601	4.67362	4.09122	4.13592	4.34323	4.12668	4.03505	4.40561	4.24991	4.4489	4.22152	4.65228	3.81089	4.18975	3.79027	4.24393	4.88098
PDE5A	1553175_s_at	4.43491	4.25353	4.10604	3.85973	4.73039	4.1656	4.15127	3.95766	4.25824	5.41299	4.36056	5.19048	5.48945	4.94298	3.77242	3.74855	5.14709	4.43301	4.06958	4.90383	4.2338	4.26079	4.21286	4.91563	4.22324	4.23846	4.1698	5.85231	4.31188	4.78373	4.27197	3.85012	4.27713	3.93227	4.69887	4.33681	4.11974	3.73149	4.58958	4.0911	4.82337	4.18401	5.89421	4.21109	5.3455	6.29382	3.86975	4.43803
SH2D1B	1553176_at	3.26328	3.55663	3.279	3.41951	3.34845	3.32764	3.50129	3.50823	3.62448	3.39379	3.41053	3.3854	3.69593	3.32093	3.31749	3.39015	3.31441	3.2519	3.72259	3.4007	3.66997	3.369	3.38278	3.52077	3.50141	3.4985	3.49272	3.78116	3.23868	3.58864	3.35113	3.7523	3.36669	3.5187	3.58059	3.52712	3.29739	3.26288	3.52428	3.37353	3.43472	3.54945	3.45801	3.49782	3.54474	3.35197	3.55184	3.56321
SH2D1B	1553177_at	3.59396	3.55959	3.66482	4.25944	3.64734	3.82659	4.13735	3.79299	3.77374	3.73232	3.67339	3.71358	3.63821	3.84648	3.7994	3.71464	3.70104	3.72611	4.20507	3.82207	3.92044	3.79527	3.62624	4.1026	3.89135	3.97024	3.73137	3.70505	3.57097	4.61368	4.26742	3.47153	3.68958	3.95333	3.59062	4.22658	3.76728	3.51223	4.31484	3.88285	4.01662	3.84725	4.04562	3.84103	4.02092	3.8526	3.74794	3.95476
SSTR3	1553178_a_at	5.12993	5.37274	4.92228	5.15685	5.45909	5.23098	5.23204	5.44127	4.81955	5.56191	5.10919	5.14251	5.52107	5.25928	5.20695	4.91336	5.00467	5.11599	5.22596	4.15937	5.18926	4.96684	5.2158	5.15046	5.30886	5.33848	5.07439	5.61417	4.83498	5.28023	5.18771	5.55588	5.32956	5.06366	5.17837	5.21355	5.16037	5.26252	5.14103	5.23112	5.35663	5.67762	5.27264	5.17549	5.26048	5.16473	5.21753	5.41483
ADAMTS19	1553179_at	3.87111	3.81404	3.66433	3.576	3.59704	3.90573	4.11186	3.56471	5.54236	4.07428	4.20438	3.57914	3.79009	3.64945	3.90459	3.58365	3.87586	3.39835	3.58101	4.16716	3.71847	3.85797	3.77909	3.61951	7.24887	3.62588	4.0592	3.59982	3.78079	5.3639	5.79514	3.79606	3.79614	4.1661	3.73643	8.88026	3.73056	4.10268	4.47334	3.57704	3.4691	3.75679	3.56685	3.94039	3.35145	3.7209	3.60038	3.57018
ADAMTS19	1553180_at	3.39934	3.30462	3.13321	3.18945	3.19283	3.27889	3.21835	3.12873	3.80426	3.03653	3.13766	3.23131	3.34747	3.19291	3.06413	3.06792	3.13796	2.99803	3.05269	3.24602	3.12603	3.20323	3.03998	3.11543	4.29809	3.15072	3.23681	3.3321	2.97793	3.39543	3.81627	3.19652	3.39798	3.44749	3.21777	6.93005	3.08144	3.12421	3.27807	3.0819	3.11655	3.17902	3.18793	3.12032	3.13402	3.19612	3.05696	3.12076
DDX31	1553181_at	4.60381	4.42371	4.00045	4.44459	4.30825	4.25249	4.52308	4.55066	4.44088	4.72163	4.56691	4.48063	4.07465	4.38776	4.18149	4.37871	4.11484	4.41495	4.00882	4.40689	4.13176	4.33093	4.50339	4.17449	4.6752	4.50859	4.83027	4.35727	4.18711	4.20079	4.38412	4.62277	4.34933	4.01929	4.31875	4.5274	4.5294	4.60169	4.68503	4.45547	4.16545	4.55546	4.48014	4.47115	4.59652	4.31448	4.46679	4.40655
UMODL1	1553183_at	3.64151	3.45345	5.17808	3.39669	3.69342	3.47254	3.42898	3.49226	4.564	3.26343	3.52464	4.13161	3.29099	3.61994	4.85271	3.32111	3.80162	3.47162	3.45584	3.59352	3.63173	3.23343	3.83851	3.2193	4.06899	3.42327	4.39855	3.28715	3.65774	3.52169	3.91445	4.5011	3.33062	3.46731	3.41402	3.42051	7.67532	3.46232	3.75629	4.14188	3.44111	6.04398	3.36689	3.64258	3.36097	3.44201	3.27583	3.65559
RASEF	1553185_at	11.886	10.6991	11.0557	9.9274	10.4856	9.57511	9.82858	11.7565	11.1104	9.89312	11.6718	11.8307	9.8635	12.3228	11.2961	9.87195	11.3879	10.7943	10.8418	10.1516	10.0596	11.1578	10.3812	10.5991	10.8287	9.91045	10.5027	10.4771	11.9814	11.2499	11.963	10.7108	12.1569	11.7752	10.2971	12.0972	11.5101	11.4054	11.118	11.7609	10.0181	11.9908	9.83122	11.3075	9.86004	11.509	9.38176	8.57527
RASEF	1553186_x_at	11.7301	10.6011	10.9229	9.80255	10.457	9.60496	9.73544	11.8647	11.0358	9.82319	11.6545	11.7366	9.7754	12.2521	11.2997	9.63746	11.4129	10.7626	10.8262	10.3235	9.82576	11.0962	10.4004	10.5299	10.6606	9.87138	10.3086	10.3542	11.9733	11.0724	11.8036	10.419	12.0516	11.719	10.256	12.0585	11.42	11.3557	10.9639	11.6608	9.90632	11.9165	9.90053	11.2062	9.82153	11.5166	9.18347	8.37781
PARD3B	1553188_s_at	3.96826	5.03439	5.63732	3.82684	4.42438	3.26331	3.61933	4.58549	5.1213	4.29535	3.69297	3.83047	4.13511	3.4597	3.85112	3.82416	3.77794	3.85142	3.87282	3.418	3.1271	3.8206	3.83286	4.0304	3.71203	3.61124	3.61059	3.98273	3.68058	4.48576	3.93728	3.7734	4.27505	3.96791	3.20742	3.49768	3.93529	3.41717	3.74709	3.71824	3.72926	3.85662	4.80189	3.91904	3.78629	4.33153	3.71845	3.41952
PARD3B	1553190_s_at	3.99901	4.09498	3.8173	3.93979	3.81109	3.87829	4.03829	3.97365	3.9558	3.83284	3.80222	4.32979	4.30885	3.68903	3.85112	4.25366	4.0038	3.82655	3.91619	3.96437	3.84541	3.55114	4.24471	4.15891	3.98731	3.84013	4.34106	3.7387	3.60005	4.0255	4.09667	4.23051	3.83611	3.84604	3.88535	4.21817	4.22019	3.7891	4.09171	3.69421	3.90129	3.87136	4.19767	3.83608	3.55805	3.69386	3.87688	3.87028
DST	1553191_at	3.39767	3.77548	3.39663	5.72539	3.29685	4.68132	3.64982	3.39778	3.26838	7.40821	3.75169	3.39584	8.06008	3.37762	3.41968	3.58487	3.35446	3.9694	3.5975	3.60349	5.21171	3.24192	3.29456	3.63311	3.28041	3.58196	3.52433	7.9485	3.39735	3.48908	3.68896	3.5506	3.44716	3.18347	3.53241	3.52008	3.52412	3.79115	3.43067	3.12055	7.58423	3.44394	7.55713	3.57161	7.08038	3.35923	4.70553	3.53952
ZNF441	1553192_at	4.9572	5.19099	4.14429	4.31052	3.68986	4.93872	4.01253	5.53355	5.32468	4.91914	3.72949	3.71262	4.58549	4.48789	4.05876	4.0214	4.11306	3.60633	4.7401	3.55381	4.91854	5.70433	5.48106	4.59689	5.07394	3.89164	4.21487	5.38941	4.86005	4.28702	4.92094	4.61552	5.10992	4.5503	3.98622	3.68617	5.28171	6.42876	5.55976	5.08334	4.73827	4.44384	4.84403	4.46621	4.8997	5.16585	4.41935	4.8084
ZNF441	1553193_at	3.718	3.7477	3.44248	3.58792	3.22374	3.58298	3.34802	4.22858	4.53136	4.1355	3.18991	3.33954	3.72206	3.29792	3.44219	3.39788	3.45233	3.17398	3.9814	3.31704	3.75046	4.09308	3.83144	3.6771	3.93883	3.60658	3.58159	3.64382	3.7046	3.58893	3.84025	3.5319	3.68489	4.05109	3.52276	3.07603	3.88181	5.81033	3.73542	3.4651	3.71931	3.62821	3.78083	3.74443	3.74162	4.37323	3.61086	3.60761
NEGR1	1553194_at	3.59435	3.75371	3.40892	4.29889	3.82227	4.10936	4.01358	3.53326	3.80118	6.54535	4.17834	4.03216	7.11965	3.84954	4.505	3.63486	3.85841	4.25548	3.67191	4.1397	3.54422	4.29698	3.7645	4.02432	3.85418	4.70826	3.64298	6.19997	4.24451	4.02486	3.52588	3.36702	3.7458	3.39655	3.67484	4.00895	4.11955	3.62336	3.7865	3.77333	6.95854	3.68093	5.34801	3.7168	6.59935	3.53265	5.5891	3.81515
FCRL3	1553196_a_at	3.42354	3.8045	3.39663	3.69575	3.48809	3.67906	3.85942	3.6851	3.67033	3.90948	3.61814	3.54366	3.65876	3.23295	3.49573	3.30032	3.54582	3.29579	3.65545	3.75154	3.29024	3.67383	3.60494	3.69746	3.63119	4.06435	3.51986	3.69594	3.26526	3.76872	3.39518	3.68505	3.56702	3.56888	3.54285	3.56504	3.62751	3.70683	3.66141	3.47911	3.53983	3.8442	3.48911	3.66399	3.50332	3.48445	3.19078	3.81827
DCAF4L2	1553197_at	3.46589	4.11723	3.30617	3.32318	3.61707	3.4622	3.28728	3.49818	3.36496	3.23917	3.52756	8.57782	3.44206	3.25375	3.39428	3.14171	3.31814	3.3043	3.50374	3.37287	3.35981	3.35335	3.74014	3.60275	3.49861	3.87612	3.34967	3.49348	3.40526	3.63748	3.39258	3.27538	3.48927	3.43632	3.28124	3.38181	3.42381	3.68776	3.29428	3.46486	3.41243	3.56249	3.52478	3.54407	3.81308	3.38262	3.70619	3.21458
DCAF4L2	1553199_at	3.41481	3.50389	3.51265	3.1501	3.4904	3.22807	3.63726	3.26853	3.14362	3.3357	3.27373	6.98906	3.57864	3.49871	3.242	3.3155	3.16345	3.35037	3.33044	3.59352	3.31984	3.10611	3.48503	3.50079	3.29758	3.55949	3.48997	3.76815	3.4403	3.45644	3.41398	3.36671	3.32063	3.60602	3.46359	3.49171	3.46859	3.44446	3.40191	3.25789	3.28331	3.27593	3.30949	3.30491	2.96813	3.35324	3.53616	3.2404
STOX1	1553202_at	3.53895	3.76695	3.43243	3.5546	4.54006	3.48246	3.32063	3.54589	3.72007	3.10773	3.2455	3.31252	3.3482	3.30432	3.87928	3.37051	3.51179	4.20607	3.93374	3.59352	3.61138	5.06061	3.53941	3.39776	3.8049	3.49787	3.50504	3.415	3.27943	4.20274	3.48356	5.58902	3.67864	3.96498	3.68142	4.18893	3.74962	3.76718	3.74774	4.12169	3.38697	3.76532	3.49855	3.41976	3.31018	5.40174	3.18784	3.85247
C20orf166-AS1	1553204_at	4.45861	4.76476	4.68103	4.83998	4.72179	5.05452	4.69259	4.79559	4.53034	4.79084	4.96426	4.93446	4.78636	4.51948	4.83512	4.79141	4.48704	4.54102	4.68097	4.7243	4.49045	4.74115	4.86156	4.69265	4.94369	5.11155	5.03053	4.8319	4.49095	4.87796	4.51917	4.74188	4.64866	4.55991	4.51824	4.77274	4.70474	4.78986	4.70751	4.94939	4.73059	4.88062	5.11812	4.91876	4.56984	4.91811	4.63954	4.83681
C20orf166-AS1	1553205_at	5.71449	5.87815	5.60374	6.11545	6.0954	6.13738	5.8257	6.18504	5.68411	5.61411	5.85054	5.71211	5.90801	5.62668	5.93578	5.50812	5.93325	5.41781	5.78953	5.78894	5.60695	5.53336	6.31512	5.66737	6.08202	6.30814	5.96827	5.90703	5.82065	6.28836	5.98846	5.83646	5.77259	5.38992	5.67263	5.99248	6.10348	5.54908	6.03102	5.62827	5.90936	5.64366	5.89397	5.68499	5.69333	5.49726	5.49728	5.8318
ARL10	1553207_at	4.80337	4.9245	4.89507	4.80922	4.9587	5.45754	6.15476	5.19977	5.01531	5.50831	5.31715	5.10291	5.75914	5.15769	4.76157	5.26231	5.08942	5.42766	5.13669	4.73371	5.19948	4.92785	5.54949	4.92587	5.34153	5.13614	5.28892	5.27986	5.00681	4.90021	5.15592	4.78786	5.05781	4.77421	5.18485	5.06503	5.23224	4.99149	5.04085	4.86615	5.65024	5.03972	5.79128	5.23503	5.70809	4.78877	4.69194	4.82214
ARL10	1553208_s_at	4.58997	5.21358	4.96489	4.52306	4.4	4.14958	4.05787	4.93563	4.51998	4.38439	4.75343	4.4386	4.47417	4.36584	4.6901	4.27923	4.92991	4.8589	4.50908	5.48035	4.07037	4.39444	4.89796	5.13201	4.97766	4.50624	5.85808	4.28364	4.30051	4.66598	4.29991	4.65219	4.65425	4.57482	4.3278	4.69886	4.8865	4.31984	4.99062	4.77829	4.34372	5.08052	4.7428	4.59619	4.63088	4.28473	4.37596	4.47525
RNFT2	1553209_at	5.45098	4.96956	5.09881	4.49046	4.6855	4.68762	5.89417	4.94606	4.80609	4.93879	4.38432	4.72406	4.29449	4.73757	4.95576	5.83413	4.81755	5.45248	4.63601	4.27823	4.39033	4.54145	5.18185	4.57073	4.99535	4.57353	4.50834	4.92241	5.24459	4.5388	4.48268	4.34964	5.02722	4.4445	4.23601	4.39326	4.71423	4.70156	4.36949	5.0032	4.3007	4.9344	4.35412	4.60621	4.22968	5.55124	4.69928	4.94379
ANKFN1	1553211_at	3.69183	3.52834	3.43304	3.71201	3.66029	3.57796	3.61422	3.73005	3.804	3.54763	4.38232	3.69953	3.76198	3.86439	3.74679	3.46313	3.6206	3.72801	4.7875	3.84975	4.06693	3.52144	3.8071	3.70678	3.80109	3.61436	3.48278	3.47702	3.49315	3.76686	4.73641	3.69548	5.21956	4.02131	3.54454	3.76848	3.73773	3.58836	3.73093	3.67464	3.7709	3.81328	3.82224	3.92335	3.74739	3.67715	3.64882	5.24077
KRT78	1553212_at	3.86874	3.77497	3.80258	3.7709	4.07466	4.14239	4.00828	4.03451	3.73278	3.72894	3.83383	3.79224	3.776	3.93716	3.68192	3.76095	3.80781	3.52871	4.03081	3.75397	3.75096	3.73958	4.02377	4.15019	3.82653	3.83989	3.94011	3.7344	4.46791	3.81215	3.87251	3.93935	3.91457	3.98975	3.81216	3.88609	3.97304	3.49892	3.88651	4.1081	3.84008	3.90669	3.986	3.78754	3.80559	3.84039	3.37317	3.92256
KRT78	1553213_a_at	3.54634	3.70369	3.40433	3.58842	3.56483	3.58564	3.7632	3.79326	3.62951	3.78347	3.55712	3.92845	3.4373	3.8404	3.48322	3.53249	3.5759	3.45931	3.82476	3.58527	3.42191	3.36898	4.27066	3.79273	3.63246	3.84289	3.71048	3.68857	3.39337	3.8198	3.62955	3.55153	3.6848	3.69905	3.63566	3.52519	3.7382	3.56217	3.56523	3.76462	3.8238	3.66731	3.52725	3.65765	3.69981	3.41282	3.60205	3.77796
CCDC7	1553214_a_at	3.42868	3.28767	3.23303	3.16886	3.534	3.60851	3.35838	3.7212	3.3816	3.40059	3.28351	3.59177	3.50248	3.2542	3.20524	3.44339	3.15924	3.24108	3.17196	3.3872	3.43243	3.7323	3.20982	3.12478	3.33273	3.03333	3.29743	3.14632	3.35615	4.15938	3.43958	3.4337	3.37954	3.80323	3.40115	3.69101	3.17203	3.12044	3.40896	3.55507	3.36831	3.38458	3.32477	3.63434	3.52495	3.38099	3.49775	3.61927
CCDC7	1553215_s_at	3.98793	4.3479	4.21209	4.44295	4.06025	3.91725	4.92341	4.69358	4.20234	4.01666	4.1558	4.38544	3.72241	3.83061	4.05124	4.25021	4.06238	4.46082	3.88824	4.54719	3.85604	4.29425	4.02369	3.88282	4.14988	4.03175	4.1042	4.12266	4.20049	4.67236	4.245	3.8198	4.08738	4.47476	4.09204	4.30682	4.25814	3.99332	4.0506	4.4793	4.03859	4.08929	3.99877	4.60368	3.81253	3.72491	3.85759	4.16805
ZNF41	1553216_at	5.81035	4.81954	5.02647	4.99732	4.42766	4.36695	4.4949	5.92012	5.67364	4.4832	3.98876	5.05639	4.81122	4.76659	4.92227	5.20114	4.86248	4.5143	5.13592	3.91934	4.235	4.1116	5.5208	4.62154	5.10078	4.34631	4.4247	4.40264	4.19829	3.73805	5.29268	4.56115	4.75891	4.42459	4.46561	4.83198	4.42551	4.59072	5.90061	4.42267	5.04535	6.05851	5.28098	5.67846	4.63973	4.62001	5.26025	5.32613
ZNF41	1553217_s_at	4.9937	4.43193	5.13162	4.86786	4.03686	3.85874	4.22809	5.38513	5.90007	4.19787	4.139	4.47631	4.62888	4.40806	4.5684	4.35531	4.77732	5.004	4.76546	4.14859	3.90278	4.14124	5.23029	4.45406	4.69811	4.04235	4.643	4.35767	4.10212	3.99553	4.53678	4.19357	5.34739	4.19376	4.30964	4.23489	4.16218	4.2851	6.03756	4.72932	4.45659	6.10016	4.77702	5.34931	4.53661	4.79129	5.02432	4.72919
ZNF512	1553218_a_at	7.61341	5.7205	7.88506	8.09022	8.4727	8.17073	8.01932	7.17437	6.6186	8.4885	7.54728	7.95309	8.09711	7.57918	6.73235	8.01788	7.64124	6.52823	8.23632	5.70632	9.10256	7.99412	5.95265	5.08301	8.2111	8.71424	7.98574	8.42619	8.31292	8.21203	6.9842	6.073	7.22415	5.76705	6.85877	6.89609	6.61028	5.18874	6.99938	7.20551	8.44481	7.82482	8.11709	6.35607	8.2979	9.04824	9.22057	8.95196
AMMECR1	1553219_a_at	6.98449	6.98902	7.22209	5.46821	7.26629	8.20393	6.85904	6.92542	6.89363	5.94502	5.76223	6.71528	7.04418	8.0853	5.93181	7.24652	6.63189	5.96798	7.35508	5.30144	8.39835	4.97881	6.0855	6.86449	5.77905	5.59394	4.08452	5.48881	5.2172	6.17342	5.61742	5.3968	4.42645	5.11653	6.74205	6.35363	3.87297	4.05018	6.08881	6.15439	5.69844	6.07628	6.30858	5.53601	6.13883	5.23596	6.96481	6.42157
FAM117B	1553220_at	4.64043	7.06927	5.68016	4.50693	5.1584	4.51159	4.36859	6.25897	5.7432	4.7392	5.29228	6.28916	5.09933	6.5598	5.20038	5.27746	4.84505	4.86129	4.51765	5.5168	4.61831	6.60531	5.63166	5.94621	6.34441	5.48323	5.89287	4.82014	5.70425	6.72983	4.55738	4.63771	5.10213	4.3098	5.19505	5.42671	5.35967	4.85705	4.73392	5.17877	3.7307	5.53425	5.14351	5.1119	4.935	6.69395	5.37954	5.0699
ZNF583	1553221_at	6.43907	5.72608	5.44366	5.79071	5.92856	5.51651	5.10595	5.07833	5.07556	5.33657	5.10727	5.21036	5.0562	6.11153	5.63309	5.57554	4.92067	5.28377	5.05337	5.32305	5.28488	5.31759	5.22694	4.67869	5.50591	5.08323	4.80938	5.37682	5.61602	5.1943	5.53835	5.70574	5.92776	5.82719	4.95726	4.68808	6.14445	7.08796	5.63902	5.90801	5.65743	5.75996	5.90035	5.68391	5.71621	5.52198	6.93995	5.94558
OXER1	1553222_at	6.18299	6.36984	5.61834	6.09388	6.30868	6.4322	6.00055	6.40108	5.79908	6.47467	6.19836	6.45804	6.22641	5.88058	6.14938	5.89422	6.07732	5.71824	5.71001	6.35547	5.64486	5.90235	6.36827	6.30943	6.21188	6.10083	6.28885	6.08098	5.58857	6.47427	6.09245	6.2165	6.02971	5.84479	6.06591	6.1151	6.30286	5.91131	6.43522	6.22317	6.12217	6.50437	6.3882	6.16357	6.2159	5.93894	5.7284	6.01541
LUZP1	1553224_at	4.22946	4.40377	4.79087	5.25525	5.47648	5.1607	5.22316	5.20882	4.46137	4.95305	4.96432	4.80071	6.07565	4.68856	4.64696	3.94781	4.99891	5.60577	4.98733	5.07315	5.21869	5.766	4.5567	4.82058	5.55776	5.7019	5.72439	4.76598	4.34862	4.22478	4.5922	4.3222	4.92732	5.13897	6.06134	4.65787	4.51649	5.86225	5.00937	4.96766	5.0477	5.0201	5.51311	4.32418	5.34552	6.00762	4.96877	4.90486
ZNF75D	1553225_s_at	6.25287	6.17124	6.86657	5.49794	5.52925	6.43497	4.79845	6.06006	5.35803	5.76788	5.00107	5.91551	4.76801	7.33906	5.04101	6.11149	5.78018	6.26449	5.6354	4.55298	5.69344	5.31845	5.76231	5.41485	5.92305	4.7951	4.99499	5.25591	5.03858	5.01192	5.53688	5.16663	4.46797	5.40409	4.8865	5.76204	5.06604	5.67227	6.05176	5.86043	5.16699	6.12505	5.46673	5.84408	5.40361	6.50005	5.81589	5.66413
LINC00052	1553226_at	7.05031	4.12306	4.22966	4.19797	4.15467	6.34597	4.73732	4.68994	4.13092	4.12489	4.9099	4.13539	4.30454	3.97256	4.4186	4.11802	4.25156	4.6081	4.56908	4.15081	4.4908	4.18073	4.67711	4.5744	4.01233	4.26846	4.45829	4.14179	3.8873	4.16027	4.20887	4.24249	4.46224	7.28639	3.92225	12.7847	4.14713	4.12402	4.14286	4.86248	4.08517	4.62334	4.18695	4.16312	4.15842	4.06931	4.28792	4.34433
BRWD1	1553227_s_at	6.97587	6.65558	7.28998	4.78236	6.84594	5.48179	6.15983	7.77391	6.77151	5.21021	6.9088	7.42503	6.16741	7.0957	5.2756	5.05042	7.32131	5.34961	6.40173	4.86599	4.67903	5.97818	7.02984	7.18132	6.95073	5.80883	4.72797	4.22988	5.49255	6.07217	6.66965	5.93733	6.81786	6.94121	6.02279	7.45955	6.04846	5.39376	7.72983	8.12999	5.05902	7.7017	5.6188	7.68767	4.99027	6.11428	6.38567	6.73886
CCDC89	1553228_at	3.45202	3.45177	3.8643	3.79188	3.63325	3.62506	3.40135	3.62904	3.36613	3.97227	3.44124	3.49885	3.4297	3.44402	3.24973	3.46816	3.88697	3.48775	4.28105	3.71644	3.85874	3.47471	4.03065	3.56275	3.6131	3.53288	3.4198	3.80016	5.03343	3.71608	3.56068	3.39455	3.52033	3.66345	3.41614	4.08727	3.44535	3.43686	3.38271	3.68457	4.19949	3.52359	4.01415	3.64945	4.95333	3.54348	5.38752	4.15975
ZNF572	1553229_at	6.5553	4.62671	4.3302	4.63273	4.55795	5.18952	4.39563	5.28978	3.84259	4.4751	4.83284	5.31326	4.61368	5.05508	4.57033	4.88489	6.02452	4.03772	6.0026	4.42261	5.08255	4.34229	4.87862	5.33826	4.5749	4.72311	5.23906	4.5886	4.97771	4.72274	4.82648	4.32142	4.60832	4.52684	5.024	5.91208	5.9178	5.00197	6.99805	5.48693	4.72137	4.27299	4.80049	5.8952	4.69487	5.20605	5.07614	6.07151
FAM82A1	1553232_at	3.5066	3.63864	3.27572	3.91772	3.85194	3.78205	3.59309	3.71385	3.59257	3.87256	3.60083	3.66799	3.62906	3.72302	3.55808	3.94052	3.6856	4.00849	3.94298	3.58941	3.71698	3.8425	3.5469	3.83705	3.4428	3.65366	3.99459	3.66968	3.85315	3.51057	3.57288	3.51709	3.77367	3.49444	3.8881	3.48993	3.77818	4.18946	3.70392	3.61395	3.68218	3.71517	4.12493	3.63833	3.58653	3.89765	3.69749	3.62554
ADAMTS18	1553234_at	3.47658	3.79482	3.94074	4.04385	3.96511	3.95194	3.49423	3.90917	3.58086	3.7545	3.79532	3.76342	4.01795	3.62086	3.95342	3.82288	3.84861	3.84408	3.63511	3.86214	3.55839	4.01386	3.61373	3.58035	3.69891	4.2222	3.80672	3.84276	3.83668	6.31483	3.78201	3.95196	3.71433	3.80323	3.85493	4.03613	3.91863	3.9476	3.77689	3.75582	3.59326	4.04737	3.67868	3.92947	3.85085	3.93573	3.74359	3.58952
PCDHAC1	1553235_at	4.21105	3.98542	4.17312	4.16082	4.10096	4.01623	3.80126	4.09952	3.82897	3.91502	4.78763	3.99728	4.09713	4.10708	4.09054	3.81233	4.02905	3.81103	4.00474	4.21741	4.02862	4.25384	4.37863	4.31651	4.81913	4.23654	4.05343	3.93929	4.00514	3.86898	4.01166	4.06686	4.0908	4.06919	4.03542	4.51464	4.29103	4.22574	3.99584	4.11838	3.98439	4.33082	4.16086	3.85447	4.23778	4.08731	4.02004	3.91075
PCDHAC1	1553237_x_at	3.95151	4.01495	3.90111	4.27318	4.01293	4.20622	3.76744	3.99355	3.72909	3.99174	5.11264	3.87584	4.06242	4.09994	4.38467	3.77267	4.02476	4.03958	3.81925	4.18225	3.97992	4.42072	4.01485	4.01357	4.46593	4.53646	4.3133	3.98262	4.33781	4.15654	4.01457	4.14577	3.96262	3.80662	3.92376	4.09321	4.31726	4.14497	4.03378	4.0214	3.89403	4.48253	3.96875	4.08931	3.98697	3.69292	3.90775	3.93231
HIPK4	1553238_a_at	5.50643	5.52921	5.14971	5.61085	5.59707	5.79964	5.62709	5.91299	5.39595	5.7304	5.48639	5.77472	5.72886	5.58098	5.42641	5.44903	5.35419	5.38743	5.33699	5.45235	5.40959	5.41456	5.70862	5.70142	5.83383	5.96362	5.96216	5.50671	5.4531	5.2508	5.39245	5.53874	5.47183	5.49333	5.40208	5.70244	5.69555	5.6219	5.51982	5.39211	5.53166	5.44691	5.5444	5.62549	5.58265	5.29302	5.12795	5.32476
FAM124A	1553239_at	4.27417	4.40374	4.31821	4.46883	4.25713	4.55847	4.06664	4.31994	4.46722	4.5514	4.46086	4.42353	4.25053	4.67664	4.51448	4.34449	4.21455	3.92435	4.24238	4.59335	4.41045	4.71503	4.8091	4.51882	4.51448	4.4386	4.66267	4.29546	4.28606	4.88307	4.34743	4.66106	4.17092	4.39743	4.62721	4.97877	4.35331	4.30699	4.5529	4.05668	4.43441	4.62055	4.47825	4.27911	4.08398	4.24711	4.1187	4.18162
NKAIN3	1553241_at	4.02297	4.09677	3.72848	3.92011	4.04339	3.8643	4.10907	4.25228	3.83773	4.24958	3.96028	4.02248	4.03566	3.88251	3.7755	4.24596	4.15954	3.80021	3.7471	4.08544	4.08786	4.241	4.05767	3.60279	3.97752	4.11517	4.37195	3.76795	3.70283	4.06251	4.00319	4.0941	3.73991	3.90488	3.85137	3.81252	4.00227	3.80929	3.85082	3.87534	3.77237	3.9554	4.35572	4.19863	3.88866	3.83511	3.86739	4.20486
ITIH5	1553243_at	3.22636	3.33892	3.50961	3.2522	3.3073	3.17469	3.26157	3.30167	3.12947	3.29167	3.39333	3.29099	3.52845	3.3985	3.32715	3.31868	3.20277	3.47187	3.21538	3.16065	3.26128	3.36898	3.39992	3.15362	3.34315	3.36276	3.39731	3.42412	3.35425	3.14397	3.37638	3.78038	3.30517	3.50461	2.98582	3.30356	3.2494	3.14289	3.4561	3.30549	3.36806	3.46833	5.33972	3.27457	3.51623	3.28393	3.13565	3.33914
FANCB	1553244_at	5.43548	5.28296	5.35589	5.60347	5.28211	5.6026	5.08909	5.47112	5.71043	5.40337	5.04313	5.4915	5.97413	5.10422	5.70555	5.92159	5.33315	5.31517	5.12543	5.68114	5.16997	5.27488	4.89678	6.09209	5.40362	6.01931	6.17539	5.28423	4.98145	5.4513	4.45209	5.22398	5.82329	5.11414	5.34202	5.46885	5.05276	6.95077	5.14648	5.12349	5.74099	5.33392	5.68347	5.29431	6.02302	5.87525	5.71851	4.83487
SGK196	1553246_a_at	4.36469	4.63013	4.46469	4.64441	4.28973	4.5518	4.3172	4.74381	4.25135	4.31412	4.46311	4.54255	5.17265	4.8041	4.7188	4.25321	4.26936	4.71024	4.19979	4.72168	4.43267	4.44442	4.24393	4.49416	4.45329	4.50846	4.60731	4.40905	4.41397	4.6624	4.36034	4.94399	4.57669	4.26487	4.4586	4.34343	4.18332	4.88306	4.56359	4.17159	4.65172	4.84163	4.88638	4.52851	4.6293	4.23275	4.9457	4.43342
ZNF709	1553247_a_at	3.5692	3.75834	3.88761	3.73783	3.83155	4.0125	3.27731	4.18236	4.20816	3.71065	3.41756	3.39967	3.64086	3.57917	3.67282	3.64882	3.62994	3.44479	4.00754	4.21057	3.8063	3.95444	3.84724	3.5564	4.26732	3.33092	3.71048	3.5415	4.03528	3.56912	3.75767	3.92842	3.75298	3.70543	3.34088	4.07557	4.0792	3.82113	4.4759	4.23121	3.72926	3.65152	3.63055	3.60885	3.76356	4.3815	4.54917	4.07116
CCDC57	1553248_at	4.18012	4.71116	4.36427	4.32501	4.58543	4.34571	4.52187	4.63475	4.3041	4.15443	3.99441	4.21246	3.81687	4.27527	4.66977	4.2786	4.64154	5.39623	3.81212	3.94998	4.37032	4.1751	4.16172	3.84078	4.27895	4.21852	4.87223	4.11765	4.33918	5.27172	4.0646	4.96384	5.04292	5.55255	4.35231	4.39914	4.37519	4.51366	4.31263	4.87111	3.79353	4.66562	3.84033	4.15838	3.87906	4.72324	4.7122	4.11538
SMC1B	1553249_at	3.46832	3.71216	5.04239	3.59474	3.67941	3.77938	3.68559	3.58217	3.32235	3.53707	3.53048	3.6653	3.77263	3.58047	3.37698	3.53584	3.36034	3.57077	3.50374	3.67438	3.91361	3.71426	3.70449	3.61836	3.66844	4.01107	3.70528	3.48852	3.3949	3.81718	3.54856	3.40704	3.53119	3.25059	4.42967	3.42768	4.65	3.57906	3.29942	3.76829	3.36649	3.44221	3.44328	3.58461	3.55902	3.46952	3.23723	3.58673
BRWD3	1553252_a_at	6.71117	3.83783	6.78019	7.36294	7.07449	5.82762	6.8856	6.57615	6.85593	6.30384	7.14094	6.96367	6.63828	6.65473	6.53565	6.97217	6.70849	7.86051	6.41081	6.93083	5.30389	8.0334	7.12356	7.94286	6.97183	7.29067	7.0171	6.18581	6.9578	3.95255	6.80888	8.11446	5.68527	8.05839	8.5697	6.29469	8.28672	7.10638	7.64058	6.72569	6.49893	6.94665	6.38146	7.03169	5.67878	7.29772	7.53588	7.4814
ASB16	1553253_at	5.81868	6.00433	5.8685	5.87986	6.19442	6.04154	5.91547	6.2882	5.66387	6.06936	6.11898	6.31341	6.11472	6.07396	6.0819	5.70643	5.76333	5.64284	5.8168	5.81634	5.68846	5.51224	6.59957	6.21843	5.97485	6.19914	6.06833	6.1474	5.51373	6.0293	6.11734	6.05469	6.2678	6.04668	5.73934	5.9283	5.91911	5.92029	6.1713	6.34138	5.93233	6.19187	6.02461	6.13049	5.92433	5.71495	5.86201	5.96539
MAGEE2	1553254_at	3.73427	3.54404	3.79393	3.54573	3.79372	3.6444	3.61657	3.50873	3.5509	3.30225	3.81087	3.68468	3.67192	3.65059	3.55839	3.80006	3.73608	3.61409	3.45312	3.66164	3.6654	3.951	3.67588	3.6264	3.60178	3.69818	3.54004	3.65073	3.62533	3.99513	3.66386	3.71324	3.91664	3.38995	3.54106	3.75278	3.72555	3.67383	3.77712	3.63221	3.57955	3.57748	3.77449	3.61647	3.67428	3.75226	3.51239	3.47573
ERVV-1	1553255_at	5.13183	5.0895	4.81743	4.97446	5.24202	5.19305	5.13774	5.25308	4.87788	5.18055	5.25606	5.10482	4.83549	4.85633	4.99439	4.88459	4.88721	4.86815	4.87995	5.1313	5.01596	4.84601	5.34893	5.00817	4.94817	5.16504	5.59542	5.19939	4.88907	4.88912	4.89002	5.06545	5.02003	4.91299	5.04709	4.92582	4.86926	4.81662	5.14901	5.26236	5.1738	5.05915	5.06059	5.25323	5.17006	4.82095	4.53162	5.0214
GAL3ST3	1553257_at	4.13589	4.27715	3.87612	4.39647	4.22009	3.95105	4.33327	4.28487	4.15886	3.98174	4.00431	3.99057	4.22725	4.09336	4.38219	3.94646	3.94159	3.88939	3.95952	3.84208	3.94648	4.33128	4.25792	3.97039	4.16904	4.1442	4.19317	4.17758	3.69032	4.61827	4.24653	4.305	4.08415	4.06676	4.13887	4.39914	4.26865	4.04601	4.24648	4.2789	4.11022	4.07149	4.49876	4.17991	4.15741	3.83289	3.72716	4.07518
FLJ30679	1553258_at	3.91715	4.20247	4.01899	4.18785	4.34832	4.22685	4.1565	4.16606	4.19833	3.75884	4.1241	4.07075	4.01062	4.32648	4.20275	4.1151	4.22265	4.2497	4.41765	4.29812	4.23942	4.07378	4.02619	4.26373	4.22767	4.14165	4.08747	4.24531	4.08519	4.00169	4.00455	4.24711	4.21774	3.99905	4.1006	4.17329	4.55066	4.23023	4.26529	4.22042	3.79594	4.09816	4.08228	4.00909	3.94844	3.90702	4.08217	3.6978
ALS2CR11	1553260_s_at	3.6904	3.3098	3.44488	4.12752	3.38388	3.53109	3.73011	3.5153	3.69332	3.46808	3.45634	3.51063	4.0327	3.52717	3.61445	3.17068	3.59496	3.47338	3.5707	3.47808	3.50959	3.60742	3.38004	3.63167	3.52106	3.80537	3.44114	3.99742	3.71989	3.71912	3.71414	3.67286	3.69551	3.60209	3.4389	3.45303	3.6054	7.48415	3.40288	3.41179	3.70304	3.51242	3.79655	3.44901	4.07415	3.50461	3.48946	4.03368
ALS2CR11	1553261_x_at	2.98338	3.13457	3.02382	3.39303	3.01373	3.27884	3.30556	3.17766	3.10659	3.18795	3.21545	3.44321	3.48993	3.18921	3.1711	3.11996	3.17456	3.04489	3.0889	3.28613	3.0967	3.18292	3.3506	3.31336	3.07823	3.36986	3.18263	3.39905	3.24193	3.17366	3.0522	3.14025	3.04126	3.15282	3.11193	3.02994	3.13181	3.44313	3.22435	2.96104	3.19457	3.08577	3.36789	3.03598	3.35244	3.09617	3.15259	3.14026
UTS2R	1553262_a_at	6.70203	6.7001	6.80682	6.75406	6.71352	6.86809	6.82088	6.74906	6.39568	6.48658	6.40129	6.87356	6.7712	6.8805	6.59245	6.65063	6.21135	6.44738	6.46249	6.91807	6.62992	6.6399	6.89606	6.67782	6.72663	6.62519	6.94742	6.56751	6.4642	6.82811	6.46096	6.80107	6.58934	5.77015	6.41412	6.7811	6.84225	6.50411	6.61627	6.50358	6.51025	6.44865	6.63412	6.48383	6.43472	5.97756	6.39161	6.49044
USH1G	1553263_at	5.08941	5.21115	5.33605	5.54778	5.75449	5.75658	5.36143	5.89329	5.25336	5.36892	5.4467	5.5683	5.6309	5.2988	5.38406	5.17485	5.33239	5.04762	5.20167	5.75118	5.21417	5.47349	5.68577	5.30696	5.05035	5.57177	5.49732	5.25546	4.6799	5.43615	5.06346	5.52489	5.52641	5.60857	5.0841	5.15704	5.55068	5.15842	5.61961	5.70908	5.36952	5.61347	5.44194	5.37599	5.17483	5.31752	5.51116	5.73973
SYN1	1553264_a_at	5.16961	5.61828	5.02784	5.17046	5.71256	5.54984	5.53547	5.54265	5.06504	5.46093	5.4193	5.87139	5.50404	5.4043	5.00218	5.20172	5.1121	5.1217	5.07001	5.44495	5.27736	5.29046	5.5287	5.01561	5.65133	5.63713	5.81945	5.73163	4.71724	5.40885	5.43489	5.13054	5.74733	4.90161	5.56897	5.32867	5.54906	5.62457	5.58324	5.38186	5.2712	5.53216	5.1856	5.47066	5.4653	4.94662	4.98868	5.34543
SLC23A3	1553265_at	3.72298	3.85929	4.38867	3.89231	4.23962	3.52585	3.76493	4.48719	3.92199	4.26527	4.57409	4.10918	3.90193	3.92295	4.22545	3.38648	3.87586	4.08693	3.61582	4.44649	3.8276	3.96311	3.63479	3.62645	3.58223	4.01938	4.10858	3.86731	3.65342	4.1921	3.84954	4.01463	3.98644	3.78506	4.01841	3.76718	3.86574	3.89356	4.08158	3.63618	3.91546	4.30524	4.17484	3.75751	3.75291	3.74922	3.79135	3.79812
CNOT6L	1553266_at	3.24622	3.00056	3.08605	3.26325	3.32057	3.13749	3.42678	3.33049	3.35217	2.99228	3.03802	3.17251	2.97966	3.05879	3.14737	3.0622	3.25162	3.17327	3.33585	3.04444	3.20471	3.07285	3.29361	3.07833	3.36019	3.02194	3.28044	3.0493	3.29434	3.66612	3.31222	3.2252	3.07664	3.19247	3.20071	3.46086	3.20287	3.16459	3.05671	3.07723	3.09983	3.08565	3.17355	3.06898	3.04675	3.07661	2.97623	3.10668
CNOT6L	1553267_a_at	4.90514	4.38099	4.75202	3.98666	4.03145	3.91011	4.15564	5.40533	4.53212	3.86904	3.58141	4.26923	3.7847	4.10157	4.26483	3.93068	4.57673	3.76671	3.82245	4.34154	4.77109	4.06955	4.50593	4.00241	3.93751	3.8941	3.89337	3.87577	3.81059	4.8857	3.88741	4.22396	3.7885	3.77949	3.656	4.08832	3.5658	3.45685	4.50606	4.37685	3.79823	4.13101	4.05454	4.62725	4.12643	4.19598	4.22937	4.22893
RHBDL3	1553268_at	3.86499	4.32181	3.91965	4.12672	4.04952	3.99643	3.44157	6.18398	3.94505	4.32452	3.72736	3.80948	4.64855	3.83524	3.98243	4.3763	3.94602	4.27975	3.6798	3.879	4.69401	3.84196	3.87237	3.70256	3.80097	3.79718	3.9034	3.98654	3.75195	3.84907	3.6868	5.04209	3.81951	4.18058	3.99641	4.07096	3.79197	4.76063	4.2549	3.91901	3.78107	4.03429	3.97316	4.12425	3.8168	4.16893	3.87942	3.83788
1553269_at	1553269_at	5.1521	6.61442	6.37205	6.65351	4.11751	4.77461	4.87373	7.30593	6.24221	4.66225	4.73702	4.1101	3.93686	8.07649	6.87456	5.51261	4.32478	5.59122	5.34877	5.138	4.88049	5.0515	5.36404	5.44888	6.76952	4.71622	5.12897	5.0722	5.18865	4.88045	5.66555	5.89577	7.36852	5.4353	5.6871	6.26885	5.4242	5.44393	7.48091	5.70706	5.75188	5.90356	5.53479	5.58054	5.67582	5.8048	5.50358	6.16561
DIP2B	1553271_at	4.04211	4.13078	4.67725	3.81619	3.67871	4.0006	3.7539	4.05147	4.21617	3.82179	5.79319	4.4589	3.63307	4.04167	4.53053	3.50509	4.10109	5.28357	4.30509	3.98557	3.92922	3.93831	3.78295	3.88319	4.51862	3.56442	4.17435	3.84458	3.87157	3.81604	4.04892	4.34168	4.34103	5.10194	4.19899	3.78996	4.08346	3.9158	4.56382	5.06927	3.67292	3.8741	3.65815	4.65199	3.5237	4.99429	3.77206	3.70644
SLC36A1	1553272_at	4.05495	4.24702	3.89675	4.00523	3.81713	4.10184	3.93262	4.40189	3.86311	4.16521	4.20108	4.43647	4.24629	3.81354	4.11797	4.03531	3.89605	3.85256	3.86842	3.76539	3.86118	3.93827	4.12145	3.94048	4.31782	4.15758	3.99857	4.32771	3.90989	4.44944	4.06058	4.10097	3.95523	3.94034	4.03072	4.10786	4.29516	3.68864	4.31699	4.0972	4.00651	4.21307	4.29242	3.87144	3.88666	3.90346	3.75235	3.70205
SNRNP48	1553274_a_at	8.29579	8.74745	8.06368	8.58107	8.87757	8.11033	9.01439	7.071	7.71922	7.76676	7.3391	6.84145	9.19554	8.23506	7.56001	9.03777	6.49328	7.65194	8.43116	9.24525	9.32585	9.5076	6.94264	7.8322	7.90053	8.20806	7.16691	7.44717	7.45758	7.61918	7.00879	7.95044	7.97801	7.9409	7.99923	8.00539	7.55722	8.47592	7.98843	8.0581	7.43268	6.42437	7.77169	7.51323	7.83813	8.84832	9.14019	7.12881
1553275_s_at	1553275_s_at	3.90124	4.11115	3.83706	4.11662	4.24155	4.76825	4.78007	3.63223	3.57537	6.66664	4.65121	4.11419	8.1601	4.32829	3.90295	4.08759	4.24092	4.33182	3.95085	4.12915	5.81253	8.51887	3.96775	3.76989	3.71307	3.94932	3.94703	8.63251	6.59016	3.83017	3.69916	3.64865	3.88438	3.57587	3.8746	3.85469	3.82624	6.81166	3.55972	3.82551	8.93103	3.58954	8.40844	4.01732	7.6529	6.51762	4.11479	4.23602
ZNF560	1553276_at	3.42354	3.39916	3.41155	3.10781	3.30139	3.63995	3.18308	3.18761	3.19427	3.31606	3.1637	3.20242	3.24012	3.1729	3.19803	3.21496	3.23975	3.17123	3.30663	3.41556	3.33224	5.20212	3.24941	3.36723	3.57299	3.40853	3.31435	3.34051	5.58153	3.27585	2.95772	3.31589	3.43384	3.3408	3.17924	3.42496	3.36712	3.18821	3.11511	3.578	3.20547	3.2294	3.17062	3.31536	3.96164	3.33906	3.40419	3.56364
RTTN	1553277_at	3.11889	3.14311	3.49516	3.67593	3.56631	3.46511	3.58841	3.38914	3.41097	3.15521	3.3661	3.34903	3.31459	3.10718	3.21387	3.1525	3.42248	3.98538	3.19459	3.30188	3.34285	3.12095	3.15305	3.13156	3.42537	4.14025	3.15407	3.50142	3.34531	3.73298	3.43207	3.30232	3.41529	3.71488	3.19384	3.30413	3.49814	3.21396	3.4285	3.47268	3.44086	3.32112	3.45652	3.31586	3.66398	3.57089	3.34409	3.46899
BTNL9	1553279_at	6.17853	5.91491	5.92073	5.51398	5.52531	6.12668	5.60557	6.07885	5.68971	5.61793	5.90323	6.04623	5.24239	6.32549	5.71668	5.50875	5.57879	6.83133	5.58736	6.00502	5.50469	5.30533	6.09363	6.251	6.18188	6.5727	5.88571	5.37637	4.76188	6.55239	6.01647	6.02779	6.10377	5.70707	5.32634	5.85562	5.7797	5.93214	5.81727	5.68577	5.48602	5.93556	5.52034	5.60862	5.33262	5.44655	5.28279	5.93511
PUS10	1553280_at	5.55519	5.66127	5.15633	4.18347	5.70918	4.47858	5.15382	5.05044	4.64912	5.23171	4.42335	5.63117	5.27574	5.61008	4.80835	4.96116	5.36208	5.51151	5.06115	5.14474	5.25904	4.61556	4.87014	6.21428	4.58832	5.25223	6.04576	4.94277	4.68147	5.11555	4.64974	5.58732	4.78436	5.00639	5.75068	4.67997	5.48592	5.8151	4.44995	4.74398	5.26924	4.63743	4.38753	4.52328	4.85118	4.69379	4.96539	4.39729
PLCXD2	1553281_at	4.38554	4.18352	4.36857	4.43562	4.39693	3.9151	4.27086	4.44662	4.29106	4.26029	4.45094	4.17889	4.38196	3.95898	3.94805	4.14861	4.24473	3.88017	3.96317	4.16501	4.26797	4.22603	4.42696	4.63326	4.43383	4.66239	4.32546	4.11388	3.98874	3.96695	4.30345	3.98234	4.51326	4.10718	4.31228	3.61567	4.30375	3.98221	4.59899	4.61994	3.99708	4.60216	4.00927	4.63809	4.04623	4.40177	4.20813	4.18839
C21orf128	1553282_at	3.71095	4.07007	3.78338	4.09617	4.20075	3.96484	3.73974	3.92861	4.17546	3.97576	4.139	3.83622	4.05919	3.65882	3.76489	3.56192	3.82518	4.96153	3.59535	3.96636	3.86886	3.78028	3.73569	3.84668	3.78074	3.77103	4.00265	3.67335	3.71567	3.87983	3.77566	4.12242	4.07355	3.98275	3.75712	3.68736	4.04535	3.95636	3.93662	4.03003	4.20896	4.18149	3.71036	4.0404	3.81308	3.99757	3.96107	3.87726
LMLN	1553284_s_at	4.81894	5.0056	4.82518	5.71966	4.62242	5.32005	4.8715	4.67953	4.79113	4.48144	4.09518	4.24926	5.05789	4.65705	5.00432	4.53911	5.1564	4.66542	5.13907	4.42054	4.41531	4.02975	4.78866	5.11475	5.41393	4.56705	4.68642	4.69504	4.35296	4.26951	4.95163	5.0325	6.25915	4.60273	5.0121	4.44226	5.27307	4.72913	4.76215	5.27737	5.22084	5.11194	4.94713	4.57982	4.81286	5.37631	4.69069	4.93677
RAD9B	1553285_s_at	3.81002	3.67773	4.94508	3.66973	3.85159	3.75119	4.65865	3.61938	3.67248	3.44787	3.77609	3.43435	3.71719	4.25428	3.56771	3.67435	3.52523	3.73804	4.28147	3.7968	3.87719	3.84679	3.85485	3.69073	3.69643	3.87733	3.88143	3.78432	3.76859	4.55371	3.74509	4.01788	3.93583	3.68267	4.49729	3.57802	3.72061	4.53662	4.22556	3.52002	3.94028	3.53905	4.36067	3.49475	3.93012	4.0483	3.59712	5.19057
ZNF555	1553286_at	6.13499	7.08028	7.05319	6.32834	5.98851	5.91581	5.51564	7.06693	6.62037	6.45485	5.09098	4.57825	7.26553	6.30386	6.36211	6.62696	6.11864	6.03027	6.18712	5.63123	6.04814	6.40919	6.56518	6.0374	7.48694	6.24692	6.60878	6.85371	6.30827	6.23855	6.65862	7.37655	6.48164	6.56539	4.79403	5.86374	7.059	6.48888	6.92201	6.24994	6.11348	5.64289	6.12457	6.1259	5.81106	6.90903	6.83751	6.80887
NYAP1	1553288_a_at	3.7316	3.99559	3.55556	3.77457	3.8321	4.08326	4.01226	4.30392	3.64293	3.86636	3.93227	3.93547	3.90535	3.75957	3.69062	3.82279	3.71201	3.67137	3.48752	4.24176	3.6749	3.84828	3.88559	3.67611	3.66256	3.90229	3.81312	4.15977	3.64768	4.18663	3.72201	3.74669	3.76841	3.61258	3.50351	3.75374	4.54632	3.74582	4.02219	4.13229	3.77678	3.81849	3.71989	4.12839	3.58589	3.86449	3.66235	3.89167
SGK494	1553292_s_at	6.3926	7.32292	6.98469	6.35756	6.23714	6.1437	7.01307	8.16065	7.66017	6.18331	7.43313	7.94875	7.80004	6.94793	7.65647	7.09935	8.29602	7.69799	7.94121	7.83348	7.14674	6.99957	6.84817	8.19316	7.28219	7.42588	7.52961	6.62163	8.6885	6.93824	6.82524	6.79375	8.55295	6.99005	7.38481	7.61359	8.00698	8.21908	7.61733	8.0786	5.90903	8.21701	5.36385	10.0179	5.67202	7.45575	6.20686	8.68856
MRGPRX3	1553293_at	3.56545	3.23298	3.25658	3.66341	3.22374	3.69522	3.27546	3.40477	3.35421	3.2381	3.2359	3.57506	3.52854	3.44948	3.59731	3.35617	3.41273	3.50616	3.40173	3.45482	3.24937	3.43651	3.56168	3.35226	3.47826	3.35809	3.43468	3.45954	3.88832	3.50397	3.30988	3.37771	3.34625	3.18425	3.3747	3.3424	3.47856	3.43331	3.53021	3.41512	3.3161	3.3636	3.51104	3.25569	3.49678	3.21538	3.34033	3.43159
ABCA13	1553295_at	3.41335	3.34513	3.52172	3.2192	3.2116	2.98455	3.14327	3.19865	2.99287	3.08978	3.38905	3.06754	3.0528	3.45696	2.99817	3.33745	3.2537	3.43095	3.27011	3.34327	3.6424	3.15748	3.24042	3.3809	3.20479	3.38282	4.01888	3.43748	3.0268	3.31916	3.20987	3.33095	3.36262	3.27132	3.12401	3.33836	3.36034	3.28652	3.28903	3.23211	3.40206	3.22389	3.36812	3.21506	3.33263	3.14265	3.10949	3.59935
GPR128	1553296_at	3.26499	3.47618	3.68754	3.49294	3.6857	3.67638	3.56869	3.45182	3.38712	3.37855	3.58575	3.69753	3.47363	3.57545	3.39134	3.49855	3.39736	3.69834	3.6998	3.4367	3.41417	3.35555	3.60972	3.41683	3.76102	3.63131	3.67813	3.74543	3.35704	3.44478	3.54955	3.85791	4.1386	3.63837	3.46971	3.46915	3.58295	3.39478	3.61357	3.67382	10.6678	3.68056	3.42548	3.42049	3.38887	3.2976	3.52767	3.55677
CSF3R	1553297_a_at	4.56208	4.98127	4.55777	4.36585	5.40753	4.44287	4.85598	4.6168	4.39183	4.39902	4.86788	4.94531	4.58332	4.68814	4.85661	4.51229	4.57969	4.08201	4.32921	4.83518	4.38644	4.09689	4.75343	4.44601	4.58808	4.71276	5.00481	4.28466	4.04132	5.08104	4.78569	4.60475	4.17489	4.08173	4.35349	4.61625	5.09477	4.00504	4.39028	5.0835	4.32228	4.64489	4.33507	4.56271	4.08981	4.47353	4.12099	4.34456
C17orf77	1553298_at	3.45714	3.43818	3.44549	3.4943	3.43013	3.36481	3.80858	3.3317	3.42009	3.44452	3.51309	3.6912	3.44651	3.62352	3.58384	3.40637	3.53438	3.40171	3.32331	3.44579	3.34179	3.49281	3.94431	3.38706	3.37035	3.42216	3.81804	3.471	3.60928	3.78279	3.52246	3.50043	3.38941	3.91536	3.99227	3.63876	3.58424	3.72242	3.49634	3.55314	3.47229	3.42291	3.40574	3.34126	3.48218	3.58357	3.35708	3.43675
DUSP5P	1553299_at	3.89967	4.42827	7.23378	4.21122	3.8933	4.39287	4.01726	4.66231	3.96567	4.63344	3.69233	3.9495	4.91367	4.55261	4.21584	4.43268	4.11668	3.86284	4.15271	3.94395	4.12874	3.70905	4.30541	3.96041	4.15445	5.68566	3.88466	4.59615	4.50048	5.61991	3.81341	5.32921	4.09865	3.98187	5.94534	4.10499	3.71122	5.45782	4.06648	4.11832	3.69015	4.93624	3.7838	3.97957	4.55686	4.36837	4.73295	4.90871
DGKH	1553300_a_at	5.60548	5.61979	7.42234	4.27429	5.59266	4.95811	4.72216	6.15568	5.70478	5.43252	4.00377	4.96752	5.32161	6.4527	4.97232	4.97405	6.01384	5.82561	5.87947	4.58488	5.40427	6.09917	4.70213	6.08492	7.20265	5.12479	4.66084	5.2513	6.47548	4.98869	4.35284	5.3778	5.10907	5.01966	5.98577	5.25516	5.49179	4.28014	6.16484	6.60171	5.94829	5.06602	5.96712	4.84487	6.38103	5.329	5.1685	5.28793
TMEM182	1553301_a_at	4.5434	3.9982	3.7621	3.59154	4.54433	3.88217	4.84368	4.12428	4.29751	4.04952	4.19266	4.52203	4.14246	5.2145	4.06362	4.75566	4.32832	5.35699	5.52933	5.16123	3.94903	4.02858	3.68976	4.40613	4.20139	4.00896	4.28441	3.93476	5.26545	3.91696	5.34738	4.8592	4.28243	4.56559	5.1343	4.49374	4.37943	3.87531	4.12854	4.02877	3.67463	4.54503	3.78631	3.78754	3.88663	3.88442	5.27648	5.81813
C16orf46	1553303_at	4.2527	4.35847	4.20952	4.3333	4.9728	4.39348	4.77488	4.83133	4.42367	4.31885	4.33863	4.48446	4.13791	4.37584	4.42453	4.3308	4.1173	4.18075	4.13149	4.81123	4.19703	4.34977	4.39717	4.40487	4.42343	4.85413	4.68642	4.38248	4.35217	4.16179	4.30213	4.4121	4.39216	4.43599	4.47474	4.30191	4.2927	4.20693	4.52142	4.20026	4.10249	4.25403	3.93259	4.35561	4.32313	4.2703	4.1271	4.54988
LSM14B	1553304_at	4.70593	5.00144	5.90924	4.39644	4.98777	4.36817	4.92218	6.45742	5.39121	4.72079	4.68148	4.94267	4.53258	5.30789	5.68833	4.57665	4.97356	4.38858	4.52091	5.53607	4.58311	4.27578	4.31798	4.479	4.7736	4.34882	4.45917	4.22582	4.14774	4.39967	4.39758	4.45802	4.52843	4.07462	4.07976	5.13239	4.20272	4.52515	5.21554	5.25312	4.37258	5.57571	4.34233	4.72203	4.71819	4.73717	4.55056	4.98007
CASP8	1553306_at	3.71993	3.69164	3.6572	3.69602	3.89662	3.86694	3.60165	3.73352	3.44975	3.61561	4.00249	3.67206	3.85381	3.61856	3.7944	3.41265	3.59754	3.72391	3.74849	3.86264	3.64619	3.74546	4.05584	3.86189	4.27007	3.88055	3.73313	3.82774	3.59511	3.89568	3.8405	3.68533	3.77352	3.99162	4.07963	3.97456	3.657	3.76414	3.9507	4.02134	3.79947	3.66971	3.78796	3.91868	3.64724	3.87119	3.764	3.64438
PLB1	1553310_at	3.23677	3.46486	3.41132	3.27132	3.22374	3.43309	3.50441	3.25065	3.40869	3.26944	3.19547	3.51818	3.17218	3.26919	3.4848	3.29754	3.07198	3.20945	3.27872	3.37991	3.38665	3.40057	3.39939	3.3194	3.47204	3.62977	3.46819	3.32637	3.18615	3.81099	3.34863	3.38145	3.24283	3.34935	3.16817	3.45203	3.31589	3.23378	3.01104	3.20032	3.12503	3.35691	3.15398	3.14895	3.17325	3.26224	3.25206	3.43675
C20orf197	1553311_at	3.68382	3.56656	3.75562	3.77543	3.66235	3.78217	3.41931	3.63988	3.48356	3.4053	3.4917	3.56394	3.74011	3.5248	3.80131	3.55157	3.63547	3.66804	3.55301	3.53686	3.63315	3.60781	3.7352	3.85479	3.49342	3.59635	3.47933	3.66547	3.47968	3.40423	3.50673	3.85165	3.37288	3.63521	3.60898	3.56396	3.74581	4.04442	3.73824	3.87154	3.50996	3.70949	3.53902	3.62943	3.7369	3.63113	3.64853	3.89055
SLC5A3	1553313_s_at	5.00134	5.71136	5.14832	6.13236	5.27065	5.28551	5.83199	5.40821	4.61278	5.06917	4.6103	5.33059	6.78916	5.71836	5.29057	5.4494	5.13997	4.93557	5.365	5.96673	4.72564	4.82073	5.11114	5.02581	4.68658	4.90037	5.87334	4.77863	5.12011	4.78787	6.07387	4.6587	4.53821	4.24531	4.55085	4.53806	4.01095	5.09607	5.22647	4.80879	5.81496	4.97729	6.30833	5.64304	4.90973	5.60481	6.27554	6.17415
KIF19	1553314_a_at	3.48515	3.4366	3.82147	3.52443	3.45064	3.62229	3.87592	3.55217	3.57604	3.80167	3.77051	3.66262	3.57555	3.66859	3.56861	3.51863	3.35257	3.50018	3.66239	3.89863	3.74098	3.87706	3.91372	3.5122	3.45806	3.59681	3.89147	3.67605	3.63035	3.84588	3.6555	3.6368	3.70146	3.61806	3.75155	3.78256	3.89115	3.64798	3.60528	3.5379	3.62577	3.40369	3.59226	3.65416	3.46038	3.63286	3.66872	3.96133
SLFNL1	1553315_at	4.00978	4.45606	3.83457	4.0772	4.27915	3.99783	4.03616	4.1964	4.12144	3.58841	4.06508	3.99755	4.08548	4.01432	4.10668	3.98898	4.17283	4.27628	4.12896	4.07582	4.19994	4.33182	3.88604	4.2215	4.13474	4.15414	5.36054	4.029	4.23057	4.1639	3.76293	3.81393	3.93661	3.67517	4.15262	3.6752	4.12876	4.08953	3.80522	4.1678	3.68407	3.97658	3.75403	4.03583	3.79532	4.17526	4.19294	4.00238
GPR82	1553316_at	3.70148	3.84806	3.7707	3.94584	3.88637	4.02721	3.87717	3.7129	3.85116	3.95533	3.80907	4.20891	3.88286	4.12453	4.0906	3.73352	3.83467	3.82842	4.0815	3.96396	3.97775	4.28468	3.67655	3.94442	4.01799	4.01854	3.73459	3.59189	3.78034	4.01412	3.91542	3.89668	3.89787	3.81945	4.01158	4.02248	4.11643	3.76382	3.9171	3.92355	3.71468	3.93789	3.80977	4.03946	3.81284	3.86365	3.57824	3.74857
GPR82	1553317_s_at	3.35344	3.28187	3.33491	3.20643	3.19459	3.2133	3.41372	3.16695	3.05811	3.14696	3.16796	3.15654	3.2998	3.23305	3.13444	3.23486	3.40418	3.20685	3.19456	3.34177	3.25996	3.23495	3.32629	3.32852	3.11023	3.08256	3.19754	3.17045	3.09449	3.23516	3.24236	3.20834	3.34371	3.22961	3.02361	3.27727	3.18601	3.36418	3.26857	3.19178	3.18304	3.09394	3.28758	3.13905	3.09794	3.49175	3.08898	3.38927
RIBC1	1553318_at	3.80919	4.1421	4.08181	4.21315	3.77218	3.97212	3.64026	4.29794	3.8508	3.99215	4.17785	3.907	3.72083	4.1604	3.95526	3.71581	3.68816	3.79151	3.70601	3.82048	3.52482	3.84981	4.04477	4.17657	3.94954	3.92913	3.96211	4.32501	4.04774	3.92056	3.85647	4.04389	4.09169	3.86273	4.05973	4.10485	4.20182	3.68815	4.09556	4.51224	4.15645	4.471	4.25899	3.84754	4.2672	4.00521	4.02972	3.65753
OXGR1	1553319_at	6.99959	3.53332	3.33717	3.38045	3.57772	3.73499	3.71307	3.64992	3.58323	3.6008	3.6522	3.56583	3.41453	3.64326	3.52282	3.46375	4.10297	3.29409	3.56985	3.89411	3.51292	3.41919	3.75993	3.3378	3.22943	3.88377	3.7622	3.60926	3.64986	8.18662	5.43491	4.37233	3.9255	4.85841	3.29457	3.5836	3.37132	3.3358	3.77838	4.36327	3.54073	3.44155	3.71085	3.54675	3.57119	3.46478	3.68269	3.67622
CDC14C	1553320_s_at	3.42186	3.19633	3.3708	3.15222	3.28485	3.32039	3.10819	3.17948	2.99524	3.10152	3.37112	3.24209	3.08457	3.34257	3.21814	3.14525	3.4249	3.36769	3.18292	3.44701	3.29218	3.32134	3.36355	3.49007	3.37474	3.29715	3.17703	3.05054	3.31125	3.42286	3.26654	3.24313	3.19506	3.32075	3.01782	3.20346	3.39763	3.12058	3.14022	3.38526	3.09489	3.21721	3.08365	3.23079	3.02607	3.36186	3.19168	3.38092
SULT1C4	1553321_a_at	3.58442	3.44053	3.45617	3.45622	3.55564	3.56981	3.49979	3.59946	3.74287	3.61411	3.70838	3.67837	3.45246	3.4597	3.52838	3.37215	3.63987	3.39296	3.35076	3.50954	3.57348	3.54872	3.7736	3.7223	3.55896	3.65078	3.69875	3.50294	3.66225	3.73046	3.74464	3.53082	3.46722	3.36533	3.61605	3.49253	3.69099	3.49261	4.30712	3.80401	3.53226	3.36663	3.66217	3.5965	3.39018	4.16814	3.49586	3.50832
TEAD1	1553322_s_at	5.15496	5.45983	4.07925	6.91529	5.64176	5.85036	4.85565	5.45313	5.64603	6.01745	5.28784	6.10022	6.74884	8.11247	4.6026	4.96784	6.46506	5.6559	5.81033	4.54258	5.87719	7.3104	4.56779	5.0873	4.3727	5.46327	4.16508	6.89633	5.46265	6.29487	5.53129	4.39769	5.01293	4.123	4.16222	5.04281	4.40396	5.5232	4.58354	5.44686	7.78549	6.12056	8.08867	5.99393	7.97931	5.71429	7.46417	8.16297
CATSPER2	1553323_a_at	5.06733	5.85675	5.94509	5.06708	4.8228	5.1737	5.02086	5.52491	4.98787	4.86451	5.53882	4.93402	4.9521	5.46896	5.04139	5.00858	5.10532	5.54919	5.13534	5.80688	5.12099	5.08741	5.14229	5.1878	5.89442	5.64284	5.87572	4.79305	5.15461	5.33001	5.20333	5.78584	5.71714	5.05437	5.26126	4.94601	5.07623	4.86016	5.58592	6.02702	5.3514	5.44073	5.22048	5.46756	5.00816	4.92803	5.29215	5.17393
POU5F2	1553325_at	3.93827	4.54015	3.95243	4.24224	4.3254	3.88911	4.0583	3.99309	3.74421	3.8547	4.02469	4.1081	4.09002	4.05345	4.10565	4.46307	4.43733	4.58266	3.92999	4.06377	4.20484	4.39258	3.92934	4.02432	3.87515	3.88466	3.9587	3.75807	3.8169	4.5388	3.91164	3.98875	3.96352	4.05204	3.95395	3.95608	4.09034	3.71664	3.99853	4.10751	3.80202	3.89209	3.82723	4.09943	3.76254	3.70736	3.93954	3.82963
RXFP2	1553326_at	3.61156	3.5036	3.51403	3.61558	3.47847	3.49568	3.72348	4.14912	3.52023	3.70272	3.6422	3.65779	3.68294	3.79417	3.50098	3.41545	3.77332	3.61842	3.49586	3.4092	3.59744	3.43836	3.70603	3.79601	3.37554	3.86031	3.74649	3.75617	3.30772	3.77577	3.7469	3.50822	3.66852	3.62879	3.64196	3.64395	3.41031	3.32649	3.57321	3.94777	3.61351	3.69127	3.55143	3.71771	3.78629	3.62752	3.28986	3.87038
BEND7	1553327_a_at	3.86342	3.96091	3.66372	4.14494	3.93982	3.77464	3.95974	4.10793	4.05162	3.97981	3.91116	4.00863	3.77793	4.03253	3.82084	3.78175	3.80796	4.11389	3.52552	3.92724	4.17763	3.74517	3.73049	3.95409	4.07727	3.94778	4.23729	3.63035	3.75208	4.21819	3.68887	3.62402	3.98652	3.78224	3.69217	4.05617	4.10367	4.09877	4.11738	3.85232	3.73044	4.09999	4.00881	3.88152	4.01396	3.94552	3.87942	3.83726
SLC18A2	1553328_a_at	3.79904	4.07954	3.84211	3.51946	3.65071	3.54548	3.82797	3.63223	3.59207	3.82995	3.72738	3.94743	3.83759	3.76525	3.56537	3.67395	3.82615	3.32181	3.71925	3.68322	3.6424	4.38038	3.70301	3.78472	3.92928	3.9613	3.66089	4.03964	3.57782	3.79271	3.61206	3.96614	3.69789	3.35287	3.74224	3.76122	3.74481	3.50181	3.77676	3.80399	3.70992	3.95904	3.998	3.81755	4.17904	3.67623	3.50894	3.72211
C7orf45	1553329_at	3.18798	3.44002	3.23656	3.23168	3.3109	3.17595	3.37715	3.74755	3.37157	3.4157	3.47908	4.22146	3.28619	3.7084	3.34124	3.46375	3.82495	3.38847	3.15902	3.50013	3.29996	3.24574	3.49977	3.81666	3.60426	3.46981	3.57077	3.39154	3.30178	3.559	3.29892	3.41498	3.31446	3.41104	3.50979	3.38209	3.36064	3.21344	3.30384	3.33906	3.37781	3.30908	3.67978	3.41467	3.61446	3.28399	3.15315	3.40794
C7orf45	1553330_at	3.3913	3.43021	3.27947	3.35718	3.38129	3.52065	3.22002	3.35371	3.20983	3.125	3.20549	3.44877	3.06826	3.32165	3.16462	3.3949	3.02316	3.07877	3.18697	3.39762	3.09438	3.10318	3.10771	3.40058	3.35779	3.38281	3.25075	3.21082	3.18953	3.13918	3.15535	3.46772	3.26794	3.18571	3.22912	3.27228	3.24341	3.30233	3.30541	3.36635	3.136	3.13219	3.18795	3.12168	3.35987	3.23257	3.13432	3.2404
MAB21L3	1553333_at	3.40411	3.24865	3.33229	3.66347	3.97124	3.26774	3.56687	3.27285	3.35841	3.15521	3.59988	3.61573	3.33577	3.14323	3.60248	3.56394	3.41461	3.35665	3.83891	3.75868	3.62273	3.08766	3.35201	3.35114	3.38251	3.2938	3.4037	3.49142	3.29029	3.51828	3.66639	3.3303	3.52226	3.56119	4.97364	3.20218	3.26445	3.25253	3.2636	3.23923	3.88381	3.03922	3.38155	3.51894	3.33386	3.59909	3.3336	3.3657
LOC285696	1553335_x_at	3.51851	3.65639	3.66234	3.54942	3.7845	4.09021	3.59567	3.8151	3.68552	3.88259	3.90905	3.93989	3.65914	3.89731	3.58979	3.66749	3.86386	3.68902	3.89483	4.18238	3.6583	4.20525	3.7613	3.66155	3.37844	3.93776	3.83483	3.69684	3.50386	3.79577	3.63465	3.72665	3.7642	3.76248	3.50539	3.94316	4.04125	3.82251	3.95842	4.18715	3.62851	3.6151	3.59086	3.76096	3.71678	4.06224	3.54505	3.56293
MIER3	1553336_a_at	5.04069	4.51986	4.56134	4.75466	4.3834	4.524	4.12648	4.57039	4.58622	4.1324	4.31132	4.21332	4.48566	4.18562	4.64111	5.31698	4.21615	5.04177	4.22434	4.42039	4.89482	4.57244	4.30902	4.5344	4.25978	4.17249	3.86458	3.81586	4.34176	4.44365	4.31887	4.33194	4.32254	4.31872	4.05423	4.59589	3.97038	3.92254	4.84623	5.4694	4.59459	4.97469	4.7154	4.22421	4.47298	5.45525	5.31424	4.77406
C1orf55	1553338_at	6.35622	6.26377	6.84557	5.62535	6.09952	5.08405	6.85788	6.22917	5.52718	5.49478	5.45604	6.39309	6.13499	6.6504	6.13113	7.11999	6.24494	6.15871	6.31023	6.95432	6.997	6.56846	7.48636	6.6051	5.93816	6.15029	6.20177	5.02332	5.96668	6.22056	5.4075	6.30462	5.31016	5.43307	6.16518	5.6264	6.59957	5.49677	6.47877	7.29689	6.41239	5.86459	6.40028	6.96257	6.8289	6.01622	6.50409	6.92872
1553340_s_at	1553340_s_at	5.08749	5.06531	4.83183	5.46078	4.89389	5.21532	4.76411	5.0605	4.80425	5.09048	5.03921	5.00531	5.02138	5.24625	4.86994	4.90398	5.30014	4.75801	4.8632	5.19222	5.00256	4.93119	5.05806	5.40232	5.39102	5.04889	5.21692	5.12206	4.71747	5.18558	4.89867	4.95205	5.16098	5.16709	5.11768	5.12896	4.73275	5.24425	5.45309	5.03508	4.87117	5.18894	5.22782	5.25873	5.11461	5.07511	5.17696	4.96018
UROC1	1553341_at	3.42354	3.58527	3.46298	3.39133	3.4458	3.56082	3.51331	3.5393	3.26465	3.42114	3.38208	3.54745	3.4935	3.78739	3.62269	3.51579	3.38934	3.28023	3.40451	3.51923	3.34391	3.36283	3.36159	3.67032	3.58039	3.24561	3.39295	3.50575	3.37054	3.50533	3.45201	3.14322	3.34904	3.34768	3.50137	3.46679	3.45765	3.55326	3.45742	3.40741	3.50834	3.41711	3.30976	3.23728	3.6101	3.3072	3.56421	3.24722
PCDH15	1553344_at	3.42176	3.30749	3.40055	3.40537	3.20067	3.21226	3.6748	3.28732	3.1207	3.25051	3.3293	3.28812	3.32698	3.40153	3.22144	3.3762	3.39532	3.52243	3.32631	3.19969	3.6631	3.0702	3.35595	3.25783	3.57646	3.58474	3.36869	3.39044	2.97968	3.30897	3.2043	3.47711	3.22428	3.45982	3.43078	3.24905	3.55481	3.23038	3.3634	3.50017	3.18213	3.32636	3.22326	3.31894	3.39717	3.17567	4.04388	3.35784
TNRC6A	1553346_a_at	4.80092	4.80443	4.71848	4.05131	4.70486	4.78929	4.13075	4.03115	4.26265	4.38697	4.30427	4.54151	4.34448	4.81057	4.99563	4.31762	4.4611	4.89295	4.45347	5.0496	5.39965	5.45481	4.78185	4.31775	4.05197	4.51743	4.24914	4.6268	4.43252	4.30828	4.45761	4.2841	4.75105	4.18365	4.59212	4.65149	4.34564	4.35198	4.7991	4.84296	4.69748	4.46817	4.28631	4.57854	4.40281	4.3309	4.11436	4.43442
KCNA6	1553347_s_at	4.10695	4.29063	4.44108	3.8783	4.7164	4.31602	4.22305	4.60502	4.377	4.22784	4.46986	4.41509	4.41133	4.38303	4.42557	4.43459	4.34361	4.24284	4.24712	4.41896	4.42837	4.47274	4.65881	4.30922	4.22349	4.34082	4.50461	4.35508	4.29161	4.59474	4.35921	4.6902	4.50439	4.13473	4.23609	4.42022	4.37213	4.41553	4.6183	4.40205	4.13968	4.36438	4.41583	4.25744	4.27783	4.48269	4.03333	4.26502
NFX1	1553348_a_at	7.50902	6.74883	8.10246	6.38168	6.09478	7.13084	5.87967	6.315	7.59529	6.65573	6.99655	6.51776	5.70181	6.40791	7.013	6.33995	6.32334	6.58106	5.51688	6.6534	6.07532	5.74139	7.11425	5.19148	6.91727	7.09408	7.91383	6.51563	6.15346	7.06817	6.36813	7.32853	6.45373	6.39617	7.51924	6.64413	6.88632	6.30926	5.94962	6.05413	6.34316	6.37308	6.17592	6.70229	6.48866	6.49729	5.92119	5.7
ARID2	1553349_at	6.80991	6.87195	7.47128	5.44297	5.80721	6.47197	4.48102	7.37568	7.01143	5.46765	8.23003	6.29208	6.05899	5.72516	6.38311	5.35364	6.93386	7.625	6.27316	5.73429	6.1772	6.4793	5.94627	5.62118	6.93128	6.52499	5.44957	5.4776	5.73984	6.40613	6.99424	6.34764	7.48176	7.79978	5.91265	6.86837	6.30855	5.9109	7.33183	7.94357	5.33285	6.99906	5.16826	7.34094	5.25494	8.77295	5.63969	4.67305
FAM123C	1553350_at	4.04534	4.70473	4.64093	4.40931	4.29808	4.5359	4.637	4.52346	4.49404	4.57185	4.49605	4.8366	4.73911	4.5148	4.70048	4.64941	4.55355	4.60545	4.51938	4.55814	4.35805	4.81826	4.79688	4.47032	4.54214	4.23931	4.3769	4.64683	4.38116	4.61754	4.67264	4.97595	4.5541	4.57834	4.55418	4.79463	4.47074	4.47122	4.4629	4.5876	4.26498	4.54565	4.38336	4.40024	4.52356	4.44943	4.45981	4.56654
OTUD7A	1553351_at	4.26661	4.5929	4.19779	3.55424	4.26721	4.32102	4.08348	4.26506	4.95387	3.71381	3.97795	4.44425	4.10159	4.31266	4.29455	3.91456	4.27952	3.83146	4.36766	4.08916	4.16658	4.45205	4.24741	3.74168	4.2865	3.85066	4.00114	3.77037	4.0315	4.14014	4.21488	4.1411	3.95624	4.11312	3.75296	4.22895	4.27369	3.89218	4.28073	4.06646	3.81441	4.35771	3.74386	4.10248	3.79081	3.93474	3.77551	4.0799
ERVW-1	1553352_x_at	4.33795	4.20704	4.21649	4.62239	4.11235	4.55276	4.57367	4.59801	4.26898	4.54836	4.98369	5.5382	4.31574	4.37406	4.20498	4.11017	4.55046	4.08128	4.00247	4.48159	4.01085	4.32636	4.47321	4.27173	4.24062	4.26089	4.34466	4.16765	4.20556	4.11833	4.28715	4.07703	4.34137	4.42457	4.13321	4.32475	4.20355	4.53526	4.33563	4.44055	4.4072	4.5648	4.20306	4.17688	4.42319	4.34356	4.15134	3.91208
FLJ31958	1553354_a_at	6.36555	6.17051	6.42654	6.3368	6.83833	6.83662	6.44752	7.52088	6.24849	6.77025	6.68401	6.45009	6.74849	6.7754	6.62151	6.38819	6.61103	7.52956	5.99077	6.21959	6.30019	7.32381	6.32811	6.27756	6.63009	6.79879	6.56996	6.47754	5.97834	6.70793	6.10906	6.14044	6.89612	6.34051	6.06239	6.75375	6.45977	5.97041	6.65249	6.83628	6.68446	7.79519	7.26365	6.6758	6.52804	6.244	6.92609	6.72444
1553355_at	1553355_at	4.04737	4.39187	4.10604	4.14445	3.95307	4.18053	4.17158	4.39073	4.14818	4.02912	4.13431	4.93446	4.34023	4.27951	4.05934	4.1164	4.41503	4.45431	4.1737	3.99128	3.87881	4.20438	4.33722	4.3321	4.2254	4.36765	4.15256	4.23114	4.09238	4.32347	4.41919	4.22214	4.06001	3.76267	3.92588	4.44974	4.18548	4.27007	4.18364	4.34407	4.12691	4.27135	4.42668	4.17722	3.91754	4.14943	4.01842	4.18121
1553356_at	1553356_at	3.34956	3.31107	3.42064	3.39639	3.44386	3.36378	3.33388	3.54297	3.22614	3.39094	3.38798	3.27378	3.65173	3.45962	3.33263	3.2804	3.21823	3.37886	3.48282	3.26926	3.46445	3.39448	3.61203	3.2098	3.45114	3.43825	3.45164	3.49926	3.322	3.43347	3.4141	3.21853	3.36104	3.321	3.19892	3.45962	3.42807	3.30188	3.46915	3.68785	3.55792	3.32707	3.62686	3.58132	3.32805	3.36086	3.38794	3.68823
LOC158696	1553357_at	3.38389	3.71928	3.51106	3.39851	3.2311	3.46602	3.38227	3.52441	3.44344	3.52205	3.75437	3.27514	3.52745	3.46378	3.39978	3.36216	3.36502	3.61928	3.45662	3.83575	3.28771	3.50652	3.40856	3.58824	3.7129	3.91628	3.47479	3.44494	3.15353	3.39717	3.60164	3.39159	3.52872	3.60499	3.42004	3.33615	3.62875	3.403	3.72303	3.49187	3.55334	3.50104	3.38938	3.62855	3.39	3.40524	3.47317	3.48474
FBXL18	1553359_at	5.65272	5.93314	5.5144	5.85579	5.99766	6.28564	6.31813	5.92018	5.63511	5.79734	5.53565	5.77991	5.67141	5.785	5.81425	5.29075	5.85697	5.37423	5.4433	5.63177	5.44144	5.49939	5.98495	5.87843	6.11287	5.4266	6.01791	5.7944	5.24527	6.46466	5.90945	5.46479	5.76582	5.45408	5.8557	5.6496	5.79737	5.45212	6.0507	5.84417	5.73675	6.0645	5.59852	5.66904	5.47584	5.2232	5.66464	5.82311
FBXL18	1553361_x_at	5.83989	5.4939	5.51763	6.12677	6.07461	5.71628	5.75851	6.12764	5.56485	6.08541	5.56145	6.02633	5.90306	6.02523	5.78366	5.30293	5.56122	5.38198	5.36379	5.79823	5.74425	5.65376	5.85698	6.11677	5.90821	6.09033	5.79148	5.51647	5.3124	6.0566	5.58865	5.70866	5.73982	5.61698	5.49971	5.93819	6.0972	5.61821	6.11617	5.84299	5.84332	6.04241	5.7155	5.81212	5.94769	5.5345	5.20832	5.75663
DNAH6	1553362_at	3.22063	3.12437	3.42207	3.34176	3.16175	3.41485	3.30338	3.24527	3.13957	3.13623	3.05616	3.45303	3.25488	3.3514	3.09744	3.2026	3.20619	3.12686	3.33572	3.26616	3.09772	3.19829	3.32015	3.27177	3.23195	3.24298	3.2655	3.38239	3.4139	3.34753	3.20129	3.16111	3.4195	3.33342	3.36757	3.27013	3.35471	3.13316	3.44379	3.30428	3.17848	3.16669	3.17062	3.19358	3.48117	3.06671	3.36087	3.31399
C6orf195	1553363_at	3.50918	3.69881	3.49736	3.77523	3.69672	3.9098	4.02543	3.76012	3.90012	3.67165	3.51974	3.65934	3.79339	3.78635	3.55973	3.52656	3.81718	3.93697	3.92753	3.7716	3.60184	4.20438	4.09916	3.38269	3.90789	3.66371	3.80336	3.27257	3.57364	4.14897	3.69268	3.67283	3.81951	3.95334	3.68889	3.65643	3.88962	3.7264	3.46846	3.60132	3.30633	3.6215	3.65834	3.70837	3.6414	3.52683	3.48484	3.66552
PNPLA1	1553364_at	3.86749	3.61066	3.56333	3.78136	3.69915	3.67543	3.82222	3.60947	3.60872	3.66137	3.684	3.643	3.80595	3.68111	3.60968	3.93165	4.00691	3.50495	3.8886	4.05982	3.75277	4.07273	3.98014	3.64662	3.42367	4.04337	3.84662	3.67276	3.97005	3.65192	3.74226	3.7029	3.69492	3.72114	3.72652	3.71272	3.47076	3.76306	3.6	3.69641	3.71975	3.64881	3.61702	3.57806	3.43199	3.6532	3.69216	3.80458
DEPDC4	1553365_at	3.27488	3.5391	3.48089	3.65929	3.5967	3.62961	3.47089	3.42798	3.40822	3.77258	3.66026	3.63746	3.52782	3.58312	3.61455	3.30614	3.81685	3.60505	3.8161	3.6998	3.43303	3.649	3.71211	3.5775	3.72295	3.56442	3.73021	3.41016	3.64228	3.59906	3.90519	3.72976	3.2391	3.68267	3.6092	3.45696	3.54435	3.31381	3.83106	3.55816	3.36588	3.57588	3.55717	3.5995	3.59058	3.42479	3.34244	3.6428
1553366_s_at	1553366_s_at	4.7013	4.53762	4.48121	4.3803	4.57303	4.31044	4.83541	4.91686	4.75928	4.59066	4.70829	4.81804	4.75767	4.85339	4.77392	4.47209	4.77527	4.69054	4.56438	4.71852	4.67856	4.58706	4.78361	4.86857	4.5765	4.75407	4.98309	4.83801	4.39306	5.7568	4.76204	4.92905	4.92488	4.7347	4.48157	5.1024	4.91698	4.66987	4.72535	4.63193	4.70188	5.37437	4.72007	4.68328	4.54527	4.66319	4.56765	4.78851
COX6B2	1553367_a_at	4.46359	4.78225	4.26631	4.36035	4.75567	4.60581	5.20893	4.59358	4.20709	4.44653	4.31132	4.88565	4.50764	4.25422	4.61344	4.37142	4.36579	4.27147	4.49038	4.28605	4.34494	4.36942	4.52888	4.54772	4.29148	5.14068	4.77681	4.16506	4.22919	4.39687	4.12382	3.96099	4.08299	4.13938	4.26857	4.5762	4.46874	4.90032	4.35193	4.4327	4.24557	4.42596	4.35965	4.60713	4.00716	3.85039	4.20506	4.4828
FAM129C	1553369_at	3.79885	3.94412	4.14591	3.93499	4.00131	4.05283	3.87717	4.08293	3.9255	4.03422	4.07421	4.16202	4.18111	4.45861	3.87301	3.82766	4.01451	4.10614	4.04945	3.6405	4.06267	4.05533	4.56556	4.07402	4.24298	4.00205	4.17857	4.05761	3.96792	4.12063	3.74865	4.18216	4.43507	4.11366	4.23646	3.94501	4.22838	4.10761	4.37323	4.23377	4.21486	4.07233	4.3316	3.82412	3.98042	3.99162	3.90385	4.25077
EPHA10	1553371_at	3.69085	4.05724	3.68625	3.82452	3.62367	3.68117	3.68597	3.98762	3.71869	3.95085	3.80887	3.99192	3.68553	3.84083	3.49152	3.94464	3.51227	3.77591	3.67516	3.87961	3.3642	3.79319	4.39795	3.54191	3.87891	3.82265	3.49474	3.56456	3.52265	4.07166	3.71657	3.75409	4.19588	3.71175	3.51604	3.78901	3.8476	3.4267	3.7586	3.88924	3.80893	3.98101	3.75116	3.79693	3.70731	3.68127	3.45233	3.84891
1553372_at	1553372_at	3.99088	3.99479	3.89227	4.15218	4.1563	4.24848	4.06798	4.16243	3.92407	3.66589	3.85952	4.43013	3.93174	4.18432	3.82523	4.26002	4.08773	3.79605	3.90944	3.89597	3.88137	3.93924	4.00481	4.04964	4.10496	3.67287	3.74156	3.7702	3.78357	4.14302	3.84048	3.84574	3.77356	3.79369	4.06586	3.7537	4.06879	3.79514	3.92943	3.64936	3.85508	3.89909	3.92184	3.75705	3.9767	3.55926	3.88297	3.71664
WDR64	1553373_at	3.67848	4.11618	3.73017	3.95282	3.72628	3.83526	3.8464	3.74436	3.7616	3.53315	3.64841	3.69366	4.0526	4.02232	3.72901	4.10478	3.80893	4.24267	3.80471	4.38401	3.80571	3.59434	3.98081	3.89409	3.8722	3.92723	3.98885	3.75756	4.16159	3.8743	3.88064	3.96202	3.68579	3.55333	3.95562	4.01225	3.82521	3.78064	3.76897	3.77513	3.58546	3.60836	3.48971	4.00261	3.64724	3.86406	3.70003	3.53349
PRO2949	1553374_at	3.51976	3.63292	3.90199	3.68667	3.45276	3.53629	3.463	3.45453	3.46797	3.36947	3.48648	3.56906	3.56349	3.53346	3.63981	3.63626	3.75099	3.71973	3.47758	3.74544	3.63398	3.67319	3.41426	3.43465	3.79162	3.72934	3.81598	3.33092	3.48267	3.92786	3.61855	3.66743	3.36765	3.36991	3.67519	3.5083	3.64137	3.71507	3.50756	3.42397	3.22539	3.40607	3.36622	3.39117	3.43505	3.47667	3.45894	3.47851
BTBD9	1553375_at	4.32758	4.48962	4.71162	4.49882	4.1307	4.09797	3.74009	4.01758	4.09342	4.35481	3.88994	3.86247	4.0843	4.18845	3.66877	3.64211	3.74247	3.7732	3.84708	4.97075	3.75142	4.12502	4.20587	3.78436	4.36547	4.29724	4.04956	3.74092	3.64274	3.94055	3.80636	3.82536	3.99343	3.9069	3.56164	4.18471	4.63663	3.49955	4.06749	4.28141	4.15949	3.6882	4.1876	3.72955	4.23086	3.6209	3.9259	4.10381
AXDND1	1553376_a_at	3.24882	3.34137	3.54791	3.82766	3.52402	3.41245	3.45354	3.3898	3.40353	3.55142	3.47062	3.52615	3.52458	3.60933	3.60825	3.54464	3.51529	3.47223	3.44866	3.74139	3.77461	3.57384	3.69222	3.60124	3.48096	3.53159	3.77743	3.64571	3.42922	3.60505	3.44974	3.49322	3.42017	3.3215	3.52382	3.49802	3.4813	3.97634	3.37851	3.39565	3.55963	3.47245	3.49345	3.55536	3.38887	3.54261	3.20946	3.70402
C17orf66	1553378_a_at	3.72568	3.90477	3.64379	3.70906	3.62459	3.81173	3.90058	3.92739	3.61916	3.74978	3.92491	3.67219	3.58585	3.73101	3.72463	3.67943	3.71374	3.54487	4.03279	3.55034	3.71164	3.39246	3.89932	3.72191	3.89968	4.2015	3.72447	4.00803	3.85118	3.70205	3.65792	4.00976	3.70577	3.79581	3.80099	3.81638	3.80675	3.76609	3.71177	3.74018	3.65157	3.88562	3.92201	3.58702	3.83698	4.03066	3.67285	3.86624
PARP15	1553380_at	3.37491	3.60895	3.52828	3.49781	3.40777	3.68813	3.44157	3.35469	3.30446	3.16202	3.20683	3.4332	3.32325	3.57561	3.36134	3.56394	3.55002	3.52308	3.56983	3.54756	3.3708	3.31316	3.48471	3.42305	3.3035	3.43833	3.46918	3.75477	3.22446	3.23863	3.35865	3.85686	3.28475	3.40202	3.20776	3.24509	3.38546	3.44416	3.40266	3.43631	3.30304	3.27681	3.52526	3.39935	3.48303	3.64588	3.29074	3.3972
ARHGAP42	1553383_at	3.28971	3.21893	3.21602	3.43001	3.25864	3.22473	3.35626	3.27212	3.12523	3.27938	3.34473	3.32803	3.17178	3.48638	3.34644	3.18715	3.24715	3.42123	3.2785	3.2909	3.25768	3.38241	3.22781	3.32415	3.40137	3.32048	3.22422	3.24127	3.2058	3.08587	3.24742	3.36518	3.30732	3.23048	3.24999	3.33903	3.14921	3.08638	3.17251	3.12771	3.31397	3.11183	3.1503	3.29144	3.23592	3.33593	3.43157	3.39083
LOC84931	1553385_at	3.89665	3.81828	3.90685	4.2405	3.92546	4.15028	4.04647	4.10644	3.88793	3.91917	4.00875	3.98228	3.9999	4.0092	3.92092	4.06768	3.91267	3.85706	3.88244	4.12366	3.57664	3.84626	4.19778	3.88234	4.19237	3.94848	3.82539	3.9485	3.47421	3.88962	3.70441	4.00147	4.09189	3.94303	3.63423	4.07134	3.7563	3.93157	3.86909	3.84686	3.96409	4.07938	3.88187	3.78271	3.78375	3.78313	3.73622	3.8823
MFSD2A	1553386_at	4.79434	4.96963	5.7923	5.3257	4.79453	4.95521	4.41276	4.95861	4.69675	4.35608	5.46963	4.82697	4.87631	4.71521	4.74194	4.90953	5.39087	4.4981	4.59746	5.22052	4.29379	4.46501	5.393	4.69028	4.64857	4.91352	5.34621	4.43622	4.5607	7.10803	5.18064	5.4613	4.34173	4.36112	5.49019	4.56154	5.41395	4.73239	4.58282	4.42549	4.36755	4.51546	4.36833	4.80895	4.65993	4.33048	4.44699	4.96696
ATM	1553387_at	4.22486	4.41146	4.34822	4.75611	4.05044	4.43558	4.00124	4.09312	4.40531	4.3414	4.04171	4.28565	4.56786	4.00022	3.92847	4.03005	4.29859	4.29504	4.32242	4.1586	4.0078	4.14506	4.30336	4.16155	4.30975	4.42051	4.6008	4.30697	4.04951	4.29186	3.93064	4.22785	4.14105	4.43735	4.15397	4.36517	4.03102	4.32595	4.10523	4.43775	4.17673	4.30673	4.13644	3.89382	4.16469	4.58896	4.14651	3.95559
FAM26D	1553388_at	3.64737	3.90602	3.6989	3.75573	3.49075	3.77311	3.66811	4.01759	3.59714	3.70848	3.81289	3.87726	3.68418	3.8295	3.81752	3.67814	3.58615	3.55133	3.66984	3.77394	3.43366	3.56265	4.79835	4.1296	4.28506	4.11517	3.90456	3.67263	3.47468	3.9282	3.89779	3.86972	3.80866	4.19102	3.6707	3.82396	3.81782	3.36183	3.77633	4.04204	3.7237	3.85662	4.01722	3.70918	4.03373	3.62825	3.93096	3.79503
NPHP3	1553389_at	4.71386	4.39551	4.41259	4.29845	4.39245	4.52242	4.57924	4.57636	4.74601	4.67582	4.42996	4.35757	5.38859	4.22511	4.94283	4.70479	4.44777	4.33409	4.37439	4.57977	4.59657	4.3598	4.35439	4.2912	4.11508	4.83095	4.52026	4.34678	4.43769	4.05346	4.1673	4.19418	5.17274	4.87641	4.33759	4.77262	4.63917	4.51457	4.84313	4.52521	4.49125	4.27287	4.39771	4.64849	4.7516	5.59376	4.50119	4.33976
ATG9B	1553390_at	3.72303	3.49557	3.46591	3.60179	3.76756	3.45474	3.5586	3.5873	3.50308	3.52108	3.32616	3.67298	3.42375	3.41078	3.17197	3.78321	3.58414	3.78703	3.45893	3.5356	3.51254	3.54839	3.60463	3.42943	3.7088	3.80055	3.61287	3.3517	3.50438	3.39543	3.79069	3.44651	3.50537	3.67325	3.58683	3.48575	3.44452	3.50501	3.44522	3.42366	3.20731	3.39	3.40626	3.23748	3.24442	3.73033	3.42791	3.66356
CXorf58	1553391_at	4.26962	3.87527	3.70679	3.82545	3.99121	3.73886	3.78084	3.6591	3.84877	3.5939	3.91342	3.53215	3.68768	3.77176	3.72766	3.69841	3.71683	3.54743	3.62641	3.84949	3.90312	3.65618	3.63281	4.05839	3.71588	4.07378	3.80374	3.87031	3.76687	3.85731	3.68984	3.68808	3.79763	3.90023	3.45295	4.01817	3.66027	4.32895	3.94292	3.56934	3.81794	4.14415	3.57067	3.86648	3.72818	3.51742	3.68033	3.82714
EFCAB3	1553392_at	3.82089	6.85947	4.14527	3.37597	3.53267	3.62087	4.21072	4.42749	5.48967	3.6013	3.51904	5.9351	3.48914	4.02423	4.16873	3.84011	5.52381	3.31574	3.4415	3.84435	3.80509	4.86725	5.08518	3.86454	5.46187	3.88322	4.96193	3.55735	4.11064	4.44375	4.96366	4.16634	6.2704	4.13545	3.51052	3.86168	4.55744	3.6998	5.2485	4.32353	3.67854	4.44963	3.70234	4.37916	3.34992	3.90956	3.5752	3.71675
TFAP2B	1553394_a_at	3.50361	9.03575	11.4323	3.33069	3.25032	3.63678	3.24857	3.41105	3.29791	3.18468	9.06131	4.12113	3.41165	3.48143	10.9182	3.19557	3.86315	3.26038	3.6119	3.71582	3.50673	5.4459	3.54519	3.91637	3.36118	3.76408	3.50736	3.35918	3.1906	3.62956	9.90008	11.3339	3.54689	10.3053	3.12227	3.21105	11.382	3.57003	3.79908	3.4717	3.34642	3.15858	3.26448	9.74611	3.31258	3.17991	3.35799	3.32426
CD200R1	1553395_a_at	4.25267	4.20153	4.31075	4.32454	4.59622	4.27383	4.15569	4.51577	4.37438	4.19443	4.58192	4.59573	4.39056	4.27693	4.16076	4.31232	4.2901	4.19994	4.46443	4.35917	4.46778	4.43815	4.65628	4.42267	4.35326	4.40771	4.45616	4.46272	3.98864	4.90003	4.38894	4.07622	4.32296	3.93911	4.46801	4.05027	4.19963	4.00119	4.41179	4.58209	4.1855	4.19428	4.19567	4.23804	4.23086	4.22013	4.32956	4.72187
CCDC13	1553396_a_at	4.49746	4.57477	4.39984	4.51569	5.13227	4.74574	5.21276	4.57521	5.11606	5.14279	5.2524	4.64978	4.20873	4.55837	4.33915	4.46998	4.37691	4.5108	4.46484	4.55506	4.2493	4.49535	5.18174	4.19268	5.01578	5.3477	5.10937	4.06477	4.60078	4.68476	4.46468	4.51418	4.1686	4.50099	4.8114	4.15009	4.60541	4.72611	4.65728	4.55415	4.35051	4.71167	3.91183	4.59449	4.07167	4.30459	3.93798	3.75673
CCDC13	1553397_at	5.04658	5.2166	5.28651	5.18082	5.47648	5.59394	5.43417	5.48257	5.38972	4.99682	5.43177	5.28243	5.11855	5.00401	5.32543	5.01025	4.7512	5.29281	4.84673	5.1806	4.87003	5.00422	5.7862	5.04281	4.93408	5.4149	5.60752	5.09135	4.69778	4.91113	5.26372	5.36049	5.29869	5.40457	4.80718	5.26637	5.43521	4.73985	5.3604	5.68913	5.17384	5.4827	5.10225	5.34639	5.071	4.81041	4.82911	5.03265
1553398_at	1553398_at	3.27929	3.26277	3.50163	3.30317	3.19034	3.72873	3.50154	3.39213	3.26571	3.51587	3.59888	3.36687	3.53027	3.45317	3.43328	3.4218	3.39443	3.30796	3.09176	3.27316	3.28231	3.23452	3.27976	3.42692	3.22943	3.66128	3.77658	3.69943	3.24829	3.55583	3.20465	3.55204	3.21688	3.21146	3.30228	3.3154	3.26433	3.1433	3.43308	3.44438	3.57603	3.64002	3.59392	3.18684	3.368	3.44806	3.43748	3.49526
C17orf69	1553399_a_at	3.92632	4.1074	4.0367	4.38741	4.38471	4.05913	5.1619	4.76115	4.68998	4.51883	4.31132	4.35662	4.54668	4.10643	4.50582	4.64269	4.17944	4.22271	4.63372	4.28125	3.93985	4.53374	4.91051	4.18676	4.35261	4.5204	4.59905	3.87966	4.48723	4.47017	3.95364	4.29836	4.49961	4.15572	4.45959	4.33777	4.52946	4.0676	4.21901	4.39274	4.33208	4.18417	4.12936	4.41302	3.82131	4.16456	4.02896	4.14565
C17orf69	1553400_a_at	6.20141	5.11449	5.70378	4.74	5.44064	4.80805	5.24781	6.12507	4.96786	5.28947	4.90895	4.68476	4.51331	5.57475	5.48524	4.90552	5.26047	5.62619	5.65682	5.61538	5.03443	4.9045	5.07248	4.99233	6.24051	5.44309	5.32041	4.83016	5.95329	6.35853	6.44836	6.52372	6.08302	7.0067	4.78921	5.31649	5.99144	5.0938	5.52382	6.24475	5.32741	5.91191	5.16015	5.68946	4.41133	5.08255	5.64313	5.52524
MRGPRX1	1553401_at	3.87268	3.76	4.24357	3.79418	3.62701	3.92152	3.68721	3.99182	3.57295	3.54081	3.61801	3.51356	3.95955	3.53982	3.38378	3.69663	3.67487	3.55471	3.83891	4.07141	3.55386	3.36849	4.02679	3.8402	3.73163	3.67559	3.49284	3.76001	3.78009	3.72777	3.90397	3.7796	3.89347	3.9224	3.87762	3.92907	3.66504	3.38387	3.45513	3.59904	3.75339	3.63483	3.76331	4.00197	3.82846	4.00274	3.78736	3.49664
HFE	1553402_a_at	4.63218	3.66594	4.38489	5.44561	4.46754	3.95614	4.87297	4.37611	3.54704	5.4271	5.30017	3.57656	5.36528	4.48065	4.14731	4.64582	3.50414	3.46774	5.00027	4.1153	4.67378	4.09808	3.88759	4.1696	4.22658	4.4765	3.67788	4.9089	4.38462	3.85196	4.19056	3.75876	5.92171	3.44261	4.42615	3.36253	4.36165	3.60155	3.78263	4.41359	4.49	3.95832	4.50784	5.42218	5.25497	4.08695	5.18628	4.50065
RLN3	1553403_at	3.7728	3.7611	3.86529	3.88131	3.92796	3.97318	3.88939	3.77921	3.55188	3.80976	3.80068	3.86525	3.79068	3.74131	3.65312	3.65782	3.72032	3.78499	4.00199	3.79939	3.74222	4.14513	3.90998	3.84945	3.50806	3.90494	3.84086	3.90813	3.59011	4.03629	3.78695	3.87501	4.01413	3.8801	3.71132	4.03314	3.99496	3.65069	3.82457	3.73368	3.89839	3.89124	3.92862	3.98445	3.84103	3.7519	3.81543	3.86981
CSMD1	1553405_a_at	3.53618	3.53985	3.40637	3.67202	3.62734	3.60047	3.9054	3.62454	3.57666	3.3914	3.74276	3.93734	3.8624	3.99902	3.76698	3.51759	3.64336	3.51474	3.6167	4.13211	3.37558	3.72927	3.83545	3.52903	3.49321	3.82662	3.64452	3.67069	3.55791	3.72878	3.59246	3.72287	3.7456	3.71862	3.70816	3.47143	3.56203	4.46451	3.65715	3.58558	3.68455	3.58206	3.69869	3.50097	3.55186	3.6342	3.48619	3.60588
MACF1	1553407_at	5.05628	4.53928	4.71234	6.34052	4.99734	5.28551	4.97988	5.58627	5.33932	5.63022	6.68931	4.86599	5.37824	5.10431	4.85245	5.52981	4.97083	5.70034	4.87554	6.10707	5.83958	5.52134	5.34224	4.7328	5.8428	4.76454	4.83018	5.95387	5.75933	6.46033	4.71964	5.06297	4.90869	5.21793	5.4232	4.77858	5.1484	5.51294	5.14233	6.1392	5.88273	4.72881	4.90907	5.40137	5.16293	5.8201	5.17125	4.9086
ADAMTS20	1553409_at	3.48533	3.30462	3.56979	3.43427	3.21653	3.32764	3.41372	3.3427	3.29824	3.27644	3.48438	3.56478	3.35808	3.74198	3.35601	3.46375	3.54364	3.36374	3.15336	3.49624	3.52713	3.40076	3.55775	3.17372	3.33391	3.46889	3.30533	3.50099	3.48215	3.36954	3.238	3.21676	3.70035	3.44739	3.20145	3.4586	3.48107	3.31369	3.30974	3.46453	3.26676	3.25941	3.48148	3.39364	3.42825	3.72194	3.26802	3.40712
ABCC12	1553410_a_at	3.70854	3.84932	3.70101	3.50633	3.48878	3.96474	3.47515	3.49138	4.13774	3.55204	3.4917	3.98125	3.60862	3.51696	3.68237	3.39961	3.98644	3.83904	3.44373	3.64536	3.48645	3.54896	4.15616	3.81362	3.86602	3.70926	3.39067	3.76689	3.48115	3.93379	3.71314	4.62421	5.95253	5.5146	3.5422	3.62747	3.8603	3.49779	3.63804	3.65848	3.33524	3.71035	3.37538	4.02792	3.55776	3.62752	3.46079	3.58944
SALL3	1553411_s_at	3.40195	3.58148	3.64435	3.56122	3.33619	3.6309	3.3027	3.39182	3.37166	3.28142	3.48417	3.68566	3.61055	3.4358	3.29537	3.43929	3.37302	3.24336	3.38926	3.66202	3.38504	3.59937	3.51078	3.59207	3.56209	3.36321	3.96867	3.45885	3.29735	4.02112	3.50611	3.81897	3.51282	3.55628	3.68352	3.42504	3.28849	3.37208	3.58461	3.57055	3.54248	3.90311	3.61745	3.4842	3.55852	3.45315	3.48759	3.56277
AGBL4	1553412_at	3.75486	4.06548	4.18808	4.03914	3.73489	3.92264	3.7662	4.22394	3.91319	3.70169	3.86356	4.31015	3.80458	3.84758	3.64879	3.96637	3.82493	3.55543	4.0614	4.1805	3.95619	4.11942	4.08595	3.57568	3.61974	4.08625	4.02248	3.80185	3.69765	4.49253	3.98073	3.82477	3.82609	3.77355	3.71546	3.9603	3.83615	3.59124	3.67507	4.10166	3.80273	3.58705	3.82716	3.73484	3.71241	3.74482	3.60151	3.72059
FLJ13744	1553413_at	3.70602	3.49295	3.57473	3.65586	3.74135	3.61284	3.52896	3.44278	3.31899	3.53921	3.99328	3.66147	3.56606	3.93242	6.68591	3.29578	3.66308	3.94231	3.55529	4.13082	3.56876	3.536	3.51849	4.09666	3.52398	3.67787	3.37659	3.10969	3.37161	3.53508	3.70533	3.41068	3.59265	3.31762	5.49847	3.43415	3.52956	3.1904	3.47712	3.38327	3.32743	3.55869	3.61898	3.40916	3.45957	3.35923	3.35239	3.37448
SLC17A8	1553415_at	3.26605	3.56609	3.49379	3.4254	3.59161	3.54256	3.52393	3.33658	3.33492	3.14358	3.45964	3.40341	3.32247	3.43556	3.28502	3.35313	3.3737	3.49722	3.65065	3.54761	3.53891	3.52487	3.27867	3.45909	3.50884	3.50164	3.56541	3.41505	3.33756	3.57629	3.29661	3.44082	3.21425	3.33768	3.59727	3.42405	3.27399	3.4679	3.27348	3.43018	3.51455	3.30811	3.492	3.53569	3.62833	3.35923	3.70415	3.38463
C11orf44	1553417_at	3.39717	3.32752	3.39745	4.1319	3.55542	3.52441	3.60042	3.74924	3.33345	3.37705	3.54781	3.41599	3.43984	3.7997	3.33002	3.41545	3.48067	3.58725	3.27286	3.67286	3.51646	3.4475	4.02909	3.38857	3.53637	3.56525	3.29505	3.55085	3.33084	3.99229	3.7235	3.90674	3.64169	3.58036	3.53452	3.53466	3.55658	3.50701	3.48039	3.45954	3.43472	3.65745	3.49699	3.43546	3.34954	3.25379	3.26665	3.46706
CNTNAP5	1553418_a_at	3.78335	4.20836	4.06167	3.92424	3.91458	3.90333	3.94773	3.87042	3.9265	3.57204	4.00732	3.83994	3.98062	4.11091	3.89141	3.56244	3.97625	3.60633	3.86173	4.05185	3.79976	4.03737	4.44775	3.88972	4.14492	4.24507	4.08115	4.16749	3.59554	4.32361	3.96576	4.21881	3.98317	3.94807	3.86481	3.99146	4.44511	4.03995	4.02321	4.13577	3.91812	3.73789	3.87931	3.97843	3.88188	3.94039	3.65827	4.0411
FLJ32063	1553420_at	3.61323	3.54398	3.62324	3.377	3.89378	3.73839	3.67266	3.84882	3.56864	3.77585	3.55102	3.6717	3.48113	3.41825	3.67848	3.83935	3.33551	3.54292	3.41431	3.71748	3.3445	3.65396	3.86967	3.92185	3.60593	3.86355	3.77441	3.65594	3.33275	3.69884	3.80984	3.29218	3.55488	3.60522	3.70132	3.50431	3.92419	3.69056	3.51641	3.9239	3.7543	3.72415	3.67473	3.70605	3.85716	3.76516	3.43917	3.48999
RBFOX1	1553422_s_at	4.18123	4.24994	3.84347	3.83	4.42168	4.01197	4.03585	4.21859	4.13501	3.98574	4.24524	4.28127	4.06919	4.10749	4.23249	3.76947	3.99636	3.91314	4.0865	3.89995	4.09595	4.09049	4.35952	4.28592	4.01957	4.11288	4.54022	4.09807	3.84159	3.96274	3.91917	3.89785	4.28312	4.24668	3.8792	4.19869	4.34717	3.81376	4.45316	4.17231	4.24118	4.62073	3.99065	4.15328	4.12083	4.1205	3.98275	4.07195
SLFN13	1553423_a_at	2.924	3.02293	8.28028	4.4151	6.51088	3.03608	5.99521	3.2693	2.97269	3.08661	6.77531	3.46288	3.23543	5.00597	3.54101	3.21847	3.62599	7.32661	4.09235	3.289	3.36675	3.05351	3.25535	3.29277	3.02885	3.24962	4.96402	3.27257	7.48847	3.34705	4.90492	3.82627	4.81743	4.91929	3.5422	3.19804	4.19229	3.38202	3.08676	4.23174	3.31123	3.17431	2.94588	3.20599	3.44385	3.17565	3.34103	6.83248
C12orf40	1553424_at	3.63258	3.69107	3.4356	3.54889	3.45064	3.44462	3.77965	3.73998	3.45191	3.42023	3.66036	3.9159	3.70937	3.4628	3.58254	3.55873	3.54364	3.73935	3.40553	3.71619	3.49283	3.60236	3.87346	3.66192	3.71846	3.7138	3.76334	3.35637	3.57467	3.84829	3.68434	3.46846	3.5098	3.55065	3.29457	3.61171	3.54288	3.45766	3.44876	3.46028	3.55805	3.61973	3.51697	3.85581	3.53932	3.62108	3.35996	3.46187
WDR65	1553425_at	4.75078	5.22127	4.86702	4.54669	4.84313	5.11236	5.22827	4.90619	4.74272	4.69628	5.30242	4.96712	4.90329	5.35494	4.72621	5.0875	5.07488	5.06961	4.97456	5.30347	4.72179	5.35705	4.91911	4.68297	4.87493	5.83673	4.99823	4.87343	4.76312	5.43916	4.83693	4.89124	4.92457	4.89537	4.67088	4.69205	5.09218	4.76086	4.95599	4.99749	4.56279	4.82116	4.84029	5.16974	4.68379	5.01264	4.66076	4.95885
C5orf64	1553426_at	3.67322	3.56309	3.81883	3.6029	3.6801	3.69596	4.09798	3.87552	3.45137	3.64239	3.61545	3.80843	3.78214	4.21196	3.48908	3.52284	3.51824	3.68543	3.62625	3.66777	3.42588	3.98284	3.56589	3.76649	3.83598	4.44412	3.99365	3.56635	3.81697	3.71229	3.67136	3.85551	3.91248	3.62588	3.68206	3.67344	3.56736	3.70074	3.78069	3.52187	3.57151	3.72312	3.88891	3.52115	3.72888	3.83219	3.689	3.57474
ADAMTS15	1553427_at	3.85373	3.85807	3.50072	3.77988	3.50707	3.87309	3.92601	3.70375	3.63521	3.76129	3.57409	3.99844	3.82451	3.93073	3.70026	3.80609	3.68885	3.6349	3.7024	3.7167	3.82337	3.80963	3.80961	3.70301	3.61864	3.94585	3.85513	3.47538	3.64426	4.06682	3.94056	3.67068	3.89535	3.75013	3.70724	3.58816	3.82948	3.83581	3.59414	3.78379	3.77308	3.56619	3.54742	3.77447	3.50345	3.20255	3.58608	3.54402
LY86-AS1	1553428_at	3.82544	3.98352	3.76803	3.65876	3.69688	3.63606	3.73341	3.84356	3.74421	3.63316	3.64649	3.58104	3.70203	3.82523	3.53622	3.77794	3.58581	3.91384	3.50236	3.63628	3.57617	3.81455	4.14049	3.76906	3.88927	3.96331	3.77504	4.18257	3.56391	4.33413	3.71215	3.54521	3.83048	3.75074	3.79881	3.68132	3.78209	3.6823	3.83565	3.97229	3.68474	3.85195	4.01406	3.52666	3.78036	3.88149	3.86837	4.08674
FLJ31713	1553429_at	4.40883	3.94535	4.04702	4.07952	3.97559	3.72322	3.79271	3.94391	3.7945	3.77694	3.85943	3.64421	4.05179	3.87995	4.12608	4.06995	4.00093	3.88054	3.78395	4.16699	3.71611	3.74021	4.47875	3.90029	3.92608	4.12863	3.83815	3.82267	3.88416	3.87785	3.90519	4.10633	3.69839	3.81755	3.77941	3.91084	4.06276	3.73529	3.8738	3.86257	3.6859	3.72878	3.61321	4.06643	3.75415	4.10697	3.96841	3.88537
EDARADD	1553430_a_at	5.43977	7.48266	3.93733	3.72922	3.83711	4.1712	3.75716	3.9766	4.3209	3.77225	3.77488	4.21001	3.56151	3.73252	4.37308	3.87308	3.99643	3.60327	3.97155	3.8836	3.24061	4.44478	10.3845	4.47429	3.96075	4.04185	3.86723	4.04199	3.36516	3.14138	7.07835	3.67993	5.26159	4.60104	4.01286	3.92463	5.09595	4.77008	3.79753	4.12432	4.79965	3.89926	3.79039	5.2616	3.60966	3.42448	3.88015	5.83271
1553432_s_at	1553432_s_at	4.0623	4.35849	3.90253	4.03824	4.02075	4.03854	3.82911	4.22788	3.92912	3.81366	4.0647	4.19652	4.01949	4.11167	4.19782	4.09014	4.08398	3.90728	4.01402	4.1289	3.9707	4.15244	4.19405	4.06466	4.12011	4.09641	4.22379	4.06506	4.0515	4.05354	3.99091	3.94698	4.10065	4.03097	3.97472	3.93923	4.33511	4.05511	4.1002	4.15237	4.01203	3.94934	3.9612	3.92027	3.91706	4.07164	3.93592	3.81766
C9orf93	1553433_at	3.03709	3.08635	3.33473	3.29665	3.10337	3.16596	3.27271	3.30626	2.91169	3.07715	3.08195	3.50696	3.1361	3.09701	3.00442	3.15138	3.18893	3.20521	3.20049	3.41159	3.21711	3.36292	3.22885	3.1107	3.28018	3.12477	3.28876	3.40285	3.11541	3.31277	3.2497	3.07122	2.9999	3.57844	2.98577	3.34681	3.26957	3.37004	3.31418	3.24876	2.91982	2.99504	3.12976	3.05412	3.15609	3.31435	3.0814	3.28873
CYP4Z2P	1553434_at	7.34735	7.4974	8.6898	3.83197	4.06498	3.9301	3.53489	4.24729	6.33455	3.73205	7.04277	5.28175	3.79039	4.39991	5.8032	3.52974	6.52499	3.45017	3.83891	3.95644	3.70662	4.13	9.74522	5.23138	8.2284	4.09109	3.50245	3.80904	3.51808	4.01888	6.11394	5.46586	6.78219	5.75025	4.36203	3.95638	9.62325	3.44455	8.39064	8.31627	3.61882	6.04632	3.52275	8.00089	3.82266	3.81329	3.75978	3.8027
C18orf15	1553435_at	3.84055	4.36677	4.309	4.04782	3.836	3.97243	3.83544	3.7491	3.76604	3.97357	3.94277	4.0476	3.89462	3.85396	4.03617	3.84122	4.04795	4.04883	3.75142	4.46992	4.06693	4.13444	3.72978	3.85887	4.10647	4.26185	4.22855	3.89744	3.81884	4.29959	3.85949	4.27706	3.981	4.44154	4.30349	4.08593	4.31761	4.22749	4.03154	4.1964	4.05795	3.97723	3.89936	3.84149	3.89682	3.95804	3.78496	3.74702
MUC19	1553436_at	4.96272	3.77732	4.07728	3.36324	3.82226	3.97212	3.63284	3.98924	8.50193	3.75271	13.3188	5.16582	4.01949	3.56552	4.37679	3.58662	7.05334	3.42646	3.75882	3.58119	3.5667	3.60869	7.37237	4.19869	6.08925	3.7383	3.90907	3.72352	3.78925	3.77169	4.55738	5.11289	4.01113	5.56608	3.5206	3.90599	6.05379	3.58719	9.61372	7.73379	3.82011	3.85338	3.68836	4.16119	3.71545	3.71445	3.39874	3.75673
KLHDC7A	1553437_at	3.87379	3.84365	3.80438	4.06159	3.99197	4.2778	4.00489	4.23086	3.99237	4.15243	4.11846	4.13519	3.90193	3.80442	3.97754	4.05186	4.22683	3.80017	4.24702	4.01042	3.75587	3.52377	4.25741	3.9849	4.1418	3.9125	4.04912	4.15844	4.11579	4.30543	4.62768	3.98715	4.27222	3.92877	4.14643	4.01207	4.00065	3.85116	4.39448	4.25649	4.0644	4.21655	4.09793	4.35618	4.06249	3.85103	4.06314	3.97189
C11orf72	1553438_at	4.90334	5.51016	4.95638	5.00382	5.31779	5.31644	4.80965	5.67181	4.80221	4.92807	5.4192	5.22834	5.04778	5.17229	5.20214	4.63544	4.98279	4.82488	4.96568	5.32566	4.96587	5.25283	5.69492	5.22782	4.80462	5.13283	5.29679	5.20907	4.98986	4.69883	4.98258	4.92321	4.91202	4.90138	5.0221	4.99173	5.18365	4.61534	5.42632	5.1585	5.52491	5.35957	5.37439	5.17467	5.35946	5.14168	4.89836	5.28541
1553439_at	1553439_at	5.04643	5.29504	4.69414	4.78124	4.72987	4.91091	4.74634	4.8821	4.96462	4.64544	4.69947	4.70397	4.98391	5.00629	4.69576	4.6952	4.49554	4.54735	4.4383	4.77838	4.72079	4.90609	4.97369	4.78763	4.71011	4.97018	4.43034	4.84051	4.62888	4.51325	4.652	4.53965	4.67116	4.58441	4.40498	4.95506	4.54448	4.86671	5.28189	4.74826	4.69319	4.80691	4.52592	4.68296	4.74927	4.29727	4.47614	4.75449
CHST9-AS1	1553440_at	3.05381	3.24605	3.2716	3.19484	3.22242	3.36132	3.38647	3.45104	3.32031	3.12635	3.37632	3.13768	3.59743	3.4166	3.37833	3.42678	3.43804	3.26546	3.57533	3.55367	3.29866	3.37476	3.29558	3.35063	3.30833	3.58835	3.55231	3.27804	3.2058	3.49322	3.30709	3.17914	3.56307	3.41438	3.31331	3.20343	3.55975	3.14733	3.4809	3.32087	3.41243	3.34291	3.52187	3.34224	3.37352	3.60133	3.35063	3.44173
CNTNAP4	1553441_at	3.21779	3.10535	3.3522	3.07014	3.08004	3.19161	3.17179	3.06233	3.08576	2.88911	3.06605	3.17144	3.21808	3.20839	3.01171	3.27968	3.02385	3.3184	3.2617	3.30447	3.31984	3.20463	3.40191	3.0124	3.19401	3.2938	3.18621	3.08823	3.2506	3.31455	3.11326	3.21857	3.18725	3.31277	3.30412	3.27732	3.17436	3.15773	2.95167	3.19162	3.01214	3.25034	3.05781	3.06905	3.1075	3.13062	3.43541	3.10554
CNTNAP4	1553442_a_at	3.46381	3.48193	3.35187	3.22974	3.55704	3.54824	3.78708	3.60457	3.2992	3.51304	3.43608	3.79493	3.44941	3.72105	3.31578	3.41712	3.42858	3.27342	3.29944	3.25033	3.33587	3.51995	3.62621	3.59043	3.47727	3.59212	3.38491	3.6574	3.37933	3.61197	3.85221	3.74764	3.83084	3.39836	3.49313	3.68209	3.50304	3.49459	3.4707	3.63074	3.65936	3.67792	3.59719	3.47308	3.49758	3.22398	3.45948	3.32945
FER1L6-AS1	1553443_at	3.766	4.05348	4.42412	3.57166	3.87254	4.23769	3.86212	3.90475	3.4618	3.86915	3.79071	4.09344	3.98617	3.76867	3.72062	3.4416	3.81923	3.77258	3.73392	4.00911	3.80193	3.78534	3.95396	3.8898	3.93519	4.00533	3.82545	3.53895	3.69102	3.62397	4.02831	4.02942	3.9051	3.57457	3.67174	3.78723	3.93808	3.72092	4.01956	3.95899	3.90636	3.84342	4.12091	4.12025	3.72076	3.65667	3.92083	3.6552
C1orf127	1553444_a_at	4.65759	4.97254	4.46764	4.79689	4.78561	5.25311	4.91965	5.03017	4.69678	4.94259	5.07406	4.63743	4.60872	4.73292	4.87632	4.41252	5.03091	4.28764	4.49328	4.40128	4.54492	4.75043	5.06552	4.62712	5.31423	4.97204	5.16183	4.81933	4.21537	5.30669	5.07928	5.12789	5.08892	4.74597	4.87756	4.67144	5.0368	4.49251	4.69852	4.91264	4.7013	5.09778	4.81877	5.0377	4.72764	4.76467	4.25875	4.76665
C6orf183	1553446_at	3.62909	3.90538	3.73135	3.79846	3.73574	3.75009	3.83624	3.88698	3.91073	3.88325	4.09917	3.70403	3.64274	4.02597	3.87629	3.50961	3.66024	3.47946	3.72043	3.68467	3.52236	3.59123	3.92741	3.64396	3.89623	3.87733	3.75029	3.97724	3.71135	3.73502	3.91519	3.80877	4.06932	3.66727	4.09204	4.01396	3.71137	3.78977	3.77452	4.0972	3.75339	4.63023	3.84228	4.31275	3.84286	4.03354	3.7269	3.41416
AGBL1	1553447_at	3.41544	3.71216	3.6689	3.66697	3.54821	3.99751	3.88548	3.65883	3.69816	3.44731	3.552	3.28136	3.64996	3.85427	3.46085	3.83058	3.45315	3.66789	3.70706	3.54919	3.3827	3.43919	3.74082	3.75412	3.7598	3.86256	3.58932	3.74728	3.40473	3.73296	3.67015	3.37006	3.57136	3.53604	3.57557	3.54709	3.77818	3.45094	4.03788	3.79532	3.81185	3.7306	3.80441	3.63209	3.49149	3.58423	3.5937	3.65559
FLJ34503	1553448_at	3.34166	3.57329	3.33984	3.4254	3.43918	3.34808	3.5586	3.27157	3.37843	3.23098	3.34874	3.24057	3.2637	3.48522	4.04073	3.35375	3.47467	3.3228	3.27136	3.26918	3.55961	3.21373	3.25831	3.46372	3.33273	3.29205	3.19848	3.79362	3.3279	3.60934	3.45069	3.48019	3.25901	3.23698	3.5414	3.5332	3.37602	3.60815	4.89873	3.61473	3.59258	3.5366	3.46329	3.53094	3.66576	3.40953	3.29068	3.32201
LINC00304	1553449_at	3.59006	3.65656	3.47122	3.31505	3.51918	3.74098	3.4436	3.39983	3.38878	3.4908	3.41177	3.4141	3.58827	3.69462	3.61024	3.63171	3.52897	3.86941	3.28283	3.2917	3.62425	3.51714	3.98791	3.8102	3.75292	3.58685	3.6353	3.35885	3.84127	3.35708	3.65216	4.02951	3.70441	3.64234	3.55022	3.3548	3.53176	3.35495	3.39959	3.34226	3.50724	3.46387	3.8147	3.47308	3.44245	3.33347	3.25032	3.27475
LINC00304	1553450_s_at	3.54804	3.90962	3.65188	3.7281	4.00724	3.76646	3.47059	3.64352	3.50799	3.69185	3.51118	3.46588	3.66771	3.68544	3.72247	3.76145	3.68503	3.40396	3.5186	3.97066	3.54641	3.5867	4.05175	3.91678	3.92784	3.6709	3.56077	3.64663	3.29593	3.83937	3.73607	4.11601	3.5902	3.49706	3.61494	4.00769	3.68339	3.82084	3.80868	3.7808	3.57864	3.61032	3.79599	3.82841	3.48874	3.54401	3.46159	3.62184
CCDC79	1553451_at	3.68709	3.69142	3.54891	3.77163	3.89299	3.9408	3.77756	3.85473	3.83511	3.78543	3.56569	3.6148	3.62195	3.88777	4.11243	3.83829	3.83646	3.83407	3.46258	3.94365	3.76375	3.6037	3.81956	3.92786	3.86311	4.13003	3.95682	3.75362	3.62695	3.93254	3.79455	3.8133	3.44681	3.71847	3.5364	3.71635	3.59464	3.6578	3.80138	3.83241	3.78678	3.93136	3.9485	3.79987	3.97001	3.69491	3.67484	3.89235
MYO1H	1553452_at	3.61051	3.90828	3.55842	3.48345	3.41778	3.40451	3.31596	3.72192	3.45814	3.29598	3.4917	3.68499	3.27758	3.57419	3.17619	3.31216	3.83686	3.2099	3.16174	3.41883	3.74176	3.44091	3.50982	3.31501	3.58453	3.69712	3.4316	3.43114	3.33766	3.12956	3.60834	3.67349	3.41452	3.48269	3.09192	3.46151	3.64669	3.36465	3.44546	3.38795	3.23491	3.36483	3.39863	3.29144	3.45392	3.68211	3.44666	3.30376
ASB14	1553453_at	4.14097	4.16431	4.52943	4.54389	4.55669	4.48692	4.32911	4.55151	4.42345	4.47	4.3247	4.388	4.38643	4.29761	4.2856	4.41246	4.3284	3.99217	4.43152	4.40318	4.31685	4.3892	4.55405	4.5854	4.26157	4.6348	4.70748	4.55959	4.15121	4.42084	4.60769	4.6338	4.60555	4.04493	4.29878	4.26713	4.30226	4.3253	4.34501	4.3874	4.21173	4.30528	4.41128	4.36016	4.21991	3.96769	4.1945	4.56742
RPTN	1553454_at	3.43512	3.72746	3.34508	3.39633	3.48536	3.34269	3.48243	3.32763	3.33492	3.25405	3.49842	3.25619	3.31542	3.60241	3.44221	3.25624	3.37903	3.54743	3.47673	3.22656	3.34183	3.49065	3.50999	3.48034	3.52428	3.46242	3.53712	3.35021	3.54154	3.61892	3.66658	3.42803	3.30029	3.2643	3.54872	3.43813	3.4101	3.40953	3.39843	3.64805	3.37507	3.3487	5.16875	3.37892	3.27389	3.3811	3.13163	3.65535
1553456_at	1553456_at	3.599	3.73818	3.44204	3.60112	3.55459	4.02697	3.62399	3.937	3.49556	3.3706	3.63341	3.71168	3.47625	3.56426	3.72829	3.64045	3.3844	3.72827	3.52197	3.57752	3.66199	3.75553	3.5855	3.67804	3.60422	3.28034	3.67788	3.47053	3.57511	3.80553	3.65463	3.85463	3.69075	3.59568	3.44005	3.86073	3.80732	3.72759	3.55609	3.6209	3.67085	3.59284	3.87923	3.74917	3.32813	3.45173	3.60284	3.54624
LINC00269	1553457_at	4.8178	5.3773	5.02867	4.93945	5.32696	5.01462	5.23316	5.40465	4.94133	5.2551	4.83683	5.14456	5.13392	5.3486	5.20586	5.51867	5.21182	5.19549	5.00153	5.47834	4.95984	4.9181	5.60361	4.87735	5.30732	5.14833	5.29529	4.90127	5.00233	5.50439	4.69339	5.25815	5.1286	5.00015	5.00141	4.88724	5.05182	4.99378	4.97819	5.17823	4.82437	5.16789	5.14123	5.37333	4.88241	5.00503	4.95566	4.77703
VSTM4	1553458_at	4.25121	4.47878	3.93457	4.59866	4.39809	4.43993	4.59217	4.46161	4.2126	4.7012	4.70326	4.36129	4.84181	4.2315	4.07915	4.085	4.35684	3.92134	4.12312	4.53311	4.07901	3.97805	4.57096	4.54226	4.4463	4.65476	4.59888	4.75511	4.04206	4.46886	4.46899	4.22282	4.43604	3.8532	4.54474	4.30798	4.38405	4.40022	4.44647	4.37611	4.67126	4.2858	4.55039	4.35737	4.72221	4.33283	4.23899	4.34722
CCDC150	1553459_at	5.06239	5.35975	5.70273	5.47934	5.16424	5.35193	4.79472	5.04835	5.07903	4.70858	4.62651	5.27592	5.64407	5.47166	5.12285	5.29593	5.12635	6.18375	5.36388	4.9377	4.39479	4.93883	4.7122	5.11421	4.62652	4.84411	4.60951	4.49235	4.56937	5.50509	4.72165	4.48202	4.18459	4.75513	5.24432	5.32719	4.51373	5.39371	5.18266	4.85827	4.98076	5.32151	5.45306	4.69566	5.18626	7.53583	4.63683	4.65706
C2orf61	1553460_at	3.63266	3.96358	4.07897	3.8173	4.0099	3.87829	3.62138	4.08476	3.69958	4.08041	3.859	3.70997	3.93006	3.86306	3.79921	3.62794	3.5643	3.87058	3.71519	3.84989	3.68541	3.61097	3.72105	3.80936	3.82564	3.94578	4.02756	3.57248	3.74525	3.79255	3.39859	3.90226	4.03217	3.97201	3.64217	3.81661	3.69444	4.07597	3.97897	3.84326	3.81486	4.05122	4.1332	3.76342	4.04127	3.59909	3.54523	4.15026
FAM9B	1553461_at	3.572	3.86154	3.75183	3.83144	3.66252	3.51224	3.37785	3.74509	3.4644	3.54275	3.6781	3.70544	3.46881	3.79721	3.98903	3.61747	3.78764	3.97215	3.94624	3.7026	4.09591	3.43185	3.83892	3.91715	3.76267	3.93714	3.82431	3.84089	3.66172	3.7969	3.69646	3.59598	3.66951	3.60799	3.58814	3.67166	3.77371	3.73073	3.66981	3.6209	3.52522	3.7814	3.60146	3.59377	3.59712	3.66808	3.64893	3.68635
1553462_at	1553462_at	3.50918	3.52821	3.76149	3.35418	3.68215	3.68153	3.52923	3.52059	3.44875	3.37042	3.32652	3.77326	3.43805	3.45577	3.59426	3.3032	3.55881	3.47478	3.38242	3.76612	3.34623	3.4845	3.62466	3.64241	3.63876	3.36561	3.71048	3.83943	3.58463	3.67476	3.47455	3.32475	3.69736	3.62191	3.50348	3.50108	3.58315	3.55185	3.40944	3.34489	3.33667	3.37258	3.68949	3.33112	3.5786	3.63182	3.45323	3.49557
FLJ40288	1553464_at	5.32942	5.25822	4.92268	5.11993	5.12045	4.86235	5.38402	5.06341	4.78911	5.34573	5.1389	5.30712	5.40907	5.28997	5.1461	4.9311	5.13284	4.21614	5.04626	5.24504	5.06256	4.90834	5.66571	5.24448	5.09339	5.61508	5.12161	5.10928	4.90098	4.99483	5.04255	4.98945	5.20875	5.13452	5.77593	5.26845	5.53189	4.67011	5.43791	5.10752	5.16706	5.21131	4.98884	5.61247	4.9678	4.9006	4.49617	5.31858
CES5A	1553465_a_at	3.75285	4.00225	3.69296	3.70436	3.6537	3.76715	3.37778	3.92446	3.76881	3.67601	3.89079	3.85311	3.6791	3.62921	3.59729	3.57336	3.62547	3.91731	3.99634	3.38718	3.62858	3.76525	3.80295	3.96205	3.89526	4.0901	3.75354	3.77655	3.71814	4.0503	3.78399	3.60896	3.84907	3.54727	3.83917	3.85243	3.86298	3.7068	3.88642	3.70262	3.78162	3.78542	3.89357	3.96063	3.8379	3.72145	3.51762	3.92821
CXorf59	1553466_at	4.24868	4.60302	4.78625	4.41643	4.39792	4.42923	4.05403	4.74754	4.58561	4.37796	4.90551	4.45221	4.40322	4.25457	4.1185	3.86531	4.5616	4.1761	4.37053	4.63391	4.62162	4.52286	4.59065	4.39988	4.49333	4.35664	4.48102	4.40012	4.41729	4.67051	4.48377	4.5615	4.58814	4.74095	4.33759	4.3527	4.32698	4.33713	4.5962	4.50903	4.53107	4.49693	4.56518	4.58376	4.66665	4.6944	4.21597	4.30723
FLJ32742	1553467_at	3.42826	3.96056	3.54735	3.6956	3.32482	3.67638	3.36178	3.72656	3.72274	3.55033	3.82304	3.70104	3.40291	3.59129	3.51309	3.28727	3.92289	3.6058	3.6998	3.55059	3.56856	3.71376	3.89731	3.99161	3.50335	3.76262	3.72716	3.5315	3.43744	3.90095	3.40074	3.74366	3.53402	3.51504	3.48795	3.37777	3.52488	3.4376	4.0178	3.8841	3.6976	3.52677	3.77774	3.93708	3.8121	3.80512	3.50888	3.96264
1553468_at	1553468_at	3.50481	3.59321	3.39113	3.77007	3.6368	3.43247	3.44124	3.41703	3.41589	3.52328	3.41342	3.49978	3.51399	3.44438	3.49502	3.44223	3.47737	3.54844	3.38428	3.87909	3.50152	3.53992	3.49888	3.48551	3.56363	3.60779	3.6439	3.47597	3.6608	3.70442	3.54455	3.66735	3.60192	3.35124	3.45763	3.70876	3.579	3.63888	3.42184	3.49481	3.34941	3.58635	3.39725	3.25421	3.35539	3.26437	3.27561	3.21317
DNAH17	1553470_at	3.58473	3.69731	3.50814	3.60024	3.7668	4.09073	3.97632	3.40765	3.54279	4.03566	3.57116	3.65012	4.16622	3.51864	3.91051	3.89418	3.62556	3.60364	3.48319	3.6916	3.86224	3.5811	3.72378	3.63303	3.57111	3.84566	3.75779	3.75136	3.32622	3.73532	3.77508	4.03323	3.66085	3.85595	3.72548	3.79735	3.8576	3.79924	3.64137	3.51552	3.82444	3.60831	3.43743	3.65918	3.77216	3.86947	3.56409	3.71172
SLC35G3	1553471_at	3.27907	3.49908	3.34865	3.37109	3.53911	3.36781	3.70568	3.84431	3.17536	3.28804	3.314	3.48567	3.50481	3.34257	3.31137	3.25801	3.67487	3.2508	3.1975	3.36434	3.40156	3.5249	3.47169	3.54433	3.49205	3.50964	3.59152	3.5096	3.38371	3.64903	3.41181	3.51448	3.60067	3.30518	3.28158	3.47777	3.56231	3.51146	3.51336	3.56907	3.63795	3.58324	3.34918	3.48381	3.45143	3.51725	3.63756	3.36242
FLJ32955	1553472_at	3.56628	3.595	3.36492	3.39694	3.77143	3.82185	4.22257	3.50613	3.43795	3.4617	3.45634	3.70207	3.27223	3.61175	3.4359	3.34525	3.65022	3.33713	3.52597	3.44255	3.55281	3.60175	3.51722	3.67575	3.49862	3.76793	3.71337	3.64081	3.35857	3.46616	3.54426	3.46305	3.43078	3.55538	3.47399	3.67729	3.72057	3.67835	3.58878	3.68706	3.55238	3.66886	3.59777	3.72353	3.65805	3.60339	3.33718	3.48235
POTED	1553474_at	3.15489	3.24605	3.10401	3.31007	3.20745	3.26128	3.21949	3.18131	3.62978	3.02749	3.76971	4.89427	3.70921	3.36967	3.54143	3.23069	3.11125	3.32662	3.1079	3.08396	3.4211	3.67672	3.93211	3.52626	3.02665	3.75501	2.97363	3.24635	3.65847	3.09985	3.03244	3.08381	3.28971	3.10839	3.03038	3.31216	3.02953	3.10445	3.15231	3.16993	3.1637	3.45364	3.07751	2.96449	3.3039	3.38382	3.06732	3.4565
PRO1483	1553475_at	4.08885	3.82266	4.05832	3.99649	4.27247	4.23304	4.14122	4.16704	3.9417	4.07103	4.06716	4.31011	4.23906	3.96371	3.86418	3.66711	3.92894	3.83435	4.0815	4.00113	3.86365	4.21088	4.02155	4.1045	3.91209	4.4198	4.51878	3.88651	3.9527	3.86434	3.98929	4.02255	4.08814	4.09744	3.93617	4.02136	4.19568	4.01052	3.98446	4.17189	4.10549	3.97018	4.373	3.93219	3.97203	4.14196	3.88214	4.10431
KIRREL3-AS3	1553478_at	4.09909	4.2406	4.01271	4.10445	3.89446	3.97902	4.10086	4.20864	3.89075	4.00391	4.33563	3.82524	4.07214	3.78457	3.80479	3.78468	4.09782	4.21004	4.22824	4.10475	3.8613	3.80472	4.381	4.18999	4.19724	4.46142	4.2723	4.30407	4.01568	4.52471	4.13427	3.98166	3.86955	4.0638	4.02585	4.10399	4.04244	3.91198	3.92803	3.93819	4.21064	3.97726	4.06139	4.24557	4.11229	4.10327	4.31295	4.18457
TMEM145	1553479_at	4.54889	4.66277	4.6299	4.33041	4.44697	4.94656	4.49343	5.07107	4.68687	4.41324	4.56011	4.66935	4.74174	4.56807	4.54206	4.52128	4.19479	5.06587	4.77487	5.40278	5.36599	4.34352	4.91329	4.56136	4.73522	4.87506	4.74066	4.57833	4.29674	5.75572	5.68517	5.12291	4.74823	4.58483	4.65981	4.4961	4.53824	4.78184	4.43282	4.51658	4.41401	4.60876	4.74237	4.64881	4.45087	4.36686	4.66739	4.69526
C15orf32	1553482_at	3.61398	3.80617	3.51514	3.75105	3.52543	3.38293	3.58142	3.50613	3.47356	3.18747	3.30789	3.71118	3.56076	3.71419	3.51695	3.69746	3.80491	3.42077	3.62564	3.37032	3.59855	3.29049	3.72651	3.33104	3.29123	3.81435	3.28307	3.30248	3.53695	3.76872	3.45703	3.42537	3.33708	3.22568	3.47266	3.63996	3.70771	3.3838	3.256	3.61844	3.39989	3.44014	3.50708	3.47308	3.3305	3.26972	3.61846	3.28244
TSGA10IP	1553483_at	4.37808	4.66271	4.07873	4.53688	4.54065	4.6084	4.62266	4.59539	4.28113	4.33321	4.28722	4.38078	4.70675	4.46763	4.58352	4.21094	4.43173	4.11281	4.50888	4.49079	4.44256	4.14004	4.64436	4.39179	4.26569	4.63382	4.64066	4.20036	3.88759	4.52409	4.45081	4.36711	4.37293	4.00676	4.36512	4.50101	4.5477	4.13335	4.55168	4.44486	4.37089	4.2762	4.32549	4.1985	4.36205	3.98464	4.08886	4.56621
LINC00477	1553484_at	3.42683	3.33243	3.48301	3.47519	3.4378	3.63876	3.38424	3.4874	3.43528	3.36128	3.32758	3.51818	3.48452	3.32449	3.39962	3.35758	3.31659	3.32181	3.61066	3.45878	3.37531	3.29986	3.8248	3.48919	3.68263	3.55552	3.49517	3.43974	3.64251	3.56912	3.52415	3.45178	3.22094	3.30334	3.30577	3.75273	3.34848	3.40953	3.53171	3.46309	3.41621	3.50469	3.27904	3.47456	3.32813	3.32868	3.31284	3.29474
CCDC140	1553485_at	3.64359	4.09852	4.16068	3.69601	3.57591	4.32754	3.66047	3.68771	3.75385	3.95458	3.89475	4.19307	4.09763	3.77443	3.89717	3.52328	3.82998	3.6147	3.93031	3.64661	3.87453	3.80761	4.31167	3.67551	3.59798	4.18138	3.77036	3.72999	3.86955	3.89833	3.69227	4.07995	3.62999	3.90692	3.83587	4.1487	3.82446	3.55434	3.58552	3.77791	3.9853	3.8584	3.78432	3.88875	3.84038	3.78857	3.68641	4.07763
C17orf78	1553486_a_at	3.65257	3.62335	3.79436	3.69701	3.66152	3.43039	3.88172	3.51556	4.00559	3.84926	3.79749	3.60338	3.63234	3.56672	3.82989	3.48805	3.41461	3.64826	3.65543	3.4661	3.6631	3.59923	3.78407	3.56181	3.83938	3.69558	3.78127	4.07708	3.5421	3.99641	3.75161	3.37813	3.50312	3.72961	3.63542	3.53216	3.93333	3.65522	3.71523	3.8887	3.59227	3.77393	3.67119	3.6363	3.47029	3.74543	3.30291	3.57699
TEKT5	1553488_at	3.70515	3.44614	3.66775	3.87719	3.80737	3.93896	4.05384	3.89138	3.80252	3.98421	3.81574	3.8109	3.72083	4.12562	3.77516	4.09734	3.94751	3.74151	3.93374	3.92705	3.62535	3.83437	3.92429	4.0765	4.15637	4.10239	4.17007	3.67433	3.44338	4.01118	4.04649	3.91426	3.81951	3.75436	3.66169	3.75416	3.76429	3.45905	3.68106	3.77919	3.59709	3.76532	3.71195	3.83919	3.79028	3.65177	3.84925	3.65559
TEKT5	1553489_a_at	4.53908	5.02383	4.09211	3.56519	3.69915	3.62961	3.88422	3.99854	3.61535	3.60327	3.6639	3.93118	3.65479	3.78511	4.05425	3.71673	3.90535	3.62736	3.46016	3.8917	3.56103	3.44274	4.42827	3.54434	3.67914	3.65769	3.7728	3.70056	3.34515	3.86619	4.08801	4.107	3.97104	4.76459	3.62002	3.75476	3.89182	3.39033	4.15541	3.83794	3.45365	3.65907	3.77251	4.34677	3.29394	3.22793	3.65877	3.59225
KSR2	1553491_at	3.54696	3.55904	3.45711	3.72885	3.84156	3.8679	3.63235	3.53844	3.66497	3.68543	3.62052	3.37824	3.95032	3.52194	3.55959	3.4588	3.80892	3.41601	3.58957	3.74468	3.69683	3.60585	3.87928	3.81293	3.9752	3.68187	3.62742	3.83278	3.72017	4.22759	3.67983	3.5856	3.93086	3.63622	3.74063	3.8947	3.87959	3.55222	3.54045	3.69484	3.83826	3.5847	3.93781	3.7182	3.63987	3.32699	3.41391	3.84961
PAX1	1553492_a_at	3.99975	3.59134	3.59921	3.72675	4.07898	4.08863	4.75431	3.86427	3.92039	3.7843	4.09566	4.05341	3.69408	4.07494	3.85726	3.79262	3.84198	3.68747	3.62172	3.63944	3.6088	3.70741	3.94196	3.73087	3.76564	4.23349	3.95701	3.76795	3.71022	3.76712	3.77875	4.07353	3.8205	3.44778	3.86418	3.54414	3.8298	3.53556	3.66899	3.97229	3.56304	3.87374	3.78263	3.93524	3.87625	3.79136	3.73354	3.87203
TDH	1553493_a_at	3.63279	3.82769	3.87522	3.73167	3.78821	3.95363	3.52919	4.17225	3.7184	3.96041	3.66956	4.03148	3.73097	3.76633	3.95179	3.63882	3.64784	3.30554	3.39646	3.42821	3.73005	4.25659	4.1266	3.56183	3.84547	3.35218	3.70142	3.79036	3.58928	3.68991	3.90681	3.78325	3.8511	3.3879	3.4389	3.85038	3.86785	3.65656	3.99278	3.67744	3.66541	3.8978	3.56527	3.69544	3.57729	3.34782	3.37112	3.72263
TDH	1553494_at	3.80255	3.32311	4.95516	3.16181	3.26423	3.29824	2.98913	3.24997	3.7708	3.19236	3.15667	3.29342	3.17695	3.51078	3.45584	3.17666	3.20361	3.14995	3.33705	3.44642	3.03735	6.01909	3.44052	3.42939	3.53554	3.27748	3.09469	3.24338	3.5219	3.17362	5.4737	3.50309	4.71031	3.60858	3.06073	4.59894	3.82232	3.0515	4.25327	3.76713	3.25545	3.91671	3.36724	3.29613	3.21264	3.3818	3.17438	3.13361
C12orf37	1553497_at	3.46378	3.52737	3.3723	3.47431	3.55095	3.53836	3.69887	3.44924	3.50533	3.56971	3.66377	3.58799	3.40822	3.88542	3.69077	3.25624	3.75341	3.46347	3.26957	3.75388	3.49494	3.55371	3.50297	3.4957	3.62998	3.48389	3.68257	3.4195	3.30096	3.47941	3.74722	3.36139	3.76238	3.53863	3.56956	3.60114	3.47683	3.11576	3.90912	3.6245	3.54447	3.5051	3.52283	3.51295	3.54967	3.53565	3.5258	3.63796
1553498_at	1553498_at	3.82045	3.91362	4.12918	4.2039	4.02759	3.831	3.75466	4.18658	3.94435	4.26208	3.96071	3.79737	4.07974	4.09878	4.12152	3.99062	3.92372	4.22533	3.82078	4.08239	4.02006	4.14488	4.26508	3.82924	3.94559	4.18019	3.94467	4.25169	4.16209	4.05	4.13951	3.98207	4.01092	3.78939	4.09933	4.01052	3.66789	3.95841	4.20349	3.97053	4.19679	4.42325	4.07926	4.20711	4.25	4.37709	4.28513	4.19385
SERPINA9	1553499_s_at	5.08257	5.29146	4.34076	5.08779	5.10439	5.29198	5.02783	5.15058	4.77923	5.02866	5.30018	4.97783	4.86806	4.85457	4.88698	4.40943	4.63893	4.77397	4.8582	5.29323	4.49712	4.98732	5.33579	4.90565	5.16844	5.11041	5.46816	5.20058	4.70286	4.65031	4.9526	4.90046	5.19772	4.46377	5.14872	5.10261	5.06507	4.97534	4.9711	5.00571	4.87519	4.92166	8.07372	5.04498	4.9988	4.79271	4.65734	5.20718
FBXL21	1553500_at	3.80452	3.82413	3.83739	3.49069	3.72691	3.79125	3.92531	4.20118	3.80294	3.81147	4.05366	3.56464	3.91449	3.55871	3.85117	3.37263	3.62724	3.54703	3.83108	4.0772	3.84098	3.59737	4.1285	3.73827	3.6321	4.34463	3.5812	3.89987	3.54596	4.04137	3.73796	4.07242	3.88649	3.88808	3.86328	3.78276	3.77971	6.61172	4.0127	3.69378	3.74731	3.77454	3.76116	3.58357	3.6655	4.08764	3.76238	3.63869
PALM2	1553502_a_at	3.43507	4.07002	3.59561	3.61463	3.82729	3.51591	3.76628	3.73061	3.38503	3.86915	3.51876	3.89797	3.79312	3.61256	3.48917	3.45486	3.54121	3.56287	3.67712	4.18483	4.03921	3.64672	3.71229	4.03401	3.62937	3.64991	3.75987	3.79414	4.53235	3.53776	3.60871	3.50408	3.63736	3.62599	3.56207	3.49027	3.73268	3.51087	3.33531	3.56737	4.13333	3.51449	4.15231	3.44194	3.86162	3.62364	3.43231	3.55563
MRGPRX4	1553504_at	3.50327	3.93018	3.5811	3.87791	3.8633	4.01202	3.77764	3.85648	3.77947	3.88726	3.66075	3.86004	4.06436	3.88332	3.78405	3.84963	3.80978	3.7866	3.6403	3.65994	3.77776	3.79005	3.7111	4.0423	4.15757	4.03405	3.73509	4.08106	3.57161	3.8265	3.72317	3.82102	3.80342	3.83412	3.79729	3.74313	3.88904	3.83292	3.91701	3.82234	3.96188	3.97323	3.93508	3.83548	3.67554	3.57089	3.73663	3.65695
A2ML1	1553505_at	3.80578	3.64178	3.65041	3.63153	3.47491	3.64917	4.21192	3.8236	3.78909	3.81216	3.86271	3.77673	3.49656	3.59345	3.68026	3.71831	4.08828	3.6361	3.47282	3.598	3.73535	3.54906	3.70014	3.50619	3.5444	3.63882	3.77371	3.56329	3.68925	3.65613	3.64877	3.9937	3.72458	3.34792	3.68106	3.89133	3.68325	3.62295	3.84586	3.89855	3.67995	3.5736	3.98362	3.65216	3.77632	3.88401	3.59746	3.81338
CPO	1553506_at	3.74914	3.96589	3.94385	3.63593	3.73043	3.88059	3.61594	3.7461	3.49685	3.57538	3.71964	3.64829	3.85395	3.7672	3.7481	3.61	3.76777	3.98706	3.8428	3.48675	3.91951	3.82734	3.92869	3.90103	3.8466	3.89858	3.64147	3.70553	3.71126	4.2864	3.54273	3.80606	4.11625	3.67642	3.62421	3.76271	4.16839	3.73264	3.61451	3.70511	3.6091	3.59542	3.86614	3.81233	3.60064	3.82664	3.61971	3.57113
GPR6	1553507_a_at	4.265	4.58616	4.12867	3.75008	4.37847	4.42219	3.96067	4.33043	4.03118	4.09522	4.23374	4.01101	4.25462	4.17802	4.21425	3.60248	4.00834	4.46359	4.00307	4.54035	4.11849	4.15442	4.90567	4.18768	4.38154	4.20881	4.31463	4.26562	3.68571	4.21304	4.07029	4.49669	4.1329	4.25073	4.13332	4.02594	4.1436	3.96943	4.32094	4.25776	4.04983	4.22059	4.22015	4.09943	4.01041	3.93474	4.42057	4.16341
MDS2	1553508_at	3.70863	3.68004	3.83108	3.81393	3.66235	3.57459	3.73872	3.63206	3.59028	3.58162	3.63059	3.58232	3.99165	3.58952	3.68831	3.61486	3.78498	3.64826	3.81124	3.67805	3.79793	3.3779	3.58946	3.50938	3.69184	3.6999	3.46365	3.66768	3.66798	3.74326	3.4845	3.55748	3.831	3.54173	3.76283	3.39463	3.76158	3.61054	3.68942	3.32185	3.38376	3.72369	3.65273	3.55354	3.2649	3.6127	3.49003	3.65408
RQCD1	1553510_s_at	8.64104	10.5002	9.38163	8.92661	9.63316	8.81265	8.41444	8.64513	8.93607	9.03832	7.16546	8.79682	9.34042	8.70514	8.91648	9.77236	8.4825	8.37135	9.05782	9.20368	9.48091	8.57791	7.71703	9.06482	8.07534	9.7913	8.97969	9.07181	9.67377	9.52661	7.73835	8.42945	8.52009	8.53584	9.29918	9.10421	8.48618	10.131	7.92227	8.16619	9.37274	9.21338	9.03459	7.47282	9.40632	8.97677	8.676	8.86241
GJD3	1553511_at	4.28858	4.16741	3.93396	4.01217	4.24976	4.24047	4.0189	4.19486	4.08499	3.92015	3.90318	4.01101	4.01949	3.98537	4.04247	3.7508	4.22387	3.93623	3.81456	3.76593	3.85926	4.27448	4.14941	4.12831	4.00383	4.16552	4.1136	3.98776	3.98648	4.0642	3.84025	4.0379	3.92898	3.75521	3.87958	4.27396	4.08156	3.63136	4.09453	4.00654	3.98677	3.73849	4.15956	4.0171	3.99149	3.8528	3.94175	4.31004
HOXC12	1553512_at	4.00111	4.23942	4.22917	3.99387	4.49113	4.5984	4.61881	3.94065	3.94265	3.51763	4.22966	3.87636	3.61406	3.97776	4.14138	4.35914	4.30589	4.04884	4.2127	4.80507	4.11805	4.13427	3.88649	3.93399	4.1835	3.79737	4.14832	3.53971	6.32906	4.01391	3.97497	4.19147	4.39992	3.6943	5.00837	3.87872	5.10328	4.90876	4.77801	3.93666	3.61114	3.76495	3.65761	5.86525	3.55067	3.81511	3.91909	3.88153
VNN3	1553513_at	3.35392	3.88933	3.6144	3.48187	3.50251	3.68479	3.3749	3.34458	3.25408	3.32602	3.46125	3.73614	3.17343	3.40417	3.27201	3.43948	3.53429	3.43739	3.29643	3.26926	3.57143	3.3998	3.4804	3.44838	3.48739	3.56275	3.30966	3.51483	3.44416	3.58063	3.25164	3.53507	3.88244	3.29038	3.51455	3.52387	3.22219	3.36172	3.39244	3.42855	3.22937	3.32874	3.41455	3.34558	3.0034	3.27065	3.28439	3.40461
VNN3	1553514_a_at	3.62091	3.46088	3.48148	3.76267	3.57362	3.6879	3.61959	3.56462	3.43339	3.54393	3.56377	3.66917	3.41218	3.64248	3.33225	4.09195	3.33122	3.54811	3.65755	3.78615	3.4258	3.30806	3.60809	3.59257	3.43741	3.6693	3.62828	3.66868	3.62328	4.16219	3.72698	3.598	3.39281	3.53071	3.69476	3.56555	3.42064	3.484	3.45344	3.59904	3.41102	3.49516	3.42922	3.54992	3.46576	3.67343	3.40551	3.44983
MYEOV2	1553515_at	3.59087	4.10673	3.66876	3.96937	3.7797	3.90623	4.04754	3.48762	3.76337	3.66722	3.85304	3.86336	3.75886	3.75227	3.89993	3.87637	3.90588	3.68088	3.83223	3.99128	3.50046	3.8901	4.37097	3.98684	4.15949	4.01898	4.16095	4.08106	3.75286	3.84799	3.64974	3.67231	3.69774	3.70872	3.81821	4.15811	3.87783	3.78396	3.8286	3.92646	3.61953	3.65753	3.70098	3.97407	3.7524	3.48482	3.78896	3.86741
FERD3L	1553517_at	4.61981	4.54249	4.41643	4.38438	4.46221	4.64397	4.47726	4.53843	4.68201	4.47351	4.47939	4.47062	4.47225	4.6995	4.40048	4.47343	4.45765	4.3963	4.29154	4.34605	4.38908	4.24962	4.69907	4.53848	4.38461	4.50186	4.4768	4.39168	4.22141	4.30732	4.43176	4.44928	4.58766	4.26831	4.45085	4.55418	4.72121	4.44708	4.28842	4.33324	4.50472	4.3041	4.20021	4.88645	4.33582	4.35454	4.26316	3.93067
1553518_at	1553518_at	3.6049	3.7333	3.5441	3.86792	3.82389	3.87193	3.52919	3.4963	3.81476	3.81003	3.69969	3.71395	3.76869	3.78206	3.68917	3.84122	3.70646	3.70168	3.7101	3.63353	3.98937	3.86764	3.41918	3.63459	3.69899	3.78673	3.86489	3.72488	3.41873	3.72223	3.56577	3.49287	3.59312	3.68267	3.82272	3.81987	3.79641	3.6334	3.71771	3.71348	3.98548	3.81145	3.71818	3.70438	3.85716	3.90268	3.46256	3.57764
LINC00314	1553519_at	3.36269	3.20153	3.30293	3.27149	3.2775	3.32564	3.41523	3.26452	3.30915	3.18864	3.2332	3.39467	3.09926	3.05307	3.14128	3.01545	3.45984	3.09232	2.98275	3.38086	3.30331	3.21909	3.1956	3.38533	3.49306	3.35413	3.20528	3.35394	3.37017	3.45356	3.46417	3.32888	3.34922	3.20707	3.27589	3.52983	3.17736	3.29174	3.27606	3.1792	3.02926	3.46434	3.2168	3.19629	3.15141	3.28878	3.19505	3.37778
1553521_at	1553521_at	3.91228	4.27602	3.83421	3.98355	3.70456	3.88737	3.94156	3.70661	3.94552	4.22518	3.71963	3.78588	4.12435	3.79653	3.82628	4.09468	3.76287	3.91209	3.80373	3.6338	4.03921	3.85442	4.25769	4.08244	3.94227	4.05146	4.24594	3.75402	3.75404	4.09699	3.70711	3.85049	4.08299	3.95852	3.66424	4.03593	3.93435	3.76051	3.8772	3.84128	3.69941	4.00012	4.06113	3.69923	3.98443	3.80306	3.77622	3.75938
NLRP14	1553523_at	4.12659	4.10872	4.15327	3.74181	4.14444	4.21744	4.11066	4.67558	4.35572	4.02203	4.27164	4.53107	3.97746	4.36912	4.43403	4.5387	4.38473	4.00178	4.13084	4.29501	4.09584	4.30725	4.35847	4.12089	4.27387	4.39851	4.0007	3.83981	4.10051	4.28057	4.3427	4.24226	4.38231	4.03708	4.17918	4.44279	4.02445	3.95612	4.44647	4.1382	3.96068	4.37476	4.09471	4.30956	3.93178	4.08972	3.95251	4.27609
DGKB	1553524_at	3.21564	3.49977	3.4932	3.43789	3.35365	3.39649	3.31352	3.34364	3.26459	3.48133	3.37658	3.6736	3.43126	3.35601	3.46801	3.1891	3.4293	3.24941	3.39802	3.58533	3.36106	3.38828	3.63904	3.72845	3.76234	3.50882	3.34091	3.67477	3.2125	3.24319	3.34256	3.28952	3.4641	3.41746	3.52404	3.36181	3.20461	3.19603	3.38122	3.19295	3.53808	3.45281	3.60869	3.28989	3.14674	3.11277	3.32343	3.47856
NLRP13	1553525_at	3.9401	3.89758	4.06698	4.35848	4.17265	4.51308	4.25389	4.31957	4.10405	4.41011	4.1014	4.22686	4.22353	4.42285	4.05767	3.78288	4.33678	4.04585	3.9717	4.14156	4.1802	4.07368	4.40695	3.95686	4.04601	4.26186	4.03668	4.50492	3.96797	4.02052	4.03882	4.36573	4.29273	3.80023	4.35455	4.16789	3.92247	3.82348	4.11892	4.22784	4.2021	4.30628	3.99758	4.26858	4.00326	4.08845	4.03503	4.05738
NLRP8	1553526_at	5.00984	5.30042	5.13519	5.15136	5.02769	5.14931	5.00797	5.09293	4.71099	5.07076	5.05589	5.26367	5.22321	5.14857	5.1249	4.75775	4.96941	4.73317	4.8456	4.99259	5.3221	4.80439	5.39843	5.34312	4.92965	5.0676	5.21672	4.87548	4.78883	5.2024	4.8075	4.789	5.2678	5.04252	4.84187	4.98377	5.15249	4.79303	4.79886	4.89575	5.03311	5.18236	5.1258	4.76472	5.19545	5.13281	4.90143	4.91775
NLRP9	1553527_at	4.19684	4.15421	4.68636	4.3184	4.22654	4.17741	4.42387	4.38336	4.27144	4.27492	4.29323	4.18766	4.14536	4.36356	4.14824	4.1362	4.11873	3.81223	4.1194	3.97971	4.25828	4.21595	4.28952	4.22662	3.93065	4.16469	4.36021	4.16577	3.78551	4.29023	4.26822	4.52112	4.1393	4.02131	4.11555	3.9537	4.30742	4.27174	4.41182	4.14002	4.2322	4.28817	4.14905	4.21944	4.35285	4.05797	4.01819	4.24763
TAF5	1553528_a_at	7.1907	6.96925	7.64892	7.91805	6.91864	8.03344	6.62914	7.2264	7.07954	5.92634	5.38958	6.47307	6.49243	5.75891	7.35147	6.91066	6.40741	6.42906	6.77684	6.83362	6.97763	7.40259	5.59353	7.01488	7.16972	7.72743	7.03417	5.78183	6.26956	6.33023	5.75808	7.02542	6.67572	6.65695	5.9629	7.06458	7.49142	6.98768	6.94564	5.81853	6.57882	7.32648	6.46635	6.79488	7.10622	8.15574	6.56154	7.64494
TAS1R2	1553529_at	3.90711	3.91318	3.56136	3.78133	4.04353	3.72616	3.87717	3.65039	3.77366	4.08259	3.85204	3.64701	3.77301	3.84734	3.91074	3.61627	3.9652	3.68646	3.73549	4.10643	3.65895	3.6723	3.84746	3.6697	4.007	3.85323	3.88227	3.94508	3.64955	4.14044	4.00615	3.95142	3.81092	3.71065	4.01925	3.79122	3.79612	3.57518	3.63428	3.93362	4.14976	4.04913	3.67733	3.95188	3.59717	3.60061	3.90794	3.71376
ITGB1	1553530_a_at	10.6884	9.40652	9.64718	12.023	10.1095	12.8059	12.8381	10.1225	10.8942	13.5371	10.2072	10.2045	13.1691	12.1809	10.5405	11.2895	9.30259	12.9147	12.193	10.6922	13.1248	10.898	9.72756	10.966	10.2253	12.2054	10.0521	13.2326	11.8477	10.9185	10.162	9.07977	9.6236	9.32071	12.0454	9.85349	10.0758	9.79116	10.0477	11.498	13.6777	10.7317	13.6527	11.1254	13.7256	12.0453	12.3183	12.3915
PCSK6	1553531_at	3.55587	3.64291	3.54757	3.4543	3.45978	3.62599	4.00008	3.45783	3.41473	3.28897	3.79439	3.9109	3.39342	3.63041	3.78929	3.50195	3.94918	4.13615	3.73783	4.29529	4.01146	3.6496	3.70933	3.58069	3.39405	3.97656	4.10858	3.54249	3.39017	4.47382	3.8174	3.5367	3.54172	3.52221	3.50874	3.66497	3.61183	3.39645	3.54604	3.56409	3.29197	3.34404	3.50176	3.47619	3.30105	3.27435	3.46163	3.64806
ZNF341	1553532_a_at	5.30507	5.59684	5.40052	4.99618	5.81235	5.25252	5.33795	5.69604	5.18537	5.02354	5.39461	6.54718	5.36801	5.94964	5.37277	5.79289	5.98278	5.49622	5.40803	5.34821	4.9054	5.07279	5.36569	5.31147	5.13346	5.28939	5.37129	4.87082	5.03071	5.52289	5.40325	5.27122	5.4252	5.14501	5.02315	5.10537	5.64537	4.95693	5.47867	5.54909	5.2663	5.16819	4.92008	4.75378	5.16517	5.13541	4.79858	5.50186
JPH1	1553533_at	4.4332	4.96541	4.2753	3.61558	3.85891	3.95354	4.00141	4.29476	4.4494	3.64338	3.50374	5.00403	3.69738	3.57709	3.72701	4.03672	4.5901	3.96123	4.17483	4.35293	3.98783	4.41024	4.23141	3.81745	4.38125	3.95066	4.60324	3.62347	3.91924	4.50676	3.71582	4.21097	4.85871	3.9348	3.57685	4.27083	3.97822	3.60852	4.24392	4.67322	3.67643	5.67263	3.68482	4.29806	3.69253	3.63639	4.18615	3.79981
NLRP10	1553534_at	3.44844	3.61571	3.40293	3.35338	3.8543	3.45322	3.44119	3.40758	3.34322	3.69803	3.53877	3.48496	3.28909	3.53404	3.40399	3.33572	3.048	3.29284	3.66589	3.64353	3.3372	3.20308	3.58936	3.78359	3.47154	3.37783	3.58121	3.5476	3.36393	3.6214	3.30721	3.42214	3.41555	3.29127	3.60217	3.46958	3.41029	3.25093	3.32673	3.42739	4.67096	3.51795	5.25158	3.30753	3.58559	3.44777	8.20567	3.44478
RANGAP1	1553535_a_at	8.81335	10.2335	9.8267	8.95034	9.34552	9.3511	9.11145	8.11009	8.86242	8.31361	7.43467	9.21254	8.98014	8.72264	8.9521	8.37181	8.67346	9.46618	8.59343	8.81369	9.79526	8.68418	9.09625	8.77124	8.34196	8.5649	8.58133	8.33817	7.85805	8.66951	8.76841	8.49068	8.38517	7.37794	9.02175	8.03625	8.90478	8.45418	9.18116	7.79385	8.82127	8.33344	8.71408	8.80864	9.22411	8.42578	8.74786	8.89994
MBNL2	1553536_at	3.79684	4.1741	3.94038	3.88892	3.79473	3.85766	3.93146	3.66961	3.89318	5.47833	3.99767	3.95907	4.0845	4.33416	3.972	3.91123	4.31781	3.58085	4.79936	3.74193	4.19839	3.87949	3.76082	4.47469	3.9429	3.86414	4.16672	4.78595	4.1174	3.7502	3.74515	3.91978	3.56325	3.74502	4.07799	3.35217	3.70069	4.69858	4.17934	3.77611	3.73599	3.84742	4.15083	3.68709	4.77303	3.70365	3.764	4.28857
KRT73	1553537_at	3.53451	3.46386	3.88584	3.37618	3.66574	3.72259	3.45874	3.46678	3.06191	3.47672	3.63167	3.7718	3.49902	3.48218	3.22539	3.24491	3.56312	3.36391	3.60039	3.87436	3.27904	3.35852	3.55825	3.62852	3.28471	3.55845	3.52695	3.43743	3.5412	3.44678	3.57775	3.47153	3.47414	3.43176	3.51392	3.49472	3.58917	3.46211	3.75318	3.51021	3.52322	3.49951	3.74286	3.42735	3.45143	3.16738	3.7041	3.36482
COX1	1553538_s_at	14.7759	14.6631	14.7661	14.7374	14.8914	14.7727	14.9483	14.841	14.9621	14.9253	15.034	14.6641	14.6395	14.6947	14.6516	14.6378	14.7132	14.7319	14.7955	14.77	14.6237	14.7463	14.7342	14.7462	14.8473	14.8842	14.7428	14.7627	14.7916	14.7586	14.8064	14.6798	14.7594	14.754	14.8087	14.8183	14.8919	14.7445	14.8325	14.8105	14.7875	14.7963	14.7684	14.7978	14.8454	14.8961	14.7238	14.7311
KRT74	1553539_at	4.01492	4.23221	3.93898	4.16374	4.2015	4.28623	4.39424	4.43207	4.22119	4.11059	4.36732	4.24501	4.04608	4.23705	3.96084	3.93068	3.70105	3.70976	3.85041	3.83027	3.8207	4.10703	4.36055	4.01311	4.19176	4.04419	4.27282	4.35189	3.90618	4.67071	4.06547	4.0907	4.19461	4.12774	4.44817	4.19019	4.0214	4.34208	3.91716	3.89855	3.78155	4.30411	4.0504	4.05108	4.03145	3.9482	3.75187	4.06863
SLC29A2	1553540_a_at	4.2693	5.96233	5.31697	4.16305	5.4095	3.71628	5.14925	4.8648	5.497	3.7528	4.39793	5.4956	3.93314	4.56583	4.56027	4.91623	4.5165	4.62854	4.48823	3.79935	4.02115	3.90559	4.63845	4.50357	4.68376	4.24436	6.50802	3.93274	4.48008	4.83456	4.90376	5.73171	5.42814	4.57273	4.45866	4.72014	4.79532	4.00454	4.06134	4.3261	3.69957	4.52766	3.72035	4.68703	3.81674	4.04064	4.67299	4.3344
LMX1A	1553541_at	3.87838	3.93677	3.54757	3.69843	3.66715	4.17181	3.64318	3.86645	3.58238	3.90404	3.72732	3.7422	3.54663	3.63646	3.71211	3.48152	3.95347	3.70591	3.54831	3.73559	3.46553	3.77637	3.8396	3.94362	3.75144	3.56129	4.15247	3.63035	3.53795	3.75091	3.61183	3.71964	4.04133	3.63338	3.42769	4.09607	4.02091	3.40403	3.68783	3.8606	3.85583	3.84877	3.70131	3.89952	3.57066	3.52307	3.53575	3.61853
CCDC125	1553542_at	9.54048	8.8614	8.9299	6.13254	6.26133	6.51346	6.90921	7.0703	8.55428	5.68953	8.73639	7.47004	4.49309	6.20769	7.91965	6.81846	7.74946	7.47982	5.6672	6.46224	6.56698	6.53522	9.12546	7.36668	8.59873	7.10464	7.37269	5.71147	6.3727	8.43314	8.79532	8.74844	9.21009	8.60583	7.17921	7.67787	8.77864	5.3363	8.56984	9.20546	5.81246	7.83601	5.61628	9.49105	5.80399	7.27016	6.83398	6.82435
GPR101	1553544_at	4.86454	5.26188	4.85094	4.65879	4.7876	5.06981	4.89431	5.08899	4.92032	4.97924	5.21574	4.98346	5.19864	4.6942	4.68411	4.76128	5.01885	4.90284	4.8649	5.09273	4.54111	4.88486	5.43658	4.80303	5.07126	5.09353	4.99222	4.86517	4.50656	4.80251	4.86199	4.62859	5.1701	4.68995	4.57974	4.63072	5.06159	4.58066	4.97442	4.67394	4.87864	5.17525	4.75605	4.70103	5.02205	5.01579	4.95526	5.44909
ILDR1	1553545_at	4.16193	4.10104	3.94998	3.59073	4.3008	3.60262	4.31145	3.58031	4.4944	3.51731	3.66802	3.69079	3.50321	5.42673	4.52629	3.56249	3.54383	3.61295	3.69608	3.53349	3.49855	3.60577	3.46686	3.68702	3.45637	3.43133	3.62465	3.55673	4.53007	3.7617	4.43993	3.88914	4.39594	3.73147	3.71132	3.9681	4.16618	3.58498	3.49464	3.86558	3.23938	3.8069	3.46291	3.81006	3.6685	3.34015	3.62189	3.4034
PRO2012	1553546_at	3.45108	3.27266	3.27908	3.31825	3.20593	3.32764	3.16118	3.25513	3.3486	3.17116	3.29267	3.29423	3.28736	3.29792	3.10886	3.19346	3.30214	3.25863	3.28878	3.30188	3.25514	3.64095	3.25535	3.38848	3.22943	3.2927	3.47084	3.52552	3.32622	3.45002	3.24888	3.32506	3.46846	3.37853	3.30251	3.43527	3.21144	3.18362	3.15259	3.39776	3.48223	3.12086	3.15854	3.19665	3.37515	3.29025	3.2578	3.11104
1553547_at	1553547_at	3.75709	4.92216	3.85835	3.70123	3.5541	3.82889	3.45721	4.31669	4.15932	3.92155	4.03099	3.69345	3.66222	4.01503	3.72664	3.6428	4.14885	4.03463	4.58499	3.63655	3.84334	3.4898	3.52396	3.88073	4.20674	5.00803	3.43756	3.69963	4.44513	4.84469	3.80021	3.92563	4.08299	4.45905	3.9203	3.37226	3.51273	3.44509	3.61357	3.92271	3.83944	3.70186	3.63767	4.23718	3.57581	4.16623	3.55671	3.68717
VN1R2	1553549_at	3.57877	3.69149	3.85426	3.95363	3.97817	4.04336	3.90413	4.00081	3.86943	3.66023	3.79394	3.87623	3.69611	3.87283	3.86269	3.46375	3.93996	3.84407	3.51609	3.74184	3.65182	3.77972	4.168	3.65696	4.02614	3.86808	3.94814	3.78134	3.67369	4.12192	3.80297	3.85749	3.73466	3.70129	3.45459	3.95701	3.92134	3.67978	3.9792	3.99823	3.77382	4.09957	3.62446	4.13331	3.91324	3.81553	3.87942	3.76474
VN1R5	1553550_at	3.3523	3.76103	3.56187	3.51726	3.55125	3.51665	3.75781	3.6086	3.63596	3.62934	3.77509	3.46757	3.93371	3.56031	3.49174	3.56394	3.76739	3.50616	3.51852	3.78254	3.63137	3.51806	3.57685	3.67105	3.60497	3.44947	3.56146	3.8219	3.60009	3.83506	3.91996	3.48543	3.6359	3.82331	3.46909	3.52829	3.39728	3.59854	3.43516	3.47779	3.67899	3.88917	3.67628	3.98766	3.33116	3.75509	3.92286	3.55774
ND2	1553551_s_at	14.3384	14.2182	14.2857	14.3062	14.5831	14.443	14.7235	14.5708	14.5245	13.895	14.6663	14.3025	14.2	14.2333	14.2825	14.2321	14.3788	14.5019	14.3974	14.4767	14.1358	14.5071	14.3008	13.7928	14.4164	14.6262	14.376	13.7106	14.1968	14.4413	14.4064	14.354	14.4254	14.2199	14.4679	14.1617	14.6059	14.0505	14.4344	14.5358	13.939	14.4978	13.6875	14.5395	14.0108	14.444	14.2571	14.2586
TAAR8	1553552_at	3.81091	3.89698	3.85207	4.04861	3.54441	3.89351	3.979	3.76715	3.70612	3.81843	3.5866	3.95711	3.95116	3.56132	3.91961	3.57004	3.78706	3.7001	3.78424	3.48396	3.84556	3.84178	3.94891	4.28772	3.91305	4.17075	3.79741	3.75075	3.47729	3.60877	3.77832	3.72048	3.65213	3.70748	3.64798	3.98657	3.59763	3.6344	4.33609	3.81298	3.80677	3.99377	3.86116	4.0873	3.96371	3.46977	3.79205	3.87543
TAS2R39	1553553_at	4.03434	4.0753	4.08795	4.06912	4.04337	4.01896	3.99557	4.17969	3.77704	3.887	4.32909	4.06685	4.05959	4.05391	3.91453	4.63963	3.94322	4.18075	3.91139	4.05644	3.93383	4.34382	4.31167	4.58247	4.1718	4.57461	4.41008	3.93807	3.71976	4.96669	4.04414	3.94549	4.2166	4.15111	4.32756	3.90345	4.2731	4.25723	4.36716	4.27439	4.06303	4.29661	4.19408	4.11109	3.97781	4.34799	4.21773	4.08823
TAS2R38	1553555_at	4.29715	4.70095	4.41909	4.43324	4.43872	4.46442	4.37532	4.46716	4.3108	4.78882	4.57214	4.55741	4.55903	4.61623	4.45658	3.99204	4.34763	4.40513	4.56183	4.35485	4.43905	4.33444	4.77125	4.63188	4.63288	5.005	4.42774	4.26456	4.36674	4.80106	4.35475	4.46706	4.29786	4.45045	4.51141	4.46777	4.59903	4.35846	4.42863	4.7869	4.46469	4.70166	4.49643	4.91675	4.41889	4.73919	4.33047	4.25799
TAS2R40	1553556_at	3.5085	3.5258	3.47122	3.4778	3.59117	3.47741	3.54594	3.43693	3.68764	3.6018	3.43012	3.47564	3.45257	3.4597	3.18736	3.46003	3.67035	3.66945	3.4076	3.5934	3.50826	3.63643	3.62553	3.52868	3.32888	3.43833	3.76017	3.57098	3.55428	3.3346	3.40136	3.49101	3.6536	3.41992	3.48957	3.54207	3.65563	3.41461	3.74819	3.62503	3.5475	3.56742	3.58863	3.48556	3.48371	3.31066	3.39848	3.49964
TAS2R41	1553558_at	3.83131	3.63437	3.69631	3.83837	3.6319	3.95516	3.84514	4.11818	3.82643	3.77304	3.98454	3.90736	4.14101	4.01594	3.79481	3.56724	3.83344	3.81545	4.05834	3.81841	3.95659	3.75723	3.79702	4.08212	3.84783	4.00912	3.72474	3.49327	3.41782	3.63749	3.90519	4.1649	3.82421	3.55211	3.65363	3.97339	3.97122	3.68316	4.09343	3.85102	3.9876	3.8576	3.89278	3.82623	3.80382	3.74164	3.93124	3.96494
TMEM171	1553559_at	4.28304	4.54123	4.08273	4.93845	4.28285	4.1391	4.71122	4.10224	3.90012	4.76031	4.10432	4.17499	6.61266	3.92293	4.19586	4.28278	4.09648	5.23767	4.26161	3.89217	6.37788	4.2829	4.00042	3.93949	4.25292	4.11079	4.32337	5.09766	3.86536	4.03769	3.7581	4.09454	4.38012	4.25518	4.30532	4.11401	4.02859	3.98106	4.09242	3.944	5.29793	3.83528	6.23801	3.95003	5.86879	4.39883	4.39104	4.57449
VN1R4	1553560_at	3.65674	3.85834	3.6211	3.47864	3.84862	3.49226	3.74388	4.05754	3.63205	3.58268	3.82825	3.53855	3.65338	3.51254	3.87921	3.79578	3.65451	3.63061	3.56909	3.47231	3.9567	4.14288	3.58054	3.85221	3.9872	3.83206	3.8271	3.65694	3.8731	3.92755	3.75225	4.17363	4.05353	3.7521	3.92143	3.45234	3.90264	3.80108	3.76125	3.84419	3.54982	3.64002	3.62065	3.43798	3.46276	3.61534	3.76238	3.48496
TAS2R50	1553561_at	3.9581	4.13231	3.95531	3.54861	3.74533	3.70108	3.70244	4.25553	4.00265	4.15207	4.05976	3.7486	3.59068	3.74959	3.88435	3.89256	4.09522	3.73854	3.89652	3.71024	3.92123	4.01947	4.02818	3.79097	3.78661	3.9514	3.84587	3.64768	3.42922	4.32598	3.79668	3.98175	3.81971	4.0288	3.89057	3.72179	3.71168	3.82321	3.8008	4.08881	3.78311	4.10645	3.74023	4.16192	3.81093	3.7539	3.53946	3.58401
CD8B	1553562_at	3.60344	4.00547	3.57932	3.73752	3.94558	4.05534	4.22535	3.98054	3.78172	3.60584	3.88983	3.82753	3.91674	3.69041	3.81723	3.61902	3.80869	3.53116	3.79189	4.30221	3.84734	3.80246	3.72978	3.56512	3.59542	3.93748	3.92876	3.91824	3.63709	4.00345	3.66312	3.60813	3.68845	3.93457	3.60758	3.6544	3.89142	3.68058	3.65662	3.92447	3.75936	3.94922	3.64409	3.8074	3.64103	3.62192	3.4348	3.98309
MACROD2	1553564_at	4.71583	5.46893	6.55902	4.41491	5.33725	4.47216	4.71795	4.38173	5.24257	4.2906	4.00753	5.16208	4.21275	4.70772	4.52672	4.83129	5.57457	4.5737	4.45332	5.39367	4.62603	4.86344	5.40917	4.80603	5.694	4.69477	5.05702	4.47582	5.07792	4.71263	6.48675	4.73102	5.52165	4.79857	4.24442	5.63255	5.39711	4.09303	5.36442	5.76124	4.51266	4.33128	4.4501	5.50858	4.4917	5.08578	4.98713	4.49236
DDAH1	1553565_s_at	4.31767	5.8583	4.79593	4.76138	4.58637	4.80961	4.52536	5.0176	4.01713	6.3519	3.94062	4.29908	7.06621	4.42104	4.08121	3.83752	4.18686	3.72762	4.18142	3.87469	4.34808	3.37092	4.03741	3.96793	4.21037	4.09353	3.73169	5.59315	4.05703	4.0695	3.88675	3.61306	3.62267	3.78471	3.98433	4.13987	3.87059	3.9861	4.771	4.48379	8.42196	4.68656	7.58513	5.1374	7.77487	4.30839	6.17803	4.2602
C12orf53	1553566_at	4.5038	4.55374	4.02903	4.3948	4.38684	4.78955	4.51782	4.51853	4.48374	4.36818	4.25302	4.67556	4.6651	4.46582	4.62877	4.05067	4.42403	4.40511	4.22869	4.35838	4.45401	4.40538	4.56696	4.47383	4.25596	4.35593	4.05146	4.19147	4.13828	4.31543	4.56434	4.24633	4.27589	3.87164	3.84982	4.51401	4.0399	4.25525	4.4571	4.27191	4.23234	4.38488	4.45262	4.08863	4.21249	3.90527	3.99069	4.30589
ATP6	1553567_s_at	14.7068	14.6143	14.7292	14.7088	14.8512	14.7606	15.0201	14.8574	15.0355	14.918	15.0355	14.4821	14.594	14.2665	14.497	14.3974	14.7067	14.7099	14.7464	14.5941	14.3398	14.7982	14.878	14.7068	14.9399	15.0482	14.6388	14.6902	14.7099	14.7817	14.83	14.6184	14.7578	14.7227	14.9069	14.791	14.956	14.697	14.7821	14.8454	14.6034	14.7753	14.3187	14.8186	14.5351	14.8437	14.5666	14.685
HIST1H1T	1553568_a_at	4.44455	4.37305	4.43047	4.09617	4.39659	4.70544	4.57517	4.70195	4.54256	4.23031	4.59152	4.68119	4.33876	4.37064	4.68484	4.28677	4.4003	4.2785	4.39684	4.85257	4.81789	4.51773	5.07434	4.87302	4.85127	4.32522	4.79461	4.29272	4.29821	4.18627	4.33577	4.24489	4.73075	4.44608	4.7474	4.56739	5.09595	4.72656	4.45363	5.06858	4.15422	4.9386	4.43374	4.52568	4.17453	4.40582	4.07625	4.48552
COX2	1553569_at	14.6106	14.5657	14.6374	14.4666	14.6359	14.4542	14.747	14.5202	14.7415	14.1746	14.6491	14.4722	14.2243	14.5958	14.3959	14.3927	14.4911	14.642	14.4911	14.5067	14.3282	14.5287	14.5112	14.4935	14.627	14.6933	14.3754	14.3413	14.324	14.5474	14.6763	14.381	14.5693	14.1675	14.5797	14.3644	14.7084	14.3082	14.7566	14.7503	14.594	14.6963	14.5995	14.6439	14.5738	14.7062	14.4607	14.6435
COX2	1553570_x_at	14.7476	14.711	14.7009	14.6262	14.7722	14.6129	14.8796	14.6923	14.876	14.4183	14.8077	14.6223	14.4149	14.7411	14.5527	14.5361	14.6343	14.7902	14.6508	14.6724	14.5205	14.6527	14.6341	14.6434	14.7499	14.8174	14.5371	14.4999	14.4908	14.6845	14.8219	14.5402	14.6921	14.3039	14.7609	14.5652	14.8137	14.4382	14.846	14.845	14.7113	14.8033	14.7521	14.7671	14.6756	14.816	14.6474	14.7819
CYGB	1553572_a_at	6.16388	6.04216	6.07243	6.19319	5.65796	6.13337	6.70576	6.11069	5.74018	6.145	5.70299	6.06855	7.32891	6.01498	5.69413	5.76243	5.74391	5.86852	5.7924	5.86906	5.90433	5.96333	6.32486	5.79342	5.65944	6.15667	5.93238	6.25466	5.65275	6.33345	6.23191	5.86374	5.95754	5.75803	5.72924	5.87074	6.12472	5.86869	5.76816	5.76294	5.84301	5.87751	6.35569	5.71354	6.27598	6.02836	5.74799	5.72993
EFNA2	1553573_s_at	3.36789	3.68026	3.63309	3.6351	3.68479	3.84121	3.65789	3.80295	3.61673	3.61321	3.71915	3.9729	3.69716	3.7667	3.60516	3.53453	3.87586	3.59353	3.69251	3.30188	3.8153	3.95921	3.45008	3.47308	3.41596	3.39612	4.00682	3.55717	3.61275	3.78176	3.65165	3.9133	3.47174	3.33664	3.77763	3.68803	3.62389	3.62842	3.78532	3.48496	3.58797	3.65599	3.39773	3.52859	3.57041	3.47731	3.57617	3.41031
IFNE	1553574_at	3.61992	3.51022	3.75667	3.51843	3.61535	4.34048	3.71204	3.8087	3.62596	6.34435	3.59562	3.83573	4.02984	3.75648	4.07827	4.12347	3.66034	4.11248	4.4857	3.67528	4.64346	3.68419	3.68685	4.63514	3.9292	3.66669	3.68526	5.56553	3.83167	4.20274	3.67841	3.45108	3.50369	3.81358	5.11815	3.49763	3.67927	3.63506	3.58878	3.88313	5.45583	3.69829	4.6262	3.58005	5.65423	3.58495	4.35526	3.49345
ND6	1553575_at	8.49226	9.53464	9.40129	9.93686	9.34167	10.442	8.38069	9.77136	10.546	10.0537	8.99267	9.01412	9.3716	9.21467	9.80112	8.97996	8.48222	10.236	10.7533	10.2193	9.33374	8.35831	9.20209	10.9257	10.687	10.8302	10.9916	10.7684	10.7038	11.7817	7.38576	11.2082	9.1445	10.0826	9.87207	10.0784	9.79706	10.069	9.42116	8.59109	11.0646	10.1439	9.97873	9.96525	10.5573	9.57854	9.00912	8.34821
1553579_a_at	1553579_a_at	3.599	3.65903	3.69634	3.9389	3.54051	3.77334	3.93664	3.81518	3.7712	3.73479	3.63056	3.89976	3.81387	3.73384	3.77415	3.99177	3.78966	3.88383	3.86136	4.01905	4.21937	3.89428	3.60796	3.96077	3.71946	3.7528	3.67681	3.81209	3.89212	3.80985	3.87251	3.81972	3.9359	4.11366	3.79867	3.97325	3.65885	3.77782	3.73476	3.79774	3.74712	3.81809	3.86696	3.90068	3.88282	4.02684	3.96245	3.82132
SREK1IP1	1553581_s_at	9.89529	9.30035	9.91048	10.1393	9.74018	10.5154	9.88579	9.23055	9.30978	9.76864	10.1593	9.48175	10.0075	9.49195	9.22524	9.96693	9.39642	9.83074	9.74072	10.2046	9.423	9.23814	9.65811	9.74395	9.7339	9.86579	9.34746	9.5521	9.26419	10.101	8.90197	9.81238	9.74095	10.449	9.27569	9.66003	9.18872	9.67825	9.03359	9.20198	9.67812	9.08268	9.6104	9.35387	10.0294	9.99113	10.4188	9.42333
1553582_a_at	1553582_a_at	3.5241	3.30609	3.37887	3.54744	3.76415	3.58298	3.5509	3.40788	3.48354	3.56374	3.36713	3.41141	3.33401	3.46643	3.44975	3.68662	3.64779	3.24531	3.40205	3.98828	3.78055	3.55009	3.57792	3.44163	3.31903	3.86798	3.51757	3.63035	3.28909	3.62058	3.49389	3.51476	3.64943	3.45374	3.73222	3.5264	3.58136	3.39935	3.36278	3.34947	3.55759	3.36723	3.76503	3.52666	3.4034	3.40176	3.53858	3.39094
THRSP	1553583_a_at	3.70234	4.27269	3.47627	3.75891	3.93342	3.74661	3.91255	3.65799	3.72415	3.93823	3.85215	4.01537	3.79111	3.80464	3.65892	3.79773	3.83687	3.67159	3.68512	3.67798	3.67496	3.75928	3.7834	3.77939	6.2779	3.73706	4.19547	3.60391	3.57431	3.94811	3.71144	5.64536	3.97845	5.12126	3.97103	3.71728	4.25342	3.77985	4.04717	4.33681	3.56555	7.86779	3.7739	3.97873	3.65893	3.59909	3.32888	3.52041
CXorf36	1553584_at	4.28881	4.69678	4.73058	4.45095	4.54383	4.55555	4.52001	4.87648	4.49046	4.72707	4.93486	4.77158	4.40018	4.4912	4.45667	4.6041	4.38573	4.49651	4.53363	4.32607	4.33125	4.69881	4.51296	4.71985	4.97114	4.61114	4.71454	4.26858	4.13123	4.36107	4.66175	4.75773	4.64571	4.69524	4.59658	5.03082	4.4734	4.55642	4.78677	4.93626	4.4294	4.70205	4.80782	4.88611	4.65298	4.35597	4.62962	4.44771
MAGEA5	1553585_a_at	3.97309	3.86782	4.14443	4.17316	3.70377	4.54268	3.85793	4.34496	3.77499	3.86934	3.97627	4.08413	4.35548	4.21732	3.84957	4.4006	3.92331	3.91407	4.13845	4.32907	4.19165	4.17279	4.57799	4.04095	4.10496	4.22929	4.15912	3.87157	3.83802	4.16057	4.04732	4.00553	4.2003	3.93227	4.03649	4.09105	4.14672	3.95008	3.74678	4.09414	3.9726	4.11886	4.16174	3.9399	4.03327	4.16814	4.32614	4.28453
FBXL19-AS1	1553586_at	3.92923	4.23874	4.06402	4.06951	4.01095	4.5791	4.20617	4.07375	3.69213	4.02275	4.22746	4.57712	4.27114	4.12791	4.11797	4.06485	4.16267	3.91384	4.17169	4.33999	4.12709	3.87009	4.26991	4.09091	3.96561	4.67982	4.33092	4.19544	3.975	4.10619	4.14707	4.0774	4.1849	3.93965	3.92683	3.94982	4.14712	4.05747	4.24982	3.98704	4.14237	3.91703	4.1131	3.93989	4.11348	3.78106	3.92972	4.12395
POLE4	1553587_a_at	9.98576	8.85214	9.99334	10.0402	9.02179	9.71744	9.6944	9.70225	8.94362	9.13237	9.00166	9.9443	10.0275	9.88625	9.22124	9.84037	9.28304	8.36262	9.18884	10.063	9.82298	7.39516	8.67675	9.57527	7.90248	9.64027	8.99184	9.35474	9.34589	10.1008	9.11449	6.94623	8.42449	7.2274	10.2181	10.0995	9.21158	10.3804	8.50945	8.32638	9.02381	8.93236	8.98189	8.32436	8.92505	8.60375	9.20896	8.62312
1553588_at	1553588_at	14.7581	14.6115	14.6511	14.6792	14.7192	14.6702	14.8527	14.8832	14.7864	14.5458	14.7848	14.5793	14.6085	14.5909	14.6724	14.525	14.6693	14.7326	14.4039	14.6948	14.4293	14.7588	14.5748	14.4836	14.7295	14.825	14.6388	14.5636	14.6915	14.6839	14.8163	14.4753	14.8022	14.665	14.6194	14.6266	14.8269	14.5565	14.7136	14.7771	14.576	14.736	14.4837	14.7242	14.4822	14.763	14.6317	14.7972
PDZK1IP1	1553589_a_at	6.6046	5.27794	3.64876	3.49623	9.21842	3.63996	5.47048	10.4466	3.81967	4.07587	6.54424	4.88021	3.64952	6.30499	3.60847	5.76753	3.65152	7.02879	7.85727	5.51264	3.74952	8.54423	3.80298	6.56383	3.6261	4.03203	8.50961	3.90202	4.12333	3.80912	4.49488	3.92593	3.97932	3.52553	9.63902	4.08921	4.00356	3.65125	3.83844	3.75021	3.7853	3.67839	3.91059	3.68586	3.8133	6.16431	3.43541	3.75075
1553590_at	1553590_at	3.50626	4.36346	4.70261	3.7977	4.16697	4.17562	4.09667	4.02013	3.87312	3.89074	3.59988	4.476	4.0074	3.88681	3.7256	3.88225	4.04795	3.85339	4.01898	3.90885	4.25621	4.11799	4.08437	3.3367	4.11381	5.57384	5.17922	3.89366	4.00818	4.8467	3.80823	4.04527	4.09067	3.59191	3.76442	3.83949	3.66379	3.77604	3.58878	4.27188	3.74395	4.47664	4.17856	3.70334	3.9088	5.76374	4.38163	3.82811
BCRP3	1553591_at	3.58128	3.8578	3.38381	3.77058	3.64723	3.85687	3.76978	3.73354	3.69453	3.75389	3.46572	3.7577	3.99365	3.84164	3.92978	3.69767	3.73916	3.42962	3.81131	3.69226	3.55807	3.51688	4.07483	3.80544	3.61524	3.96184	3.84415	3.79099	3.40391	3.47107	3.80526	3.88272	3.31781	3.45232	3.61435	3.83346	3.74431	3.2923	3.74076	3.63171	3.53456	3.58595	3.5887	3.88331	3.36836	3.30257	3.25822	3.36128
BCRP3	1553592_x_at	3.33922	3.82233	3.47245	3.75218	3.66056	3.97111	3.7262	3.86128	3.42619	3.5958	3.74766	3.99835	3.76988	3.76867	3.62331	3.61413	3.7744	3.31985	3.54499	3.83845	3.65379	3.5189	4.24057	3.91715	3.55796	3.80497	3.60362	3.73254	3.51253	3.56912	3.64262	3.66165	3.50792	3.70314	3.61614	3.53219	3.66983	3.72586	3.7371	3.7683	3.69463	3.70186	3.46993	3.72878	3.40257	3.22192	3.39817	3.55184
TAL2	1553593_a_at	4.08801	4.19168	3.91013	4.33388	4.02283	4.37932	4.16432	3.94142	3.82542	4.39352	4.16001	4.19377	3.80327	3.89565	3.8277	3.98981	3.83107	3.30588	3.77538	3.63992	3.67471	4.02337	4.00678	3.72191	4.30336	4.28879	4.05295	4.10306	4.27238	4.20256	3.7357	3.78629	3.9631	3.79283	3.71132	4.00514	3.75186	4.18543	4.11597	3.97229	3.98304	4.00634	4.07156	3.97412	4.00522	4.30259	3.8709	3.86695
INSL3	1553594_a_at	4.05762	4.20522	4.07014	4.76133	4.14327	4.38035	4.351	4.65198	3.93144	4.18026	4.2382	4.20368	4.17961	3.98648	4.3223	3.88074	4.38306	3.84664	4.15155	4.31602	4.34759	4.04325	4.63863	4.17294	4.04941	4.17971	4.3677	4.10816	3.83203	4.43162	4.23909	4.33295	4.52782	3.85369	3.85428	4.21307	4.33185	4.01365	4.41624	4.28944	4.28894	4.13453	4.29121	4.15803	3.95633	3.90268	3.84347	4.40621
SYCP3	1553599_a_at	3.9022	3.81166	3.54933	3.70009	3.57317	3.4678	3.4156	3.72559	3.66376	3.73418	4.06791	3.71428	3.20645	3.51463	4.05875	3.54915	3.67395	3.41812	3.35129	3.96361	3.67805	3.29556	3.67105	3.5707	4.02953	4.00753	3.6388	3.74768	3.5355	3.73255	3.67967	3.55601	3.67216	3.58934	3.46694	3.61983	3.81291	3.79039	3.64088	3.37134	3.63078	3.88582	3.36564	3.82326	3.59878	3.03448	3.96192	3.55361
TMIE	1553600_at	3.70228	3.71815	3.51897	3.81831	3.84862	3.8185	3.92609	3.78534	3.85718	3.73164	3.69522	3.6643	3.94954	3.75901	3.62562	3.56052	3.65115	3.41465	3.69256	3.83992	3.57107	3.65328	4.01647	3.57522	3.74681	3.65772	3.85447	3.73074	3.43959	4.02513	3.84611	3.40966	3.72807	3.39672	3.60627	4.09855	3.9681	3.6996	3.84984	3.76634	3.53563	3.64956	3.56091	3.71319	3.46616	3.46953	3.62189	3.62184
TMIE	1553601_a_at	3.85367	4.12992	3.70449	4.27808	4.02504	3.98983	3.96603	4.71634	3.86111	4.13436	3.7761	4.73289	4.80716	3.85614	3.8683	3.81233	4.07514	3.71383	4.74803	4.23381	4.14633	4.12442	3.88294	4.07918	3.76833	4.03501	3.88387	3.8847	3.85118	4.28974	4.20321	3.84299	4.27012	3.97738	3.99357	4.1002	3.8042	3.99657	4.02828	3.86123	3.91045	4.1139	3.67868	3.63367	3.81772	4.30927	3.73214	3.72516
MUCL1	1553602_at	9.22128	13.5079	11.4284	4.13636	4.32975	4.1659	4.11035	4.80246	13.1743	4.57802	10.2311	10.5042	4.47745	6.73225	11.4919	3.87827	6.29821	3.89855	4.35662	4.40618	4.29203	10.7613	7.5886	9.86006	11.3702	6.33318	12.7398	4.08106	4.11554	11.0627	12.1736	11.8459	5.18008	11.354	4.55092	8.79502	6.48713	4.37477	8.58236	7.90498	4.26009	8.21725	4.73628	7.43859	4.21938	4.25605	4.14575	4.21637
ATL2	1553603_s_at	6.80788	6.44726	6.58477	6.68553	6.95001	5.70213	7.55051	6.64081	6.36777	5.14279	4.82558	6.60554	7.31532	7.10426	6.65676	7.08518	6.06623	7.94104	7.13117	6.67407	6.28813	7.65496	6.62977	6.62088	6.01595	5.96018	6.33892	4.51955	6.07948	4.7958	4.99113	5.87287	5.10395	5.41327	5.97599	6.26221	6.29714	6.25684	6.55682	7.00144	6.37575	7.90393	6.31072	6.45649	6.49069	8.3654	6.54929	7.81521
ABCA13	1553604_at	2.957	3.05181	3.22193	3.30344	3.0187	2.93756	3.12767	3.12873	3.02798	3.02953	3.15358	4.43774	3.27362	3.09193	3.13814	3.20479	2.99706	3.54487	3.17072	3.18288	3.43143	3.10492	3.33109	3.24816	3.24313	3.37862	5.58241	2.99745	3.05373	3.30488	4.38056	3.06281	3.31542	3.22727	3.08196	3.09037	3.40945	3.04462	3.29193	3.07853	3.14459	5.33057	3.13948	3.09984	3.23302	3.24156	3.19149	3.25506
ABCA13	1553605_a_at	3.27379	3.04047	3.11003	3.29885	3.27162	3.38882	3.4759	3.29091	3.15923	3.13095	3.04628	6.51017	3.18111	3.1011	3.48723	3.7364	3.22102	4.65785	3.41969	3.27111	3.55849	3.36071	3.10809	3.2849	3.36019	3.08301	7.68167	3.24674	3.17832	3.20225	6.3041	3.21259	3.12998	3.21146	3.17307	3.20093	4.03467	3.17786	3.2485	3.12175	3.12563	7.13396	3.12655	3.05412	3.23307	3.41223	3.2727	3.80093
LINC00189	1553607_at	3.07617	3.1688	3.12598	3.12222	3.02238	3.15602	3.23724	3.18279	3.02473	2.98673	2.91174	3.57194	3.01679	2.98798	3.13816	3.13617	3.33653	3.0952	3.17621	3.19754	3.23509	3.01657	3.18996	3.17947	3.09591	3.0735	3.08155	3.22188	3.10444	3.27695	3.12052	3.13272	3.30596	3.01096	3.09124	3.11708	3.00526	3.18832	3.13006	3.03253	3.09274	3.1112	2.9704	3.24485	3.0243	3.10027	3.08269	3.21317
LINC00189	1553608_a_at	3.63125	3.5783	3.52342	3.73661	3.5002	3.6306	3.70491	3.59922	3.53965	3.55515	3.42769	4.85013	3.43533	3.57026	4.18709	3.84693	5.09848	3.5465	3.52829	3.43841	3.57575	3.59371	3.97735	3.72673	3.60491	3.53159	3.88573	3.86846	3.69506	3.73498	3.81488	3.83688	3.58848	3.88808	3.51149	3.54651	3.64123	3.5269	3.38058	3.39527	3.6174	3.68743	3.78473	3.39309	3.48823	3.37138	3.84528	3.50454
KLHL35	1553611_s_at	5.08297	6.85998	8.97118	4.01893	6.16645	5.28551	4.00279	5.04575	5.13189	4.69429	5.001	5.43256	4.33842	5.12231	3.77415	4.59822	5.26094	4.18682	4.84117	8.8011	5.52777	4.70912	5.72451	4.18886	6.32009	4.02731	6.45061	4.86654	4.29379	8.77396	6.15242	5.48308	5.28445	5.84172	4.79261	6.44807	6.71452	5.23953	4.1376	5.02909	4.48278	6.04001	4.4256	4.57347	4.49272	4.89199	4.34993	6.53296
[truncated: 24,003 more rows]
[truncated: 11 more columns]
