# Supplementary material for: Bi-EB: Empirical Bayesian Biclustering for Multi-Omics Data Integration Pattern Identification among Species
Source: Genes (Basel). 2022 Oct 30;13(11):1982. doi: 10.3390/genes13111982 (PMC9690013; doi:10.3390/genes13111982)
Supplement: Supplementary file 1 [file genes-13-01982-s001.zip › Supplementary File S2_2_CCLE_breast_cancer_mRNA.xlsx]

## Sheet: CCLE_breast_cancer_mRNA2
Supplement Table 2_2. Breast cancer mRNA data from CCLE (https://sites.broadinstitute.org/ccle/)
Refer to : Barretina J, Caponigro G, Stransky N, Venkatesan K, Margolin AA, Kim S, Wilson CJ, Lehár J, Kryukov GV, Sonkin D, Reddy A, Liu M, Murray L, Berger MF, Monahan JE, Morais P, Meltzer J, Korejwa A, Jané-Valbuena J, Mapa FA, Thibault J, Bric-Furlong E, Raman P, Shipway A, Engels IH, Cheng J, Yu GK, Yu J, Aspesi P Jr, de Silva M, Jagtap K, Jones MD, Wang L, Hatton C, Palescandolo E, Gupta S…
Description	Accession	BREAST	BREAST	BREAST	BREAST	BREAST	BREAST	BREAST	BREAST	BREAST	BREAST	BREAST	BREAST	BREAST	BREAST	BREAST	BREAST	BREAST	BREAST	BREAST	BREAST	BREAST	BREAST	BREAST	BREAST	BREAST	BREAST	BREAST	BREAST	BREAST	BREAST	BREAST	BREAST	BREAST	BREAST	BREAST	BREAST	BREAST	BREAST	BREAST	BREAST	BREAST	BREAST	BREAST	BREAST	BREAST	BREAST	BREAST	BREAST
54675	54675	EFM192A	EVSAT	MDAMB453	MDAMB231	MDAMB468	BT549	CAL851	EFM19	BT474	HS606T	MDAMB415	AU565	HS578T	BT20	MDAMB361	MDAMB436	SKBR3	HCC1143	HCC1937	HCC1569	HCC1395	HCC1187	HCC2218	HCC1954	CAMA1	HMC18	HCC2157	HS739T	HCC38	DU4475	MDAMB175VII	YMB1	T47D	ZR751	HCC70	MCF7	HCC202	MDAMB157	HCC1419	BT483	HS281T	HCC1428	HS274T	ZR7530	HS343T	CAL51	CAL120	JIMT1
CFTR	215702_s_at	3.62467	3.45233	3.24264	3.35861	3.48608	3.40414	3.27155	3.31433	3.53832	3.34534	3.24243	3.48537	3.58304	3.641	3.31825	3.38994	3.49266	3.39161	3.27052	3.48	3.38977	3.23058	3.49475	3.43215	3.53943	3.25164	3.42673	3.26442	3.641	3.62123	3.49783	3.44812	3.3761	3.46623	3.06722	3.71604	3.45138	3.5094	3.27941	3.1213	3.27211	3.32381	3.3265	3.45285	3.49371	3.52501	3.30103	3.4652
CFTR	215703_at	3.6213	3.55364	3.41664	3.45877	3.55722	3.68224	3.45727	3.58974	3.58285	3.48168	3.45136	3.49659	3.59106	3.49603	3.71175	3.44363	3.67487	3.5513	3.52309	3.48054	3.50842	3.6715	3.45519	3.44469	3.46605	3.57845	3.47869	3.63494	3.53095	3.65851	3.6163	3.5802	3.35102	3.60505	3.46389	3.52221	3.70476	3.3525	3.43372	3.7214	3.42996	3.43342	3.64864	3.23495	3.4933	3.5519	3.68557	3.49728
FLG	215704_at	3.56331	3.70498	3.76203	8.37837	4.69603	3.78578	3.6389	3.57753	3.47614	4.33181	3.42311	3.29745	3.57372	3.55389	3.70109	3.71328	3.63817	3.71982	3.50374	3.8457	3.30409	3.74301	3.84734	3.76515	3.38454	3.90489	3.606	7.98663	3.60005	4.0689	3.45273	3.45941	3.53911	3.57473	3.4986	3.52983	3.8605	3.39288	3.40104	3.70647	3.60922	3.74867	3.57522	3.39482	3.43297	3.33347	3.78999	3.73753
PPP5C	215705_at	5.44599	6.0252	4.68822	5.11578	5.59153	5.20285	5.32205	5.26652	4.82563	4.78805	4.90093	5.10756	5.03112	5.29517	5.06295	4.35854	4.52078	6.56774	5.14293	4.77907	4.35966	4.61067	4.64322	4.7916	4.74196	5.40705	4.77947	4.58562	4.91859	4.76068	4.44168	4.99487	4.8281	4.43259	5.19333	4.99107	4.96053	5.22978	4.80007	4.63763	4.42011	5.29936	4.78467	5.07838	4.48861	4.59105	5.25924	4.75711
ZYX	215706_x_at	7.86835	7.44817	6.91803	9.12796	8.73527	10.1531	9.33402	6.5394	7.40794	9.66431	8.25042	10.313	10.1727	9.44273	8.41652	9.26135	8.8048	8.316	7.97321	9.41855	10.0793	8.48088	8.59122	9.50208	8.01188	9.37946	8.19474	10.1655	8.4123	7.06312	9.7883	7.0243	6.32181	6.37522	9.67405	7.3723	8.7415	8.54659	8.17266	7.65255	11.3313	7.06912	10.7861	8.283	10.7613	8.75976	8.66224	9.31134
PRNP	215707_s_at	7.69151	6.89867	6.2237	11.3068	9.96572	11.2846	10.5802	6.86865	7.34766	10.3228	6.50167	9.36486	11.2177	9.45308	9.04501	8.80767	9.24583	10.7698	10.6997	10.454	11.1012	9.54169	8.81995	10.0405	4.79259	10.8308	10.2122	11.1549	11.1353	9.2391	9.04943	7.63412	7.95263	6.75821	8.62208	7.93598	5.39917	9.34055	6.06256	8.16496	10.1437	6.26718	9.68568	6.82841	9.72241	6.72267	9.73778	10.376
PRIM2	215708_s_at	7.66429	8.13975	7.31142	8.19662	7.06457	7.70932	7.75396	7.75578	7.14818	7.6363	6.5382	6.51645	8.15086	6.09077	7.32388	6.4811	6.49015	6.15069	7.76463	7.95387	7.56822	6.79734	6.14566	7.74035	7.86259	6.68291	7.24595	6.60608	6.42827	5.78694	7.16695	6.19239	7.48246	5.99509	6.94081	6.68784	8.04755	7.79793	7.0649	6.34095	7.74097	7.11278	7.71442	6.87051	8.55194	8.1898	7.65439	8.07097
PRIM2	215709_at	3.80865	3.6889	3.7975	4.13839	3.44065	3.97328	4.30568	3.36147	3.52435	3.82113	3.80669	3.57996	4.06781	3.95686	3.78477	3.66037	3.87988	3.56526	3.80543	4.34254	3.80028	3.48286	3.92458	3.93553	3.69121	4.1566	3.70794	3.56792	3.6608	4.00819	4.09734	3.96263	3.91601	3.80957	3.94394	3.70445	4.41317	4.07322	3.70454	3.83585	3.8468	3.71233	3.72857	3.6398	3.83835	3.93093	3.76794	3.87909
ST3GAL4	215710_at	5.08398	4.06044	3.63023	4.0925	4.69603	5.38889	4.97122	4.21217	4.21059	4.34188	4.58132	6.41653	4.39285	4.98699	4.05415	3.71965	6.07691	3.64826	4.124	5.07934	4.78372	4.28576	4.80382	4.56676	3.6595	4.02901	3.64484	3.92882	3.58781	3.71054	3.49452	3.79378	4.55377	3.78765	4.02689	4.51276	4.03133	3.87944	3.72233	4.27839	3.99917	4.47381	3.54211	4.22504	4.14467	3.71984	3.79096	4.4233
WEE1	215711_s_at	7.64004	8.30877	7.44402	7.69899	7.83519	7.29707	7.88238	7.54244	8.68466	6.84898	7.65552	8.16989	7.87904	8.63431	7.47073	8.67608	8.04359	8.3847	7.52822	7.32485	7.39245	8.19109	8.25773	7.48261	7.12962	7.53098	7.71527	7.13671	6.61083	7.47076	8.06121	6.54947	6.97806	6.30539	5.89047	6.36523	7.10246	6.83434	8.9346	8.08304	7.91	8.58984	8.19659	9.02167	7.9803	9.03163	8.82097	7.63014
IGFALS	215712_s_at	4.25386	4.2203	4.46435	4.48953	4.60669	4.55751	5.12349	4.49449	4.41179	4.33878	4.27311	4.76714	4.35664	4.81122	4.45628	4.62557	4.77489	4.58924	4.30807	4.52142	4.64346	4.80864	4.26496	4.50892	4.5239	4.68435	4.71692	4.39249	4.08571	4.85289	4.39307	4.77736	4.36984	4.48508	4.69598	4.35459	4.76405	4.44169	4.53632	4.89336	4.43281	4.1606	4.19408	4.42797	4.37197	4.01257	4.18615	4.84575
215713_at	215713_at	3.60663	3.10132	3.40714	3.64228	3.30561	3.33354	3.24249	3.31799	3.15192	3.21569	3.3589	3.16791	3.38728	3.40558	3.26993	3.34528	3.27178	3.45611	3.449	3.53386	3.25976	3.54132	3.21106	3.36117	3.35679	3.3828	3.15517	3.56309	3.29588	3.31664	3.21403	3.33669	3.64028	3.29165	3.2094	3.32862	3.39453	3.1517	3.23257	3.23032	3.46098	3.27428	3.61269	3.31657	3.31716	3.76182	3.26582	3.39461
SMARCA4	215714_s_at	8.90891	9.61266	9.5844	8.73147	9.38689	9.53655	8.30766	9.56298	10.059	8.25553	8.31437	8.59145	8.98002	8.97836	9.49852	8.94852	9.0307	9.05629	8.83665	9.18219	9.00053	10.2514	9.0998	8.74023	9.12638	8.84438	9.25137	7.75461	8.88616	8.81574	8.38649	8.53778	8.064	7.29131	9.08699	9.02343	8.55099	7.71896	10.0263	9.13291	8.99255	8.76221	8.54536	9.47347	8.92324	10.4572	9.73269	9.02358
SLC6A2	215715_at	5.25451	5.42793	5.12007	5.28233	8.44353	4.9352	6.10948	4.96488	4.77038	5.046	5.25876	5.48734	4.88026	9.1604	5.00458	5.09021	5.03207	5.25801	6.91985	5.17811	4.77001	5.09159	5.36443	5.28562	5.17386	5.43954	5.31628	4.87815	5.94309	5.16458	5.12486	4.98827	5.10591	5.18618	8.36911	4.92294	5.13533	4.72251	4.97204	5.18362	4.96873	5.17479	5.12198	4.99328	4.84612	4.77949	4.93128	5.03019
ATP2B1	215716_s_at	9.3811	8.76743	9.14834	10.4189	8.21967	10.143	9.36329	10.1213	8.57561	10.3066	8.64422	8.52082	9.56792	7.12655	9.20731	7.02249	8.3306	8.33942	8.48583	8.30018	8.56737	7.32656	8.41589	8.44942	8.87652	11.648	6.59024	9.67377	9.41703	8.08844	9.19243	7.05878	8.452	7.34659	8.47818	10.0299	9.27306	9.24883	8.24086	8.85745	10.8652	9.83775	10.0359	9.60642	10.3393	9.08247	8.72037	7.05187
FBN2	215717_s_at	3.4777	3.54129	3.31895	3.35513	3.32667	3.79036	3.50267	3.43162	3.66993	5.21776	3.27373	3.149	4.63362	3.41882	3.47356	4.166	3.36395	4.35781	3.57462	3.72949	4.58281	3.46674	3.43204	3.36863	3.26709	3.47042	3.81716	3.85319	3.11545	3.34873	3.41612	3.30898	3.60793	3.22436	3.34902	3.56128	3.4199	5.81278	3.38063	3.40054	4.76489	3.33251	3.45645	3.39152	4.92212	4.20289	3.94909	3.75619
PHF3	215718_s_at	4.76211	5.4424	5.68141	6.06637	5.77283	5.44091	5.23889	5.79204	5.36201	5.79469	5.15038	5.51501	4.9639	4.86477	5.09909	5.79327	4.55381	4.99622	5.13228	5.38093	4.79255	5.24973	5.0823	5.12011	5.40362	5.53944	5.70894	5.06997	5.18901	5.14809	4.68827	5.05344	5.01549	5.03235	5.36703	5.282	3.91762	5.71076	5.57372	4.86906	5.30638	4.9571	5.14763	5.79296	5.37121	6.32595	5.84945	4.9583
FAS	215719_x_at	5.83831	3.64734	4.24186	5.3903	4.5054	7.60174	6.50425	3.62209	3.17187	10.2483	4.65616	3.90691	7.94341	4.5397	5.79488	7.59461	3.87281	5.70173	7.73289	5.51363	8.51281	5.42324	4.83992	7.40635	3.47521	4.06329	3.7062	9.5569	8.82719	4.96841	5.11104	6.60795	8.49778	5.53374	7.9644	5.75141	4.0116	6.38995	3.87216	4.18728	10.0671	4.842	10.1534	4.30401	9.63615	5.07139	4.59257	5.97026
NFYA	215720_s_at	6.64227	7.10322	6.69694	7.41317	5.82223	6.40739	5.77634	6.90124	6.72259	5.66582	5.45783	6.08157	7.37207	6.41348	6.28016	6.05659	5.65545	7.36169	5.92551	8.09971	7.47749	8.14266	5.87703	6.79494	7.90425	5.95282	7.34243	5.93989	5.97108	6.25195	6.26109	5.94431	5.88327	6.10332	6.44218	6.8011	6.51307	7.09262	5.58117	5.84827	5.96892	5.78368	5.18621	5.78843	5.39199	6.50224	6.13771	5.40002
IGHG1	215721_at	3.42936	3.92477	3.55646	3.95363	3.5927	3.60234	3.99764	3.61225	3.84107	3.7089	3.59495	3.57681	3.47052	3.76867	3.50155	3.77098	3.6171	3.43129	3.6643	3.85792	3.67805	3.46475	3.94404	3.46183	3.73049	3.78701	4.07385	3.56099	3.60005	3.44813	3.57884	3.8195	3.49139	3.50145	3.49977	3.80993	3.64698	3.36446	3.57685	3.80065	3.49994	3.49414	3.71789	3.87018	3.3775	3.61092	3.33625	3.65145
SNRPA1	215722_s_at	8.75751	8.51347	8.45472	8.36079	8.14894	7.99075	8.35461	9.43723	8.57477	7.64688	8.20568	8.22926	7.89542	8.27385	8.49177	8.48975	8.13869	8.42491	7.92752	9.02964	8.74224	8.07475	8.6916	8.97575	7.94617	8.26535	9.04729	7.60309	8.05865	8.7381	8.26207	8.58528	8.34596	9.14129	8.32508	9.81413	7.80484	8.22359	8.73271	7.11511	7.49627	8.48899	6.91535	8.43642	7.85422	8.18471	7.3241	8.04906
PLD1	215723_s_at	4.19747	5.50171	4.04834	5.16363	4.73249	4.89477	6.67829	3.61329	3.62957	4.9118	5.78007	5.22699	4.62831	5.71516	4.27842	6.50842	5.17211	7.73271	4.90937	4.36459	6.89456	3.39046	5.00545	6.4105	3.95306	3.64986	4.06737	4.96394	4.44284	3.97428	4.05858	4.71127	6.63175	4.055	7.08631	3.7271	4.52584	5.16746	3.78724	4.14382	4.33756	3.34121	7.33773	4.61413	3.92062	6.0295	5.93276	5.72533
PLD1	215724_at	3.23247	3.35771	3.3632	3.76215	3.30492	3.49365	3.5586	3.35118	3.28029	3.3373	3.6101	3.50968	3.47154	3.45353	3.36885	3.88624	3.46061	3.87377	3.37858	3.41873	3.57496	3.34344	3.41128	3.48732	3.53382	3.29291	3.78931	3.60965	3.5442	3.25979	3.39919	3.22867	3.30435	3.53809	3.82826	3.46086	3.17735	3.57827	3.12035	3.2471	3.18423	3.32642	3.65815	3.33341	3.18636	3.3963	3.48982	3.79433
DGCR11	215725_at	5.85989	6.97801	6.58098	6.348	6.01907	6.77106	6.32158	6.15034	6.26414	6.27765	6.30583	6.17328	6.57344	5.75274	5.91845	6.09619	6.1735	5.49644	5.69661	6.81234	5.9378	5.94526	6.26238	6.82907	6.63258	6.5424	5.93052	5.91166	6.24653	5.90603	6.5616	6.36671	5.76877	6.36147	5.99996	6.11957	6.64699	5.72198	6.11695	6.1626	6.53188	6.0712	6.36968	6.32047	6.55671	7.24814	5.56325	5.79755
CYB5A	215726_s_at	10.1683	10.3702	10.861	9.46865	10.4531	8.75673	9.80983	11.9637	10.6359	9.30641	11.4211	11.6443	8.96677	8.98177	10.0048	9.18981	10.4281	11.1894	8.71161	9.90873	7.82263	8.0297	10.2148	10.3401	11.5025	9.55333	9.40791	9.46634	8.44316	11.6171	10.7978	11.5844	10.8384	11.9786	10.9151	9.54024	9.83168	8.40277	10.3862	10.1109	8.74862	10.0782	8.89418	10.5638	9.06217	10.3755	9.21119	9.45757
215727_x_at	215727_x_at	4.43424	4.2672	4.25419	4.37636	4.14807	4.34823	4.3206	4.52067	4.31001	4.21732	4.45476	4.25844	4.19946	4.55096	4.37045	4.10288	4.34638	3.91267	4.20614	4.27066	4.2972	4.11386	4.75695	4.3158	4.24908	4.45896	4.52766	4.26239	4.39455	4.14252	4.57526	4.61734	4.22344	4.24887	4.24141	4.83684	4.10266	4.16496	4.44937	4.84554	4.42141	4.2537	4.2699	4.59842	4.15277	4.32297	4.13458	4.65886
ACOT7	215728_s_at	8.11478	8.10026	8.29866	9.33459	8.09395	9.14113	8.60633	5.81943	8.01021	8.67763	7.95446	8.11751	8.73572	7.5305	8.51337	9.23237	8.48532	8.46258	8.61726	6.95314	9.02667	6.99909	7.43253	8.64599	8.61875	8.81277	8.65882	8.45926	7.4924	9.45522	6.75521	8.16144	7.86238	7.76539	8.94082	8.2022	7.96432	8.16902	7.77973	6.95426	8.39947	8.01525	8.0589	6.97502	8.38417	7.37291	8.47532	9.38981
VGLL1	215729_s_at	8.32976	3.70475	3.15174	3.54539	12.399	3.38529	11.0382	4.20116	4.19799	3.36128	4.36901	12.0775	3.4476	13.0911	4.09054	3.56394	11.6638	3.52508	12.5741	11.0788	3.45193	11.0487	3.81827	10.9873	3.47002	3.60688	11.2225	3.14654	3.51253	3.53542	12.4748	6.44957	6.78531	7.90554	8.73786	3.3271	5.40542	3.17838	3.33669	4.20981	3.34513	9.41823	3.3299	3.31657	3.25751	3.31207	3.45346	11.9259
VGLL1	215730_at	3.34441	3.56359	3.63622	3.68601	3.5298	3.5376	3.58841	3.48571	3.6031	3.28179	3.51401	3.61687	3.6938	3.70579	3.49219	3.56815	3.93665	3.49584	3.72203	3.54603	3.42448	3.5086	3.51993	3.39482	3.53034	3.32478	3.37659	3.40851	3.49248	3.67208	3.62903	3.61796	3.3994	3.49639	3.50549	3.63213	3.4137	3.19871	3.37673	3.47915	3.59223	3.50291	3.40574	3.41703	3.4151	3.47612	3.43206	3.65893
MPHOSPH9	215731_s_at	8.26557	8.27659	7.60004	8.28815	7.07514	7.66745	7.02814	7.89182	7.80593	6.24266	7.57019	6.81675	5.85415	7.12572	8.00165	7.15866	7.03188	7.06398	6.71154	7.30682	7.74426	6.08137	6.03424	7.04509	7.6661	8.1171	7.63931	6.54029	7.31872	8.77717	6.59891	7.95191	7.81665	8.02282	6.33277	7.52792	6.89	8.73928	7.15671	7.07649	5.60496	6.80664	6.57316	6.6028	5.92491	8.76803	7.55407	7.5845
DTX2	215732_s_at	6.37371	6.35809	6.15702	6.53688	7.39707	7.48685	7.75148	5.48484	5.91917	5.081	6.77824	6.79377	5.88987	6.24554	6.53613	7.5981	6.6772	6.87686	6.77058	6.30232	6.70296	6.8138	5.21767	6.5409	6.10267	5.52342	6.10174	4.94074	6.22274	5.79431	7.72981	6.1968	5.79951	4.84703	6.87863	6.09972	6.7465	5.54515	5.95378	6.47332	5.85734	6.13834	5.77929	6.26618	5.24815	4.90802	5.3139	6.74447
CTAG2	215733_x_at	3.72282	8.04282	3.88408	4.05014	3.76496	3.98119	4.27494	9.74291	3.61156	4.27916	4.90502	11.1526	7.12494	4.17907	5.53018	3.93023	10.4432	3.65008	3.7119	3.96052	4.01085	10.514	4.29566	3.68472	3.73049	3.72127	3.90607	4.28668	3.81884	4.4518	4.11867	4.15491	3.99467	4.77609	4.16175	4.25119	4.43924	9.9166	3.98371	4.21628	3.72944	10.508	3.87296	3.89112	3.95261	3.73484	3.90841	3.346
IZUMO4	215734_at	4.99647	5.26533	4.681	4.7475	4.32289	4.13217	4.74478	4.52368	3.98212	4.06566	4.20791	4.57798	3.87622	4.16714	4.08442	4.05241	4.16543	3.94343	4.42063	4.26046	4.1802	4.35189	4.50877	4.01983	5.27895	4.50082	4.22398	4.38812	4.05871	4.77236	4.92213	4.77724	4.22151	4.73162	3.98053	4.02007	5.44812	4.36698	4.36788	4.26648	3.85053	3.944	4.09738	3.87175	4.10341	4.21792	3.93367	4.10484
TSC2	215735_s_at	8.27224	7.53397	8.2434	7.41374	7.65111	7.5589	7.59551	8.06938	7.63284	7.51304	9.90097	8.27711	8.02	7.56231	8.09066	8.08076	7.99851	8.24326	7.72358	7.27983	8.49344	7.2433	7.98033	7.12437	7.50862	7.30485	7.47294	7.655	7.22476	7.27964	6.95567	7.92734	7.718	7.6159	8.33369	7.78883	8.12492	7.33251	7.89631	8.2757	7.7058	8.2895	7.90951	8.03521	7.64106	7.89195	7.81332	8.1706
215736_at	215736_at	4.84769	5.00626	4.84953	4.7172	4.61815	5.03617	4.57283	4.71871	5.05498	5.36036	5.20837	4.40016	4.88599	4.38675	5.17234	3.82976	4.4997	4.47158	4.51683	5.04794	4.60823	4.88303	4.95607	4.69596	5.2495	5.15942	4.69696	5.15461	4.75557	4.89692	4.80548	5.08149	4.67557	5.13019	5.19543	4.69991	4.98265	4.74272	5.23717	5.27268	5.20352	5.14384	5.14045	5.14389	4.97215	5.02022	4.85395	4.99606
USF2	215737_x_at	8.44075	8.7041	8.46158	9.02975	9.33477	8.4364	8.98979	8.86527	8.31974	7.96504	8.33699	8.69813	8.41425	8.86486	8.35575	8.02779	8.80504	8.26653	8.45521	8.57906	8.58865	8.62284	8.42012	8.77875	8.51274	8.45209	9.06709	8.43109	8.27796	8.77383	7.96971	8.22315	8.13134	7.98658	8.63375	9.11115	8.37331	8.90481	8.35192	8.82726	8.40128	8.9695	8.53991	8.37856	8.19847	7.98486	8.38404	8.47602
LINC00563	215738_at	3.98844	4.06989	4.04572	3.91487	3.92149	4.29336	4.20676	4.21488	4.0808	4.19482	4.13763	4.21113	3.96313	3.73805	4.10042	3.71318	4.06313	4.00863	4.06443	4.01504	3.97073	3.81281	4.31982	4.24514	4.313	4.00104	4.28909	3.94995	3.67613	4.3694	4.07029	4.23771	4.18398	4.27808	3.79345	4.39252	4.05269	4.36389	4.34562	4.07324	4.06315	4.33153	3.91501	4.18335	4.07474	3.77227	3.8707	3.81559
TUBGCP3	215739_s_at	8.13322	6.04462	5.23151	5.50345	6.39183	6.00924	5.74321	6.11074	6.09718	5.6489	5.20384	6.84671	5.8524	5.95463	6.19781	6.5473	6.89635	5.83311	7.14688	4.60591	6.25803	7.12052	5.57716	5.92103	6.10325	6.16497	4.10546	4.93158	4.2695	6.3734	5.46727	5.32164	4.85757	5.47437	5.22416	4.7512	6.04135	6.39461	6.57094	6.04154	5.97407	5.73445	6.11924	6.1601	6.36434	7.01494	6.11168	6.93728
LOC100130741	215740_at	3.71945	3.6544	3.61736	3.5873	4.00015	3.82185	4.07088	3.94637	3.8993	3.80956	4.18553	3.59355	3.86863	3.88332	3.57177	3.51225	3.66087	3.61566	3.54262	3.84375	3.62535	3.66751	4.00224	3.80184	3.94954	3.97433	3.71726	3.67213	3.65944	3.76872	5.00257	3.7686	3.90994	3.69983	3.82945	3.75723	3.98948	3.57845	4.31736	4.32491	3.56885	3.92395	3.67751	3.69404	3.73119	3.47217	3.61122	3.55949
AKAP8L	215741_x_at	5.97865	6.09644	5.55283	6.1311	5.84155	5.94465	5.68989	5.95971	6.06425	5.14446	5.40132	5.65615	6.00007	5.91802	6.02308	6.38386	5.79183	7.25343	6.19211	5.64085	6.05301	5.96583	5.95271	5.85956	6.1407	5.81567	5.87485	5.77524	6.01635	6.20729	6.15851	6.5381	5.93608	5.66971	5.89513	5.85266	5.90664	5.49584	5.6224	5.522	5.16437	5.49232	5.30299	5.41969	5.07353	5.3408	5.79255	5.65121
215742_at	215742_at	3.97922	3.84623	4.29588	3.95747	3.61048	3.98069	3.52205	3.85743	3.9574	3.91816	3.96832	3.82248	3.69206	3.34276	4.02111	3.67357	4.00695	3.79902	3.95628	3.94033	3.87639	3.76103	4.72751	3.71649	3.70671	3.76535	3.77089	3.6057	3.76494	4.13058	3.91927	4.02288	3.76948	3.8078	3.79481	3.60203	3.83615	3.51711	3.9915	3.94658	3.8859	4.27166	3.91059	4.03192	3.95577	4.68438	3.92533	3.72211
NMT2	215743_at	4.55495	4.82494	4.57344	6.93758	4.53522	6.82492	4.27962	4.86135	5.53176	6.17431	4.61634	3.98586	5.51586	4.32428	4.4697	4.69193	4.24486	6.24501	4.95057	5.08487	5.64253	6.44935	4.50972	5.13846	5.13339	4.6863	5.54995	6.77427	5.87654	4.3578	4.34198	4.55841	5.37846	4.7034	4.88697	4.44212	4.4516	6.75861	4.2434	4.65755	6.85739	6.16707	7.11439	4.85679	6.63882	5.39236	7.07423	5.18435
FUS	215744_at	4.83624	4.82199	5.46873	4.44071	4.10839	4.62685	4.27709	4.54691	4.51807	4.2541	4.61327	4.38771	3.94258	4.52509	3.72352	4.47057	4.64154	3.95298	4.64712	4.56255	4.7741	4.70506	4.69356	4.33136	4.35312	4.94719	4.59685	4.0815	4.5495	4.78501	4.58374	4.33665	4.45306	4.49861	4.44922	4.79267	4.56074	4.50172	4.38082	4.35076	4.5168	4.16891	4.39276	4.58793	4.65605	4.51997	4.55709	4.29049
215745_at	215745_at	4.46116	4.36287	4.5949	4.78423	4.10452	4.47829	4.05982	4.1681	4.43693	4.2784	4.60572	4.7801	4.33815	4.3439	4.37234	4.05784	4.59768	4.29694	4.35002	4.39416	4.28155	4.37161	5.02834	4.36018	4.45035	4.91313	4.15529	4.55201	4.21167	4.40181	4.27178	4.4738	4.55415	4.31822	4.36103	4.38167	4.43806	4.53468	4.29166	4.43454	4.61635	4.48282	4.28245	4.86821	4.64017	4.62709	4.29024	4.20912
215746_at	215746_at	4.13054	4.13904	4.05616	4.10589	3.62038	4.04233	3.82287	4.05121	3.66778	3.61153	3.95156	3.85147	3.7949	3.91006	4.04221	3.98521	3.78176	3.91384	3.86261	3.93943	4.33418	3.76901	4.05423	3.64295	3.60181	4.28231	3.77235	3.53701	3.89345	4.17049	3.94304	3.8104	4.01413	3.98024	3.91591	3.73535	3.92683	3.64732	4.02545	3.90308	3.96871	3.86039	4.01747	3.98175	3.66354	3.70913	3.88396	3.98074
RCC1	215747_s_at	7.94466	7.63978	8.05678	6.92332	7.31591	7.89528	7.37903	6.70033	6.98971	6.16418	6.53359	7.7612	7.00054	7.51513	7.10089	7.41581	7.79083	7.33804	7.21857	8.70191	6.93408	5.94919	6.54723	7.26747	6.52487	6.83477	7.26525	5.99374	5.99013	5.69787	6.12661	6.11345	5.97603	6.15842	7.22659	6.79289	6.02597	6.97161	6.39419	5.91799	6.07798	5.93674	5.8313	5.92301	6.14476	6.463	6.69865	6.31554
KLHL35	215748_at	4.25403	4.51296	4.17343	4.09008	4.04347	4.40858	3.85847	4.72161	4.05904	4.01371	4.32009	3.69459	3.91182	4.35121	4.16617	4.2786	4.1379	3.82715	3.93374	4.34759	4.19609	4.55205	4.6161	3.87851	4.08405	4.71005	4.17042	3.92052	4.17484	4.522	4.31082	4.41336	4.50854	4.39748	4.16381	4.32499	4.40873	4.33426	4.00432	4.37476	4.08195	4.40759	4.14184	4.14143	4.07657	4.55209	4.03793	4.18377
GORASP1	215749_s_at	8.31135	8.16278	8.50194	7.73592	8.37938	8.25401	8.56299	7.60014	8.02312	8.05096	7.69311	9.34815	8.17816	8.52448	8.00763	8.12956	9.82941	7.73085	7.36551	7.8882	7.97855	8.20102	7.41841	8.00847	8.07063	7.65897	8.15325	7.98261	7.32766	7.42374	8.78204	7.94923	8.61043	7.76366	7.83744	7.81526	8.12981	7.20927	8.85515	8.02252	8.29303	8.39555	8.2891	8.14763	8.18556	7.8616	6.89587	8.69486
215750_at	215750_at	4.98654	5.55694	6.15898	5.41927	6.26884	6.59113	6.15222	4.69043	5.13105	5.69751	6.55499	5.50143	6.7531	6.50472	5.76674	5.14951	5.73248	8.67887	6.27792	6.22485	6.67842	5.79879	4.77407	5.36554	5.89825	5.13542	5.40607	6.62276	5.50467	4.79765	5.45225	5.00641	5.58709	5.31991	5.95908	5.12128	6.11931	6.82303	5.79702	5.23227	6.09008	5.63741	5.68708	5.73891	5.70901	6.85542	5.24229	4.4457
RBM26	215751_at	3.48753	3.70167	3.51433	3.23155	3.36315	3.53024	3.61499	3.43584	3.46418	3.43467	3.1704	3.63883	3.56651	3.43253	3.44241	3.34525	3.56747	3.69267	3.5253	3.35392	3.23749	3.43036	4.04717	3.7145	3.64046	4.03337	3.73845	3.2925	3.43581	3.66689	3.50563	3.54204	3.55298	3.76467	3.63653	3.3413	3.545	3.39792	3.54579	3.66521	3.52834	3.58562	3.61745	3.69209	3.75269	3.63192	3.46937	3.43448
SIK2	215752_at	3.57929	3.45106	3.46593	3.48315	3.49478	3.72578	3.53901	3.41312	3.45215	3.48168	3.81354	3.51069	3.50038	3.6469	3.42621	3.56091	3.54703	3.65637	3.73925	3.48505	3.46445	3.66733	3.55009	3.69089	3.4751	3.52581	3.62656	3.48807	3.56052	3.48069	3.78922	3.64209	3.54444	3.60821	3.53777	3.46846	3.31482	3.7297	3.54281	3.53098	3.61867	3.70129	3.42006	3.26696	3.53113	3.36099	3.65222	3.67377
215753_at	215753_at	3.62948	3.83294	3.85756	3.99151	4.13363	3.92152	4.23782	3.75448	3.80174	3.99759	4.19381	3.94572	3.79269	3.85355	3.7	3.82554	4.19799	4.19088	4.00322	3.87754	3.9477	3.64659	4.20873	4.11045	3.87771	3.97036	3.98067	4.27543	3.88239	4.27581	4.05714	4.08134	4.17483	4.21976	4.60282	3.87355	4.24076	3.84183	3.79253	4.03402	4.04689	3.93213	3.9215	3.95203	3.96136	4.30494	3.76848	4.01371
SCARB2	215754_at	6.23904	5.88447	6.48881	5.55474	5.5723	5.85255	5.011	5.5872	6.64392	5.49913	6.01896	6.10491	5.72213	5.44234	6.85605	4.9193	6.09716	6.04292	5.11895	6.21521	4.95587	5.3809	5.81634	5.71699	6.10307	5.46157	6.23071	5.49296	5.07499	6.1882	6.17325	6.14453	5.55963	6.4108	5.26682	6.9649	5.56368	5.8498	6.23679	6.54166	5.75569	5.62314	5.50125	6.58753	5.68808	5.3776	4.94505	4.71531
215755_at	215755_at	4.05363	4.27585	3.67015	3.91909	3.98608	3.79196	4.05082	4.05638	3.81571	3.86934	3.8849	4.00559	3.87868	3.97245	3.79223	3.65498	3.80132	3.8721	3.83891	3.76429	3.83515	3.87078	3.89348	3.77304	3.90308	4.10523	4.20551	3.9611	3.48443	4.01607	4.08974	3.86748	4.09777	3.99341	4.03204	3.96404	4.13847	3.68736	4.26424	3.91304	3.77292	4.18084	4.23641	4.15109	4.26311	3.93474	3.85288	3.88007
LOC730227	215756_at	4.53535	4.6747	4.41627	4.46945	4.34009	4.75109	4.55137	4.24109	4.56703	4.18966	4.52751	4.51314	4.32417	4.58952	4.29439	4.24247	4.50505	4.24558	4.61184	4.70543	4.61	3.99744	4.87186	4.5999	4.49993	4.35273	4.63038	4.33971	3.91718	4.20458	4.55942	4.83664	5.08428	4.47041	4.57647	4.64352	4.55027	4.10017	4.44859	4.58465	4.27643	4.6608	4.60598	4.55913	4.53371	4.05185	4.6891	4.18032
PRKDC	215757_at	4.45797	5.1969	4.71097	4.49201	4.02322	5.45754	3.84381	4.71238	4.0916	3.66962	4.33468	4.64446	4.53564	4.69521	4.56644	4.47131	4.82652	6.50094	4.93329	5.81491	4.43622	4.56457	4.3162	4.32852	4.17776	4.54238	5.78016	4.19061	4.53306	5.60208	5.14977	4.26033	4.92909	5.2376	4.8156	4.69201	4.17291	5.32714	4.54567	4.71004	4.30381	4.7379	4.07927	3.81749	4.20208	5.1268	3.99972	4.11357
ZNF93	215758_x_at	7.4338	8.76609	8.90395	7.98927	8.6342	7.62161	8.02557	9.21789	9.32122	7.20119	7.70149	7.25003	7.68519	9.41486	7.90451	7.24301	6.53023	5.94492	7.51623	7.81517	7.921	9.87383	8.09217	7.79088	8.4918	7.21451	9.35923	7.46765	8.56973	6.30617	8.51132	7.38281	8.44409	7.19176	8.01465	7.91716	9.71276	10.0127	9.48328	8.45127	7.70313	8.70802	7.5521	7.22051	7.81655	9.21129	8.11186	8.29041
ANKRD53	215759_at	3.27197	3.44205	3.24003	3.57843	3.8169	3.15715	3.54064	3.17302	3.48807	3.60431	3.49599	3.56725	3.38314	3.37308	3.41963	3.62037	3.49178	3.15246	3.36224	3.43419	3.24758	3.60888	3.61472	3.10909	3.4071	3.53376	3.50611	3.46345	3.34562	3.5201	3.33083	3.60935	3.44493	3.47725	3.48674	3.46837	3.52325	3.32911	3.06116	3.4005	3.31172	3.46252	3.55299	3.18104	3.25333	3.62042	3.18041	3.5041
SBNO2	215760_s_at	6.46997	5.90217	5.8274	5.99983	6.50713	6.82185	6.50696	6.09719	6.03252	5.83857	5.32295	6.25549	5.48867	6.56203	5.86996	6.46796	6.51675	6.60614	5.63845	4.39197	5.54669	6.19012	5.55924	5.16635	5.68193	6.46796	5.79414	5.8293	5.76745	5.87006	5.84549	6.15678	5.44901	5.65932	6.92927	5.85517	6.91434	5.16353	6.67457	6.04732	5.74275	6.52916	5.74543	5.81766	5.84778	4.80853	5.90126	6.07231
DMXL2	215761_at	4.83045	4.56765	5.23069	5.47426	4.86924	5.0816	4.91893	5.19027	4.94598	4.86473	4.65669	5.54401	5.32576	5.20795	4.79956	5.18107	4.9706	5.03083	4.93493	4.87649	4.80975	5.46074	5.2116	4.89774	5.35185	4.81029	4.80938	4.80419	4.70523	5.52748	5.10399	4.85685	4.78141	5.29986	4.81199	6.11553	5.0339	5.025	4.70948	5.57702	4.79965	5.32458	5.11681	4.71638	5.02764	5.7048	4.58328	4.61609
215762_at	215762_at	3.99633	3.7664	4.1212	3.64025	3.81109	3.97212	3.86909	3.92747	3.56291	3.81441	3.86271	3.5906	4.10406	3.99502	3.77307	3.56336	4.04938	3.75368	4.37394	4.09222	4.04991	4.03954	4.13512	4.09666	4.08561	4.23931	4.1134	4.24485	3.76732	3.90889	3.83143	4.02957	4.15151	4.23676	4.03326	4.14907	4.23229	3.9884	3.89333	4.07851	3.78943	4.02254	4.30382	3.98726	4.24142	4.42662	4.04715	3.73028
215763_at	215763_at	3.68574	3.62345	3.22468	3.49609	3.13313	3.65543	3.72893	3.52265	3.49782	3.4604	3.56419	3.38219	3.3363	3.72088	3.36486	3.27056	3.35446	3.31818	3.55981	3.69217	3.61478	3.46763	3.34739	3.99769	3.40256	3.83166	3.65445	3.74943	3.33264	3.72391	3.36286	3.58555	3.42356	3.38144	3.57761	3.47663	3.4263	3.55434	3.68359	3.58935	3.47796	3.59839	3.52722	3.47308	3.4696	3.47505	3.5995	3.72823
AP2A2	215764_x_at	7.00215	7.49222	6.23111	7.0521	6.84521	7.23519	7.06751	6.47638	6.98207	7.61015	7.39883	7.67917	7.37388	7.67176	6.29984	6.73069	7.3618	6.89096	6.1608	6.44818	7.25395	6.677	6.94064	7.0639	6.42073	7.38209	6.86989	7.38865	6.17917	7.23715	7.15282	6.08353	6.1083	5.17637	6.04224	6.27485	6.80592	6.61026	6.98087	6.65439	7.38265	6.77795	7.34529	7.47642	7.69519	7.3753	7.42613	6.08198
LRRC41	215765_at	5.83035	6.78505	5.36135	6.33023	5.42021	5.53601	5.34452	5.76994	5.2544	4.36263	4.86953	5.65503	4.23801	5.20795	5.42346	5.97925	5.50652	4.49779	5.87876	7.51854	5.42419	6.22322	5.12713	5.29149	4.30975	5.71581	6.55348	4.32109	5.42807	4.72913	4.1455	4.41144	5.15412	4.18253	5.3748	4.94979	5.73602	6.93365	4.91213	5.00503	4.66274	6.13632	4.53233	4.91696	4.62564	5.72301	5.42153	5.20568
GSTA1	215766_at	5.59169	5.36663	4.7176	5.11724	4.70597	4.37796	4.20104	5.44418	4.94125	5.09966	6.10773	4.88789	4.99816	5.14927	5.07509	4.87494	4.55978	4.55004	4.77929	4.7243	4.88758	4.92704	4.68925	5.31517	5.82927	4.3306	4.80739	4.46791	5.4484	5.33555	5.38562	4.7625	4.70897	4.62009	3.84952	4.63992	5.53813	4.37064	5.89187	6.06941	4.73697	5.52535	5.53143	5.59054	5.02238	5.08102	5.89952	5.89263
ZNF804A	215767_at	3.90008	4.10701	3.60953	4.29443	3.84364	4.02557	3.78531	3.75398	4.08324	7.61754	3.81144	3.85809	7.48998	3.97589	5.03419	3.76942	3.89391	4.20669	4.05352	3.88226	3.46445	4.19297	3.89081	3.60245	3.92528	5.57639	3.69359	5.32089	4.12222	4.15368	3.98955	4.0617	4.04811	3.92578	3.76371	4.17176	4.6425	4.67662	8.25736	3.9375	6.08516	3.63304	3.68979	3.54716	3.96742	3.76905	6.87234	3.76684
215768_at	215768_at	3.41453	3.38407	3.68915	3.41216	3.35889	4.29313	3.54211	3.76549	3.58422	3.98094	3.59988	3.67393	3.65965	3.5618	4.33045	5.74221	3.69153	3.79287	3.9698	3.89236	4.01182	3.91752	3.59838	3.37861	3.82411	3.69067	3.97369	3.56316	3.88416	3.51888	3.83202	4.63691	3.85029	6.28573	3.63313	3.47954	3.49919	3.47704	3.43911	3.82691	3.84432	3.64142	3.82534	3.62813	3.63924	6.98771	3.65139	3.59247
215769_at	215769_at	3.51495	3.65761	3.35137	3.71288	3.63827	3.6855	3.62409	4.01335	3.72831	3.6126	3.88592	3.61375	3.77754	3.80088	3.57215	3.43968	3.79277	3.68786	3.59337	3.87441	3.77301	3.72993	3.99778	3.64311	3.65901	3.78906	3.81766	3.75991	3.59413	3.58869	3.61716	4.04528	3.80206	3.46623	3.77085	3.67713	3.73674	3.68064	3.85669	3.73368	3.56796	3.81584	3.6883	3.74854	3.94174	3.64351	3.36795	3.62184
OR7E87P	215770_at	3.44981	3.35825	3.62048	3.5299	3.25389	3.41867	3.39163	3.22034	3.44329	3.38451	3.39319	3.36057	3.29213	3.26726	3.23928	3.08059	3.68091	3.27017	3.36967	3.65296	3.43378	3.32528	3.4844	3.14429	3.26806	3.45659	3.4331	3.38843	3.34668	3.5079	3.49187	3.60613	3.49408	3.4854	3.53434	3.44214	3.40059	3.27629	3.3956	3.50312	3.29846	3.39693	3.43457	3.44213	3.32333	3.22648	3.23062	3.43607
RET	215771_x_at	6.17985	5.89734	6.12653	4.72656	5.1593	4.90787	4.44339	8.01877	7.16242	4.6509	5.54603	4.7869	4.60161	5.41337	7.11821	4.8757	4.67002	4.76786	4.6729	4.7542	4.70669	4.78142	6.89287	4.75069	5.83211	4.5908	5.80869	4.63117	4.44105	7.59014	6.48316	4.67672	5.42773	4.47593	4.87088	7.94334	4.93844	4.71933	6.76153	6.61003	4.47102	7.7376	4.77077	5.06757	4.49971	4.16036	4.24806	4.58402
SUCLG2	215772_x_at	9.99837	10.2953	10.041	9.85204	9.18754	8.57786	10.5028	9.99079	10.1138	10.3673	10.7469	10.37	10.3083	10.5389	9.85722	9.26737	10.2049	9.00014	9.99285	9.74491	9.4032	9.1576	11.3028	10.4876	9.55217	10.5517	10.136	9.90971	9.53903	8.43736	10.8407	10.9256	10.483	10.9395	9.98953	10.2844	9.5101	9.48893	10.4824	10.8366	10.3189	9.02819	10.0266	10.1224	10.5478	10.5965	10.3738	10.2113
PARP2	215773_x_at	10.8227	9.78442	10.2206	9.65521	10.9979	9.6504	11.4142	10.5899	10.2649	8.40668	9.3614	10.9811	9.52256	9.64114	9.74276	10.9266	9.87817	10.4308	10.3941	8.84337	10.9142	9.85951	9.44132	10.2581	9.73114	10.398	9.25163	8.85472	8.98981	9.34054	9.49607	9.18415	9.72473	8.83738	9.97002	9.62224	10.9925	9.58693	9.50317	9.5442	8.84081	9.97753	9.13842	9.51789	9.34922	9.70702	9.17827	9.60127
SUCLG2	215774_s_at	4.47216	4.52886	4.31923	4.09008	3.66412	3.97212	3.72212	4.37239	4.64713	4.75103	4.37171	3.9777	3.94982	4.24249	3.94957	3.70379	3.84254	3.65439	4.01127	3.72838	3.71921	3.84178	5.31252	4.39483	4.25319	4.36594	4.43141	4.27903	3.94057	3.80846	4.6974	4.60491	4.76721	4.20131	3.71682	3.97134	3.90384	3.76379	4.04454	4.09012	4.04156	3.66053	3.88085	3.77173	3.96297	4.22145	3.80533	4.05469
THBS1	215775_at	4.11869	4.30287	5.68438	7.4925	4.62449	6.51602	4.95187	4.83758	4.13716	9.73801	4.96408	3.97101	7.30671	4.70754	4.2536	4.23575	4.11181	6.35367	3.96149	4.17582	4.87872	5.487	5.60098	5.95845	4.86632	4.20941	4.8496	10.5023	5.88309	4.02941	4.74923	3.88171	4.58853	4.36766	3.92089	4.2783	4.32163	4.40496	4.10271	4.7268	8.95733	4.14705	6.99664	4.60753	8.50754	4.8926	4.59593	4.08481
INSRR	215776_at	3.72948	3.72085	3.5356	3.72483	4.14277	3.79381	3.77772	3.66827	3.64169	4.00687	3.80051	3.83188	3.86699	3.86346	4.11203	3.76125	3.66985	3.82962	3.63343	3.60878	3.68349	3.77273	4.12926	3.90766	4.08101	3.81676	3.6722	3.95315	4.03595	4.17661	3.84152	3.86322	3.90796	3.64486	4.0411	4.05802	3.55202	3.71755	3.83922	3.83394	3.77318	3.89978	3.68047	3.70156	4.09999	3.77557	3.44598	3.9615
IGLV4-60	215777_at	3.42354	3.34567	3.47122	3.47722	3.4171	3.59184	3.54171	3.55803	3.63972	3.23905	3.61605	3.58278	3.57909	3.52324	3.55841	3.37012	3.83366	3.53923	3.65024	3.73767	3.76396	3.81884	3.8152	3.22008	3.38721	3.54478	3.47693	3.54629	3.28193	3.90845	3.57882	3.61681	3.45758	3.61602	3.53269	3.41428	3.90353	3.34173	3.6056	3.45792	3.32743	3.31391	3.25193	3.59319	3.34184	3.39123	3.52915	3.29407
HAB1	215778_x_at	5.35928	5.48508	5.2759	5.65765	6.04914	5.51991	6.67464	5.60579	5.77429	5.66841	5.4929	6.07654	5.6037	6.12322	5.46531	6.03137	6.01012	5.87476	5.44983	5.80488	5.95861	5.54465	5.62509	5.70563	6.0373	6.00348	6.09906	5.84423	5.75594	6.20829	5.71286	5.70774	6.01331	5.59544	6.1451	5.96479	5.71567	5.44488	5.30489	5.35081	5.14262	5.18905	5.10885	5.57972	5.35206	5.21742	5.10278	5.43163
HIST1H2BG	215779_s_at	7.36555	4.43582	8.103	4.24244	6.14466	4.94084	7.78989	7.08062	6.44241	4.36263	5.28941	5.10603	4.10437	4.66344	7.68802	4.57242	6.2874	4.09085	7.73646	7.79289	7.45385	6.14682	9.03477	7.50455	7.98927	7.0145	4.1503	4.08991	9.67121	4.83496	6.42794	6.67495	7.77412	8.17164	7.57083	8.63264	10.0968	5.3636	7.57845	9.20386	4.53012	10.6002	4.30458	5.98682	4.37098	4.22167	5.00398	7.33432
215780_s_at	215780_s_at	11.2597	11.5285	11.4975	11.0529	10.9789	11.1402	11.5969	11.7761	12.2038	9.89838	9.71668	11.7083	10.438	12.2426	11.6144	11.3671	11.6351	11.1114	11.9689	11.9063	10.9278	11.5082	11.5674	11.5717	11.3804	11.621	11.2831	9.87145	10.7837	10.4	10.5613	10.7076	10.6408	10.3337	10.6258	11.134	10.2294	10.3212	11.7564	11.9903	11.333	12.5975	10.8112	11.3758	11.4651	12.9234	12.2842	12.3361
TOP3B	215781_s_at	4.97241	5.61977	5.98019	5.02107	6.06742	5.78106	5.26039	4.95729	5.03752	5.43196	4.98657	4.86458	6.01584	5.47424	5.16152	5.4142	4.93552	6.71607	5.71782	5.07436	5.59931	5.40704	5.40422	5.16934	5.35815	4.9588	5.43152	5.52587	6.39366	4.69883	5.88792	5.68903	5.08326	5.23322	5.45281	5.52374	5.13252	5.31837	4.72982	5.46465	5.00723	4.56171	5.26998	4.93561	5.32832	4.64596	4.94608	5.21598
RAB40AL	215782_at	3.87162	3.83803	3.88118	4.20543	4.28428	4.34407	3.98586	3.90951	3.78421	4.2561	3.98504	4.07672	4.11158	4.11003	4.39753	4.74066	4.09956	4.059	4.31214	3.97669	4.40903	4.46731	4.01314	4.04948	3.89252	4.08643	4.02568	4.16869	3.71631	4.09175	4.04958	3.78629	3.7357	4.06605	3.48455	4.28947	4.14946	4.56406	4.06962	3.94016	4.11122	3.86492	4.22255	3.93465	4.12918	4.15579	3.99786	3.79298
ALPL	215783_s_at	3.88786	4.16463	4.18103	4.28604	4.0402	4.10701	4.21609	4.2644	4.01166	4.01791	4.12139	3.77463	7.19251	4.35523	4.00666	3.93068	4.21129	5.90787	3.99833	4.42874	4.34303	4.20281	4.06418	3.87012	4.13901	4.35656	4.41697	3.86691	3.91839	4.19509	3.94809	4.03384	4.04617	4.03859	4.925	4.14063	4.30821	4.14115	4.30864	3.90233	4.35474	4.11863	4.37374	3.91496	4.20658	5.35149	4.05893	4.42529
CD1E	215784_at	3.50918	3.5717	3.35146	3.37209	3.55708	3.48801	3.5412	3.6936	3.34116	3.54544	3.3723	3.7495	3.67975	3.39648	3.28437	3.5294	3.49448	3.45	3.41061	3.24272	3.50173	3.59538	3.3283	3.5503	3.23874	3.57066	3.6502	3.74477	3.34406	3.27372	3.36672	3.5089	3.52263	3.59654	3.35698	3.35399	3.2527	3.38731	3.3929	3.47206	3.46857	3.47473	3.51696	3.51061	3.65182	3.32595	3.55847	3.29432
CYFIP2	215785_s_at	10.2122	8.05854	7.52476	4.72918	3.59116	3.64319	3.53196	8.03498	9.92448	4.73263	10.1467	9.38219	9.48023	5.54631	7.82235	7.18479	9.76114	3.34584	3.58149	4.23374	3.5766	5.14252	5.14235	4.78799	9.70754	6.46237	4.47648	4.48093	5.2844	9.56001	8.55663	5.54739	8.84229	7.6335	3.99339	6.92847	4.44884	3.6536	7.36231	9.94047	6.52661	9.24354	8.69677	6.27947	4.32079	9.42813	7.00351	7.39927
215786_at	215786_at	4.8436	5.38424	6.86187	5.52784	6.06232	5.60938	4.87982	5.3622	5.48555	5.42349	5.05748	5.98659	5.91697	5.86916	5.56767	5.39781	5.31374	7.41246	6.00061	6.04474	5.40428	6.95611	5.01566	5.48935	5.23828	5.33815	5.23131	5.38771	5.78739	6.02388	6.82963	4.9814	5.50396	6.25966	5.9314	5.64092	4.69743	5.39851	5.8597	6.34961	5.61241	6.17144	5.84975	6.06867	5.71972	7.53799	6.05241	5.1698
ACTA2	215787_at	3.78557	3.48711	3.62323	3.61814	3.82712	4.14039	3.64917	4.01137	3.59473	3.9677	3.70207	3.59469	3.83121	3.71508	3.71496	3.69767	3.49511	3.57818	3.582	3.66708	3.62869	3.62859	3.595	3.65841	3.66168	4.03015	3.88754	3.96921	3.671	3.91992	3.65075	3.68967	3.66094	3.72241	3.68206	3.67713	3.76844	3.47571	4.02172	3.61322	3.84839	3.73252	3.71989	3.72439	4.30605	3.87776	3.5721	3.53629
C1orf222	215788_at	4.80828	4.90584	4.48133	4.8588	5.05772	4.78109	5.10714	4.79181	4.60469	4.6109	4.91764	4.8861	4.69657	4.69499	4.88923	4.1799	4.61668	4.63074	4.58799	4.84516	4.44427	4.80132	5.03314	4.62	4.81825	5.09072	4.73012	5.07821	4.43819	5.23418	4.99073	4.92629	4.45967	4.6571	4.62922	4.8167	4.77318	4.52515	4.5949	5.0812	4.55821	4.84759	4.73642	4.88102	4.80897	4.52224	4.44045	4.43342
AJAP1	215789_s_at	3.78769	3.89851	3.92983	3.95514	3.7489	3.91802	3.67784	3.81567	4.01916	3.69896	3.64915	3.81013	3.84269	3.58749	4.67184	4.34453	4.51119	4.16754	4.0815	3.84339	4.26368	3.97287	4.36533	4.1405	3.9797	4.08527	4.08411	4.08576	4.65679	4.16027	4.07409	4.03051	4.3547	3.88753	3.90689	4.02116	3.98693	3.88414	3.73424	3.93381	5.39445	3.71136	3.6287	3.87789	3.77616	3.75886	3.63413	3.75285
AJAP1	215790_at	3.29277	3.44122	3.27519	3.53774	3.42094	3.63245	3.40538	3.48676	3.2831	3.38905	3.46011	3.68013	3.67428	3.36559	3.94865	3.48805	4.02758	3.21815	3.32669	3.42347	3.54809	3.37234	3.71525	3.562	3.36019	3.38851	3.58839	3.3448	3.8499	3.69884	3.26771	3.36555	3.39801	3.22728	3.2948	3.41891	3.25757	3.49057	3.38526	3.46471	3.87743	3.49518	3.74655	3.50007	3.47728	3.38808	3.41616	3.64606
215791_at	215791_at	4.93237	5.4314	4.55161	5.66017	4.91775	5.4654	5.24273	5.44005	5.55142	5.8632	6.95971	4.56895	5.05106	5.20446	5.09501	5.92547	4.54896	5.8229	5.2068	5.98458	4.75121	6.04069	4.58816	5.75244	5.01857	4.96181	4.90738	6.59441	5.46753	4.24318	5.25059	5.09356	5.49545	5.51107	5.51524	5.74166	4.23022	7.46836	6.15362	4.76148	5.37383	5.66524	5.32325	5.31292	5.58646	6.81823	5.66426	4.90264
DNAJC11	215792_s_at	9.09446	9.95299	9.24767	9.30782	8.49311	10.2523	8.48716	8.10752	9.05172	8.86797	9.38958	9.4412	8.38191	9.02889	9.46643	9.5693	9.79463	9.08627	8.91542	8.93745	9.23486	9.82661	8.91572	8.7569	9.30496	9.36815	9.51004	8.7643	8.63843	9.04044	8.41312	9.88444	8.83869	8.92077	9.17362	8.96074	8.69265	8.79943	9.2296	8.42575	8.96929	8.29767	8.68807	8.30026	8.96096	8.87162	9.03771	8.84425
MTMR7	215793_at	3.37807	3.65278	3.54298	3.16272	3.28593	3.29599	3.32631	3.39	3.32602	3.27882	3.27836	3.35116	3.23091	3.38915	3.43065	3.2697	3.36382	3.34143	3.40837	3.31737	3.41639	3.15967	3.6238	3.31259	3.58184	3.18123	3.27738	3.2705	3.31121	3.15296	3.34795	3.2698	3.36755	3.51498	3.12839	3.29501	3.37599	3.39195	3.24147	3.23793	3.27216	3.44075	3.44328	3.29144	3.23983	3.40581	3.37242	3.16109
GLUD2	215794_x_at	9.0346	8.52153	9.04457	8.45055	8.25506	8.52932	7.92784	8.34142	9.02193	8.64369	7.66897	8.33238	8.66858	7.29257	8.67455	7.82049	7.883	7.73356	3.48282	6.04862	8.18099	7.49179	9.08294	8.12766	8.65821	8.32454	7.81339	8.42649	7.19798	7.27577	9.47813	9.22975	8.62397	8.36484	8.26525	8.35196	8.55515	7.41082	9.64344	8.58502	8.75694	8.78591	8.95942	9.69731	8.98966	9.51555	9.64189	9.10526
MYH7B	215795_at	3.39565	3.48326	3.52665	3.49953	3.64244	3.71927	3.72428	3.55944	3.8047	3.32971	3.58084	3.37803	3.41029	3.53707	3.49114	3.29476	3.33801	3.44795	3.3941	3.54737	3.44867	3.51955	3.65376	3.37195	3.48262	3.49699	3.43107	3.27464	3.61735	5.93666	3.57947	3.51626	3.53849	3.50429	3.5806	3.63642	3.54367	3.51275	3.37974	3.49986	3.51203	3.84373	3.36814	3.55348	3.51612	3.7304	3.50805	3.46623
YME1L1	215796_at	3.3209	3.55539	3.59884	3.65572	3.40357	3.62961	3.39994	3.58184	3.50736	3.27904	3.75631	3.33537	3.45416	3.63623	3.3517	3.31982	3.25605	3.62335	3.47793	3.64726	3.3176	3.56781	3.89864	3.50348	3.55714	3.53181	3.54171	3.72171	3.44268	3.97499	3.46417	3.41811	3.68198	3.63418	3.51558	3.58828	3.54459	3.29981	3.50497	3.51255	3.58321	3.59347	3.67161	3.5505	3.42611	3.46868	3.38251	3.66181
TRAV8-3	215797_at	3.61083	3.66668	3.53697	3.77759	3.66235	3.85331	3.50508	3.43841	3.64642	3.90476	3.85978	3.90351	3.7575	3.67937	3.90192	4.03004	3.63485	3.22195	3.72553	3.87886	3.72006	3.44201	3.88471	3.7818	3.63284	4.06672	3.68198	3.4825	3.51253	4.18562	4.10744	3.81885	3.53246	3.88838	3.82145	3.74125	3.77987	3.88377	3.63665	3.75249	3.65814	3.93938	3.61206	3.85126	3.84108	3.58964	3.67001	3.86991
ALDH1L1	215798_at	4.62089	4.7132	4.78482	5.15928	5.19074	4.8486	5.3919	4.69232	4.76952	4.98635	4.87038	5.41932	5.09964	5.25356	4.69138	4.37487	4.70717	4.73516	4.83865	5.19222	4.69051	5.11848	5.15852	4.54812	4.43781	4.96939	5.00839	4.59827	4.51445	5.3091	4.84518	4.75199	4.69606	4.69796	4.80625	4.87035	4.98934	5.04343	4.98251	4.68277	4.89005	4.99724	4.67759	4.57305	4.40661	4.62513	4.49754	4.85878
215799_at	215799_at	4.22647	4.47423	4.42316	4.45461	4.60785	4.38419	4.86824	4.71066	4.2446	4.34017	4.51352	4.77494	4.68267	4.98388	4.60835	4.30781	4.31318	4.43454	4.15685	4.24493	4.12331	4.36477	4.50586	4.15051	4.4478	4.463	4.28923	4.10272	4.2931	4.23193	4.41538	4.47584	4.23488	3.98617	4.80312	4.61834	4.56293	4.44163	4.22612	4.03265	4.34769	4.31306	4.36833	4.46847	4.30172	4.46634	4.31295	4.45991
DUOX1	215800_at	3.56672	3.54395	3.25309	3.79109	3.54291	3.72953	4.32411	3.82103	3.53134	3.53578	3.57004	3.30402	3.29561	3.54683	3.32198	3.47451	3.69375	4.76866	3.94938	3.51588	3.56967	3.65461	3.66914	3.50465	3.56172	3.56636	5.48265	3.62042	3.66414	4.29227	3.38242	3.48138	3.81626	3.9151	3.4389	3.92514	3.63708	3.62461	3.47367	3.59314	3.70645	3.50845	3.59809	3.56783	3.44413	3.47761	3.50335	3.85976
215801_at	215801_at	3.73434	3.58148	3.60016	3.48073	3.65044	3.80293	3.61854	3.77186	3.61658	3.44652	3.68323	3.64036	3.70576	3.37841	3.67327	3.49445	3.50312	3.75506	3.16949	3.58044	3.78861	3.66864	3.6063	3.63145	3.59836	3.62986	3.55951	3.43746	3.61116	3.99706	3.42804	3.74669	3.28289	3.45317	3.62921	3.56776	3.46445	3.72933	3.6252	3.61312	3.43299	3.45361	3.37029	3.49481	3.34506	3.55667	3.79328	3.88464
215802_at	215802_at	5.61318	5.02488	6.59569	6.17489	5.48741	4.69182	4.60447	4.36433	5.04704	4.8008	4.21635	5.5729	4.48186	5.36406	6.19628	5.71753	5.9735	6.48026	6.12505	5.47877	5.59157	6.46302	4.79894	5.76661	5.44841	4.81029	5.84386	4.57804	4.48723	4.58399	6.02554	5.74337	5.53898	7.83594	5.49674	6.2872	6.76216	5.19105	5.14983	6.22666	4.58375	5.25716	4.89356	4.61447	4.82955	6.04832	4.77749	5.32757
CXorf57	215803_at	3.11529	3.47514	3.45256	3.39125	3.27233	3.48556	3.3321	3.25638	3.11441	3.23258	3.4579	3.33537	3.50387	3.20762	3.25154	3.3306	3.24625	3.22119	3.15887	3.44338	3.27495	3.35569	3.35575	3.43059	3.51242	3.47397	3.23657	3.33933	3.27538	3.90651	3.27459	3.32547	3.35091	3.18341	3.42441	3.11458	3.31712	3.35495	3.42739	3.52033	3.47931	3.22326	3.19844	2.99896	3.3221	3.37875	3.36087	3.18969
EPHA1	215804_at	4.6435	4.52428	4.42921	5.05436	4.72524	5.11583	5.0684	4.48968	4.15861	4.48166	4.49786	4.65514	4.66825	4.79282	4.42591	4.60778	4.52804	4.1548	4.46638	4.67224	4.61462	4.39613	4.49522	4.32151	4.63411	4.44633	4.03204	4.43589	4.34724	4.41349	4.90078	4.65412	4.59261	4.38427	4.92482	4.73159	4.61391	4.13122	4.6006	4.14705	4.46526	4.34697	4.42988	4.17393	4.45251	3.75179	4.20113	4.42672
215805_at	215805_at	3.94979	4.33922	3.97887	4.0497	3.98242	4.11507	4.30839	4.27163	3.84342	3.91835	4.07588	4.03374	4.01615	4.31883	3.77415	3.68593	3.88331	3.71193	4.00952	3.88922	3.91959	3.75553	3.8599	3.71278	4.13159	4.22416	4.11442	3.71022	3.90129	4.28629	3.89908	3.94215	4.15899	3.79179	3.76304	3.78541	4.09095	3.96453	3.90982	4.18431	4.0307	3.87594	4.01114	3.93156	3.74924	4.4466	3.87942	3.82186
215806_x_at	215806_x_at	5.25132	4.03279	3.68111	3.69601	3.80942	3.85122	3.96529	4.29379	10.3348	3.95175	4.05813	9.92432	4.08263	3.87206	5.95341	3.79786	11.2967	3.96017	3.79873	3.87109	3.77471	3.76486	9.14508	4.00078	11.1141	4.28836	3.72941	4.01361	3.59845	3.78324	6.0592	10.5887	4.07978	9.02265	3.7598	7.73867	3.98982	3.82697	4.10255	4.29575	4.00525	4.34043	3.73487	4.19214	4.01638	3.61406	3.91841	3.80501
PLXNB1	215807_s_at	7.03664	7.25168	7.54824	4.93664	6.93612	6.45267	6.3716	7.93404	6.80651	5.86645	6.09842	7.96175	6.2866	7.43296	7.63363	5.71664	8.08877	7.12332	6.82945	7.29828	5.28671	6.69715	6.39074	7.02183	6.33625	5.27544	6.54878	6.26574	6.80507	7.46195	8.65297	6.93648	7.25085	6.99871	6.55351	6.31512	7.08649	5.24111	7.58714	8.50399	5.18604	6.83112	7.10459	7.87035	5.60293	8.23813	5.97679	6.75267
KLK10	215808_at	3.93617	3.79311	3.84795	3.50635	4.58606	3.68928	3.7888	3.83827	3.93468	3.8105	3.86402	3.88909	3.76433	3.68929	3.52895	3.62663	3.84842	3.92544	7.14369	3.63489	3.52365	6.24039	3.80516	4.03246	3.7275	3.83576	3.83142	3.81509	4.10646	3.87888	3.77278	3.90447	4.25169	3.67629	4.11069	3.86036	3.7972	3.57421	4.06198	4.1323	3.71968	3.90165	3.8445	4.16244	3.68942	4.07013	3.82975	4.04988
CYP2D6	215809_at	5.12342	5.22739	5.6258	5.91635	6.11938	6.19093	5.48294	6.02121	5.24305	5.55418	5.91957	5.53446	5.45142	5.8117	5.22957	5.68773	5.6173	5.38136	5.62268	5.57428	5.61144	5.49037	5.99862	5.44305	5.5788	5.94633	5.59782	5.27838	5.55303	5.79964	5.33729	5.3819	5.61664	5.41921	5.50196	5.76106	5.72647	5.19557	5.77738	5.65525	5.42748	5.7032	5.66073	5.75752	5.38167	5.2695	5.23287	5.37075
DST	215810_x_at	3.78647	3.47396	4.0706	4.09263	3.75647	3.57745	3.95329	4.08197	3.90387	4.00029	4.25794	3.71823	3.78586	3.8903	3.99445	3.80149	3.74061	3.89832	3.93821	3.98466	4.03822	4.06312	3.73067	3.88704	3.91859	3.7345	3.83849	4.33997	3.69117	3.99706	3.88739	4.03644	3.83012	4.55471	4.17804	3.88712	3.91525	4.16515	3.76289	4.25113	4.11018	4.06612	3.88716	4.31707	3.8589	3.74819	4.14521	3.63609
215811_at	215811_at	5.02261	4.8268	4.71785	4.5431	4.76687	4.70659	4.6331	4.73454	4.63544	4.62486	4.58945	4.63482	4.88747	4.80363	4.99992	4.56631	4.60116	5.79737	4.64835	4.777	5.11708	4.94042	4.6894	4.8719	4.69506	4.9448	4.85949	5.22731	5.97056	4.52067	4.83218	4.84853	4.9582	4.91793	4.59533	4.66185	4.62536	5.51672	4.58187	4.64672	5.11813	4.81402	4.7802	4.60072	4.49459	6.74309	5.46589	4.89274
215812_s_at	215812_s_at	8.62289	7.41679	8.91074	5.85689	6.74026	9.02772	7.57549	7.693	8.00848	6.97019	7.30477	7.58125	8.17718	6.20871	9.37236	10.6238	10.2587	7.6242	5.85608	9.46173	6.42013	8.62701	7.21365	6.45663	6.42712	8.61745	7.71883	6.5961	8.74412	8.29064	6.66585	7.83599	6.66256	7.37837	7.04691	6.92052	7.38954	7.73042	6.46171	7.18352	6.7515	7.24824	6.36009	6.64304	6.48378	7.20184	7.57594	8.21329
PTGS1	215813_s_at	5.04953	4.44992	3.77682	5.03827	4.37479	3.54815	3.96428	5.04575	3.96373	6.76831	4.292	7.60988	4.10166	4.35816	3.87146	4.49625	6.75085	4.12609	8.61447	3.6332	3.87504	4.08192	4.643	6.66038	3.95398	3.87071	3.86412	4.84742	4.38709	4.3823	3.86059	4.00415	3.82917	3.8139	7.49826	4.37397	5.37005	3.6476	3.97196	4.22463	8.30054	3.97153	9.15475	4.17154	9.03201	3.80737	3.88737	3.7073
DST	215814_at	3.36405	3.57441	3.24097	3.51234	3.73582	3.61307	3.69306	3.48972	3.2811	3.39547	3.29887	3.56683	3.58755	3.39393	3.63115	3.39692	3.4928	3.54487	3.46011	3.36984	3.68131	3.39435	3.32629	3.72191	3.40115	3.32508	3.50504	3.42743	3.40851	3.63996	3.338	3.57086	3.35061	3.3335	3.20518	3.49472	3.32967	2.98091	3.44759	3.50731	3.52101	3.47744	3.85288	3.21788	3.48231	3.47969	3.78407	3.43545
215815_at	215815_at	3.49779	3.84427	3.90714	3.49548	3.63817	3.8168	3.85151	3.71937	3.78986	3.88929	3.41343	3.76303	3.63514	3.9126	3.75174	3.73799	3.52226	3.58498	3.76859	4.09037	3.39692	3.5729	3.95356	3.92344	3.65283	3.84831	3.92902	3.9869	3.57057	4.00129	4.08989	3.79649	3.79734	3.96385	3.82098	3.7229	3.92935	3.76998	3.86785	3.70804	3.45635	3.77239	3.89055	3.52411	3.63356	3.6168	3.50048	3.77378
GUSBP11	215816_at	4.82945	5.2016	4.77168	4.66083	4.54218	4.68265	4.63428	5.20474	4.9611	4.33031	4.64208	4.96063	4.82613	4.47159	4.61588	4.49563	4.72809	4.97319	4.61296	5.02271	4.64708	4.75357	5.26884	4.54434	5.25333	5.11155	4.35189	4.88292	4.9175	4.66372	4.68858	5.23976	5.03497	4.66113	4.47226	4.68021	4.68536	5.05777	4.56748	4.7495	4.62901	4.62917	4.70705	4.70028	4.62625	5.09497	4.94872	5.21598
SERPINB13	215817_at	4.06682	3.76861	4.09261	3.95737	3.64441	3.61239	3.45313	3.63359	3.43947	3.5407	3.5606	3.62553	3.717	3.79844	3.92909	3.98144	3.64756	3.76408	3.79134	4.12944	3.77017	3.54389	3.98727	3.77681	3.84538	4.11517	3.85786	3.86415	3.73169	3.58398	3.34177	3.77058	3.72384	3.52114	3.86605	3.94676	3.87125	3.61255	3.8982	3.91767	3.54497	3.75778	3.50593	4.07578	3.45327	3.5268	3.55422	3.7563
NUDT7	215818_at	4.0196	4.3682	3.99272	4.13807	4.14473	4.09609	4.71015	3.88591	4.03613	4.4532	4.33263	4.31093	4.29104	4.10511	4.30041	4.37972	4.15403	4.02356	3.76845	3.66474	3.73423	3.97768	4.31745	4.20211	4.33251	4.06919	4.45206	4.03964	3.86458	3.94084	4.14938	3.89592	3.95834	3.90813	4.36319	4.23737	4.46	4.05229	3.9605	3.96861	3.99377	3.98696	3.96956	4.13725	3.83831	4.11573	4.02846	3.9452
215819_s_at	215819_s_at	4.3345	4.3171	4.44854	4.07373	4.21296	4.21522	3.8364	3.87711	4.22661	4.25534	4.44255	4.06228	5.31895	4.07301	3.9621	4.14839	4.42831	3.94795	3.85316	4.66694	4.47171	3.93021	4.12485	4.3574	4.19738	3.6626	4.10904	4.11874	3.45129	4.697	4.06198	5.01152	4.2286	4.28278	4.24983	4.57002	4.89444	5.22913	4.39096	3.91213	4.55169	4.4403	4.69375	3.9676	4.55499	4.19845	4.26646	4.26706
SNX13	215820_x_at	6.86647	6.52024	6.91357	6.2572	6.63848	6.31707	5.97501	7.16249	7.7087	7.05937	6.01797	7.25267	6.91649	7.20382	6.25112	6.89158	7.08889	5.60719	6.67331	6.47274	6.8062	7.07004	7.23317	6.94022	7.06923	6.55002	5.58893	6.81775	6.7155	7.13976	7.74814	7.78408	7.58632	7.8508	7.58939	6.97854	7.43321	6.85533	6.9108	6.16969	6.3609	6.60158	6.3545	6.36996	6.48311	6.74678	6.4057	6.40069
PSG3	215821_x_at	7.7062	5.26181	5.61045	5.79795	7.23712	6.38426	7.06977	7.32381	5.81304	9.14319	6.9869	6.61765	7.95484	6.06775	6.43237	5.20518	5.52208	5.49117	6.04828	5.85369	5.51397	5.65867	6.35117	6.21622	5.56235	5.87689	5.22961	6.30892	5.91161	5.73683	6.22978	4.94408	6.28381	5.48632	5.80746	5.43927	5.4783	5.29402	5.85319	6.34332	8.1553	6.34401	7.7083	5.83328	7.26344	5.20387	13.2935	7.65024
MYT1	215822_x_at	4.8481	5.0126	4.84762	4.67831	5.20336	5.28849	4.80284	5.24055	5.03145	4.96802	4.83068	5.26425	4.71353	5.00435	5.1485	4.56541	4.78251	5.04186	4.82589	4.7954	5.30709	5.02385	5.14638	4.93493	4.97766	5.11531	5.3446	5.22598	4.67888	5.03696	4.84877	5.47231	5.00819	5.32811	4.93292	5.02368	4.73217	5.28383	5.0495	5.2542	4.87248	5.13997	4.95822	4.90937	5.03477	4.77834	4.99133	5.30745
215823_x_at	215823_x_at	11.9329	13.4643	12.9758	12.8215	13.4451	13.407	12.993	13.2027	13.1479	12.5462	11.5043	12.3337	13.4679	13.1036	12.5487	12.0564	12.4824	12.9888	13.1953	13.4701	12.5947	13.2775	13.4613	13.3489	12.3919	13.1816	13.6116	12.3868	13.0648	12.579	12.9653	13.0687	12.7737	12.9504	13.5468	13.3811	12.9128	12.9845	13.8442	13.25	12.4992	13.6243	12.8107	13.7685	12.4857	13.3144	13.3739	13.1726
NUDT7	215824_at	3.54025	3.65377	3.55736	3.70202	3.51296	3.63676	3.5382	3.61527	3.90726	3.66825	4.04176	3.4141	3.22762	3.86556	3.52838	3.56324	3.40322	3.81102	3.65284	3.94821	3.60184	3.55093	3.45059	3.84945	3.72569	3.59372	3.75577	3.47366	3.55973	3.90941	4.1123	3.40011	4.14306	3.79512	3.78787	3.70156	3.68171	3.87642	3.57349	3.75754	3.64275	3.6627	3.31989	3.68796	3.71613	3.83953	3.42827	3.46758
215825_at	215825_at	5.20235	5.29225	5.40639	5.24065	5.23679	5.42041	5.37671	6.09181	5.51724	5.66637	5.66742	5.46038	5.77995	5.52824	5.17537	5.01484	5.42094	5.381	5.50452	5.41941	5.16885	5.37911	5.82664	5.2684	5.40707	5.66587	5.42349	5.22918	5.06867	5.42124	5.12713	5.08277	5.12971	4.96736	5.20122	5.39144	5.41951	4.8808	5.75214	5.71073	5.64867	5.46592	5.40002	5.88333	5.57363	5.82585	5.77462	5.64661
ZNF835	215826_x_at	3.48193	3.61385	3.40136	3.49939	4.29535	3.54084	4.58634	3.74403	3.49078	3.67961	3.52734	3.55092	3.62383	3.89673	3.76412	3.62751	3.73049	3.70319	3.56639	3.82796	3.4211	3.51079	3.9069	3.96313	4.26744	3.83802	4.26899	3.65518	3.59099	3.76872	4.2146	3.59466	3.67915	3.4911	3.65577	4.00656	3.55481	3.68517	3.92489	3.82702	3.70839	3.71272	3.54993	3.85813	3.70677	3.70243	5.18682	3.56958
CROCCP3	215827_x_at	4.46463	4.50109	4.90887	4.7219	4.90175	4.72951	4.89548	4.57815	4.74703	4.58229	4.56622	4.57189	4.60754	4.49609	4.42798	4.62418	4.11245	4.81605	4.29993	4.92238	4.32036	4.39039	4.39616	4.41142	4.43279	4.33578	4.62927	4.46131	3.99979	5.11797	4.36348	4.40987	4.48864	4.14264	4.44344	4.39354	4.64495	4.71167	4.28073	4.34887	4.68511	4.56356	4.53695	4.30862	4.30775	4.40049	4.32121	4.49332
215828_at	215828_at	6.13378	5.50428	6.71525	5.08891	4.76468	4.99921	4.40581	4.90987	6.35285	5.00654	5.1794	4.77376	5.70464	6.87932	7.16293	5.16055	5.04458	5.28795	4.86785	5.12288	6.03287	6.71174	4.88753	4.73486	5.07152	4.63976	5.41149	5.46786	5.48625	4.11707	5.92945	5.09779	5.0013	6.27187	5.29518	6.66007	5.99784	5.34378	6.03054	6.44265	5.71975	5.13077	5.83101	5.99995	5.17661	6.65496	5.17056	4.28809
SHANK2	215829_at	3.5128	3.95953	3.53262	3.68996	3.46713	3.62961	3.21207	3.65648	3.4987	3.5288	3.9379	3.77672	3.83635	3.60273	3.60419	3.56394	3.59435	3.53493	3.62503	3.61675	3.4211	3.68193	3.49251	3.76479	3.64938	3.76622	3.52821	3.97024	3.59407	3.53528	3.52977	3.78629	3.72236	3.26675	3.48771	3.50896	3.38535	3.6021	3.55633	3.4709	3.59908	3.59646	3.66881	3.58568	3.67593	3.40953	3.38552	3.59514
SHANK2	215830_at	3.77489	3.67566	3.48561	3.69072	3.96828	3.68152	3.22388	3.57951	3.42049	3.53395	3.32531	3.66299	3.598	3.33393	3.4992	3.54206	3.4227	3.47631	3.48526	3.61795	3.36529	3.46335	3.50824	3.58564	3.18084	3.56442	3.71653	3.28272	3.58392	3.74447	3.47697	3.59857	3.48217	3.5897	3.77749	3.83041	3.53773	3.56107	3.44964	3.67431	3.70031	3.60321	3.38935	3.54563	3.53427	3.61157	3.39046	3.51022
215831_at	215831_at	3.43879	3.73336	3.79433	3.95836	3.58515	3.50197	3.67287	4.08694	3.49004	3.66363	3.7051	3.93978	3.50324	3.66213	3.92423	3.26099	3.96413	3.37651	3.71589	3.72157	3.36494	3.54896	3.61293	3.57325	3.74455	3.5204	3.65773	3.90949	3.79285	3.90906	3.37229	3.30938	3.47639	4.00737	3.54766	3.7498	3.93394	3.41631	3.45369	3.6086	3.57984	3.44667	3.34132	3.45715	3.50713	3.53433	3.33789	3.52624
PICALM	215832_x_at	7.87338	8.00916	8.18414	8.57769	8.72428	8.34117	8.86025	8.41457	8.07451	9.07771	7.00494	7.93736	9.30257	9.06286	7.67184	9.39586	7.7483	8.01994	8.48471	8.52685	8.38426	7.90639	8.05768	8.04085	7.34756	8.33931	7.82241	8.6773	8.66214	8.00334	7.79559	7.49444	7.6498	6.95798	8.33304	7.84102	7.68804	7.93784	7.70172	8.75303	9.65743	8.16802	9.41737	7.52454	9.31616	8.39318	8.68771	8.01792
SPPL2B	215833_s_at	5.56873	5.31741	5.41558	4.93595	5.18117	5.88772	4.75679	5.30233	4.89607	5.46382	5.05383	4.77087	6.1354	5.03025	4.77175	5.12827	5.03915	5.17016	4.43911	4.35648	4.84311	5.2401	5.43136	5.03884	4.64191	4.7	5.42776	5.92528	5.07693	5.9698	5.62837	5.0685	4.60808	4.50776	4.74991	5.32009	5.67346	4.94038	5.46038	5.00844	5.21871	5.23227	5.76927	5.16438	5.6741	5.38071	5.45424	5.40524
SCARB1	215834_x_at	6.53917	6.68003	4.37429	4.83637	4.14538	5.64654	5.74082	5.82127	4.75141	4.14714	5.90323	6.1823	4.4362	4.64123	5.42102	7.01575	6.44037	5.67797	5.03749	7.83598	5.66698	5.60612	4.82543	4.7083	4.77522	5.49427	5.93941	4.30677	5.3994	5.16773	5.51821	4.99851	5.66698	4.72791	4.53209	5.02967	5.69642	4.70964	4.72466	5.89636	3.98796	5.36289	4.35176	5.62131	4.2201	5.64914	5.4365	5.91804
SCARB1	215835_at	3.50918	3.53394	3.58313	3.44702	3.2632	3.3025	3.38647	3.3845	3.30313	3.27831	3.43709	3.5549	3.38775	3.43556	3.67469	3.43541	3.51203	3.53453	3.46117	3.72954	3.35403	3.44679	3.59408	3.33655	3.43886	3.62263	3.55577	3.31199	3.47171	3.96251	3.46199	3.45527	3.51092	3.40092	3.34088	3.56501	3.58187	3.32729	3.31365	3.61549	3.43671	3.37091	3.53902	3.26846	3.47208	3.23026	3.24547	3.51616
215836_s_at	215836_s_at	8.11806	8.15753	6.79983	7.24606	8.57531	9.42263	8.31498	6.00017	7.08887	9.71192	6.40346	5.73566	9.45724	7.24921	7.79367	8.20283	5.93675	8.13446	8.28258	8.49164	8.58563	8.0399	6.8018	6.62392	7.74601	6.95402	7.7127	9.46057	8.68988	6.1882	7.78972	7.10724	8.74704	6.10821	8.77847	8.11155	8.77201	9.15872	8.03187	7.23862	10.1629	6.13975	9.83511	6.29276	9.98993	6.98081	8.16498	7.49733
215837_x_at	215837_x_at	3.9982	3.89404	3.63546	4.01724	3.89532	3.55318	3.54162	3.93262	3.81831	3.75866	3.58895	3.55775	3.80987	3.60417	3.73159	3.94043	3.99069	3.79902	3.7703	3.73299	3.51155	3.5919	4.0645	3.72957	3.70947	3.97042	3.60532	4.07804	3.61812	3.70394	3.73741	3.62151	3.5849	3.76248	3.49679	3.95994	3.78343	3.52933	3.52472	3.85561	3.56047	3.67839	3.71232	3.57731	3.79002	3.66204	3.80241	3.72829
LILRA5	215838_at	3.56875	3.73191	3.55873	3.77034	3.66853	3.87193	3.43123	3.76517	3.5837	3.5808	3.58141	3.83319	4.07607	3.66337	3.56022	3.60126	3.86967	3.81339	3.81183	3.57872	3.56513	3.36595	3.63478	3.78957	3.56411	3.47863	3.54983	3.86296	3.42922	3.6292	3.57456	3.58507	3.57351	3.79635	3.68628	3.77626	3.80746	3.5302	3.72757	3.48651	3.55012	3.65751	3.64163	3.57484	3.73018	3.46465	3.6104	3.73019
LILRA5	215839_at	4.04451	4.15995	3.85068	3.574	4.03654	3.73999	3.60987	3.63223	3.53083	3.69717	3.79829	3.81268	3.89146	3.9126	3.6666	3.73293	3.9145	3.64826	3.50265	3.67912	3.5914	3.4727	4.15585	3.60789	3.69643	3.86406	3.86924	3.62684	3.65244	3.75507	3.79124	3.87322	3.64631	3.76397	3.80143	3.62505	3.75638	3.55647	3.72198	3.64699	3.94512	3.72534	3.95279	3.4592	3.67088	3.59909	3.59058	3.73136
DNAH2	215840_at	4.71592	5.28209	4.96138	4.81419	4.89227	5.45754	5.22043	4.76107	4.51154	4.43577	4.82301	5.11216	5.3314	4.76019	4.67398	4.52038	4.86489	4.53383	4.53506	5.01382	4.89564	4.77764	5.35877	4.7181	4.97198	5.44802	5.08334	4.44841	4.57617	4.81024	4.65473	4.80551	4.58303	4.79745	4.97142	4.93607	5.1835	4.76264	4.72692	5.15653	4.93018	4.59411	4.79612	4.68982	4.69266	5.10748	4.25861	4.83441
GUCA1B	215841_at	4.64947	4.39547	4.09441	4.28749	4.1409	4.27988	4.31109	4.43187	4.14904	4.10194	4.03488	4.19628	4.22944	4.13442	3.95411	4.09975	3.95281	4.82532	4.1342	3.98886	4.4621	3.99615	4.26721	3.95221	4.03738	4.22331	3.9668	4.63725	4.12293	4.29303	4.08526	3.87203	3.71668	3.78467	3.88854	4.19869	3.93554	3.76101	4.22778	3.89497	4.11282	4.12601	4.20086	3.97903	3.89824	4.10467	4.03646	4.07939
ATP11A	215842_s_at	6.64169	5.38322	5.41817	5.97192	6.43949	5.728	5.91603	5.37352	5.28884	5.5419	4.92307	5.81161	5.42895	5.87188	6.31091	6.532	5.99434	6.0058	6.34225	6.08714	5.79988	8.5924	5.84213	5.53362	5.75903	6.09618	5.78098	5.90512	5.70571	6.97809	5.94653	6.06472	5.50522	5.78425	6.20075	6.12308	5.41961	5.83361	5.17423	5.7851	5.59728	5.53843	5.5862	5.55403	5.99014	6.21983	5.48982	6.55717
TLL2	215843_s_at	4.05132	4.4827	4.48689	4.48313	4.34644	4.35015	4.83445	4.58635	4.61483	4.18185	4.22153	4.25916	4.25647	4.15513	4.12034	3.77133	3.99636	4.04492	4.06349	3.99128	4.22321	4.26099	4.28414	4.24534	4.61407	4.5908	3.96954	4.23056	3.9349	4.25642	4.23208	4.44351	4.22609	4.18526	3.9182	4.27563	4.09243	4.77289	4.27132	4.3489	4.25141	4.14901	4.36638	4.38739	4.17936	4.39612	3.95881	4.21993
TNPO2	215844_at	4.42036	4.60592	4.62674	4.6115	4.59371	4.41468	5.22718	4.41819	4.62022	4.18629	4.38154	4.82831	4.63914	4.55956	4.27438	4.97478	4.95081	4.78979	4.64919	5.4167	4.50961	4.74924	4.89474	4.32864	4.58566	4.82444	4.68642	4.49411	4.36419	4.81963	4.4497	4.56076	4.56829	4.42035	4.79247	4.74933	4.84499	4.4092	4.30663	4.37577	4.48073	4.09796	4.33307	4.34802	4.53282	4.34362	4.18224	4.52931
215845_x_at	215845_x_at	6.12277	6.36208	6.0189	5.93427	5.8986	5.75236	5.43319	6.24264	5.92171	5.56278	5.75999	5.91725	5.80964	6.3031	5.92255	5.73863	6.33558	5.74511	6.07052	5.20047	6.11584	6.28955	5.79214	5.84964	5.62792	6.58396	5.90471	5.58122	5.64398	5.88133	5.65983	5.85407	6.08357	5.53453	5.32327	5.80023	6.61943	5.9994	6.0341	6.01402	5.68551	6.22267	5.6122	6.32885	5.34568	5.77903	5.63307	5.82972
215846_at	215846_at	3.88964	4.11297	3.82167	3.88372	4.00938	4.42726	3.96352	3.84882	3.61177	3.80672	4.26702	3.71828	4.04275	3.49368	3.68451	3.91973	3.63902	4.03867	4.17265	4.13645	3.60495	3.80777	3.8555	3.88299	4.14375	3.78974	3.7611	3.71744	4.18007	3.75096	3.78032	3.80376	4.13518	4.40265	3.99677	4.0788	4.06149	3.75173	3.95161	3.89676	4.04156	4.02667	4.01847	4.08524	3.60381	5.32	3.9391	3.73354
HERC2P3	215847_at	6.52249	5.00864	3.71875	3.74191	3.38284	3.47535	3.57449	3.63636	3.58874	3.41974	4.84007	6.89791	3.57985	5.11566	4.15678	4.94653	3.95642	3.50695	3.36267	3.61824	3.48196	3.42423	3.69804	3.69692	3.57628	3.61282	6.42315	3.95085	4.15628	5.42701	3.57792	5.38275	3.9109	5.57842	3.35422	3.84352	3.64684	5.31217	3.69762	4.30983	3.77464	5.73033	3.85982	3.68713	3.51233	3.54968	3.5936	3.80824
SCAPER	215848_at	4.77023	4.74674	4.21641	4.74897	4.62392	4.50096	4.99898	5.23668	4.19623	4.17025	4.24975	4.90444	4.51782	4.37403	4.17373	4.2086	5.09132	4.44784	4.09633	4.9213	5.02346	4.23829	4.45302	4.6747	4.49838	4.65352	4.39285	4.20607	4.80968	5.28916	4.6752	4.73795	4.73822	5.07962	4.93907	4.37784	4.47496	4.14178	4.60688	4.71709	4.52444	4.18854	4.17271	5.2044	4.33066	6.24167	4.10478	4.359
TTC18	215849_x_at	4.2922	4.56884	4.29294	4.59376	4.83389	4.79453	4.81326	4.59553	4.28833	4.32956	4.27643	4.67191	4.45473	4.4607	4.38888	4.39378	4.33358	4.37562	4.28975	4.35231	4.35973	4.17343	4.49588	4.58026	4.6953	4.75188	5.199	4.81756	4.07559	4.66991	4.43262	4.77473	4.63629	4.24155	4.3011	4.24659	4.4781	4.45351	4.46419	4.57743	4.70477	4.47638	4.59734	4.36273	4.61944	4.56873	4.17523	4.42181
NDUFA5	215850_s_at	4.70213	5.12214	4.69353	3.94853	4.24749	4.44423	4.05534	4.07588	4.57951	3.79405	4.94724	5.43256	4.01949	4.21732	3.96196	4.08471	6.29141	4.61003	4.14639	4.40128	4.65202	4.8345	3.9006	3.99205	4.81259	4.33798	4.10858	4.19243	4.4461	4.29207	3.93566	4.22235	4.09533	4.58014	4.02732	4.31711	4.96205	4.36281	4.75906	5.38862	4.04227	5.33475	3.70653	4.62707	4.10778	5.13663	4.22414	4.07503
MECOM	215851_at	3.61629	3.92578	3.37285	4.02227	3.57624	3.69403	3.86251	3.77241	3.44724	3.9178	3.79927	3.56747	3.43694	3.35435	3.75796	3.57848	3.59602	3.71943	3.72799	3.68574	3.69365	3.45222	3.79528	3.76678	3.5148	3.74627	3.466	3.99628	3.35643	3.53166	3.77427	3.53311	3.7582	3.7619	3.757	3.60114	3.90267	3.66647	3.95345	3.8932	3.95616	3.91522	4.00383	3.65222	3.93012	5.66376	3.98029	3.65559
SOGA1	215852_x_at	4.39428	4.93809	5.23197	5.076	4.80847	5.36653	4.26055	5.16799	4.91755	4.31101	5.39848	4.7444	4.70512	4.81436	4.97206	4.35611	4.99121	5.58712	5.08387	5.35099	4.80694	5.09934	4.79609	4.44411	4.90061	4.52629	5.17241	4.62941	4.58132	5.15082	4.87556	5.12647	4.8741	6.13696	4.87439	5.03655	5.04658	5.38071	5.50869	5.39315	4.76806	4.97377	5.0903	5.21705	4.68508	5.75724	4.52719	4.7696
215853_at	215853_at	4.52442	4.37877	5.90972	3.95764	4.30975	4.13044	4.27494	5.1564	6.46006	5.02217	3.99254	4.04562	3.64567	4.57203	4.92187	4.11493	4.3518	5.70212	5.48224	5.33317	4.70198	4.69565	4.86221	4.58041	4.89031	4.19062	5.51592	5.85191	5.20206	6.02789	5.16495	6.64319	5.20886	6.68001	4.67746	4.54431	4.42014	6.05701	4.35896	4.43259	4.64041	4.14479	4.55345	4.97319	4.53168	4.09775	3.71394	3.72948
215854_at	215854_at	4.89376	4.70774	4.42971	4.5886	4.46991	4.89121	4.729	4.91005	4.96662	4.82454	4.69203	4.91894	4.3784	4.51046	4.95811	4.43772	4.7139	5.59851	4.28827	4.7243	5.41728	4.93012	4.61439	4.49731	5.00751	4.26872	4.80938	5.19836	4.61421	4.50479	5.03606	5.13334	5.58415	4.9841	4.59774	5.34212	4.67955	4.83343	4.58605	4.97274	4.60306	4.58832	4.41558	5.52178	4.41177	6.26949	4.31295	4.32867
TMF1	215855_s_at	5.4516	5.51086	6.2549	6.23775	5.6953	5.71841	6.46764	5.57717	5.20439	5.80945	6.71581	6.22714	6.81773	6.44215	6.01689	6.16332	5.62158	5.16438	6.09788	5.68572	5.70235	6.76241	6.54924	6.0247	5.12426	6.22876	5.25059	6.08149	5.46379	4.81892	6.21275	5.77339	5.96468	7.80833	6.01258	5.61492	5.53576	5.76912	7.17947	5.54684	5.94593	5.47275	5.82092	6.89028	5.91759	6.73211	5.36033	5.16329
SIGLEC15	215856_at	4.88645	6.61078	6.55453	4.76057	4.92424	4.87007	4.99139	5.84769	6.85737	5.47508	5.14024	4.95591	4.77914	4.59931	5.58608	4.47814	4.73578	4.9057	4.97907	5.1114	5.2612	5.02116	5.01405	5.10457	6.41045	5.51594	4.9594	5.25224	4.82472	5.05173	5.93318	4.68729	5.03683	5.23358	4.62172	4.75201	6.42555	5.05033	6.0463	5.0454	5.00598	5.10141	5.72332	4.76993	5.08096	4.91338	7.94941	4.61541
NCLN	215857_at	4.71757	5.04263	4.73812	4.42942	4.66008	4.55276	4.73711	4.50708	4.72202	4.44986	4.74661	4.4665	4.58549	4.6329	4.64695	4.70119	4.43558	4.55347	4.50876	4.52024	4.34289	4.59376	5.38339	4.41417	4.77321	4.69104	4.9593	4.88955	4.39271	4.62068	4.70744	4.48917	4.64259	4.44407	4.58666	4.6484	4.86245	4.44686	4.50124	4.66905	4.66643	4.57427	4.72188	4.71333	4.49971	4.78033	4.38382	4.78432
215858_at	215858_at	4.57484	4.98888	4.83077	4.74384	5.04869	5.34753	5.01139	4.57813	4.39947	4.64361	4.56073	4.75595	4.56388	4.75219	4.48968	4.63498	4.85817	4.44012	4.5655	4.78812	5.08294	4.36158	5.10732	4.59773	4.99712	5.02404	5.21405	4.61113	4.4886	4.88856	4.81201	4.65343	4.56626	4.15096	4.66855	4.59751	4.63425	4.47713	4.49538	4.61525	4.44563	4.5261	4.67478	4.40959	4.39692	4.54894	4.28347	4.36357
NCLN	215859_at	3.9544	3.94868	4.1256	3.81995	3.94472	3.8554	3.66961	4.30275	3.96402	3.77978	3.88708	4.07803	4.11857	3.93055	4.04936	4.21872	4.07914	4.20506	3.88863	3.72703	3.68693	3.88794	3.93345	3.746	3.96087	4.2192	3.87656	3.95782	3.67593	4.02606	3.96877	3.96289	4.12628	3.89228	4.11976	4.0423	3.74063	3.91916	3.82879	3.97233	3.91068	3.72235	3.79499	3.81749	3.90703	4.05357	3.76492	3.86096
SYT12	215860_at	4.18332	5.14606	5.32456	4.51061	5.51009	4.48175	5.01335	4.54955	4.18418	4.10865	5.54943	5.17001	4.53929	5.49397	4.6518	4.20907	4.75587	4.5853	4.74883	5.0122	4.63038	5.5921	5.46121	5.26439	5.05216	5.02591	6.44497	4.34146	4.74716	4.85138	4.54631	6.02777	4.85154	6.53127	5.25799	5.91099	5.35397	4.17886	4.18071	5.02456	4.11606	4.79772	4.25899	4.43706	4.17443	4.53373	4.51422	4.42126
215861_at	215861_at	3.97724	4.14351	4.0331	4.28163	4.23318	3.94865	4.3414	4.30493	4.36307	3.97323	4.35626	4.11692	3.83378	4.2354	4.25558	4.29789	4.03042	4.13971	3.96869	4.25264	4.0842	4.17075	4.03739	4.2246	4.5397	4.46773	4.24048	4.20146	4.2446	4.43579	4.75673	4.30322	4.05184	5.23246	4.40039	4.68072	4.44704	4.78662	4.30498	4.15426	4.20589	4.12565	3.80855	4.12407	4.05833	4.45703	3.85724	3.92891
215862_at	215862_at	3.9217	4.26421	4.43863	4.6171	4.31945	4.55276	4.52399	4.63159	4.4687	4.25519	4.37023	4.35247	4.05035	4.0515	4.16046	4.37874	4.37996	4.28822	4.37214	4.30743	4.14685	4.30978	5.19725	4.36815	4.45031	4.46058	4.25112	4.25218	4.1855	4.29159	4.18542	4.59262	4.23018	4.5895	3.82487	4.47092	4.41317	4.606	4.27965	4.42535	4.23791	4.37926	4.01804	4.2384	4.12213	4.00047	4.37796	4.03427
TFR2	215863_at	4.14277	4.05395	4.05651	4.23465	4.52645	4.65104	4.97224	4.0409	4.12112	3.96967	4.31716	3.9676	4.06647	4.3439	4.16156	4.05329	4.38407	3.98945	4.35861	4.12281	3.9278	4.42573	4.23468	4.45245	4.40291	4.41305	4.60466	4.24601	4.08175	3.68364	4.26027	4.16032	4.01576	4.46486	4.79753	3.95993	4.12391	4.14178	4.01247	4.41676	3.92249	4.12897	3.70759	4.27963	4.18165	4.05303	4.30144	4.18972
215864_at	215864_at	4.46928	3.64299	3.96991	4.65468	4.30662	4.0296	4.34344	7.01597	6.00539	4.20385	5.56142	3.7768	3.8233	4.47104	7.49284	4.25027	4.44825	5.15638	5.7372	4.45536	3.75972	3.77569	4.96537	6.09411	6.56645	4.23634	4.52836	4.17776	4.44723	4.23759	6.99961	3.83024	5.32494	4.66743	5.14408	5.50056	4.3206	3.74423	4.29012	5.01892	4.15817	4.42025	3.90811	5.6771	3.98195	4.40697	4.25145	3.74243
SYT12	215865_at	4.4341	4.83655	4.3861	4.72591	4.5822	4.55349	4.78641	5.02946	4.67507	4.88675	4.78218	4.77415	4.73267	4.98513	4.81407	4.59778	4.9975	4.94648	4.63609	4.43179	4.87206	4.77002	5.03559	4.83413	4.96514	4.61057	4.94272	4.89893	4.5626	4.62521	4.96936	5.1725	4.82801	5.02122	4.66777	4.85965	5.09697	4.94571	4.7107	4.80798	4.46385	4.90307	4.60499	4.77585	4.83109	4.66	4.31295	4.80751
215866_at	215866_at	5.63015	6.2732	5.67152	5.02899	5.21036	5.49082	5.11836	5.37676	5.60191	4.91953	5.62349	5.06507	5.1966	5.83917	6.1325	6.11464	5.10192	5.7651	5.34196	5.77619	6.35749	6.49492	4.92247	5.43311	6.40159	4.6821	5.70424	5.14914	5.74551	5.11313	5.38787	5.47396	4.70151	5.78611	5.15411	5.28147	5.26652	5.63445	5.96526	6.56245	5.88243	6.63469	5.38675	5.48416	5.60255	6.98161	5.8395	5.20804
CA12	215867_x_at	12.6884	8.95453	12.7247	8.8432	5.37769	8.39066	5.23711	13.2872	10.9104	11.3304	13.0494	8.69524	12.3286	5.86335	11.676	12.5495	12.2026	5.86766	5.32903	5.1637	10.2333	5.1535	12.4147	6.3908	12.7494	4.76659	5.44884	10.1432	4.79077	5.27743	13.2403	12.5631	13.0064	12.6278	6.88303	12.5346	12.5908	5.9668	11.7545	13.1422	11.2778	12.9059	10.1213	12.724	9.44767	11.325	5.28159	5.51328
215868_x_at	215868_x_at	4.43571	4.61625	4.54561	4.63057	4.43696	4.38066	4.55612	4.58832	4.46474	4.46207	4.65424	4.45717	4.51552	4.55536	4.64332	4.90557	4.76781	4.76259	4.60456	4.68411	4.5189	4.73876	4.52285	4.44131	4.71896	4.59848	4.69149	4.70524	4.69106	4.61865	4.59475	4.62939	4.80245	4.89295	4.61028	4.74717	4.80985	4.55183	4.76123	4.7306	4.22472	4.53301	4.58828	4.61862	4.34452	4.77756	4.42898	4.38345
215869_at	215869_at	3.7055	4.13023	3.84783	3.95363	3.64891	3.6181	3.95274	3.88731	3.59756	3.80228	4.00136	3.96062	3.96754	3.97279	3.72318	3.93238	4.01071	3.80897	3.87344	4.27408	3.75878	3.90055	4.27443	3.71224	4.10496	4.07378	4.01753	3.52472	3.88996	4.29672	3.93728	3.74105	3.62556	3.63568	3.65118	3.65504	3.93171	4.0112	3.66547	3.69646	3.5324	3.67254	3.57338	3.65697	3.87521	3.67465	3.65063	3.8605
PLA2G5	215870_s_at	3.35249	3.25964	3.52338	3.29382	3.17601	3.54012	3.35405	3.54061	4.1692	3.33364	4.75812	3.49659	4.26646	3.33376	3.14686	3.22383	3.26128	3.26924	3.24849	3.57756	3.49055	4.38872	3.27543	3.27444	3.98155	3.23972	3.50136	3.60709	3.46059	3.61901	3.33218	3.50981	3.69279	3.25548	3.51744	3.23689	3.54435	3.74728	3.53509	3.35773	3.99769	3.49827	3.75763	3.41976	3.79855	3.18129	3.39443	3.46811
215871_at	215871_at	3.28575	3.35825	3.30819	3.55096	3.39665	3.40871	3.44666	3.32644	3.63838	3.45846	3.2404	3.3533	3.28084	3.29538	3.24434	3.25929	3.50794	3.31927	3.24627	3.56548	3.23635	3.24738	3.42808	3.1684	3.62998	3.60722	3.51961	3.43145	3.33899	3.62849	3.338	3.2829	3.32063	3.29982	3.6375	3.46086	3.40198	3.38345	3.59339	3.24586	3.299	3.33661	3.32318	3.24037	3.6416	3.34435	3.43541	3.52373
C14orf56	215872_at	3.98006	3.77818	3.7468	3.787	3.96931	3.7659	3.74959	3.90325	3.69165	3.8154	3.75953	3.75425	3.81814	3.7584	3.60102	3.82001	3.82265	3.47783	3.97474	3.67528	3.70855	3.79422	4.31446	3.76697	3.59746	3.72595	3.71908	3.81541	3.43879	4.03214	3.58609	3.86425	3.68316	3.57902	3.79488	3.84455	3.80787	3.7406	3.83158	3.95643	3.85586	3.8299	3.74767	3.51637	3.93012	3.61248	3.98233	4.07256
ABCC10	215873_x_at	7.16932	6.87102	6.60952	6.87883	7.545	6.77467	7.35114	7.37061	7.28823	7.40819	6.84779	7.00913	7.76597	6.73011	7.22506	6.28667	6.57777	6.73566	7.62003	6.84427	6.97419	6.25903	7.23039	7.23305	7.0388	6.54096	7.58669	7.18449	6.01483	6.32864	6.69349	6.53	6.83624	5.73511	6.58949	7.16772	7.63485	6.53838	6.10911	6.76923	7.63809	5.70951	7.27397	6.41775	7.36767	6.798	6.64644	7.45271
215874_at	215874_at	4.75015	3.67512	6.11832	4.52861	5.89263	4.40099	4.07652	4.9197	4.49867	4.11663	6.48164	4.45018	5.24761	5.49989	6.26794	5.01237	4.52999	5.00952	5.52765	5.11122	4.61145	4.58908	5.96456	4.35686	4.16719	3.91273	5.16183	4.42333	3.72566	3.95159	5.50787	4.8871	4.33822	5.99713	4.16465	4.48637	4.54237	3.77219	5.20878	6.60421	4.01396	4.66092	4.22757	6.80735	4.38037	3.53076	3.72147	4.04046
215875_at	215875_at	4.57428	4.39921	4.51585	4.78237	4.55028	4.33831	4.82738	4.50712	4.39376	4.26639	4.55765	4.81124	4.16934	4.84406	4.34021	4.51509	4.54646	4.36211	4.11037	4.59035	4.24903	4.90071	4.74141	4.49381	5.01989	4.66406	4.47169	4.41223	4.55237	4.65291	4.50813	4.51358	4.69671	4.61536	4.47285	4.80939	4.49937	4.33798	4.40405	4.32407	4.24111	4.58289	4.39329	4.43693	4.25768	4.07605	4.11326	4.53085
215876_at	215876_at	3.60029	3.60895	3.44184	3.69371	3.72988	3.64045	3.58841	3.83874	3.56059	3.77393	3.59874	3.70243	3.88016	3.53925	4.00817	3.53923	3.64805	3.51373	3.73054	3.7772	4.06693	3.79719	3.97825	3.91922	3.75732	3.73986	3.82561	4.13673	3.75543	3.76914	3.85672	3.70357	3.68592	3.70626	3.76001	3.72829	3.86755	3.58498	3.58221	3.77721	3.82082	3.70186	3.74771	3.66915	3.71544	3.51884	3.67277	3.92188
C14orf56	215877_at	3.82944	4.01443	3.90763	3.83191	3.81798	4.20433	4.1393	3.98464	4.00842	3.97095	3.82368	3.97111	4.02781	4.31483	3.84863	4.22619	4.39455	4.31102	4.07169	4.06481	4.28733	4.11786	4.0473	3.78436	3.84316	3.63557	3.85292	3.9644	3.8692	4.6056	3.92751	3.70379	4.04985	3.80456	3.92683	3.87606	3.9373	3.81641	3.79827	3.89174	3.8651	3.50066	3.91846	3.73444	4.22805	3.751	3.76238	4.38439
ITGB1	215878_at	3.35642	3.48815	3.45164	3.56384	3.50839	3.77219	3.57357	3.47725	3.62876	3.50836	3.28672	3.39319	3.55063	3.6112	3.39191	3.53764	3.61673	3.65626	3.46258	3.59352	3.64601	3.44853	3.23264	3.33655	3.52235	3.40499	3.79993	3.90371	3.67847	3.73096	3.23201	3.34246	3.45504	3.40271	3.5556	3.30008	3.6446	3.39009	3.58878	3.41443	3.71884	3.33321	3.62513	3.55384	3.68271	3.2989	3.60363	3.48068
ITGB1	215879_at	3.16529	3.34566	3.30965	3.50967	3.26179	3.09411	3.20147	3.13895	3.26349	3.3674	3.24059	3.06078	3.31982	3.12949	3.34463	3.31659	3.31851	3.30078	3.33258	3.18659	3.31984	3.27949	3.29981	3.30841	3.47782	3.4415	3.21982	3.19274	3.40935	3.3176	3.30068	3.37002	3.46978	3.20426	3.24627	3.27573	3.02006	3.37602	3.27917	3.16709	3.21255	3.38374	3.46305	3.43386	3.23236	3.25937	3.20831	3.19743
NAGLU	215880_at	4.32241	4.30915	4.30069	4.0211	4.21417	4.55712	4.48611	4.2747	4.06491	3.97902	3.96889	4.13362	4.32741	4.23929	4.14611	4.08471	4.34841	4.42307	4.13084	4.41731	4.49812	4.1741	4.68554	4.09666	4.3559	4.60118	4.05377	4.0005	3.99562	4.05089	3.95995	4.25226	3.8614	4.13897	3.95698	4.22758	4.1628	4.05475	4.17365	4.10687	4.24443	4.18886	4.09276	4.13777	3.97202	3.92271	4.26376	4.22912
215881_x_at	215881_x_at	4.11064	5.05929	4.28504	4.29798	4.48824	4.13603	4.71253	4.25876	4.36948	4.35476	5.43579	5.92827	5.06635	4.25796	5.74338	4.38753	4.30342	4.82887	4.07888	4.53215	4.10023	4.2482	4.46243	4.46662	4.63167	4.35068	4.60264	4.21488	4.44383	4.15085	4.47587	4.31228	4.54603	4.56128	4.49112	4.34343	6.03389	4.77177	4.68675	4.51461	4.45268	4.87835	4.30647	4.29282	4.83403	4.40023	4.30439	4.34788
CEP152	215882_at	5.94737	5.38902	5.95649	5.52201	5.47439	5.62516	5.61876	5.51621	5.55584	4.76854	5.17323	6.03213	5.32277	5.6601	5.2664	5.98168	6.13075	5.99755	5.6602	5.75931	5.91014	5.29511	5.67309	4.8719	5.56514	5.84191	5.43196	5.19222	5.0641	5.85339	5.32628	5.75108	5.64341	5.88079	5.44937	5.41028	5.1331	5.03342	5.40879	4.88109	5.31736	5.07594	5.23045	5.46671	5.25919	6.38747	4.94258	5.00626
CTNNA1	215883_at	4.99647	5.42708	5.11139	5.18278	5.55099	5.33626	4.59017	5.00676	4.97189	5.10676	5.63238	6.42603	5.02547	4.95999	5.22462	4.52313	7.08945	6.48803	4.71143	5.81565	5.20257	5.57763	5.74845	5.05674	5.56182	4.77646	5.72924	4.79523	5.75912	5.89797	4.96597	5.60813	5.46042	5.4267	4.79985	5.0773	4.85373	4.70325	4.75133	5.34654	4.72908	4.91189	4.75929	5.56039	4.78097	5.428	4.42858	4.28448
UBQLN2	215884_s_at	9.5705	10.2082	9.15158	9.50309	9.96134	9.59339	10.5786	9.90678	10.3263	10.3957	10.493	8.98738	9.40401	9.2355	10.0767	10.0419	9.45101	8.42662	9.80471	9.30697	9.50396	11.0793	9.73514	10.4783	9.61187	10.3351	10.1306	10.2284	9.31464	9.94469	10.9567	9.36305	10.2468	9.19557	10.7582	10.0488	10.8754	10.2435	10.2227	9.7461	10.3303	10.1696	10.2349	10.3209	10.3104	10.6156	10.4777	10.8985
215885_at	215885_at	4.02712	3.60895	3.92286	3.79974	3.84572	3.59832	3.72066	3.96148	3.69129	3.78491	4.09739	3.61766	3.86203	4.09986	4.12394	3.90073	3.86789	3.65229	4.05502	3.73882	4.18875	4.25477	3.65103	3.82726	3.85733	3.889	3.92694	3.62206	4.07268	4.03629	3.48661	4.02762	4.2243	3.6054	3.88011	3.94761	4.60667	3.85422	4.01999	4.19269	3.79352	3.94583	3.74928	3.99013	3.71544	3.74562	3.50951	4.1882
USP12	215886_x_at	7.37139	7.8163	7.62223	7.72727	6.57004	7.34377	6.4752	6.68428	7.49705	6.46098	6.29251	6.47333	6.31069	7.19963	6.86113	6.53651	6.85697	7.46857	6.83968	6.99188	7.24126	6.84446	6.24665	6.7918	6.98769	7.96915	7.11764	6.65073	8.25116	7.54808	7.17727	7.59898	6.66911	7.88239	6.89092	6.98463	6.50378	6.64431	6.99837	7.09312	6.72545	6.62838	6.6091	6.85723	6.56068	6.76213	6.65501	6.59011
ZNF277	215887_at	6.31889	6.62066	6.54335	5.90143	6.68526	6.24686	6.1361	6.48088	6.29368	5.84365	6.39479	6.56791	6.39777	5.82328	5.83358	5.30355	7.03215	5.51724	5.89309	6.46596	6.72967	6.48343	6.33009	6.04548	6.36505	5.46771	6.14619	5.8072	5.92842	6.2872	6.07271	6.59341	5.56784	7.04278	5.98632	6.20506	7.31449	6.0192	5.46693	6.12153	5.72705	5.86326	5.41645	6.24586	4.76431	6.44382	5.70127	5.31535
PDS5B	215888_at	6.25006	5.28409	7.35278	5.84097	6.51484	6.34818	5.02194	7.29546	6.63265	5.20741	5.98006	6.53961	5.83281	7.34518	5.97204	5.26583	6.62479	6.19545	6.78469	5.78422	7.13121	6.86629	4.51238	6.24515	6.59121	6.11996	6.8982	5.34835	6.50784	7.17967	6.46103	5.86386	6.51308	7.07758	6.37396	6.47931	5.61359	5.70571	5.79004	6.45237	4.75255	5.25579	4.59019	6.04908	4.80897	7.06441	5.1925	3.76588
SKIL	215889_at	5.93778	4.63491	5.54175	4.98815	4.34941	4.26096	4.94849	5.73905	4.52066	5.52972	6.32026	4.644	4.58549	5.06934	4.73216	4.29369	5.98715	5.81269	5.0784	4.72943	4.84869	4.53651	4.84336	5.00642	4.96295	5.18054	4.14811	5.16132	5.9383	4.59704	5.45875	4.69742	4.85375	5.63629	5.27132	4.71166	4.99468	5.01709	5.05099	5.18795	4.41215	5.26537	4.42394	5.61328	4.35094	6.69816	4.66736	4.71789
GM2A	215890_at	5.02755	4.69839	4.72347	4.64618	4.76967	4.93039	5.24091	4.88083	4.6033	4.973	5.41743	4.84399	5.00599	4.83263	4.55951	4.7022	4.97452	4.41479	4.80365	5.19544	4.65946	4.75232	5.50851	5.24116	5.08236	5.15516	4.81433	4.81681	4.6798	5.21594	4.84391	4.78839	5.055	4.54241	4.57218	4.62749	4.87906	4.63427	5.00968	4.89555	4.78168	4.77016	4.6493	4.69227	4.81929	4.97597	4.69902	4.57426
GM2A	215891_s_at	7.94301	9.19588	6.41574	5.38692	8.85234	5.91536	7.3185	5.50362	4.92941	6.04631	8.08662	9.17025	6.49569	6.88692	6.18775	7.39038	8.66222	5.89134	6.1325	6.53997	7.03752	5.37349	8.08717	7.52573	5.96085	5.1481	5.24874	5.65509	5.18037	4.43675	4.5459	5.75009	5.74936	4.72845	5.23607	5.53722	5.33205	5.14728	6.29223	6.15904	6.55323	5.82526	5.92574	7.66499	6.77603	5.71064	6.39978	8.11526
ZNF440	215892_at	4.23654	4.45751	4.02657	4.48395	4.47774	4.3678	4.08901	4.4215	4.52206	4.15664	4.25027	4.078	4.32852	4.01843	4.14611	3.87043	3.96907	4.07911	4.30544	4.06058	4.02304	4.69127	4.10627	4.52626	4.56109	3.56695	4.26386	4.18706	4.22902	4.25584	4.02358	4.01385	4.65602	4.31088	4.48698	3.98372	4.06514	4.81185	4.86859	4.12169	3.88509	4.333	3.85453	4.14715	4.17147	5.69402	4.02722	3.65952
215893_x_at	215893_x_at	3.36765	3.86406	3.66898	3.63627	3.36851	3.58426	3.73912	3.55566	3.40124	3.55185	3.58037	3.5102	3.45023	3.46964	3.57292	3.62826	3.44699	3.61619	3.59521	3.77108	3.35731	3.605	3.53757	3.68355	3.66256	3.42332	3.91153	3.47061	3.57126	3.64235	3.44928	3.64774	3.72807	3.49613	3.79805	3.71836	3.40188	3.78076	3.74103	3.53355	3.18592	3.57533	3.52436	3.58838	3.29936	3.65935	3.46079	3.61672
PTGDR	215894_at	3.31425	3.68415	3.11965	3.10373	3.40217	3.15251	3.35855	3.20855	3.27819	3.2643	3.40152	3.2796	3.38391	3.17781	3.40076	3.36186	3.91638	3.18951	3.20317	3.11469	3.15175	6.25254	3.23585	3.28402	3.39041	3.36137	3.39976	3.34597	3.50578	3.44195	3.29033	3.34316	3.29683	3.3138	3.41978	3.25097	3.65673	3.50588	3.19321	3.17335	3.2373	3.40764	3.63001	3.57965	3.38112	3.2239	3.43541	3.3694
PLIN2	215895_x_at	4.62015	4.77399	5.15597	4.51217	4.76792	4.73808	4.62085	5.09828	4.65105	4.48772	4.66522	4.87806	4.72511	5.05937	4.78648	4.61291	4.73211	4.93522	5.12852	5.01808	4.91015	5.22796	4.68668	4.6747	4.88733	4.50186	5.04327	4.78191	4.63356	4.82621	4.90404	4.72259	5.046	5.38992	4.91748	4.82111	5.14006	5.19184	4.74899	5.00695	4.83127	4.91887	4.51809	4.91529	4.7545	5.65874	4.73383	4.48185
215896_at	215896_at	4.614	4.6631	4.27964	4.72924	4.42293	4.5178	4.77624	4.60708	4.57591	4.48546	4.81949	4.50354	4.53942	4.57962	4.37647	4.24596	4.40576	4.744	4.21736	4.43358	4.42096	4.55348	4.834	4.61331	4.42228	4.69857	4.88005	4.31815	4.45745	4.02642	4.48677	4.39855	4.37487	4.2722	4.65238	4.45318	4.51302	4.00442	4.95056	5.02578	4.3287	4.61099	4.22652	4.43645	4.13185	4.26318	4.39025	4.59915
MED25	215897_at	4.49045	4.05124	3.73914	4.07599	4.41647	5.15151	4.33327	4.26242	4.08086	4.10098	4.18175	4.35776	4.43639	4.4976	3.99668	3.95931	4.33464	4.33163	4.47605	4.36466	4.4118	4.52333	3.8493	3.8797	4.07942	4.14299	4.16405	3.88529	3.76193	4.33753	4.02312	3.94931	3.88901	4.22909	4.3606	4.20124	4.03285	3.75456	3.86608	3.91036	4.01473	4.26281	4.25899	4.00927	4.08443	4.09335	5.00613	5.08976
TTLL5	215898_at	6.55979	6.59797	7.76998	6.06398	5.93664	5.66289	5.89131	7.21824	6.45054	4.68516	7.21518	7.14571	5.19854	6.71795	6.43768	4.68579	7.25358	7.44887	6.78052	5.85285	6.57234	6.64594	5.53012	6.36003	7.0342	4.89247	5.91883	5.56533	6.39584	6.95825	6.77919	7.17217	7.21577	7.7382	6.2584	7.15786	6.1181	6.0382	6.23095	5.72989	5.43006	6.65412	5.31124	6.37837	5.33022	7.01558	5.27341	4.82018
215899_at	215899_at	4.47523	4.40643	4.20858	4.34844	4.65534	4.6603	4.48132	4.71837	4.28482	4.90187	4.22577	4.45162	4.71793	4.35646	4.39479	4.31738	4.1565	4.14544	4.39108	4.32066	4.25298	4.56548	4.62168	4.45865	4.43672	4.46742	4.95646	4.73868	4.31487	4.70752	4.26895	4.44747	4.57701	4.98189	4.5905	4.66959	4.39739	4.35009	4.46892	4.75446	4.62187	4.79949	4.59469	4.52129	4.55094	4.54302	4.51263	4.42678
215900_at	215900_at	4.35424	4.13451	5.2077	4.16751	3.8909	4.23965	3.54594	4.26474	3.99459	3.83332	4.39478	3.99451	4.23963	4.34642	4.23378	4.1801	3.76362	4.73	4.13227	4.36646	4.43905	4.37099	3.90409	4.51468	4.08148	3.90421	4.50359	4.07094	4.58141	4.50031	4.54438	4.7046	3.89769	4.81752	4.02827	3.65302	4.07185	5.24039	4.12676	4.13059	4.07563	4.08286	3.68687	5.68105	4.2583	5.62172	3.93859	3.46896
ZNF81	215901_at	3.27735	3.27266	3.49496	3.30996	3.34935	3.28865	3.36842	3.52889	3.64966	3.43657	3.36782	3.37539	3.33906	3.28713	3.18192	3.33201	3.2191	3.26665	3.15864	3.17388	3.22467	3.20482	3.58803	3.36636	3.73049	3.39535	3.45399	3.20987	3.28259	3.26656	3.31319	3.50535	3.34371	3.26038	3.27066	3.21938	3.4263	3.22354	3.36574	3.43651	3.45609	3.77281	3.32281	3.43579	3.49411	3.15331	3.26582	3.3337
215902_at	215902_at	4.49084	4.86156	4.69968	4.29297	4.41428	4.96141	4.4043	5.04689	4.72007	4.79397	4.96202	4.46688	4.91176	4.55532	4.41529	4.39746	4.16461	5.11446	4.8342	4.68976	4.64195	4.95112	5.41392	4.56521	4.78357	5.24441	4.46893	4.53909	4.33715	5.13172	4.31306	4.72312	4.53322	4.63203	4.4517	4.32839	4.50521	4.46319	5.07243	4.95074	4.48881	4.79748	4.6429	4.90462	4.66158	5.36853	4.43558	4.80663
MAST2	215903_s_at	8.61414	7.58611	8.60158	7.71048	9.03878	7.64868	7.59809	7.57277	7.92817	7.64525	7.74838	8.09177	8.46981	8.03522	8.44145	8.38451	8.69129	8.3905	7.03052	8.29282	8.16238	8.32092	7.35216	7.43508	7.56055	7.48951	8.11152	8.07481	7.70333	7.86527	7.35226	7.92039	8.03919	7.24371	8.14607	7.31086	8.71623	8.06253	8.81799	7.45649	7.78857	8.21744	7.69182	7.78888	8.00893	7.23479	8.31979	8.24253
MLLT4	215904_at	3.88393	3.60273	3.88013	3.46184	3.44125	3.55103	3.82526	3.56906	3.67251	3.63487	3.54382	4.42684	3.31568	3.96997	3.53028	3.30834	3.82951	3.90813	3.34657	3.58162	3.20477	3.78134	3.58461	3.27039	3.50335	3.54517	3.61527	3.32994	3.4382	3.40267	3.38733	3.38027	3.34844	3.39725	3.30727	3.19977	3.69006	3.17631	3.85294	3.45628	3.28268	3.50892	3.11969	3.88346	3.41609	3.51242	3.42167	3.43143
SNRNP40	215905_s_at	7.40053	8.85806	8.731	8.53488	7.60927	8.79358	8.17241	7.96809	7.63921	7.23686	7.72657	7.7394	8.13651	7.84938	7.55007	8.71319	7.91596	7.87017	7.51581	8.73731	8.62663	8.41775	7.64669	9.07864	9.03122	9.53593	9.05041	8.38245	8.5374	9.19964	7.10291	8.40564	8.47976	8.05083	9.43592	8.28391	8.50068	9.04913	8.57545	8.71587	8.63832	9.48394	8.8191	9.21754	9.07566	9.85275	9.85836	9.7147
215906_at	215906_at	4.04967	4.20212	4.17956	3.8171	4.81791	4.50041	4.68068	4.83842	4.24294	4.23752	4.17233	4.95564	4.38959	4.35738	4.43337	4.30259	4.58033	4.42465	3.84869	4.32922	4.31551	4.1569	4.2251	4.48277	4.27849	4.87447	4.46783	3.80773	3.73789	4.35067	4.21534	4.00479	4.45161	3.93227	4.32739	4.02178	4.32724	4.29918	4.6242	4.4477	4.09627	4.42549	4.38231	4.24588	4.18804	4.08575	4.13364	4.20378
215907_at	215907_at	6.74327	6.98975	6.92292	6.95405	6.38373	6.62488	6.75215	7.00583	6.91961	6.83354	7.54617	6.73552	6.55186	6.71952	7.1191	6.52205	6.85813	7.07169	6.57282	7.05929	6.63174	6.91827	6.89138	7.24528	7.16606	6.67693	7.4599	6.99302	6.92738	7.37919	7.00857	7.36384	7.02587	8.24303	7.09158	6.96124	6.96166	7.5559	6.99342	7.08144	6.66888	7.13035	6.72608	7.22577	6.75554	7.59032	6.52153	5.70329
215908_at	215908_at	6.37984	7.14487	6.80958	6.5565	6.19322	6.57344	6.79258	6.40644	6.35943	5.97662	6.71176	6.9247	6.65308	6.81532	6.52231	6.41981	6.13724	7.49828	7.27331	6.79475	6.91871	7.22666	6.39337	6.20184	6.78505	6.30445	6.61632	5.68158	6.17132	6.90765	5.87133	6.15272	6.50079	6.55515	6.81641	6.44702	6.22851	6.31561	6.83894	6.60636	6.42568	6.79604	6.0262	6.63704	6.01915	7.1323	6.70991	5.49375
MINK1	215909_x_at	5.64385	5.50115	5.29976	5.68878	5.6399	5.98105	6.45955	5.8559	5.67721	5.64768	6.45117	5.6593	5.62269	6.20932	5.68134	6.14051	5.68448	6.06806	5.35645	5.84456	5.65363	5.10744	5.66452	5.62078	4.83389	5.51738	5.92267	5.46667	5.30223	5.51903	5.43629	5.59414	5.31415	5.16174	5.88928	5.43231	5.33384	5.3991	5.91957	5.44331	5.43064	5.65553	5.92824	5.67455	5.98502	5.48646	5.18909	5.73972
FNDC3A	215910_s_at	5.69084	4.36852	6.20429	5.88445	5.02656	6.06579	5.29029	5.89193	5.01665	6.76335	4.72605	6.20231	7.08956	7.02886	5.29172	7.30201	5.44842	5.56513	5.64508	4.40821	6.3593	7.06554	4.57823	4.72989	4.5833	6.65416	4.37033	6.3393	6.57923	6.44738	5.1497	4.8908	4.51049	4.3803	6.1715	5.28382	4.91178	4.88276	6.05941	6.19025	7.52109	4.9485	6.90518	5.20179	7.73916	6.92079	6.31457	6.10483
ATP2B3	215911_x_at	3.29866	3.25659	3.16843	3.36851	3.31531	3.40715	3.54357	3.36575	3.25011	3.41432	3.27266	3.34823	3.51596	3.4597	3.29591	3.29814	3.41911	3.32574	3.52692	3.47523	3.68484	3.40436	3.4641	3.24025	3.24189	3.478	3.4642	3.29923	3.15499	3.5991	3.42437	3.18173	3.43199	3.41838	3.34226	3.50473	3.32842	3.2191	3.28887	3.43638	3.24586	3.53853	3.38379	3.46559	3.38863	3.30925	3.19742	3.34972
GNAO1	215912_at	3.34136	3.54192	3.55001	3.61522	3.57692	3.73835	3.45894	3.28218	3.33564	3.35249	3.16909	3.6929	3.66778	3.63257	3.63467	3.87307	3.44682	3.60921	3.42596	3.59503	3.3898	3.58245	3.78286	3.56343	3.50433	3.88629	3.56958	3.49435	3.69458	4.29244	3.51143	3.69051	3.32024	3.61961	4.04749	3.65611	3.64677	3.70742	3.27315	3.37287	3.67669	3.41685	3.38799	3.41634	3.60283	3.51443	3.44131	3.5183
GULP1	215913_s_at	6.09923	4.50801	4.40235	8.3086	6.50075	7.78854	8.95783	5.15643	6.93009	8.52648	5.5154	6.68093	8.94893	7.32193	7.98274	8.45767	7.20976	9.18708	6.17704	6.42044	5.56987	8.3481	7.25799	8.98735	4.97915	8.3276	5.39561	9.17211	7.67763	4.52002	6.37867	7.41033	6.4766	7.28868	7.16101	9.35587	5.7745	10.0854	6.13977	5.2572	8.60487	9.75652	7.18948	5.17613	7.89239	9.39339	9.83474	9.41928
215914_at	215914_at	3.945	3.8262	4.40019	3.66846	3.87745	3.92889	3.75648	3.94021	3.89263	3.82794	3.98687	4.4117	4.18468	3.81123	3.85389	3.5506	3.99891	3.76588	3.86639	4.10176	3.76404	3.71207	4.14269	3.89579	3.82179	3.90439	3.79027	4.03119	3.88589	3.97581	3.7355	3.73957	3.78521	3.89843	4.07808	3.88529	3.9708	3.74666	4.28411	3.94293	4.08379	4.39952	4.18559	4.16156	3.98039	4.04201	4.14846	4.04295
GULP1	215915_at	3.72303	3.77749	3.82776	3.94694	3.89332	3.59249	3.70022	3.68732	3.44038	3.63144	3.62064	3.70032	3.58928	3.71444	3.45957	3.37927	3.70853	3.46857	3.77946	3.80324	3.64429	3.54907	3.68284	4.00152	4.22658	4.17457	3.78859	3.64808	3.90232	3.99631	3.4867	3.59278	3.8292	3.78063	3.86231	3.56425	3.56205	3.84848	3.51164	3.76154	3.86671	3.76558	3.79914	3.3195	3.67679	3.6406	3.6676	3.64848
215916_at	215916_at	3.92259	4.58749	3.98563	3.94015	4.22393	4.15314	3.92192	4.17376	4.10906	4.32969	4.28844	4.3656	4.39285	4.17254	4.2475	3.74961	4.10272	3.87965	4.16598	3.6164	4.08979	3.89356	4.08781	4.14625	4.15512	4.63162	4.54325	4.04066	4.1988	3.95712	3.75636	3.98715	4.24784	4.10661	4.15817	3.96933	3.86937	4.13049	3.98391	4.11291	4.08016	4.05381	4.03385	4.3023	3.93012	3.7998	4.03723	4.0057
RAD21L1	215917_at	3.35229	3.32886	3.55233	3.59788	3.50719	3.45251	3.47323	3.24245	3.31064	3.29463	3.28723	3.29786	3.49444	3.36435	3.3459	3.36684	3.32926	3.38751	3.51778	3.30188	3.22749	3.25232	3.31772	3.37701	3.37292	3.10772	3.37659	3.12025	3.33558	3.42047	3.41126	3.53614	3.32063	3.42089	3.33951	3.12062	3.51749	3.43005	3.33445	3.35491	3.33736	3.14457	3.36814	3.22345	3.4342	3.28922	3.4453	3.16245
SPTBN1	215918_s_at	4.41291	4.58626	4.30537	4.93664	4.08705	5.11933	6.67929	4.11434	4.09293	5.54802	4.17818	5.03353	7.4479	4.48902	4.63975	4.72948	4.19095	4.95063	4.42973	6.31978	4.65998	4.07858	4.38596	5.39687	4.10789	5.808	4.47172	5.81329	5.02767	4.41125	4.88551	3.88834	4.06407	3.57705	4.77222	4.6234	4.64719	4.79163	4.60806	4.20758	6.73549	4.25941	8.02864	3.91625	7.5585	5.24864	5.29215	4.68878
MRPS11	215919_s_at	6.70906	5.94602	6.71147	4.54282	5.84435	5.1097	6.1036	7.3677	5.87439	5.20254	6.83456	6.48636	5.18099	6.57767	6.37641	6.48213	6.56088	6.19246	4.93495	6.96923	7.01128	6.15883	5.74702	5.76419	6.50363	5.21769	5.57371	5.74488	5.78784	6.26252	6.1525	6.45132	6.48903	6.72925	5.61876	6.68059	5.4422	6.61989	5.80476	5.42527	5.26207	5.65346	5.32651	6.34042	5.29753	6.70229	4.83026	5.14067
215920_s_at	215920_s_at	5.56351	4.91687	4.77734	4.55491	4.8946	4.16921	5.12519	4.38166	5.13109	4.93196	5.69797	4.42062	6.25554	5.45695	6.2884	4.7744	4.98083	5.80657	4.98261	4.91564	5.00316	4.61556	4.57723	4.91189	4.65813	4.67148	5.32286	6.18581	4.33003	5.4886	5.94801	4.69106	6.10196	5.91409	5.76365	5.55283	5.086	4.95647	6.07312	5.8389	4.84565	5.67263	4.6983	5.74942	5.3335	5.63396	4.28796	4.51145
NPIPL3	215921_at	7.31691	6.61654	6.756	5.66443	5.54526	5.8306	4.76597	6.11647	6.76708	6.53755	7.29794	5.90727	6.69039	6.71357	7.8197	6.59765	6.3399	7.2791	6.14823	5.12817	6.3384	6.94661	6.10778	6.22563	5.79627	6.14137	5.84295	6.68792	5.51356	6.65458	7.08864	6.38795	7.11227	7.51561	7.27177	6.79706	6.55343	5.99593	7.69743	7.72043	6.65864	7.52771	6.24817	7.2253	6.52252	7.03162	5.42108	5.19976
REPS1	215922_at	3.57565	3.47251	3.8169	3.60305	3.30464	3.50464	3.62598	3.71257	3.63836	3.3781	3.75098	3.64618	3.5381	3.60309	3.24883	3.54895	3.67165	3.47683	3.71434	3.56189	3.43497	3.62655	3.51613	3.81728	3.50744	3.47487	3.7588	3.52577	3.24714	3.56178	3.37071	3.6134	3.41773	3.6524	3.36472	3.78494	3.79464	3.32777	3.80467	3.40515	3.56136	3.54816	3.41883	3.83843	3.46097	3.68395	3.48089	3.44011
PSD4	215923_s_at	5.42676	5.32865	6.39701	4.42031	5.72908	4.45593	5.77874	4.13539	5.69326	3.98214	5.86029	6.17888	4.04608	5.21273	4.7188	4.35577	6.25545	6.03595	5.63487	5.78981	4.11059	4.51	4.87806	4.59713	4.62483	4.74726	4.25422	4.02232	5.32652	5.85015	5.19612	4.91926	4.46347	4.54395	5.5321	5.10312	5.63688	3.81157	5.6104	5.31304	3.93681	5.09266	4.06139	5.06357	3.7948	4.00117	4.79553	5.21303
215924_at	215924_at	3.16403	3.0915	3.37408	3.17628	3.21813	3.17469	3.25457	3.20509	3.13311	3.0196	3.34501	3.16238	3.17709	3.29798	3.11116	3.18363	3.2597	3.35232	3.1501	3.24396	3.28863	3.14293	3.44981	3.19963	3.35871	3.1642	3.1746	3.2275	3.22485	3.301	3.21509	3.38981	3.14291	3.17749	3.24555	3.29497	3.26023	3.36694	3.32733	3.31203	2.95339	3.26808	3.17928	3.09707	3.2681	3.26299	3.17643	3.35303
CD72	215925_s_at	3.85397	3.88537	3.96708	3.81643	4.67785	4.12215	4.58639	4.09797	3.83844	4.21483	3.70116	4.16439	3.96702	4.23684	3.88212	4.19922	3.88493	4.02295	3.75632	4.40128	4.0176	4.04595	4.541	3.62801	4.00164	4.48966	3.92025	3.87073	3.85682	4.49991	3.96795	3.84526	4.13132	4.26595	3.88627	3.92501	4.09178	3.81867	4.00821	4.05464	3.78842	3.99332	3.9981	3.82323	4.02044	3.94218	4.05843	4.63632
SNAPC4	215926_x_at	7.9736	8.30277	8.05129	8.17885	8.37805	8.78008	7.91578	8.82115	8.09895	8.00414	7.29591	8.5121	7.77957	8.70672	8.39117	8.63568	8.24886	8.4828	8.16198	8.55462	7.85234	8.63252	8.60649	8.17062	9.01425	8.44038	8.82718	8.35111	7.6372	8.11178	8.20666	8.45808	8.6364	8.24791	7.66408	8.45767	8.64131	7.90083	8.13731	8.0052	7.86323	7.79365	7.8085	7.55055	7.27589	7.82682	7.62454	8.14969
ARFGEF2	215927_at	4.51935	4.0991	4.5468	4.05442	3.90028	3.9379	4.14124	4.56754	4.73395	4.52007	4.45287	4.24495	3.70079	4.15568	4.17544	4.11798	4.2238	3.78127	4.36709	4.43137	4.08273	4.1553	4.28332	4.47978	4.33941	4.23004	4.26689	4.05541	3.98586	3.87383	4.66434	4.37974	4.48438	4.30717	4.20098	4.53973	4.17814	3.97706	4.96572	4.19384	4.05611	3.98561	4.26816	4.17046	4.12182	4.04823	4.09591	4.36062
215928_at	215928_at	3.77792	4.10588	3.8702	3.73527	3.8727	3.80143	3.94389	4.08547	3.74363	3.70422	4.11134	3.87319	3.73265	3.53723	3.70195	4.16873	3.52318	4.01911	3.77983	3.81317	3.48338	4.29948	4.09399	3.62399	4.1701	3.5002	3.83767	3.62008	3.60375	6.7588	3.54426	3.58147	3.61002	4.10047	3.8348	4.24034	3.77555	3.5816	3.67591	3.96799	3.87108	3.79702	4.15785	4.04401	3.71767	3.68053	3.50399	3.82519
LOC100507605	215929_at	3.33849	3.35165	3.21129	3.29415	3.40214	3.3476	3.36983	3.12304	3.16987	3.22725	3.21138	3.25171	3.30664	3.29223	3.27692	3.20257	3.48574	3.38435	3.23136	3.37932	3.29534	3.06811	3.37569	3.54524	3.18597	3.26887	3.18676	3.13735	3.30542	3.26131	3.33054	3.11712	3.12588	3.41602	3.3011	3.50257	3.2451	3.18231	3.26557	3.41999	3.2597	3.503	3.51431	3.16906	3.3375	3.28287	3.11787	3.42865
CTAGE5	215930_s_at	6.61656	5.64682	6.26059	6.00913	5.8738	5.30782	6.35151	5.55315	6.50708	5.70908	6.64646	6.2766	5.32468	6.45583	5.81809	5.2149	6.20987	6.07313	6.80125	5.87299	5.80047	5.71136	6.30024	5.95998	6.08393	6.0863	5.37985	5.76876	6.51499	5.39	6.63359	6.02661	6.03354	6.13786	7.07905	5.8236	6.23641	4.55752	5.39668	6.50287	5.42684	5.53729	5.06716	6.89539	5.09803	5.82729	5.65892	6.06203
ARFGEF2	215931_s_at	8.0112	6.67253	7.53002	6.29739	6.2129	5.80933	5.35605	6.52532	8.36907	5.39256	6.7416	8.11586	7.00859	8.46341	6.63192	7.36902	8.29951	6.18304	6.45698	7.8939	7.24658	5.57808	7.01477	6.99804	6.18561	5.34986	6.76414	5.21948	5.58222	4.79459	6.4466	6.1525	7.31387	6.53756	6.45169	7.58166	5.6032	5.31948	9.51691	7.2367	6.66386	6.55965	6.08893	6.92122	6.29545	6.2328	6.6216	7.22343
MAGEC2	215932_at	4.20239	4.50643	4.15744	4.88284	4.1622	4.66486	4.46155	4.25598	4.20639	4.10762	4.37719	4.46051	4.40205	4.40641	4.19456	4.07529	4.6794	4.65255	4.01599	4.82235	4.1788	4.33998	4.43163	3.81979	4.47782	4.90465	4.70063	4.06493	4.1509	4.72229	4.41763	4.13067	4.55342	4.22268	4.26585	4.36	4.36038	4.14924	4.34895	4.30004	4.22259	4.26718	4.71725	4.1125	3.96581	4.18591	4.05528	4.81762
HHEX	215933_s_at	4.23211	4.17439	4.15367	6.65555	5.37983	6.65828	5.83211	5.24669	4.03393	4.38452	3.79071	3.96062	3.92017	4.02567	5.32538	6.67567	3.8892	6.19246	4.68167	5.77616	4.22157	3.91072	4.03025	3.99519	3.77502	6.24635	4.41047	4.78386	4.92287	7.47305	3.97272	4.37064	5.01892	4.20344	4.364	7.03776	4.05157	4.79754	4.87705	3.91748	4.7475	4.06043	5.69182	3.89369	4.33043	6.61132	6.378	6.11233
215934_at	215934_at	3.60356	3.85723	4.0013	3.56288	3.99936	3.73138	3.76341	4.01738	3.56186	3.54575	3.8734	4.0575	3.77951	3.74147	3.79921	3.46085	3.60723	3.51675	3.56225	3.67098	3.83357	3.72906	3.98727	3.97671	3.99444	4.06474	3.72718	3.5384	3.34425	4.14082	3.54652	3.68385	3.69237	3.88302	3.87414	3.74533	3.51083	3.41879	4.14271	4.04857	3.74225	3.86252	3.99036	4.02114	3.68893	3.93426	3.53946	4.08234
215935_at	215935_at	3.47201	3.6574	3.49666	3.5684	4.0964	3.47876	3.74153	3.65318	3.39424	3.58681	3.54496	4.24757	3.47046	3.60325	3.42789	3.49053	3.64877	3.26582	3.2731	3.60423	3.16825	3.51726	3.88728	3.54284	3.74409	3.61174	3.53734	3.5973	3.4428	3.76872	3.36966	3.43802	3.64471	3.50409	3.39713	3.60985	3.7038	3.4376	3.59784	3.68794	3.6644	3.59917	3.585	3.55764	3.54383	3.46543	3.36434	3.52524
KIAA1033	215936_s_at	9.11626	8.96249	8.11126	9.14763	8.404	8.18126	8.55413	8.56115	8.74463	9.57904	8.21587	8.85527	9.28482	8.346	9.17643	8.5408	8.38266	8.4375	7.83662	8.74204	8.37006	8.7468	8.66553	8.92392	8.4925	8.9377	8.41831	9.62494	9.3684	8.94367	8.91842	8.97726	8.86425	9.22497	8.91718	9.24694	8.39636	9.8028	9.0157	8.823	9.51054	8.2967	9.56568	8.95602	9.41177	9.53669	8.57067	8.61417
PTGDR	215937_at	3.22588	3.4266	3.42212	3.30294	3.74818	3.80953	3.56486	3.2145	3.39156	3.51007	3.23974	3.54859	3.44537	3.4597	3.32097	3.41545	3.45026	3.29277	3.22114	3.30103	3.16178	3.48824	3.64138	3.29326	3.42002	3.72577	3.51651	3.61939	3.46634	3.5989	3.37793	3.27013	3.44237	3.28906	3.46432	3.1911	3.04474	3.49459	3.46915	3.25205	3.50843	3.35196	3.28902	3.38535	3.35976	3.38104	3.05354	3.57251
PLA2G6	215938_s_at	4.97256	6.35734	5.20827	4.93792	4.77522	4.49431	4.93862	5.3877	4.66923	4.65876	4.94837	5.0325	5.35327	4.94264	5.70526	4.43132	4.72039	4.3165	4.55999	5.76271	4.52783	4.92127	4.64147	4.53677	4.95195	5.10164	5.30605	4.47218	4.50838	6.30553	5.46109	5.28261	4.66798	4.73135	5.28827	5.32003	4.97518	4.53879	4.50134	4.79838	4.67619	4.64688	4.52944	5.55751	4.7248	4.69409	4.67701	4.55896
215939_at	215939_at	3.82793	3.75847	3.9764	3.84163	4.02722	3.77701	3.60567	4.02883	3.85424	3.72958	3.7973	4.32892	3.79708	3.90127	4.11987	3.88444	4.15616	4.19761	3.81025	4.37972	3.68984	3.83126	3.87443	3.75546	3.8434	4.30682	3.92566	4.20708	3.52332	4.32496	3.95693	3.91205	3.84294	3.83539	4.24525	3.56446	4.14098	3.6314	3.6895	3.73761	3.91704	3.72722	4.12945	3.81204	3.63052	4.23957	3.38828	3.63721
215940_at	215940_at	3.46008	3.65646	3.71823	3.55962	3.48658	3.70019	3.50167	3.67287	3.44663	3.69958	3.41881	3.82391	3.87274	3.59307	3.59955	3.30979	3.35492	3.5463	3.59454	3.34245	3.44271	3.60192	3.78253	3.66173	3.89425	3.44236	3.57806	3.71612	3.44755	4.06304	3.40307	3.43632	3.49924	3.51557	3.62066	3.59707	3.90088	3.70059	3.59978	3.70339	3.54194	3.58768	3.35945	3.43891	3.42505	3.55269	3.64146	3.4691
215941_at	215941_at	4.34954	4.3439	4.3661	4.35883	4.8946	4.69232	4.23832	4.71748	4.40917	4.38735	4.88216	4.47589	4.31947	4.33287	4.3305	4.06311	4.29841	4.4007	4.30708	4.46797	4.38586	3.98803	4.57436	4.49894	4.31399	5.00101	4.63088	4.55267	4.19916	4.51843	4.4508	4.48063	4.44876	4.35461	4.36704	4.64862	4.86926	4.31972	4.77921	4.58614	4.29532	4.49113	4.45238	4.51835	4.42801	4.21474	4.46761	4.72802
GTSE1	215942_s_at	6.99224	7.70612	8.91873	7.74152	7.76305	8.3107	7.7972	6.35253	6.99779	6.0373	7.32199	7.40708	7.63408	7.75046	6.7852	6.92154	7.77351	8.15758	7.35938	8.15635	8.55784	7.48654	5.91037	6.25739	7.04226	7.88538	6.49699	5.44825	7.63936	7.41024	6.59666	6.07421	7.00359	6.34345	8.13922	6.43748	7.01122	7.42129	6.5704	5.57302	7.11039	6.61189	7.49395	7.38927	7.82538	8.17943	7.20033	7.63942
KIAA1661	215943_at	3.29473	3.44477	4.01494	3.74012	3.15298	3.3957	3.56711	3.47513	5.70849	3.31556	3.72167	3.58467	3.64984	3.55991	3.65429	3.41359	3.49929	3.47665	3.47153	3.71544	4.16884	3.43243	3.69975	3.47888	3.61834	3.78104	3.64372	3.73254	3.67391	3.49405	3.8253	4.738	3.44493	4.45761	3.59159	3.91194	3.48009	3.73921	3.61386	5.70918	3.44221	3.74968	3.34897	4.73292	3.3878	3.95566	3.29319	3.43735
215944_at	215944_at	3.46812	3.41607	3.32534	3.15429	3.26276	3.36781	3.45418	3.25768	3.31092	3.13781	3.43768	3.29504	3.33765	3.36767	3.16642	3.21096	3.18782	3.30568	3.48173	3.39581	3.34744	3.48516	3.27542	3.10647	3.38632	3.74681	3.12665	3.24867	3.29603	3.22748	3.30504	3.15096	3.23102	3.33903	3.45168	3.32792	3.54412	3.16664	3.15827	3.37017	3.29392	3.38008	3.38837	3.21844	3.37397	3.26571	3.40162	3.43511
TRIM2	215945_s_at	8.83506	6.66815	4.86219	7.1601	7.32342	6.43813	7.59954	4.82907	5.28524	8.5734	4.70362	9.24209	4.75932	10.6059	6.39881	6.62779	8.99334	7.77234	9.12216	9.59654	5.09513	7.97069	5.19704	8.82896	4.64637	5.42354	10.074	8.37967	11.1569	7.55514	8.26308	4.28677	6.37871	4.92167	8.91823	4.86772	6.88449	6.64558	8.81138	8.43318	7.48174	9.04901	6.98903	7.51705	8.38178	10.2565	6.63357	7.66952
IGLL3P	215946_x_at	4.25539	4.50109	4.27783	4.37635	4.41677	4.48441	4.91516	4.16822	4.38572	4.4974	4.39793	4.59314	4.45059	4.53277	4.37907	4.38834	4.66635	4.7496	4.44977	4.67846	4.64898	4.27025	4.2303	4.5773	4.36077	4.14015	4.54949	4.50838	4.43158	4.56421	4.52221	4.86002	4.66548	4.21025	4.66007	4.35313	4.463	4.43631	4.09326	4.28117	4.23917	4.09691	4.12878	4.30385	4.22322	4.43227	4.06189	4.20946
215947_s_at	215947_s_at	10.0439	10.2857	10.0883	10.3295	10.0402	9.52987	9.61551	9.8906	10.191	9.38633	9.37746	10.0779	8.76542	10.282	9.57623	10.0483	9.90059	8.84413	9.63622	8.80507	9.29838	9.0044	9.52997	9.36843	9.89256	10.1618	10.6684	9.33944	10.1123	10.3137	8.99195	9.79918	9.27107	9.82967	9.56998	10.3126	10.2264	9.62018	9.53189	8.96563	8.77418	9.43101	8.35872	8.86229	9.21221	10.3801	9.98852	8.82166
ZMYM5	215948_x_at	6.46256	7.59487	7.61794	7.27482	6.91071	7.22362	6.65944	8.29819	7.6004	6.68083	7.15277	6.94912	6.50248	8.14959	7.05551	6.76782	7.04547	7.16419	8.45706	6.93733	7.89405	8.34932	6.62358	6.77211	8.19619	7.35917	8.14974	7.15262	8.7484	6.64292	8.05431	7.00497	7.31916	7.5303	7.30803	8.10422	7.20371	4.20913	6.88103	7.74549	6.62662	6.46894	6.47624	7.17979	6.4602	7.88828	6.86268	7.02157
215949_x_at	215949_x_at	4.78984	4.59229	4.64187	4.98245	5.16451	4.75936	5.30375	4.57158	4.91904	4.51098	4.35357	4.72577	4.81283	4.65615	4.48961	4.9447	4.91218	4.99878	4.79464	4.63924	4.77721	4.80651	4.64724	4.48538	4.57152	5.10588	4.56905	4.58425	4.40504	5.13765	5.03102	4.81203	4.88554	4.87877	4.62648	4.8009	4.90035	4.27011	4.57529	4.70975	4.62535	4.81439	4.8335	4.77727	4.48009	4.4466	4.31825	4.57791
TBC1D2B	215951_at	4.49424	4.7297	4.16666	4.41696	5.01161	4.8325	4.729	4.6927	4.35126	4.38152	4.57487	5.03272	4.46629	4.48095	4.25218	4.35768	4.82643	4.17284	4.2357	4.51968	4.44883	4.68258	5.04078	5.13495	4.42306	4.7378	4.22429	4.15867	4.00313	5.20996	4.54218	4.20753	4.39172	4.30223	4.49575	4.63718	4.87545	4.57276	4.49876	4.40205	4.46367	4.64388	4.60182	4.45898	4.37234	4.5365	4.48363	4.34456
OAZ1	215952_s_at	13.0527	13.3576	13.5623	13.0509	12.9287	12.7592	13.1353	13.227	13.0933	13.6042	12.5905	13.0102	13.5932	13.0091	13.002	12.7917	13.0269	12.8184	13.0633	13.5007	13.0759	12.6489	13.0562	13.0671	12.9034	12.8216	12.2608	13.4312	13.1856	13.1858	13.0048	13.1761	12.8686	12.9932	12.8722	12.8409	13.168	11.919	13.5585	13.1487	13.5846	13.2179	13.546	13.0345	13.5548	13.0054	13.4622	13.3608
DKFZP564C196	215953_at	4.75876	5.06639	4.69067	4.8393	5.01315	5.05181	4.97968	4.76268	4.74873	4.67622	4.71901	5.25308	4.98767	5.15817	4.8202	4.92269	4.80496	4.62208	5.25809	5.0189	5.10767	4.68173	4.98273	4.51654	4.69704	4.93682	5.00839	4.79901	4.59875	5.21009	4.75486	4.93936	5.00284	4.7526	4.97191	4.84377	4.92006	4.64281	4.89572	5.04954	4.77543	4.95001	4.85624	4.93762	4.79666	4.47269	5.07069	4.98187
C19orf29	215954_s_at	6.22198	7.1633	6.62002	6.54378	6.88672	7.15449	6.68318	6.60338	6.42976	6.28627	6.18742	5.94505	7.39666	6.71957	6.14609	7.09472	6.33294	6.93994	6.47436	6.45564	7.09501	7.12035	6.17535	5.88252	6.06763	6.51443	6.69867	6.38119	6.95093	6.17299	6.30134	6.06449	6.02239	5.64159	6.03133	5.63807	6.33521	6.38533	6.28097	5.12143	6.48315	6.23071	6.31495	5.93653	6.40787	6.20472	7.0883	6.91942
ARHGAP26	215955_x_at	4.53669	4.81487	4.70368	5.09109	4.69247	4.51599	4.4015	4.28873	4.6894	4.38509	6.82543	4.54898	4.61217	4.82603	4.77783	5.37887	4.64575	4.82774	5.34994	4.43934	5.19429	5.70357	5.12335	4.51815	4.3952	4.34365	4.53373	4.85101	5.15371	4.98785	5.25622	4.89195	4.17515	4.54819	4.87844	4.53753	4.12498	5.17749	4.44168	4.33733	4.21735	4.59654	4.14424	5.20493	4.4074	4.45594	5.50554	5.78326
215956_at	215956_at	5.60419	5.26649	5.16689	5.56654	5.19718	5.57814	5.78068	5.57402	6.05421	5.83329	6.0194	5.9826	5.65952	5.7478	5.31414	5.3033	5.66718	5.21202	5.76963	5.246	5.66633	5.63468	5.12931	5.28404	5.74484	5.31388	5.37277	5.45604	5.828	5.66021	5.70001	5.20294	5.2259	5.71732	5.63339	5.79745	5.70667	5.67539	5.67475	5.61802	5.51497	5.76144	5.74101	5.91822	5.59051	5.92047	5.3051	5.09297
UBE2D1	215957_at	3.08638	3.21677	3.23754	3.3533	3.14028	3.53708	3.3828	3.27061	3.135	3.14645	3.17718	3.2249	3.23939	3.19462	3.09	3.46917	3.22688	3.25853	3.19657	3.45401	3.40101	3.30993	3.29754	3.31734	3.60643	3.30684	3.30094	3.32061	3.28283	3.29269	3.14831	3.26818	3.20506	3.31628	3.41906	3.27294	3.03325	2.95189	3.19806	3.18144	3.28569	3.09877	3.18072	3.35315	3.24465	3.26969	3.12073	3.46623
215958_at	215958_at	3.45797	3.43834	3.39663	3.47221	3.41863	3.50346	3.16657	3.50014	3.57295	3.22379	3.40238	3.48975	3.39547	3.19595	3.14006	3.33597	3.36843	3.52751	3.34103	3.48866	3.39814	3.39878	3.49399	3.38983	3.69734	3.69203	3.37351	3.45541	3.25223	3.6783	3.8355	3.66383	3.6035	3.46464	3.35791	3.46852	3.53882	3.14866	3.60648	3.6654	3.24586	3.3021	3.51589	3.45471	3.47607	3.29559	3.36903	3.49311
PPFIBP2	215959_at	3.85019	4.09797	4.16678	3.79929	4.03048	3.91895	3.90592	4.13688	4.20391	4.11956	4.3673	3.92433	4.07981	3.85552	4.04619	3.61465	3.71675	4.17969	3.61978	3.61659	4.04091	3.51617	4.69356	4.0835	4.02158	4.39515	4.03204	3.96154	3.67354	4.6733	4.15035	4.32284	4.21833	3.44787	3.63155	4.07578	4.20165	3.621	4.41671	4.39406	3.79947	4.11264	3.99641	4.28472	3.937	3.75778	3.5369	3.92034
SLC5A4	215960_at	4.34739	4.75926	4.24864	4.5574	4.32533	4.57844	4.84933	4.13322	4.10552	4.1532	4.24697	4.24594	4.34013	4.73643	4.25575	4.28665	4.14277	4.22135	4.23771	3.96882	4.41945	4.27501	4.73781	4.35834	4.35157	4.69013	4.6515	4.20857	4.33744	4.19895	4.32933	4.19988	4.31666	4.29593	3.98413	4.59189	4.15125	4.25113	4.04113	4.24719	4.68064	4.23584	4.214	4.31788	4.66014	4.04968	4.34231	4.23149
215961_at	215961_at	3.68492	4.25259	4.56715	3.86239	4.02176	4.07557	3.88288	3.9973	4.01564	4.00518	3.95902	4.00295	3.97253	4.09869	3.7234	3.84174	3.71446	3.97347	4.16691	3.98749	3.83663	3.9102	4.64475	4.10048	3.97903	4.06412	4.33853	3.8377	3.89791	4.40074	4.01161	3.88729	4.31842	4.34487	4.12454	3.84841	4.02268	3.93867	3.92489	4.11066	3.9311	4.25206	4.00262	4.13647	3.82131	3.85184	3.60001	3.7574
215962_at	215962_at	3.51284	3.41331	3.5092	3.4381	3.49003	3.41132	3.35048	3.47449	3.4954	3.23666	3.21123	3.64567	3.25434	3.34257	3.54083	3.44657	3.38146	3.39341	3.40291	3.62744	3.46237	3.54293	3.42627	3.32757	3.41172	3.48315	3.67788	3.35394	3.28579	3.60001	3.3807	3.41602	3.34403	3.43129	3.32447	3.55767	3.79756	3.28453	3.28853	3.31149	3.14689	3.41103	3.32941	3.46877	3.42644	3.5358	3.51611	3.26329
RPL3	215963_x_at	12.7637	13.2923	13.0279	12.6078	12.7993	12.8279	12.5964	13.1426	12.8653	12.9997	12.598	13.0767	12.9957	12.3111	12.6773	12.796	13.0276	12.8279	12.3497	13.0267	12.9665	12.9999	13.4557	12.6341	12.7323	13.0382	13.192	12.9483	12.735	13.0323	13.0435	13.1319	12.9591	13.0758	12.5883	12.8112	12.8613	12.9909	13.4259	12.5107	12.7388	12.6959	12.9196	13.2429	12.7681	13.1671	13.0872	12.8941
215964_at	215964_at	3.56987	3.72152	3.33303	3.63552	3.60622	3.70619	3.47014	3.51952	3.29081	3.5824	3.46862	3.66971	3.55904	3.4721	3.481	3.66852	3.43341	3.55014	3.26562	3.59352	3.30314	3.84607	3.40099	3.45315	3.35583	3.5059	3.40414	3.80501	3.33219	3.6504	3.31651	3.95116	3.75347	3.19535	3.34496	3.40501	3.54365	3.26701	3.39959	3.40307	3.37226	3.30315	3.39838	3.36931	3.78629	3.51224	3.39222	3.60813
215965_at	215965_at	3.40078	3.60117	3.57841	3.7851	3.48041	3.61781	3.59631	3.514	3.55949	3.35107	3.25798	3.45983	3.43212	3.33194	3.57721	3.41916	3.44682	3.55566	3.40499	3.47808	3.43084	3.58182	3.64387	3.43809	3.48928	3.66016	3.47339	3.75771	3.49996	3.61502	3.52593	3.56762	3.50418	3.46623	3.71836	3.40362	3.76197	3.31859	3.79229	3.63582	3.45218	3.81559	3.55695	3.55384	3.30701	3.22663	3.34878	3.54216
GK3P	215966_x_at	5.213	5.15521	4.93946	3.70862	4.70729	4.67844	4.67066	4.40533	4.99374	6.28557	5.22079	4.80122	4.74409	4.54615	4.72083	5.79235	4.74185	4.36656	4.19243	4.74032	4.10939	4.14529	5.36308	3.88242	4.34205	4.16728	4.33812	4.53174	4.23339	5.53694	4.57696	4.7674	4.59776	4.35826	4.44137	4.36234	4.8359	4.74464	5.55689	5.21097	4.76782	6.35649	4.44653	5.52213	6.71038	4.91357	5.31594	5.14569
LY9	215967_s_at	3.64209	3.90223	3.6191	3.74795	3.82779	4.25897	4.47433	3.83186	3.7599	3.81476	3.87043	4.32969	3.49733	4.99066	3.84845	3.61223	3.93441	3.87965	3.55186	3.73701	3.76979	3.72079	3.99151	3.79282	3.62998	4.00742	4.45906	3.63973	3.81884	3.5936	3.87251	3.66387	3.78471	3.55832	3.96153	3.82263	3.98982	3.52374	3.79392	4.05224	3.90434	3.80878	4.18648	4.11085	3.50246	3.80737	3.80932	3.87813
215968_at	215968_at	4.77289	4.37877	4.86318	4.65201	4.47497	4.69576	4.71017	5.03876	4.23118	4.6931	4.57197	4.266	5.45024	4.32195	4.47782	5.63933	4.16353	4.66398	4.69151	5.41428	4.56113	4.39543	4.64269	4.18642	4.47628	5.36945	4.35877	4.47218	4.58782	3.79221	4.60743	3.75694	4.4908	4.37901	4.31918	4.78582	4.60494	4.73231	4.6859	4.80667	5.35244	5.71678	5.06809	5.71673	4.91928	4.83996	5.15187	4.95205
215969_at	215969_at	3.60801	3.87418	3.55565	3.48292	3.62617	3.46349	3.73126	3.70197	3.58469	3.41054	3.55076	3.78336	3.43573	3.66593	3.87662	3.73562	3.92113	3.53312	3.36392	3.58216	3.53894	3.47877	3.71381	3.63863	3.80097	3.56583	3.66312	3.6356	3.52783	3.48896	3.78202	3.50309	3.43449	3.76298	3.1858	3.29431	3.60013	3.44812	3.59419	3.60342	3.59084	3.5851	3.52291	3.46366	3.48467	3.61729	3.61045	3.45105
LOC100130331	215970_at	3.86979	3.76399	4.00366	3.70385	3.39363	3.91809	3.61854	3.72066	3.40419	3.81475	3.89215	3.64829	3.73272	3.70444	3.79766	3.59237	3.59628	3.47339	3.40317	3.59237	3.68888	3.84428	3.69381	3.64065	3.86565	4.15413	3.64283	3.77046	3.93578	4.35917	3.66953	3.94189	3.6324	3.83186	3.5464	3.79735	3.87758	3.55434	3.76904	3.82695	3.73318	3.80645	3.89962	3.59933	3.62291	3.8997	3.63761	3.95012
215971_at	215971_at	3.95717	4.15336	4.25398	4.08764	4.21737	4.05161	4.17129	4.0802	4.30856	3.93254	4.1287	4.29415	4.31519	4.12818	4.09487	4.16527	4.2267	4.38467	4.34878	4.78613	4.05862	3.94288	4.59254	3.74105	4.17353	4.37343	4.10725	3.81565	4.07402	4.04061	4.2844	4.15056	4.22673	4.21165	4.1875	4.23164	4.37228	4.30483	4.13546	4.30436	3.81257	4.20109	4.14458	4.08275	3.83021	3.80107	4.00705	4.13922
PART1	215972_at	3.72442	3.75891	3.78884	3.69354	3.95827	3.74908	3.87717	4.15985	3.68476	3.76365	4.10896	3.98285	3.69673	3.66059	3.5693	3.72335	3.75435	3.43993	3.85744	4.00533	3.95071	3.67319	3.83685	3.93519	3.9587	3.92196	4.36425	3.74916	3.85101	3.69884	3.93728	4.0276	4.09628	3.81583	3.96386	3.5368	3.72412	3.85516	3.76618	3.8308	3.89869	3.90809	3.86696	3.75321	3.94197	3.60426	3.85771	3.755
HCG4B	215973_at	4.12546	4.29221	4.32986	4.4462	4.16627	4.51729	4.01358	4.42776	4.32912	4.40092	4.70314	4.55608	4.2012	4.04036	4.3028	4.12894	4.09644	4.0903	4.23379	4.40823	4.15199	4.4009	4.81318	4.22682	4.46985	5.00809	4.52741	3.94148	4.22372	4.77213	4.0599	4.29004	4.47905	4.06746	4.58916	3.94892	4.38168	4.08643	4.19907	4.30389	4.52776	4.42596	4.03745	4.22189	4.17917	4.31884	4.53862	4.68973
HCG4B	215974_at	4.14853	4.18562	4.18615	4.40906	4.12337	3.86684	4.15649	3.94661	3.99017	4.12279	4.01321	4.20486	4.34214	4.15513	4.0671	3.8391	3.96109	4.38774	4.02342	3.99924	4.30409	3.81233	4.78303	4.26767	4.59581	4.16861	4.32245	4.20815	4.31046	4.74574	4.07704	4.24126	4.22936	3.96219	4.60179	4.39518	4.44906	3.93729	4.00074	4.41602	4.33033	4.19466	4.10193	4.05864	3.88897	4.0854	4.05435	4.02902
GK	215975_x_at	4.99249	4.98197	4.49586	4.74831	4.7757	4.60426	4.6703	5.08107	4.5735	5.32817	4.92865	4.96213	4.97941	4.29108	4.70748	4.62409	4.57069	4.60642	4.60618	4.48468	4.81844	4.29539	5.02756	4.63206	4.68874	4.73008	4.9215	4.97662	4.37322	5.05907	5.03334	4.98697	5.11975	4.43034	3.91518	4.54096	4.90006	4.6456	4.96019	4.91462	4.59057	5.12876	4.63542	4.76288	4.64855	4.41423	4.46217	4.47299
215976_at	215976_at	3.50149	3.54852	3.41845	3.65273	3.48536	3.45048	3.55017	3.685	3.53238	3.4127	3.63646	3.76907	3.39895	3.58209	3.43081	3.51225	3.47779	3.43254	3.34286	3.88128	3.73437	3.69584	3.52726	3.4645	3.47404	3.66323	4.06329	3.54938	3.52829	3.9336	3.59807	3.29636	3.48056	3.60746	3.39184	3.91357	3.49157	3.59458	3.5448	3.53479	3.48917	3.37909	3.37949	3.50557	3.6405	3.4278	3.66533	3.62193
GK	215977_x_at	6.75891	6.28501	6.31267	5.00426	5.97908	5.33378	5.61212	5.78853	6.02807	6.84994	5.76754	6.37286	5.80159	5.88754	6.17309	7.0579	6.24858	4.7723	5.53798	6.05743	4.59995	5.2001	6.30969	5.00845	5.92351	5.17699	5.60419	5.3401	4.7778	6.84348	6.48052	6.39402	6.26442	5.40122	5.27796	5.35343	5.79103	5.65404	6.82329	6.64239	5.73675	7.5829	4.93839	6.70073	7.51597	5.994	6.49878	6.18284
ZNF721	215978_x_at	10.8788	10.9071	11.4218	11.1418	11.1507	11.0567	11.3959	11.4413	11.1513	10.9839	11.8017	11.186	11.2161	11.3214	11.528	10.6934	11.2055	11.618	11.5738	11.6144	11.4044	11.759	10.9891	10.886	11.1612	10.6958	11.4612	11.1622	11.24	11.5639	11.4934	11.2035	11.342	12.0873	11.2099	11.3702	11.384	11.7342	11.2551	11.2564	11.0525	11.2626	10.7707	11.2837	10.903	11.8246	10.6171	9.80091
SLC7A1	215979_s_at	3.5877	3.73945	3.5264	3.55254	3.82644	3.69752	3.79835	3.88125	3.53768	3.80012	3.57505	3.69447	3.60235	3.50203	3.70538	3.46375	3.62946	3.36633	3.82804	4.05744	3.84998	3.67998	3.67505	3.53783	3.57758	4.24029	4.03895	3.92372	4.00745	4.6789	3.49869	3.73792	3.76227	3.45939	4.10708	3.72159	3.5632	3.60189	3.69861	3.73443	3.85029	3.58821	3.85155	3.55395	3.84142	3.43725	3.56643	3.57729
IGHMBP2	215980_s_at	4.37329	4.85213	5.53781	5.45568	4.86545	5.24058	4.91964	5.01777	5.07023	5.02913	7.78487	4.78866	5.07839	4.86166	5.16488	4.76612	4.92107	4.21859	4.62385	4.7243	5.35346	4.57696	4.86758	4.59834	6.07882	5.2574	5.09416	4.57318	4.6974	4.20191	5.83095	5.19343	5.36319	5.43287	4.30481	4.97153	5.18592	4.17445	5.44939	4.66581	5.07963	5.00163	4.88923	4.83953	4.86871	4.50089	4.63626	4.79756
215981_at	215981_at	3.27456	3.38662	3.39663	3.51413	3.4171	3.52532	3.47184	3.30801	3.31454	3.48868	3.22806	3.22864	3.27293	3.36641	3.47579	3.56027	3.43758	3.54487	3.5305	3.65186	3.36284	3.50455	3.3021	3.53672	3.458	3.42757	3.35245	3.37048	3.45149	3.73355	3.45444	3.28694	3.69754	3.37832	3.50649	3.48403	3.63484	3.6002	3.48544	3.75861	3.36021	3.34959	3.57675	3.39333	3.31083	3.64914	3.4795	3.53961
DOM3Z	215982_s_at	8.74427	9.27247	7.67149	8.49912	8.90821	9.039	8.74855	7.54334	7.57165	7.94365	8.32056	7.43522	8.7316	7.67221	7.43057	8.43303	7.64864	7.64414	7.34277	8.09621	8.70022	8.0171	6.84667	7.54378	8.29489	7.45768	8.0989	8.12394	7.27804	8.62222	7.15373	8.05455	7.84186	7.05525	8.17037	8.46969	8.50241	8.23416	7.37054	7.25249	7.67376	6.87384	7.7745	6.94087	7.62268	7.92402	9.15937	8.40647
UBXN8	215983_s_at	9.44978	11.1991	7.81212	8.46378	8.10319	9.87609	8.25358	7.66687	8.88163	9.25807	8.31364	8.64243	9.10723	7.61967	7.63983	8.5135	8.84074	7.3485	6.55391	8.81491	8.45355	9.13212	9.13035	8.33727	8.80867	8.24787	8.9907	8.20591	6.46411	8.31506	8.51093	9.31906	8.66489	8.75717	6.81581	8.65897	7.44093	9.13676	9.61583	7.09256	8.61463	6.50793	8.6869	7.59168	8.9265	8.834	8.27815	7.72563
ARFRP1	215984_s_at	8.15963	7.88175	7.04676	8.21232	7.48748	7.48353	6.79885	7.59904	7.81001	7.61221	6.65686	7.77018	7.79509	6.93406	7.18492	7.55668	8.06028	5.34732	7.3613	7.40826	7.41416	6.09415	7.51649	7.14604	6.1515	6.68916	8.12665	7.75922	7.02024	6.32536	7.79272	7.21924	6.99087	6.41712	7.75096	7.65299	7.1968	7.83398	10.9142	6.97825	7.52019	6.54691	7.27677	6.31836	7.24178	6.08188	7.73912	8.56103
215985_at	215985_at	5.16299	6.0981	4.51415	4.8981	4.82802	5.09385	4.63747	5.37506	4.8277	5.12281	4.68957	4.43775	4.6651	4.99123	5.48176	4.70599	4.76908	4.45469	6.3967	4.81215	6.68227	4.42951	4.21241	5.56371	5.80097	4.9913	4.30997	5.48012	4.91387	4.60343	4.21705	5.26193	5.08707	5.3438	4.49407	4.97653	5.78856	5.77808	5.24888	5.49708	4.70855	5.1957	5.19566	6.0545	4.48153	5.95117	5.15303	5.2279
215986_at	215986_at	4.96917	4.47719	5.29147	5.75906	4.58257	4.18053	4.33394	4.30419	3.95752	4.56666	4.43537	4.08619	4.15778	3.95833	3.81156	4.71499	4.15416	5.17839	4.28344	3.79229	4.68118	4.17542	3.94172	3.98244	4.08655	4.46352	3.7594	4.51753	4.39645	4.51501	4.25822	4.10339	4.61533	4.58456	4.8471	4.53046	4.6194	4.63058	4.24936	5.2687	4.98708	4.62209	4.55003	5.08335	4.49128	5.36966	5.07546	3.69604
RAPGEF2	215987_at	3.90337	4.05389	4.24435	4.23881	3.93113	3.92152	4.06691	3.94966	4.22903	4.34678	3.82801	4.02107	4.02204	4.37237	3.96057	3.89882	4.12199	4.03027	4.20507	4.26484	3.91574	3.82885	4.25064	4.19943	4.15728	3.99835	3.85825	4.12266	3.84979	4.22689	3.93271	4.35812	3.9041	3.73493	3.54481	3.90579	3.9777	3.88589	3.81908	3.7025	3.8112	3.76507	3.71279	3.88201	4.27145	3.4263	4.00347	3.72211
DLG1	215988_s_at	4.66492	4.3866	4.41169	4.52255	3.87571	4.17201	4.3052	4.1576	4.55718	3.74021	4.08164	4.13115	4.36285	4.36766	4.10939	3.95131	4.21211	5.1425	4.41791	4.12795	4.24093	4.05802	4.05767	3.81879	3.95287	4.44822	4.33114	4.23453	3.98264	4.60667	3.94954	4.55824	4.33973	3.64486	4.24582	4.33938	4.25282	4.20535	3.91643	3.73757	3.82346	4.01086	3.99882	3.84182	4.00981	3.77972	3.95799	4.0799
CBX2	215989_at	4.89708	5.72487	4.28434	3.84673	4.27864	4.36918	4.19648	3.95614	4.19713	4.03654	3.9742	6.0539	4.02482	4.7314	4.25797	4.18594	5.60424	4.38029	4.0337	4.22988	4.23585	4.62425	4.07122	3.94443	3.87019	4.17341	4.77826	3.56456	3.86874	4.53691	4.1984	5.4988	4.32254	3.82432	4.2811	4.4212	4.99921	4.46082	4.41965	4.62456	3.67935	4.71945	3.61124	3.76911	4.24332	4.22754	4.09969	4.45719
BCL6	215990_s_at	6.19244	5.23034	5.47248	5.89811	6.28719	6.6551	5.97735	7.0871	4.83536	6.08201	5.5138	6.29468	7.97453	7.65927	5.47305	5.69982	4.91635	6.16746	6.36159	6.31504	4.92545	5.78845	5.25378	5.60013	4.94679	6.07698	5.94391	5.89618	6.22412	4.48385	6.62595	5.68436	6.84477	4.98559	6.59547	5.41414	5.57076	4.542	5.25107	4.52919	6.07657	6.01678	5.69796	6.19523	6.53684	3.91831	4.99671	5.00755
KIAA0090	215991_s_at	4.32433	5.56181	5.02384	4.94371	3.67968	5.43502	4.38357	4.24664	4.47539	4.42682	4.41096	4.44565	5.69874	4.22388	4.5123	4.37771	4.6617	4.94511	4.68642	3.6707	5.27972	4.09718	3.67912	3.57325	4.31211	3.84013	3.83433	4.29273	3.54478	3.64694	3.76423	3.36517	3.67528	3.57148	4.1599	3.33201	3.60396	3.55728	6.36768	5.43895	7.02333	6.371	6.91896	4.98285	7.04845	6.56205	7.34499	6.79288
RAPGEF2	215992_s_at	5.40797	5.18569	6.05373	6.80322	4.61192	4.35856	3.44157	4.53206	5.71626	5.92465	4.54275	5.01458	5.61733	5.92074	5.3192	4.30089	4.79347	5.36549	5.18456	7.00289	4.96163	5.02711	4.20386	4.87739	4.439	3.57056	6.24994	5.99374	6.10557	4.16947	5.63942	5.3778	4.31853	5.72323	4.36747	4.47141	4.98998	5.81374	5.5938	4.80473	5.56668	4.61573	5.69429	4.87163	5.32663	5.79407	6.41704	4.10497
215993_at	215993_at	3.3949	3.71991	3.22048	3.34993	3.22751	3.40453	3.23249	3.19267	3.65788	3.15658	3.49754	3.43435	3.86141	3.26779	3.59283	3.33176	3.39826	3.4671	3.26719	3.30188	3.34389	3.44539	3.46578	3.28665	3.59727	3.33243	3.7431	3.43616	3.49384	3.14648	3.38733	3.2641	3.6875	3.15019	3.35974	3.49296	3.25518	3.58731	3.45939	3.41277	3.46285	3.1368	3.39144	3.39364	3.45018	3.16348	3.62829	3.39805
TBC1D9B	215994_x_at	8.81862	8.37647	7.93966	7.75778	8.46421	8.61627	7.77665	7.48649	8.21069	8.18021	8.9618	8.07416	8.9202	8.49486	7.8346	8.9352	8.03135	8.42139	8.23159	8.16411	7.18289	7.95188	8.6732	7.34751	8.92535	7.70697	8.47811	8.4377	7.60764	8.1943	8.21841	8.18638	7.76964	7.94756	7.88421	8.7351	8.319	8.38972	7.86623	8.75255	8.27098	7.63865	8.58601	8.34468	8.01524	7.67403	8.26567	8.99523
215995_x_at	215995_x_at	4.03765	4.44859	3.80114	4.32629	4.2331	4.3258	4.22572	4.18743	4.05904	4.26803	4.0514	3.98515	4.20238	4.00523	4.04047	4.14435	3.97604	4.60373	4.36762	3.97265	4.1961	3.98408	4.39583	4.15215	3.96885	4.57521	4.14243	4.40011	4.0875	4.42291	4.15374	4.34678	4.07068	4.09754	3.90576	4.23251	4.06233	4.1927	4.35791	4.47897	4.37189	4.31925	4.577	3.99127	4.5224	4.24348	3.97922	4.50065
GNAI2	215996_at	4.81954	4.62233	4.97741	5.58627	5.00796	4.40378	4.6601	5.28184	4.63544	5.13921	4.65196	4.49256	5.4649	4.60839	5.21517	5.21103	4.46435	5.03638	5.02287	4.93654	5.51109	4.49029	4.57484	4.44022	4.7021	4.55568	5.12302	6.01347	4.86391	5.43905	5.31809	5.83742	5.0979	5.39666	4.74872	5.15246	5.08265	5.55314	4.84563	4.69201	5.06351	4.85724	5.00035	4.73236	5.47592	4.75771	4.60369	4.48526
CUL4B	215997_s_at	7.28431	8.24185	7.12558	8.43323	8.18586	8.80372	7.86856	7.90997	5.94167	8.70305	6.90783	6.7229	9.15902	8.581	6.48872	7.44997	7.14904	7.76105	7.48379	6.84469	8.21356	8.43886	7.54722	7.71238	6.7126	7.90643	6.22313	7.86528	9.70931	6.31615	6.6133	6.45897	6.50781	6.52175	7.4224	6.89553	6.27273	8.14208	8.10763	7.10262	8.55016	8.19329	8.70742	7.39987	9.08239	7.91172	10.7003	8.10231
215998_at	215998_at	3.78769	4.19578	4.03154	3.72569	4.07945	4.23573	4.19376	4.04275	3.99095	3.98036	4.16295	3.85235	3.75542	3.8153	4.18527	3.77036	3.93857	3.74935	4.00783	3.9679	4.02798	4.14853	4.0307	3.94373	4.1202	4.02488	4.00796	4.19463	3.85329	4.74106	3.98608	3.81262	4.07082	4.03085	3.69634	4.26713	4.053	3.90157	4.17119	4.12452	4.15285	4.0153	3.91059	4.02798	3.70497	4.07253	3.68747	3.83745
CDRT1	215999_at	4.30603	4.2485	3.98353	4.36915	4.40637	4.38329	4.49141	4.15143	4.17844	4.23762	4.10108	4.37661	4.18555	4.78465	4.24783	4.26081	3.97818	4.34619	4.07143	4.12212	4.52184	4.28386	4.26951	4.0898	4.07007	4.21028	4.34332	4.09007	3.93504	4.53526	4.33818	4.18282	4.31796	3.82344	4.09087	4.40897	4.18304	3.96873	4.16824	4.35994	4.09397	4.19238	4.20435	3.79829	4.44114	4.01766	3.70541	3.97103
216000_at	216000_at	5.47486	4.16644	4.10268	4.41078	4.39454	4.23067	4.32873	4.42933	4.5566	4.26086	4.18091	5.07972	4.16383	4.87939	4.26244	4.98673	4.96052	4.69981	4.08296	4.60914	4.09307	4.53265	4.3379	4.39065	5.15076	4.65622	4.56937	4.87597	4.3871	6.42406	5.74948	5.4613	4.12133	6.14789	4.00739	3.98743	4.19966	4.31469	5.15768	5.07701	4.12125	4.71252	4.2162	5.23132	4.26404	5.92037	4.09124	4.15538
PRAMEF12	216001_at	4.13331	4.34352	4.34392	4.22168	4.26282	4.34919	4.28714	4.29823	4.27293	4.64328	4.24036	4.09051	4.24199	4.16216	4.06089	3.75597	4.28234	3.87794	3.80575	3.88027	4.11035	4.51474	4.41362	4.20629	4.31456	4.09908	4.15275	4.40353	6.57562	4.62146	4.1537	4.09152	4.27256	4.17467	4.35107	4.64423	4.30468	4.23159	4.44572	4.54962	4.52879	4.43727	4.41097	3.95209	4.50532	3.82174	3.95073	4.16829
216002_at	216002_at	4.25184	4.66277	4.15451	4.14908	4.28117	3.9901	4.02038	4.28222	4.14561	4.28685	4.7451	4.53671	3.94892	4.28591	3.97796	3.73648	4.35183	5.35033	3.98264	3.84377	4.06693	4.05723	4.71436	3.9015	4.29855	4.39111	4.35507	3.87359	4.07196	4.14576	4.05442	3.8231	4.30016	4.52619	4.11151	4.10709	4.02679	3.7999	4.23668	5.38929	3.93966	4.52212	3.89159	4.86715	4.33689	4.98855	4.19272	4.13178
216003_at	216003_at	3.90772	4.12087	3.79139	3.65625	3.91331	4.11584	4.03943	4.15913	3.85647	4.05384	4.3147	3.69253	3.8795	4.37995	3.6954	3.35772	3.92481	3.94529	3.91715	3.83597	4.00674	4.04885	4.45224	4.11109	3.99557	4.03337	3.92124	3.8059	3.77411	3.60385	4.36063	3.86098	4.09171	3.97549	3.94902	3.9419	4.12115	3.894	4.0322	3.90488	3.90126	3.91744	3.96075	4.12754	3.77292	3.73448	3.60428	4.1176
PKNOX1	216004_s_at	3.86903	4.09357	4.10358	3.70044	3.92061	3.77799	3.73168	4.04202	4.00536	4.19379	3.68254	3.72774	3.82837	3.87992	3.75868	4.02712	4.06142	4.05078	3.76871	3.76098	4.15151	3.85143	4.23692	3.95709	3.95942	4.11517	3.54967	3.60418	3.67851	4.2464	4.16969	4.20259	3.98623	3.72553	3.75666	3.93505	3.81318	3.84929	4.05877	4.01572	4.16378	4.02809	4.11208	4.18003	4.14168	4.37087	4.01502	3.88599
TNC	216005_at	3.61704	3.79214	6.82042	4.17404	3.55689	4.99582	4.47229	4.58569	3.98107	6.60796	5.15488	3.56041	4.37619	3.9481	4.26089	5.55838	3.56616	4.57911	3.86082	4.11933	5.95674	8.30487	4.41767	4.26288	3.79581	3.80444	3.95405	5.81263	6.55905	3.68026	3.75833	3.5006	3.8511	4.02131	5.11942	3.77744	3.80835	6.87299	3.63677	3.90503	6.09052	3.55776	4.63098	4.88441	6.20339	3.57278	4.06056	3.81772
216006_at	216006_at	6.83264	5.94495	5.19386	5.80194	4.96278	4.92827	5.69827	7.03295	5.99562	5.67679	6.34868	7.35898	5.7719	5.27428	5.33568	5.10095	7.77827	5.49763	5.98266	5.26993	5.68356	5.26895	4.90037	5.84587	6.36064	5.87049	5.36247	5.93765	6.75972	6.3159	6.37262	5.39999	6.84645	6.56491	5.52656	5.46887	5.77662	6.2243	4.92891	6.63303	5.65213	5.65815	5.64223	5.10808	5.72108	6.68895	5.30828	4.58244
216007_at	216007_at	3.47123	3.67582	4.59731	3.77522	3.55049	3.82185	3.49663	4.69044	3.80762	3.38332	6.57261	3.89482	3.72357	3.84953	3.59811	3.80943	3.64371	4.54238	3.63067	4.10372	4.04405	4.09133	3.64842	3.75522	5.29104	3.8627	4.07044	3.41127	3.38293	3.76872	3.82947	3.78639	4.21886	3.77289	3.73278	4.49137	3.54076	3.54655	3.84831	4.33068	3.51885	4.18592	3.82362	3.74367	4.09916	3.61743	3.99217	4.10376
ARIH2	216008_s_at	7.51232	6.97728	7.24828	7.08869	6.99307	7.33258	6.61553	7.72975	6.71567	6.6383	5.77573	7.91544	6.969	7.72242	7.37533	7.63728	7.49374	6.96735	7.48177	6.52834	7.25784	6.63664	6.94304	7.11948	6.27046	7.33228	6.7641	6.68502	6.47449	6.87904	7.01239	7.05351	6.70743	7.2142	6.91616	7.04429	7.28525	6.49196	7.02074	6.51202	6.79241	6.76882	6.61734	7.16744	6.95385	7.21917	7.86905	7.41465
SLC39A9	216009_at	4.85785	4.37566	4.62349	4.24367	4.27335	4.35881	4.18401	4.88448	4.8708	3.79209	4.67903	4.13961	3.87487	4.43466	4.72338	4.02839	4.60932	4.48008	4.73539	4.25024	4.67214	3.95739	4.21966	4.49276	4.22787	4.27319	4.27757	4.31455	4.14386	4.65037	4.35055	4.2115	4.79722	4.27848	4.18395	4.74079	4.63373	4.42536	4.68025	4.30004	4.27563	5.19405	4.53998	4.60325	4.01873	4.43611	4.50481	4.5074
FUT3	216010_x_at	3.61675	3.54919	3.61924	3.71774	5.14407	3.72437	5.83211	4.63638	3.64151	3.57796	6.07167	4.32763	3.6215	6.16669	3.32167	3.45449	4.27269	4.72485	5.5328	6.03419	3.8085	4.07003	3.83735	5.08315	3.57556	3.62787	7.29221	3.44701	3.7486	3.84499	4.55182	3.96549	3.56408	3.70989	4.93799	3.66696	3.70209	3.46859	3.91374	3.52647	3.61853	3.7239	3.62009	3.9068	3.67488	3.22071	3.83224	5.40417
SLC39A9	216011_at	4.19684	3.98337	4.31463	4.29416	4.26727	4.07414	4.05256	4.98586	4.16783	4.27916	4.21905	3.93455	4.2173	4.21132	4.10944	3.93518	4.65574	4.00519	4.20414	3.90794	4.10072	3.96691	4.24918	4.53557	4.68373	4.66574	4.51489	4.12892	4.00789	4.55585	3.81029	3.89208	4.20286	3.59061	4.09231	3.78266	4.09915	4.24516	4.51546	4.36007	4.32465	4.44466	4.28046	4.23262	4.27969	4.16669	4.16141	4.32052
216012_at	216012_at	3.8612	3.6156	3.77914	3.59642	3.56883	3.6032	3.6429	3.59584	4.20803	4.18504	5.25208	4.43815	4.02874	3.51064	3.95734	3.43485	4.88764	4.6409	3.56019	7.97501	4.47095	3.7209	3.62616	3.50545	3.7924	3.6126	7.09018	4.16495	3.24712	5.16441	3.6284	4.66527	3.49977	4.29833	3.57457	3.66799	3.82783	3.70474	3.74471	3.88609	3.64476	3.97534	3.71098	3.82031	4.03089	4.08293	3.96463	3.89741
ZXDB	216013_at	3.85484	3.71418	3.25887	3.52046	4.15216	3.7218	3.94605	3.65423	4.19982	3.9273	3.47357	3.89036	3.77848	4.03075	3.95526	4.32586	3.56921	3.46702	3.37462	3.52535	3.67437	4.11242	3.61096	3.5925	3.4981	3.4717	3.58238	3.48898	3.42922	3.66607	3.43493	3.55035	3.28602	3.50037	3.38092	3.40517	3.61415	3.35606	3.61357	3.54522	3.58059	3.65378	3.75034	3.72762	3.7975	3.35627	3.72728	3.94859
216014_s_at	216014_s_at	4.61364	4.95908	4.89457	4.70613	5.27824	4.79426	4.4221	4.73397	4.86968	4.28789	4.61922	4.57552	4.36564	5.06453	4.61242	4.91826	4.68749	4.10445	4.24457	4.38999	4.76179	4.85642	5.38679	4.74936	4.81561	4.90057	4.51256	4.83064	4.18619	4.47017	4.35855	4.42867	4.37765	4.71245	4.30149	4.7365	4.51571	4.21359	4.85113	5.01396	4.81736	4.51415	4.73689	4.58376	4.5216	4.33345	4.57767	4.9196
NLRP3	216015_s_at	3.45851	3.60711	3.58379	3.54949	3.66156	3.77311	3.90881	3.40014	3.42073	3.42629	3.49243	3.8128	3.58784	3.64668	3.59955	3.6136	3.42791	3.45408	3.56791	4.04506	3.52372	3.76613	3.7025	3.54524	3.47644	3.8421	3.62752	3.58118	3.60005	3.54468	3.34088	3.26424	3.72333	3.46297	3.56956	3.42033	3.67255	3.63291	3.6319	3.69461	3.55531	3.47974	3.68437	3.46179	3.46526	3.63079	3.24456	4.00332
NLRP3	216016_at	3.1784	3.25402	3.29298	3.3181	3.30896	3.29747	3.1883	3.46919	3.28742	3.36128	3.2424	3.19527	3.4122	3.14218	3.23221	3.19425	3.05489	3.26832	3.16053	3.32133	3.32782	3.10629	3.21874	3.30614	3.36879	3.32496	3.27968	3.30985	3.07651	3.27498	3.2436	3.24262	3.25807	3.15282	3.05672	3.30805	3.21898	3.45819	3.22347	3.25243	3.22946	3.34714	3.68056	3.33007	3.35516	3.18467	3.10916	3.43675
NAB2	216017_s_at	6.91377	4.77965	5.43814	5.17343	5.72199	6.88087	5.61688	6.20788	5.30321	6.22819	5.34684	6.33959	6.08739	5.69505	6.77726	5.58223	5.66832	6.28534	5.13294	6.3793	5.1235	6.68363	5.565	4.55614	5.62523	5.75972	5.40224	5.99374	6.00226	6.40015	5.13299	5.11977	5.72548	4.86431	4.86912	6.4351	5.51116	6.19412	5.0644	6.89778	7.22359	6.41274	6.17901	6.16758	6.36655	4.89024	5.18185	5.69238
RNF5	216018_at	4.60811	4.10853	4.27796	4.33824	4.30759	4.19245	4.43987	4.49997	4.1528	4.34101	4.29445	4.23611	4.23241	4.165	4.2503	4.02645	4.37874	4.06108	4.37807	4.13179	4.18157	4.1913	4.41198	4.16433	4.3716	4.45482	4.50834	4.19306	4.20394	4.59899	3.96644	4.30359	4.17834	4.04951	4.00039	4.35633	4.17366	4.48187	4.43575	4.20622	4.2721	4.39364	4.45836	4.37103	4.28281	4.45419	4.2694	4.05454
PHLDB1	216019_x_at	4.08604	4.13997	4.26698	4.0548	4.20453	4.00782	4.79504	4.55038	3.93341	4.60051	4.48198	4.43445	4.42052	4.03446	3.94455	4.17037	4.39028	4.11077	4.19183	4.0282	4.2029	4.04885	4.57467	4.23665	4.01333	4.45667	4.38899	4.12932	4.02099	4.33816	4.14867	4.03342	4.28224	3.78811	3.8786	3.93129	4.21653	4.33593	4.3557	4.33214	4.38792	4.28488	4.19537	4.2098	4.27474	4.58469	3.81371	4.09774
IFIH1	216020_at	3.38722	3.42942	3.62947	3.40596	3.92546	3.37244	3.44157	3.4805	3.22751	3.20801	4.23531	3.72765	3.41899	3.66121	3.06327	3.9673	3.85086	4.33105	3.98637	3.74037	3.68721	3.54209	3.39224	3.70302	3.91951	3.58534	3.44714	3.39534	3.52532	3.5669	3.43777	3.54305	3.50433	3.43686	3.41402	3.21212	3.32842	3.53762	3.35577	3.45064	3.30645	3.62133	3.33021	3.14834	3.30364	3.40973	3.69728	3.69337
GLRA3	216021_s_at	3.82885	3.55198	3.77799	3.81007	3.36786	3.455	3.74671	3.57757	3.56687	3.64768	3.53786	3.56788	3.75215	3.91173	3.70721	3.59784	3.67487	3.70503	3.70862	3.65852	3.70337	3.75629	3.88764	3.78436	3.66485	3.98719	3.71595	3.81313	3.36825	4.27534	3.90092	3.76612	3.73083	3.83502	3.76459	3.87939	3.71309	3.51679	3.50792	3.55604	3.89382	3.57811	3.88558	3.73545	3.57161	3.43548	3.7737	3.35716
216022_at	216022_at	6.20529	6.54439	7.2016	5.92293	5.39375	5.6044	4.66587	7.70065	6.45044	6.00984	7.31665	6.81724	5.85415	6.41869	6.87517	6.6926	7.16031	6.69044	7.3456	5.94981	6.10597	6.74345	6.3983	6.15967	5.83211	5.34986	6.5075	6.55609	5.62898	7.54289	6.27231	6.9172	7.19026	8.14952	5.98158	5.87678	5.73101	5.30763	6.72528	8.42455	6.36182	8.53527	6.26323	8.46139	6.24333	7.82005	6.4203	4.48923
KDM4B	216023_at	3.88098	4.21413	4.03572	4.19341	4.08868	4.30838	4.29497	4.08016	4.0123	3.95103	3.98076	4.04631	3.93399	4.58422	3.7157	3.61627	4.27277	3.76485	3.83891	4.29131	3.67372	3.71314	4.22296	4.39587	4.60151	4.20702	4.14926	4.13511	4.08247	4.79998	4.52165	4.26929	4.39023	4.10076	4.38019	3.87854	4.68018	4.12355	4.61176	4.01637	3.74058	3.99488	3.76611	4.26578	3.88665	3.93239	3.78632	4.2634
DNM2	216024_at	3.87786	3.71216	3.85402	3.8219	3.63657	3.5793	3.95831	4.02991	3.79638	3.89182	3.83029	3.73595	4.02535	3.82323	3.6564	3.58168	3.88091	3.74188	3.54593	3.62559	3.47381	3.45302	3.81649	3.84511	3.84678	3.73953	3.9746	3.73254	3.86161	3.69884	3.90246	4.33178	3.80111	3.33504	3.58913	4.01877	3.71694	3.42192	3.74103	4.00307	3.89338	4.02843	3.67891	3.6755	3.82676	3.62375	3.68723	3.74701
CYP2C9	216025_x_at	5.84246	4.96395	4.54081	4.97235	4.79552	4.82091	4.9407	4.66281	5.00736	4.9496	4.98611	4.49092	5.00832	4.74716	4.61344	4.46067	4.98451	4.70869	4.53491	4.46813	4.69716	4.72689	5.05321	4.98263	4.86579	5.02722	4.7732	4.76619	4.82886	4.84306	4.7349	4.9595	4.8017	4.59941	4.72004	5.06465	4.72001	4.66008	5.05489	5.01094	4.99544	4.96658	5.03859	4.81225	5.0773	5.72807	4.79372	4.91943
POLE	216026_s_at	8.3186	8.17939	8.86525	7.73686	7.54508	8.07668	7.45231	7.90076	8.45741	5.79417	7.82928	7.81005	6.573	7.50281	8.29979	6.96365	7.94904	8.24021	7.58454	7.85847	7.15668	7.11032	7.00232	6.89731	7.19428	7.17638	7.26293	5.97361	6.87141	8.30614	7.07959	7.47512	8.02743	7.15404	7.19553	7.64225	8.23961	7.03892	7.87185	8.17146	6.87563	8.10243	6.91198	7.7919	7.4068	8.62388	7.16346	7.64009
TMX4	216027_at	3.6628	3.61246	3.95953	3.68589	3.69494	3.65804	3.69622	3.57878	3.4683	3.48168	3.59891	3.7136	3.64472	3.636	3.66848	3.81815	3.44203	3.39622	3.67416	4.10396	3.97999	3.40738	3.68573	3.64979	3.6923	4.63524	3.55874	3.56291	5.88001	3.85712	3.56195	3.6198	3.73496	3.50639	3.68206	3.79894	3.71421	3.71317	3.59833	3.57704	3.68573	3.60833	3.51151	3.5621	3.54088	3.47367	3.95874	3.68871
216028_at	216028_at	6.60078	6.92569	7.71178	6.41864	8.6436	7.62449	5.82033	7.97091	9.2398	7.27869	6.94154	7.19869	7.47719	6.75729	7.96377	7.33749	7.22462	6.1831	7.69496	8.4215	5.07399	8.77089	7.59008	8.38447	5.47788	8.13232	10.4938	7.92562	5.67895	10.296	8.5863	7.64479	6.11608	7.1466	6.01343	7.264	6.73754	7.98468	8.65649	5.07834	7.88315	6.62984	8.26996	8.33327	7.72018	8.49772	8.44144	8.64233
216029_at	216029_at	4.19684	6.37435	5.27736	5.10823	4.76468	5.21399	4.2237	4.8979	4.47913	4.24346	5.22829	4.07364	4.5616	4.78087	4.77062	4.32312	4.44637	5.23245	4.63966	6.636	4.80275	4.50235	4.92799	4.54274	4.33954	5.21972	6.09283	4.33488	4.65716	5.00475	4.52215	4.70174	4.25955	4.6095	4.22479	4.66154	4.47604	4.1365	4.80195	4.71539	4.78312	5.07296	4.40724	4.10982	4.48498	4.30192	4.3449	4.49396
SEMG2	216030_s_at	3.36075	3.27898	3.23977	3.15705	3.35115	3.58298	3.27367	3.28362	3.20012	3.38456	3.13465	3.55194	3.24849	3.42443	3.40534	3.20351	3.28679	3.32438	3.70726	3.56626	3.33462	3.39124	3.35855	3.3863	3.40664	3.2825	3.42949	3.33367	3.48884	3.34227	3.28522	3.26793	3.31079	3.20629	3.46432	3.39518	3.22412	3.2238	3.08745	3.10847	3.26302	3.29024	3.18667	3.18817	3.24848	3.29749	3.42907	3.36217
HN1L	216031_x_at	9.9957	9.29198	9.80338	6.99469	8.30385	8.16417	9.19624	8.64584	8.47357	7.09587	7.53697	8.56188	7.62	8.71996	9.5401	8.7481	8.94072	8.66881	8.74668	8.29363	8.36779	7.72178	8.51783	8.53546	8.39938	7.9631	7.49938	7.26188	7.68259	8.08244	7.29527	8.21776	8.72078	7.89294	8.61964	8.78529	8.12747	6.80391	8.96502	8.50801	7.53784	8.4997	7.1342	8.51601	7.2753	7.80628	7.56078	8.40265
ERGIC3	216032_s_at	11.0244	10.8731	11.5584	11.7961	11.3247	11.939	11.362	11.4182	9.06793	11.2596	11.2169	11.0117	11.1524	11.4934	11.1283	11.0724	11.3599	12.088	11.3552	12.6375	11.4165	10.747	11.9698	10.2392	11.4143	11.3605	11.6014	11.5299	11.4911	11.2567	11.9931	11.6652	11.624	11.486	11.1399	11.9602	10.8682	11.9258	12.1776	11.9367	10.8087	10.6283	10.8229	10.5255	10.8928	11.1065	11.916	11.8917
FYN	216033_s_at	3.85853	3.71216	3.86237	7.02823	4.95878	5.69967	4.31928	4.58458	4.02165	7.94258	3.79449	4.10022	8.8892	5.23912	4.68623	5.87632	4.00156	6.12653	7.12763	4.58107	5.17717	5.5583	3.52092	4.28329	3.65048	4.44664	3.55607	7.36231	5.11797	7.3014	3.51348	3.27013	3.73976	3.88808	3.67903	4.16913	3.64226	7.91065	3.22488	3.80401	8.44332	3.9359	9.91085	4.13109	8.69063	5.58573	8.36535	8.29182
ZNF280A	216034_at	3.78735	3.62191	3.62746	3.91533	3.64995	3.797	3.82787	3.80947	3.67719	3.63417	3.84888	3.8705	3.60191	3.94185	3.62641	6.00145	3.35714	4.94727	3.66795	3.12106	3.58308	4.95296	3.82876	3.67254	3.4751	3.85226	3.78877	4.02389	4.74952	3.69878	3.81989	3.78629	3.99629	3.91134	3.55334	3.53972	3.64554	3.59568	3.52371	3.5472	4.02841	4.93799	3.6858	3.58627	3.84921	3.49366	3.46371	3.52926
TCF7L2	216035_x_at	7.69525	7.97065	8.18365	8.29643	7.99599	7.31148	8.06721	5.36548	7.78733	8.57125	8.68237	8.1487	6.92275	8.35887	8.68491	8.41004	8.36572	8.55887	7.14062	9.24969	7.72105	9.65355	8.08525	8.31227	8.63787	8.14921	9.04539	8.46123	8.43633	8.89892	8.43351	8.66415	7.96927	8.15686	8.49623	7.33905	8.82618	8.42464	7.63147	9.20419	8.04445	9.04923	8.4204	8.49185	8.50249	8.4151	7.30467	8.11546
WDTC1	216036_x_at	5.27238	5.12401	5.07966	5.61031	5.775	5.97781	5.7461	5.45299	5.09213	5.41383	5.35544	5.53127	5.8454	5.46814	5.57001	5.32729	5.57449	4.6772	5.41983	4.70955	5.33046	5.39738	4.94428	5.5136	5.28226	5.36205	5.71402	5.19769	5.01763	6.06774	5.49221	5.44351	5.26086	4.71528	5.45909	5.1913	5.97708	5.56617	6.00739	5.2951	5.6231	5.39458	5.69685	5.62035	5.45387	4.95188	5.074	5.52005
TCF7L2	216037_x_at	7.62483	8.06985	8.2199	8.16529	7.67164	7.23072	7.84598	5.78648	7.72757	8.54648	8.70557	8.04476	7.10695	8.13616	8.68888	8.20455	8.31612	8.42663	7.28422	9.04306	7.77562	9.43168	8.28848	8.46209	8.56224	8.22873	8.83163	8.28181	8.57109	8.73042	8.32705	8.5406	8.0934	8.15279	8.43806	7.31269	8.6678	8.2802	7.59186	9.05565	7.98092	8.92158	8.34682	8.30857	8.32779	8.41264	7.67211	8.04431
DAXX	216038_x_at	8.07813	8.7976	7.93954	8.27479	8.863	9.27895	8.54457	8.06528	8.05945	8.20458	7.78109	8.59559	8.38071	8.54091	7.85315	8.07268	8.43662	8.41614	7.99171	8.06902	8.5105	8.57391	7.86623	8.30021	8.87369	8.06918	7.88307	7.94855	8.24797	8.11067	7.39655	8.03105	8.13693	7.45197	8.2235	8.07774	8.59945	7.76806	7.97446	8.11546	7.93486	7.70315	7.82748	7.89517	8.10786	8.05115	8.27076	8.50887
GABRA2	216039_at	3.48719	3.26446	3.56107	3.31874	3.63123	3.47065	3.32589	3.50501	3.15484	3.30899	3.5304	3.43343	3.44786	3.6461	3.34642	3.9227	3.46412	3.40829	3.24995	3.36244	3.5081	3.37362	3.73168	3.36611	3.58941	3.73656	3.57903	3.41016	3.25141	3.86165	3.25543	3.65517	3.3544	3.42314	3.41799	3.25914	3.77388	3.35515	3.24211	3.4717	3.32651	3.38881	3.28803	3.49959	3.55568	3.44462	3.36611	3.45832
216040_x_at	216040_x_at	3.86108	3.74802	3.91123	4.06156	4.24889	3.95625	3.99547	3.92121	3.98852	4.14242	4.03676	3.78757	3.90749	4.32578	4.09981	3.70679	4.12199	3.85176	3.85864	3.94941	3.76539	3.86486	4.17683	4.35386	3.90109	3.95404	4.10865	3.9582	3.58352	3.92362	4.27779	4.05652	4.07696	4.08805	4.63052	4.45549	3.89388	4.17596	3.90669	4.00039	3.8301	4.22514	3.69623	4.02558	3.93834	3.93474	3.99737	3.79848
GRN	216041_x_at	8.23547	8.35496	8.10411	9.84373	9.19601	9.35475	10.223	8.57837	8.85427	9.95696	10.1739	8.95802	9.61771	9.60262	9.20286	9.64042	8.77863	10.5895	9.80616	9.4443	9.7856	9.69777	7.85874	9.67492	9.36933	9.74366	9.36224	10.0547	9.8242	8.34819	9.31437	8.90397	10.3445	7.83979	9.99307	9.86407	8.83199	9.0831	8.4675	9.70996	9.94811	9.06878	10.4494	7.49837	9.60632	9.51772	9.63752	8.76178
TNFRSF25	216042_at	4.0321	4.04249	4.15278	4.32843	4.44141	4.80057	4.66091	4.74628	4.06562	4.79834	4.12329	4.82702	5.17696	4.0753	4.41541	4.21271	4.61869	4.50686	4.21794	4.50668	4.37401	4.79324	4.40382	4.40965	4.9377	4.50708	4.31983	4.67609	4.23526	5.21861	4.44461	4.54697	4.72213	4.27494	4.34901	4.55305	4.30403	4.80175	4.09298	4.50576	4.65701	4.45369	4.61579	4.04971	4.61687	4.05333	4.28798	4.51482
216043_x_at	216043_x_at	4.18639	4.25232	4.28412	4.37171	4.44991	4.09646	4.313	4.58572	4.68996	4.43579	4.39845	4.65026	4.58216	4.48018	4.38801	4.0814	4.51119	4.63017	4.6224	4.39127	4.20657	4.61556	4.63414	4.32526	4.47604	4.45847	4.57543	4.55053	4.25821	4.98703	4.63098	4.37356	4.86702	4.71614	4.66295	4.40301	4.55888	4.29396	4.49977	4.45322	4.39837	4.75669	4.32513	4.56018	4.19899	4.40439	4.26074	4.33303
FAM69A	216044_x_at	7.4257	5.08537	4.02113	9.15889	8.79437	4.37127	7.59261	4.28369	4.46894	9.25364	7.04403	8.58286	10.8523	9.17647	6.83365	7.71091	7.11346	7.16281	4.8989	6.40734	7.93556	6.1534	7.25906	9.20392	6.2081	7.88105	5.09857	9.87031	6.43354	7.69728	7.162	6.90478	6.77609	6.76809	9.62044	5.98133	4.41726	9.34423	8.80657	5.58756	9.17919	7.13112	10.1647	6.6634	8.92416	7.68344	8.3024	8.05921
CCDC144A	216045_at	3.86262	3.94276	3.79393	3.80229	3.69185	3.76265	3.91092	3.87025	4.10987	3.46969	3.93638	3.7486	3.92458	3.94006	3.83782	3.97245	3.72375	4.16075	3.96255	4.01098	3.75831	3.80623	3.67105	3.43685	3.59995	4.24518	4.06578	3.62301	4.22848	3.91033	3.6286	3.97583	4.09206	3.85838	3.92683	3.85123	3.95766	3.77407	3.62698	3.53431	3.53466	3.80878	4.2258	4.08141	3.70861	3.6942	3.9568	3.76327
216046_at	216046_at	4.49677	4.47582	4.2261	4.34938	4.64269	4.26077	4.14884	4.40597	4.07009	4.30099	4.87263	4.70073	4.42636	4.50917	4.40131	4.40404	4.25069	4.41171	4.25909	4.35028	4.46023	4.16936	4.43471	4.44041	4.36631	4.58069	4.5611	4.52848	4.22235	4.35883	4.25451	4.53423	4.39403	4.45488	4.24258	4.24659	4.80928	4.34303	4.49282	4.65329	4.47799	4.5519	4.37769	4.42637	4.38654	4.61646	4.04644	4.69898
SEZ6L	216047_x_at	5.08417	5.20038	4.95965	5.09047	5.1962	5.15705	5.23109	4.94708	5.09823	5.08158	4.90112	5.14251	4.79192	5.37492	5.02085	4.96274	5.11467	4.87699	4.94714	4.8846	5.1327	5.0771	5.27369	5.16559	5.18587	5.5579	5.24076	5.03035	5.00036	4.71718	5.10389	5.08858	5.09054	4.88694	4.91475	5.1203	5.04233	4.68978	4.91573	5.08206	5.02826	5.01744	4.99151	4.97235	5.25223	4.69689	4.90094	5.03054
RHOBTB3	216048_s_at	8.30313	6.53093	3.88176	10.0111	5.75871	6.23584	8.69618	7.45024	7.41893	9.96953	9.90008	7.46888	7.77784	10.0493	7.63264	5.90256	6.92115	6.9997	7.10603	9.88928	8.55696	7.35096	6.29103	9.46753	9.04206	4.1966	9.9608	7.95566	7.56538	5.63849	4.91738	6.7343	6.79198	5.84963	8.67294	10.3903	7.13156	9.13787	7.10698	6.80804	8.61986	10.8458	7.92	6.50171	9.37068	3.92236	8.32819	10.7051
RHOBTB3	216049_at	3.92429	4.12516	3.70309	5.62041	3.92546	4.07758	4.15452	4.37171	3.72303	4.71313	6.04378	5.20902	4.45918	5.36195	4.49569	4.23865	4.67032	4.28789	4.74176	6.90878	4.85428	4.16454	4.33135	5.77422	4.64637	3.96139	4.5703	4.23681	4.34655	3.83246	3.82986	3.9391	4.34778	4.13669	4.29356	6.33776	4.34717	5.4115	4.18783	4.40972	4.53012	7.27434	4.07657	4.38963	5.25167	3.67385	4.74826	5.10852
216050_at	216050_at	3.16248	3.13352	3.14693	3.28606	3.23135	3.09658	3.46356	2.98851	3.09466	3.21987	3.23076	3.29501	3.01485	3.20323	3.13901	3.1073	3.18304	2.93917	3.25453	3.11469	3.22241	6.48203	3.13508	2.92721	3.26932	3.07043	3.22105	3.26692	3.13394	3.37264	3.18143	2.94314	3.3192	3.13508	3.19393	3.24544	3.17467	3.47743	3.23257	3.16993	3.28622	3.11729	3.14594	3.17957	3.08423	3.27209	3.25057	3.12338
PRINS	216051_x_at	5.81119	6.17176	5.92548	6.14792	6.04603	6.16428	6.17679	6.66836	5.93221	5.87461	6.01606	5.78268	5.77893	5.80891	6.05383	5.43936	5.61339	5.83001	5.6074	6.13667	5.61763	6.04327	6.39909	5.68592	6.38291	5.95424	6.52687	5.92639	5.80479	6.15033	6.04339	6.1019	5.94786	6.44143	6.05971	6.38907	6.21187	5.99232	6.11737	6.23253	6.15745	6.10392	5.87765	6.26885	6.01541	6.07312	5.53432	5.82695
ARTN	216052_x_at	4.83291	4.32129	3.94074	6.32879	8.03019	5.50671	6.67009	7.4869	4.46112	4.75797	4.68597	4.48867	5.13561	4.72747	5.32359	4.66111	4.20811	6.39532	4.35662	4.62111	4.44177	4.55335	4.45247	4.817	4.60146	4.49416	8.53924	4.24705	6.04057	6.21857	5.73826	4.51838	6.41009	4.71636	6.26543	4.63667	4.08667	4.81668	4.88552	5.62337	4.27216	4.70986	4.10456	4.23784	4.09927	3.86591	4.54056	5.08545
FAM182A	216053_x_at	3.9132	4.17348	3.99823	4.3713	4.0353	4.05243	4.42314	3.83165	3.96742	4.00448	4.33015	4.05258	4.14331	4.36621	4.03995	3.95057	4.02742	3.9544	3.78224	4.10254	3.87537	3.90776	4.41979	3.886	4.01891	3.83668	4.15587	3.99549	4.10052	4.12966	4.03272	4.55474	4.06912	4.20005	3.92277	4.00978	3.79264	4.22086	3.91465	3.99852	3.76092	3.9255	4.03146	4.25448	3.9202	3.74822	3.99972	3.83996
MYL4	216054_x_at	4.39534	4.41085	4.19203	4.61827	4.40469	4.4998	4.60322	4.21135	4.34561	4.22707	4.26193	4.36815	4.59302	4.22122	3.97561	4.45326	4.16154	4.04228	4.23742	4.00999	4.22316	4.25297	4.31167	4.6443	4.39103	4.46844	4.02156	4.66783	4.39543	4.2337	4.09252	4.0954	4.28191	4.16693	4.23468	4.37532	4.36742	4.56022	4.40278	4.57291	4.53786	4.61458	5.57885	4.33145	4.33492	4.68483	4.06605	4.12787
PDGFB	216055_at	3.99349	3.95313	4.16992	3.61558	4.37253	4.15291	4.66028	4.68127	4.00406	3.85125	3.80997	4.10525	3.80154	4.13326	4.30223	3.52986	4.21624	4.30445	4.14085	4.26618	3.78846	3.91025	4.47687	4.25321	4.81779	4.16264	4.30808	3.77162	4.14453	4.47054	4.05844	3.8763	4.30612	3.7855	4.16695	4.44326	4.48282	3.95178	4.03004	4.25903	3.88338	3.99666	4.01276	4.0472	3.68179	3.56074	3.87505	3.93141
CD44	216056_at	3.32723	3.82738	3.84651	5.84589	5.96497	5.5757	4.16157	3.69593	3.65002	4.31256	3.8685	3.86151	4.44777	4.6241	4.42685	5.834	3.71588	5.64331	5.09544	4.91208	4.5698	3.70848	4.02267	4.42025	3.68281	4.06212	4.57745	4.38508	4.17564	3.66496	3.85574	4.07367	3.623	3.84686	4.02668	3.97481	3.87121	4.03198	3.72443	3.89776	5.68366	4.4731	4.75964	3.80287	5.98482	4.51654	4.61212	5.29427
RAB3GAP2	216057_at	4.29533	4.63587	5.24242	4.49324	4.44991	4.25039	4.30536	4.87772	4.10815	4.08184	4.52877	4.55059	4.20545	4.47159	4.17373	4.39488	4.87049	5.2738	4.44494	4.75196	4.69338	4.70713	4.46502	4.1913	4.86191	3.91533	4.49913	4.27935	4.24738	4.83374	4.58543	4.88891	4.03193	5.66395	4.38706	4.27425	4.31398	4.15218	5.02927	5.29145	4.67405	4.13209	4.27171	6.30822	4.69427	4.61235	3.87119	4.01068
CYP2C19	216058_s_at	4.65026	4.11069	4.2994	4.38394	4.20469	4.58488	4.29036	4.37114	4.48101	4.42424	4.70767	4.15469	4.16868	4.11867	4.26675	4.22966	4.43675	4.26781	4.35785	4.70541	4.28761	4.09655	4.5897	4.37096	4.36846	4.59161	4.25532	4.21561	4.50504	4.63434	4.42296	4.18222	4.33485	4.40021	4.3818	4.34343	4.11601	4.38488	4.43048	4.77577	4.46559	4.40354	4.54065	4.3833	4.52324	4.50451	4.33104	4.52204
PAX3	216059_at	3.90036	4.2564	4.05115	4.27836	4.1298	4.02499	4.19064	3.9327	4.22133	4.13879	4.1887	4.83944	4.10199	4.29267	3.88333	4.23731	4.41266	3.98946	4.02674	4.41977	3.92046	3.99544	3.97988	4.29128	3.93909	4.23931	4.26698	4.14649	3.96941	4.37355	4.37494	4.19353	4.08119	4.21444	4.04416	4.24824	4.28837	3.9873	4.45156	4.12169	4.0487	4.24599	4.13209	4.14927	4.04106	3.94825	3.84583	4.20256
DAAM1	216060_s_at	9.54414	9.03465	9.77239	8.99221	9.25977	7.29183	9.98221	9.61432	10.1876	8.13059	10.0373	9.18839	8.15347	9.41729	8.45375	7.49067	9.50316	8.94974	9.81339	6.11327	7.35056	8.91125	9.1678	8.73499	9.64977	5.44751	9.77057	7.60553	9.51264	5.61318	9.29207	9.21199	10.2344	9.61318	10.1086	9.96487	9.71222	9.67687	9.26315	11.0506	6.92275	10.0409	7.67932	9.29148	7.51863	6.95431	7.81372	8.13367
PDGFB	216061_x_at	5.45124	5.20627	5.04337	4.46853	5.7242	4.43911	6.68858	5.41333	5.37382	4.11622	5.19098	4.79099	4.02902	5.16876	5.26955	4.38325	6.13906	5.78993	5.09249	4.4784	4.22541	4.24174	5.43976	5.20365	5.9414	5.00625	4.83416	4.12854	5.25022	4.92123	5.17867	5.4914	5.64928	4.64904	4.85301	5.13975	6.58028	4.32572	5.86659	5.91533	4.41161	5.73994	4.39795	5.96294	4.44583	4.24997	5.30165	5.22268
LOC100507164	216062_at	3.48108	3.35453	3.18954	3.53774	3.55542	3.57026	3.61536	3.731	3.66874	3.36955	3.42632	3.99628	3.6606	3.69238	3.42471	3.48302	3.34856	3.49243	3.26853	3.49152	3.40877	3.61492	3.43467	3.50376	3.25611	3.59057	3.9988	3.3769	3.49946	3.65889	3.46001	3.38063	3.30763	3.24618	3.49752	3.62416	3.38501	3.23469	3.28793	3.58665	3.40902	3.48651	3.45748	3.57255	3.71544	3.26995	3.067	3.4967
HBBP1	216063_at	3.66202	3.96048	3.45992	3.87701	3.97646	4.1603	4.27401	4.04025	3.59511	3.76579	3.75907	3.69484	3.62636	3.84754	3.67286	3.86459	3.59465	3.81898	3.83034	3.7642	3.88768	3.62682	3.90771	3.47266	4.18722	3.65686	3.93154	3.52447	3.73185	3.76872	3.74545	3.75756	3.84293	3.54645	3.80099	3.55851	3.75388	3.60342	3.85713	3.6209	3.74912	3.41459	3.5887	3.72016	3.51827	3.6086	3.60879	4.04295
AGA	216064_s_at	8.44412	7.77695	8.36994	8.58498	8.30675	6.40145	7.76277	6.36616	10.561	9.13084	8.15518	6.99014	8.38252	7.50051	8.47611	8.43153	7.50985	7.3505	8.56682	9.00128	8.285	7.78185	8.35466	8.55542	7.91977	8.05422	8.11736	8.87364	9.47115	7.8542	7.91751	8.23111	8.92041	7.8722	8.27109	9.1574	9.1383	7.46422	8.70944	8.2975	8.64988	5.11698	8.59115	7.94942	7.93368	7.79668	6.83457	5.33919
216065_at	216065_at	3.91544	3.46408	3.71954	3.60052	3.60378	3.85295	4.05961	3.89577	3.74185	3.50645	3.91088	3.89268	3.70261	3.97797	4.11308	3.46761	4.04988	3.5713	4.16385	3.58899	3.67327	3.75553	3.43333	3.75033	3.92273	3.83158	3.47333	3.60247	4.38759	3.89938	3.81143	3.98743	4.28128	3.81291	4.26519	3.6325	4.90723	3.71317	3.63571	3.81221	3.35068	3.60395	3.58655	3.26696	3.43117	3.3682	3.75001	3.59811
ABCA1	216066_at	4.08689	4.03138	3.67768	4.32411	3.93111	3.93657	3.72974	3.98924	3.63158	4.01286	3.77824	3.76434	4.02543	3.74131	3.8795	4.39228	3.79778	3.89029	4.32564	3.64575	3.90242	4.12558	4.09508	4.03862	4.23899	3.87021	4.11061	4.13966	3.78078	4.21225	4.40711	3.94893	3.98845	4.06738	3.75968	3.92514	3.47671	3.992	3.987	3.73893	4.20131	4.08068	4.43771	3.92887	4.08971	4.16035	3.88282	3.75683
216067_at	216067_at	4.31884	4.65599	4.39936	4.43074	4.36332	3.77286	4.3061	4.29141	4.93124	4.0731	4.22334	4.58376	4.28077	4.83457	4.41013	3.94924	4.43622	4.40005	4.12481	4.15663	4.33036	4.19764	4.31107	4.29056	3.91337	4.0145	4.59972	4.18316	3.72701	4.38529	4.15008	4.61744	4.35642	4.14729	3.80111	4.32004	4.18793	4.73364	5.15542	4.44534	4.53013	4.53145	4.35346	4.35737	4.21446	4.95018	4.11508	4.03763
216068_at	216068_at	3.49387	3.34604	3.46008	3.21657	3.2024	3.34665	3.27974	3.2474	3.17888	3.0804	3.32206	3.06991	3.24104	3.46627	3.39011	3.22401	3.41319	3.16499	3.58046	3.80048	3.28154	3.1465	3.16068	3.02915	3.44753	3.33904	3.08449	3.35135	3.26044	3.25161	3.29091	3.22111	3.41029	3.46783	3.16064	3.24092	3.21463	3.05038	3.36467	3.40105	3.17387	3.05939	3.39572	3.26023	3.2156	3.12954	3.38167	3.08969
216069_at	216069_at	4.23427	4.71517	5.10152	4.50481	4.26525	3.86778	4.25288	5.00887	4.87398	5.28064	4.58605	4.89406	4.28463	5.1424	4.04192	3.88826	4.28814	4.49995	3.88446	5.04068	4.40665	4.87841	4.04369	4.25478	4.7206	4.4252	5.92949	5.65703	5.0338	5.22416	4.90617	4.3967	4.21228	4.39464	4.38318	4.52446	4.48538	5.77322	4.60301	4.77197	4.79333	4.61899	4.43268	4.53748	4.47222	5.07172	4.39377	3.8449
216070_at	216070_at	3.96749	3.92344	3.91056	4.0758	3.47483	3.90213	3.576	3.58641	3.49004	3.66586	3.77222	3.79755	3.47195	3.54373	3.68651	3.46428	3.57186	3.79221	3.85851	3.71408	4.72763	3.71409	3.76082	3.68327	4.01023	3.77846	3.78548	3.72692	3.6608	4.14818	3.75523	4.08038	3.71596	3.80323	3.71452	3.61011	3.98336	3.54225	3.74896	3.95479	3.51385	3.57979	3.76116	4.08734	3.62098	4.19546	3.72238	3.65122
MED12	216071_x_at	7.90688	7.63643	8.08328	7.18622	8.29804	7.6321	8.09037	8.41009	6.99412	7.29112	7.87463	7.89649	7.11223	7.55788	7.66584	7.72865	7.59971	8.01774	7.0256	8.32201	5.9915	8.22562	7.59844	7.56294	7.66125	7.47511	8.06845	7.29126	7.44412	7.15408	7.75774	7.40704	7.3056	6.93597	8.32119	7.64208	7.05107	7.8326	7.96203	8.56744	7.1602	8.30933	7.50027	7.86361	7.40167	8.14768	8.10371	7.54568
216072_at	216072_at	4.40973	4.65735	4.71773	4.53697	4.27071	4.00907	3.90312	4.70244	4.53697	5.31238	4.72487	4.75831	4.48695	4.62229	4.11176	3.75069	4.20702	4.2026	4.19363	5.22921	4.35298	4.59519	4.44607	4.37044	4.25449	4.77292	4.83184	4.7993	4.26245	4.46361	4.24265	4.20038	4.75499	3.94142	4.2314	4.55701	4.23689	4.80915	4.3901	4.54063	4.83707	4.56992	4.47853	4.8475	4.68384	4.13729	4.31295	4.36333
ANKRD34C	216073_at	3.52558	3.60482	4.02908	3.81116	3.58476	3.94833	3.22254	3.7991	3.5689	3.48772	4.09952	3.54311	3.64561	3.68721	3.53089	3.538	3.5522	3.66244	3.81983	3.60965	3.64511	3.48429	3.65171	3.72191	3.53554	3.79312	3.68318	3.8858	3.70203	4.21191	4.04469	3.63746	3.78558	4.03036	3.70542	3.41124	3.7177	3.75088	3.73657	3.49994	3.81553	3.45995	4.70399	3.6398	4.00326	3.77092	3.84791	3.66997
WWC1	216074_x_at	7.90393	7.79317	8.12968	7.52236	8.90029	5.52515	6.9858	7.11987	8.59104	4.56972	8.03457	8.79424	5.08732	8.80005	6.91109	7.79131	8.64446	8.09159	7.70435	6.53444	5.14984	6.44933	8.05012	7.2455	7.60524	5.66895	7.75373	4.93183	7.20258	6.61757	7.53977	6.62322	7.94414	6.21457	7.52191	6.73839	8.10788	5.2676	7.04046	7.60112	4.56712	8.21123	3.95404	8.05492	4.56163	7.48106	6.38788	7.9823
ST3GAL5	216075_at	3.82393	3.87218	3.69959	3.61634	3.65127	3.52368	3.77742	3.93396	4.08216	3.86915	3.91998	3.69804	3.60309	3.94769	3.75385	3.64282	3.54364	3.73552	3.59208	3.71858	3.28508	3.85697	3.99101	4.10873	4.18176	4.07382	4.26543	3.96961	3.75404	3.85866	3.96139	3.9155	3.97348	3.92401	3.65109	3.50264	3.69735	3.76453	3.85783	3.77591	3.75678	4.01275	4.06139	3.83022	3.69317	3.80233	3.55532	4.08788
L3MBTL1	216076_at	4.70914	4.43467	4.34147	4.82771	4.67431	4.13052	5.0684	4.51866	4.79882	4.57334	4.47485	4.83892	4.76472	4.62193	4.51586	4.76323	4.89373	4.76204	4.52916	5.14863	4.75445	4.5595	5.35664	4.42594	5.16453	4.70493	4.55802	4.88131	4.41397	5.08251	5.16192	4.88624	4.4947	4.29613	4.53039	4.9556	5.18418	4.40812	4.56934	4.34147	4.55401	4.46197	4.57487	4.56908	4.44443	4.13603	4.21773	4.3599
L3MBTL1	216077_s_at	3.79959	4.05647	4.00717	3.77595	3.77718	3.58298	3.76741	3.96038	3.53005	3.67961	3.79143	3.86838	3.79649	3.59225	3.3955	3.61807	3.62103	3.50866	3.75027	4.03239	3.4991	3.70797	4.12265	3.94291	4.28266	3.76692	3.81495	3.75896	3.85118	3.62884	3.49196	4.03429	3.921	3.80323	3.94797	3.88149	3.86878	3.79311	3.76654	3.72518	3.41597	3.59195	3.99053	3.58988	3.68914	3.43461	3.51234	3.66568
216078_at	216078_at	3.92767	3.80948	3.83048	3.90422	4.04042	4.07898	4.03311	5.04627	3.68761	4.18163	3.61292	4.6466	3.97471	4.28583	4.1867	4.07048	3.90838	4.04571	3.84061	3.92227	3.72133	3.7347	4.20144	3.84945	3.84777	4.21353	3.8153	3.99863	3.74995	4.32307	3.84273	4.08346	4.57694	3.69147	4.04301	4.97436	4.05746	4.19687	3.74809	3.80844	3.7621	4.15444	3.85198	3.93989	3.75072	3.57089	3.65519	3.93305
EPM2A	216079_at	4.27876	4.4817	4.0903	4.56056	4.51053	4.31739	4.83384	4.82008	4.14811	4.17365	4.32254	4.29607	4.42716	4.38965	4.43517	4.34025	4.44637	4.10614	4.16915	4.62286	4.07504	4.21518	4.82044	4.63757	4.51429	4.37399	4.85797	4.78062	3.91207	4.5051	4.28829	4.68924	4.48639	4.4581	4.24042	4.47023	4.72078	4.37331	4.63805	4.62618	4.22081	4.46734	4.16556	4.60409	4.14093	4.25116	3.90693	4.14865
FADS3	216080_s_at	6.74924	4.58881	5.03682	8.19632	8.3236	7.1878	7.51262	7.38922	7.07311	9.59672	7.22959	7.611	10.366	7.43181	6.72306	9.5685	6.25855	8.24769	7.87386	6.8435	9.04697	7.00843	6.43229	6.24625	5.87279	6.36561	7.61216	9.0871	7.36874	6.14253	4.99547	5.6642	6.91171	5.81079	5.81874	8.28415	6.47063	7.6409	4.45324	7.31958	9.08796	6.35181	10.4509	5.37028	9.21794	7.6204	7.52862	9.89029
LAMA4	216081_at	4.03163	4.26338	3.93144	3.91972	4.70463	4.14402	5.02848	4.09533	3.85683	5.9295	4.00991	4.26237	3.9924	4.24878	4.05627	4.93237	4.09438	4.4602	4.6345	3.8912	4.29837	3.95901	4.31205	4.15228	3.71116	4.45479	4.20999	5.58588	3.91718	3.78428	4.15157	3.68106	3.82439	3.88808	4.14258	4.27674	4.33971	4.40431	3.98043	4.35379	4.92151	4.10143	4.0327	4.12059	5.60403	4.09114	3.98786	4.03643
NEU3	216082_at	4.38251	5.21451	4.87756	4.61813	4.7075	5.30944	5.27328	4.46624	4.51825	4.4605	4.8286	4.98827	4.99525	5.07362	4.56684	5.11592	5.00708	4.84452	4.80972	5.00928	5.08201	5.03819	5.01377	4.66281	4.64154	4.89834	4.68642	4.40379	4.70896	5.07464	4.73163	4.45669	5.00851	4.46779	4.53817	4.54312	4.82578	4.20686	4.59211	4.48841	4.48894	4.23586	4.546	4.50562	4.61354	4.26817	4.82659	4.86486
NEU3	216083_s_at	5.01552	5.03543	4.97934	4.58979	5.35391	5.14847	5.03555	5.19674	4.74695	4.61501	5.08335	4.75383	4.93417	5.12052	4.83747	4.72522	4.74168	4.62747	4.63288	5.01247	4.77274	4.69941	5.27276	4.80336	5.2504	5.08887	5.12916	4.87548	4.86539	4.79289	4.56177	4.9588	4.94944	4.33183	4.898	4.9619	5.00251	4.9101	4.91044	5.00978	4.95303	5.11199	4.92293	4.60511	4.75561	4.63734	4.88724	4.54728
FAM205B	216084_at	3.46184	3.38286	3.44549	3.47289	3.4175	3.46955	3.28183	3.47867	3.27308	3.3253	3.60392	3.6485	3.50646	3.51336	3.1566	3.60199	3.34479	3.40311	3.46258	3.31802	3.46445	3.39794	3.26508	3.27662	3.47024	3.58592	3.5166	3.47012	3.47323	3.53244	3.55623	3.49985	3.41887	3.29653	3.2794	3.48052	3.19142	3.55434	3.32498	3.30441	3.32754	3.34376	3.4243	3.48111	3.24658	3.4738	3.2201	3.21344
DKFZP434C153	216085_at	3.35537	3.60254	3.63018	3.38124	3.44422	3.48032	3.34534	3.74533	3.42296	3.55857	4.05892	3.82411	3.1361	3.25835	3.33976	3.44459	3.49598	3.39626	3.38977	3.30461	3.48724	3.21219	3.50297	3.45248	3.88435	3.38438	3.71715	3.73775	3.33871	3.52257	3.42771	3.56343	3.46644	3.74301	3.47033	3.34259	3.52887	3.62531	3.61262	3.82774	3.51543	3.72653	3.39498	3.78474	3.27298	3.6367	3.62188	3.43891
SV2C	216086_at	3.68682	4.04113	3.54757	3.60453	3.70875	3.62781	3.90593	3.55184	3.8905	3.29974	3.54897	3.9373	3.50224	4.02984	3.63295	3.57714	3.93208	4.2984	4.09338	3.74996	4.08043	4.23743	3.80938	4.13684	3.81688	4.05247	4.02495	3.40924	3.39997	3.60001	3.461	3.8163	3.7042	3.68105	7.50048	3.76136	3.88772	3.46609	3.60114	3.77068	3.46003	3.56413	3.64325	3.68103	3.16812	3.44038	3.55002	3.46065
216087_at	216087_at	3.35004	3.36604	3.51376	3.2275	3.4368	3.51734	3.24449	3.33991	3.27592	3.10601	3.27827	3.7507	3.47724	3.61004	3.04821	3.37323	3.46707	3.29917	3.30753	3.5299	3.29669	3.66967	3.75584	3.33809	3.36773	3.40501	3.28772	3.27764	3.15297	3.37987	3.23216	3.23128	3.54946	3.37293	3.34373	3.39763	3.51643	3.09558	3.31003	3.39849	3.17843	3.06695	3.63269	3.15571	3.41504	3.28161	3.27509	3.40046
PSMA7	216088_s_at	9.36936	9.57068	10.5719	10.9538	10.2488	10.8879	10.2947	11.3598	10.1237	10.0927	10.2474	10.7872	9.94457	10.9465	10.9616	10.2055	10.8044	9.83804	10.5004	10.9383	10.3263	10.0185	10.4751	10.576	10.1776	10.1068	10.9134	10.0722	10.7959	10.0563	10.4285	10.7621	10.3283	11.4188	10.5805	11.6176	10.5844	11.5402	10.1966	10.1578	10.2392	11.1814	9.71798	10.3171	10.1551	9.99657	10.584	11.313
MCFD2	216089_at	3.22598	3.22225	3.19513	3.30735	3.36286	3.25299	3.17845	3.11812	3.01545	3.38147	3.07266	3.22318	3.20241	3.39772	3.06136	3.03372	3.18108	3.16255	3.08869	3.46132	3.18904	3.18142	3.2757	3.10603	3.13131	3.16031	3.32375	3.73105	3.0731	3.30946	3.14716	3.06749	3.04034	3.10966	3.14854	3.1979	3.02497	3.21995	3.37669	3.22355	3.46108	3.08628	3.31342	3.04462	3.05855	3.73626	3.61607	3.32221
216090_x_at	216090_x_at	3.96931	4.15906	4.15513	4.23994	3.93141	3.8387	3.84446	4.16211	4.16219	4.02215	3.99171	3.76078	3.93047	3.82971	4.03316	3.64945	3.98952	3.72219	3.95354	3.92206	4.08617	3.91815	4.35704	4.34178	4.38524	4.20034	4.59428	3.76783	4.22025	4.24606	4.3813	4.49083	3.98164	4.06524	3.94515	4.20471	4.04177	3.81488	4.23621	4.53103	4.09096	4.22796	4.0556	4.04369	3.823	4.22858	3.94218	4.02532
BTRC	216091_s_at	6.44825	6.1877	6.00069	5.80347	5.69078	5.99231	5.32608	5.47797	5.60273	6.4786	5.44389	5.45852	6.45018	5.60336	6.34004	6.00734	5.47257	6.00988	5.04049	5.72945	5.91394	5.61943	5.86362	5.74238	5.43635	5.74201	5.34054	6.04853	5.06296	5.83606	5.73491	6.10137	6.35926	5.48769	5.65055	6.39181	6.05659	5.69458	6.44959	6.20052	6.4893	5.79226	6.24892	6.08267	6.18431	5.98425	5.35178	5.5309
SLC7A8	216092_s_at	7.0734	6.5399	7.6726	5.6222	4.85058	5.51671	4.85573	6.14074	6.62356	5.93797	5.58696	7.49517	5.48154	5.4212	7.58815	4.94311	6.57783	4.6525	5.03111	5.1931	5.79131	5.77697	5.47932	4.9476	8.91826	5.21246	5.27322	6.1874	5.22874	5.33341	7.4756	5.66235	6.68854	5.22497	5.32229	5.76559	7.37852	5.03346	9.3821	8.27842	6.31012	9.28054	5.07197	8.18394	6.84655	4.87146	4.86049	5.23226
216093_at	216093_at	3.44858	3.68759	3.54757	3.6715	3.52471	4.14574	3.84322	3.85662	3.68716	3.51209	3.42158	3.68935	3.64095	3.9056	3.44796	3.53886	3.64221	3.6331	3.7157	3.67451	3.53755	3.71842	3.39412	3.6138	3.81751	3.50477	3.79902	3.51895	3.40344	3.71152	3.37278	3.76527	3.56671	3.71233	3.65319	3.51309	3.61971	3.46279	3.66633	3.46936	3.75584	3.53669	3.59148	3.7097	3.42638	3.45808	3.76842	3.66773
216094_at	216094_at	5.45098	5.90166	5.48635	4.69262	4.83376	4.39348	4.8678	4.86367	5.4554	4.57396	5.99595	6.66222	5.14967	5.40105	5.36988	5.23276	7.18109	5.591	4.50908	6.91741	5.71621	6.5764	5.07589	4.98686	5.27727	4.43045	4.5611	4.29468	4.77432	5.08838	6.37662	4.77082	4.61229	4.84824	5.25088	5.43785	5.4397	5.36613	5.89238	6.31444	5.11821	6.12145	5.13273	6.74957	5.14684	6.71259	4.66108	4.71694
MTMR1	216095_x_at	10.5045	9.82442	11.2873	10.5732	10.5213	10.5133	9.65511	10.7182	9.82716	9.3912	10.5607	9.99667	9.00798	8.63828	10.7577	5.68058	10.2592	8.66065	9.32567	9.37205	9.81715	10.1238	10.2252	10.0561	9.71027	9.94393	9.48134	9.49246	11.0513	9.96468	10.4166	10.1782	10.2711	10.0526	9.56692	10.201	11.5321	8.93685	9.65222	9.90644	9.5295	9.65485	9.4548	10.7758	8.94571	10.0028	10.3117	10.3603
NRXN1	216096_s_at	3.58488	3.7025	3.55514	3.42353	3.69681	3.62422	3.45955	3.66845	3.75925	3.5596	3.5241	3.62404	3.36736	3.55558	3.42172	3.38062	3.44782	3.44614	3.69166	3.80918	3.29582	3.32722	3.62287	3.7486	3.61208	3.53159	3.80612	3.41837	3.3183	3.39652	3.48728	3.86418	3.67523	3.538	3.68649	3.52649	3.55978	3.59622	3.52383	3.38888	3.40483	3.46472	3.44577	3.39364	3.41455	3.51774	3.45426	3.66349
216097_at	216097_at	3.40052	3.22677	3.55147	3.6517	3.09163	3.80935	3.15255	3.61073	3.4151	3.2697	3.4188	3.58249	3.21515	3.36434	3.10886	3.04915	3.56193	3.21135	3.66229	3.82934	3.29214	3.36836	3.41358	3.5213	3.60707	3.93508	3.35772	3.68575	3.25223	3.59218	3.15995	3.25844	3.54538	3.32369	3.39375	3.21429	3.23787	3.52638	3.27046	3.31771	3.1632	3.21807	3.23865	3.32868	3.42002	3.50107	3.59186	3.47995
216098_s_at	216098_s_at	3.27923	3.33533	3.45064	3.47723	3.26602	3.51338	4.55268	3.43631	3.5349	3.82479	3.37711	3.3728	3.50867	3.60911	3.59597	3.45995	3.44978	3.3254	3.48659	3.48867	3.5149	3.43314	3.47989	3.31063	3.56555	3.48426	3.23893	3.62823	3.53346	3.57231	3.45685	3.52839	3.29437	3.32424	3.44794	3.28408	3.53452	3.40681	3.23926	3.33429	3.68349	3.43276	3.73698	3.18428	3.63943	3.36352	3.87431	3.62745
HTR7P1	216099_at	3.66153	3.8158	3.53869	3.83815	3.63967	3.69377	3.74856	3.82306	3.75358	3.61975	3.79164	3.58154	3.96726	3.95738	4.22901	3.75048	3.36957	3.81234	3.49986	3.61303	4.09462	3.63116	3.61889	3.69346	3.78704	3.39566	3.56694	3.71332	3.56805	3.61748	3.60224	3.66359	3.43371	3.85044	3.57237	3.68568	3.74638	3.55552	3.66338	3.90364	3.87518	3.72312	4.18099	3.57397	3.73211	3.74889	4.07994	3.51664
TOR1AIP1	216100_s_at	8.17891	7.94356	7.79937	7.95478	7.81498	7.16155	7.19408	8.36083	7.0042	8.09634	6.90361	7.73003	7.59112	8.22414	7.19498	8.70019	7.9755	7.86801	7.57167	7.50431	8.13144	7.7294	7.59783	7.66476	7.66477	7.50944	5.48651	7.05195	7.39444	7.31342	7.35104	7.67379	7.09548	6.72535	7.34609	7.25365	6.28345	6.14412	8.44839	8.7406	8.59994	8.52938	8.71593	8.89144	8.75163	7.88722	7.8502	8.21215
216101_at	216101_at	6.32521	5.77882	6.71636	4.78916	4.27416	4.34777	4.76515	5.76962	6.54057	5.08653	6.12045	6.1883	5.1015	5.53177	5.52114	6.00742	5.87945	5.49309	5.95674	5.86308	5.19764	5.51416	4.99603	4.63899	5.94222	3.73482	5.30478	5.14849	5.78437	5.85777	5.1427	6.19003	5.0119	6.6233	3.54412	5.31054	4.7242	6.39882	4.81443	5.89032	5.10191	5.83421	5.05547	5.45708	5.32359	7.19642	4.77678	3.89063
PHLDB1	216102_at	4.03126	4.30117	3.94037	4.00385	4.44265	4.15531	4.04904	4.52098	3.91663	3.95727	4.11546	4.09663	4.09758	4.51831	4.19003	3.69149	4.26615	3.88876	3.95798	3.89597	4.00761	3.82667	3.99811	4.0412	4.52838	4.28097	4.09114	4.28096	4.11203	4.06448	4.02344	3.9343	4.35709	4.18689	4.13447	4.14115	3.9582	4.55931	4.20553	4.17829	4.11904	4.30748	4.45738	4.03479	4.30119	4.01393	4.18615	4.05923
ACOT11	216103_at	4.16733	3.83324	4.16911	3.86572	4.24837	3.86522	3.74082	3.98554	3.67531	3.929	4.10645	3.88469	4.01949	4.00933	3.96953	3.95559	3.95702	4.22244	4.16782	4.04786	4.28067	3.76803	4.18725	3.88319	3.88959	4.28447	4.08244	4.05033	4.10449	4.03001	3.97534	4.04197	4.22721	4.05314	3.88017	4.22518	3.98814	3.94254	4.08844	3.74228	4.11382	3.9682	3.95545	3.90503	3.97565	4.04805	3.96975	4.22332
LOC100505960	216104_at	3.63022	3.49509	3.77228	3.53774	3.66119	3.52109	3.62184	3.68585	3.775	3.31167	3.61125	3.81134	3.77572	3.49027	3.87521	3.95756	4.1906	3.963	3.96189	3.79435	3.64701	3.64231	3.38876	3.58717	4.30975	4.23007	3.46522	3.57377	3.77071	4.08346	3.57335	3.95334	3.54062	3.47985	3.56625	3.39078	3.72306	3.41277	3.54616	3.57913	3.50887	3.4519	3.69815	3.53633	3.54586	3.69927	3.5375	3.5791
PPP2R4	216105_x_at	7.9885	7.98737	8.30809	7.24878	7.75595	7.85051	7.46621	8.16587	8.218	6.87412	7.21275	7.77144	6.63604	8.77153	7.77998	7.24475	7.71744	6.52332	7.2465	7.72222	7.52747	7.24708	8.08943	7.70146	7.83148	9.3983	7.54178	7.12971	7.17943	7.66131	8.06408	7.65198	7.93183	7.54063	7.91928	8.23854	8.24428	6.95161	7.75885	7.39548	6.87201	7.8725	6.47791	7.24668	7.05719	7.16521	7.49291	7.50929
LOC145678	216106_at	3.599	3.76541	3.48965	3.55211	3.54449	3.52365	3.76306	3.41154	3.64525	3.59975	3.85876	3.49965	3.58061	3.50951	3.49565	3.77381	3.44416	3.85296	3.60394	3.45601	3.47653	3.81349	3.68484	3.73257	3.54046	3.91433	4.00896	3.59647	3.65031	3.77817	3.73093	3.46181	3.52115	3.96382	3.43584	3.6632	3.63334	3.48908	3.46497	3.5366	3.61087	3.55342	3.68593	3.39732	3.70997	3.38495	3.44978	3.6243
PP13	216107_at	4.94567	4.87294	4.85901	5.37601	4.94771	5.12314	5.11459	5.18695	4.82928	4.74234	4.7471	4.8228	5.25321	5.15278	4.80458	5.16659	4.96267	5.22235	4.72958	4.7243	4.88877	5.12819	5.24576	4.92119	5.14986	5.09849	5.37906	4.65595	5.1575	5.64899	4.94966	5.00401	4.56016	4.55749	4.64042	4.94475	5.12732	4.71901	5.01914	5.39863	4.94369	5.25484	4.75824	4.92051	4.98225	4.98631	5.41207	4.99864
216108_at	216108_at	3.51935	3.44915	3.61612	3.53351	3.33213	3.74943	3.63662	3.73132	3.60985	3.22383	3.46762	3.24241	3.62017	3.26303	3.48179	3.21073	3.78787	3.74225	3.54346	3.47239	3.56217	3.50643	3.63502	3.6031	3.48	3.67287	3.49742	3.67673	3.50863	3.6516	3.563	3.84266	3.46081	3.38249	3.46764	3.3587	3.29173	3.48085	3.61063	3.63256	3.45591	3.47084	3.85339	3.81549	3.69842	3.7555	3.61727	4.0057
MED13L	216109_at	6.02269	5.14242	4.66701	4.78578	5.29021	5.59586	4.33797	8.27774	6.10198	5.42751	7.64043	4.49226	5.69939	4.66122	5.7355	5.83476	4.95251	6.22747	4.67155	5.16848	5.58263	5.59814	4.93161	4.68501	6.36451	4.76728	5.25913	5.40093	5.57243	5.63365	5.3298	4.48899	8.91226	8.13777	4.22042	8.46001	5.04781	7.39884	6.68837	7.21901	5.91025	6.37311	5.38746	7.14575	5.63	6.2884	5.2108	3.91645
216110_x_at	216110_x_at	5.40359	5.26533	5.86437	6.48263	5.76642	5.59038	5.03671	5.6839	6.10352	5.88193	6.38806	4.95632	5.88987	5.36886	5.33563	4.73753	5.35318	5.44759	5.43333	5.5575	5.1059	5.86244	5.38504	5.62248	5.7207	5.26109	5.97851	5.83514	5.49923	5.73422	5.72061	5.95713	5.48311	6.90442	5.6672	5.31817	5.80014	6.43059	5.88084	5.30201	6.0615	5.4869	5.91763	5.8432	5.69192	5.63396	5.03651	4.58528
PMS2P3	216111_x_at	8.0708	9.52348	7.54954	7.58424	7.25336	7.52762	7.05661	6.97546	8.38575	7.49712	7.12295	7.94311	7.83269	7.45806	8.10834	7.58922	7.92035	7.20651	7.80088	7.99653	8.38516	8.10927	7.33926	7.58488	7.97502	7.4001	7.54658	7.59622	8.29917	8.34925	7.82988	7.82047	8.31559	8.01569	7.75438	7.8964	8.22817	8.17786	7.42254	8.13433	7.11039	7.78297	6.92943	7.6788	7.09891	7.88219	7.41941	7.13788
216112_at	216112_at	6.97997	7.01486	7.13989	7.09645	7.32329	7.1602	6.4106	7.00892	6.85882	6.74424	7.31053	7.05916	7.13904	6.77439	6.80139	6.83366	6.96257	7.14084	7.58014	6.99797	7.12618	7.29047	6.72909	7.14991	6.89362	6.85324	7.01722	7.0504	6.75307	7.29322	6.37755	6.90277	6.79395	6.97615	7.49503	6.80159	6.81923	7.5997	7.03489	7.11043	6.88719	7.20875	6.57141	7.50817	6.70123	8.29829	6.68187	6.75596
ABI2	216113_at	4.26672	4.40727	5.14019	4.90554	4.80203	4.12136	4.08404	5.01155	4.14485	4.45172	4.13935	4.44014	4.49617	5.3525	4.43231	4.72948	4.34537	4.55918	5.38935	4.29529	4.2737	4.69796	4.17758	3.95346	4.35136	4.81935	4.41374	4.86587	4.82376	5.13701	4.43013	4.22508	4.24528	5.69103	4.03647	5.34055	4.33541	5.36367	4.67844	5.05614	4.60869	5.32093	4.6983	4.61391	4.82945	6.14452	4.57857	4.36967
NCKIPSD	216114_at	4.92051	4.91953	5.23785	5.26944	5.3284	5.45469	4.8337	5.12706	4.95055	4.94685	4.95897	5.31209	5.3329	5.18152	4.96938	4.61921	5.02551	5.08954	4.68943	5.05289	4.8834	5.136	5.28144	5.06197	5.66009	5.54766	5.69919	5.09474	5.08378	5.36052	4.93582	5.12815	5.48567	4.68637	5.18926	4.72094	4.89223	4.98428	4.80764	4.64579	4.80077	5.08884	4.79326	4.91592	4.80897	4.74346	4.93556	4.52389
NF1	216115_at	6.09153	6.23924	7.25372	5.77588	5.40822	5.71504	5.61285	6.43837	6.1282	5.87843	7.2484	6.35917	6.08094	6.46261	6.88139	5.18882	6.34603	6.94326	6.50996	6.57685	5.96878	6.15358	6.25008	6.9757	7.04197	6.30107	6.2618	6.8503	7.21793	6.74988	7.22727	6.27401	7.50184	7.40893	6.12583	6.351	6.09862	7.52017	6.43109	8.05126	7.2032	6.64327	6.88182	6.39997	6.74765	8.42453	6.64866	5.95591
NCKIPSD	216116_at	3.96187	4.34411	4.19017	4.43736	4.44108	4.3959	4.60524	4.78817	4.55728	4.46973	4.77938	4.25599	4.46756	4.5417	4.0059	4.11759	4.04096	4.25297	4.28119	4.39175	4.19857	4.10961	4.65334	4.12738	4.72403	4.81354	4.04022	4.48223	4.20331	4.63008	4.32591	4.4933	4.47467	4.09505	4.4665	4.4737	4.33265	4.21562	4.29888	4.4668	4.23872	4.16287	4.2295	4.33891	4.34367	4.25304	4.45369	4.06412
EXOSC2	216117_at	4.44093	4.74227	4.44033	4.17147	4.19787	4.31854	3.81128	4.29692	4.29477	4.00649	4.25631	4.33544	4.05034	4.2178	5.09792	4.40392	4.29185	4.54411	4.43645	4.39224	4.4165	4.59157	4.08142	4.0124	4.56594	4.42654	4.55389	3.8645	4.22833	4.16969	4.19066	4.09495	4.46676	4.21336	4.26597	4.08789	4.38096	4.22332	4.57097	4.49052	3.90547	4.28237	4.0067	4.28947	3.75072	4.87807	4.18298	4.21053
216118_at	216118_at	4.64263	4.44976	4.34862	3.97088	4.40138	4.94347	5.0684	4.30233	4.51733	4.1782	5.7077	4.61773	4.94685	4.12396	4.65033	4.27205	4.68968	4.96561	4.30912	4.67583	4.56367	4.39094	4.82324	5.06301	4.18413	4.76351	4.44088	4.68922	4.05037	4.69851	4.16984	4.72701	5.07224	5.25082	4.23385	4.96634	4.98243	5.23882	4.47545	4.55769	4.40278	4.54616	4.28271	4.56687	4.24942	4.62427	4.6334	4.20837
SPEF1	216119_s_at	4.12891	4.02382	4.00342	4.13596	4.36297	4.01169	4.30089	4.10832	3.90604	3.9381	3.82558	4.07734	4.15914	4.19991	4.34924	4.16617	4.61164	4.04397	4.11683	4.29761	4.04912	3.85671	4.3838	3.90323	4.35115	4.59762	4.0706	3.76964	4.2695	4.09196	4.20625	4.10216	4.07756	3.90252	3.86249	4.34323	4.95681	4.29396	4.40414	4.27671	3.74415	3.70898	3.90159	3.91405	3.61625	3.47245	3.78745	4.14827
ATP2B2	216120_s_at	3.63058	3.68314	3.52517	3.92075	3.50887	4.18228	3.87983	3.50007	3.56781	3.503	3.4229	3.65095	3.69716	3.59471	3.66248	3.86167	3.88392	3.71708	3.60423	3.60901	6.2947	3.40522	4.0054	3.72191	3.76983	3.73291	3.85877	3.53088	3.56622	3.7041	3.55894	3.89404	3.49927	3.46482	4.56345	3.58093	3.75229	3.66314	3.67794	3.51195	3.63674	3.43397	3.68133	3.60931	3.64068	3.42749	3.42461	3.72244
216121_at	216121_at	5.72698	5.36917	6.33755	5.47881	5.05546	4.47337	4.01358	5.66623	5.87227	4.60332	5.30453	6.42694	5.35554	6.67757	6.13136	5.52566	6.44124	6.14357	5.42051	5.74169	5.09453	5.57033	5.08687	5.29053	5.33183	4.90646	5.04974	4.5765	5.06832	5.79606	4.89708	4.85958	4.81107	4.83615	4.74841	5.04476	4.63891	5.23873	7.73202	6.96311	5.8734	7.39404	5.64698	7.4701	5.96375	8.03619	5.96753	5.15134
216122_at	216122_at	3.47078	3.76814	3.44124	3.31631	3.67819	3.43324	3.54748	3.43813	3.50846	3.49221	3.43894	3.49995	3.4782	3.6528	3.5385	3.71064	3.68168	3.45908	3.61787	3.59895	3.4211	3.43778	3.73184	3.27714	3.72578	3.49974	3.70851	3.48875	3.51855	3.50553	3.55146	3.56866	3.92749	3.75661	3.62649	3.60566	3.45497	3.67633	3.37205	3.38888	3.48023	3.47556	3.4774	3.37112	3.42654	3.57673	3.48644	3.27452
216123_x_at	216123_x_at	4.9434	4.41983	4.24294	3.97388	5.07543	4.08367	4.16179	4.50929	4.65368	4.23822	4.64093	4.48815	4.04649	4.4193	3.97775	3.98106	4.27528	4.63923	4.89207	4.49887	4.19155	3.72736	4.23276	4.14571	4.83927	4.1506	4.5907	4.10565	4.06445	4.54457	3.9176	3.7773	3.99429	5.01152	5.00641	4.76609	4.54632	5.14078	4.62094	4.13298	4.36	4.58935	4.50284	4.56643	4.49971	5.28512	4.01564	3.42906
216124_at	216124_at	3.46105	3.48658	3.70403	3.62183	3.72999	3.47635	3.32387	3.28864	3.82071	3.62203	3.71287	3.29436	3.61446	3.88752	3.54753	3.80947	3.96484	3.59979	3.70961	4.03216	3.7466	3.55695	3.6826	3.78543	4.18544	3.95984	3.9471	3.55998	3.51173	3.89988	3.64808	3.80379	3.6458	3.5938	3.68457	3.65461	3.566	3.80344	3.50689	3.66754	3.74628	3.51873	3.81104	3.60216	3.59558	3.64642	3.33625	3.42875
RANBP9	216125_s_at	9.14688	9.49307	9.44305	8.76826	9.03783	7.75338	8.14603	9.22248	9.04053	8.51015	8.45678	8.61893	8.64076	8.60027	8.5769	7.23595	8.7432	7.5705	8.33673	7.2279	7.8806	8.82708	7.99627	8.10477	8.67062	7.16709	6.97962	7.9569	8.01753	8.82234	7.20678	8.83576	8.07783	7.78588	7.80048	8.35956	8.29999	7.64548	8.97598	9.00577	8.18289	9.22542	8.12627	8.50038	8.33164	7.83971	7.97685	8.65866
LOC284440	216126_at	3.88922	4.24513	3.91961	3.95137	4.08145	3.8061	4.07798	4.15072	3.91167	4.51098	4.36409	3.98925	4.09816	3.79356	3.87662	3.99296	4.03129	3.91211	3.6256	3.89597	4.27894	3.90519	4.35011	3.59717	4.01321	4.29473	3.6704	3.64395	3.67577	3.95035	4.17076	4.0188	4.28083	4.1158	4.00917	3.6556	4.00622	3.55733	4.37379	4.32468	4.17587	4.01535	4.50118	4.08419	4.32134	3.85547	3.97211	4.01209
PDIA2	216127_at	3.74012	3.73148	3.51755	3.5444	3.44985	3.67513	3.83363	3.55259	3.5731	3.4312	3.55458	3.75792	3.52334	3.83669	3.62366	3.77615	3.81391	3.58498	3.72854	3.60915	3.51331	3.75484	3.6499	3.58537	3.43576	3.7644	3.60834	3.56523	3.50565	3.66365	3.45385	3.61713	3.76251	3.3705	3.47389	3.7182	3.64092	3.46054	3.58478	3.40223	3.45683	3.54445	3.34964	3.56564	3.51244	3.41897	3.41816	3.52603
TBCD	216128_at	4.52352	4.5104	4.36209	4.54392	4.67367	4.65723	4.99678	4.25304	4.36804	4.25179	4.57019	4.74633	4.41492	4.48954	4.66611	4.65862	4.7053	4.60013	4.6615	5.16266	4.3641	4.32414	4.91679	4.48101	4.4219	4.87988	4.86658	4.47218	4.47512	4.66976	4.83781	4.76365	4.27606	4.36592	4.98351	4.94432	4.80711	4.4664	4.44816	4.10079	4.64727	4.2964	4.52407	4.49091	4.53859	4.50456	4.39457	4.23544
ATP9A	216129_at	6.54364	5.30503	4.76552	4.7535	4.98717	5.14294	5.7743	5.16889	5.74004	5.88267	5.62352	5.8895	5.41413	5.59384	5.54665	4.8677	5.91378	5.84851	5.51686	4.4482	5.48566	5.34771	5.89779	5.10119	4.99433	5.59389	5.18295	4.84926	5.16861	5.03479	5.81034	5.16545	4.61861	5.75566	5.58902	6.77993	5.21354	5.95428	5.95523	5.96717	4.82376	5.25087	5.0528	5.8798	4.78129	6.80925	5.05638	4.78334
216130_at	216130_at	3.96982	4.05422	4.1236	3.90926	3.98593	4.17756	3.91092	4.23981	3.84914	4.63215	3.94606	3.9404	4.36521	4.20473	4.17373	4.5144	3.96979	3.75169	4.00438	3.92335	4.21568	4.30344	4.12679	3.97943	4.24029	4.15247	4.06614	4.15094	3.94972	3.92478	4.24326	4.70631	4.3194	4.58	4.07088	3.97066	3.95764	3.91527	4.60788	4.82358	4.4828	4.35963	4.63934	4.12976	4.35052	3.9605	4.08074	3.90565
FRMD4B	216131_at	3.16613	3.36168	3.28084	3.47341	3.72882	3.40085	3.62127	3.45651	3.09321	3.18839	3.35054	3.64829	3.24729	3.33089	3.28765	3.43933	3.54628	3.20843	3.37615	3.40004	3.40403	3.65323	3.399	3.34939	3.24097	3.5107	3.76816	3.28182	3.2695	3.2383	3.46417	3.36751	3.22582	3.39298	3.27375	3.28725	3.56404	3.37207	3.22697	3.43492	3.22578	3.15062	3.07032	3.55345	3.33194	3.38327	3.32071	3.52469
216132_at	216132_at	4.09265	3.53337	3.93313	3.68424	3.9101	3.72437	3.54396	3.98672	3.61514	3.98484	4.07265	3.70026	3.76442	3.47005	3.89139	3.60106	3.66262	3.54817	3.77422	3.81574	3.7636	4.02184	4.28604	3.58681	3.83468	3.84605	3.59279	3.82545	3.54932	3.89737	3.66012	3.6112	3.93256	3.78729	3.52186	3.8546	3.56867	3.61677	3.81399	3.92271	3.88909	3.87337	3.62974	3.58199	3.74332	3.51524	3.61493	3.76866
216133_at	216133_at	3.73011	3.75173	4.06279	3.87061	3.72329	3.50478	3.80811	3.92834	3.8363	3.67945	3.80103	3.69726	3.66005	3.93643	4.0203	3.82159	3.62103	3.81079	3.68749	3.81392	4.17249	3.8854	3.7726	3.86526	3.79396	3.7704	4.18207	3.74352	3.81884	4.03764	3.91674	4.12388	3.86824	3.86638	4.0229	3.60777	3.96313	3.80726	3.59959	3.86455	3.9358	3.88367	3.59594	3.87275	3.53086	3.38453	3.81446	3.9004
FRMD4B	216134_at	3.80416	3.77217	3.75892	3.98569	3.79758	3.81828	3.66425	3.9066	3.72685	3.82238	3.9202	3.92743	4.02182	4.22865	3.98149	3.63696	4.14519	3.55964	3.69563	3.52731	3.91621	3.66582	3.99641	4.09666	3.65634	4.31243	3.78648	4.20194	3.9818	3.48651	3.85202	4.02178	3.89428	3.7431	3.69383	3.79762	3.84989	3.677	3.97118	3.84899	3.56937	4.18725	3.71093	3.73939	3.67747	3.83605	4.13366	3.84834
IQCK	216135_at	3.98064	4.16803	4.48704	3.61176	3.98153	3.42973	3.79587	4.16606	3.92347	3.9379	4.90925	3.80621	3.42518	3.57858	4.20106	3.72552	3.69957	3.89809	3.93195	4.06706	3.83414	3.57085	3.81188	3.90957	4.40293	3.40564	3.85263	3.80194	3.99369	4.55205	4.07029	4.13847	4.2637	4.26451	4.29934	4.06892	4.02061	3.91553	4.07485	3.88759	3.61351	3.86988	3.67802	3.90747	3.49767	4.75697	3.52281	3.47986
216136_at	216136_at	3.20193	3.44696	3.47122	3.88496	3.52354	4.17118	3.49519	3.48448	3.52852	3.50562	3.26172	3.66392	3.77453	3.64636	3.43779	3.36573	3.38142	3.47898	3.53331	3.55545	3.58976	3.4045	3.61062	3.7196	3.59274	3.68026	3.7431	3.63036	3.35651	3.87576	3.49023	3.6019	3.4346	3.78684	3.92452	3.7263	3.40332	3.69847	3.40472	3.44665	3.47092	3.38191	3.444	3.40027	3.60142	3.65918	3.52364	3.67703
MAPK8IP3	216137_s_at	3.95945	3.93393	4.07056	3.78521	4.0827	4.12173	3.92704	4.02106	3.84302	4.01329	3.87943	3.73862	4.05793	3.92864	3.91749	3.70074	3.89502	3.92565	4.10847	3.93148	3.81798	3.90292	4.10021	3.86047	3.63227	4.04397	3.88657	3.79245	3.86462	4.06173	3.80854	3.88992	3.99178	3.93887	3.90528	3.73237	3.95804	3.95038	3.89606	3.84108	3.87417	4.0438	3.89676	4.14423	3.81687	3.93117	3.73605	3.96894
216138_at	216138_at	4.72964	4.50507	4.15367	4.7112	4.86414	4.5127	4.65073	4.57829	4.56718	4.40984	4.44814	4.74581	4.65198	4.60447	4.44274	4.50263	4.48233	4.42839	4.3357	4.59796	4.42585	4.75708	4.44739	4.45891	4.47616	4.98143	4.8496	4.93732	4.27233	4.88142	4.61455	4.46654	4.72719	4.21001	4.38108	4.42445	4.74963	4.5777	4.59624	4.45461	4.41023	4.40795	4.50855	4.44662	4.5462	4.28895	4.17849	4.29796
MAPK8IP3	216139_s_at	4.07977	3.74802	4.09972	3.87248	4.19855	4.2236	4.05462	3.56219	3.63496	3.94875	3.82129	4.12318	3.64996	3.74637	3.86043	4.11762	3.68743	3.66604	3.91091	4.35771	3.92138	4.1148	3.96689	3.79413	3.72227	3.69818	3.8546	3.91458	3.83367	4.28709	3.95378	4.13364	3.85508	4.12544	3.8665	3.7694	4.16302	4.0455	3.92489	3.7034	3.86843	3.76018	3.81218	3.83481	3.95973	3.8797	3.5859	4.19056
216140_at	216140_at	3.72507	3.97966	3.62281	3.80903	4.27132	3.7733	3.87855	3.53947	3.66616	3.54516	3.71001	3.77073	3.87494	4.07005	3.92812	4.12507	4.01316	3.74137	3.79325	3.88393	3.49405	3.6529	3.66322	3.50722	3.75993	3.89384	3.88434	3.85818	3.61138	3.98983	3.82442	3.56477	3.93044	3.68196	3.53526	3.79797	3.68483	3.66329	3.73148	3.62699	3.65416	3.78008	4.10497	3.79652	3.96259	3.54261	3.54811	3.71166
216141_at	216141_at	4.03159	4.19644	4.47107	4.21193	4.20474	3.72012	4.63759	5.106	4.03981	4.05082	4.30806	3.97736	4.24993	4.43004	4.12351	3.72014	4.04976	4.32918	3.79886	4.22464	3.95571	4.19304	4.17395	4.18842	4.40916	4.20469	4.52818	4.0067	4.00156	4.96187	4.34034	4.12444	4.08141	3.94638	4.49747	4.09408	4.31161	4.61479	4.46708	4.45324	4.01681	4.48364	4.26046	4.18953	4.12561	4.1616	3.68773	4.19333
216142_at	216142_at	4.17567	4.21625	4.33909	4.19356	4.5413	4.20045	4.77133	4.33558	4.32751	3.92211	4.18137	3.98175	4.08543	4.51626	4.31074	4.12906	4.34232	4.98845	4.21272	4.16044	5.01816	3.94516	4.4136	4.23819	4.02893	4.17578	4.07192	3.86731	4.37085	3.96772	4.46129	4.16707	4.25623	4.40779	4.19067	4.49699	4.31895	3.99082	4.00664	3.65509	3.96114	3.71521	3.76116	4.40332	3.88676	4.07685	3.90635	4.36324
216143_at	216143_at	4.50393	4.48106	4.0722	4.28376	4.46562	4.56149	5.02897	4.32401	4.438	4.72413	4.6698	4.74069	4.65546	4.64828	4.20206	4.6702	4.8096	4.4771	4.3933	4.49317	4.57136	4.41116	4.68339	4.83021	4.5325	4.6625	4.70363	4.62631	4.45897	4.41302	4.39827	4.21034	4.42741	4.19109	4.8738	4.5051	4.7106	4.38638	4.23725	4.1998	4.26033	4.47387	4.2813	4.45852	4.3443	3.84762	4.16589	4.3846
216144_at	216144_at	5.38257	5.87064	5.40865	5.29459	4.48846	4.83771	4.64548	5.23039	5.2409	4.55658	5.41963	5.12863	4.61707	4.96466	4.97529	4.64187	5.43994	5.00517	4.58499	5.29975	5.2211	5.40167	5.08627	5.10208	5.24597	4.83174	5.07016	4.87351	5.0171	5.15214	4.9181	5.13891	5.08745	5.41225	4.91203	5.29214	5.13783	5.29619	5.05167	5.24075	4.75817	5.00485	4.88905	5.38945	4.72852	5.07144	4.71385	4.66921
216145_at	216145_at	4.4232	4.53019	4.37843	4.36565	4.44991	4.30239	4.24702	4.76268	4.29469	4.52954	4.30685	4.14424	4.30139	4.54942	4.51934	3.96658	3.96341	4.36897	3.98231	4.40091	4.14502	4.22621	4.45135	4.44041	4.39239	4.85435	4.59553	4.18172	4.14401	4.36599	4.50127	4.43914	4.38343	4.18166	4.62804	4.34373	4.55147	4.16842	4.38294	4.43651	4.35109	4.7922	4.25569	4.47736	4.24956	3.84249	4.25309	4.49346
216146_at	216146_at	3.84574	3.82155	4.1243	4.09066	3.86547	4.00015	3.75519	4.30286	3.75305	3.70057	3.94015	3.94365	3.74977	3.80125	4.02074	3.67292	4.27314	3.96847	4.0426	3.9041	3.72137	3.97045	3.94799	3.95332	4.26461	4.10651	4.21893	3.9787	3.71456	3.92215	3.79252	3.73448	4.07546	4.02407	3.75139	4.00869	3.88084	3.79236	4.61227	3.85108	3.98303	4.21506	4.12361	3.9421	4.37369	4.5141	3.78293	3.83511
216147_at	216147_at	4.50429	4.55983	5.13457	5.18466	4.61506	4.88971	4.19447	4.81864	6.53579	7.53903	4.2569	3.95847	5.99496	3.80102	4.94121	4.70416	4.71475	5.13891	4.70314	5.15138	4.7417	5.14511	5.32458	4.63815	4.66395	4.06934	5.25305	7.32097	5.2956	5.4835	5.38531	4.5536	4.52511	5.83895	4.37206	4.34686	4.50888	6.42909	4.23202	4.83806	7.1874	5.16845	6.22894	3.96416	6.42435	6.67232	4.69034	3.78206
216148_at	216148_at	3.54447	3.54789	3.62746	3.69792	3.5078	3.62092	3.62779	4.11016	3.75039	3.42012	3.63781	3.67506	3.48569	3.59506	3.5943	3.75395	3.60743	3.61098	3.6515	3.55105	3.64911	3.70289	4.19223	3.53243	3.97132	3.59668	3.79129	3.63371	3.85118	3.34902	3.6286	3.70935	3.94488	3.71266	3.74993	3.85482	3.7586	3.6143	3.47411	3.71301	3.59978	3.56507	3.59777	3.58141	3.70501	3.85949	3.60831	3.61193
LRRC37BP1	216149_at	3.85968	3.85929	3.75097	3.67673	3.97017	3.7736	4.08611	3.89489	4.11852	3.91264	4.19908	3.95152	3.85449	3.84493	3.71284	3.81233	4.02721	3.81299	4.12907	4.10033	4.75634	3.63623	4.28134	3.98988	3.68147	3.91533	3.63678	4.18229	3.93711	3.67883	3.63915	4.0306	3.73216	3.88808	3.53916	3.81724	3.80037	3.64288	3.79229	3.86497	3.93995	3.93824	4.0333	3.64035	3.79415	3.97902	3.63318	4.18352
216150_at	216150_at	3.84969	3.68578	3.76597	3.95062	3.82232	3.86534	3.97129	3.64195	3.64314	3.63931	4.05507	3.97545	3.83874	3.82523	4.29078	3.69678	3.84227	3.82076	3.4303	3.80651	4.34382	3.76936	3.99173	3.66124	3.62016	4.38171	3.78553	3.70633	3.60693	3.84178	3.84492	3.89764	3.76873	3.61309	3.93548	3.69493	3.6521	4.12092	4.03036	3.98502	3.75248	3.66271	3.93028	4.04462	3.47852	3.99099	3.61476	3.72321
216151_at	216151_at	3.01397	3.31354	3.22434	3.16581	3.13156	3.0443	3.1212	3.30093	2.9621	3.33789	3.05956	3.29804	3.07371	3.06019	3.20191	3.12604	3.11758	3.03844	3.15615	3.14678	3.26087	3.1486	3.42952	3.2329	3.33264	3.21276	3.12151	3.29923	3.33922	3.02142	2.99462	3.15435	3.0232	3.22197	3.27252	3.00541	3.09885	3.2784	2.96292	3.15214	3.02202	3.00001	3.10636	3.21489	3.06676	3.13623	3.01897	3.26706
216152_at	216152_at	4.23211	4.39833	4.13231	4.09253	4.40861	4.34127	4.79873	4.14441	4.16189	4.29087	4.41499	4.35108	4.26122	4.49012	4.24079	4.14665	4.76303	4.08205	4.05671	4.16451	4.11761	4.19012	4.59456	4.03071	4.69051	4.43186	4.62451	4.14688	4.23488	4.50569	4.46587	4.03997	4.80483	3.87636	4.37523	4.27376	4.50349	3.99842	4.44142	4.32931	4.16319	4.74668	4.20368	4.41295	4.18537	4.21912	4.06189	4.38439
RECK	216153_x_at	7.11702	7.39006	6.94803	7.50168	7.1754	7.39339	6.95475	7.86181	7.36788	7.41504	7.42288	7.17174	7.15601	7.13598	7.19798	6.90301	6.9139	6.80818	7.15615	7.06568	7.11929	7.02752	7.47535	7.30911	7.29181	7.41418	7.53806	7.49126	7.18281	6.90604	7.13899	7.30928	7.09581	7.80674	7.31992	7.23355	7.50359	7.19245	7.84796	7.89529	7.8157	8.06984	7.67478	7.73529	7.64665	7.59427	7.27958	7.60876
216154_at	216154_at	3.69708	3.5808	3.45176	3.64111	3.80046	3.65784	3.65549	3.46758	3.63071	3.31167	3.60772	3.57901	3.37237	3.55633	3.27772	3.51882	3.67588	3.37782	3.57811	3.92605	3.75593	3.56781	3.87858	3.84821	3.84686	3.76659	3.68059	3.60417	3.33097	3.52623	3.44136	3.65007	3.88496	3.64486	3.60895	3.8585	3.58135	3.42972	3.64322	3.51278	3.43557	3.5953	3.44569	3.74168	3.40349	3.46079	3.61883	3.57519
216155_at	216155_at	3.21744	3.51329	3.54825	3.66074	3.71954	3.57475	3.66197	3.53341	3.45797	4.81632	3.53761	3.53409	4.04953	3.79635	3.68743	3.41318	3.54235	3.30481	4.17413	3.15386	3.76453	3.66182	3.40744	3.6717	3.36222	3.63252	3.54649	3.97517	3.45671	4.9676	3.24496	3.42373	3.44086	3.34233	3.92156	3.67692	3.03728	4.94666	3.44282	3.26575	4.67851	3.2514	4.76244	3.45977	5.23322	3.37046	3.38751	3.83537
RECK	216156_at	3.599	3.80191	3.67478	3.97029	4.01159	4.13731	3.74575	3.57574	3.71071	4.2539	3.73347	3.78844	4.11517	3.70824	3.58145	4.15117	3.73597	3.81026	3.9576	3.62936	3.67114	3.6652	4.03726	3.59093	3.83093	4.46256	3.98668	4.69304	3.87976	4.51153	3.70315	3.73692	3.61189	3.50679	3.80759	3.82599	3.70508	4.01204	3.51222	3.88584	4.0947	3.40329	3.70517	3.70215	4.60251	4.08437	3.70846	3.79833
216157_at	216157_at	4.02327	4.05467	3.99073	4.03243	3.92546	4.27649	5.02278	4.17241	3.78466	4.31037	4.17875	4.20056	4.29169	4.00319	3.91933	3.79012	3.49467	3.61075	3.64369	3.78917	3.91176	3.79969	4.41165	4.15171	3.90072	4.50186	4.28561	4.30785	3.98586	4.38445	3.92552	3.84644	4.0798	3.87387	3.9594	4.2035	3.91394	3.69343	3.9762	4.00122	3.87108	4.08127	4.09554	3.83044	4.25378	3.88655	3.82836	4.15063
216158_at	216158_at	3.42756	3.42218	3.49193	3.5338	3.41644	3.57735	3.64917	3.41034	3.26468	3.45486	3.67675	3.64475	3.41231	3.39465	3.41086	3.41075	3.5467	3.26494	3.49853	3.44165	3.22507	3.43963	3.4946	3.66155	3.56021	3.78691	3.6182	3.56413	3.20502	3.36938	3.88828	3.57831	3.33776	3.17348	3.63964	3.26491	3.62997	3.32384	3.45428	3.51675	3.35746	3.49064	3.40839	3.45776	3.38887	3.61465	3.28954	3.52201
216159_s_at	216159_s_at	4.80583	4.42781	4.3603	4.19472	4.49855	4.80151	4.62283	4.64533	4.3624	4.07584	4.26912	6.90079	4.76657	5.47366	4.29444	4.16219	7.57982	4.40296	4.41617	4.12802	4.42204	4.37971	5.19858	4.43448	4.44222	5.05275	4.64274	4.24822	4.22114	4.8432	4.8861	4.87747	4.37526	5.10505	4.046	8.00291	4.59248	4.2485	4.64202	4.37553	4.37241	4.9721	4.24686	4.27041	4.11701	3.98341	4.23825	4.36245
216160_at	216160_at	3.47759	3.70737	3.87712	3.51938	3.94725	3.34145	3.90705	3.5752	3.57134	3.56877	3.36224	3.57428	3.59762	3.35835	3.46349	3.69767	3.66801	3.46833	3.54755	3.34064	3.72399	3.54415	3.54871	3.73014	3.52551	3.58453	3.66574	3.49349	3.50207	3.897	3.37868	3.80798	3.29057	3.63026	3.45328	3.28274	3.60861	3.66913	3.56803	3.48609	3.63361	3.4329	3.34004	3.57172	3.62851	3.28504	3.41826	3.43857
SBNO1	216161_at	4.85194	4.63993	5.04343	4.65876	4.59814	4.42659	4.56477	5.21176	4.79707	4.36302	5.39608	4.73797	4.41852	4.12711	5.07541	4.44703	4.55589	5.07295	4.53186	4.85498	4.464	5.03524	4.60847	4.48795	4.24601	4.70155	4.89275	4.6506	4.28478	4.70522	4.74476	4.73862	5.30721	5.64402	4.39722	5.13912	5.09507	4.92802	5.33037	5.44606	4.60769	4.91073	4.26408	5.31787	4.38427	5.85089	4.29119	4.43513
SBNO1	216162_at	4.73913	5.07939	5.16475	4.8075	4.12323	4.63716	4.42074	5.38876	4.51044	4.33448	4.92186	4.78897	4.34081	4.99866	4.58282	4.47164	4.38522	4.42131	4.38338	4.6419	4.59073	4.83947	4.8246	5.15362	4.86956	5.59354	4.45456	4.43834	4.69878	4.5602	4.82693	4.63529	5.33947	5.0602	4.29905	4.55264	4.71431	4.35349	4.64346	5.19267	4.58247	4.47803	4.35226	4.2248	4.58673	4.71286	4.4685	4.93383
216163_at	216163_at	4.83087	5.49465	4.56842	5.20119	5.08813	4.90716	5.61406	4.84571	5.21548	4.72639	4.58644	4.76428	5.07645	4.87852	5.12373	5.48749	5.21499	5.23928	5.1255	5.3357	5.55239	5.25044	5.25773	4.73255	4.85681	5.39595	5.30847	4.53861	4.60701	5.13507	4.78133	4.99832	5.13537	4.46655	4.92558	4.77525	5.19149	4.9139	4.62585	4.74502	4.69322	4.70904	4.58009	4.75117	4.77405	4.57574	4.64631	4.55407
LRRN2	216164_at	5.50478	5.08498	4.81751	4.96032	5.26845	4.75622	5.08828	5.34246	4.76349	5.02446	4.85035	4.85122	4.92286	5.11729	5.18121	5.25258	5.44854	4.71307	4.81526	5.06003	4.76226	4.94531	4.69866	4.96303	4.79124	4.8403	5.08338	4.99327	4.76931	5.19376	4.69721	4.94402	4.9211	4.84232	4.77824	5.04584	4.99391	4.87638	4.9777	4.78045	4.8407	4.99618	4.9617	4.82826	4.92794	4.60332	4.81749	4.87457
GARNL3	216165_at	3.81793	3.99801	3.92264	3.84398	3.39931	3.64835	3.70884	4.02429	3.906	3.56981	3.65083	3.77263	3.61614	3.58306	4.03168	4.55228	4.3032	3.76646	3.68233	3.82744	3.76247	3.90418	4.23415	4.16781	3.95411	3.6702	4.55237	3.3752	3.45988	3.4916	3.92177	4.05068	3.91293	3.65273	3.95924	3.74526	4.44875	4.16831	4.28073	4.00296	3.61193	4.37431	3.58213	3.88835	3.56155	4.10471	3.76341	3.95317
216166_at	216166_at	4.30725	4.23109	4.16488	3.79924	4.01342	4.30714	3.8687	4.07278	4.17463	3.65905	4.20078	3.81516	3.96527	4.09605	4.24108	3.76924	3.92706	3.86689	3.70735	3.91771	4.00389	4.23311	3.88759	4.19233	4.21274	4.11489	4.14811	4.11357	3.78856	4.3803	4.03556	4.54505	4.64203	4.09524	4.33179	4.01762	3.67175	3.89386	4.77164	4.1906	4.00611	4.16087	3.96284	4.62606	4.06087	4.09244	4.0267	3.97043
LRRN2	216167_at	3.48047	3.55186	3.18412	3.27112	3.33324	3.32	3.44476	4.83124	3.39899	3.32467	3.48435	3.32246	3.40638	3.41819	3.46697	3.38101	3.41934	4.77447	3.3966	3.33495	3.33671	3.58856	3.51099	3.33998	3.35046	3.57926	3.63782	3.20914	3.66658	3.76811	3.33334	3.40582	3.807	4.41833	3.817	3.41809	3.37455	3.25243	3.63792	4.06956	3.23892	3.36887	3.25124	4.78055	3.299	3.1797	3.36974	3.48665
216168_at	216168_at	3.66009	3.72696	3.9415	3.89691	3.46543	4.14305	3.98409	4.04606	3.77018	3.75264	3.90504	4.39653	4.03876	3.86762	3.80497	4	3.76713	3.73319	3.65971	3.71367	4.07345	3.99072	4.16252	4.27172	4.12598	4.38894	4.00228	3.98284	3.78648	4.253	3.70137	3.98572	3.76596	3.79687	3.80412	3.64738	4.04705	3.68583	4.05522	4.0201	3.71239	4.16332	4.05149	4.17748	4.05861	3.92336	3.71406	4.04295
216169_at	216169_at	3.58933	3.61837	3.65375	3.90875	3.86685	3.49361	3.52627	3.747	3.72861	3.7596	3.56231	3.84109	3.8221	3.7689	3.62039	3.71021	3.65662	3.5332	4.0156	3.79282	4.59855	3.82226	3.86807	4.04108	3.75516	4.72627	3.59335	3.49749	3.80789	3.84178	4.09467	3.86418	4.29656	3.5451	4.07252	3.85587	3.93868	3.58929	3.773	3.57704	3.79244	4.02178	3.82566	3.53432	3.98374	3.98714	4.00071	3.79383
216170_at	216170_at	4.98748	5.77882	5.52471	5.07385	5.01093	4.86234	4.35442	4.87772	5.3542	4.27545	5.72012	4.89787	4.83905	4.65628	5.41371	5.34533	4.41653	5.10166	4.43909	5.22376	5.16664	6.0776	4.70673	5.17502	5.62082	4.52757	5.32361	4.37655	5.63415	5.88618	4.81954	5.25589	4.85621	5.98184	4.86773	5.54724	5.08765	5.93594	5.40282	5.8545	4.91565	5.48632	4.52832	5.08716	4.71705	6.3884	4.44381	4.23711
216171_at	216171_at	3.36998	3.42483	3.53155	3.54845	3.52939	3.46818	3.39601	3.42061	3.51032	3.4273	3.24504	3.45665	3.45696	3.27658	3.5062	3.45704	3.21846	3.36774	3.55676	3.63914	3.50178	3.36068	3.48126	3.46834	3.54088	3.44925	3.37633	3.64891	3.53723	3.60535	3.46146	3.58577	3.3901	3.35678	3.46965	3.38991	3.27378	3.46609	3.49	3.42079	3.19469	3.35554	3.38835	3.29799	3.43729	3.49313	3.46079	3.25956
216172_at	216172_at	4.59603	4.66027	4.54338	4.58954	4.90357	4.5496	4.60123	4.73329	4.48635	4.35933	4.84417	4.96254	4.47344	4.58774	4.7428	4.39182	4.70706	4.54256	4.58055	4.48127	4.30825	4.4488	4.97166	4.83525	4.65212	4.78433	4.64457	4.66765	4.42374	4.85027	4.44852	4.37898	4.67381	4.32651	4.45757	4.5892	4.64729	4.39436	4.58765	4.7351	4.5037	4.61157	4.41193	4.58997	4.62162	4.38415	4.03039	4.53689
216173_at	216173_at	6.30308	5.7783	6.43263	5.48736	5.82144	5.99852	5.43255	5.30265	6.64175	5.44847	6.45018	7.04175	6.34356	5.97489	6.30504	5.95076	6.91206	7.02627	6.22392	5.75182	6.59464	6.78596	4.91714	5.65479	5.91709	5.22024	5.80311	6.68273	4.9634	6.21591	6.16174	6.81654	6.64557	8.28379	6.85971	5.40322	6.53782	7.15371	5.95846	7.1697	5.55894	6.17903	6.05237	6.93049	5.56959	6.92982	5.40077	5.31561
HCRP1	216174_at	5.71219	7.00954	5.00123	7.30522	5.26166	5.98188	5.29081	7.62605	5.80119	5.55426	7.66337	5.51577	6.83483	6.31385	5.63474	5.38072	4.75364	6.6382	5.65649	5.58801	6.1646	5.00526	7.00819	5.87714	8.57899	6.07488	5.15624	5.66014	5.29316	6.32246	6.70338	6.7081	6.1617	7.24868	6.50399	6.9818	6.71167	5.33629	5.67852	5.53148	5.1814	6.32545	5.71367	6.18105	5.10462	5.56338	5.48888	5.19031
216175_at	216175_at	7.21399	7.32414	6.73477	6.76484	6.46085	7.05214	6.79156	6.46242	7.01398	5.76182	6.93445	7.92978	6.72722	6.7692	7.18197	6.86531	7.79705	8.45888	6.47823	6.73569	7.10761	6.36047	6.37849	6.45746	6.83292	6.55564	6.70578	6.30046	5.73142	6.93681	6.48598	7.01747	6.63549	7.07698	6.74904	6.56476	6.95016	6.69952	6.6513	6.61434	6.03932	6.61246	6.18253	6.68078	6.55238	6.58169	5.85836	6.31659
HCRP1	216176_at	6.51444	7.73827	5.31088	8.65313	5.85119	6.41447	5.78755	7.80949	6.44843	5.98073	8.86245	5.95314	6.9189	6.41222	6.64383	5.85622	5.47635	7.24818	5.79825	6.07483	6.48485	5.82956	6.66056	6.35358	8.74304	5.99015	5.70176	6.19167	6.38387	6.71245	6.63155	7.34325	6.37184	6.76551	7.20442	7.47899	7.32469	6.31716	6.52232	6.52984	6.15718	7.45468	6.6161	8.14993	6.36843	6.46566	6.54024	6.09383
216177_at	216177_at	6.26997	6.66781	6.57839	6.62163	6.03332	6.58311	5.85342	7.58949	6.28008	7.04079	5.62193	6.88953	6.40687	5.92527	6.71188	5.72253	6.81897	4.51715	5.99667	6.25935	6.41118	6.71357	8.1973	6.24046	5.82885	6.72762	7.08041	6.55848	5.21277	6.17157	6.26309	6.80401	6.18579	7.52017	5.60972	6.52252	5.04641	6.62224	7.07798	5.84256	6.38798	6.48447	6.26005	7.36374	6.35353	6.64322	7.288	6.73198
ITGB1	216178_x_at	3.38599	3.42566	3.4369	3.78274	3.11218	4.30394	3.60667	3.46379	3.5202	4.14399	3.49569	3.33888	4.93275	4.01903	3.20524	3.26335	2.92771	3.89701	3.94356	3.39407	4.34267	3.44168	3.23276	3.4546	3.36524	4.6902	3.4037	4.08639	3.89775	3.33881	3.42048	3.31585	3.56391	3.19562	4.10268	3.13053	3.30605	3.27098	3.26032	3.59041	4.41237	3.5115	5.468	3.40864	4.70644	3.61687	4.95868	4.28299
216179_x_at	216179_x_at	4.56259	4.29778	3.91605	4.27983	4.40694	4.29422	4.59335	4.58549	4.03613	4.12442	5.12437	4.32509	3.95621	4.08079	4.02247	3.66822	3.8951	3.93739	4.03765	4.00617	3.76873	4.03922	5.14336	4.39365	4.25707	4.64442	3.90179	4.01806	4.21887	4.32751	4.62225	4.4798	4.42438	4.01653	3.69821	5.112	4.12065	4.19303	4.36943	4.17161	4.14635	3.87337	4.197	4.44851	3.82318	3.7919	3.62665	4.00435
SYNJ2	216180_s_at	6.2521	5.80909	5.49104	6.95264	5.26228	6.81008	6.93354	5.97865	5.88774	6.18986	5.35832	6.46528	6.09544	5.60154	6.62625	6.62343	5.99316	7.1005	6.19386	5.38501	6.79018	6.05878	6.05139	6.02308	5.39097	5.79793	5.48752	6.03818	5.68573	5.25593	6.26589	5.50449	5.16315	6.38536	6.81472	5.85471	5.4111	5.83222	6.3378	5.18072	6.53357	5.36328	6.05296	5.82562	6.92532	5.28667	5.25474	5.6875
SYNJ2	216181_at	5.52295	5.24327	5.07787	5.86942	5.03013	5.49978	5.16971	5.52398	4.94771	5.37451	5.18295	5.48502	5.23285	5.55697	5.65874	5.10049	5.02804	5.87333	4.74362	5.24981	5.62564	5.66571	5.07137	4.92479	5.01857	4.74484	4.89033	5.82896	4.8819	4.91347	5.39852	5.21155	5.16742	5.30367	5.27751	5.1904	4.98855	5.10564	5.08613	5.29384	5.58823	5.07745	5.1839	4.94123	6.1107	4.87067	4.61287	4.8801
SYNJ2	216182_at	4.10563	4.4937	4.10348	4.32795	4.55739	4.33028	4.63257	4.27303	4.28651	3.9436	4.22008	4.20427	4.37663	4.10323	4.1727	4.49693	4.23906	4.27975	4.42257	3.89776	4.28482	4.35197	4.34982	4.27079	4.60483	4.61327	4.18032	4.32365	3.91959	4.08817	4.18188	4.23384	4.40758	4.19376	4.65525	4.49008	4.26807	4.31251	3.93888	3.89625	4.17397	4.27838	4.05641	4.5472	4.11542	4.09378	4.0734	4.1264
TGM2	216183_at	4.67894	5.3567	4.9022	5.42188	4.61574	4.91263	5.57504	5.08681	4.72508	4.9449	4.8475	4.69013	4.98571	5.12796	5.24574	4.83347	4.75504	5.20836	4.91405	4.88983	4.84062	5.15723	5.22522	5.73541	5.40625	5.27083	5.0989	5.35136	4.448	5.16892	5.45604	5.20985	4.9584	4.69812	5.06234	4.89359	5.03903	4.95352	5.05096	5.15809	5.14443	4.71	4.98374	4.79795	4.82255	4.69438	4.66331	4.69774
RIMS1	216184_s_at	3.94096	4.25469	3.93135	3.88958	4.04097	4.45716	4.26618	4.00783	3.86224	4.38439	4.06862	4.04207	4.36687	4.20357	4.03545	3.87919	4.24275	3.8382	4.09109	4.27998	4.0358	4.06574	4.57367	3.99474	4.02476	4.11472	3.98425	4.2081	4.11959	3.41528	4.14987	3.98715	4.2517	4.28739	4.04127	3.88364	4.29277	3.55058	4.91689	4.16582	5.49661	4.13753	4.74702	6.15063	4.68857	4.17538	3.909	3.9013
FUT9	216185_at	4.03966	3.67773	5.15009	3.55289	3.95308	3.57119	3.95145	4.23018	3.99865	3.35949	3.57683	3.85926	3.66215	3.85427	4.04494	3.79666	4.52272	4.17328	4.17182	4.40883	3.86853	3.60874	4.19081	3.58454	3.68081	3.58521	3.78691	3.41456	3.84244	4.3172	3.90232	3.68901	3.83076	3.85772	3.65518	3.77764	3.37621	3.39716	3.74819	3.8074	3.25651	3.52844	3.44317	3.90434	3.50471	3.43011	3.79082	4.04841
216186_at	216186_at	5.7732	5.99514	5.84129	5.79685	5.91404	6.16832	6.00552	5.67148	5.34207	6.0709	5.86673	6.08448	5.7996	6.16552	5.78505	5.55617	5.91884	5.71198	5.36728	5.66708	6.09472	5.86157	6.32081	6.04495	5.94125	6.05422	5.88021	6.00981	5.62555	5.87475	5.582	6.18708	5.76589	5.78012	6.12319	5.93596	5.86874	5.8538	6.10395	6.01541	6.09287	6.27916	5.99552	5.93245	5.65561	5.63266	5.58587	5.86904
216187_x_at	216187_x_at	9.93601	10.0983	10.3929	9.96748	10.2044	9.90649	10.1243	10.5808	10.4222	10.3292	11.2029	10.1617	9.92872	9.97119	10.2795	9.59056	10.1804	10.3385	10.1804	10.2449	9.91406	10.6345	10.1588	10.1116	10.3854	9.85322	10.5178	10.157	10.2111	10.4332	10.2605	10.1405	10.292	11.1814	10.5388	10.3817	10.3386	10.7432	10.4133	10.6454	9.97737	10.3435	9.85875	10.6889	9.71832	11.0101	9.53824	8.74511
MYCNOS	216188_at	3.71432	3.64291	3.40582	3.86799	3.86967	4.11641	3.80442	3.68313	3.83747	3.46495	3.64148	3.76434	3.81666	4.01797	3.8056	3.80793	3.80923	3.71193	3.58049	3.65643	3.78387	4.06666	3.9077	3.69639	3.73049	3.78031	3.85297	3.8519	3.63622	3.52802	3.95769	3.76607	3.7582	3.61956	3.50671	3.74517	3.78382	3.86224	3.81725	3.64792	3.5061	3.67763	3.5321	3.66166	3.42477	3.67399	3.31327	3.4616
216189_at	216189_at	4.40017	3.92192	4.07685	4.04482	4.36457	4.27964	3.95407	3.96561	4.41715	3.94919	3.98262	4.20788	3.64195	3.95808	3.89009	4.08339	3.99043	4.45805	4.54871	3.70849	4.30097	4.19451	3.98727	4.31224	4.13532	4.10184	3.82163	4.2436	3.5759	4.27139	3.8369	4.14523	4.0757	4.59234	4.28836	4.35919	4.59786	3.83103	4.26279	4.61172	3.9879	4.28094	4.01707	4.30658	3.80888	4.575	3.85558	4.24155
ITGB1	216190_x_at	3.31826	3.32886	3.21201	3.53681	3.32083	3.5007	3.60329	3.42358	3.77888	3.7292	3.60581	3.2492	3.67797	3.66018	3.31981	3.68029	3.31032	3.98835	3.60001	3.49596	3.57486	3.38	3.52745	3.63327	3.43341	3.59625	3.59255	4.13541	3.7289	3.46146	3.43615	3.42358	3.07735	3.36433	3.71618	3.53645	3.45138	3.38633	3.58487	3.64367	3.81708	3.57438	3.80252	3.32031	3.8544	3.71942	4.11136	3.72061
216191_s_at	216191_s_at	3.42979	3.58349	3.9191	3.79929	3.56927	3.30204	3.61721	3.61105	3.51039	3.1852	3.49136	3.48928	3.32824	3.59265	3.2053	3.34033	3.53945	3.48621	3.90552	3.63684	4.39792	3.60446	3.47778	3.93908	3.61839	3.6004	3.55494	3.36963	4.00885	12.6238	3.42946	3.16766	3.49785	3.43375	3.66569	3.4622	3.40198	3.35427	3.29021	3.43382	3.42387	3.22676	3.28651	3.41976	3.30908	3.48187	3.33054	3.75852
FABP7	216192_at	3.69051	3.9666	3.78579	3.65586	3.58954	3.84128	3.75427	3.6927	3.82207	3.57438	3.72275	3.9545	3.89198	3.71444	3.7323	3.87076	3.75559	3.66392	3.57674	4.00653	3.82583	3.47925	3.81787	3.61083	6.36662	3.814	3.99071	3.72174	3.46211	4.19396	3.64541	3.98715	3.81273	4.01266	3.81089	4.1165	4.11031	3.70623	3.55931	3.90211	3.56467	3.75598	3.74246	3.69863	3.75667	3.37994	3.79608	3.65174
216193_at	216193_at	3.52189	3.93829	3.48807	3.70387	3.6545	3.72514	3.65647	3.88054	3.39914	3.45289	3.52141	3.94418	3.84269	3.74876	3.4852	3.65082	3.84622	3.62055	3.63322	3.7906	3.83828	3.56504	3.8555	3.50693	3.43675	3.87228	3.67788	3.64165	3.77608	3.73033	3.62952	3.93542	3.63689	3.62761	3.4389	3.46086	3.59373	3.61558	3.67672	3.54089	3.61351	3.64576	3.55774	3.29191	3.56877	3.71959	3.84058	3.72706
TBCB	216194_s_at	11.6576	10.3588	10.2776	11.2193	11.5319	11.568	10.9114	10.3509	11.0037	11.1528	10.7063	10.88	11.8927	11.3854	10.3117	10.264	10.8737	11.3027	10.5194	10.8547	11.5811	11.0621	10.1706	11.1197	10.8435	10.7823	10.5464	11.1218	11.1328	10.968	10.087	10.1649	9.76771	10.6845	11.0038	11.4058	10.5012	12.634	10.0802	11.3495	11.3341	12.1194	11.0216	10.5228	11.1817	10.5	10.9061	11.1348
ANK2	216195_at	3.72046	3.75365	3.80976	3.76276	3.67468	3.81128	3.7052	3.98842	3.87273	4.36263	4.5717	3.57329	3.75415	3.66686	3.91656	4.37219	3.54182	3.60103	3.69351	4.04086	3.97673	3.73843	4.20146	4.43644	3.76564	4.40317	4.05602	3.89694	3.75404	4.06999	4.1236	3.59942	4.00701	3.94853	3.60591	4.02607	3.76889	4.21515	4.06276	3.85074	3.88461	3.79579	3.9437	3.78025	3.78264	4.05453	4.44068	3.86544
216196_at	216196_at	4.87318	5.13913	4.84087	4.83251	4.62145	4.70706	4.40049	4.39794	4.33383	4.4604	4.7107	5.93174	5.55563	4.16394	4.76478	4.63957	4.44239	4.92534	4.67497	4.56957	5.36239	4.57673	4.74498	4.70456	4.62631	4.95205	4.83507	4.47468	4.36338	4.40519	4.6302	4.79503	4.88715	4.42101	4.48593	4.51348	4.7166	5.75552	4.78774	4.73993	4.60389	5.43914	4.94338	4.52997	4.78718	4.87007	4.27041	4.34902
ATF7IP	216197_at	5.74847	5.44967	6.33705	5.98877	6.31524	5.94589	5.54306	6.28704	6.22041	5.34353	6.85983	5.46718	5.8973	6.12659	6.51031	5.5577	5.58693	7.00583	7.91592	6.46185	6.27934	6.26875	5.48177	5.75312	6.20533	5.76913	6.43819	5.84023	5.712	5.78103	6.35052	5.84061	5.7691	7.23383	6.49476	6.33751	5.39216	6.71489	6.47848	5.85405	5.6604	5.9592	5.56774	6.64179	5.83569	7.23827	6.92173	5.34977
ATF7IP	216198_at	3.83073	3.85988	4.10595	4.29595	4.06921	3.76165	4.08348	4.03571	4.49203	3.81351	4.3123	4.06054	4.12838	4.1144	4.33165	3.71165	3.71225	4.84978	5.42951	4.69911	4.32436	4.44008	3.48398	3.8922	4.13039	4.53551	3.8774	4.00181	3.96758	3.96978	4.17162	4.20174	3.72822	5.41682	4.32091	4.40119	4.03343	4.07182	4.30283	3.66381	3.52564	3.91554	3.39972	4.07133	3.77895	4.57355	3.92958	3.64827
MAP3K4	216199_s_at	9.88593	9.825	10.0126	8.9341	8.7643	8.39899	8.79273	9.72923	9.2729	9.73399	8.25611	10.2731	8.76848	8.64108	9.51673	9.89298	10.0016	9.96469	7.93138	8.46719	9.72743	9.04208	9.48369	9.03525	8.61789	9.13643	9.20974	9.63879	9.32401	9.38204	9.35441	9.39558	9.25269	9.06036	9.44265	8.53776	7.88267	10.2489	9.24077	8.10602	9.20306	8.01262	8.80802	8.90491	9.54064	9.98104	8.87329	8.75035
PLEKHM1	216200_at	3.72429	3.56724	3.55581	3.47099	3.4171	3.90592	3.61029	3.76958	3.60606	3.49802	3.36347	3.29923	3.58432	3.87494	3.57052	3.87603	3.50381	3.3973	3.70317	3.6338	4.05174	3.31263	3.77759	3.76423	3.98151	3.5691	3.57043	3.69076	3.6296	3.46932	3.38493	3.62929	3.60452	3.52525	3.36472	3.45542	3.40256	3.20738	3.83755	3.98471	3.62897	3.87337	3.67056	3.38356	3.89827	3.6458	3.53301	3.4278
216201_at	216201_at	3.47671	3.77871	3.23267	3.43157	3.45851	3.31606	3.44294	3.37113	3.41762	3.59976	3.3968	3.46782	3.44789	3.37226	3.75132	3.23197	3.48715	3.44398	3.44507	3.52094	3.55478	3.52473	3.67452	3.5167	3.58089	3.80634	3.70806	3.53413	3.36366	3.71342	3.47091	3.46813	3.55298	3.38753	3.59727	3.2979	3.69693	3.40992	3.45839	3.77777	3.2226	3.52573	3.54021	3.85062	3.36766	3.39271	3.31284	3.59088
SPTLC2	216202_s_at	9.42958	9.39261	9.74374	7.10344	6.86389	6.9546	7.37453	7.66663	8.37984	8.85221	8.67527	8.99692	8.51732	7.95625	7.5165	6.49207	9.03131	7.88282	7.35937	6.99073	8.45215	7.82293	9.51536	8.38102	8.76891	7.63735	7.78383	8.73854	8.72911	8.38155	9.85838	9.22517	9.6966	8.64405	8.826	8.79057	9.20139	8.50147	8.61314	7.8723	9.21928	7.3345	8.94941	8.63746	9.2573	8.62698	8.25381	8.31325
SPTLC2	216203_at	4.951	5.50653	5.76679	4.57517	4.2541	4.39348	4.29832	4.64892	4.65357	4.57396	5.69002	4.67204	5.39785	4.88376	4.39479	4.03311	5.51745	5.68758	4.34245	4.30546	4.62777	4.42633	5.2768	5.00166	4.79125	4.68318	4.35189	5.0441	4.81868	5.21428	6.40252	5.53676	5.61242	6.24007	4.37372	4.80429	4.87138	4.78642	5.37126	5.23527	5.67314	4.88386	5.54933	5.78983	6.17331	4.94619	4.78885	4.50065
216204_at	216204_at	5.005	5.00774	5.1323	5.02899	5.12019	5.01142	5.74144	5.52549	5.05556	5.08509	5.16691	5.04418	5.18099	5.03827	5.02078	4.82216	5.08268	4.93756	5.07876	5.05785	5.2118	5.4496	5.50164	5.20978	4.99104	5.53872	5.62142	5.17561	5.28707	5.639	5.06688	5.47093	5.49853	5.34822	5.50561	5.39118	5.55394	5.21878	5.14169	5.29868	5.13003	5.09924	4.88918	5.37288	4.7609	4.93489	5.02074	5.2987
MFN2	216205_s_at	7.69635	8.58264	7.39583	7.14845	6.58882	7.6833	6.31292	6.40325	6.74436	6.79427	6.68873	7.36085	7.35922	7.35433	7.03481	7.09023	7.11139	6.56546	6.76829	6.51956	8.10687	6.52124	6.34614	6.64059	7.90173	6.71631	7.48029	7.16912	6.60302	6.32851	5.72591	7.57583	6.81915	6.53111	7.98035	6.69049	7.04935	8.07077	7.19391	5.75097	7.11037	6.32913	6.67807	6.09421	6.97733	6.47461	5.99105	7.09094
MAP2K7	216206_x_at	4.33094	4.16125	4.56166	4.63084	4.67185	4.34031	4.8138	4.45559	4.634	4.14886	4.59475	4.52201	4.56186	4.47689	4.64125	3.99033	4.50641	4.74811	4.30708	5.0255	3.96693	4.94346	4.44343	3.85585	3.87469	4.20237	4.53298	4.43287	4.22245	4.48428	4.25447	4.2005	4.11719	5.11269	4.76595	4.81379	4.55745	4.84152	4.52323	4.48276	4.18528	4.37968	4.25129	5.31499	4.41646	5.18929	4.03039	3.43675
216207_x_at	216207_x_at	4.43311	4.78041	4.30311	4.71723	4.79724	5.09256	4.89312	4.87288	4.49867	4.33501	4.77384	4.48516	4.73133	4.75457	4.85073	4.51067	4.41973	4.57647	4.74053	4.88742	4.67722	4.30748	4.82724	5.1178	4.47261	5.0575	4.94152	4.5611	4.35246	4.73138	4.41514	4.71405	4.23752	4.54785	4.32592	4.35926	4.42634	4.48501	4.6198	4.64883	4.41341	4.39206	4.41546	4.69446	4.37143	4.39277	4.06306	4.22587
ATF6B	216208_s_at	4.60752	4.86396	4.61617	4.73308	4.95812	5.22699	5.23575	5.28381	4.40567	4.65536	4.5034	4.93446	4.73742	4.6066	4.4751	4.68668	4.68244	5.10428	4.47	4.53915	4.73196	4.33994	4.71415	4.51173	4.31133	4.63237	4.76233	4.55542	4.50648	4.66818	4.50453	4.3899	4.74855	4.27234	4.45489	4.67573	4.60141	4.47067	4.95883	4.99788	4.86352	4.61264	4.80791	4.71638	4.71161	4.63002	4.50629	4.71436
LOC400084	216209_at	3.73515	4.00833	3.27789	3.6967	3.8415	3.80341	3.74289	3.60262	3.9027	3.60555	3.63683	3.70847	4.05345	3.97919	3.69463	3.8228	3.56463	3.58549	3.6181	4.07564	3.50869	3.6511	3.76082	3.79305	3.45985	3.74726	3.77556	3.85215	3.83322	3.84178	3.63829	3.87299	3.76274	3.66602	3.56956	3.70619	3.5652	3.74965	3.60698	3.69222	3.62063	3.42184	3.76211	3.60421	3.56632	3.61515	3.74853	3.91822
TRIOBP	216210_x_at	9.8239	9.91291	10.2532	10.2515	9.70087	9.53522	10.5412	8.89955	9.47471	11.0564	10.8503	9.83504	11.1727	10.0606	10.1943	8.67612	10.1305	10.3334	9.85338	9.55147	9.54144	8.00345	9.69783	9.38582	9.75026	8.5635	9.14389	11.3013	10.0709	11.3334	10.5692	9.57962	9.42362	9.48368	10.4666	8.71031	9.85928	9.69432	9.5364	8.81476	11.0306	8.84321	11.9029	9.5046	11.1058	9.99634	9.19932	10.301
216211_at	216211_at	7.46266	6.75356	6.88125	6.82176	6.94381	6.35714	6.4073	8.20427	7.16883	6.5859	7.88095	7.15395	6.4692	6.37398	7.39422	6.73933	7.22232	8.27619	6.74329	9.10107	6.99745	7.37433	6.42141	6.49118	6.97164	5.86161	7.64607	7.24503	7.29083	7.70745	6.97477	6.94674	7.69591	8.1939	7.52255	7.91894	7.49782	8.21828	6.84793	7.84474	7.15736	8.81414	6.57673	7.74876	6.9116	8.21701	7.44885	5.75617
DKC1	216212_s_at	10.0806	10.6607	11.713	10.2967	11.142	10.7593	10.0375	10.3853	10.0802	8.63215	9.15832	10.2654	8.74991	10.4551	10.6304	10.8691	9.92335	9.80602	9.27379	10.7261	10.1011	9.92243	10.0968	10.2637	9.79106	10.4603	10.1142	8.87939	10.2795	9.74597	9.06194	9.95512	8.78375	9.40934	10.05	10.2329	9.90888	9.88865	9.58783	9.22627	9.04316	10.6262	8.56485	9.49705	9.38747	9.53392	9.90353	10.236
NEK1	216213_at	4.02144	4.22978	4.14002	3.96559	3.95513	3.9766	3.61281	4.23986	3.60549	3.98274	4.00021	4.11763	3.82799	4.02042	3.94868	3.72183	3.76539	3.96565	3.86554	3.87359	4.25128	3.95411	4.05661	4.14279	4.16631	4.27202	4.13194	3.99863	4.18116	3.89579	3.78863	3.9157	4.11304	3.77701	4.14215	4.14583	3.86902	4.12052	4.19714	3.92656	4.37483	3.93586	4.09912	3.97138	4.04127	4.1365	3.95401	4.06394
216214_at	216214_at	3.26295	3.29585	3.32786	3.38785	3.52724	3.49347	3.5331	3.15127	3.26796	3.43004	3.46765	3.69192	3.41243	3.08931	3.25369	3.45147	3.35537	3.22673	3.17816	3.34692	3.3836	2.98021	3.49907	3.21776	3.50505	3.36259	3.72057	3.52478	3.38285	3.62482	3.46704	3.44126	3.49196	3.53537	3.70459	3.47208	3.40716	3.1986	3.42686	3.70259	3.55392	3.52489	3.42705	3.77965	3.17384	3.32283	3.28954	3.4752
RBFOX2	216215_s_at	7.8729	7.8916	8.72975	9.94805	9.45871	9.77631	8.49606	8.64888	9.04961	9.80613	9.85277	8.39376	10.7602	8.50976	9.13362	8.74376	8.61002	10.0673	9.29713	8.93594	11.0166	10.2781	8.05066	8.78486	9.00656	9.21366	8.52684	9.82065	8.89931	7.98216	8.63851	8.92068	8.17918	8.87062	9.42451	7.2165	7.97252	9.55697	8.28256	8.36334	9.80393	8.34173	10.5688	9.29195	9.94491	10.3242	9.83426	10.3506
SLIT3	216216_at	3.54838	3.69887	3.77921	3.64826	3.40132	3.74533	3.89498	3.55559	3.6974	3.62963	3.64224	3.55351	3.52145	3.40705	3.5176	3.4752	3.57706	3.49075	3.53093	3.6952	3.44205	4.27875	3.84077	3.62355	3.73757	3.5434	3.66236	3.94788	3.71849	3.687	3.57164	3.80584	3.61668	3.7775	3.67133	3.88149	3.86414	4.4092	3.79302	3.46131	3.44916	3.53069	4.53907	3.59937	3.76011	3.54393	3.46625	3.2054
PLCL2	216217_at	4.1254	4.41435	4.58207	4.25289	4.74656	4.43697	4.82723	4.58467	4.11362	4.1324	4.2094	4.68272	4.49513	4.44131	4.17479	4.30798	4.51009	4.50725	4.32268	4.21689	4.02673	4.22574	4.61569	4.41707	4.43835	4.90583	4.82082	4.03964	4.07266	4.14328	3.96731	4.1692	4.21539	4.04867	4.20917	4.19484	4.72134	3.99332	4.42889	4.28372	4.25471	4.55801	4.26329	4.42835	4.03551	4.28614	4.39806	4.40385
PLCL2	216218_s_at	3.37159	3.84452	3.40616	5.30838	3.56555	4.05388	7.10527	3.58703	3.35579	4.40346	3.38334	4.12053	3.82184	4.01046	3.64828	6.23637	5.57322	3.30415	5.44836	5.09273	3.53877	3.90055	3.53463	3.44617	3.30736	3.68843	3.59421	3.90772	3.68406	4.2557	3.31852	3.38803	3.6098	3.34574	3.29687	3.59264	3.6096	6.98959	3.46915	3.36041	4.8483	3.62282	5.30253	3.30962	5.66816	5.19765	5.92112	7.30476
AQP6	216219_at	4.85378	5.03977	4.80937	5.08646	4.91344	5.02504	5.46731	5.38596	5.01159	4.94405	4.99116	5.4257	5.24512	4.72747	4.9313	5.18419	4.92107	5.09936	4.66017	4.85005	4.75601	4.82295	5.31692	5.28395	4.89764	5.59997	5.42484	5.37658	4.83368	4.61611	4.99743	5.37531	4.9823	4.82869	5.00791	5.03631	5.67584	4.80514	4.99584	5.19303	5.07323	5.1679	5.00604	5.12313	5.30029	4.81402	4.99165	4.95955
ADORA1	216220_s_at	4.27557	4.33739	4.92222	4.60623	5.45324	4.60853	4.85983	4.82749	4.6106	4.12258	4.36972	4.83418	4.49618	5.06975	4.47697	4.62101	5.25448	5.45207	4.76261	4.68837	4.79233	4.58294	5.06525	4.35737	4.25723	4.50488	4.72842	4.41761	4.34358	4.95392	4.74981	4.51323	4.22172	4.42476	4.3314	4.63769	4.58927	4.51137	4.21797	4.29865	4.18868	4.5906	4.10212	4.47653	4.15484	4.10517	4.28884	4.64909
PUM2	216221_s_at	9.80304	9.29605	9.94174	9.01157	9.67077	8.92585	9.2565	9.27486	9.79608	8.96579	9.21866	9.93005	9.29954	10.4445	10.376	9.48122	10.1604	9.45223	9.40636	9.39709	8.38656	8.78784	9.78119	9.23746	9.74665	9.39399	10.0315	9.08151	9.01879	10.2855	9.50317	9.49809	8.69906	9.66151	9.3015	9.45933	9.80588	10.4593	11.2136	10.0227	9.0422	10.2341	9.58107	10.0348	9.35141	10.1736	9.7362	10.2873
MYO10	216222_s_at	6.2899	8.50594	5.04796	8.73427	7.96297	8.81073	8.2865	4.60929	7.27235	7.67894	4.25466	6.10787	8.35242	7.23552	7.56687	6.7569	5.65505	8.48642	7.61811	7.16825	8.1521	7.53481	4.36123	7.97006	5.95577	4.15678	5.61417	7.44931	7.70108	7.47602	4.64797	7.18423	4.74855	5.2059	8.91296	6.01499	6.96464	7.50626	7.66541	6.87755	8.48325	4.04938	8.59189	7.45134	8.82185	6.30463	8.10854	7.1609
CPN2	216223_at	3.35116	3.6152	3.09889	3.4418	3.56333	3.47322	3.78613	3.65171	3.42863	3.69743	3.46764	4.25394	3.18799	3.40295	3.54311	3.00731	3.23531	3.30724	3.22993	3.62866	3.35537	3.42999	3.8847	3.4116	3.35084	3.74486	3.70656	3.35739	3.30777	3.85435	3.25286	3.37407	3.23795	3.34244	3.36277	3.65155	3.48781	3.26681	3.29708	3.42875	3.53607	3.49198	3.29687	3.62683	3.49831	3.35802	3.47135	3.47199
HDAC6	216224_s_at	6.5139	5.72833	5.5428	5.54248	6.03226	5.64888	6.01003	5.48287	6.08079	5.46404	5.79922	5.64325	5.58852	5.90823	5.98591	5.77838	5.37941	5.37177	5.68035	5.51451	5.61919	5.58789	5.84509	5.31944	5.62629	5.44469	6.09734	5.85183	5.13334	6.25525	6.22272	5.65907	5.95558	5.56483	5.17209	5.60468	5.76471	6.06305	5.55862	5.56867	5.50681	5.3003	5.1523	5.65202	5.11814	5.92389	5.43289	6.22098
216225_at	216225_at	3.36688	3.50921	3.3915	3.75758	3.92931	3.80533	3.4852	4.21101	3.5081	4.00406	3.60204	3.35584	3.76869	3.76565	3.65843	3.47937	3.74062	3.95245	4.01255	3.33995	3.55731	3.8271	3.60968	3.51778	3.62998	3.80028	3.93507	4.13355	4.0521	3.58643	3.51981	3.37434	3.58787	3.51548	3.89411	3.53369	3.64306	4.16332	3.50119	3.43018	3.83941	3.59889	3.8034	3.52666	3.78395	3.82096	3.62968	3.75636
TAF4B	216226_at	5.00742	7.93449	4.65076	5.28348	5.36823	6.02141	5.36357	4.84897	5.08745	4.4413	4.47396	5.80226	6.05552	4.4656	4.9743	4.21849	5.35814	6.63806	5.64895	8.16173	6.68056	6.68581	5.18806	4.94737	4.62818	6.95831	5.88391	3.8381	6.27581	5.51538	4.00013	4.55726	4.37499	4.61908	3.90664	4.919	4.59157	4.34083	5.34577	4.81217	4.44336	5.01372	4.59776	4.99949	5.43053	8.15834	5.98013	4.86151
216227_at	216227_at	3.29174	3.34231	3.35618	3.57574	3.56237	3.35118	3.54769	3.32141	3.43358	3.32528	3.31094	3.36278	3.5611	3.48212	3.1601	3.60265	3.22916	3.19308	3.51737	3.15087	3.49871	3.46176	3.40687	3.51442	3.54279	3.36548	3.35042	3.34889	3.23339	3.41988	3.48917	3.27013	3.6706	3.27448	3.5422	3.54797	3.48897	3.37975	3.49864	3.27186	3.24714	3.29288	3.48842	3.33572	3.49747	3.16589	3.22711	3.44079
WDHD1	216228_s_at	7.56267	7.75659	7.83293	7.82859	6.60852	7.01858	6.91954	7.72142	7.95762	5.91418	6.18852	6.60601	6.47496	7.05722	6.96775	6.82944	6.29685	7.73905	8.02391	6.29227	8.50207	6.97564	6.23138	7.89166	6.86057	7.27625	6.82013	5.80412	8.47902	7.11936	6.54769	6.40423	7.96214	6.64581	8.01983	7.21434	7.39351	7.14834	6.64793	7.30314	7.00023	8.64625	7.01312	7.08896	7.4684	8.63124	7.62514	7.32027
216229_x_at	216229_x_at	4.93219	5.10623	5.4483	5.35623	5.28266	4.97598	5.24723	5.46331	5.33971	5.15814	6.09022	5.11709	5.03448	5.06907	5.19191	4.76003	4.87443	5.32948	5.07104	5.26443	4.9774	5.34754	5.39157	5.00355	5.41537	5.19645	5.74842	5.13548	5.18037	5.36436	5.18662	5.10341	5.20134	6.25413	5.48147	5.20534	5.43626	5.65631	5.36667	5.49982	5.15811	5.53793	4.86087	5.57052	4.91521	5.76727	4.68404	4.66136
SMPD1	216230_x_at	5.26658	5.10536	5.02247	5.36475	4.73717	5.37928	4.8401	4.21675	4.4708	6.68916	4.8819	5.37345	6.25015	4.45272	4.32611	4.63035	4.97192	3.91384	4.68114	4.54109	5.60049	4.69651	4.77765	4.27529	4.43383	4.40182	4.32417	6.03875	5.03016	4.32698	5.11254	4.68941	4.51161	3.97402	3.81231	4.35341	5.577	5.12843	4.76748	4.35004	6.63604	4.8579	6.31006	4.72434	6.92007	4.48219	4.81857	4.8891
B2M	216231_s_at	13.8011	11.4801	12.6757	13.6531	13.5693	13.335	13.7	12.0575	11.8707	13.7278	14.1802	13.3923	13.7894	13.6983	12.6264	13.9101	13.5391	13.9608	14.0343	13.3189	13.8316	13.7164	12.3999	13.7871	12.0863	12.7101	10.5397	13.8774	13.6276	13.6045	13.6953	12.3217	13.0119	12.9331	14.1942	12.4371	12.2534	3.85834	12.0455	12.4032	14.102	12.5197	14.1374	13.2867	13.8389	12.2589	13.3469	13.7229
GCN1L1	216232_s_at	9.73035	9.41819	9.09671	8.42365	8.16011	8.04924	8.79769	9.28311	9.15872	8.49556	9.52508	8.15748	8.52068	8.50462	9.3231	9.21792	8.04327	8.72664	7.79129	7.96463	7.94447	7.82503	8.83302	8.30102	7.74469	9.01803	8.34906	8.40054	8.38452	8.04309	8.86957	8.44412	8.67161	7.66997	8.45374	8.53853	9.37618	7.95079	9.31276	9.33501	8.91527	8.83861	8.43436	9.19974	8.9346	8.4396	8.77598	9.27754
CD163	216233_at	3.42546	3.36545	3.2398	3.67839	3.58643	3.67638	3.59257	3.57996	3.31717	3.26301	3.52734	3.56044	3.60452	3.75337	3.3538	3.28018	3.56938	3.36213	3.53475	3.79235	3.6873	3.56951	3.32821	3.47234	3.52683	3.58197	3.59704	3.50292	3.37971	3.58892	3.46417	3.44507	3.56223	3.36533	3.5992	3.41424	3.53079	3.30926	3.33375	3.68794	3.59262	3.29168	3.43818	3.56868	3.32599	3.60887	3.70541	3.55967
PRKACA	216234_s_at	4.02297	4.4881	4.53493	4.12042	4.93335	5.19343	4.13253	4.47109	4.3464	4.48903	4.02658	4.15532	5.08893	4.8324	4.53583	4.47968	4.56916	4.30429	6.1364	4.68032	5.15735	3.95359	3.77526	4.41186	4.39067	4.20971	5.03651	4.85989	4.0164	4.41553	4.25218	4.93491	4.21886	3.8433	4.65348	4.69201	4.57148	4.51323	4.10347	3.83333	5.29141	4.13307	4.05154	4.13109	4.90016	3.9953	3.95533	4.34511
EDNRA	216235_s_at	3.79007	3.6639	3.69652	4.21493	3.92458	4.20426	4.6254	3.77765	3.54859	6.44597	3.60904	3.87267	3.95826	3.67603	3.73279	4.45706	3.64756	3.64887	3.66182	4.25328	4.15151	6.36464	3.80155	3.72576	3.98841	4.10107	3.81312	4.82886	3.79719	3.70317	3.72632	4.21309	3.55604	3.63555	3.68658	4.02911	3.72923	5.72052	3.6282	3.78097	6.11029	3.80519	7.47605	3.68739	6.15723	6.8262	3.83903	3.79025
216236_s_at	216236_s_at	5.49208	5.30065	4.93257	7.6876	5.37645	6.12447	5.44953	6.72553	4.79523	8.14309	5.33423	5.36404	5.59455	5.57553	5.65419	9.20575	5.46641	4.54507	5.22772	5.48818	6.51299	6.84126	5.45704	5.46	5.41955	5.33017	5.858	7.86528	5.31673	4.92528	5.17906	4.58482	5.14791	6.14209	5.19671	5.46394	5.22363	5.07646	5.1842	5.7251	9.8888	6.04706	9.83888	5.2367	9.47769	5.56801	7.10408	6.86716
MCM5	216237_s_at	9.06808	10.6871	10.7055	9.38347	9.01441	9.64869	9.14821	8.85766	9.2404	8.00134	9.49971	9.19652	9.0054	9.74645	9.3102	9.19636	9.18009	10.7919	9.90557	9.50827	10.5406	8.78361	8.4851	9.23151	9.40511	9.20772	8.83996	8.2902	9.19849	9.22147	8.72413	9.29607	8.9013	8.86637	10.0207	8.56833	8.88236	9.09407	9.39547	6.97444	8.90534	8.60709	8.60106	8.94733	9.36165	9.63999	8.57187	9.15726
FGB	216238_s_at	4.48764	3.87995	3.84886	4.19564	3.90238	4.35828	3.78999	3.80735	3.95078	3.92937	3.6486	5.64214	4.07826	3.8698	3.98085	3.82542	3.91983	3.80285	4.04488	4.49272	4.22335	3.91869	4.33038	6.01992	4.14492	3.77777	3.95701	3.91694	4.02189	4.425	3.76382	3.90886	3.81736	4.11928	3.86997	4.20536	4.17888	3.78518	4.05771	3.74481	4.04156	3.82628	4.01174	4.02755	3.53503	4.02567	3.83139	4.57791
BBS9	216239_at	3.27586	3.78533	3.48648	3.85263	3.77301	4.07597	3.84594	4.18601	3.83579	3.90424	3.69165	3.77389	3.87994	3.76867	3.55384	3.55964	3.49462	3.93768	3.57054	4.04727	4.28526	4.00371	4.02185	3.76511	4.09028	3.84682	3.76349	4.16481	3.92757	3.7974	3.93824	3.94505	4.24231	3.95791	3.63232	4.12241	4.36693	4.06766	4.0985	4.23872	3.99623	4.21175	4.57289	3.5568	4.01808	3.7359	3.90218	3.49023
PVT1	216240_at	4.31945	4.00129	4.337	3.99894	4.15014	4.23304	4.11751	4.5388	4.14848	4.02907	4.22964	4.10742	4.2002	4.28653	4.18274	4.11477	4.4887	4.42102	4.21122	4.30062	4.59516	4.52953	4.37915	4.33264	4.71523	4.72984	4.27935	4.23818	4.1064	4.88045	4.32787	4.30867	4.28799	4.66369	4.38596	4.35656	4.68018	4.38754	4.41074	4.35328	4.09535	3.82469	3.96714	4.24352	4.07158	4.32499	4.11167	4.38481
TCEA1	216241_s_at	9.64278	11.5882	11.4956	11.466	11.2571	11.9937	11.9122	11.7745	11.716	11.6477	10.6153	11.4537	12.6757	12.1558	12.039	11.9665	11.3722	12.1312	11.9974	12.0894	11.3218	11.8267	12.0576	11.0723	11.221	12.4572	11.9635	11.4291	10.9306	10.8153	11.9987	11.6918	11.6482	11.949	11.6642	11.5299	11.7586	12.365	11.9506	12.2147	11.6018	12.4683	12.0453	11.5086	11.715	12.4697	12.0593	12.0539
216242_x_at	216242_x_at	10.2876	10.2651	8.39447	9.27689	9.79645	9.03006	10.1072	8.67511	9.16632	9.96582	8.95602	9.42772	8.8267	9.15227	9.15492	9.39135	9.68877	9.33749	9.25313	10.0979	10.5277	10.4485	9.79666	9.80458	9.68603	9.13018	9.35934	9.49951	9.74053	9.46579	10.0398	9.35294	9.11584	9.42983	9.64077	9.64691	9.91371	10.09	8.72086	10.0298	9.0416	9.0947	9.07421	9.21483	9.22161	9.38196	9.15086	9.36978
IL1RN	216243_s_at	3.92075	4.175	3.8937	4.45172	4.65056	4.11927	4.89917	4.00041	4.33951	3.93644	4.71511	4.45785	4.21041	4.40759	4.1704	3.92573	3.96484	4.91986	4.73606	4.02974	3.95932	4.05795	4.00766	4.55822	4.109	4.38521	4.17534	3.48651	3.65114	4.40522	4.43927	4.28957	4.05825	3.76865	4.49404	4.04425	4.20592	3.80995	3.96072	4.37611	3.87108	4.42521	4.03716	4.69495	3.82025	3.62476	3.73517	4.26914
IL1RN	216244_at	3.17853	3.07023	3.30258	3.19513	3.25464	3.44669	3.52514	3.10702	3.34763	3.24778	3.58358	3.56539	3.27893	3.06717	3.28003	3.27826	3.22709	3.46389	3.39274	3.18288	3.25182	3.25614	3.40068	3.33274	3.27596	3.31212	3.27511	3.1438	3.3341	3.17466	3.51393	3.05198	3.14163	3.32252	3.24132	3.16959	3.14433	3.28384	3.05735	3.1416	3.23991	3.09349	2.9915	2.99687	3.18945	3.08201	3.13072	3.16109
IL1RN	216245_at	3.75776	4.4305	3.7379	3.95205	3.70163	3.81735	4.02745	3.79	3.68815	3.79226	4.20564	4.10235	3.83518	4.0807	3.87653	3.95892	3.79667	3.8916	3.90944	3.8658	3.54692	3.74163	3.89959	3.73983	3.85352	3.89572	3.78237	3.52023	3.5809	3.78574	3.9902	3.76873	4.35931	4.06738	3.73658	3.80324	3.86978	3.85854	3.87138	3.82931	3.62141	3.76532	3.99796	3.93558	4.02174	3.92388	4.15524	3.83944
216246_at	216246_at	8.26287	8.1171	8.63581	8.88178	8.80272	8.84811	9.03698	9.11823	8.76384	8.65777	9.01202	8.44827	8.14891	7.92917	8.0891	8.2293	8.09607	7.71991	8.34193	8.9239	8.2336	8.60397	9.29307	8.24659	8.59768	8.6367	9.13591	9.00957	8.64822	9.06153	8.74874	8.69526	8.48238	9.4638	9.13654	9.10416	9.0778	8.62309	8.82649	8.77805	8.50464	8.57061	8.55581	9.02722	8.76616	8.79612	8.67674	8.31311
216247_at	216247_at	4.05708	4.74191	5.76679	3.7001	4.48302	5.57648	4.12054	5.87624	6.68365	4.48263	4.12814	3.86626	4.11402	3.74452	5.06885	4.03414	4.48611	4.2706	4.84937	4.89638	4.22053	5.8364	4.80906	3.99585	4.29048	4.8674	6.56396	4.03964	3.6748	4.44287	4.23265	5.03925	4.6668	4.34028	3.82527	3.63876	3.9582	3.857	5.91437	4.77269	4.93236	6.5808	5.88933	5.12959	5.15719	6.0967	5.48827	6.23919
NR4A2	216248_s_at	5.78825	4.89836	6.4505	6.69789	7.44669	5.23909	5.96842	5.12412	5.95808	6.47676	5.90918	6.57465	4.7017	5.67152	6.02605	5.34347	6.9395	7.14346	6.9244	5.95301	5.25394	6.01478	6.32452	5.60965	6.08212	7.65268	5.44872	4.59526	5.50353	4.86344	6.93921	6.1306	4.64724	8.51369	8.60484	9.57722	5.67236	4.16069	7.70124	7.04163	5.54069	4.85136	4.82502	4.84335	6.17394	5.27022	5.3189	4.79342
PVT1	216249_at	4.71465	4.09989	4.40017	4.56821	4.28888	4.22759	4.59685	4.64648	4.27075	4.02156	4.5556	4.67714	4.35282	4.4399	4.16082	4.5387	4.13379	4.50726	4.42754	4.96541	4.41749	4.33668	4.40625	4.43918	4.10496	4.97495	4.63745	4.08106	4.21014	4.48933	4.50245	4.20762	4.53689	4.2724	4.35505	4.68826	4.09809	4.40062	4.30405	4.17488	4.43708	4.33952	4.34126	4.55842	4.17593	3.78005	4.57456	4.29653
LPXN	216250_s_at	5.75038	5.84892	5.26049	9.2543	6.29518	6.02571	6.82615	4.72889	6.63867	10.7942	8.55565	5.29059	11.236	4.51701	7.91122	6.78095	6.19125	6.49174	7.66141	5.21112	8.45947	6.20924	5.01401	6.76425	6.10833	6.02087	5.75876	10.5102	6.45183	9.87913	6.41275	6.18105	6.48487	5.39704	8.2969	5.53339	6.1157	6.01869	4.93306	4.90884	10.8795	6.43665	6.93191	6.32188	11.9831	5.93883	6.04978	5.66638
TTLL12	216251_s_at	9.00738	10.4392	10.5762	8.75884	9.77277	8.41842	9.06692	8.74854	9.46943	7.82319	8.68282	9.82413	8.2617	8.94981	9.28574	8.98022	9.79706	9.26724	8.29338	10.3737	9.08977	8.34047	9.54486	8.45171	9.03651	9.70194	10.0018	7.81192	8.4924	8.62851	9.13579	9.05139	8.39945	8.2154	9.41714	7.81257	9.05683	8.2814	8.93813	8.02643	7.99081	8.35564	7.45479	9.43794	8.24304	8.34151	8.16549	8.56358
FAS	216252_x_at	5.42267	3.7664	3.39663	5.48918	4.30237	6.99583	5.94074	3.62527	3.63345	9.5594	4.12614	4.10632	7.41856	4.0378	5.53696	7.17295	3.26546	5.20009	7.27907	4.81316	7.92315	5.42219	4.24633	7.00476	3.55385	3.75122	3.56806	8.93806	8.22944	5.24561	4.7811	6.5301	8.02945	5.22422	7.1727	5.16687	3.35283	5.81278	2.98096	3.92081	9.39395	4.37582	9.4809	3.86428	9.01658	4.80504	4.02025	5.29815
PARVB	216253_s_at	4.26672	5.90941	3.63379	4.12146	4.04411	6.14561	5.0684	4.88674	4.89713	5.81318	4.53436	5.09036	6.83624	4.91853	4.66291	5.71901	4.12345	4.07908	4.30101	6.94193	6.4604	4.46657	4.39006	4.20912	4.43729	5.62294	5.48233	5.49652	4.84921	4.46524	3.81406	4.37965	4.05437	3.92832	3.79244	4.83564	3.70248	4.00893	3.87165	4.69116	6.05553	4.04222	5.85182	4.43745	5.84035	3.42407	5.64151	5.54852
PARVB	216254_at	3.25652	3.71557	3.56634	3.42373	3.53804	3.63801	3.36023	3.62914	3.72192	3.83448	3.67913	3.22105	3.70778	3.61668	3.69449	3.45434	3.15773	3.60157	3.41202	3.98439	4.00561	3.38075	3.65997	3.68714	3.41687	3.69541	3.63274	3.50769	3.37954	3.83946	3.51485	3.60526	3.32063	3.5345	3.45618	3.39956	3.30899	3.58907	3.35036	3.53528	3.53651	3.16165	3.68147	3.537	3.88912	3.4498	3.50318	3.60901
GRM8	216255_s_at	3.35522	3.40622	3.78148	3.65168	3.37056	3.56643	3.88952	3.53182	3.69889	3.56001	3.50512	3.4719	3.54392	3.57335	3.53254	3.54882	3.59575	3.6279	3.57064	3.53868	3.73237	3.57656	3.68478	3.66155	3.62998	3.77432	3.27914	3.5588	3.49119	10.0769	3.49865	3.68845	3.47174	3.57148	3.34464	3.53892	3.56674	3.48558	3.40482	3.90739	3.38844	3.57099	3.46635	3.65255	3.6364	3.48077	3.60181	3.6817
GRM8	216256_at	4.28405	4.09498	4.13671	3.96464	4.1574	4.2008	4.5334	3.99055	4.07031	3.68548	3.77947	4.27254	4.12396	4.20486	3.96317	3.96992	4.35143	4.35695	4.37773	4.36389	4.01505	4.03822	4.4627	4.29886	4.27857	4.31364	4.04149	4.1249	3.66634	5.92571	4.2644	4.28211	4.34028	4.0433	4.31689	3.88412	4.14923	3.97417	3.94735	3.82349	3.86362	4.05072	3.93472	3.87213	3.8695	3.83678	4.00215	4.13176
SERPINB13	216257_at	3.94707	3.79592	3.90099	3.75555	3.77265	3.73591	4.07311	3.63223	3.55573	3.7357	3.6293	3.81398	3.70949	4.05956	3.42924	3.54067	3.62834	3.77146	3.88016	3.88914	3.73908	3.81337	4.22443	4.15665	3.84739	3.88919	3.46085	3.69195	3.48627	3.88075	3.57087	3.55742	3.72298	3.86276	3.45413	3.73667	3.81616	3.65599	3.79419	3.89233	3.65936	3.72567	3.67698	3.74539	3.82797	3.74506	3.57187	3.75784
SERPINB13	216258_s_at	3.32764	3.28503	3.59059	3.34069	3.68583	3.46177	3.23812	3.35746	3.31986	3.09581	3.56419	3.39211	3.22881	3.21456	3.31094	3.2322	3.13007	3.11816	3.12514	3.34567	3.62043	3.2719	3.28454	3.406	3.35813	3.42325	3.27167	3.2825	3.10671	3.45554	3.49398	3.15549	3.37096	3.24749	3.27842	3.08044	3.40198	3.21062	3.53989	3.20859	3.16456	3.52047	3.31129	3.28916	3.1424	3.28498	3.4104	3.15782
LOC100506699	216259_at	3.46125	4.07911	3.63864	3.51289	3.57965	4.16813	3.81047	3.33611	3.47763	5.37763	3.55179	3.67999	4.21553	3.54982	3.72304	3.5725	3.605	3.542	3.48651	3.56087	4.12245	3.70465	3.50036	3.69425	3.51944	3.59681	3.58594	4.03226	3.56884	4.07718	3.50805	3.6987	3.5953	3.59593	3.39176	3.86896	3.84004	3.70723	3.65674	3.41778	5.1469	3.50895	4.21029	3.71727	5.39578	3.34207	3.40564	3.8965
DICER1	216260_at	4.9639	5.06959	4.40216	3.5868	3.84693	4.14896	3.92062	4.35741	5.26014	4.10737	4.6051	4.85486	3.72923	3.97936	3.98538	4.04643	4.71166	4.02487	4.0815	4.16834	5.60051	4.43562	3.81861	4.43221	4.13837	4.83856	3.41273	4.13181	4.22427	4.20274	4.07958	3.79148	4.74296	4.07601	4.53105	4.88724	4.38847	4.68596	4.069	4.41582	3.88452	4.81292	3.93259	3.97138	3.86887	4.00745	4.40171	3.73252
ITGB3	216261_at	3.89683	3.82099	3.73114	3.91971	3.59101	3.81517	4.30587	3.93128	3.9299	3.85405	3.91396	3.81656	4.17371	3.44223	3.9334	4.03221	3.87791	3.85926	3.579	3.88933	4.02579	3.89808	3.61122	3.9903	4.09782	3.66677	4.01789	3.87514	4.07349	4.06998	3.74132	3.88196	4.01504	3.64793	4.04184	4.103	3.94824	4.07556	3.78171	3.89689	3.88365	3.94342	4.04282	3.91746	3.98864	4.43812	3.7813	3.75473
TGIF2	216262_s_at	6.76312	6.53019	6.36263	6.54367	5.16858	7.00105	5.33354	7.8534	6.23471	5.02658	6.50935	5.50143	4.96873	5.00397	7.4561	6.57445	6.44845	5.89987	5.93504	7.33453	6.53758	6.87878	6.50772	5.06675	7.2852	5.90461	7.17689	5.746	6.36024	5.74455	6.55648	6.45114	6.32003	6.78753	5.4907	7.26526	5.8064	6.4931	7.446	8.00416	5.07166	7.92419	5.39181	5.92996	5.44968	7.42808	7.48955	7.37659
NGDN	216263_s_at	5.27529	4.41609	5.0081	4.36587	4.19234	4.22391	4.33818	5.39886	5.81507	4.23752	4.09739	3.71121	4.13148	4.17614	5.33925	4.11355	4.60062	5.4883	4.14023	3.1721	4.94751	4.49029	4.4576	3.93623	4.8187	3.72895	4.10422	4.09004	3.89946	4.5595	5.22033	4.79902	5.33662	4.62768	3.86319	4.39165	4.02735	4.44993	4.18308	4.49671	3.92865	3.82144	3.64454	4.38052	3.87736	4.66759	3.82062	3.63803
LAMB2	216264_s_at	7.77253	4.89067	8.62812	7.65468	7.28036	7.86017	6.84306	8.02892	6.41442	9.4454	6.8781	8.22954	9.58152	8.10668	8.09918	8.00606	7.6454	8.3941	7.56933	6.50328	6.99001	6.13822	7.56711	7.09903	6.37966	7.36591	6.54689	9.40824	6.88954	5.93825	9.41304	7.4855	8.59723	6.76408	7.46058	7.53047	6.98773	7.75469	7.49975	7.61628	9.439	5.86368	9.87827	8.80465	9.3812	8.71226	8.64582	8.10946
MYH7	216265_x_at	3.92601	4.04991	4.21605	4.31176	4.17361	4.08991	4.17816	4.08337	4.18881	3.73106	3.80964	3.96062	4.12199	4.17543	3.92978	3.84135	4.30422	4.03874	4.12963	4.08916	4.18705	4.27696	4.22358	3.91715	4.19154	4.53879	3.83671	4.27505	3.74607	4.69715	4.04889	3.91643	4.08137	3.90162	4.08404	4.19337	4.00105	4.21548	4.06314	4.16793	3.84622	4.10065	3.73044	3.93698	4.03212	4.04149	4.03466	4.21425
ARFGEF1	216266_s_at	6.90222	8.18864	8.73376	7.14808	7.67998	8.39312	8.06564	6.55651	8.69016	8.1189	7.55386	8.70773	9.77004	8.65958	8.51832	7.63487	8.77547	8.87823	8.60182	8.98348	7.50509	8.34187	9.37605	8.83971	8.70965	7.96815	8.52653	7.9228	8.39237	6.62954	9.0468	8.26079	9.49352	7.92964	8.15547	7.74338	7.96741	7.9847	9.73395	10.2729	8.90191	10.5552	8.59554	10.4576	8.78096	9.07178	8.91119	9.28617
TMEM115	216267_s_at	7.16781	7.50487	7.22125	7.86142	7.10185	8.02751	6.78595	7.07743	6.51602	8.08749	5.48964	7.25412	7.94753	7.09453	7.39573	7.96322	7.23972	6.42353	7.38971	6.45118	7.82318	7.32778	7.35905	7.1048	6.58555	7.37073	7.06691	7.90989	6.67562	6.72771	7.63031	7.40052	7.26378	6.71197	6.36036	6.75938	7.43281	7.82703	7.20801	6.44869	7.68559	5.71564	7.95161	7.04242	7.75174	7.39626	7.88901	7.80291
JAG1	216268_s_at	5.94341	8.03119	8.81185	11.3708	9.85367	7.38642	11.4014	4.86629	5.77803	5.71049	7.58031	7.3884	13.0327	8.55321	9.044	8.25074	6.87813	12.7645	9.83479	8.59628	11.673	9.6987	10.1856	11.512	5.74062	7.35	7.82133	8.11583	11.1311	8.75592	7.13858	4.63734	5.9634	5.18538	11.1049	8.90188	7.43901	12.097	5.29543	5.54252	9.26824	6.69545	12.633	8.08933	5.95119	13.229	7.21012	8.69188
ELN	216269_s_at	3.74224	3.78988	3.82251	3.92143	3.78567	4.20338	4.22797	3.80583	3.79346	5.20192	3.89183	3.7959	3.72823	3.88446	3.7946	3.77351	3.80204	3.68496	3.68671	3.64483	3.87631	6.4796	3.98395	3.77458	3.77122	3.77354	3.81593	4.47022	6.37662	4.43992	3.87251	3.81409	3.63379	3.59761	3.81541	3.72891	3.76865	3.89321	3.7378	3.9478	4.77395	3.75549	8.11742	3.74891	4.38695	3.43291	3.88823	3.67954
216270_at	216270_at	3.65257	3.76411	3.64976	3.65586	3.84862	3.6032	4.35565	3.7562	3.83097	3.7291	3.75169	3.46633	4.01181	3.82523	3.8999	3.86711	3.84622	3.4537	3.33735	3.61051	3.55463	3.5943	3.8716	3.7132	4.20564	3.65506	3.71353	3.80895	3.81884	3.53098	3.91024	4.16032	3.98905	3.55311	3.68958	3.74857	3.72942	3.52784	3.61551	3.35066	3.4799	3.84057	3.48841	3.56052	3.77662	3.45994	4.0072	3.76346
SYDE1	216271_x_at	4.14218	4.42478	4.14639	4.92556	4.82427	6.19037	4.31202	4.63812	4.51692	4.98788	4.41667	4.95139	5.92691	4.24878	5.32202	5.82227	5.55159	5.7691	4.5621	4.13382	5.58788	4.22115	4.27155	4.46441	4.15828	4.61591	4.42021	4.60611	4.17419	4.73873	4.74463	4.7603	4.38557	4.00641	4.53129	4.35045	4.42782	4.93837	4.23503	4.21704	5.28766	4.49852	5.40441	4.67594	4.8783	3.69685	4.63412	4.76595
SYDE1	216272_x_at	5.38353	5.50934	5.43033	7.29611	6.12146	7.61768	6.27515	5.6182	5.437	7.06746	5.60434	6.00148	8.39519	6.31686	6.12509	8.03488	6.26467	7.42071	6.12372	5.81237	6.78508	5.94453	5.91216	5.86186	5.67494	6.513	6.12346	7.7435	5.64855	5.78328	5.59126	5.78448	5.90956	5.13331	6.19528	5.55917	6.23329	6.60559	5.43841	5.42065	6.8831	5.51584	7.34378	5.20781	7.25822	6.11816	6.70786	5.8404
ZNF460	216273_at	4.65453	4.87805	4.82996	4.66083	4.57983	4.4894	4.77937	4.83028	4.86038	4.92028	4.7662	4.72068	4.71571	5.09058	4.82015	4.63125	4.55697	4.63122	4.55348	4.47177	4.80454	4.92549	4.96669	4.85923	4.77945	4.72334	5.10494	4.94615	4.73887	5.08504	4.95731	5.061	4.81737	4.99104	4.8407	4.5409	5.29792	4.88469	4.81424	4.89326	4.91507	5.06386	4.88622	4.99066	4.753	4.61071	4.55814	4.73527
SEC11A	216274_s_at	11.4924	10.9108	10.521	11.4975	11.5893	12.1354	12.4035	12.593	11.3301	12.0379	11.4406	11.7864	11.1403	11.7142	11.7928	11.5643	11.7652	12.0949	10.1998	12.09	12.4594	11.8273	11.8931	11.901	11.5438	11.4549	11.1923	12.0929	12.6427	12.019	11.9932	12.3771	12.0574	12.6188	11.2726	12.8552	11.1056	11.991	10.7955	11.453	11.9101	11.0755	11.6589	11.3745	12.0205	12.1907	11.8406	11.9157
BUB1	216275_at	4.76211	4.64978	4.50347	5.01553	4.52443	4.28721	4.55137	4.81959	4.89868	4.63463	4.96479	4.73044	4.6605	4.80258	4.76346	4.49627	4.81575	4.75221	4.80735	4.30681	4.49697	4.52178	5.0591	5.16497	4.74734	5.19479	4.96141	4.53685	5.27498	4.48445	4.57866	4.64865	5.26879	4.48487	5.01337	4.81408	4.75313	5.18132	4.63755	4.68918	4.56084	4.61063	4.5639	4.56585	4.55988	4.44072	4.63641	4.91205
ADAM3A	216276_s_at	3.39457	3.34735	3.38505	3.35668	3.55665	3.40466	3.44822	3.4805	3.40161	3.15501	3.51571	3.86253	3.77716	3.269	3.24634	3.49397	3.55124	3.32697	3.64646	3.46291	3.51028	3.61986	3.45008	3.10848	3.30804	3.72701	3.59824	3.38725	3.39034	3.49926	3.52034	3.63437	3.47193	3.25132	3.4755	3.48495	3.39847	3.23952	3.47669	3.16496	3.47987	3.3452	3.28031	3.43656	3.43196	3.39793	3.29511	3.37657
BUB1	216277_at	3.9544	3.70259	4.18127	4.31793	4.04725	4.15606	3.81128	3.96573	3.72155	3.70058	3.69297	3.8128	4.01822	4.21816	4.05146	4.01402	3.78732	4.00916	4.51511	3.81246	3.9568	4.08615	3.87132	4.35531	3.82204	4.15389	3.91095	3.63686	3.955	4.41325	4.02221	3.6401	3.86151	3.93578	3.80011	3.6911	3.62658	3.92497	4.29263	4.09755	4.15065	4.28164	4.27656	3.97196	3.93381	4.34745	4.18518	4.3016
216278_at	216278_at	3.83319	3.58511	4.44835	3.4859	3.34531	3.3954	3.15184	3.67551	4.12765	4.11713	4.01371	4.11419	4.52684	3.79834	4.01105	3.95977	4.92812	3.78217	3.5256	4.35264	3.79881	4.07971	3.89095	3.87011	4.14151	3.45952	3.72856	4.03549	3.92492	3.57945	5.66709	4.42053	4.01302	4.83262	3.49324	4.01806	3.7789	3.56924	4.41244	4.09522	4.08923	3.30052	3.6115	4.74853	4.007	4.68954	3.3733	3.51172
ZNF460	216279_at	4.38972	4.5854	3.87142	3.77922	3.81312	3.75033	3.70898	4.04668	4.22672	4.24274	3.84985	3.96876	3.77889	4.63265	3.71061	3.93255	3.4757	4.03557	4.61045	4.20331	4.1323	4.48577	3.58058	3.71382	3.96602	4.23273	3.61185	3.56456	3.92919	3.72356	3.40452	3.67283	3.84267	3.93227	3.93337	4.01396	3.94609	3.65589	3.83236	3.69994	3.86397	4.07694	4.12047	3.88607	3.78796	3.95439	4.50696	4.15835
DICER1	216280_s_at	4.60464	4.65795	4.81131	4.44249	4.0827	4.0183	4.27078	4.99124	4.96305	4.23865	4.90481	4.47872	4.22866	4.54924	4.33915	4.72948	4.07905	4.58762	4.30568	4.53793	4.68174	4.39444	4.85819	4.29109	4.76722	4.70266	4.73229	4.13403	4.53439	4.81673	4.49048	4.71424	4.42584	4.2006	4.62486	4.50846	4.34164	4.10606	4.37875	4.79341	4.38192	4.34734	4.26768	4.65008	4.7812	4.35823	4.22757	4.33037
DICER1	216281_at	4.00062	3.75024	3.77846	3.82498	3.54792	3.54754	3.76801	4.05672	4.08836	3.91543	3.81749	3.93547	3.72491	3.89552	3.97366	3.921	3.55852	3.91384	4.02982	4.33216	3.71999	3.77754	4.00271	3.63778	4.08286	4.04915	3.80871	3.58657	3.65813	3.76872	3.82077	3.97628	3.77647	3.98023	3.61498	3.84718	4.13166	3.97608	3.69606	3.77846	3.77199	3.69381	3.7217	4.00985	3.71544	3.83686	3.85021	3.33134
POLR2C	216282_x_at	5.08201	4.64719	4.96155	4.80877	5.15735	4.87585	4.88295	4.3983	4.55855	4.50244	4.8499	4.8852	4.55839	5.25982	5.17486	4.36128	4.68731	4.59582	5.26194	4.73948	4.9443	4.52716	4.46944	4.92571	4.80607	4.72577	4.41584	4.77202	4.595	4.49084	4.50322	4.6616	4.51338	4.84071	5.31923	4.7449	4.83013	4.94251	4.9096	4.72543	4.66898	4.91543	4.30382	4.74234	4.60179	4.53153	4.24983	5.08842
PVR	216283_s_at	6.17154	5.91067	4.99811	6.3058	6.63211	6.42944	6.12447	5.8402	4.50948	6.33013	5.0743	6.11619	8.08685	6.63919	5.0777	5.17762	6.09354	6.44142	6.47727	5.47137	6.18706	4.67903	5.34703	6.36696	4.61799	5.45278	5.42523	6.25486	5.83208	5.56349	4.5876	4.80845	5.34061	4.36776	6.18255	4.89944	4.17999	3.99664	4.70558	4.66819	6.57687	4.98164	7.47548	5.01327	6.57108	5.21017	7.1292	6.64431
216284_at	216284_at	4.54722	4.57645	4.40358	5.89388	4.94278	4.79938	5.07617	4.60371	4.52981	5.30603	4.39635	4.5757	4.71143	5.51061	5.34205	5.34502	4.89068	4.96046	5.70408	4.92633	4.97113	5.28926	4.40254	5.21178	4.69183	4.71221	4.83048	5.87082	4.86509	5.17013	6.10442	5.09535	4.58386	4.75949	5.5202	4.53807	5.44419	5.16309	4.62282	4.86705	5.11782	4.62091	4.53855	4.87414	4.72071	6.51127	5.0906	4.88172
DGCR14	216285_at	4.10988	3.92917	4.22605	4.24108	4.16346	4.86585	4.12952	4.08697	4.12617	3.91457	4.33301	4.14677	3.97777	3.83105	4.00713	3.86371	3.88794	3.87861	4.17487	3.92086	3.8759	3.90795	4.34982	4.07794	3.90056	4.42826	4.35747	4.23472	3.9739	4.2735	4.031	4.02244	4.01172	4.09141	4.06979	4.09881	4.28076	4.01394	3.96411	4.00643	4.23	3.99276	4.11441	4.19098	4.05708	4.06037	3.75317	4.20959
216286_at	216286_at	3.67796	3.85232	3.89775	4.42089	3.92976	3.73966	3.7509	3.97003	3.82658	3.85705	4.9443	3.63647	3.59794	3.88909	4.3675	4.65362	3.51105	5.26307	4.04233	4.46803	4.43969	3.91814	3.66838	3.72816	3.69915	5.27218	3.77894	4.4386	6.13224	4.83482	4.03188	4.21936	4.07847	4.07711	3.62985	3.79735	3.82724	3.82588	4.07631	3.75124	4.11175	3.66986	3.71197	3.54089	3.80881	4.24079	3.95115	3.8965
216287_at	216287_at	3.64432	3.70779	4.0978	3.61558	3.657	3.71258	3.6667	3.65411	3.57295	3.42778	3.80908	3.65564	3.49306	3.49133	3.30674	3.4964	3.4227	3.37528	3.69585	3.54631	3.62535	3.45572	3.83852	3.62959	4.03424	3.86122	3.8821	4.10924	3.71617	3.87888	3.59366	3.33527	3.77112	3.54528	3.57996	3.74797	3.39601	3.68058	3.68135	3.96927	3.81997	3.72924	3.79547	3.65375	3.67557	3.71529	3.60367	3.51221
CYSLTR1	216288_at	3.13765	3.24605	3.34924	3.38595	3.30433	3.19865	3.44073	3.42594	3.43469	3.34749	4.35329	3.41145	3.3626	3.09848	3.3506	3.096	3.3005	3.07957	3.31004	3.33415	3.18233	3.39648	3.29525	3.18483	3.43876	3.19064	3.21988	3.41598	3.11792	3.46905	3.08523	3.29038	3.22588	3.15282	3.44436	3.42577	3.55085	3.3691	3.32054	3.40479	3.20446	3.38237	3.12003	3.62274	3.0034	3.27666	3.10099	3.26515
GPR144	216289_at	4.08322	3.58518	3.85263	4.12395	3.93498	4.26737	5.10848	4.09263	3.98836	4.1199	4.31364	4.05468	4.15302	4.292	3.91713	4.31278	4.24663	4.31253	4.11638	4.18846	4.12002	4.13559	4.78328	4.01204	4.48474	4.85206	4.43996	4.24177	4.22416	4.12308	4.32706	3.78243	4.06428	4.08534	4.06408	4.33375	4.50106	4.15567	4.06044	4.02631	3.94412	3.82934	3.79384	4.30371	4.06911	3.71529	4.07655	4.47694
216290_x_at	216290_x_at	3.26323	3.395	3.58962	3.46611	3.35061	3.5212	3.67237	3.35476	3.34418	3.34502	3.92415	3.60179	3.49306	3.47816	3.42521	3.31162	3.26926	3.28648	3.35834	3.53479	3.20661	3.62401	3.41939	3.41966	3.44409	3.46771	3.72949	3.32626	3.44361	3.70164	3.41031	3.47153	3.27379	3.68267	3.54517	3.71635	3.28733	3.56813	3.41959	3.41792	3.42996	3.31547	3.20143	3.57748	3.45338	3.50348	3.15104	3.47011
ZNF440	216291_at	3.65829	3.82155	3.62499	3.77486	3.59036	4.08651	3.86177	3.91955	3.64587	4.14969	3.87646	4.71551	3.58138	3.65441	3.38936	3.53445	3.77839	3.53319	3.52857	3.68994	3.39399	3.80263	3.8555	3.64057	3.8715	3.88901	3.64762	3.69324	3.47328	3.37037	3.6286	3.79573	3.64575	3.5735	3.6932	3.5628	3.87206	3.61713	3.82027	3.89182	3.60604	3.66384	3.74082	3.60278	3.59208	3.53068	3.70402	3.77681
216292_at	216292_at	4.59263	4.64334	4.53167	4.42031	4.5317	4.34674	4.26335	4.14513	4.63544	4.08749	4.63322	4.28214	4.20061	4.26107	4.63388	4.23724	4.9595	4.32794	4.45356	4.78423	4.31931	4.62574	4.57423	4.51263	4.35068	4.58565	4.28263	4.22131	4.22337	4.16818	4.33945	4.37347	4.4165	4.49022	4.42746	4.72802	4.71277	4.20773	4.67837	4.74713	4.17056	4.40459	4.69012	4.66933	4.48466	4.43348	4.21175	4.22891
CLTA	216293_at	4.28094	4.86948	4.73274	4.69919	5.2055	4.84781	5.0073	4.93458	4.56949	4.964	4.52709	4.59288	4.63375	4.84337	4.74797	4.62051	4.74971	4.22436	4.68667	4.755	4.48187	4.47947	5.09655	4.5494	4.4742	5.20187	5.13579	4.50131	4.33254	4.92928	4.489	4.99779	5.00498	4.3768	4.41603	4.64081	4.7252	4.44952	4.38342	4.57114	4.60905	4.50575	4.81494	4.95635	4.46951	4.1131	4.25642	4.36302
KIAA1109	216294_s_at	5.85988	5.38977	5.93348	5.57191	5.63557	5.65332	4.95303	6.45298	5.68893	6.52833	5.00528	5.39854	6.33472	6.30502	5.74225	5.31471	5.01243	5.5209	5.78387	5.62465	6.12924	5.94985	5.33373	5.25343	6.40185	4.56123	5.79125	6.42072	7.03133	5.38839	6.12654	5.61148	6.11138	5.58417	5.63317	5.72762	5.94811	5.88112	6.7507	6.58691	6.41969	6.44536	6.46138	6.43663	6.58405	6.50661	6.35057	5.86013
CLTA	216295_s_at	12.5235	11.6975	12.4244	12.5121	13.4541	12.8938	13.2556	12.2628	11.479	12.4073	11.3906	11.9774	11.5007	12.0648	12.8167	12.6872	11.7516	11.4025	12.3678	11.7894	11.6777	12.3353	12.1839	12.0371	11.948	13.0559	12.6319	12.2566	11.4196	11.6517	11.9518	12.0246	11.7648	12.1402	12.9484	11.6712	12.0895	11.9559	11.1234	11.9288	12.6938	12.0402	12.343	11.8435	12.5894	12.2025	11.5099	11.7527
CLTA	216296_at	4.90916	4.86879	4.6794	4.9333	4.81705	4.75712	4.94022	4.58594	4.49929	4.49769	4.62533	4.8587	4.809	4.83521	4.57468	5.25239	4.92202	5.11617	4.64698	5.25769	4.87716	4.67389	4.6805	4.61462	4.89708	4.73217	4.85134	4.696	4.24814	5.26294	4.40969	4.59744	4.52526	4.87806	4.61796	4.78855	4.88114	4.80795	4.49335	4.73125	4.72668	4.42204	4.68894	5.01104	4.61475	5.10645	4.37569	4.43097
216297_at	216297_at	4.01147	3.97182	3.99903	3.6601	3.60466	3.54851	3.33756	3.55118	4.02297	3.60706	4.63775	3.35584	3.72619	3.5168	4.00359	3.6796	4.07277	3.71193	3.67712	3.82535	4.06081	3.77638	4.31167	3.47504	4.1249	3.69799	3.65747	3.6136	3.74428	3.92961	3.563	5.05106	4.0586	6.74196	3.83457	4.10534	3.7909	3.53723	3.76509	4.04735	3.44558	4.06414	3.56444	3.91516	3.52519	3.70561	3.67113	3.55407
216298_at	216298_at	3.23989	3.6226	3.4902	3.3192	3.34994	3.35933	3.58864	3.21298	3.49446	3.29584	3.60341	3.46787	3.54786	3.49157	3.39858	3.27067	3.2732	3.3485	3.35652	3.59352	3.37429	3.21373	3.31276	3.43714	3.44488	3.67504	3.34462	3.4721	3.55251	3.3231	3.48507	3.48514	3.35213	3.64486	3.31744	3.34382	3.56784	3.42732	3.4789	3.2924	3.32743	3.19673	3.37033	3.34126	3.50891	3.56879	3.28601	3.15153
XRCC3	216299_s_at	5.75637	6.94703	5.88347	6.08993	4.41398	5.43417	4.57773	4.81031	5.96142	4.18717	4.58883	5.55226	4.34838	5.75755	5.43144	5.52597	4.86517	4.8338	5.18156	4.51976	5.45773	4.83546	4.9006	4.5136	4.42167	4.94295	4.52112	3.82283	5.01451	4.26573	4.60053	4.68006	4.73885	4.50776	4.8323	5.34857	5.49933	4.88363	4.8245	4.55511	4.35142	5.41528	4.31919	4.59987	4.3773	5.55786	4.50028	4.40339
RARA	216300_x_at	7.47783	5.99073	5.54777	6.12174	6.34502	6.03532	5.98575	7.34417	6.55746	6.23971	6.18302	6.58836	5.78699	6.68812	6.37028	6.16233	6.93537	5.62528	5.90682	6.27126	6.00129	6.10353	5.74831	6.60185	7.29243	5.94253	5.62072	6.16124	7.20404	5.97882	7.00032	5.89017	6.51834	6.48841	6.47041	6.22876	6.3947	6.45473	6.02048	7.03371	6.1134	6.78071	5.82226	5.98597	5.65688	5.42761	4.99082	5.74621
216301_at	216301_at	3.84788	4.07043	4.07028	4.43003	4.06948	4.1572	4.46771	4.53312	4.26004	4.46882	4.09292	4.33629	3.6084	3.99369	4.45072	4.02107	4.30378	3.66572	3.99449	4.11844	4.12891	3.78261	4.0897	4.00399	4.06571	4.24862	4.24347	4.12787	4.08732	4.17481	4.13849	3.88897	4.68985	4.50692	4.14299	3.97798	4.09434	4.27908	4.11929	4.28627	4.21785	4.25247	3.89893	4.158	4.04127	3.91681	3.7958	4.45386
216302_at	216302_at	5.1124	5.02065	4.79912	4.86022	4.62838	4.88455	4.97474	5.48532	4.91773	5.08684	4.90601	4.96961	4.88162	4.7288	4.72402	4.41187	5.01554	4.79225	4.99021	4.47701	4.69963	5.14937	5.42691	4.94064	4.70179	5.1496	4.70998	4.94153	4.61041	4.96841	4.92473	4.91589	4.88436	4.6749	4.78003	5.06689	4.71117	4.77263	5.06879	5.2066	5.33636	5.01528	4.882	5.06208	5.05791	4.76941	5.08177	4.83066
MTMR1	216303_s_at	4.31073	4.77328	4.38351	4.17357	4.79443	4.3563	4.6852	4.66461	4.07697	4.44737	4.09385	4.37546	4.36521	4.42306	4.25022	3.94325	4.34741	4.20101	4.14083	4.62325	4.23023	4.20342	4.37859	4.40085	4.20715	4.71879	4.24635	3.9843	4.59013	3.98727	4.28337	4.42154	3.96228	3.96204	4.69406	4.38886	4.96842	4.13782	4.25827	4.27811	4.34055	4.33042	4.18558	4.30903	4.334	4.12078	4.17036	4.12016
YME1L1	216304_x_at	11.2458	10.7293	11.1965	11.0546	10.9231	11.4748	11.536	11.9024	11.353	11.385	11.1787	10.9534	10.9337	11.6649	10.8739	11.4279	11.0209	12.016	11.4154	11.4178	11.133	11.6336	11.4211	11.4955	11.3916	11.2429	11.9346	11.2445	11.8344	11.3559	11.2963	11.0515	11.16	10.9257	11.8447	11.6197	11.8035	11.1626	11.2738	11.6588	11.2471	11.9472	11.2425	11.1571	11.2938	11.3218	11.3857	11.0391
GCFC2	216305_s_at	8.27111	7.83061	8.70207	7.98802	8.27451	7.23519	7.96929	7.9619	7.82821	6.96977	8.48201	8.02769	7.62202	8.24076	8.43421	9.48878	7.91846	8.54236	7.86109	7.40042	6.7746	7.08642	8.47715	8.06626	7.76757	9.25906	8.95914	7.94863	8.54105	8.42457	7.6416	8.40952	8.21157	8.64282	8.15082	7.54247	9.31234	7.96804	8.08951	6.76337	7.35797	8.26754	7.22818	7.7243	6.99736	8.6848	7.87338	6.96428
PTBP1	216306_x_at	11.7874	11.9629	12.0727	11.9326	12.0605	12.108	11.6899	12.0089	11.702	10.9764	11.2224	11.6533	11.3816	11.9293	12.1635	11.8756	11.596	11.8866	11.8462	11.0676	11.6296	11.913	11.7515	11.6775	11.5637	11.8542	11.4764	10.9274	11.6142	11.9178	11.4507	11.3574	11.2079	10.9563	11.829	11.515	11.7622	10.7604	11.8819	11.7814	11.5771	11.8911	11.3942	11.7521	11.6496	12.2618	11.7515	11.9896
DGKB	216307_at	3.11983	3.15297	3.10948	3.15491	3.53402	3.30096	3.22897	3.20861	3.3069	3.32389	3.24545	3.40648	3.21042	3.4597	3.20275	3.3615	3.36702	3.16664	3.01001	3.25731	3.30991	3.25909	3.56346	3.42471	3.48463	3.23972	3.23033	3.24172	3.46203	3.15771	3.25418	3.3965	3.32021	3.62942	3.17187	3.23699	3.3801	3.34281	3.22235	3.23475	3.50476	3.40073	3.18364	3.14984	3.13644	3.34241	3.12703	3.32201
GRHPR	216308_x_at	11.1289	10.6701	11.0173	10.1992	11.1442	12.0044	10.2271	11.1408	9.86878	10.1722	10.2511	11.3181	10.2199	10.4623	10.2668	10.8658	10.8242	9.62534	10.5683	10.9027	9.94664	10.34	10.3777	9.69433	10.2906	10.5697	10.9134	10.525	8.64363	9.66914	9.87414	10.3586	10.1278	10.443	10.9577	9.89777	10.4546	9.97297	8.94678	10.1465	10.0443	10.2897	10.1467	9.72579	10.0431	9.79726	9.99898	10.7705
JRK	216309_x_at	7.9779	7.8764	7.75621	7.71744	7.63002	9.02329	7.60726	8.60846	8.21943	7.45219	8.43404	8.1206	7.74663	7.7821	7.81204	8.95127	8.02263	8.9705	8.49515	8.84774	8.48261	7.69787	8.2008	6.9141	8.23229	8.13236	8.64766	7.90826	7.2625	7.46483	8.29794	7.80329	7.90462	7.73348	7.35451	8.11335	8.13468	8.39403	8.66529	8.62122	7.60851	6.53555	7.41617	7.98609	7.60116	7.89834	7.78511	8.51079
TAOK1	216310_at	6.05795	6.21012	6.41277	6.47144	6.59958	5.89152	5.90102	6.56664	6.34645	6.16053	6.73089	6.83051	6.26371	6.44575	6.22539	6.05563	6.81478	5.98996	6.43606	6.45523	6.21265	6.64677	7.425	6.41696	6.89123	6.13177	6.65834	6.28668	6.41518	6.95588	6.54106	6.34203	6.93373	7.68496	6.32432	6.48874	7.34346	6.80679	6.39768	6.94522	5.94396	6.33892	6.17123	6.43721	5.92944	6.8883	6.11981	5.69923
OVOL3	216311_at	3.91739	4.31217	4.19861	4.18368	4.01284	4.7008	3.84428	4.03489	3.97176	4.15016	4.24073	4.14743	3.77983	4.2111	4.00554	3.70301	3.94783	3.78365	4.18121	4.02739	3.99287	4.03292	4.10625	3.81666	4.14492	4.22165	4.51878	4.2878	3.82915	4.5309	4.2559	4.20239	4.57726	4.05742	3.86796	3.72385	4.1876	4.13549	4.03232	4.13401	3.96748	3.90266	3.97477	4.00677	3.73518	3.97085	4.25592	4.23923
ATP2B3	216312_at	3.94747	3.85929	3.93738	3.69601	3.81614	3.9374	4.55503	3.7944	3.58827	3.96511	3.71665	3.61815	3.7821	3.86297	3.73942	3.90945	3.91428	4.28576	3.67712	3.87713	3.93045	3.90674	4.07115	3.93746	4.1614	4.05231	4.14811	3.93153	4.11721	4.67479	4.25132	3.88165	3.9617	3.73675	4.12776	3.94718	4.02464	3.72734	3.76233	3.75754	3.57871	3.89024	3.73752	3.87459	3.74691	3.54851	3.6836	3.87458
PCDHB17	216313_at	3.55167	3.4046	3.26968	3.28957	3.48536	3.62166	3.60286	3.43484	3.42034	3.45568	3.32382	3.71614	3.66741	3.60398	3.41251	3.82982	3.62887	3.49937	3.53805	3.92052	3.59652	3.55367	3.3904	3.85301	3.46666	3.26653	3.55832	3.30512	7.09687	3.77445	3.96911	3.64861	5.01571	3.5741	3.22557	3.39227	3.73864	3.33877	3.58568	3.34944	3.47421	3.46402	3.41538	3.31411	3.5604	3.28847	3.40018	3.43675
CRISP1	216314_at	3.60072	3.59497	3.41077	3.39053	3.46063	3.58298	3.64185	3.69773	3.54555	3.4014	3.44446	3.27605	3.50609	3.40094	3.40548	3.48128	3.6168	3.26567	3.55055	3.44584	3.3894	3.87486	3.59299	3.56224	3.5471	3.7507	3.57562	3.41811	3.51835	3.56623	3.58459	3.27104	3.55298	3.37086	3.60068	3.63637	3.60191	3.44086	3.5905	3.52673	3.56796	3.49376	3.36857	3.30183	3.22056	3.36531	3.58072	3.50652
216315_x_at	216315_x_at	6.76111	6.01041	5.41437	6.37533	5.23848	6.00358	5.88014	6.0679	6.69087	6.19235	6.03584	6.383	5.6994	6.49602	5.19304	6.09013	6.47561	5.11214	5.78655	7.0461	5.68515	5.40326	5.90847	5.96615	5.71808	5.83754	5.82336	5.86994	5.51189	5.51914	6.04485	5.7516	5.28793	5.65662	5.78359	6.95957	5.32368	6.21636	6.79894	5.69498	6.13846	5.53386	5.69825	5.64644	6.04744	5.52222	6.36142	6.8222
216316_x_at	216316_x_at	5.87976	5.5831	5.67223	4.84709	5.31466	5.26855	4.97703	5.31656	5.39371	6.27397	5.86979	5.47708	5.3777	5.31142	5.35803	6.00352	5.47427	4.96572	4.89499	5.02425	4.77064	5.05144	5.91119	4.87444	5.07271	5.10304	4.93629	5.41863	4.87527	5.82006	5.68526	5.47475	5.82283	5.16057	5.16521	5.13713	5.39053	5.17593	6.17612	5.94436	5.13945	6.9542	4.66823	6.12357	6.83915	5.32526	5.7308	5.42889
RHCE	216317_x_at	5.17391	5.42862	4.8276	4.63653	5.26607	4.69051	4.8337	4.79969	5.06544	4.91463	6.18869	4.92953	6.08867	4.59917	4.7883	4.9367	5.17818	4.91017	5.30805	5.29016	5.56713	4.87366	5.05128	5.02018	4.89708	5.26174	5.45849	4.92494	4.73887	4.72803	5.11344	6.30034	5.26658	5.10802	5.94196	5.15861	6.05211	5.95904	5.43664	4.84773	5.1936	4.98956	5.41866	5.10016	5.2277	4.79075	4.57604	5.14472
IGHA1	216318_at	3.73167	4.16074	3.71181	3.86572	3.83702	3.79897	3.67424	3.69594	3.74421	3.8851	3.59019	3.75623	3.78785	3.70663	3.57663	3.90608	3.94134	3.49479	3.91414	3.68683	3.91553	3.79111	3.81805	3.66155	3.87643	3.84705	3.61768	3.73254	3.59154	3.92884	3.83249	3.53373	3.63942	3.5536	3.72426	3.85193	3.73659	3.4391	3.78411	3.47165	3.52225	3.53097	3.60874	3.88585	3.58282	3.45494	3.71807	3.8344
216319_at	216319_at	3.48133	3.45185	3.7556	3.50953	3.85453	4.00439	3.7402	3.99335	4.50515	3.68743	4.47721	4.08921	3.63571	3.66954	3.52219	3.27598	3.4133	3.8578	3.96265	4.02238	3.59956	3.9528	4.6297	3.62226	3.81017	4.0795	3.98443	3.38783	3.61624	3.82392	3.71464	3.72658	3.75216	3.9337	3.74127	3.79015	3.90916	3.57565	4.07928	3.92423	3.72127	3.82619	3.61043	3.50715	3.53405	3.66989	3.36399	3.74643
MST1	216320_x_at	5.89778	6.32316	5.96335	5.99812	6.19092	5.58307	6.58956	6.76395	5.89166	6.61635	5.79871	6.86013	5.852	5.87205	6.06719	5.75461	6.58477	6.0827	5.38509	5.85967	6.91542	5.71544	6.40411	6.40077	6.75268	6.35276	7.04694	7.02621	6.34746	6.94894	6.83259	8.62397	7.58967	9.12701	5.82951	6.94954	6.33675	7.39074	6.20124	6.42184	6.189	6.04041	5.96749	6.16347	6.01433	6.26089	6.57036	6.16892
NR3C1	216321_s_at	8.81476	7.35345	10.283	10.4676	9.15027	11.1892	9.09946	7.73279	5.94814	11.6269	5.63993	9.08081	10.8445	8.82865	8.01185	9.90627	8.35902	9.17305	9.95956	8.87129	10.0888	11.7334	10.5082	7.29123	9.80873	8.4149	8.24138	10.6022	9.44016	4.65291	7.37106	8.34297	6.74069	8.31858	9.3544	9.85867	8.17293	10.7304	7.96765	6.96492	10.4124	9.61198	10.3414	8.41024	11.3293	4.37951	11.3867	9.31305
CD58	216322_at	3.23816	3.19275	3.45896	4.18323	3.46866	3.49104	3.71876	3.26535	3.24146	4.08457	3.8603	3.46919	3.43119	4.04821	3.05806	3.31542	3.54017	3.6271	4.0389	3.30188	3.51231	3.53482	3.61105	3.79635	4.0194	3.66499	3.52613	3.66085	3.75187	4.06891	3.20524	3.45938	3.43763	3.92439	5.26834	3.53044	3.50764	3.80679	3.04013	3.29557	3.39702	3.14	3.42772	3.33865	3.17118	3.37641	3.60905	3.06189
TUBA3D	216323_x_at	7.40486	7.11305	7.49168	7.81688	7.44288	7.80252	7.42841	7.2264	7.34196	7.39829	7.29746	7.2244	7.74062	7.61488	7.31215	7.47225	7.26685	7.08957	7.14028	7.16537	7.31954	7.32964	7.01745	7.27002	6.71458	7.3542	6.99086	7.27525	7.24029	7.53419	6.71755	7.26855	6.93594	6.73781	7.4067	7.27005	7.01882	7.15838	7.23519	7.06599	7.70484	7.68604	7.79232	7.09832	7.68599	6.83812	7.44189	7.47462
216324_at	216324_at	4.21835	4.07129	4.04289	3.80973	3.96486	4.44768	4.05391	3.59437	3.63596	3.8251	3.82575	4.24731	3.78812	3.76174	4.11863	3.98487	3.76381	3.82817	4.18938	4.02044	3.66528	3.70139	3.76082	3.9517	3.88285	3.59847	4.10858	3.69912	3.91718	4.19678	3.89391	4.03146	4.12989	3.99463	4.01412	4.05938	4.19986	4.14628	3.79762	3.70408	3.77372	3.84712	3.88891	3.68889	3.74954	3.90484	3.93073	3.7219
RTEL1	216325_x_at	4.83633	5.06339	4.39748	4.58148	4.54316	5.00354	4.45177	4.62915	4.4614	4.68384	4.57993	4.75107	4.72068	4.58136	4.7166	4.9792	4.69598	4.44614	4.27395	4.75793	4.44178	4.22171	4.36716	4.59709	4.45704	4.53322	5.08495	5.17734	4.24763	4.99946	4.82702	4.20664	4.65528	4.39127	4.50595	4.68273	4.40239	5.0597	5.05973	4.17972	4.88075	4.7892	4.47217	4.66717	4.61705	4.36152	4.65103	4.60144
HDAC3	216326_s_at	9.0176	8.94908	9.08387	9.30888	9.27553	8.99537	8.39474	8.03129	8.67678	8.5843	9.55338	9.34403	9.43646	8.90871	8.53402	8.8559	8.99792	8.78007	9.03442	9.21203	9.3405	9.03976	8.87194	8.70092	9.78288	8.91893	9.33458	8.53378	8.8664	9.25646	8.94609	8.85709	9.18068	8.51445	8.72474	8.88551	9.10547	10.3381	8.48211	8.74717	8.32578	8.16415	8.28824	8.29978	8.29717	8.95634	9.09613	8.60477
SIGLEC8	216327_s_at	3.21527	3.45258	3.23814	3.44776	3.55818	3.63694	3.66146	3.69842	3.36282	3.8497	3.42158	3.27856	3.34747	3.41459	3.2193	3.4947	3.45358	3.32229	3.43682	3.54629	3.38018	3.68538	3.7466	3.40756	3.27862	3.64303	3.4037	3.69957	3.25113	3.68894	3.20921	3.53614	3.53236	3.3188	3.63286	3.38579	3.50121	3.51857	3.27906	3.50824	3.22035	3.41853	3.26298	3.52259	3.43513	3.31566	3.24478	3.72607
SIGLEC8	216328_at	3.61129	3.54192	3.23589	3.43082	3.27126	3.41875	3.34372	3.5078	3.35602	3.21569	3.38409	3.66826	3.46592	3.51968	3.25665	3.09665	3.35227	3.05954	3.10878	3.54854	3.32926	3.27976	3.56101	3.41145	3.3358	3.62665	3.42028	3.42758	3.30122	3.61621	3.0957	3.24431	3.21309	3.34228	3.32081	3.34231	3.22273	3.10973	3.50691	3.58478	3.45683	3.30054	3.38701	3.10201	3.26628	3.19722	3.07813	3.16968
216329_at	216329_at	4.37876	4.64092	4.10977	4.27289	4.70699	4.58582	4.66862	4.27889	4.75457	4.25675	4.28189	4.59715	4.81799	4.41493	4.65474	4.57168	4.55463	4.34514	4.31567	4.49962	4.30245	4.3843	4.27442	4.14953	4.60388	4.97966	4.28472	4.39226	4.28331	4.38913	4.20774	4.30844	4.22258	4.26388	4.33759	4.3237	4.57224	4.39327	4.22199	4.44968	4.19757	4.1956	4.51636	4.28123	4.48399	4.29456	4.16392	4.53389
POU6F1	216330_s_at	3.99314	4.37877	4.03115	4.03427	4.30458	4.55276	4.07268	4.27339	3.99819	4.26526	4.28035	3.90502	4.75949	4.3511	4.21241	4.71907	4.13215	4.32418	3.75048	4.35372	4.33877	4.0923	4.20649	4.32188	4.36765	4.63039	4.29893	4.48752	4.0695	4.44637	4.32916	4.22741	4.21126	4.42489	4.20431	4.17246	4.04915	4.74829	4.36855	4.16473	4.45411	4.29584	4.22435	4.42944	4.62154	4.34525	4.24983	4.50123
ITGA7	216331_at	4.69943	5.0313	4.28505	4.85512	4.45075	4.37673	4.71708	4.75036	4.46977	4.95852	5.05216	4.28659	4.55562	4.17305	4.74592	5.38146	4.60932	4.82719	4.58307	5.03382	5.06063	5.23796	4.78858	4.6903	5.48685	4.68857	4.87517	4.96394	4.68915	4.27633	4.77305	5.15495	4.85467	4.70366	5.00563	4.88612	4.79264	5.00264	4.38602	4.64139	6.49822	4.67282	9.23866	4.7606	4.69788	5.0023	4.28686	4.60292
POU6F1	216332_at	4.04142	4.27412	3.91123	4.34657	4.27568	4.05983	4.43599	4.0934	4.04573	4.30713	4.08933	4.27172	4.29728	4.13431	4.12654	4.17149	4.08957	4.1188	4.1533	4.468	4.02087	4.1881	4.80804	4.3095	4.18171	4.58337	4.03138	4.11221	4.03316	3.8086	4.27685	4.37909	4.1747	3.90851	4.51187	4.10499	4.23551	4.10417	4.33146	4.40428	3.97806	4.333	4.15411	4.31974	4.20635	4.07103	3.71239	3.9327
216333_x_at	216333_x_at	4.32581	4.32464	3.90793	4.52175	4.33141	3.88271	4.28118	4.06853	3.96384	4.14267	3.93227	4.07884	4.38591	4.05653	3.9042	4.45164	4.04749	4.03537	4.53028	4.28531	3.96574	4.08125	4.4039	3.99002	4.45036	4.23349	4.27607	4.32668	4.02825	9.47322	4.19341	4.09373	4.22251	4.08929	4.51729	4.2637	4.19337	4.42345	4.02753	4.14696	4.09074	4.03969	10.8131	3.86951	5.17992	3.70556	3.79135	4.5035
CYP2A7P1	216334_s_at	3.06986	3.18857	3.18996	3.49953	3.24172	3.35962	3.21222	3.32619	3.01251	3.75512	3.30599	3.2604	3.37444	3.50882	3.2762	3.11757	3.06827	3.34748	3.51286	3.44227	3.02947	3.42582	3.67167	3.21635	3.25236	3.71275	3.46166	3.27598	3.17047	3.42223	3.06856	3.45476	3.18896	3.39836	3.3537	3.1765	3.452	3.1064	3.11706	3.16739	3.28685	3.27296	3.28183	3.15875	3.23918	3.53713	3.41621	3.17453
216336_x_at	216336_x_at	9.79239	8.18864	9.02333	11.4438	11.1905	11.3493	9.64174	7.17007	7.76452	11.5118	9.82047	9.59933	9.94547	10.8684	9.57106	9.69995	8.82973	9.96043	9.40652	9.31411	9.14375	6.21879	7.52249	9.96875	8.53149	7.08831	7.1733	10.5357	10.1017	9.72826	6.96683	7.2401	6.70859	8.02077	10.3472	8.06334	6.17975	9.53549	9.3339	6.69079	11.5639	10.5054	10.4289	10.4891	11.7589	9.33069	10.0477	10.1901
216337_at	216337_at	4.37329	4.37623	4.32717	4.37771	4.30829	4.10918	4.19958	4.70514	4.33544	4.27449	4.21549	4.50128	4.12046	4.27088	4.09054	3.94636	4.32079	4.5392	4.26663	4.31007	4.14528	4.06174	4.65597	4.73785	4.17634	4.32181	4.51926	4.13478	4.20117	4.10602	4.1522	4.53647	4.64141	3.98879	4.41688	4.29512	4.37122	4.29428	4.54108	4.19693	4.45089	4.287	4.24362	4.35156	4.25572	4.13242	4.26442	4.1869
YIPF3	216338_s_at	10.0582	9.26146	8.90133	9.68336	8.81451	9.33347	9.71123	9.04397	8.61752	9.69929	9.91464	8.75916	10.2097	9.21405	9.28455	8.45956	8.51497	8.70845	9.239	9.90492	9.25296	8.53257	9.23799	8.34902	9.32533	8.06249	8.90207	9.28076	8.77441	8.13729	9.10075	8.4028	9.24662	7.75538	9.04712	9.63524	10.1367	8.37968	9.19682	9.25295	9.17747	7.5245	9.52895	9.2625	9.31786	8.6859	9.30354	8.8541
216339_s_at	216339_s_at	3.89531	3.61955	3.7832	4.04539	3.72846	3.80634	3.73173	3.84577	3.86181	3.65036	3.61834	3.67908	3.82563	3.81096	3.48927	3.93281	3.64709	3.73831	3.94287	4.1745	3.73887	4.00578	4.11798	3.86312	3.732	4.1672	3.84392	3.5973	3.60506	6.42415	3.77853	3.73958	3.64936	3.52822	3.73228	4.09175	3.93745	3.89539	3.69207	3.82604	3.75226	3.72295	6.84156	3.79516	3.65956	4.05594	3.80591	3.90132
CYP2A7P1	216340_s_at	3.9544	4.0538	3.94074	4.29326	4.04825	4.28864	4.40868	3.8417	4.22342	4.04269	3.99825	3.74534	4.09713	4.16308	4.06362	4.06514	3.93515	3.93392	3.79259	4.29529	4.03842	4.12144	3.81273	3.68558	4.31376	4.32483	3.74332	4.00679	4.11286	4.66414	4.35795	3.97642	3.87048	3.68938	3.92942	4.18657	3.91138	3.99611	4.05485	3.78866	3.99898	4.12393	3.78795	3.93538	4.05506	3.49809	3.93323	3.99522
GNRHR	216341_s_at	4.09456	4.14942	4.34076	4.10961	4.19076	4.4585	3.93456	4.1429	3.96561	3.55339	3.85157	4.03327	4.15769	3.98671	3.81596	3.82761	4.0558	3.39237	4.04668	4.44903	3.76088	4.14932	4.32237	4.20931	4.10519	4.3696	4.19946	4.0817	4.02231	4.49323	3.92706	3.70907	4.11945	4.12235	3.79306	3.73485	4.11774	3.92738	4.01683	4.53277	4.06881	4.07632	4.10456	4.10493	3.82365	4.10059	4.18615	3.66156
216342_x_at	216342_x_at	12.9753	12.978	12.856	13.1111	12.9295	12.9696	13.2501	13.2185	12.8225	12.9859	12.9094	13.193	12.3983	12.3771	12.4624	13.043	13.202	12.6936	12.3005	12.775	12.699	13.6492	13.4306	12.4969	12.4988	12.8185	13.364	12.8788	12.6795	12.7582	13.0864	13.1435	12.1545	13.1445	12.836	12.9533	12.6126	13.5619	12.5012	12.411	12.7271	13.0488	12.6092	12.6963	12.6247	12.8786	12.905	12.6798
PCDHGA3	216343_at	4.29897	4.41213	3.80984	4.85128	4.4357	4.39612	3.99936	4.16856	4.00991	4.08566	4.12894	4.46812	4.3129	4.36651	4.34677	4.26952	3.96871	4.43125	4.20646	4.54972	4.37723	4.40313	4.07689	4.07889	4.43712	4.11382	4.13417	4.1695	4.02619	4.61985	3.90951	4.23611	4.28576	3.81094	4.04128	4.16083	4.12627	4.20706	3.96602	3.91669	3.9795	4.03665	3.90178	4.09943	3.98233	4.27987	3.94161	4.29526
NPHP4	216344_at	4.73227	4.99667	4.4534	4.69515	4.49342	5.10182	4.8951	4.62659	4.48946	4.39011	4.25798	4.52296	4.59941	4.42288	4.64052	4.24788	4.60959	4.78543	4.39622	4.34725	4.30195	4.36657	4.42749	4.66252	4.414	4.63524	4.34567	4.48959	4.18321	4.85113	4.5868	4.67749	4.86891	4.28372	4.20516	4.50724	4.68157	4.30946	4.24488	4.16014	4.16333	4.3362	4.21798	4.48691	4.49811	4.18903	4.31295	4.60588
KIAA0913	216345_at	4.78208	4.37982	4.59484	4.51248	4.57994	4.66832	4.96366	4.31152	4.85303	4.05997	4.32564	4.58542	4.6553	4.52253	4.56027	4.76078	4.78781	4.45034	4.29079	4.63205	4.45803	4.47504	4.60225	4.32188	4.62559	4.66551	4.79528	4.16497	4.32108	5.10544	4.53098	4.49808	4.45373	4.35741	4.67623	4.29187	4.68055	4.47631	4.19714	4.54864	4.22541	4.39768	4.39718	4.42014	4.14216	4.29668	4.23253	4.57627
SEC14L3	216346_at	3.48292	3.5988	3.68203	3.77056	3.6978	3.67974	3.52919	3.60297	3.50436	3.61572	3.61532	3.71414	3.6249	3.73074	3.35862	3.71661	3.51009	3.71368	3.75385	3.47808	3.35981	3.34556	3.6556	3.28052	3.56878	3.59741	3.33457	3.88999	3.43082	3.48575	3.38212	3.58115	3.7582	3.34233	3.46432	3.56176	3.72253	3.51291	3.73948	3.39403	3.52268	3.70527	3.66386	3.68233	3.59151	3.78114	3.53653	3.79727
PPP1R13B	216347_s_at	7.19484	6.73032	6.10524	4.68016	6.26853	4.15398	5.62586	7.25225	7.11583	4.6196	7.00705	6.06716	4.68721	6.61288	6.22165	4.86243	5.84533	6.20454	6.96808	6.51844	6.05005	6.62699	6.58577	5.8634	5.74258	4.62499	6.77493	5.06689	6.67152	6.54006	7.34072	7.1978	7.42924	6.32621	6.2628	7.02936	7.53881	6.17872	6.26227	6.05993	4.22876	6.74065	4.21959	7.19746	4.67604	6.98254	5.11193	4.96725
RPS17	216348_at	8.5232	8.49613	7.55147	8.39698	8.32977	8.26578	8.93131	9.73559	9.20008	8.9793	8.38163	8.8711	8.27813	8.58981	8.5895	8.58577	8.73739	7.76069	8.19562	8.72524	8.14457	8.99516	9.52377	8.22196	8.26961	8.42647	8.95512	8.34952	8.21189	7.88088	8.33596	8.81359	8.22042	9.32699	8.45714	9.08317	6.90286	8.50178	8.25135	8.00566	8.38214	8.64757	8.1936	9.00585	8.27748	8.02214	8.84611	8.25464
FH	216349_at	5.93808	6.67833	6.32103	6.08476	6.12155	5.99206	6.03814	5.93472	6.00009	5.50039	5.86804	5.99003	5.65771	6.16574	5.91019	6.07792	6.01636	5.41925	6.24216	6.33983	5.53286	5.6562	6.91755	6.34129	5.82859	6.14777	6.18261	5.58085	6.17128	6.4261	6.12849	6.45841	5.95981	6.43591	5.68518	5.76204	6.12031	6.20063	5.72357	6.07228	5.72175	5.76508	5.74078	6.03026	5.59109	5.99282	6.37702	5.57733
ZNF10	216350_s_at	6.32057	6.1345	6.36114	5.08818	5.37873	4.44663	5.01281	5.30429	6.52611	5.35993	7.28353	3.8951	5.1307	6.84602	5.94312	5.06416	4.13674	5.71265	5.6464	4.96946	6.20181	5.64956	3.8555	5.23529	3.96128	4.75056	5.19359	5.70083	5.9396	6.4266	4.45362	5.94577	6.40502	5.51072	5.81953	6.28058	6.53033	6.18519	5.98729	5.99654	4.96337	5.64484	5.2535	5.75357	5.20365	5.86765	4.88887	4.99121
216351_x_at	216351_x_at	4.12292	4.01443	3.73406	3.79566	4.02632	4.13924	4.23708	4.51707	4.34833	4.59644	4.70326	4.14436	4.14066	4.18562	4.86978	3.66206	3.85994	3.75412	3.89015	3.9998	3.7125	4.1592	4.28995	4.79796	4.27242	4.39753	4.1903	4.44388	3.93633	4.16192	3.88946	4.31628	4.36385	4.0408	4.44588	4.54431	4.28534	3.8084	4.47936	4.641	4.23329	4.44339	4.32686	4.30236	4.27305	3.8807	4.02007	4.07584
PCDHGA3	216352_x_at	4.65219	4.38399	3.63836	3.84362	4.49262	5.30389	4.07983	3.4805	3.37434	5.12281	3.36444	4.00577	5.49565	4.04602	3.74323	4.30232	3.63471	3.59602	3.84622	4.37627	3.96369	3.86904	3.49539	3.45866	3.71904	3.77645	3.94677	5.32373	4.85494	3.19698	4.0834	3.57338	5.10523	3.50629	4.62321	4.04684	5.06473	4.59973	3.68601	3.55866	5.12518	3.42017	4.47664	3.53945	5.35118	3.35668	4.4227	3.64949
216353_s_at	216353_s_at	3.42354	3.4851	3.65147	3.3463	3.30956	3.49365	3.06369	3.1525	3.05919	3.17835	3.56542	3.45474	3.49429	3.36424	3.30531	3.28855	3.18236	3.25278	3.34856	3.44287	3.40277	3.35622	3.37386	3.25361	3.46172	3.70479	3.22673	3.50222	3.32126	3.25846	3.40794	3.42147	3.84934	3.49279	3.29012	3.28056	3.12777	3.29874	3.26747	3.2516	3.25006	3.2327	3.31321	3.31451	3.23299	3.55135	3.36041	3.68737
216354_at	216354_at	5.36977	6.321	5.82554	5.85431	5.70631	5.52031	5.3175	5.89491	5.92664	5.62822	5.20544	5.97891	5.50724	5.83116	5.58327	5.2929	5.86032	5.49966	5.92571	5.7308	5.63108	6.0776	6.41061	5.56362	5.81163	6.10736	6.08303	5.5495	5.16404	5.63602	5.41052	5.54544	5.53159	5.72639	5.81927	5.83888	5.66678	5.27227	5.69638	5.606	5.73621	6.09307	5.6986	5.75624	5.47557	5.03267	5.76516	5.65566
PCDHB17	216355_at	3.62699	3.87462	3.74746	3.8022	3.88991	4.06316	3.87431	3.93262	3.56478	3.66597	3.5545	3.76788	3.86893	3.82656	3.65894	3.5084	3.76969	3.67091	3.59794	3.51588	3.92298	3.73659	3.54941	3.69957	3.68819	4.06399	3.88434	3.53102	4.45454	3.11764	3.77673	3.89042	3.98473	3.58134	3.61972	3.69372	3.74962	3.54348	3.8816	3.53755	3.52579	3.66695	3.7027	3.5301	3.89938	3.47456	3.73385	3.87078
BAIAP3	216356_x_at	5.2181	5.16099	5.11039	4.82435	4.95837	4.85397	5.29553	5.11352	4.99082	4.94447	5.16746	4.61947	4.92793	4.79244	5.13399	5.18906	5.25455	5.31101	4.80925	4.61494	4.53319	4.598	5.28886	4.55146	4.8607	5.13826	4.8536	4.50675	4.56996	6.79265	5.2273	4.71723	5.10336	4.79444	4.57591	4.84786	5.21905	4.76311	5.06741	5.62716	4.54838	4.85488	4.62615	4.92316	4.45758	4.68759	4.67992	4.55233
SNX1	216357_at	3.70023	3.87677	3.7077	3.94449	3.57299	3.9726	3.95919	3.82604	3.60759	3.63058	3.78668	3.65282	3.76869	3.7072	3.6029	3.46765	3.58567	3.58593	3.57243	3.84975	3.80311	3.73512	4.25285	3.88633	3.52866	4.05754	3.74586	3.85111	3.75404	3.46024	3.58648	3.79498	3.69874	3.80323	3.44391	3.69524	3.88556	3.5142	3.72296	3.82695	3.64321	3.87027	4.00621	3.81278	3.69356	3.6441	3.55191	4.05595
216358_at	216358_at	3.64816	3.61125	3.75492	3.69601	3.85125	3.66589	3.87394	3.92463	3.54532	3.84968	4.139	4.06228	3.60305	3.46348	3.55877	3.14428	3.65353	2.96101	3.66142	3.4425	3.49758	3.35563	3.65108	3.78447	3.85461	3.88331	3.51374	3.66379	3.6608	3.54454	3.53938	3.51898	3.77427	3.5936	3.63865	3.67264	3.50592	3.94659	3.37834	3.64927	3.65936	3.63214	3.51155	3.25587	3.64391	3.98539	3.41593	3.7202
MUC7	216359_at	4.14093	3.91619	4.12348	4.11347	4.08734	4.06082	3.93475	3.84882	4.21197	3.78766	3.86274	3.7971	3.94677	4.0858	3.8084	3.97716	3.89129	4.26906	3.76085	3.87124	3.95366	4.38655	3.93553	3.8411	4.07329	4.41931	3.91352	3.73749	3.81755	4.26537	3.95364	4.15088	4.11719	3.73442	3.9658	4.04333	4.1012	4.00848	3.76654	4.01141	3.85832	3.69772	4.10869	4.16478	3.61904	3.95346	3.83278	3.96631
RRP12	216360_x_at	6.02355	6.51548	5.98965	6.0755	5.97226	6.65929	5.7434	5.10808	5.43013	5.50343	5.03793	5.66368	5.45499	4.90674	6.27968	5.66228	5.23444	5.53583	4.85462	5.53226	5.83981	5.5023	6.17317	4.83413	5.12856	5.69016	5.93584	5.23872	5.30644	4.99798	5.23451	6.08938	6.01341	4.87534	4.94274	6.37596	6.51731	4.84197	5.5548	5.03499	5.78543	5.81567	4.83488	5.2211	5.72585	4.95432	5.56656	5.75566
KAT6A	216361_s_at	5.30783	6.38962	5.82118	5.62309	4.31601	5.19433	3.94787	4.39212	5.20284	4.16141	3.98505	4.48655	4.83444	4.68733	5.67759	4.67135	4.57525	5.11489	5.03012	6.08181	4.63108	5.09627	4.63379	6.51719	7.21675	5.45681	4.35189	4.61041	5.52952	5.64448	5.7119	7.42053	6.03957	6.16101	3.67117	4.49129	5.6263	5.35114	6.59416	6.88792	5.17263	6.21173	5.06707	5.42992	5.29397	5.51487	7.15519	6.91936
216362_at	216362_at	4.3857	4.13033	4.37261	4.10404	4.13432	4.18332	4.05747	3.972	4.15133	3.88338	3.85029	4.27903	3.94445	3.88494	4.26245	4.06334	4.28284	4.60074	4.17391	4.67627	4.2689	4.49763	4.43182	4.09041	4.1978	4.56316	4.4141	3.95429	4.2642	4.53409	4.36395	4.51716	4.19973	4.24171	4.48898	4.40888	4.53233	4.23637	3.98053	4.05988	4.01658	3.98258	3.86374	4.14408	3.88364	3.85066	3.97223	4.12983
216363_at	216363_at	4.29711	4.29492	4.4006	4.34553	4.15963	4.68372	4.34212	4.22647	4.38783	4.27717	4.40848	4.60839	4.44315	4.51583	4.43534	4.21446	4.27217	4.29946	4.52196	4.42451	4.72458	4.49029	4.45019	4.20276	4.20403	4.35251	4.46172	4.39445	4.2269	4.10958	4.27265	4.22065	4.35872	4.30657	4.33646	4.16696	4.34961	4.15678	4.20486	4.30253	4.39732	4.2531	4.3868	4.35737	4.2528	3.96762	4.20249	4.42028
AFF2	216364_s_at	3.73862	3.62292	3.55199	3.85498	3.95071	4.11174	3.97608	3.89924	3.58471	3.82995	4.0571	4.02887	3.61157	3.38808	3.66151	3.42153	3.47149	3.35412	3.55059	3.74091	3.62608	4.18337	3.80098	3.7606	3.65507	3.8422	3.86122	3.91921	3.6477	3.64802	3.52695	3.70166	4.25683	3.62961	3.38727	3.63148	3.78967	3.52834	3.82524	3.89717	3.823	3.82669	3.72976	3.79548	3.52784	3.75535	3.51984	3.72211
IGLV3-19	216365_x_at	4.42997	4.18008	4.49315	4.48793	4.35239	4.34274	4.5875	4.53007	4.46273	4.07448	4.5886	4.63876	4.32493	4.5162	4.11021	4.19027	4.33505	4.26425	4.43777	4.67063	4.18638	4.23909	4.96107	4.49397	4.37471	4.4982	4.53411	4.34012	4.07958	4.77353	4.49874	4.63458	4.35028	4.44582	4.17124	4.55855	4.13442	4.26865	4.22556	4.50576	4.28133	4.16673	3.97881	4.32758	4.61931	4.19515	4.39482	4.40724
216366_x_at	216366_x_at	4.76397	5.07525	4.97449	5.27764	4.81045	5.10156	5.03263	5.31851	4.8136	5.08509	5.46307	5.01596	4.98201	4.80044	5.02511	4.85483	5.18668	4.39169	4.62016	4.60547	4.83114	4.74137	5.27685	4.81655	4.80059	5.02657	5.23702	4.69822	4.56509	4.91083	4.89356	4.99056	4.82135	4.91652	4.28087	4.88649	4.91084	4.48353	5.11912	5.07148	5.08327	5.32656	5.11659	4.90378	4.97647	4.47444	4.69975	4.93537
COL4A3	216367_at	3.75486	3.64158	3.59166	3.81133	3.64121	3.42415	3.51537	3.50623	3.39457	3.5163	3.45182	3.51818	3.5235	3.54334	3.36891	3.40752	3.63801	3.39929	3.65545	3.53132	3.43264	3.40646	3.68159	3.41357	3.86649	3.45595	3.91521	3.56189	3.42039	3.69884	3.28155	3.71896	3.49442	3.69024	3.36185	3.9253	3.51926	3.58122	3.55323	3.33526	3.65936	3.42574	3.45526	3.68305	3.54305	3.35923	3.53088	3.7429
COL4A3	216368_s_at	4.0975	4.33527	3.9405	4.42187	4.15811	4.232	4.01772	4.19745	4.04693	3.96393	3.88173	4.46994	4.10815	4.06452	4.07483	4.0438	4.29402	4.08976	3.93619	4.20368	4.26794	4.07388	4.38545	4.11409	4.11478	4.30782	4.20695	4.24025	4.0361	4.26179	4.19475	4.20623	4.50608	4.08034	4.09874	4.10968	4.19519	3.99526	4.12033	4.02949	4.12391	4.01382	3.91164	3.98521	3.91093	3.69212	3.83542	3.82519
216369_at	216369_at	3.48043	3.75396	3.56816	3.62866	3.37029	3.40846	3.43133	3.39173	3.45562	3.52212	3.68738	3.58022	3.53555	3.36067	3.45347	3.66369	3.41596	3.44702	3.47525	3.45327	3.21426	3.82791	3.42875	3.58478	3.52169	3.65733	4.13257	3.47012	3.32786	3.71253	3.95614	3.66208	3.75325	3.37604	3.89442	3.36181	3.48964	3.54388	3.4426	3.54354	3.2891	3.61306	3.54297	3.47308	3.50288	3.58004	3.62983	3.43675
TKTL1	216370_s_at	3.61562	4.2174	3.63453	3.67414	3.8534	3.62961	3.77792	3.84882	3.93315	3.6979	3.58141	4.07282	3.91674	3.79653	3.46235	3.78674	3.49462	3.92254	3.77164	3.89597	3.81683	3.81337	4.18131	3.66375	4.11309	4.57983	4.10285	3.85488	3.38367	3.94921	3.80883	3.8174	4.16139	4.01122	3.74755	3.77857	3.83703	3.86153	3.38989	3.9735	3.75262	3.86184	3.97435	3.94833	3.80239	3.33042	3.55784	3.88526
216371_at	216371_at	5.16547	5.30831	5.1095	5.00942	5.069	5.10849	5.60424	5.19905	5.04194	4.84225	5.05487	5.30008	4.95622	5.42121	4.97164	5.30321	5.00462	5.51676	5.17837	5.16067	4.89691	4.84611	5.14175	4.9043	5.02184	5.38815	5.46044	5.22716	5.06591	5.74516	5.29014	5.38491	5.20798	4.87088	5.27957	5.0452	5.266	4.89843	4.97386	4.93254	4.93833	5.15515	4.83019	5.20636	4.87471	4.89974	5.20144	5.01921
216372_at	216372_at	3.58349	3.60895	3.49389	3.40842	3.74544	3.93487	3.68658	3.68445	3.62172	3.44752	3.48372	3.50114	3.51469	3.55801	3.70658	3.54966	3.5649	3.76687	3.25422	3.73147	3.46093	3.60169	3.7726	3.88686	3.53095	4.075	3.48997	3.50753	3.51047	3.63099	3.74176	3.6004	3.82819	3.60799	3.4389	3.6219	3.89589	3.7876	3.437	3.73956	3.46612	3.43613	3.38981	3.56407	3.6188	3.60996	3.67345	3.48168
TAPT1	216373_at	4.65759	3.84455	4.50213	3.73707	3.38001	3.34085	3.34335	4.78197	4.72508	3.16976	4.03446	3.61145	3.10036	3.39853	3.96301	3.40643	3.63531	3.65302	3.92418	3.42116	3.47771	3.65156	3.39105	4.07413	4.25293	3.48353	3.66442	3.56448	3.91718	4.24606	3.7469	4.20267	3.98213	6.05372	3.81702	3.85101	4.16326	3.85857	4.08813	4.71702	3.23197	3.46412	3.46512	5.88529	3.684	4.31611	3.55177	3.40792
216374_at	216374_at	3.76576	3.78028	3.94571	3.71104	4.08127	3.72437	3.95156	3.8839	3.91599	3.9362	3.93062	4.32864	3.79129	4.18604	3.84167	3.90058	4.45465	4.25485	3.66069	4.07375	3.73088	4.1445	4.12799	4.35861	3.86776	3.91911	3.92061	3.99818	3.77138	4.21353	4.14223	3.92827	4.38092	3.78294	3.99894	3.72033	4.14946	3.69915	3.70594	3.77597	3.61351	3.52431	3.77031	3.68909	3.5786	3.77557	3.75432	4.0785
ETV5	216375_s_at	4.69289	5.05157	4.36882	5.74676	5.04458	5.4599	6.01522	4.96264	4.72508	6.00503	5.16353	4.19875	6.23758	5.91213	5.15179	5.74216	4.56688	4.32437	5.20267	5.77496	5.49797	4.57185	4.8554	5.76256	3.88901	6.15825	4.64457	5.50788	5.13129	5.22722	4.81743	4.65339	4.84622	3.86953	4.94577	5.18167	4.3673	5.02129	4.96388	4.6426	6.70163	5.02947	7.15411	4.9022	6.67811	7.71927	5.96201	7.56229
216376_x_at	216376_x_at	3.68113	3.44873	3.65532	4.46982	3.73336	4.01852	3.88548	3.98492	3.5494	3.78117	3.69297	3.70921	3.66697	3.54568	3.53722	3.60254	3.54475	3.74046	3.78742	3.89597	3.70334	3.64209	3.87759	3.57105	3.53902	3.777	3.95589	3.68166	3.74346	4.25239	3.84039	3.67196	3.91393	3.89777	3.24142	3.4521	3.53524	3.70446	3.65538	3.83633	3.67423	3.7876	3.70508	3.68524	3.89975	3.572	3.27771	4.00754
ALPPL2	216377_x_at	4.44421	4.64499	4.29363	4.5018	7.24236	4.49043	6.65944	4.52623	4.30913	4.50434	4.44235	5.05987	4.52836	6.29324	4.58182	4.43998	4.76916	4.57911	7.78712	4.35854	4.18683	4.39174	4.71201	4.58348	4.77954	4.49267	4.72138	4.64241	4.36687	4.9614	4.68748	4.3265	4.55628	4.37129	5.22885	4.69407	4.6657	3.99332	4.51436	4.41024	4.68064	4.75392	4.36491	4.47727	4.46091	4.1817	4.63618	4.84672
216378_at	216378_at	3.44945	3.29804	3.44904	3.37129	3.45064	3.49781	3.64795	3.28186	3.61514	3.0659	3.42555	3.34852	3.37307	3.37373	3.32232	3.67025	3.64855	3.41431	3.40541	3.41725	3.46017	3.167	3.4363	3.18223	3.14427	3.52353	3.30708	3.5203	3.48915	3.68761	3.35349	3.35536	3.21109	3.17564	3.56956	3.32663	3.37482	3.45653	3.314	3.145	3.25102	3.18986	3.18902	3.32671	3.21264	3.31227	3.18519	3.20695
CD24	216379_x_at	13.7079	13.8508	13.1258	8.51693	14.1242	11.9268	13.6383	14.2394	13.8163	4.82454	14.0266	13.652	7.697	13.8821	13.8227	8.96674	13.5122	13.1193	13.3743	11.3766	9.46208	12.6379	13.6518	13.8951	13.3911	5.22373	13.9259	4.38426	13.7352	12.0239	13.4014	13.6598	13.4852	13.5521	13.454	13.742	13.5639	12.0659	14.1427	13.6093	4.27026	13.0789	4.10047	13.8248	9.32116	14.1167	10.924	13.3448
216380_x_at	216380_x_at	8.34706	9.2349	9.02603	9.09717	8.12374	8.91932	8.4481	9.35788	8.69669	8.81834	8.13442	8.39116	8.44007	8.15769	8.44168	8.70708	8.75117	7.90378	8.49159	8.67984	8.3639	9.59619	9.79806	8.42644	8.75415	9.03308	9.23751	8.48465	8.33299	8.63066	8.58606	9.25318	8.50152	9.15569	8.61632	8.37939	8.26352	8.98731	8.33208	7.5962	8.20889	8.47371	8.38443	8.73365	8.42395	8.58341	8.98798	8.10531
AKR7A3	216381_x_at	6.52994	10.2445	8.83392	6.36641	5.75906	6.02242	6.01527	7.31454	6.21217	6.29184	8.9284	7.63495	6.91504	6.25019	6.82287	5.51139	7.58962	5.13218	5.97925	5.14674	6.10012	5.55394	5.53462	5.80138	7.66479	6.18768	7.77633	6.25406	5.07554	6.33333	5.71203	8.82342	6.96012	7.68994	6.82698	6.702	6.39866	6.15467	10.6703	6.52927	6.26585	8.17871	6.06687	5.87166	6.12484	6.17621	6.46919	6.03918
MLL2	216382_s_at	3.61781	3.76966	3.43504	3.90482	3.89734	3.54447	3.74831	3.60763	3.51971	3.38233	3.76017	3.53684	3.62966	3.66595	3.54656	3.52502	3.69715	3.6651	3.59252	3.80968	3.85433	3.51866	3.86497	3.83175	3.60727	3.63456	3.63376	3.5101	3.49175	3.53857	3.82861	3.68083	3.6627	3.60944	3.53425	3.85559	3.62661	3.37199	3.65812	3.68073	3.5979	3.75261	3.66607	3.63659	3.5696	3.48958	3.26582	3.5812
216383_at	216383_at	7.08446	7.92911	7.54248	7.80135	8.05955	7.70594	7.11968	7.70241	7.32573	7.73014	6.9791	7.92536	7.712	7.47878	7.3228	7.68623	7.79786	7.21563	7.36326	7.08498	7.83627	8.08104	9.11704	7.57203	7.607	7.91879	8.15533	7.56604	6.96436	7.31002	7.48375	8.03482	7.08995	7.93598	7.80441	7.95228	7.05964	7.85033	7.52018	7.05755	7.54435	7.59683	7.32873	7.33218	7.47196	7.32405	7.93329	7.77226
216384_x_at	216384_x_at	12.736	13.3528	13.4878	12.6362	13.271	13.09	12.6981	13.2389	13.3166	12.0318	12.8842	12.8203	12.226	12.9087	13.0822	12.7903	12.7782	12.6973	12.6901	13.2696	12.9206	13.0345	12.7611	12.9042	13.2149	13.416	12.9073	12.0024	13.0646	13.2085	12.6712	12.8562	12.4003	13.0906	13.4816	12.8683	12.6702	12.6545	12.7095	12.8046	12.0821	13.2113	12.0487	12.4968	12.278	13.6502	13.1063	12.3547
216385_at	216385_at	4.1792	3.89769	4.0011	4.3461	4.34548	4.64997	4.32163	3.98924	3.83825	4.06291	4.22102	4.32651	3.94693	4.18165	4.33267	3.93129	4.05692	4.32864	3.95798	4.47504	4.0162	4.1696	3.9968	4.16623	4.12204	4.20453	4.07566	4.35353	3.84004	4.11536	4.43414	4.01925	4.09663	4.25144	4.20032	4.28613	3.95581	3.99422	4.18812	4.096	4.26416	4.29745	4.20267	3.74656	3.95059	3.53017	3.80879	4.20916
LOC220077	216386_at	3.54651	3.61275	3.54757	3.5554	3.59673	3.61717	3.43839	3.43361	3.43717	3.65098	3.58446	3.43103	3.6702	3.56771	3.52672	3.78287	3.52698	3.34563	3.61402	3.72188	3.66251	3.51186	3.30605	3.47944	3.62998	3.68653	3.41491	3.71923	3.27362	3.66496	3.66966	3.6061	3.52587	3.81874	3.57018	3.51456	3.5202	3.37237	3.73108	3.55548	3.72926	3.44026	3.68612	3.39277	3.45123	3.30119	3.57187	3.72211
216387_x_at	216387_x_at	6.04964	6.47004	6.27411	6.39045	6.75184	6.65561	6.09186	6.17472	6.34186	6.4871	6.38138	6.26042	6.12801	6.07812	5.85606	6.66513	5.83574	6.3679	6.35261	6.34148	5.87094	6.18177	6.984	6.1728	6.74942	7.00083	6.57914	6.18413	6.28841	6.47674	5.85076	6.1419	6.50219	6.80292	6.17918	6.5199	5.58896	6.57265	5.53709	5.998	6.12753	6.06554	5.99899	6.17219	6.01565	6.58552	6.63539	6.33734
LTB4R	216388_s_at	5.8242	4.97951	5.43447	5.41168	5.38423	4.55277	5.32441	4.96206	4.7743	4.30044	5.37574	5.40281	4.89366	6.03651	5.54623	5.25903	4.99347	5.82443	5.606	5.06821	5.84652	5.17671	4.95018	5.40254	5.28704	4.83045	4.76404	4.70015	4.90803	4.44909	5.13804	4.99487	5.51024	5.23848	6.1631	5.26128	5.37899	5.66073	5.11692	4.79217	4.72292	5.29172	4.43389	5.08047	4.65819	4.90214	4.46247	4.6807
DCAF11	216389_s_at	8.7741	8.13398	8.33492	6.71247	7.27135	7.16702	6.94878	7.76444	8.74599	6.79952	7.69677	8.58367	6.98213	8.10845	7.65589	7.05392	7.95999	6.80566	7.87266	6.61881	8.04574	6.68051	7.18234	7.3912	7.44186	6.44849	6.93215	7.09898	7.3576	6.7069	7.97293	7.72465	7.49302	7.21246	8.50363	8.61157	8.82103	6.67729	8.42803	7.75926	7.13735	8.06706	6.91144	7.57449	6.80747	6.86822	6.60538	7.36933
LCAT	216390_at	4.46387	4.8865	4.34076	4.688	4.81938	4.62743	4.59417	4.7519	4.45962	4.5811	4.23066	4.35509	4.42797	4.46994	4.50841	4.97285	4.6145	4.25488	4.53705	4.24406	4.29994	4.25117	4.64187	4.5243	4.69905	4.30138	4.79694	4.5436	4.29097	4.87286	4.50047	4.42258	4.69777	4.91796	4.56923	4.71914	4.5223	4.25293	4.36328	4.20305	4.63887	4.5648	4.3232	4.36864	4.48099	4.69577	4.55063	4.55007
216391_s_at	216391_s_at	3.77318	3.61927	3.54312	3.73695	3.92714	3.80969	3.84427	4.06168	3.94552	3.81539	3.51296	3.62679	3.84238	3.82523	3.6986	3.74435	3.83039	3.66909	3.72359	3.45849	3.88154	3.7526	3.82298	3.94794	3.90774	3.84103	3.75021	3.55199	3.47425	4.20142	3.77635	3.77703	3.81399	3.67706	3.6621	3.82526	3.90589	3.53711	3.46943	3.75876	3.91862	3.55524	3.49418	3.98316	3.87048	3.4343	3.45834	3.72211
SEC23IP	216392_s_at	8.95903	8.60967	9.63196	8.2608	8.17605	7.72255	7.97306	8.49897	7.58627	8.43203	9.20871	8.73937	8.67972	8.02984	9.01068	8.85357	8.43331	8.80929	7.57452	7.91669	8.50353	7.76171	9.8823	8.49749	8.43248	8.71884	7.5876	8.55558	7.97386	7.70204	8.82489	8.94066	7.94768	7.55964	7.79309	9.28996	9.04339	7.48887	8.94889	8.78362	9.30671	9.25643	8.89165	9.95061	9.19154	8.84388	8.28653	8.48098
C10orf12	216393_at	4.16193	3.95535	4.3434	4.6661	4.26638	4.29528	4.27247	4.06454	4.25798	4.33437	4.36598	4.21738	3.93827	4.0611	4.43941	4.11588	4.28846	4.29469	4.18124	3.94075	4.49676	4.17386	4.38849	4.52822	4.41709	4.44095	4.31785	4.19306	4.28732	4.55078	4.24195	4.26858	4.32911	4.32888	4.10598	4.23617	4.22263	4.29109	4.06362	4.25034	4.22854	4.28834	4.14091	4.45419	4.42921	4.22758	4.13734	4.40562
216394_x_at	216394_x_at	3.98983	3.70064	3.98488	3.95363	4.12323	3.89077	4.3952	3.67706	3.76485	3.97414	3.92148	4.00184	3.92309	3.77748	3.98292	3.82257	3.80358	3.85822	3.76755	3.86852	3.77548	3.85892	3.89626	3.7608	4.35029	3.78826	4.02767	4.13362	3.64421	4.66175	4.26307	4.13016	3.89067	3.59545	3.56117	3.92333	3.98488	4.1806	4.02812	4.05237	3.92758	3.95343	3.78548	3.76453	3.54422	3.97737	3.85256	3.8916
FBXL18	216395_at	3.68699	3.60808	3.6948	3.69925	3.68818	3.67426	4.08454	3.84509	3.48303	3.7357	3.33949	3.58415	3.73885	3.79653	3.45086	3.87043	3.58222	3.6316	3.68252	3.83318	3.52325	3.88189	3.66699	3.96108	3.43829	3.61137	3.54499	3.51771	3.48942	3.73145	3.78116	3.78447	3.78338	3.58207	3.72585	3.43231	3.74376	3.74666	3.58878	3.54182	3.56225	3.72345	3.78139	3.6335	3.82131	3.59974	3.24756	3.46135
EI24	216396_s_at	10.7955	11.673	11.1519	11.1359	11.2627	10.8945	10.8174	11.0387	10.7906	10.2451	10.1787	11.1186	10.5354	11.2831	10.8296	9.98381	11.1956	10.1536	11.8311	11.2062	10.1177	11.6858	10.9855	10.5357	10.6115	10.9702	11.1718	10.2576	9.47734	9.92012	10.1257	10.8711	12.0052	11.251	10.8701	10.1935	10.8105	10.6215	10.2684	10.9009	10.317	11.0665	10.6341	9.91055	10.3212	10.9592	11.006	11.0199
BOP1	216397_s_at	6.80576	7.35333	7.39518	6.98936	6.5646	8.40399	6.80331	6.34074	6.74985	6.02506	5.62605	6.67273	6.90472	6.38917	6.67042	8.0598	6.57978	7.04081	7.67851	7.85914	8.36679	6.23385	7.09947	6.0374	6.60195	7.79261	7.98368	6.03547	6.01483	5.64593	5.8947	6.60557	5.92215	5.79063	6.37374	6.69706	6.66529	6.74341	7.0087	5.88676	6.13466	5.15523	5.58922	7.08936	6.02701	5.7193	6.06485	6.36635
GYPB	216398_at	4.32825	4.12625	4.08025	4.07137	4.47101	4.91188	4.64513	4.72474	4.21875	4.09471	4.42019	4.45405	3.96342	4.86519	4.10571	4.41788	4.27502	4.47847	4.57329	4.96874	4.03842	4.57214	4.69356	4.12219	4.362	4.59108	4.27015	4.32461	4.09131	4.67219	4.28512	4.29859	4.28366	4.05545	4.25063	4.02029	4.98733	4.32024	4.56319	4.62033	4.06937	4.6841	4.18254	4.61673	4.1193	4.50181	3.96719	4.21481
SCAPER	216399_s_at	5.96116	5.80232	5.40956	5.85138	5.61999	5.50696	6.41483	6.64668	6.16595	5.65289	4.56321	5.14393	5.52213	5.82078	5.37398	5.97561	5.77261	5.80573	4.84296	5.66546	6.6717	5.46059	5.88204	6.5996	6.31266	6.12888	5.51617	5.64436	6.48412	7.0404	6.72897	7.42607	6.31956	7.23819	6.98646	6.32859	6.28779	5.74262	5.72201	6.86297	5.73954	5.26809	6.05296	7.498	5.40218	7.25189	5.90249	6.51262
216400_at	216400_at	4.14609	4.62705	4.22827	4.41024	4.21572	4.24168	4.62283	4.11343	4.17727	4.33638	4.15743	4.41768	3.94444	4.41141	4.07363	4.32028	4.42268	4.26149	3.90973	4.27922	4.54351	4.13517	4.28873	4.42427	4.49844	4.6827	4.6567	3.9369	4.30005	4.50274	4.45702	4.73268	4.8323	4.42796	4.20071	4.61485	4.62865	4.13893	4.38944	4.23965	4.35574	4.51906	4.28408	4.00534	4.0017	3.96304	4.11156	4.11366
216401_x_at	216401_x_at	4.00436	4.33801	4.09504	4.28495	4.3922	4.34527	4.22423	4.06236	3.99055	3.98175	4.04422	4.30064	4.12949	4.05649	4.01581	3.97071	4.07023	4.35166	4.50636	4.53868	4.19358	4.0629	4.69356	4.2379	4.25223	4.50088	4.36182	3.90132	3.92078	4.23103	4.27875	4.27726	4.1824	4.07397	4.17395	4.01722	4.17063	4.25569	4.00173	4.24752	3.90241	4.15764	3.9394	4.00606	4.04275	4.11479	4.0443	4.45583
SEC14L4	216402_at	3.65785	3.68859	3.62949	3.54586	4.00387	3.55207	3.58997	3.83583	3.49065	3.65872	3.69754	3.80585	3.53115	4.05463	3.61829	3.91492	3.78537	3.79504	3.67033	3.75496	3.47607	3.81958	3.61804	3.72417	3.48735	4.24457	3.75927	3.61439	3.64042	6.92055	3.4548	3.48634	3.65293	3.5133	3.63511	3.70593	3.58187	3.90886	3.66656	3.45064	3.50614	3.64503	3.48113	3.68662	3.31421	3.45689	3.56441	3.80384
SP3P	216403_at	3.27069	3.66238	3.41005	3.46075	3.58536	3.30098	3.44157	3.69181	3.49099	3.39598	3.42573	3.66749	3.29657	3.62885	3.36971	3.42473	3.49602	3.192	3.28052	3.37582	3.44235	3.47572	3.3687	3.57615	3.7201	3.49974	3.49605	3.23348	3.36785	3.55942	3.30553	3.54553	3.55594	3.26106	3.71224	3.4817	3.66542	3.30322	3.58878	3.40975	3.62224	3.74029	3.42043	3.48125	3.59044	3.52783	3.20634	3.25332
ATXN8OS	216404_at	4.08383	4.10011	4.00999	3.85839	4.34092	4.39685	4.21886	4.50352	4.06487	4.04848	4.20722	4.40806	4.03583	4.38084	4.0556	3.81796	3.84622	3.74121	3.99169	4.01428	3.84923	3.96737	4.18412	4.40085	4.34027	4.60997	4.42923	4.42327	3.95696	4.51552	4.03876	3.82477	4.24412	3.78166	4.29045	4.01835	4.21977	3.74474	4.44647	4.47313	4.31829	4.31157	4.18644	4.3028	4.06127	3.96901	3.83872	4.07822
216405_at	216405_at	3.44966	3.38098	3.5215	3.64492	3.53952	3.831	3.94494	3.37838	3.73357	3.62438	3.55647	3.7694	3.6144	3.83459	3.48306	3.9805	3.92406	3.69364	3.51764	3.59987	3.86957	3.59371	3.73536	3.84389	3.92742	3.85314	3.62683	3.72145	3.70293	3.84441	3.56592	3.34414	3.49047	3.64486	3.73967	3.42107	3.47766	3.42233	3.38555	3.47592	3.61331	3.32707	3.41847	3.527	3.51405	3.51524	3.64882	3.72211
216406_at	216406_at	3.29288	3.57919	3.24402	3.43996	3.4462	3.54983	3.42571	3.31929	3.48042	3.31167	3.25501	3.31646	3.41537	3.43414	3.29464	3.26068	3.37717	3.16272	3.31526	3.40158	3.29171	3.58638	3.87298	3.35193	3.40229	3.32586	3.49732	3.26556	3.15679	3.59856	3.49066	3.19159	3.39231	3.414	3.40555	3.31923	3.5249	3.13167	3.59288	3.43111	3.35074	3.26535	3.30299	3.36086	3.19517	3.18884	3.38552	3.50411
VAC14	216407_at	4.71296	5.27313	5.36896	5.20681	5.72547	5.73688	5.43626	5.45922	5.39962	5.02251	5.09954	5.26625	5.1596	6.49443	5.92266	5.7013	4.85029	5.53947	5.73545	5.13859	5.25616	5.58219	4.79247	5.57365	5.57881	5.2538	5.41295	5.08637	5.00038	4.99625	5.31924	6.52233	5.46005	6.73292	6.51824	5.43556	5.34362	5.08604	4.56172	5.29181	5.66483	5.51273	4.73622	4.61615	5.01587	4.73832	4.84011	5.04157
OR2B2	216408_at	3.69512	3.88239	3.63306	3.67565	3.79177	3.68183	3.64917	3.81881	3.67902	3.7921	3.76996	3.72456	3.67692	3.7669	3.60914	3.59688	3.75695	3.71193	3.93465	4.22509	3.65991	3.81354	3.91513	3.76742	3.93689	3.9834	3.88608	3.68772	3.60164	4.6061	3.62745	4.09477	3.79506	3.93636	3.62549	3.6234	3.835	3.50542	3.59646	3.59681	3.48292	3.68455	3.78386	3.90079	3.83528	3.64689	3.76015	4.17608
ACSL6	216409_at	4.21744	4.27125	4.11854	4.23135	4.45092	4.34718	4.65873	4.75213	3.98828	4.07579	4.18405	4.71092	4.04195	4.12396	4.38318	3.68994	4.15403	4.13287	3.8161	4.3084	4.08242	4.54464	4.14017	3.81666	4.04134	4.29356	4.19752	3.93415	4.1525	4.86547	4.43335	4.05029	4.49411	4.07295	4.25869	4.03474	4.17649	4.12668	4.01873	4.18897	4.13156	4.21653	4.427	4.04453	4.06377	3.8704	3.69381	4.18312
216410_at	216410_at	3.74677	3.53822	3.9556	4.12866	3.77513	3.90622	3.89947	3.98532	3.74421	3.82974	3.81869	3.93124	3.9064	3.82728	3.69161	3.80531	3.64756	3.66528	3.90944	3.63958	3.79809	3.6556	4.16489	3.88298	4.1219	3.60229	4.2172	4.15619	3.98663	3.88293	3.87255	3.88639	4.21827	3.6517	4.10471	3.95469	4.18153	4.01496	4.04017	3.6066	4.05108	3.71114	4.1543	3.71225	3.91088	3.99228	3.70541	3.68913
216411_s_at	216411_s_at	5.44087	5.61332	6.41208	5.01397	4.66472	5.32463	5.00627	5.64787	6.33534	5.60788	5.23884	5.68122	5.15866	5.39197	5.50953	6.69896	5.78436	5.41092	5.38883	5.2088	5.23788	4.71082	5.52321	5.67514	6.07073	5.54636	5.69935	5.36506	5.16635	5.32559	5.07291	5.8674	5.7334	5.51081	5.3548	5.62372	5.38076	5.32054	5.36494	4.8907	5.2686	5.23403	4.8622	5.56495	5.79176	5.11738	5.13007	5.59937
IGLV1-40	216412_x_at	4.44377	4.15971	4.22125	4.4489	4.47824	4.04904	4.24596	4.02876	4.45317	3.96484	4.44104	4.09614	4.03494	4.00245	4.0628	4.19082	4.42407	3.79021	4.2191	4.3123	3.7686	4.16768	4.38843	3.95847	4.47201	4.42578	4.42541	4.03296	3.93902	4.7558	4.11106	4.40473	4.15922	4.0564	4.42635	4.19856	4.18667	4.11296	4.18363	4.22595	3.84735	4.27508	4.05427	4.35546	4.12495	4.06487	4.16182	4.20164
216413_at	216413_at	3.28972	3.77972	3.6043	3.57369	3.38388	3.87222	3.58942	3.53273	3.49477	3.52667	3.28585	3.52626	3.30664	3.42443	3.49247	3.47147	3.39123	3.66945	3.49968	3.74199	3.27948	3.83379	3.44941	3.46336	3.41525	3.60391	3.43221	3.64471	3.33111	3.79336	3.40506	3.83134	3.48361	3.21132	3.31236	3.44893	3.3011	3.57933	3.5169	3.41194	3.49662	3.36547	3.34509	3.57181	3.50657	3.45031	3.10522	3.61408
216414_at	216414_at	3.37349	3.29499	3.37934	3.46184	3.73108	3.52559	3.93404	3.55438	3.22575	3.41435	3.353	3.61668	3.32915	3.71914	3.38397	3.10678	3.3377	3.35509	3.37125	3.82516	3.23071	3.29065	3.50428	3.60084	3.523	3.47198	3.51986	3.22035	3.37778	3.48285	3.43595	3.18948	3.22264	3.34598	3.36472	3.39289	3.67757	3.38202	3.4981	3.33216	3.39575	3.51895	3.34231	3.46376	3.13322	3.21699	3.55985	3.17651
DNAH3	216415_at	3.42354	3.5953	3.57859	3.49953	3.67954	3.7954	3.70103	3.82689	3.41817	3.45944	3.6918	3.72879	3.30827	3.51802	3.441	3.65841	3.4894	3.43274	3.6113	3.60743	3.37995	3.97107	3.55597	3.52164	3.79193	4.15693	3.63394	3.58073	3.49556	3.29605	3.36281	3.56764	3.37058	3.531	3.53554	3.43947	3.7861	3.4376	3.91439	3.6654	3.73467	3.57924	3.55866	3.70199	3.52601	3.56518	3.36683	3.34579
216416_at	216416_at	4.11207	4.09149	3.68876	3.75278	4.1357	4.69174	4.34111	4.11654	3.92978	4.24353	4.28983	4.30206	3.89882	3.93428	3.86727	3.70507	3.80012	3.89482	3.93374	4.45908	3.8519	4.07494	3.90151	4.16888	4.10911	4.45741	4.2956	4.00026	4.25358	3.88205	3.81198	3.89539	3.98554	3.82052	4.06872	3.88116	4.01613	3.8719	4.21558	3.77388	4.08022	4.25333	4.04888	4.14628	4.29468	3.67122	3.6093	3.86971
HOXB9	216417_x_at	4.92627	4.98391	3.92363	4.57271	4.46199	4.90599	4.55089	4.28089	5.09491	4.9448	4.3185	4.56862	5.04228	4.46436	4.48659	4.47544	4.25551	4.1671	4.61975	4.6081	4.43028	4.29176	4.57799	4.83383	4.37071	4.45367	4.5656	4.73516	5.30302	5.05704	4.35465	4.33765	4.54444	4.13833	4.21991	4.22699	4.51382	4.20664	4.47246	4.14107	5.00351	4.25627	4.6008	5.57674	4.94175	5.04563	4.25688	4.63332
ABCD1	216418_at	4.12505	4.50109	4.68326	4.43368	4.65146	4.65723	4.29341	4.24553	4.17546	4.70927	4.25684	4.51421	4.41015	4.47303	4.39375	4.31916	4.62754	4.6812	4.54962	4.65784	4.51122	4.77107	4.49088	4.47771	4.50388	4.62085	4.8577	4.08292	4.37826	4.52707	4.57209	4.33021	4.39208	4.17041	4.57343	4.13807	4.81039	4.13821	4.42734	4.29192	4.52484	4.62986	4.54854	4.23368	4.35969	4.34225	4.28986	4.65716
CROCC	216419_at	3.86881	4.45526	3.76348	4.63207	4.05785	4.63601	4.41494	4.28159	4.35542	4.31863	4.06167	4.56785	4.19685	4.09741	4.56792	4.00244	4.25468	4.11746	4.16163	4.26051	4.33257	4.27536	4.36835	4.07502	4.51177	4.5757	4.48491	4.14699	3.81798	4.93653	4.01666	4.2481	4.2745	3.79609	3.78087	4.30839	4.42614	4.07631	4.0383	3.90387	4.12249	4.43036	4.05689	4.28865	4.04839	4.00547	3.87712	3.98534
216420_at	216420_at	3.8508	3.66696	4.11923	3.77922	3.50748	3.9826	3.6904	3.54037	3.85678	3.56551	3.53951	3.65518	3.78036	3.94651	3.55766	3.81874	3.86234	3.71394	3.6269	3.95199	3.89687	3.88908	3.79234	3.8237	3.52673	3.6221	3.81934	3.58338	3.81348	3.76604	3.77766	3.70935	3.95084	3.78886	3.53637	3.44493	3.58717	3.45464	3.6741	3.68263	3.73441	3.83952	3.68738	3.32478	3.54602	3.44698	3.74492	3.76038
216421_at	216421_at	5.55546	5.85042	5.11059	5.68034	4.9755	5.98047	5.58491	6.13757	6.03919	5.97222	5.96776	6.23694	5.56382	5.66319	5.02653	5.89529	6.09877	5.24466	5.1511	5.22323	5.52713	6.2824	7.12943	5.12604	5.39058	6.07862	5.70535	5.42117	4.9988	5.65263	5.62837	5.42757	5.23019	6.36736	5.48724	5.53792	5.77848	5.74534	5.00459	4.50662	5.60248	5.41822	5.30442	5.54873	5.26083	5.55604	6.42786	4.69015
216422_at	216422_at	5.28683	5.15577	4.96513	4.79762	5.27233	5.16587	4.51402	4.765	5.01819	4.30098	4.9548	5.14137	4.3073	4.63822	5.3128	4.41805	4.79632	4.81167	4.61982	6.16832	4.30129	4.15613	5.25378	4.57911	5.04003	5.60856	4.76195	3.90121	4.5033	4.45463	4.41538	4.55621	4.86477	4.62942	4.61393	4.84146	4.88593	4.37764	5.14804	4.65641	4.6315	4.79056	4.48345	4.74853	4.72159	5.24054	4.68187	4.73771
216423_at	216423_at	3.99804	4.44693	4.33772	4.56266	4.70677	4.137	4.68481	4.42169	4.39762	4.15367	4.10941	4.57276	4.46623	4.73621	4.37648	4.36501	4.2236	4.44746	4.24234	4.18871	4.48571	4.74387	4.57417	4.28368	4.17293	4.44602	4.63318	3.98749	4.34211	4.10759	4.15486	3.94064	4.10928	4.27083	4.57591	4.35723	4.1924	4.23487	4.35344	4.20218	4.27844	4.31541	4.10456	4.22865	4.32764	4.16689	4.10642	4.05274
CD4	216424_at	3.72847	3.63942	3.55968	3.67695	3.5494	3.70657	3.47059	3.55107	3.41115	3.50853	3.50946	3.49008	3.52189	3.47954	3.59153	3.4518	3.61044	3.43642	3.58738	3.91518	3.67327	3.57533	3.59664	3.7512	3.61895	3.73291	3.59141	3.38989	3.5108	3.78643	3.49505	3.53749	3.6544	3.63049	3.71132	3.67713	3.58565	3.64389	3.57978	3.62669	3.56415	3.67679	3.48815	3.74245	3.3563	3.44294	3.49243	3.61273
216425_at	216425_at	4.58388	4.62697	4.49265	4.98976	4.85869	4.72235	4.85843	4.87174	4.5383	4.62228	4.7072	4.70929	4.76335	4.70385	4.58462	4.37885	4.87305	4.89797	4.4545	4.71001	4.72445	4.87945	4.76399	4.41217	4.91027	5.23778	4.67237	4.61171	4.86972	4.54548	4.5167	4.65875	4.86645	4.68651	4.83895	4.54728	4.46221	4.83301	4.9149	4.60264	4.40278	4.56406	4.43747	4.56879	4.52785	4.34037	4.1824	4.70146
216426_at	216426_at	4.40299	4.65444	4.40336	4.59319	4.30907	4.70791	4.46981	4.32676	4.34492	4.48887	4.31772	4.90775	4.68779	4.32777	4.01353	4.15714	4.84723	4.21552	4.30407	4.78287	4.1353	4.21354	4.85743	4.8711	4.43523	4.44201	4.6304	4.40191	4.60308	4.23165	4.48653	4.40684	4.29652	4.34502	4.48157	4.42239	4.31398	4.44565	4.04891	4.49472	4.39911	4.5648	4.24128	4.33636	4.33155	3.9981	4.21026	4.40168
216427_at	216427_at	3.599	3.89996	4.06596	4.14396	3.75319	3.87028	4.32551	4.0842	3.8553	3.64238	3.85217	3.88978	4.22659	3.84839	3.70792	4.41062	4.02754	3.988	4.07185	4.24406	4.07903	4.07545	3.88626	3.71412	3.73908	4.1566	3.78132	4.11411	3.90345	4.1596	3.97227	3.90638	3.76819	3.79309	4.28489	4.17732	3.98129	4.01923	3.74371	3.8525	3.68977	3.62374	3.69272	4.01471	3.59549	3.81755	3.93835	4.13949
KIR3DX1	216428_x_at	3.99966	3.81023	4.14375	3.6942	3.99448	3.71436	3.92315	4.34165	3.87592	3.55458	3.73867	3.7624	3.82627	3.64854	3.93267	3.62713	3.94704	3.80804	3.76845	4.22368	3.84998	3.73527	3.94087	4.29658	3.97928	3.88276	3.89716	3.91824	3.68709	3.80574	3.87067	4.0239	3.9166	3.84604	3.65074	3.64084	3.99855	3.58515	3.97349	3.80748	3.68218	3.63293	3.57775	3.79027	3.85984	3.8077	3.66244	4.01906
216429_at	216429_at	3.73857	4.12788	3.84066	3.76088	3.79041	3.90483	4.17621	4.01161	3.72372	3.89716	3.78312	3.86829	3.84269	4.00535	3.54934	3.78715	3.67621	3.89677	3.97615	4.07309	3.80591	3.59371	4.56223	4.04289	3.62634	4.08273	4.25603	3.63035	3.75576	4.19797	3.6868	3.75707	4.15014	3.59117	4.45364	3.90152	3.95972	4.05725	3.84008	4.16872	3.7553	3.78688	4.20374	3.76534	4.07416	3.77391	4.00013	4.30474
216430_x_at	216430_x_at	3.59479	3.93755	3.61734	3.74361	3.75819	3.58587	3.7552	3.66485	3.51039	3.53432	3.70636	3.68915	3.69623	3.87064	3.92965	3.61384	3.56235	3.63927	3.76439	3.57793	3.5455	3.62023	3.89529	3.71941	3.5376	4.19902	3.57196	3.48735	3.56192	4.22345	3.68993	3.89832	3.83513	3.68267	3.67721	3.67552	3.97896	3.46828	3.55154	3.61822	3.59985	3.77419	3.64539	3.73433	3.60376	3.48285	3.49738	4.04827
216431_at	216431_at	3.95144	4.52342	4.07117	4.29211	4.23791	4.27248	3.97733	4.34293	4.16905	4.20059	4.63542	4.50454	4.07676	4.17567	4.29232	4.04214	3.95056	4.52766	3.82018	4.24963	4.16746	4.31277	4.23923	3.96957	4.38727	4.88006	4.31032	4.40111	4.18989	4.65291	4.14036	4.27038	4.57674	3.99445	3.95638	4.60857	4.15044	4.31757	4.31882	4.17314	4.05388	4.34587	4.19275	4.54479	4.17614	4.07232	3.83918	4.25169
SLC28A2	216432_at	4.51958	4.35816	4.23934	4.27355	3.73829	4.0877	4.1806	4.52483	3.77217	4.40571	4.28596	4.19763	4.08725	4.34196	4.34321	4.29055	3.93035	4.17519	4.18141	4.15818	4.21117	3.98865	4.36128	4.00881	4.25029	4.35899	4.25034	3.93346	3.74532	4.10573	3.96349	4.23182	4.28969	3.90503	4.044	4.54431	4.29005	3.95636	4.24726	4.46061	3.88538	4.24705	4.4789	4.39564	4.14858	4.43271	4.07454	4.17763
PRDM2	216433_s_at	3.72132	3.84688	3.62155	3.54078	3.5495	3.85004	3.63554	3.76373	3.79554	3.5995	3.69089	3.68089	3.54724	3.74424	3.39191	3.43929	3.31079	3.36163	3.48116	3.47426	3.38578	3.429	3.515	3.82456	3.41596	3.78754	3.74877	3.45264	3.66451	3.53906	3.66707	5.40489	3.62372	5.67661	3.41402	3.23485	3.3891	3.58993	3.50621	3.49187	3.41755	3.27705	3.57843	3.35908	3.55925	3.47855	3.43586	3.37892
TTC38	216434_at	5.0875	4.97245	4.82785	5.64719	5.12324	5.66183	5.59528	5.51774	5.14936	5.08296	5.09838	5.33993	4.83371	5.61472	5.29368	5.05488	5.04789	4.85804	5.17861	4.65268	5.19013	4.92991	5.36336	5.39093	5.33319	5.19451	5.58364	5.06997	4.70732	6.3002	5.36045	5.33048	5.22286	4.86885	5.21749	4.80618	5.147	5.22587	5.09366	5.10728	5.16187	5.27463	5.34311	5.08405	4.87463	4.8431	4.90798	5.36017
MAP2K5	216435_at	3.39897	3.40685	3.32144	3.3888	3.16883	3.16454	3.05215	3.36027	3.27398	3.19425	3.19009	3.27612	3.05566	3.13404	3.16499	2.97292	3.55056	3.20757	3.13402	3.25047	3.30829	3.17184	3.35668	3.24995	3.15384	3.40853	3.24601	3.34054	3.13703	3.42334	3.1744	3.04377	3.22356	3.15633	3.12376	3.10295	3.26343	3.21684	3.34147	3.31472	3.36102	3.26305	3.17062	3.24218	3.43133	3.23892	2.98253	3.37778
PIK3R4	216436_at	3.65764	3.85929	3.95086	3.95959	3.58885	3.95884	3.51707	3.99485	3.65211	3.88929	4.13678	3.922	4.26119	3.65049	3.54264	3.67546	3.51932	3.48629	3.78947	4.29558	3.94441	3.84567	3.87188	3.98576	3.69133	4.25583	3.60079	3.86423	3.88416	3.77993	3.73804	3.8908	4.10676	3.75027	3.75011	4.03069	3.73414	3.52474	3.87245	3.97129	3.7952	3.8421	3.85164	3.5853	3.89537	3.77394	3.81329	3.75948
216437_at	216437_at	4.00234	4.11437	3.87963	3.94886	3.84862	4.77761	3.68067	4.29688	3.78867	3.84968	3.98213	3.86061	4.12327	4.17763	3.7965	3.64318	3.91152	3.95745	4.12386	4.40033	4.21451	4.18536	4.18048	4.20058	4.06571	4.49011	3.99254	4.0022	3.94382	3.82377	3.96676	3.93351	4.04114	4.12129	4.13454	4.09575	4.08362	3.95636	3.84201	4.30308	4.05503	3.77615	3.79772	3.93694	4.35501	4.05838	4.25281	4.39654
216438_s_at	216438_s_at	13.097	12.0164	12.6796	13.9379	14.043	13.8206	13.8178	14.1113	14.0728	14.3135	13.6228	8.79036	13.9218	12.5703	13.5743	13.7067	10.7149	13.3014	13.7929	13.288	12.4304	13.3573	13.3404	13.849	13.5905	14.3979	13.7064	14.0595	13.6875	13.5843	13.7517	6.06412	13.8967	13.3782	14.1225	13.7507	13.2948	14.0898	13.4648	13.7752	14.0377	13.7834	13.9087	13.8344	14.1404	13.9707	13.8605	12.8281
TNK2	216439_at	4.58787	4.35066	5.65099	4.54316	4.42193	4.55228	4.86133	4.9605	4.68157	4.18626	4.50818	4.82186	4.58927	4.55797	5.14771	4.70705	5.49133	5.35921	4.95515	5.08465	4.31133	4.77177	4.6156	4.05668	4.98809	4.28759	4.6005	5.31363	4.86001	4.87222	5.64195	4.14262	5.38181	4.45761	4.92647	4.81896	5.28772	4.29396	5.06691	4.65918	4.30407	5.30983	4.45874	5.10552	4.57564	4.6342	4.16466	4.30802
ERC1	216440_at	3.73374	4.13324	3.52601	3.83193	3.76747	3.74321	3.71204	3.94838	3.802	3.91738	3.8463	3.72262	3.68819	4.1925	4.0322	3.72104	3.96694	3.86948	3.68402	4.16493	4.06693	3.73762	3.73551	3.98775	3.89946	3.74037	3.92947	3.86692	3.78083	4.15714	4.03226	3.80508	3.9709	3.84604	3.67089	4.03669	3.69141	3.69701	3.61357	4.14003	3.68218	3.93472	3.96229	3.89762	3.7465	4.03411	3.8124	3.87765
216441_at	216441_at	3.30799	3.28472	3.42075	3.21668	3.28876	3.20083	3.26209	3.5981	3.25438	3.33499	3.17788	3.53237	3.17473	3.2584	3.10442	3.09699	3.23487	3.19784	3.23609	3.26926	3.09843	3.36958	3.11644	3.35491	3.32209	3.31659	3.2717	3.28221	3.1473	3.50425	3.26784	3.29183	3.49586	3.15282	3.1769	3.21212	3.28063	3.06603	3.27577	3.20057	3.26099	3.27202	3.26954	3.27304	3.17577	3.16869	3.20147	3.31807
FN1	216442_x_at	9.58487	4.99877	6.29145	11.9887	9.4592	10.5995	12.59	10.3882	6.61848	14.4046	6.45714	9.49398	14.4649	12.5177	9.51904	12.2797	11.2489	11.3543	7.00666	12.8962	13.4368	7.84483	4.97951	10.3946	6.89321	4.99203	5.88605	14.5067	13.3816	7.95719	10.1099	8.24202	9.14792	7.66749	10.2393	9.58562	8.89061	13.4221	5.71569	8.90631	14.5113	9.63243	14.5224	9.54908	14.5945	13.5287	11.5957	9.29886
216443_at	216443_at	3.38865	3.47543	3.34429	3.20195	3.37826	3.65856	3.39531	3.34943	3.213	3.33643	3.32589	3.5551	3.71894	3.29697	3.43065	3.48805	3.54902	3.40418	3.41602	3.84112	3.48666	3.41745	3.66372	3.38926	3.47645	3.95846	3.75131	3.27692	3.28296	3.6339	3.31892	3.45665	3.62498	3.37707	3.39695	3.32957	3.42464	3.2386	3.36482	3.58426	3.25339	3.3534	3.46185	3.56948	3.55113	3.33471	3.50357	3.51028
216444_at	216444_at	3.62238	3.49598	3.98068	3.79077	3.69361	3.87858	4.01306	3.75763	3.46619	3.54773	3.89135	3.78983	3.88603	3.71057	3.81771	3.83386	3.8287	3.646	3.74467	3.82101	3.78897	3.91321	4.20146	3.65577	3.74191	4.02921	3.96425	3.68731	3.5412	3.95264	3.46635	4.07436	3.68283	3.73702	3.91813	3.76635	3.91261	3.45296	3.63135	3.85238	3.69342	3.99159	3.91149	3.85534	3.99328	3.70754	3.83327	3.68304
PRDM2	216445_at	3.74947	4.01443	3.57473	3.81851	3.64585	3.83971	3.5404	3.72508	3.99618	3.516	3.80477	3.43779	3.91674	3.84892	3.60725	3.61356	3.73727	3.89058	3.54725	3.72399	4.25308	3.63798	3.89	3.97215	4.10403	4.19004	4.11343	3.76795	3.76002	3.55835	3.84755	4.07313	3.91403	3.74619	3.91781	3.79171	3.89934	3.77329	3.73072	3.78124	3.96748	3.84711	3.72286	3.69285	3.91625	4.09074	3.75312	3.64554
216446_at	216446_at	4.96467	5.06945	5.06952	5.37015	5.40207	5.62121	5.43742	5.15736	5.09755	5.21882	4.89657	5.309	5.34011	5.37795	5.35317	4.94803	5.14912	5.01975	5.13008	5.22942	5.28283	5.17508	5.33862	4.88482	5.05809	5.38383	5.23798	5.11236	4.59861	5.97314	4.93402	4.85736	5.02742	4.79335	5.18313	5.14564	5.14795	4.9322	5.11005	5.17018	5.23642	5.02182	5.33032	5.07906	5.17174	4.85499	4.73565	4.91732
216447_at	216447_at	3.38799	3.58993	3.48774	3.45388	3.487	3.59918	3.47059	3.63691	3.56752	3.61627	3.55182	3.55443	3.40416	3.69427	3.58098	3.71809	3.59812	3.7014	3.66377	3.51945	3.74881	3.50714	3.57744	3.79987	3.45788	3.51094	3.7431	3.45364	3.48504	3.92484	3.52746	3.38955	3.90658	3.53641	3.51711	3.59938	3.70969	3.87284	3.58598	3.51069	3.46691	3.86074	3.49144	3.76885	3.75072	3.93001	3.88528	3.62594
216448_at	216448_at	4.67893	5.21443	4.07408	4.67895	4.31208	4.46324	4.66877	4.6611	4.41712	4.58473	4.5556	4.40054	4.77001	4.63694	4.43573	4.67884	4.50344	4.84871	4.46525	4.55801	4.40229	4.44891	4.75098	4.38052	4.59301	4.50186	4.80938	5.01131	4.58569	5.36606	4.58812	4.29836	5.055	4.42591	4.81419	4.83954	4.4362	4.54602	4.77791	4.5718	4.56111	4.50788	4.63438	4.4808	4.47075	4.50584	4.41035	4.40194
HSP90B1	216449_x_at	10.5227	10.8395	10.6627	11.1703	10.4216	11.1897	11.3657	10.9188	10.0707	11.9586	10.9468	11.3503	11.7326	10.7518	11.0601	10.3136	10.9031	10.5947	10.3957	11.8344	10.6448	10.4516	10.0451	10.7598	10.1611	10.7744	10.6306	11.5204	10.9548	11.0212	10.4979	10.5057	10.7578	10.4792	10.215	10.8414	9.77808	10.7645	9.89574	10.7161	11.2891	10.6154	11.2775	10.4173	11.5728	11.5909	11.1864	10.6927
HSP90B1	216450_x_at	8.49596	8.63834	8.72809	9.13631	7.41233	8.12791	8.59483	9.60861	8.33898	10.6538	9.63579	8.69799	9.0144	8.01962	8.70225	8.02275	8.35183	7.67667	8.01103	9.39628	7.97404	7.59149	8.58677	8.93992	8.66308	9.16349	8.89606	10.0968	9.13439	9.33395	8.89187	8.75602	9.54478	8.06715	8.03385	8.94367	7.8594	8.70106	7.7662	8.78904	9.24896	8.82264	9.09004	8.44136	9.13286	9.09532	8.48063	8.63864
STK38	216451_at	3.9725	4.15347	3.93582	3.8725	3.86391	3.79884	3.97849	4.69931	3.93029	4.36776	4.23194	4.02264	4.14946	4.07041	4.0905	3.81247	3.83689	3.89029	3.95798	3.73051	3.92997	3.91092	3.98799	4.21809	4.28302	4.30798	4.38902	4.19662	3.74637	3.63326	4.28886	4.30765	3.9924	3.57184	3.87964	4.11641	4.43556	3.85097	3.90137	3.93039	4.26115	4.18548	3.98784	3.97608	4.07924	3.9326	3.92283	4.12738
TRPM3	216452_at	3.74903	3.97435	3.76993	3.95253	3.60948	3.98546	3.645	3.85132	3.75502	3.87062	3.95197	3.50542	4.09801	3.60239	3.60797	3.65254	3.52158	3.60633	3.53559	3.68826	3.74715	3.75598	3.8253	3.80437	3.70006	3.91001	3.75397	3.62072	3.46778	3.92244	3.5997	3.61594	3.8511	3.68501	3.50694	3.37903	3.9904	3.76118	3.79229	3.54371	3.89503	3.73228	4.2369	3.87789	4.02759	3.57989	3.62484	3.6091
ZNF287	216453_at	4.43587	4.28213	3.9045	4.33399	4.3099	4.2161	4.20052	4.17627	4.09728	4.05694	4.00533	4.17288	3.69916	4.07203	3.95526	4.1496	4.3849	4.55318	3.75252	4.08916	3.96459	3.94199	4.76474	3.95139	4.3768	4.259	4.24963	4.11382	3.88065	4.30855	4.40119	3.9175	4.17303	3.88808	3.9738	4.24788	4.47834	3.88804	4.31389	4.12169	4.05505	4.02415	4.1608	4.34133	3.77755	4.07038	3.92997	4.37456
TRMT1	216454_at	3.82089	3.99897	3.89421	3.83971	3.883	4.11491	3.77756	3.821	3.80384	3.88807	3.65767	3.7964	3.65653	3.86119	3.71569	3.86114	4.05124	3.54178	3.67251	3.71711	3.59875	3.7201	3.94811	3.49314	3.76564	3.46889	3.77766	3.52542	3.76538	4.18026	3.53151	3.92767	4.03501	3.42901	3.69175	3.8863	3.65937	3.59338	3.56523	3.39623	3.49871	3.80569	3.62407	3.74554	3.59277	3.58188	3.60385	3.68904
LOC100288594	216455_at	3.98488	3.93895	3.97257	4.08951	4.0892	3.91944	4.29634	4.18798	4.21898	4.23836	3.93094	3.94582	3.93808	4.41578	4.18953	4.07562	4.23754	4.01376	3.74533	4.52734	4.17256	4.23783	4.30398	4.32817	4.11942	4.10835	4.62202	4.12246	3.96939	4.18999	4.29625	3.86018	4.15682	4.17936	4.12917	4.02141	4.1261	4.11372	4.04396	4.03847	4.1404	3.97561	4.00064	4.01226	3.90705	4.10522	3.9755	3.9743
216456_at	216456_at	4.07103	3.88113	3.97101	3.80825	3.90666	4.19332	3.97487	3.96555	3.87375	3.71657	4.07937	3.83461	3.93791	4.18109	3.90768	3.97793	3.85742	4.17688	3.93374	4.5049	4.20799	3.71624	4.03674	4.0606	4.0256	3.96458	3.79979	4.13153	3.84354	4.2289	3.87251	4.07305	4.08711	3.97549	4.02585	3.82618	3.9075	4.03385	4.08757	3.79225	3.99078	3.73797	4.06781	4.02913	4.10191	3.80737	4.66093	4.0799
SF3A1	216457_s_at	9.42844	10.0503	10.2759	9.98864	10.9067	10.0412	9.30142	9.93278	9.87514	9.66281	10.1439	9.68896	10.1895	9.92023	10.2677	10.4372	9.76519	10.317	9.73523	10.8162	10.8009	9.89341	10.2001	10.0887	10.2677	10.6245	9.86253	9.50346	9.90183	9.52735	9.53317	10.3906	9.97808	9.30717	10.7621	10.1617	9.86821	9.98981	9.6629	9.31914	9.78012	9.8896	9.62616	10.1206	9.97767	10.2395	9.94481	9.91762
PQLC3	216458_at	4.83782	4.60695	4.4772	4.58366	4.33863	4.80475	4.54477	5.89592	4.71995	4.65036	4.62859	4.58547	4.75429	4.47224	4.58428	4.54326	4.79865	4.48492	4.62235	4.91691	4.30859	4.64189	4.58021	4.83044	4.53533	4.62916	4.98826	4.46028	4.66798	4.56748	4.83281	4.88449	4.94594	5.19232	4.99335	4.49374	4.98614	4.65029	4.78586	4.52808	4.61765	5.07343	4.57027	4.43873	4.64065	4.43407	4.56159	4.37797
TIGD1L	216459_x_at	4.04198	4.14942	4.46128	4.09425	4.37434	4.26601	4.07976	4.54101	4.45453	4.0487	4.93741	4.14013	4.10278	4.18622	4.19015	3.92498	4.16717	4.56041	4.32496	4.09285	4.12266	4.16352	4.40634	4.13244	4.22238	4.1363	4.42323	3.95484	4.30674	4.27952	4.21455	4.2062	4.08913	4.66711	4.38912	4.44326	4.41503	4.71611	4.41761	4.28051	4.06532	4.35717	3.94262	4.75577	4.2227	4.6189	3.99972	3.68871
LOC100288594	216460_at	4.90194	4.58899	4.53842	4.87564	5.14364	5.08598	4.94457	5.48838	5.16958	4.96677	4.57697	5.36888	5.02972	4.81852	5.39618	4.72369	5.45188	5.36833	4.96558	4.66859	4.68657	5.83428	5.15292	5.24519	5.23945	4.99176	4.94543	4.86617	5.07377	5.3897	5.43665	4.85448	5.14642	5.26483	4.88443	4.93473	5.17803	5.19569	4.97313	5.46551	4.72462	5.36361	5.07279	5.44788	4.82669	4.74514	4.50669	4.84598
216461_at	216461_at	4.33525	4.26558	4.11693	4.38565	4.04858	4.36073	4.38076	4.14839	4.26443	4.18505	4.19184	4.47214	4.0492	4.12712	4.29563	4.09341	4.26102	4.18339	3.93956	4.10957	4.15395	3.93855	4.34431	4.04569	4.37122	4.2283	4.24656	3.98091	4.29388	4.36041	4.75014	4.53662	4.57203	4.28058	4.32738	4.5591	4.94547	4.3708	4.19635	4.19336	4.31515	4.29422	4.30588	4.47068	4.1164	4.19888	3.79668	4.15005
216462_at	216462_at	3.35344	3.32886	3.55653	3.50483	3.30708	3.40335	3.38948	3.49867	3.29824	3.22904	3.76468	3.62312	3.7956	3.3645	3.9048	3.46375	3.35983	3.20521	3.48405	3.44964	3.41718	3.25293	3.47592	3.20208	3.47095	3.54833	3.32146	3.52963	3.31395	3.78171	3.33544	3.35829	3.39286	3.49586	3.19717	3.4885	3.69562	3.25111	3.37245	3.22769	3.26174	3.36576	3.67417	3.33056	3.50035	3.47484	3.32649	3.51749
216463_at	216463_at	3.34045	3.59357	3.57502	3.4059	3.3212	3.69803	3.49392	3.36278	3.45428	3.38197	3.44887	3.37524	3.45572	3.61785	3.51992	3.65658	3.41383	3.47838	3.48086	3.37495	3.63115	3.49943	3.5052	3.46675	3.44495	3.3795	3.56177	3.45184	3.45989	3.73264	3.67378	3.59917	3.48349	3.66377	3.64505	3.55406	3.89367	3.74369	3.49585	3.57043	3.55846	3.56821	3.39142	3.52292	3.36212	3.34986	3.49023	3.59442
PTGDR2	216464_x_at	3.63646	3.70035	3.69312	3.74618	3.8969	3.82697	3.66417	3.63062	3.88546	3.81216	3.74923	3.44507	3.62036	3.52781	3.4756	3.6621	3.51168	3.57427	3.68861	3.34476	3.81938	3.56781	3.64709	3.35787	3.84684	3.62991	3.60743	3.53454	3.51156	3.87888	3.57164	3.7547	3.71839	3.78309	3.46352	3.49783	3.6116	3.83163	3.55904	3.49668	3.60619	3.60306	3.6263	3.55394	3.53618	3.32755	3.59332	3.3529
216465_at	216465_at	3.66252	3.71905	3.21875	4.13596	4.19269	3.4707	3.95251	3.96045	3.86166	3.79276	4.07385	3.86584	3.63227	3.97696	3.55175	4.14519	4.13924	4.4011	3.9309	3.66013	3.88465	4.23896	3.65305	4.31449	3.65263	3.56987	3.91621	3.87275	3.37778	3.98757	3.78901	3.6002	3.90634	3.74296	4.29824	3.91421	3.82222	3.26623	3.46482	3.96189	3.99896	4.70575	3.62382	3.90912	3.80925	3.65127	3.64864	3.67051
NAV3	216466_at	3.31491	3.37739	3.30742	4.32009	3.23877	3.67013	3.5586	3.39148	3.37761	5.72758	3.32188	3.39987	5.39171	3.49281	3.40966	3.98484	3.62626	4.19106	3.76463	3.79252	4.05971	3.48375	3.54483	3.43465	3.1814	4.7748	3.63544	5.63652	3.20535	3.7328	3.26612	3.31772	3.6309	3.50309	3.68848	3.63876	3.30525	4.62988	3.53754	3.30746	6.90766	3.3558	5.79727	3.44123	6.22049	3.45536	3.66753	3.75198
216467_s_at	216467_s_at	4.13703	4.57577	4.0712	4.1416	3.9155	4.07557	4.10729	4.21625	3.92563	4.4087	4.49531	4.10721	3.84083	3.65754	3.90348	3.77367	3.9494	4.19036	3.93375	3.98335	4.17455	4.01511	3.8923	3.979	4.06475	4.3946	4.23038	3.8455	3.50025	4.02748	3.98514	3.9405	4.38869	3.7388	4.00368	3.7376	3.75859	4.29219	4.05768	4.18564	3.97372	3.82759	4.40009	4.31466	3.76448	3.75488	3.85	4.31581
ZNF682	216468_s_at	4.26302	5.99952	6.25765	4.84709	5.24306	3.94765	3.50285	5.0358	4.90796	4.09074	3.39515	4.71044	3.52697	6.21696	5.0096	3.37635	4.05333	4.35363	4.74986	4.329	6.02012	6.90153	3.61633	3.89936	5.67448	3.72678	5.75513	4.87741	5.76486	3.06373	5.21954	3.54567	6.64214	4.14012	3.55082	5.02273	7.09935	7.21328	6.3758	4.93666	4.29098	6.36783	4.11613	3.94488	4.34245	6.62946	4.36748	4.28472
ZNF355P	216469_at	3.28829	3.37534	3.35013	3.42838	3.29473	3.19478	3.69626	3.40625	3.33671	3.26006	3.35495	3.33602	3.37178	3.4982	3.301	3.4231	3.53558	3.62278	3.22842	3.42365	3.33096	3.37017	3.35428	3.70711	3.60593	3.43107	3.90544	3.29379	3.60187	3.56191	3.50394	3.37232	3.42096	3.32758	3.68238	3.12297	3.55427	3.53575	3.33771	3.48789	3.4449	3.42212	3.24008	3.46509	3.42002	3.64998	3.39873	3.46268
216470_x_at	216470_x_at	4.45083	4.17572	4.47828	6.65742	4.82108	4.7083	7.09527	3.90475	3.817	4.80518	4.13537	4.75124	3.89198	4.00245	4.42321	4.63544	4.00449	4.203	4.41568	5.2684	4.09451	4.52178	4.3955	4.47926	4.21886	3.90544	5.07242	4.2786	4.19761	7.42701	4.07029	4.46147	4.26562	4.4485	4.39319	4.23586	4.28079	4.0537	3.82891	3.92271	4.23384	4.07212	5.87665	3.93989	5.4622	4.09744	4.62681	6.3826
216471_x_at	216471_x_at	4.73308	5.32052	4.51356	4.14048	4.45691	4.6313	4.87636	4.46511	4.28193	4.82084	7.54941	7.7243	7.48193	4.18264	7.67896	4.29999	4.48893	4.37919	4.35834	4.59538	4.52118	4.37979	4.85223	4.85704	4.52386	4.7941	4.90314	4.19962	4.59354	4.11402	4.51113	4.60504	4.54617	4.48835	4.1613	4.6864	7.40888	4.96425	4.41047	4.58419	4.49175	5.96267	4.55574	4.27966	4.56813	4.43914	4.21217	4.03176
216472_at	216472_at	4.40174	5.15374	4.59035	4.88431	5.12291	4.81143	5.00282	4.68515	4.76274	4.779	5.50117	4.85486	5.13239	4.59895	5.15734	5.64698	4.70913	5.33936	4.89512	5.90374	4.39077	5.67823	4.56455	5.08082	4.52867	4.76664	4.71923	5.31546	5.06213	4.53163	4.39112	4.63735	4.80978	4.69468	4.85644	4.6346	4.18801	5.33368	5.48703	4.82513	5.12967	5.5073	4.99301	4.92612	5.42372	6.63493	5.71069	4.45076
216473_x_at	216473_x_at	4.6629	5.14345	4.4985	4.89149	4.69724	4.75936	5.86031	4.67415	4.94794	4.69908	4.47809	5.09501	4.65268	5.0464	4.7742	5.11505	4.95081	5.26339	4.94915	5.19222	4.67567	4.86435	5.12625	4.86606	5.11758	4.95911	5.10239	5.17162	4.45721	5.35867	5.17893	5.09847	4.93501	4.62143	4.73737	5.09253	5.19692	4.92081	4.44647	4.32223	4.37313	4.54443	4.81201	4.53869	4.40076	4.12149	4.64775	4.66805
216474_x_at	216474_x_at	3.69937	4.43902	4.04595	3.91325	4.43526	3.90897	4.30476	4.00814	3.93184	3.90524	4.1128	4.2499	4.07125	4.17409	3.84371	3.87913	3.87946	3.98628	4.27664	4.27336	3.82902	4.28216	4.00309	4.13838	4.04992	4.00261	4.25746	3.66312	3.90572	4.10464	4.00976	3.99352	4.31097	3.82122	3.99259	3.97938	4.34648	3.83719	4.16587	4.10647	3.92285	4.3402	3.85069	4.04969	3.82409	3.93939	3.48838	4.01351
216475_at	216475_at	4.87663	4.76987	4.63848	5.06087	4.84489	5.29459	5.00463	4.81334	4.7176	5.00915	4.55059	4.61517	5.00326	5.0998	4.34922	4.43488	4.48216	4.1932	4.65721	4.88294	4.34403	4.5145	4.88533	4.76568	4.99442	5.1572	4.86782	4.56357	4.41224	5.32087	4.85611	4.76545	4.57383	4.42987	4.28002	4.76575	4.99094	4.68469	4.98107	4.76713	4.81708	4.94693	5.11064	4.90745	5.39222	4.63663	4.58057	4.64174
216476_at	216476_at	5.34942	4.87576	4.78991	5.6683	5.51337	5.35296	6.54318	5.3541	5.36245	5.19055	5.1775	5.58989	4.95622	5.57038	5.2729	5.34876	5.29971	4.966	5.36076	5.51043	4.96891	5.6686	5.07492	5.14399	5.41498	5.13612	5.35468	5.51751	5.39833	5.502	6.43418	5.2119	5.98893	4.89026	5.14607	5.33443	5.22631	5.06729	5.31045	5.68768	5.21006	5.67263	5.38899	5.15124	5.13183	4.80689	4.96243	5.47565
216477_at	216477_at	3.69051	3.85426	3.66458	3.79419	3.65292	4.05763	3.49193	3.87015	3.54117	3.73059	3.74384	4.07842	3.80502	3.80269	3.42826	3.58035	3.81503	3.58335	3.68701	3.60214	3.65196	3.85783	4.05927	3.81666	4.13462	4.00261	3.57697	3.45942	3.59264	3.56835	3.87251	3.48682	3.83777	3.65964	3.48127	3.82098	3.82572	3.6354	3.63828	3.82623	3.60075	3.70735	3.71606	3.60369	3.62361	3.6564	3.5936	3.83966
216478_at	216478_at	3.92771	3.70519	3.67839	3.74725	3.44983	3.37847	3.65661	3.73949	3.6336	3.44934	3.59661	3.90795	3.82123	3.7367	3.37263	3.45938	3.62288	3.65593	3.54593	3.89597	3.55463	3.45463	4.19935	3.73323	3.95629	3.7454	3.72355	3.72362	3.52928	3.53715	3.94875	3.53853	3.95083	4.02354	3.51767	3.54452	3.58187	3.61601	3.77536	3.65219	3.56796	3.51785	3.57882	3.29114	3.66451	3.70995	3.60815	3.7174
216479_at	216479_at	3.79185	4.15202	4.03588	3.82958	3.94541	4.37644	3.96333	4.08993	3.80666	4.39014	3.97478	4.14566	3.95537	3.93981	3.66768	3.53206	3.69478	3.15044	3.95809	3.63709	3.88156	4.11914	3.94121	3.99423	3.94598	4.3837	4.22897	3.70255	3.74837	3.52998	3.59207	3.49499	3.85594	4.03831	3.80303	4.30651	3.65201	3.65785	3.79525	3.7677	4.06803	3.91187	3.85323	3.99448	3.95151	3.9025	3.83249	3.79379
MLLT10	216480_x_at	4.05625	4.01322	4.27128	4.32979	4.0827	4.02372	3.87286	4.49955	4.26769	4.78012	4.49458	4.17629	4.53083	4.44529	4.18996	5.10735	4.45813	4.15556	4.20618	4.34759	4.66782	4.17235	3.9271	4.33229	4.32811	4.42905	4.83517	4.6959	4.50773	4.2585	4.11251	4.41603	4.25353	4.11848	4.27691	4.33199	4.431	4.31818	4.16994	4.47947	4.58612	4.31097	4.33383	4.25856	4.36518	3.97166	4.72948	4.13797
GRIP2	216481_at	5.1066	5.24813	5.0636	5.31221	5.25466	5.18612	5.37491	5.1399	5.09608	4.79617	5.26488	5.12512	5.2054	5.28906	4.92558	4.8569	5.05204	5.06694	5.25044	5.03942	5.08227	5.00293	5.04973	4.68007	5.08567	5.36401	5.28311	4.96097	4.71688	7.09536	5.27676	4.87535	5.26636	4.72973	4.73292	4.89023	5.18606	4.71933	5.16691	5.3114	4.83813	5.14968	5.1328	5.04967	5.02524	5.01705	5.14327	4.95707
ZNF79	216482_x_at	3.97324	4.0449	3.97101	4.38699	4.00387	3.77312	3.73489	4.67718	4.45744	4.26343	4.56867	3.4011	4.05816	3.98671	4.17864	3.82455	4.26752	3.78629	4.33876	4.00888	4.07844	3.67655	4.86919	4.03682	4.06571	4.62385	3.88158	4.68017	4.11493	4.21624	4.20699	4.2324	4.46406	4.30373	4.28414	3.90941	4.57996	3.86693	4.22992	4.21744	4.08163	4.31473	4.30492	4.06511	3.84314	4.00021	4.32797	4.17809
C19orf10	216483_s_at	10.3885	10.7728	10.7904	11.384	9.66178	11.4521	10.9675	10.5175	9.69042	12.2963	9.96519	10.6432	12.2137	10.3097	10.4061	10.6936	10.7125	10.4629	10.3773	11.1521	10.4817	9.64321	10.8501	10.2501	10.5605	10.2421	10.5148	12.0315	10.486	10.3555	10.9171	10.8018	10.2034	10.3634	9.90754	11.1212	9.7217	11.1111	10.1181	9.54985	11.7059	10.04	11.2846	9.90733	11.8754	9.89018	11.0167	10.4332
HDGF	216484_x_at	10.7592	10.4824	10.8857	10.4103	11.0578	10.878	11.1765	11.1339	10.0817	9.64926	10.4725	10.9481	10.4332	11.4127	10.5186	10.4101	10.8148	10.3074	11.2761	11.6621	10.4405	10.6339	10.5603	10.879	10.4955	10.9495	10.5405	9.65817	9.83324	10.3517	10.5618	10.4729	10.337	10.5243	11.2399	10.31	10.9125	9.84276	10.9295	11.0348	9.79561	11.2429	9.78425	11.336	10.0245	10.3323	10.3475	10.1007
TPSAB1	216485_s_at	4.42869	4.29691	4.05397	4.55332	4.38472	4.40994	4.74646	4.10949	4.24766	4.23048	4.2649	4.1109	4.23275	4.57182	4.39479	4.3777	4.39531	4.63408	4.42249	4.4908	4.56368	4.25983	4.77932	4.36171	4.64637	4.929	4.68353	4.75827	4.41247	4.85012	4.41772	4.50635	4.49998	4.20843	4.25513	4.25754	4.63418	4.37477	4.45975	4.29032	4.18928	4.12393	4.12885	4.3458	4.21921	4.52737	4.23155	4.00668
ZNF79	216486_x_at	6.45694	6.59377	6.43284	5.90419	5.75105	6.33957	6.09769	6.82236	7.60868	6.14783	5.412	6.1894	6.05899	6.56587	6.45692	6.89071	6.17727	6.34796	6.38682	5.7203	5.94713	6.47286	6.69995	5.83143	6.82089	6.12975	6.09624	6.42404	5.94927	5.62701	6.45157	6.44343	6.82271	6.09007	5.73945	6.61906	7.03779	5.85444	7.75044	6.73336	6.18231	6.69179	5.79962	6.11876	5.60081	6.3625	6.11481	6.0986
216487_at	216487_at	3.7824	4.14454	4.01964	3.90687	3.68089	3.96079	3.76242	4.10644	3.96815	3.67605	3.6385	3.92508	3.74081	3.71808	3.67327	3.39677	4.00307	3.60867	4.05763	3.7677	4.49048	4.14244	4.1129	3.93312	3.98601	4.24547	4.10937	3.68616	3.84311	4.2671	3.78827	4.17887	4.13698	4.13334	3.87122	3.95802	3.92683	3.50243	4.0043	4.25555	3.75572	3.7814	3.8383	3.93989	3.82934	4.01844	3.70989	3.90891
ATP11A	216488_s_at	6.59585	4.32775	4.01357	5.00012	6.20551	4.39429	5.32878	4.37547	4.15627	4.87195	3.95196	4.38675	4.00395	5.0302	5.04562	6.26089	4.89896	5.32139	5.11803	5.15133	3.88313	7.21183	5.0349	5.43172	5.07684	4.77901	4.92455	5.27513	4.71108	7.27835	4.22576	4.98172	3.95084	4.77075	5.21291	4.82109	3.91087	4.56092	3.6895	5.18696	5.15837	4.91986	4.96865	4.09943	5.38473	6.30389	4.50332	7.3465
TRPM3	216489_at	4.19548	3.8762	4.4481	4.16867	4.06135	4.36482	3.90565	4.32049	4.04094	3.97457	3.95006	4.01651	3.59646	3.97817	4.0645	4.02337	4.01461	3.92973	4.19749	3.70537	4.0186	3.83347	4.08496	4.23339	4.21326	3.89986	3.95757	4.18196	4.01191	4.03508	4.02916	4.18519	4.41571	3.92499	4.23388	4.02195	4.06774	3.79796	4.1967	3.97057	4.25098	4.13693	3.9986	3.83481	4.00694	3.80633	3.62459	4.22976
216490_x_at	216490_x_at	3.58423	3.66339	3.77461	3.58132	3.87352	3.93251	3.84374	3.97468	3.75771	3.74261	4.07477	3.92573	3.21419	3.85013	3.48919	3.39298	4.02498	3.55061	3.3867	3.48933	3.54837	3.93866	4.12599	3.74318	3.75497	4.0839	4.26996	3.50099	3.44494	3.17623	3.87375	3.62876	3.39265	3.50102	3.52558	3.63582	3.6987	3.83309	3.46915	3.41725	3.62028	3.98684	3.43091	3.81812	3.47743	3.28179	3.9246	3.61442
IGHM	216491_x_at	3.65978	3.72112	3.79086	4.00634	3.65167	3.8206	3.46466	3.62243	3.75595	3.71065	3.60502	3.58144	3.7407	3.80999	3.79657	3.66895	3.33187	3.75306	3.61377	3.82177	3.53927	3.70634	3.70745	3.81072	3.64238	3.82353	4.31724	3.71665	3.72269	3.76027	3.74273	3.94013	3.67096	3.69984	3.83196	3.7833	3.80905	4.42028	3.77686	3.82638	3.70862	3.86903	3.72516	3.57076	3.57458	3.59395	3.55731	3.83007
KIR3DX1	216492_at	4.40928	4.4064	4.52014	4.19086	4.49902	4.73396	4.5666	4.78441	4.56378	4.23054	4.33307	4.50638	4.57686	4.59003	4.30669	4.44241	4.33406	4.19542	4.49783	4.50182	4.12245	4.58469	4.72875	4.22319	4.26063	4.84311	4.67408	4.53303	4.10092	4.27139	4.26733	4.12991	4.35677	4.54968	4.3419	4.59418	4.90886	4.3708	4.39218	4.40048	4.35825	4.37792	4.44006	4.38456	4.12754	4.188	4.66084	4.12428
IGF2BP3	216493_s_at	4.12747	4.08647	3.84356	6.44041	5.92583	6.75722	6.0557	4.22715	3.74462	6.92031	4.43644	4.64742	5.59943	7.14793	7.52194	7.9648	4.40594	6.65949	6.72481	5.7332	7.74666	4.04443	4.33897	4.76491	4.19612	5.44436	3.81312	4.74088	6.03438	4.20274	3.70841	4.19255	3.94861	3.53915	5.41112	4.13631	3.80304	6.56532	3.98548	3.94906	4.66269	3.93944	4.86009	3.76536	4.44429	8.92411	7.22225	6.67223
IGF2BP3	216494_at	3.73907	4.06809	3.77021	4.42317	4.04347	4.12718	3.84611	3.79068	3.9964	3.94911	3.71138	3.83896	3.76212	4.1093	4.22901	3.69806	3.82999	3.96077	3.94491	4.00482	4.1488	3.84451	3.80874	3.49107	3.63809	3.81829	3.79482	3.48479	3.78673	3.93248	3.6286	4.10842	3.98064	3.60345	3.8452	3.5776	3.62475	3.94163	3.78598	3.92339	3.88026	3.61937	3.71081	4.00219	3.62872	3.96165	4.32985	3.86096
216495_x_at	216495_x_at	5.11271	5.1451	5.1044	5.07889	4.95371	5.09211	5.27346	5.03596	4.79074	5.03137	5.16588	4.82951	5.10542	4.77417	5.0304	5.35905	4.95	4.53459	4.65483	5.19222	4.91717	4.87615	5.19303	5.17781	5.03594	5.4336	5.21119	4.84576	4.76376	5.14716	4.99869	5.11259	5.27728	5.0142	5.31796	5.12729	5.09595	5.23445	5.06029	4.91264	5.13673	5.06364	4.74735	4.94935	4.7562	4.89702	4.83338	5.08841
216496_s_at	216496_s_at	3.76979	3.46757	3.63098	3.76342	3.45938	3.62961	3.69999	3.56531	3.70557	3.21911	3.72728	3.85598	3.78033	3.77934	3.48885	3.6931	3.9704	3.7049	3.59701	3.48727	3.8572	3.46674	3.93867	3.64931	3.83452	3.6703	3.728	3.70208	3.70968	3.56912	3.66554	3.97169	3.54713	3.8961	3.89582	3.89344	3.55481	3.77269	3.6745	3.60394	3.54399	3.589	3.56308	3.6152	3.48231	3.7693	3.5583	3.48843
216497_at	216497_at	4.12205	4.2338	4.33622	4.38565	4.17146	4.58348	3.94494	4.87598	4.74444	4.76035	4.56323	4.48368	3.99808	4.23539	4.31638	3.85349	4.40662	3.83053	4.0247	4.14237	4.17241	4.83546	5.08033	4.01921	4.35824	4.50463	4.78431	4.13259	4.01766	4.1054	3.86734	4.41144	4.15333	4.68348	4.09558	4.06795	3.97191	4.19704	4.25327	4.1902	4.17145	4.23381	4.32513	4.44138	4.11749	4.55083	5.37907	3.8965
216498_at	216498_at	3.34774	3.36426	3.16839	3.3209	3.43199	3.71211	3.57773	3.47874	3.2588	3.38331	3.27943	4.05774	3.48647	3.0892	3.31176	3.56394	3.39596	3.25732	3.28595	3.59352	3.48332	3.49569	4.00084	3.28396	3.49864	3.30148	3.48997	3.29923	3.27832	3.31895	3.15861	3.31181	3.30654	3.245	3.38297	3.4679	3.36492	3.52374	3.37241	3.43447	3.20547	3.27395	3.08269	3.29144	3.27222	3.27403	3.36942	3.30589
216499_at	216499_at	4.28227	4.10915	4.30006	4.5605	4.69068	4.82677	4.51197	4.61554	4.3941	4.57867	5.22598	4.60192	4.45174	4.3296	4.72803	4.3663	4.33551	3.90311	4.42591	4.45499	4.07567	4.62792	4.73435	4.56329	4.64637	4.52223	4.89948	4.603	4.18902	4.46258	4.49112	4.56228	4.57594	4.62991	4.49401	4.64659	4.84721	4.31785	4.89274	4.98689	4.48056	4.78462	4.56502	4.65742	4.28536	4.4866	4.07447	4.59285
216500_at	216500_at	4.2112	4.45704	4.24537	4.92955	4.3805	4.8182	4.39345	4.41038	4.19174	4.66692	4.40735	4.44583	4.45174	4.47222	4.27859	4.20844	4.7076	4.31598	4.40076	4.39778	4.25945	4.20516	4.42759	4.25556	4.57982	4.34252	4.79354	4.39964	4.11057	4.55704	4.23821	4.43193	4.41576	4.32321	4.38352	4.48825	4.42646	4.4317	4.32549	4.43844	4.47459	4.47212	4.67776	4.39715	4.68461	4.11032	4.17006	4.27576
VAC14	216501_at	4.33701	4.11713	4.36002	3.98391	4.00907	3.75099	3.84428	3.9269	4.07368	4.2783	4.26929	4.20806	4.0784	4.08522	4.04929	3.83112	4.15335	3.8499	3.74142	3.98461	4.20295	4.1035	4.06558	3.93291	4.37068	4.07494	3.81312	4.42343	3.95391	3.91696	3.852	4.59515	4.06853	4.2456	3.99662	4.25358	4.33613	4.33283	3.90795	3.98022	4.24051	4.15546	4.13606	4.25668	4.00677	3.90183	4.24563	4.09701
ISG20L2	216502_at	3.56616	3.76107	3.77362	3.7018	3.87228	3.96433	3.94494	4.24087	3.66726	3.79181	3.58197	3.84373	3.66251	3.825	3.43974	3.58521	3.86421	3.64377	3.55195	3.76182	3.57809	3.51788	3.91055	3.53429	3.56903	4.17034	3.74398	3.51253	3.37892	3.97182	4.05616	3.57433	3.79338	3.74461	3.48625	3.46174	3.5751	3.78076	4.026	3.95323	3.77678	3.68093	3.85432	3.77348	3.85804	3.54478	3.7264	3.99632
MLLT10	216503_s_at	7.53703	7.32164	7.26994	7.5944	6.70088	7.40914	7.37368	8.38846	7.27463	7.23381	5.53882	7.95824	7.36558	8.25264	7.22355	9.33538	8.01369	8.46423	7.87208	8.8556	8.79682	7.45977	7.0412	6.7087	7.43866	6.99618	9.40079	7.74193	7.74387	8.53708	7.29273	7.34126	6.86748	7.16557	8.39485	7.47213	7.77997	7.0152	7.16188	8.13421	7.27116	8.77464	7.13982	7.24535	7.49256	7.54669	7.46759	6.63595
SLC39A8	216504_s_at	3.9886	3.4069	4.53616	5.51854	3.92356	4.90857	5.23174	4.61355	4.73894	5.12684	3.75282	3.95493	4.15837	4.26174	5.26211	5.50839	3.67487	4.03697	5.1913	4.14706	4.93515	3.78181	3.90222	4.62729	3.78115	8.22361	6.4628	4.25319	5.03065	4.92528	4.70344	5.62771	5.9721	3.57511	5.40252	4.15215	4.11125	3.94179	5.27587	3.97057	4.3681	4.09807	4.25564	4.24151	3.90846	3.83187	4.09539	3.86096
216505_x_at	216505_x_at	10.7996	10.9762	10.6134	11.1522	10.8597	10.7209	11.0393	11.3218	10.6947	10.567	10.6349	10.5881	10.5211	10.6565	10.3633	10.2659	10.5325	10.36	10.5607	10.8198	10.6596	11.2689	11.4219	10.5076	10.9786	10.7286	11.5958	10.4663	10.2699	10.1012	10.6038	10.8273	10.7608	10.8812	10.4012	11.0665	10.3532	11.0974	10.7694	10.3011	10.1917	10.4841	10.0592	10.5638	10.2155	9.91406	11.1917	10.7492
MLLT10	216506_x_at	6.48856	6.48246	6.20629	6.68416	5.91188	6.38734	6.43529	7.27196	6.33529	6.11453	5.50426	6.3382	6.37345	7.12432	6.15794	7.80859	6.79355	7.0373	6.66449	7.24249	7.3046	6.47449	6.52259	6.14811	6.49578	6.17393	7.97414	6.68316	6.79311	7.14107	6.28982	6.54619	6.10434	6.26569	7.15351	6.70821	6.827	6.21755	6.39111	6.99676	6.47615	7.47307	6.42449	6.38022	6.66028	6.48389	6.61123	6.24819
TAPT1	216507_at	4.15528	3.94235	3.8036	4.09008	3.93914	3.95807	4.05986	4.36932	3.99267	3.9706	3.85822	4.49445	4.02764	4.07092	4.01927	3.88689	4.00895	3.62162	3.71245	3.8618	3.86207	3.95152	4.20515	4.07456	4.07719	3.97606	4.03259	3.97244	3.41515	4.33513	3.79573	3.79838	4.01413	3.64486	4.26273	3.89515	4.20676	3.55559	3.77212	3.95549	3.76844	3.97853	3.94608	3.68955	3.98127	3.59716	3.43541	3.92523
216508_x_at	216508_x_at	11.3135	11.4277	12.147	10.9286	11.0095	11.1298	10.5944	11.5827	11.6406	10.6178	10.9833	11.0409	10.8146	11.5457	11.1234	9.50444	10.732	10.3141	10.9382	11.0914	10.9797	11.1777	10.3812	11.1786	11.366	11.8029	10.6315	10.2906	11.265	11.0552	10.4959	10.2975	10.584	11.28	11.0252	11.1953	10.4622	10.2336	10.9989	11.1609	10.8517	11.3463	10.8688	10.9489	11.1076	11.7643	10.351	10.4365
MLLT10	216509_x_at	5.17136	5.24434	5.34011	5.28186	4.94089	4.60581	5.19605	5.50439	5.34456	5.22195	5.27507	5.21169	5.03328	4.94818	5.24077	5.23126	5.31912	5.1976	5.09782	5.49944	4.85549	5.29899	5.51344	5.33716	5.12697	5.16183	6.06453	5.46454	5.35946	5.50188	5.25287	5.24971	5.64252	5.43455	5.38371	5.46017	5.59548	5.45038	5.18192	5.5739	5.28742	5.19793	4.95943	5.58291	5.11119	5.44111	4.82368	4.97797
216510_x_at	216510_x_at	3.2947	3.54716	3.21328	3.32731	3.25251	3.26205	3.34193	3.14068	3.16658	3.33297	3.10976	3.29008	3.28295	3.36023	3.16268	3.24782	3.38966	3.31582	3.09737	3.51465	3.1179	3.27275	3.59466	3.29472	3.31465	3.3285	3.38093	3.19601	3.06548	3.36845	3.478	3.28216	3.37795	3.14153	3.27316	3.37016	3.06394	3.31331	3.18239	3.55906	3.00303	3.24606	3.15022	3.26208	3.14473	3.00464	2.98229	3.1765
TCF7L2	216511_s_at	7.57493	8.13104	8.36629	8.22483	7.94008	7.54107	7.9038	5.16125	7.97426	8.51382	8.5995	8.34947	6.98839	8.44366	8.83239	8.67417	8.53871	8.85374	7.43842	9.35158	8.09699	9.82887	7.97514	8.4732	8.35769	8.03709	8.7354	8.04554	8.26335	8.54672	8.22664	8.66164	7.74653	8.01208	8.12762	7.22517	8.2554	8.27737	7.63404	9.35922	8.10472	9.18985	8.47532	8.50524	8.5154	8.46326	7.45864	8.36
DCT	216512_s_at	4.903	4.69967	4.89942	4.69684	4.71049	4.90458	4.35986	4.7354	4.83536	4.59533	4.76067	4.65334	5.11637	4.76445	4.75216	4.63729	4.84954	4.36713	4.77271	4.96473	4.77632	5.05764	4.99289	4.59678	4.71859	4.85357	4.69526	4.29546	4.41397	4.94936	4.56627	4.7023	5.15006	4.83711	4.64844	4.80553	4.84625	4.87124	4.65872	4.43269	4.65608	4.43152	4.70312	4.88401	4.56164	5.20152	4.57398	4.57741
DCT	216513_at	3.31055	3.52595	3.6127	3.50481	3.61608	3.81098	3.36358	3.6433	3.29958	3.84775	3.69275	3.37829	3.59966	3.73767	3.42607	3.61627	3.57684	3.56552	3.61539	3.68734	3.54399	3.52739	3.59713	3.54546	3.75307	4.0111	3.56194	4.04592	3.6608	3.98228	3.65466	3.46646	3.59694	3.70907	3.67176	3.60204	3.7552	3.53402	3.4752	3.80401	3.76011	3.56311	3.66181	3.90607	4.22889	3.7932	3.77496	3.73368
216514_at	216514_at	3.58972	3.64612	3.49542	3.67394	3.61177	3.53893	4.01921	3.9692	3.74797	3.80072	3.82777	3.52251	3.53808	3.60414	3.83504	3.3566	3.68192	3.79902	3.73089	3.61305	3.81189	3.64308	3.59803	3.60142	3.73069	4.15596	3.44792	3.94271	3.50347	3.98334	3.8258	3.58126	3.43363	3.47956	3.59727	3.65141	3.59678	3.77347	3.69826	3.98115	3.74772	3.841	3.70751	3.81749	3.5975	3.79003	3.50214	3.74595
216515_x_at	216515_x_at	12.3272	12.7215	12.8151	12.0901	12.8	12.4945	12.5359	12.9686	12.8423	12.0012	12.4929	12.0448	11.8563	12.4124	12.3316	12.1864	12.2688	12.5802	12.3913	12.6471	12.4634	12.3323	12.4106	12.2932	12.6767	13.307	12.4826	11.7996	12.3757	12.4474	12.0783	12.3052	11.9542	12.6262	12.8768	12.4696	12.426	12.2134	12.5784	12.6093	11.9844	12.9608	11.8468	12.4108	12.1668	13.0659	12.7135	12.2546
216516_at	216516_at	3.40728	3.64717	3.48526	3.69588	3.3964	3.89546	3.35186	3.63223	3.31124	3.31838	3.42464	3.38823	3.20766	3.41163	3.30503	3.20596	3.40995	3.31412	3.28982	3.67563	3.36435	3.84767	3.42932	3.55437	3.41596	3.58788	4.04474	3.39211	3.30029	3.50068	3.33973	3.25442	3.50126	3.49093	3.31837	3.4793	3.52887	3.32822	3.18751	3.32782	3.15178	3.27769	3.28908	3.38967	3.27544	3.37318	3.38971	3.15657
IGKV1D-8	216517_at	3.53895	3.57032	3.3906	3.60282	3.43269	3.63255	3.66628	3.47863	3.39156	3.55102	3.46272	3.47918	3.36477	3.57843	3.78579	3.30846	3.51517	3.53166	3.74525	3.30455	3.43241	3.46446	3.8555	3.80543	3.4053	3.60222	3.61287	3.74392	3.19886	3.37111	3.46126	3.43368	3.55661	3.21533	3.41402	3.72936	3.85175	3.5533	3.6441	3.42535	3.40609	3.73966	3.59124	3.57	3.59426	3.25124	3.33625	3.72651
216518_at	216518_at	3.36835	3.24637	3.76697	3.37361	3.38962	3.28865	3.29928	3.29845	3.45008	3.33171	3.24414	3.3269	3.6391	3.31434	3.30545	3.38482	3.46745	3.33021	3.22157	3.40196	3.26377	3.43007	3.37586	3.54431	5.34136	3.70983	3.59469	3.18023	3.38265	5.19719	3.54214	3.60257	4.08299	3.18732	3.47188	3.54526	3.66834	3.52429	3.42971	3.37343	3.24387	6.91176	3.14142	3.4927	3.43617	8.9141	3.34588	3.40837
PROSC	216519_s_at	3.69051	4.21807	3.87876	3.53061	3.99569	3.66714	3.7202	3.8767	4.06915	4.13714	3.72005	3.57337	3.88722	3.76867	3.86719	3.73473	3.31649	3.71091	3.62346	4.02179	3.56373	3.68379	4.07967	3.84984	4.51862	3.82882	3.75559	4.03964	4.5235	4.3356	4.05272	5.38658	4.18459	4.46686	3.58032	4.01396	4.01575	4.2372	4.11706	4.73827	3.83956	4.10305	3.88155	3.85444	3.93996	3.94126	4.39132	5.1997
TPT1	216520_s_at	14.0996	13.3653	14.3728	13.6753	14.0336	13.8847	14.0237	14.2737	14.0367	14.3092	14.0043	14.1876	13.7187	14.0076	14.0751	14.0993	14.2841	13.2506	14.0781	13.4895	14.2667	14.4394	14.088	13.8712	14.1104	14.2243	13.5132	14.1416	14.2465	13.6231	14.2812	14.3692	13.9957	14.4236	13.728	14.2921	13.7425	13.8693	13.7822	13.986	14.0327	12.7355	14.1649	14.0274	14.0087	13.8296	13.944	13.8912
BRCC3	216521_s_at	9.86521	10.0928	11.0202	8.65703	9.73249	9.00343	9.24401	9.16115	9.33119	8.02387	8.66865	8.27447	6.31732	9.74198	9.58136	9.07032	8.52572	8.12923	8.28619	7.48729	8.01492	7.95998	8.65395	9.57285	9.32741	8.14999	8.00519	7.71817	8.99068	8.27786	8.30436	8.89666	8.16064	8.34241	9.11133	8.6407	8.6821	8.66816	8.54122	7.68004	7.73175	9.24183	7.00259	8.48718	7.91498	8.05591	7.85224	7.52505
OR2B6	216522_at	4.34924	4.5001	4.80643	4.42163	4.56871	4.7646	4.51445	4.77322	4.47574	4.45931	4.81281	4.38081	4.34763	5.42987	5.52321	4.56144	4.70706	4.57103	4.72268	4.2621	4.89445	4.47421	4.77315	4.8099	4.55454	5.09083	4.57672	4.31573	5.01636	4.36773	4.33181	4.75005	4.65371	4.36322	5.14288	5.10828	5.02653	4.64402	5.0742	5.14887	4.27414	5.09887	4.52375	4.42201	4.49539	4.12154	4.39026	4.43969
216524_x_at	216524_x_at	8.57174	8.63728	8.6322	8.71318	8.65289	8.53754	8.83801	8.87401	8.68013	8.63495	9.18215	8.8482	8.54767	8.64398	9.11532	8.49704	8.60717	9.06546	8.89766	8.83023	8.57869	9.00307	8.74831	8.47014	8.84557	8.60362	8.94497	8.65717	8.55971	8.99291	8.89318	8.73708	8.89898	9.44649	8.85364	8.97088	8.79098	8.97917	8.77341	8.82625	8.4809	8.72855	8.39596	8.81978	8.19781	9.45991	8.08975	7.75396
PMS2P3	216525_x_at	10.5643	11.8043	10.261	9.80615	9.49353	9.85445	9.45752	9.07981	10.6486	9.59936	9.86429	10.5261	9.9563	9.83666	10.7581	10.1311	10.5372	9.85111	10.367	10.4234	10.7499	10.4902	9.71408	10.1069	10.6289	9.58402	10.2431	9.94651	10.7812	10.6975	10.6452	10.3511	11.2677	10.5822	10.0714	10.3344	11.0473	10.6539	10.0623	10.9248	9.45643	10.117	9.36379	10.2806	9.4669	10.2848	9.83785	9.4551
HLA-C	216526_x_at	11.4972	5.24171	10.6022	12.3132	12.257	10.7001	11.8407	8.74526	10.9347	11.3799	12.5238	9.72779	12.1706	10.0664	11.5212	12.1498	8.85749	12.5537	12.4983	11.7747	13.0868	13.1014	10.561	11.6061	10.2484	10.555	9.92775	11.9472	12.0776	11.4392	10.7397	9.54636	11.1547	9.81674	12.2382	9.28743	9.49193	12.6291	10.2912	11.8758	12.0276	11.1655	12.0807	11.1088	10.8024	7.87457	8.83311	12.1988
216527_at	216527_at	6.99959	7.01254	6.92631	7.06867	5.66566	5.68513	5.7174	7.74189	7.32876	6.6098	7.45258	6.23932	5.31584	6.32639	6.01051	5.00045	5.84945	6.11747	5.71035	6.55555	5.52429	6.51157	5.85559	6.08699	6.58678	5.42576	6.09753	6.03721	5.96487	6.6417	5.88822	6.10266	6.10811	6.93742	6.11172	6.20373	6.12094	6.81903	6.25731	6.79649	5.91702	5.71022	5.76512	6.8047	5.78286	7.43236	5.81738	4.46996
216528_at	216528_at	3.79602	3.99145	3.86815	3.75134	3.87935	3.72437	3.74856	3.62573	3.6367	3.78687	4.17469	3.74219	3.86699	3.84435	3.71112	3.81226	3.79176	3.8821	3.97466	3.9497	4.02125	3.91828	4.33502	3.78436	3.92055	3.91632	3.99011	3.64963	3.72211	3.81399	3.61518	4.08109	3.93726	3.78062	3.96331	4.04857	3.77315	3.78076	3.89585	4.24229	3.94681	4.08181	3.71989	3.94637	3.58853	3.83851	3.78745	3.52916
216529_at	216529_at	4.03559	3.89691	3.57889	3.81906	3.56451	3.92152	3.52832	3.99344	3.69811	3.94657	4.0333	3.76434	3.72161	3.89622	3.74495	3.85498	4.02721	3.95141	4.11391	4.00921	3.76644	3.60216	4.09436	4.19453	3.94284	4.11387	3.73509	4.07762	3.71025	4.01862	4.40822	4.34812	3.83455	3.71779	3.69841	3.68948	4.06305	3.96185	3.95614	3.99273	3.93794	3.85713	3.95683	4.03486	3.85638	4.21548	3.8511	3.82008
216530_at	216530_at	4.27029	4.1093	4.29953	4.28847	4.45061	4.32493	4.14917	4.4057	4.13424	4.34711	4.47424	3.89216	4.16182	4.08957	4.14055	4.21961	4.17116	4.02629	4.14797	4.27683	4.14277	4.02675	4.25242	4.183	3.98916	4.04342	4.16911	4.16495	3.98586	4.16027	4.14393	4.24681	4.20761	4.3846	4.1918	4.10764	4.09841	4.19567	4.17272	4.31717	4.19085	4.26229	4.62753	4.14132	4.19447	3.91484	3.61411	3.75636
YY2	216531_at	6.41219	6.80269	5.54311	6.34055	6.17654	6.41677	5.79083	5.48325	6.84375	6.6374	6.47178	6.22821	5.45181	5.88898	6.00997	6.34508	5.67731	5.31475	5.3303	5.7973	6.18803	5.78905	5.97499	6.09219	5.88883	6.4575	5.66367	6.42196	5.27626	5.65121	5.9372	5.76376	5.79903	5.79499	5.40356	6.08884	5.73898	6.37469	5.90133	6.14348	6.59788	6.81241	6.24236	5.82919	6.39807	5.94705	6.92932	5.61192
216532_x_at	216532_x_at	9.61969	9.0296	9.00932	9.20838	8.90291	8.63692	9.00331	8.31322	7.87361	9.01113	9.24568	8.86335	8.44475	7.90384	8.97727	10.2588	8.51254	8.46708	10.0547	8.96701	9.23898	8.71254	9.65209	9.21495	8.96265	9.46516	8.74324	8.82277	8.47132	9.31113	8.5231	9.10158	8.17246	9.02144	8.49397	8.95422	8.77137	8.70482	8.34327	8.19241	8.95203	9.27351	8.76497	8.81548	8.95921	8.32544	8.81677	9.02009
PCCA	216533_at	4.09772	3.71972	3.90908	3.39746	3.48927	3.2797	3.25664	3.42739	3.48816	3.25017	3.55524	3.73193	3.36254	3.42661	3.39191	3.64282	3.63402	3.68607	3.65825	3.41209	3.68663	3.7526	3.62779	3.35363	3.50475	3.66158	3.12864	3.43079	3.20454	4.28769	3.41914	3.65705	3.40689	3.60641	3.42284	3.18427	3.40654	3.24242	3.372	3.66115	3.41367	3.27149	3.45192	4.04285	3.43273	3.97543	3.33477	3.57162
216534_at	216534_at	3.44677	3.45172	3.86789	3.63517	3.39369	3.58887	3.25511	3.69738	3.47016	3.4755	3.52865	3.69371	3.52232	3.70739	3.5256	3.36226	3.41725	3.48621	3.35342	3.51164	3.7577	3.34313	3.52387	3.72746	3.64202	3.42114	3.46085	3.37901	3.47806	4.10574	3.43051	3.6813	3.59188	3.40858	3.52796	3.60114	3.59242	3.28665	3.87315	3.6116	3.48436	3.68479	3.46305	3.8581	3.38276	3.642	3.5226	3.37195
216535_at	216535_at	4.57672	5.17788	4.80662	4.90751	5.13733	5.32533	4.82712	4.62779	4.64171	4.58185	4.89657	5.29059	4.9785	4.74366	5.19831	4.4817	4.69095	4.63818	4.82679	4.9438	4.6118	4.67378	4.86292	5.29285	4.79581	5.05676	5.18877	4.34714	4.20842	4.96021	4.9505	5.11513	4.71433	4.51832	4.69102	4.98968	4.79351	4.42836	4.98076	4.80156	4.72013	5.33622	4.67759	4.81142	4.81439	4.44136	3.86958	5.18435
OR7E19P	216536_at	4.126	4.01506	4.1728	3.98376	4.04783	4.076	4.04809	4.126	3.92199	3.93035	4.04144	3.82156	4.16961	3.97245	4.07646	4.31342	3.93918	3.81637	4.16134	4.1943	3.922	3.76878	4.1344	4.31594	3.78501	4.44671	3.78722	4.35473	3.89302	4.2877	4.03256	3.8365	3.9542	3.8665	4.12572	4.10102	4.40429	4.15266	4.25957	4.04685	4.31327	4.19797	4.05823	3.6866	3.88094	4.20748	4.08379	3.72211
SIGLEC7	216537_s_at	4.97314	4.84852	4.47145	4.70613	4.91044	4.76917	5.10804	4.96351	4.66246	4.61552	4.7282	4.97769	4.60765	5.0177	4.77783	4.80567	4.6666	5.01316	4.66796	4.62748	4.58229	4.77058	4.56915	4.51397	4.76226	4.80892	4.71976	4.46502	4.82839	4.87321	4.82308	4.64897	4.97936	4.41348	4.46056	4.69015	4.67257	4.67517	4.39549	4.55755	4.31165	4.54749	4.56108	4.51745	4.43864	4.27264	4.27936	4.17878
216538_at	216538_at	5.50854	5.54442	5.41169	5.76566	4.44991	5.01091	4.55137	4.94902	5.58982	5.14664	5.85923	4.82949	5.22798	5.785	5.38318	5.50787	4.82933	5.37644	5.20438	5.77404	6.1047	5.85062	4.95169	5.90279	5.96822	5.14168	5.3677	5.4586	6.4427	4.78476	5.72516	5.4989	5.35819	6.34096	6.45928	5.46557	5.64164	6.23626	5.54734	6.44419	5.29421	5.95624	5.25749	5.8904	4.9538	6.48898	5.39322	4.82805
ATXN3L	216539_at	3.37253	3.26605	3.78007	3.21766	3.37115	3.44053	3.27977	3.53	3.20196	3.31972	3.27216	3.28963	3.22715	3.1933	3.40179	3.59076	3.36109	3.36607	3.156	3.49656	3.26375	3.55776	3.56908	3.36577	3.41596	3.58758	3.26466	3.41016	3.26134	3.63223	3.29793	3.44894	3.51558	3.30327	3.08502	3.30741	3.27333	3.2798	3.4251	3.15988	3.27593	3.22355	3.3479	3.49678	3.16188	3.36834	3.08639	3.3373
YME1L1	216540_at	3.88721	3.85929	4.07651	3.7709	3.93107	3.86896	3.64917	3.66391	3.7109	3.87565	3.86753	4.18873	3.79626	4.01774	3.88457	4.00766	3.90882	3.98117	3.85619	3.85452	3.8369	3.81491	4.4157	4.44539	3.82087	3.94998	3.77503	3.9502	3.70786	4.29755	3.8419	4.26681	4.37197	3.72049	3.83586	4.09234	4.12216	3.88183	3.77352	3.78684	3.56713	3.55523	3.73531	3.64765	4.02129	3.68553	3.90094	4.19385
216541_x_at	216541_x_at	3.16403	3.60396	3.383	3.45461	3.48536	3.37051	3.72776	3.60697	3.79524	3.62438	3.42158	3.82382	3.27688	3.71223	3.38288	3.54573	3.51384	3.50052	3.49997	3.45326	3.3283	3.33329	3.3555	3.34233	3.44488	3.59681	3.51986	3.62651	3.67232	3.65492	3.22356	3.728	3.45527	3.41242	3.5422	3.76803	3.25841	3.57008	3.44002	3.49129	3.55032	3.48853	3.41667	3.58552	3.64231	3.33754	3.11792	3.0995
216542_x_at	216542_x_at	4.26228	4.50272	4.42408	4.43966	4.68575	4.57876	4.49539	4.72119	4.45297	4.77386	4.49372	4.69109	4.47227	4.31402	4.55187	4.63442	4.50258	4.35365	4.75907	4.22216	4.6143	4.42466	5.43974	4.57415	4.51373	4.8923	4.46804	5.0901	4.25494	4.99493	4.9031	4.85808	4.89797	4.26908	4.46978	4.58111	4.57996	4.44278	4.57523	5.0449	4.62033	4.7135	4.56192	4.25483	4.43112	4.393	4.02062	4.56943
216543_at	216543_at	3.96059	3.87913	3.8874	3.71303	3.95679	4.01847	3.95992	3.99513	4.38042	4.21229	3.90455	3.96587	3.9791	4.22105	4.3102	3.7155	4.04808	3.92681	3.93592	4.07542	3.93841	4.08789	4.36644	3.81348	4.10066	4.19396	4.09157	4.11047	4.28284	3.95043	4.0317	4.02732	3.89551	3.91238	4.01175	4.22534	3.84486	4.45507	3.97676	3.93075	4.03299	3.88931	3.7958	3.92806	3.96243	4.08496	3.95433	3.81681
RBMY2FP	216544_at	3.80755	3.99373	3.55074	3.91319	3.86642	3.87224	3.85705	3.816	3.51039	3.97435	3.93579	3.54178	3.91196	3.93302	3.87098	3.7946	3.58515	3.71455	3.52608	3.82693	3.49935	3.82252	3.83016	3.64291	3.726	3.93505	3.72445	3.60195	3.51931	4.04131	3.79771	3.40861	3.89656	3.55645	4.12776	3.77871	3.65772	3.56576	3.59493	3.91306	3.69152	3.70246	3.98789	3.90894	3.98151	3.83964	3.57741	4.07084
216545_at	216545_at	4.66252	4.64805	4.64262	4.30046	4.99735	4.62818	4.84771	4.65977	4.8913	4.54481	4.86013	4.85226	4.36142	4.59327	4.31652	4.80817	5.11505	4.46386	4.55668	4.52508	4.20068	4.45533	4.62214	4.74284	4.76698	4.68123	4.89354	4.25086	4.60034	4.49943	4.40356	4.78782	4.59084	4.53215	5.08096	4.427	5.03086	4.50573	4.72443	4.58031	4.80302	4.73964	4.53305	4.69034	4.46063	4.52444	4.41577	4.38568
CHI3L1	216546_s_at	4.61805	4.92666	5.03657	4.80881	4.79623	4.53386	4.59041	5.21443	4.58863	4.93081	4.95569	5.02467	4.9406	4.89683	4.59171	4.53743	4.57673	4.60002	4.89206	5.33256	4.60776	5.08666	5.58627	4.9353	5.11088	5.55978	5.03213	4.76819	4.51311	4.78912	5.06401	4.72932	4.39129	4.71297	4.78197	4.46862	4.99521	4.65525	5.0102	4.75913	4.93833	4.82796	4.86664	4.96723	4.85483	4.56641	4.67213	4.72039
216547_at	216547_at	8.25456	8.43531	8.12549	8.31449	7.80343	8.41147	8.34765	8.91655	7.99699	8.5996	7.45371	8.80827	8.14018	7.89775	8.16477	7.88552	8.77208	7.64651	7.72524	7.37157	8.24898	8.26116	8.67384	7.93846	7.93509	8.34927	8.5212	7.99672	7.54073	8.00572	8.21173	8.45997	8.2085	8.63343	7.71984	8.24798	7.96628	8.18537	7.99976	7.74858	7.90649	8.29655	7.8073	8.2493	8.1331	7.91434	7.80231	8.17486
HMGB3P1	216548_x_at	9.15959	9.79209	9.85121	9.2232	10.106	9.65811	9.0482	8.98271	8.17966	7.65352	8.24005	9.42218	7.66881	9.58617	8.40808	9.06876	8.65832	8.05883	8.59484	9.20438	9.08736	9.26706	9.5414	10.2026	8.4859	8.92559	8.58055	7.60123	9.58768	8.59072	8.34841	8.54362	8.30558	8.31959	8.87126	9.22874	9.5253	9.48944	8.51842	8.65007	7.86425	10.184	7.88847	8.31007	8.37106	8.97422	8.98633	8.87413
TBC1D22B	216549_s_at	4.69607	5.11666	4.50745	4.47649	4.70114	4.31265	4.50855	4.18677	4.23255	4.108	4.90824	4.52946	5.33054	5.23581	4.39409	4.63595	4.16972	4.14019	4.34363	4.99008	4.72763	5.11623	4.05479	4.40597	4.58741	4.15433	4.29138	4.26642	4.20477	4.41511	4.13185	4.04634	4.39418	4.14947	4.36587	4.09618	4.2722	3.87655	4.91335	4.44679	4.54192	4.63679	4.35731	4.45552	4.41271	4.3789	5.78525	5.49226
ANKRD12	216550_x_at	7.20877	7.29708	7.70127	8.0489	8.54587	7.51301	7.38776	6.33425	8.43171	7.88841	7.94273	7.00851	8.22035	7.53284	7.50386	6.70161	7.22253	8.3692	7.2367	7.3466	7.51573	8.98794	7.38987	7.49586	7.87072	8.0377	7.51123	7.60828	8.47947	7.80233	6.96376	7.8237	7.66238	9.13954	7.59314	7.52437	8.22027	8.90059	7.54347	7.21784	7.81023	7.35668	7.73262	7.37773	7.6659	7.58886	8.08934	7.13252
PLCG1	216551_x_at	6.32894	6.46697	6.72747	6.74573	6.71916	7.12199	6.11836	7.1768	6.37448	6.41163	6.31721	6.13992	6.56661	6.60739	6.35818	6.05256	6.33943	5.956	6.08895	7.02271	6.38767	6.04383	6.33535	5.68301	6.38961	6.1258	6.5957	6.30955	6.34409	6.4672	6.55335	6.07671	6.54892	5.92789	5.65913	6.63729	6.27283	6.73384	6.69606	6.71923	6.73487	6.26838	6.52424	6.0272	6.1107	6.56179	6.47635	6.3338
216552_x_at	216552_x_at	4.05933	4.17289	4.57923	4.26696	4.45004	4.08982	5.02432	4.17207	4.3232	4.30066	4.19616	4.52296	4.50256	4.18562	4.33525	4.29285	4.29275	4.12039	3.73618	4.39536	4.45938	4.42865	4.84835	4.3288	4.40944	4.4834	4.32071	4.12266	4.05906	6.34492	4.22889	4.16631	4.21309	4.15052	4.19859	4.42583	4.26265	4.09256	4.40679	4.08545	4.32019	4.39362	4.35335	4.27099	4.20028	3.89905	3.87942	4.47597
216553_x_at	216553_x_at	3.47821	3.53369	3.59675	3.47735	3.41927	3.77311	3.99014	3.99702	3.80696	3.60221	3.50046	3.67101	3.51118	3.74975	3.75261	3.18904	3.40129	3.72656	3.52202	3.49331	3.32471	3.89531	4.1055	3.52353	3.6269	3.82576	3.52393	3.5973	3.91424	4.0505	3.91543	3.79306	3.54608	3.55152	3.53425	3.86499	3.57661	3.73177	3.93274	3.54236	3.59199	3.91276	3.67868	3.50627	3.4328	3.68553	3.46079	3.83936
216554_s_at	216554_s_at	7.44984	7.96399	8.03942	8.69348	6.97889	7.81765	7.12627	8.14078	8.22512	8.75648	8.17121	7.67578	7.90833	7.63935	7.84438	7.59401	7.86869	7.27162	7.29896	7.55217	7.79016	7.28445	7.77746	8.29927	8.23333	8.14272	8.49678	8.58744	7.61416	8.70821	7.16198	7.98313	8.18373	6.66518	8.04038	7.94295	7.43999	8.34583	7.42741	6.36224	7.94646	7.84914	7.54571	7.61048	7.96095	7.67482	7.53934	7.60974
PRR14L	216555_at	5.1934	6.96259	6.27092	5.22883	4.43505	4.51854	4.11833	5.53019	6.02097	5.03893	4.98097	4.50804	4.91109	4.65131	4.73119	4.22179	4.98077	5.43469	4.38338	5.80838	5.29137	4.55384	5.71632	5.77549	6.4179	4.71732	5.3446	5.22043	4.99511	4.64526	5.95685	6.28964	5.01839	4.91529	5.15131	5.00773	4.66304	4.8579	5.01687	4.11737	4.0577	4.31606	4.40979	4.94486	4.43692	4.50891	4.24188	4.63701
216556_x_at	216556_x_at	3.7521	4.32492	4.06475	3.92655	4.59639	4.14224	4.0663	4.61189	4.24901	4.28966	3.82961	3.82076	4.28383	4.15513	3.94977	3.97854	3.67178	3.81905	4.44594	4.17159	3.9254	4.05305	4.07326	3.66844	3.97616	4.69251	4.0706	3.74788	3.77006	3.94273	3.62318	3.64115	3.98802	3.96018	3.97875	3.69218	3.87827	4.12496	4.3643	3.97627	4.29712	4.53902	3.94401	3.99777	4.31882	4.2901	4.35965	4.14032
216557_x_at	216557_x_at	3.54963	3.65327	3.41719	3.85974	3.93967	3.53836	3.93413	3.45604	3.5518	3.45614	3.80667	3.84844	3.49451	3.68721	3.65421	3.82903	3.67676	3.75615	3.47694	3.27826	3.48481	3.48512	3.61776	3.7239	3.87923	3.90348	3.70873	3.72962	3.38646	3.67125	3.86513	3.62898	3.62847	3.46623	3.54594	3.71933	3.58534	3.76264	3.7017	5.08174	3.58166	3.6103	3.57915	3.73207	3.36439	3.56162	3.52305	3.51084
216558_x_at	216558_x_at	3.53659	3.79765	3.70896	3.59691	3.41754	3.50706	3.56407	3.48232	3.33495	3.19068	3.34189	3.56219	3.70287	3.76198	3.28439	3.92748	3.61736	3.30218	3.50916	3.62804	3.69642	3.39738	3.83846	3.22097	3.64469	3.47853	3.52296	3.56848	3.40492	3.79725	3.51951	3.37595	3.57009	3.38479	3.80967	3.34853	3.4814	3.4684	3.12902	3.35625	3.67823	3.04965	3.29474	3.42907	3.25435	3.33117	3.56362	3.40712
216559_x_at	216559_x_at	10.0566	10.1128	10.2912	10.1974	9.78523	10.1842	9.61043	10.4799	10.1063	9.85493	9.53083	10.3883	9.53714	9.76079	9.87759	9.81192	10.3316	9.64247	9.64723	10.222	9.99667	10.447	10.5066	10.1892	10.3127	10.4062	10.2478	9.88791	10.0335	10.506	9.44481	9.80118	9.8117	9.5579	9.42927	9.93283	9.23489	10.0336	9.85561	9.75421	10.0195	9.85736	9.55248	10.3967	10.1264	10.8957	10.7745	10.2656
IGL@	216560_x_at	3.8359	3.76413	3.74716	3.68767	3.79086	3.80222	4.01327	4.07466	3.85364	3.90361	3.61712	4.02811	4.2521	3.73615	3.66752	3.29252	3.59639	3.52407	3.84449	3.77754	3.86618	3.40677	4.15674	4.06933	3.79046	3.83282	4.10356	3.94464	3.70467	3.83614	3.87992	3.73345	3.92165	3.7882	3.88982	4.02142	3.68121	3.86258	3.8688	4.15561	3.65479	3.69304	3.67351	3.88264	4.10947	3.93632	3.72992	3.92184
216561_x_at	216561_x_at	3.77153	3.76865	3.89	3.70048	3.73787	3.72853	3.41413	3.77116	3.3805	3.43441	3.49649	4.07109	3.89811	3.63475	3.46026	3.61647	3.55417	3.56363	3.57774	3.85846	3.85006	3.82139	3.80952	3.6315	3.38235	4.29415	3.68078	3.46141	3.74967	3.74119	3.24815	3.98632	3.82695	3.58391	3.80443	3.86605	3.55478	3.61156	3.77226	3.85168	3.63015	3.67274	3.44236	3.3368	3.97452	3.73366	3.6204	3.79262
216562_at	216562_at	4.44436	4.85342	4.24826	4.82586	4.14913	4.97169	4.33195	4.3089	4.15255	4.45461	4.31264	4.32049	4.63269	4.4753	4.26585	4.35161	4.31521	3.94011	3.99549	4.72558	4.40461	4.37468	4.41905	3.96652	4.4076	4.40655	4.82344	4.454	4.1408	4.01506	4.12381	4.62533	4.02474	4.269	4.38825	4.3724	4.26035	4.63808	4.14874	4.35986	4.46458	4.68085	4.70416	4.09353	4.76781	3.96748	4.21773	4.23952
ANKRD12	216563_at	7.50086	7.58375	8.24676	8.37597	7.62274	6.89706	6.78852	6.77419	8.70309	8.22968	8.01754	6.53232	7.94335	7.37456	7.41704	6.48603	6.91531	8.78405	7.09795	7.00886	7.54499	8.79856	7.57012	7.36551	8.07313	8.12686	7.6341	8.14504	8.86864	8.24775	7.08656	8.7187	8.24688	8.74703	7.32818	7.04035	8.12267	8.96671	7.51978	7.02319	7.48459	7.4485	7.50887	6.80429	7.36366	7.1113	7.57799	6.88866
216564_at	216564_at	4.26961	4.46473	4.443	4.12361	4.47603	3.98511	4.05645	4.0903	3.86044	4.59771	3.80613	4.3776	4.23615	4.3974	4.31242	4.17911	4.46353	3.98202	4.45006	4.54182	4.05971	4.48762	4.16613	4.4555	4.32043	4.11623	4.72797	4.1153	3.91262	4.00632	4.13986	4.31604	4.11719	4.30382	4.30149	4.48327	4.29763	4.0458	3.89534	4.02282	3.74729	4.35379	3.91033	4.07287	4.04864	4.12059	3.74322	4.16166
216565_x_at	216565_x_at	5.76051	4.30748	5.31	7.74285	7.63755	7.64628	4.62013	7.42647	4.12772	8.22002	6.21435	6.83335	7.90719	8.09053	5.86422	7.62489	6.81928	8.51763	8.15892	9.04419	8.25453	7.62068	6.23738	8.1656	6.31732	6.3925	8.21379	8.01955	4.66322	5.86693	6.82412	4.83783	5.82661	4.4031	7.95774	7.02271	3.8225	8.24731	5.67357	4.08701	8.01546	3.52062	8.84676	5.37452	7.83041	8.03797	6.61467	6.37622
IGLV@	216566_at	3.58839	3.27805	3.82033	3.70882	3.73728	3.69753	3.67773	3.86651	3.47506	3.4941	3.2878	4.01093	3.36795	3.6521	3.28159	3.35963	3.7437	3.64261	3.40173	4.12134	3.56454	3.4521	3.46972	3.66747	3.26233	3.74768	3.58603	3.43974	3.6901	3.62752	3.57164	3.61689	3.59519	3.61802	3.27672	3.56295	3.60999	3.5275	3.45137	3.43018	3.48833	3.46189	3.32662	3.26884	3.7109	3.53547	3.28708	3.32287
216567_at	216567_at	3.26569	3.43893	3.30698	3.46861	3.50348	3.50078	3.48706	3.45024	3.55099	3.5301	3.51415	3.46759	3.31304	3.51248	3.23907	3.32263	3.55867	3.32014	3.31997	3.82083	3.26228	3.34599	3.79221	3.64527	3.51115	3.46457	3.60152	3.73808	3.39962	3.49149	3.33238	3.52431	3.461	3.4316	3.48957	3.57406	3.50319	3.47063	3.54549	3.29995	3.41356	3.39749	3.40242	3.44642	3.36527	3.27345	3.26582	3.39078
216568_x_at	216568_x_at	6.93787	5.08999	4.34856	4.69858	6.97154	3.67619	6.78526	6.10101	6.46207	4.0725	6.24036	7.14525	3.67078	6.51651	5.21313	3.46375	7.39768	4.29447	6.11188	4.69664	3.73193	4.92487	5.82202	5.95998	4.43383	3.05684	4.084	3.92841	5.21011	4.33782	5.48461	5.17331	6.27174	7.02618	4.95021	8.06743	5.88531	3.62325	8.20673	8.47704	3.68025	8.78199	3.84606	6.75549	3.6131	4.82325	5.24105	7.20724
216569_at	216569_at	3.82171	3.62622	3.88591	4.08289	3.69408	3.94344	4.00291	3.71825	3.82505	3.53542	4.13174	3.67274	3.65001	3.66611	3.67327	3.82783	4.18595	3.97338	4.03874	3.89597	3.61873	3.73186	4.19621	3.41145	3.52241	3.72192	3.99317	4.06481	3.55212	3.95798	3.94798	3.95946	3.82313	3.61209	3.79732	3.92344	4.35715	3.90547	3.88562	3.7227	3.62607	3.71226	3.91668	3.56034	3.56644	3.72926	3.65042	4.05289
RPL29	216570_x_at	11.412	11.9486	11.6825	11.8108	11.2055	11.7779	11.1948	12.1863	11.5417	11.6047	10.0307	11.8948	11.2987	11.6274	11.585	11.4238	11.8943	10.6048	11.5006	11.5188	12.1109	11.8598	12.3306	11.341	10.8423	11.7618	12.0284	11.555	10.9496	11.1582	11.6904	12.102	11.4954	12.1558	10.3822	11.5175	10.1013	11.7204	12.0206	11.1418	11.2352	10.9297	11.2183	12.1425	11.3485	11.6485	11.9888	11.889
216571_at	216571_at	4.64091	5.06922	4.86765	4.66351	4.66143	5.27986	5.34298	4.55552	4.93271	4.88229	4.852	5.01213	5.14953	4.85313	4.66394	4.91076	5.06351	4.96838	4.92283	4.99551	4.7805	4.80147	5.4055	4.64874	4.78816	5.34986	4.92332	5.16613	4.79223	4.64132	4.93249	5.04312	5.17178	4.97668	5.1422	5.00115	5.19393	5.28842	4.82966	5.07118	4.7315	4.54223	4.84755	4.48617	4.75999	4.9551	4.63601	4.80238
FOXL1	216572_at	3.59811	3.59017	3.42759	3.53774	3.44882	3.37715	3.40534	3.42835	3.38903	3.55679	3.31871	3.76073	3.40922	3.3714	3.6154	3.66676	3.83875	3.60633	3.55953	3.39242	3.7168	3.59863	3.53159	3.46372	3.81408	3.41718	3.44635	3.58122	3.51253	3.70074	3.37657	3.72558	3.8059	3.43349	3.44774	3.74886	3.57349	3.68058	3.48318	3.54497	3.45279	3.52703	3.62522	3.53018	3.6284	3.15129	3.39128	3.62558
216573_at	216573_at	3.38152	3.58017	3.47323	3.38136	3.73866	3.55585	3.70111	3.55164	3.32598	3.4703	3.29064	3.34447	3.28379	3.69308	3.41451	3.306	3.48244	3.48621	3.35035	3.66154	3.61317	3.36153	3.48382	3.44838	3.56555	3.70493	3.30902	3.69154	3.37951	3.48864	3.62293	3.53614	3.43354	3.32984	3.35806	3.45542	3.43142	3.60101	3.42184	3.39122	3.25255	3.2475	3.40835	3.42183	3.6131	3.30591	3.4377	3.46061
216574_s_at	216574_s_at	7.32219	8.63905	8.23085	6.7915	7.95293	7.37654	7.09572	7.68717	7.58914	7.65281	6.19738	8.02838	7.6181	8.39275	7.24153	7.74801	7.24155	7.36853	8.20158	7.52239	7.4608	6.989	7.40328	7.87486	7.74936	8.17088	7.14383	7.42443	8.03278	6.89518	7.41289	7.44979	7.08363	8.16688	8.01328	8.05514	6.7135	7.86486	6.72717	6.8276	7.56983	8.05027	6.78623	6.84602	7.46839	6.93368	7.73605	7.1481
216575_at	216575_at	3.56867	3.29138	3.44755	3.47448	3.62876	3.34334	4.08961	3.47763	3.39781	3.23651	3.38543	3.51234	3.41779	3.50535	3.3488	3.17572	3.21431	3.05272	3.24563	3.74495	3.23997	3.44201	3.51876	3.33641	3.80593	3.32375	3.11605	3.3265	3.20641	3.51589	3.2828	3.49261	3.26431	3.40557	3.23343	3.44338	3.28869	3.42523	3.29072	3.4289	3.21891	3.22378	3.18263	3.38886	3.15925	3.34918	3.28327	3.32575
216576_x_at	216576_x_at	3.52293	3.63886	3.38066	3.5694	3.54789	3.84845	4.00829	3.82657	3.459	3.22344	3.48608	3.57617	3.72963	3.63377	3.53835	3.44671	3.73049	3.30156	3.27554	3.69594	3.62952	3.35676	3.56393	3.78172	3.66147	3.82723	3.81333	3.41605	3.34273	3.65074	3.82567	3.38637	3.45277	3.18673	3.06426	3.27813	3.75451	3.59525	3.41059	3.63663	3.29862	3.48188	3.37301	3.55335	3.16741	3.32295	3.54953	3.61965
216577_at	216577_at	4.61318	4.78003	4.31947	4.51746	4.87015	4.77399	4.68078	5.04407	4.70667	4.63752	4.62592	4.91215	4.59952	4.66095	4.40572	4.35758	4.64495	4.22291	4.29798	4.5671	3.57495	4.58999	4.74357	4.60676	4.64516	4.93251	4.50955	4.29335	4.09771	4.5411	3.95442	4.46174	4.1309	4.51502	4.29263	4.83676	4.54936	4.32942	4.65799	4.67211	4.48786	4.68561	4.24137	4.868	4.31973	4.03949	4.92981	4.45708
216578_at	216578_at	4.09848	4.0663	3.98418	4.08161	4.35891	4.39887	4.30321	4.61241	3.85735	4.13193	4.12319	3.92416	3.97115	4.05494	4.12655	3.79876	3.85453	3.67879	3.79289	4.0397	4.26323	3.98681	4.31171	3.84945	4.18544	4.17108	4.08729	4.08612	3.68883	4.15567	3.75169	4.16032	4.20261	3.93059	4.01629	3.94702	4.02091	3.68171	4.03504	4.54305	4.13498	4.16524	4.38116	3.97371	4.33634	3.83709	4.01694	4.02838
GJB4	216579_at	3.92573	4.6311	4.2999	4.31123	4.35095	4.13825	4.55899	4.67558	4.0883	4.54044	4.79153	4.53159	4.39885	4.14457	4.23789	3.7564	4.15592	3.57573	4.09097	4.04019	3.99879	4.34578	4.964	4.16888	3.94132	4.78472	4.4937	4.09022	3.84969	4.29523	4.02969	4.07242	4.03338	4.19982	4.26519	4.35611	4.63577	4.08943	4.41251	4.59226	4.58163	4.39925	4.50118	4.38067	4.62915	4.09903	3.99698	4.37097
RPL7	216580_at	3.46394	4.01342	3.82082	3.60959	3.35061	4.07552	3.73314	3.98501	3.67961	3.74491	3.61951	3.70836	3.60461	3.67823	3.64756	3.76742	4.20762	3.60937	3.7167	3.82835	3.87639	3.86255	4.00287	3.79991	3.72513	3.94375	3.82587	3.63035	3.81884	3.64199	4.22216	3.87028	3.74212	3.84604	3.68652	3.96895	3.48716	4.17929	3.56506	3.85204	3.62267	3.80676	3.59989	3.67706	3.59989	3.63562	3.9391	3.85831
216581_at	216581_at	5.27644	4.86	4.63404	4.92951	4.85223	4.96807	4.65715	4.93458	4.58991	4.39409	5.01651	4.85577	4.39916	5.20795	4.8607	4.35713	4.75427	4.26534	4.68222	4.56255	4.47629	4.76903	5.60445	4.78044	4.32761	4.31533	4.34161	4.19512	4.60769	4.53895	4.5668	4.7326	5.16266	4.94377	4.43407	5.01813	5.16481	4.13518	5.2014	5.01171	4.28139	5.86397	5.02222	4.66927	4.23629	4.32864	4.38069	5.11783
POM121L2	216582_at	4.335	4.34887	4.46469	4.49856	4.99807	4.68422	5.14157	4.79614	4.39078	4.40839	4.86095	4.38789	4.57001	4.43519	4.52839	4.73257	4.67688	4.25488	4.32493	4.54469	4.59286	4.80264	4.97056	4.25042	4.32786	4.42197	4.4237	4.42765	4.496	4.67934	4.55499	4.76352	4.49417	4.5809	4.58189	4.95976	4.83664	4.79584	4.63947	4.34426	4.63795	4.82136	4.80174	4.58193	4.66117	4.20345	4.40798	4.26845
216583_x_at	216583_x_at	7.49614	7.57713	7.03093	6.90745	7.36761	7.43716	6.88736	6.39441	6.50699	6.38729	6.69569	7.72872	6.83733	7.20822	6.56376	7.72633	7.49022	6.76096	7.19512	7.59333	7.18808	6.01874	7.16009	6.77753	7.73171	6.94333	7.12318	6.53904	6.31705	6.51598	6.23265	6.70846	6.60493	6.68212	6.78542	8.26158	6.68972	7.02958	6.06606	6.64231	6.52107	6.94507	6.42197	6.466	6.4208	6.08848	7.18564	7.21496
216584_at	216584_at	4.2347	3.9935	4.05168	3.98813	3.84892	4.27399	4.3788	4.16606	4.10052	3.99867	4.12309	3.83622	4.32405	3.88332	3.81306	4.12713	4.02721	4.09181	4.00754	3.99589	3.83428	3.72736	4.22435	3.88056	3.95644	4.69799	4.75552	3.99832	4.03776	4.1164	3.88704	3.97356	3.83452	3.90949	4.12006	4.01762	4.18458	3.92144	3.87132	3.98721	4.16549	3.94812	4.17737	4.04189	4.20645	3.8934	3.54729	3.97986
216585_at	216585_at	4.38153	4.01573	4.8263	4.0547	4.25404	4.23691	4.40581	4.14562	4.23327	3.98915	4.25879	4.50213	3.74711	4.72199	4.90336	4.23579	4.24922	4.10037	4.90503	4.11759	4.14633	4.44853	4.55678	4.25149	4.40264	4.81216	3.93724	3.67814	4.58164	3.82593	4.09384	4.02844	3.98631	4.33272	4.44509	4.98209	4.94233	4.14779	4.18849	4.1271	4.04598	3.97082	4.37147	4.13713	4.29063	3.67434	4.10858	4.49016
216586_at	216586_at	4.78661	4.75653	4.49179	4.28962	4.44201	4.66451	5.03555	4.42965	4.40045	4.16796	4.40762	4.55601	4.67367	4.59359	4.28378	4.22213	4.46619	4.33845	4.52951	4.45998	4.67331	4.32769	4.68867	4.17626	4.52653	4.54658	4.48135	4.00071	4.28675	4.9429	4.02893	4.12	4.17473	4.10878	4.33919	4.61302	4.42437	4.58384	4.44423	4.031	4.30748	4.11004	4.16357	4.32862	4.25811	4.06694	4.37039	4.2725
FZD8	216587_s_at	3.5649	3.68104	3.91123	3.95795	3.6235	4.11538	3.36443	3.67435	3.92513	3.76955	3.53117	3.68911	3.81928	3.62205	4.10065	4.2786	3.3941	6.43579	3.63343	3.59429	5.90872	4.93658	3.6555	3.40347	3.48501	3.46817	4.08296	3.82231	3.54485	5.84666	3.7469	3.60099	3.69456	3.50102	3.56533	3.55411	3.5579	3.57813	3.52504	3.48296	4.24111	3.56049	3.65424	3.98319	4.92165	3.49629	3.24308	3.59867
RPL7	216588_at	3.46046	3.59269	3.4046	3.16323	3.12571	3.09653	3.15142	3.50268	3.24481	3.31698	3.2724	3.4095	3.59946	3.21798	3.03233	3.25624	3.49462	3.13756	3.1079	3.59352	3.22357	3.26682	3.32143	3.67471	3.30218	3.39142	3.30294	3.28771	3.63035	3.20341	3.30884	3.37212	3.33217	3.65308	3.06254	3.26866	3.38366	3.45641	3.25848	3.36807	3.18229	3.30609	3.1949	3.37346	3.10692	3.25139	3.32974	3.18824
216589_at	216589_at	3.65162	4.48452	5.22111	4.1735	3.92705	4.58393	3.78144	4.17662	3.87565	4.21622	4.02595	4.01847	4.05046	3.78877	4.40662	4.56713	4.28843	3.98725	3.91231	4.0134	4.04047	4.20791	4.59075	3.8421	3.85635	3.96204	3.84861	4.03964	4.20045	3.99293	3.72354	4.18619	4.07591	4.44891	3.97597	4.69083	3.75174	4.3077	3.69365	3.53431	3.90533	3.81153	3.68591	3.80628	3.93304	3.60129	4.16654	3.87311
GNAT3	216590_at	3.70739	3.51439	3.78928	3.61384	3.38434	3.6322	3.78227	3.63307	3.65873	3.58586	5.70038	3.45328	3.66828	3.43682	3.49767	3.63436	3.96793	3.56793	3.99382	3.85627	3.72173	3.52012	3.4747	3.57208	3.48513	3.78295	3.51352	4.05988	3.56328	3.84878	3.56707	3.94693	4.10266	3.60997	3.47038	3.58966	3.61536	3.45494	3.63857	3.63674	3.64465	3.87429	3.72858	3.66883	3.39737	3.53594	3.7504	3.86413
SDHC	216591_s_at	11.0478	10.4861	10.6136	8.902	9.78312	9.26685	9.40948	10.1512	10.5844	9.997	9.79415	10.6127	9.34873	10.7048	10.0822	11.9474	10.7805	9.5595	10.7727	10.8734	10.4814	9.45002	10.7358	10.1095	11.0418	9.68418	10.1947	9.9811	10.3237	10.31	10.4748	10.3633	11.0499	10.3481	10.4616	9.45256	10.7498	10.0663	9.95865	10.6188	9.385	9.94506	8.98419	10.3423	9.10483	8.89278	9.19166	9.86652
MAGEC3	216592_at	3.71284	3.55854	3.54028	3.38488	3.46048	3.49778	3.41942	3.55552	3.30449	3.25113	3.53801	3.41434	3.35002	3.95598	3.56383	3.41545	3.59268	3.5463	3.67566	3.44956	3.66874	3.46084	3.58875	3.27412	3.48827	3.6402	3.58533	3.33642	3.40344	3.39956	3.59268	3.3779	3.28992	3.44258	3.46739	3.18823	3.37212	3.69179	3.57152	3.60401	3.13229	3.62149	3.35635	3.4239	3.49685	3.55645	3.4628	3.41126
PIGC	216593_s_at	9.02009	8.20227	8.05094	8.44253	8.37478	7.8044	7.95249	8.57606	8.76028	7.56682	7.96043	8.23643	7.16031	8.96827	7.51295	8.40587	8.12776	7.53338	8.54692	8.4756	8.1247	8.84786	7.82793	8.85079	8.82188	8.17301	8.31367	7.80887	8.61822	9.02933	8.91498	8.17023	8.47416	8.38317	9.02946	8.61104	9.03879	8.37786	7.23422	8.32512	7.36177	8.71846	6.99409	8.21184	7.28281	8.07015	8.16679	9.79204
AKR1C1	216594_x_at	8.09504	5.3057	4.60924	8.36516	9.73594	7.53355	8.58311	4.62015	4.70266	9.91505	12.0755	9.26154	10.4538	12.0615	7.53874	11.5441	4.55429	10.9604	9.04712	5.92283	13.1808	9.76229	6.06162	10.98	4.93341	12.0936	5.6186	8.23244	9.11294	5.9242	10.8117	7.33281	5.37599	5.40524	10.6601	8.20072	5.64221	7.50301	6.5576	5.82281	7.75538	5.57859	7.423	4.90847	9.28385	9.86992	7.52758	5.53295
FAM186A	216595_at	4.47762	4.97593	3.58236	3.62913	3.10019	3.49365	3.28743	4.58549	3.46432	3.60479	4.80822	3.61427	3.35564	3.44687	4.11674	3.2035	3.32431	3.48621	3.17754	3.8534	3.42356	3.10553	3.2243	3.34959	5.25651	3.30664	3.79672	3.5554	4.11284	3.46017	3.40896	3.4164	4.45422	3.281	3.31779	3.72252	4.38681	3.58995	3.25821	4.38335	3.20004	4.15379	3.28415	3.52621	3.26995	3.37426	3.2803	3.4485
DKFZP434L187	216596_at	3.93994	3.74596	3.79393	3.85524	3.69705	3.79969	4.25086	3.88033	4.14653	4.03909	3.86948	4.1216	3.91463	3.81588	3.76079	4.32742	4.14589	4.30473	3.82081	3.59681	3.61571	3.9009	3.98677	3.65108	4.08956	3.52937	4.03416	4.11545	4.31584	4.07132	3.90519	4.1039	3.65094	3.78098	4.21173	4.05912	3.96692	4.1688	3.82676	3.85354	3.72422	3.59697	3.91691	3.81554	3.8937	3.68209	3.80526	4.02158
216597_at	216597_at	3.94162	4.06259	4.05497	3.81668	3.83457	4.07557	4.07673	4.21381	3.94552	4.1282	4.24925	3.90579	4.00504	3.72967	4.03192	3.56394	3.96484	3.77687	3.90944	4.38505	3.99497	4.02155	4.52436	4.16396	4.10494	4.18008	3.88434	3.68727	4.12578	4.73419	4.09377	3.94549	4.11364	3.76248	3.46643	3.83949	3.93207	3.78411	4.07123	3.82907	4.06685	3.7776	3.82009	4.01187	3.84886	3.70884	3.9029	4.2371
CCL2	216598_s_at	3.62948	3.92969	3.75528	3.92149	4.40979	8.59977	5.34088	3.90571	3.89367	11.2421	5.83586	4.63883	5.52136	3.60834	3.97129	9.59655	5.00016	8.56288	3.6119	6.16625	4.07201	10.7369	3.9351	9.85188	4.30948	4.07572	4.11935	8.93637	4.35036	3.87703	3.69206	3.6368	3.88717	3.90542	4.30358	3.63876	5.73914	10.5894	3.67082	4.04179	8.79151	4.31188	9.88326	3.8941	8.77223	3.89306	3.65497	3.42841
SLC22A6	216599_x_at	3.85529	3.91204	3.67444	3.59136	4.40129	3.88189	4.06022	4.0675	3.78297	3.93398	3.90381	3.67217	3.94558	3.72796	3.8752	3.63897	3.59244	3.5518	3.83485	3.76926	3.5179	3.85176	4.10764	3.98772	3.7945	3.84958	3.98407	3.69848	3.77306	4.06654	3.74991	4.19426	4.00729	4.24861	3.98855	4.06559	3.9623	3.90131	4.07288	3.55507	3.904	3.80183	3.57079	3.70127	3.54484	3.80824	3.88451	3.99206
ALDOB	216600_x_at	5.01239	5.16639	4.69673	5.43213	5.63932	4.95563	4.88522	5.01777	4.96363	5.00305	5.03612	4.91471	4.97736	5.06433	4.9723	4.9571	4.95828	4.73586	5.05086	5.03596	4.90488	4.74618	5.24029	5.15878	4.97046	5.14077	5.00277	5.05673	4.649	5.24527	4.96914	5.25981	5.06318	4.62113	5.02504	4.96734	5.15621	5.21842	5.12197	5.01289	5.1873	4.87047	4.96533	4.97501	5.26405	4.88209	5.1082	4.91021
AOC4	216601_at	3.96992	4.06441	4.11601	3.74181	4.07695	3.87002	4.07923	3.96832	3.91785	3.9356	3.82315	4.19684	3.77477	3.78684	4.02253	3.87043	3.84442	4.09895	3.74561	3.71777	4.03842	3.98871	4.24628	3.88463	4.09642	4.33624	4.03428	4.09688	3.59648	4.08587	4.00639	4.18148	3.99871	3.75418	4.09204	4.008	3.77818	3.87525	4.07909	3.96241	3.71445	4.14403	4.15673	4.08757	3.7735	3.84887	3.63651	3.9327
FARSA	216602_s_at	8.90884	9.34863	9.47178	8.8795	9.45137	8.98337	8.03049	8.45017	8.39527	7.8136	7.48128	8.70071	8.28585	8.64494	9.22003	10.2364	8.58428	8.14099	9.20647	8.6048	9.40407	9.13727	8.80571	8.31365	8.83743	8.48675	8.73926	8.09364	8.07004	8.37096	7.9521	8.77935	8.16641	7.49392	8.72887	8.93014	8.98047	7.54311	9.12877	7.98537	8.60421	8.55607	8.25334	8.31563	8.56667	8.03473	9.4098	8.56471
SLC7A8	216603_at	5.19718	5.17851	5.78456	4.22116	4.26432	4.34255	4.51636	4.8966	4.79306	4.79428	4.70326	4.63228	4.37679	4.53123	5.86999	4.18006	4.80685	4.58058	4.1515	4.15135	4.29054	4.47852	4.73218	4.2236	7.69214	4.31036	4.7324	4.33811	4.39188	4.77962	6.36807	4.39161	4.57546	4.76887	4.34289	4.37794	5.31911	4.4316	5.9237	5.14013	4.41514	6.03036	4.3251	5.99501	4.33409	4.31948	4.20367	4.26813
SLC7A8	216604_s_at	6.19555	7.15624	6.90593	4.57178	4.55837	5.14712	5.06182	5.71041	5.3625	6.46746	4.9594	6.11331	4.8731	4.46026	7.07732	4.32169	5.13781	4.50151	4.73516	4.44713	4.90871	4.71387	5.50591	4.70661	8.42154	4.66207	5.23669	6.45491	5.27063	5.20851	8.05795	5.2748	5.51983	4.99673	4.858	4.30626	6.91891	4.62287	7.31214	6.44187	5.15688	7.16369	5.01	6.98491	5.88673	4.53478	4.54453	4.79176
CEACAM21	216605_s_at	3.84117	3.7557	3.79673	3.93422	3.99709	3.81175	4.14959	3.96147	4.11579	3.94054	4.06999	3.99285	3.98866	3.91805	3.82901	3.93068	3.79868	3.48487	3.84444	4.29564	3.61503	3.84886	4.01253	3.71062	4.27597	4.00422	4.18782	3.91052	3.87324	4.48183	3.93117	4.02951	4.10811	3.91385	3.91755	4.04121	3.86765	3.75308	3.91727	4.24774	4.00945	4.05932	4.15118	3.94898	4.01015	3.73378	3.79082	3.88939
LYPLA2P1	216606_x_at	7.09511	7.23135	7.20862	7.2262	7.90529	7.37782	7.27588	7.01128	7.03978	6.53017	7.11325	7.57065	6.59338	7.33673	7.32906	6.72305	7.01436	6.16853	6.63553	6.9103	6.89493	6.66427	7.13292	7.5746	7.19499	6.73933	7.85107	7.00504	6.7319	6.82468	7.11254	7.13133	7.29368	6.58441	8.10528	6.86528	8.14463	6.67457	6.76033	6.8644	6.81933	7.23694	6.41147	6.39963	6.72207	7.02678	7.28545	7.15554
CYP51A1	216607_s_at	10.1438	11.8821	9.77985	8.7631	9.32818	10.015	9.67929	9.16548	10.1814	8.90281	8.53108	10.8624	10.9359	8.47024	8.79923	9.69135	10.3326	9.32618	8.40963	10.6535	10.2222	10.2793	10.0043	9.57035	9.47736	9.36341	7.03088	8.87501	10.2252	10.0419	10.0192	9.24951	8.79282	8.8001	10.1643	9.84784	9.72364	9.85491	9.20501	10.0756	10.0704	10.0934	10.2687	10.0138	9.59457	9.66269	10.3761	8.88702
DKFZP434A062	216608_at	4.75778	4.5169	4.60306	4.77167	4.75001	4.60325	4.39555	4.664	4.31408	4.54378	4.31269	4.61964	4.6651	4.56869	4.46784	4.7754	4.75048	4.5739	4.27468	4.42392	4.60202	4.48471	4.4421	4.15656	4.62086	4.86564	4.52933	4.61906	4.31443	4.41804	4.97874	4.65515	4.53048	4.23661	4.51798	4.4072	4.58279	4.34201	4.54616	4.32457	4.72933	4.37765	4.61672	4.59295	4.06563	4.09884	3.8089	4.34039
TXN	216609_at	8.75773	8.88034	8.61278	9.65536	8.17391	8.3463	8.894	9.90905	9.43375	10.042	9.31641	8.83535	8.63662	8.84086	8.84903	8.6319	8.91073	8.3105	8.93133	9.31351	8.65507	9.02863	9.20753	9.1816	9.38079	9.70867	9.79977	9.56345	9.02168	9.56107	9.06508	9.43479	9.24067	9.90841	9.43857	9.26228	8.87793	9.55056	9.19712	8.7031	8.96855	9.1837	8.84792	9.24189	8.99932	7.86079	8.80044	8.78781
SLC6A2	216610_at	3.43425	3.62612	3.80623	3.60871	4.07074	3.76101	3.5586	3.53391	3.35426	3.6012	3.69952	3.90985	3.66782	3.87995	3.53854	3.37132	3.53021	3.54677	3.43282	3.79894	3.69425	3.77686	3.75757	3.70106	3.66256	3.73291	3.71048	3.5092	3.38191	3.65503	3.72377	3.5964	3.72872	3.56419	3.61118	3.59333	3.5901	3.68542	3.69097	3.58769	3.56066	3.61013	3.57176	3.62243	3.4819	3.41244	3.60764	3.37885
SLC6A2	216611_s_at	4.42195	4.39701	4.32212	4.01988	5.04915	3.83765	4.93713	4.29913	4.29877	3.81822	3.98546	4.44822	4.05999	5.42409	4.11319	4.58753	4.20484	4.07571	4.24926	4.45469	4.27991	4.21347	4.69356	4.41849	4.18196	4.56089	4.16124	4.00991	4.36822	4.69179	4.1776	4.52365	4.20852	4.29909	5.23396	4.0725	4.54632	4.09386	4.14532	4.05998	4.04254	4.29947	4.22326	4.08151	3.90683	4.12547	4.23095	4.22175
216612_x_at	216612_x_at	2.97347	3.14202	3.23435	3.27244	3.19918	3.23199	3.21436	3.31751	3.23766	3.15926	3.21528	3.55245	3.33103	3.22006	3.02259	3.21317	3.17797	3.39949	3.36179	3.23322	3.17546	3.28197	3.21596	3.1099	3.33051	3.2938	3.06588	3.16798	3.20985	3.37045	3.24515	3.19508	3.20506	3.30472	3.18961	3.25085	3.443	3.11275	3.11693	3.17578	3.19454	3.10061	3.13947	3.01947	3.05742	3.10494	3.15786	3.21126
216613_at	216613_at	3.6133	3.50921	3.79393	3.576	3.62384	3.95818	3.58367	3.56826	3.51311	3.71657	3.43744	3.5735	3.71772	3.70841	3.4718	3.63109	3.7064	3.41323	4.01656	3.96818	3.36345	3.57875	3.64166	3.55667	3.59562	3.47968	3.39928	3.48152	3.54734	3.91153	3.67634	3.62122	3.58055	3.57285	3.43685	3.61086	3.58223	3.44215	3.37322	3.60852	3.52405	3.4	3.60809	3.36705	3.71427	3.53778	3.33625	3.58012
216614_at	216614_at	4.54747	6.07358	6.26876	4.25088	4.54103	4.55739	4.24016	4.41187	4.69688	4.42489	5.22387	4.65173	4.34826	4.71065	5.58244	4.52609	4.79017	5.11608	5.77862	8.3714	4.68272	7.7336	4.85359	4.19889	4.58037	4.374	4.79113	4.88317	4.68025	4.56437	5.74356	4.99487	5.05247	5.74133	4.88611	4.71312	4.0896	4.17855	6.33935	4.17159	4.63884	4.61926	4.68709	7.46175	4.62569	5.65082	4.34404	4.22995
HTR3A	216615_s_at	3.90766	4.3978	4.16474	3.92767	4.23859	4.1962	4.31939	4.15789	4.13846	4.13962	3.91532	4.27489	4.24082	4.12528	4.36313	3.90918	3.86663	3.60936	4.01821	3.73721	3.92997	4.1027	4.21486	4.16888	4.09023	4.49158	4.36425	4.00404	3.83236	3.99911	4.19156	4.30973	3.98314	3.91186	4.22989	3.80006	4.05741	3.77621	4.02228	4.24347	3.84581	4.09223	4.1242	4.23088	4.22073	3.65174	3.78714	4.09633
216616_at	216616_at	3.59593	3.71216	3.54313	3.53388	3.58347	3.93776	3.58782	3.54147	3.74337	3.78879	3.55644	3.71603	3.74748	3.55667	3.73579	3.41116	3.6312	3.55865	3.93265	3.8074	3.74353	3.77176	3.6302	3.57325	3.50505	3.66119	3.77436	3.47012	3.58991	3.49128	3.43833	3.71196	3.72734	3.60799	3.57625	3.55071	3.78337	3.64737	3.66338	3.68794	3.60559	3.56262	3.59777	3.3883	3.55163	3.57541	3.64159	3.62282
MAG	216617_s_at	3.7258	3.63808	3.79908	3.66018	4.31846	3.94449	4.08667	3.82147	3.92199	3.90709	3.50946	4.01938	3.88148	6.5674	3.80954	4.0278	3.70087	3.60011	4.24216	3.90818	3.50026	3.83064	3.57131	3.8222	3.66592	4.20543	3.56458	3.51311	3.70185	3.66496	3.78579	3.65426	3.88286	3.48018	3.66656	3.9365	3.48907	3.50218	3.60588	3.72792	3.72373	3.52548	3.60393	3.46968	3.40218	3.84618	3.61231	4.48088
216618_at	216618_at	3.909	4.0731	3.9059	3.68415	3.65671	3.80529	3.56645	3.82255	3.60218	3.71474	3.65432	3.78318	3.6694	3.84465	3.69766	3.80351	3.94315	3.60279	3.95167	3.50056	3.88725	3.8634	4.02247	3.84431	3.7071	4.31001	4.05188	3.84279	3.80379	4.11833	3.63914	3.86354	3.9428	3.52441	4.06211	3.8029	3.87312	3.68058	3.80826	3.95906	4.05922	3.7182	3.88957	4.04865	3.82147	4.03902	3.75557	4.11301
GTPBP10	216619_at	3.18887	3.50921	3.31092	3.49953	3.13185	3.28865	3.35711	3.25843	3.35444	3.21569	3.30783	3.5848	3.37582	3.29796	3.1894	3.46189	3.57898	3.23338	3.28595	3.29781	3.23312	3.46347	3.34838	3.78674	3.65605	3.38593	3.30546	3.25035	3.28266	3.46196	3.30104	3.62854	3.55905	3.34237	3.34869	3.21046	3.34503	3.28534	3.19104	3.21356	3.21184	3.43107	3.4032	3.25395	3.47436	3.48982	3.42055	3.21711
ARHGEF10	216620_s_at	8.09098	4.82048	7.06212	9.52911	8.36664	10.4	7.25784	4.71688	8.40156	9.66668	8.21696	4.53413	10.5312	7.5369	8.36028	10.2206	4.85685	8.62092	7.92018	8.22079	9.44447	8.61919	7.90315	7.76519	8.63821	10.344	8.19943	10.0973	9.05039	7.96684	9.07002	9.01092	9.11197	8.95086	6.84954	7.89869	6.70714	9.17102	8.22332	8.145	9.81571	7.47046	9.86039	8.29153	9.76905	9.19944	9.70197	9.42177
216621_at	216621_at	4.64773	4.37877	5.14814	4.5138	4.49113	4.65394	3.99324	4.28601	4.62467	4.45511	4.75382	4.3446	4.73081	4.69499	4.53735	3.59408	4.67298	4.53672	4.60248	4.13919	4.64673	4.91411	4.3041	4.35791	4.24787	4.56757	4.19295	4.32496	4.42642	4.06006	4.08734	4.52674	4.5356	5.98404	4.25107	4.70806	4.44003	4.77161	4.42812	4.80051	5.23545	5.33162	4.8555	4.53705	4.94965	5.87451	4.16226	3.90427
LAMB4	216622_at	3.77527	4.04248	3.82574	4.10144	3.76307	4.11162	3.97674	4.15987	3.81072	3.84432	3.85451	3.68776	3.75732	3.98011	3.62143	3.47221	3.69778	3.60302	3.83725	3.90567	3.78027	3.59865	4.07126	3.74762	3.78043	3.73754	3.74455	3.93564	3.94062	3.88085	3.84432	3.57955	3.80586	3.63743	4.03376	4.13113	3.92288	3.85995	3.82198	3.56614	4.01262	3.7185	3.91646	3.91668	3.84091	3.62752	3.70373	3.84462
TOX3	216623_x_at	8.64522	9.14808	9.48383	3.75488	3.66235	3.49365	3.5901	5.10697	11.4669	3.30034	11.614	7.08515	3.33385	3.37218	9.57115	3.90058	4.89954	3.81366	3.58479	3.47423	3.52159	3.36898	9.60945	8.09305	9.79018	3.31756	8.42457	3.3336	3.12583	8.0054	9.11106	10.0288	3.36148	10.499	3.48575	3.61974	8.92198	3.29991	10.1732	9.16905	3.38617	5.59969	3.28049	11.4313	3.58619	10.9953	3.4781	3.39676
MLL	216624_s_at	5.39649	5.64152	5.46282	5.9277	5.68231	6.02098	5.78328	5.46802	5.47419	5.1535	4.71166	6.34372	6.42501	6.67155	5.71859	5.52821	5.56254	6.31075	5.71997	5.55933	5.24467	6.22621	4.8091	5.29148	5.21103	5.81426	5.48205	4.85747	5.41988	5.58985	4.84906	5.16727	5.68282	4.49243	5.0507	5.20071	4.94639	5.21338	5.50794	5.70785	6.14032	6.03525	5.84254	5.52347	5.84703	6.39358	6.80985	6.60912
216625_at	216625_at	3.23816	3.34101	3.18934	3.55868	3.38388	3.62736	3.63176	3.38397	3.47375	3.20809	3.41697	4.06228	3.33913	3.1933	3.20541	3.31251	3.27848	3.03589	3.16818	3.49049	3.22847	3.35509	3.5099	3.16666	3.63916	3.36248	3.15639	3.20016	3.21308	3.58189	3.37427	3.35759	3.27226	3.73554	3.35898	3.40034	3.29327	3.22526	3.21816	3.36259	3.3186	3.3785	3.12452	3.48062	3.38945	3.07101	3.2201	3.32515
216626_at	216626_at	3.94491	3.79868	3.9521	4.08775	3.83449	3.95872	3.90331	4.13118	3.86453	4.11753	4.23793	4.13468	3.72083	3.8288	4.01246	3.88471	3.93487	3.99668	4.13958	4.3635	3.85036	4.36521	4.11682	4.09666	4.47839	3.83563	4.18782	3.8055	4.30682	3.95636	3.87251	4.1458	4.42741	4.08187	3.88374	4.06342	3.84873	4.06088	3.99524	4.062	3.80247	4.17427	3.77178	4.26089	3.56386	4.03811	3.77371	3.6391
B4GALT1	216627_s_at	6.12278	3.9713	4.92799	5.47804	4.70057	6.66568	7.38774	3.96074	4.47274	6.09727	4.00752	6.4938	6.8343	6.37653	5.477	6.67458	5.92087	5.76202	5.50919	5.21544	6.93372	6.60323	5.06426	4.94345	4.58262	4.1059	5.69754	5.32568	5.07132	4.16606	4.36416	3.73549	5.51714	4.24612	6.68901	4.95644	5.69564	3.9989	4.16417	4.9082	6.33653	4.63439	5.67365	5.07102	6.56377	3.67084	3.49329	6.36361
216628_at	216628_at	4.19033	4.46265	3.97101	4.40379	4.04381	4.38396	4.17391	4.18273	4.19485	4.1121	4.98411	3.82462	4.75327	3.6991	4.35129	4.18048	4.08263	4.76875	4.20507	4.16416	4.10396	4.5356	4.16153	4.24534	3.58405	3.81453	4.02141	4.60611	4.07984	4.04882	4.0837	3.99501	4.08379	4.30872	3.78088	4.14472	4.21653	4.60281	4.74397	4.22285	4.43734	4.40131	4.10839	4.51884	4.26838	5.36531	4.71277	3.97032
SRRM2	216629_at	4.05345	4.53073	4.43418	4.29077	4.23631	3.93219	4.58296	4.2674	4.22119	4.19338	4.5947	4.21042	3.90317	4.2544	4.18634	4.44856	4.5477	4.44522	4.00166	4.29008	3.92997	4.00533	4.43874	4.04365	4.16674	4.20259	3.84864	3.78268	4.079	4.19653	4.24062	4.06483	4.20017	4.00166	4.36426	4.18779	3.95089	3.88377	3.71982	3.92227	4.05462	4.35047	3.95141	4.17597	3.91254	4.05034	3.78899	4.11076
216630_at	216630_at	4.00761	4.39469	4.31102	4.20465	4.30935	4.08073	4.39041	4.32387	4.29108	4.34159	4.07874	4.41526	4.04038	4.43424	4.23432	4.40351	4.1394	4.30218	4.33689	4.09754	4.38586	4.46926	4.65507	4.31744	4.6432	4.39739	4.05841	4.30241	4.19544	4.28072	4.16049	4.28568	4.6618	4.25912	4.63985	4.11675	4.63376	4.73006	4.1533	4.30201	4.0005	4.17663	3.98761	4.68679	4.1382	4.30162	3.90239	4.16158
216631_s_at	216631_s_at	4.74829	4.82667	4.67525	5.21994	4.85473	4.78082	4.92308	4.7618	4.65704	4.3475	4.41088	4.94143	4.69126	4.76019	4.74613	4.64424	4.9236	4.56646	4.8803	5.05832	4.79657	4.44599	4.87102	4.52651	4.64637	4.87123	4.88729	4.67174	4.6069	4.94832	4.74155	4.63762	4.6212	4.40592	4.88359	4.61491	4.75747	4.55498	4.60663	4.49203	4.74208	4.44371	4.73011	4.7117	4.61705	4.32365	4.53002	4.64967
NAV3	216632_at	3.53895	4.04858	3.44913	3.837	3.58671	3.61403	3.57568	3.75644	3.68277	3.7499	3.89396	3.56996	3.7532	3.60866	3.70026	3.43999	3.6792	3.64826	3.98231	3.78347	3.92769	3.69994	3.52041	3.85101	3.66687	4.03149	3.6688	3.48539	3.53246	3.83621	3.56741	3.79689	4.11473	3.59199	3.75338	3.8905	3.95138	3.26709	3.63935	3.74092	3.73947	3.52517	3.79638	3.57531	3.5786	3.58415	3.44552	3.86533
PLCH1	216633_s_at	3.69051	4.43784	3.90089	3.64045	3.84862	3.87193	3.64304	3.7416	4.10908	3.63972	5.34364	4.68026	3.51134	3.7097	3.73076	3.57952	4.32661	3.6858	3.68686	3.71108	3.59993	3.8475	3.71618	4.17377	4.47107	3.44923	4.00741	3.49013	3.67221	3.83795	3.58952	4.62564	4.12263	3.80729	3.65222	3.73484	4.78644	3.41036	3.85751	3.5083	3.63243	3.96193	3.65902	3.65838	3.57058	3.84861	3.47717	3.72332
PLCH1	216634_at	3.28829	3.43048	3.75674	2.98845	3.46164	3.25245	3.79764	3.37386	3.94552	3.24108	5.28073	4.91213	3.20402	3.23582	3.0874	2.92639	3.88879	3.35474	3.27504	3.16018	2.96244	3.31535	3.54311	3.36062	3.67697	3.16827	3.85453	3.02016	3.48921	3.41826	3.34729	3.94194	3.40744	3.24625	3.13516	3.27944	5.18606	3.05928	3.82214	3.50849	3.22467	3.35443	2.99365	3.75032	3.10502	3.78715	2.98976	3.02759
216635_at	216635_at	6.72105	4.44529	4.64203	3.79678	3.85518	3.50487	4.09106	4.28616	3.94552	3.78183	4.80723	4.09361	3.52663	6.75994	3.64272	3.73154	3.90939	4.23027	4.14699	3.76896	3.74715	3.70341	4.60937	4.28715	3.98731	4.90125	4.00099	3.68716	3.9752	3.87242	4.87831	3.85925	3.8511	3.86195	3.8739	4.70253	4.15697	3.85188	4.56049	4.16178	3.7605	3.85195	3.7619	6.14993	3.55947	4.14231	4.48994	3.54811
216636_at	216636_at	3.9906	3.71727	3.73433	3.81849	3.74631	3.73683	3.46166	3.42966	3.84879	3.49747	4.03975	3.72181	3.56671	4.15143	3.55182	3.81381	3.75685	3.64776	3.56795	3.89476	4.01825	3.66572	3.91917	4.01957	3.50505	4.28231	3.70722	3.6258	3.34027	3.96133	3.69959	3.78447	3.81275	3.77037	3.69834	3.65948	3.71505	3.37264	3.66295	3.82198	3.67536	3.76922	3.78716	4.03906	3.4037	3.90268	3.85757	3.69338
216637_at	216637_at	4.56872	4.4171	4.37635	4.46819	4.69312	4.48613	4.33893	4.87756	4.46968	4.47206	4.57918	4.44014	4.63616	4.43931	4.765	4.41542	4.49361	4.44489	4.34089	4.39012	4.26484	4.68722	4.77125	4.29982	4.41359	4.61763	4.70782	4.29774	4.2794	4.4766	4.56845	4.81203	4.92838	4.37725	4.49406	4.47585	4.67547	4.57299	4.6814	4.46565	4.7763	4.57974	4.68023	4.68889	4.43787	4.51443	4.23521	4.33822
PRLR	216638_s_at	6.64771	8.99	6.7679	4.31942	4.50267	4.84019	5.1173	5.62033	8.21399	3.76459	4.47253	5.45984	3.59146	3.6743	7.42149	3.85155	5.41372	5.09774	3.51381	4.19226	3.93444	4.13704	7.10406	4.08406	8.53785	3.86476	5.46917	3.19601	4.25908	3.50034	4.47997	7.46391	11.159	6.55233	4.94229	7.86193	6.73405	4.12494	7.25276	8.28788	3.54437	7.71265	3.25464	6.98577	3.32813	3.31732	3.41804	3.67304
SRPX2	216639_at	3.41151	3.1772	3.2116	3.40213	3.63342	3.36665	3.41372	3.36382	3.13027	3.50555	3.47916	3.19491	3.51469	3.35031	3.15491	3.34002	3.36194	3.59991	3.20768	3.14803	3.45379	3.47192	3.76082	3.76057	3.48869	3.5874	3.20946	3.24128	3.4044	3.38459	3.35508	3.45945	3.45055	3.5088	3.50221	3.30519	3.43795	3.16438	3.33521	3.39111	3.36873	3.37185	3.30304	3.2961	3.54931	3.4455	3.26582	3.46623
PDIA6	216640_s_at	11.5402	11.405	11.4775	11.6426	12.2538	11.9803	12.6622	12.2338	10.5839	12.3859	11.5444	12.3835	12.6739	11.737	11.7886	12.2893	11.8114	11.9533	11.8291	12.7509	11.5971	11.7447	11.3979	11.8877	10.6009	11.4404	11.0629	12.0497	11.2092	11.991	11.0072	10.5873	10.6127	10.4322	11.7813	12.0164	11.6822	12.0067	11.2362	11.7759	12.4075	11.2801	12.043	11.0546	12.3169	12.4691	11.8502	12.5226
LAD1	216641_s_at	6.68897	6.14245	5.68588	4.62326	6.96889	4.32264	6.44489	6.17772	5.88614	4.25129	5.58486	7.51797	4.47465	6.9258	6.40116	4.33109	7.62167	5.93116	6.61869	5.93982	4.0777	6.3895	7.79154	6.79264	5.02156	4.39225	5.94156	4.26181	6.08786	6.04447	6.50121	6.58141	5.03639	5.93966	7.9618	6.0463	5.95143	4.08577	4.50743	7.0728	4.27758	5.22669	4.54504	7.56735	4.20879	5.58733	4.26618	5.89539
216642_at	216642_at	3.78386	3.54498	3.82586	4.05837	3.92575	3.63731	3.54812	3.78787	3.60272	3.39684	3.67843	3.42353	3.71382	3.53819	4.14199	3.48394	3.87923	3.81439	4.00512	3.9291	3.50657	3.72148	3.89487	3.57303	3.83247	3.76404	4.10126	3.63188	3.78664	3.56286	3.80048	3.58956	3.82615	3.75822	3.78885	3.89434	3.84536	3.71047	3.85071	3.81718	3.95207	3.88632	3.83869	3.94427	3.52289	3.85212	4.0392	3.7668
216643_at	216643_at	4.19883	4.57585	4.28278	4.20892	4.38984	4.34476	3.68661	4.32036	3.96054	3.94792	4.5709	4.05385	4.15388	4.16017	4.27573	4.09792	4.48596	4.48846	4.09598	4.51645	4.0549	4.19749	4.53611	4.05532	4.45191	4.36911	4.06369	4.24899	4.18469	4.28974	4.17739	4.34692	4.46739	4.11345	4.12019	4.10425	4.21653	4.06871	4.04908	4.24699	3.99789	4.14005	4.23576	4.15535	3.90752	4.17228	4.21603	4.2892
216644_at	216644_at	5.38495	5.87591	8.15481	4.84605	5.64492	5.12346	4.86638	6.0867	5.57279	4.73515	4.91807	5.97668	4.82536	5.37839	5.91357	5.23785	5.53055	5.37243	4.85051	4.74818	5.07995	4.89565	5.67106	5.46727	5.95818	5.12622	5.96934	4.94314	5.06731	6.52817	5.05454	7.49097	4.36383	7.69443	5.6057	5.56999	6.77704	5.32462	6.83487	5.87335	4.50487	6.16702	4.70959	5.36801	4.75535	4.38493	4.88307	4.53768
TCF3	216645_at	4.40557	4.44242	4.95725	5.00493	5.08307	4.5469	5.11053	5.03045	4.79856	4.72319	4.67805	4.4117	4.55837	4.75001	5.00065	4.53775	4.6794	4.85253	4.65169	4.02493	4.71136	5.29075	4.93368	4.55316	5.07493	4.72691	4.9823	4.54742	4.8122	5.23978	5.21555	4.75573	4.72164	5.37659	4.33799	4.93093	4.92273	4.67862	4.92452	4.76109	4.25534	4.64491	4.37714	5.20365	4.34909	4.62052	4.37403	4.12592
DSCC1	216646_at	4.78006	4.96205	5.15975	5.30635	4.6492	4.97556	5.08339	4.79952	5.1074	4.83167	4.68657	4.84422	4.80631	4.73415	4.64664	4.72246	4.78046	5.24991	4.92373	4.77667	4.85795	4.98797	5.25658	4.98057	5.23112	4.67809	4.96975	4.57469	4.61661	5.26264	5.01814	4.92079	5.25524	4.81818	5.21342	4.88053	5.20246	4.73619	4.9706	4.639	4.83885	4.77991	4.62095	5.13651	4.77967	4.65826	4.68631	4.68573
TCF3	216647_at	5.01277	5.04776	4.79126	5.30739	5.16473	4.94746	5.93977	4.96685	4.96689	5.14037	5.12519	5.1906	4.86702	4.92656	4.57044	4.79176	4.8817	5.00193	4.67399	5.14036	4.92293	5.05851	5.69479	4.78767	5.24009	5.27218	4.95625	4.92412	4.9008	5.53227	5.02202	4.92627	5.18926	4.86104	5.00009	5.15926	5.25798	5.02392	4.86868	5.17337	4.81548	5.0223	4.96666	4.80039	4.87436	4.61552	4.69606	4.98678
RREB1	216648_s_at	3.88157	3.70414	3.72972	4.04482	3.93236	4.10127	3.71346	3.83521	4.14569	3.64091	3.623	3.81684	3.60051	3.69434	3.90295	3.84122	3.86276	3.85936	3.68449	3.85806	3.9598	3.67235	3.72202	3.93778	3.75661	4.05509	3.81015	3.96816	3.52177	3.93499	3.55717	3.95007	3.84527	3.81264	3.97501	4.02183	3.75642	3.64699	3.64248	3.50223	3.81046	3.57971	3.86665	3.58141	4.06239	3.5194	3.81488	3.97772
RREB1	216649_at	4.30338	4.2564	4.39526	4.59434	4.15314	4.26234	4.5625	4.32952	4.18104	4.0647	4.18173	3.93539	4.27034	4.27448	4.3656	4.79601	5.12396	4.37238	4.35562	4.15361	4.29834	4.07971	4.59427	4.26243	4.4715	4.75939	4.55529	4.24183	4.2155	4.74442	4.8719	4.50489	4.48561	4.00986	4.30857	4.75535	4.22257	4.19712	4.08757	4.15326	4.13525	4.20313	4.16405	4.55884	4.03943	4.41918	4.02698	4.13528
216650_at	216650_at	5.58732	5.94611	5.37395	5.55311	5.62629	5.91043	5.97194	5.828	5.23225	5.60713	5.06205	5.60783	5.4999	5.4544	5.44721	4.96084	5.55394	4.89829	5.51454	5.73647	5.8359	5.69338	6.86269	5.33644	5.39979	5.69904	5.60103	5.42298	4.9477	5.21203	5.35955	5.82756	5.62345	5.82765	4.72656	5.37322	5.0041	5.53383	5.8361	4.93666	5.25976	5.3114	4.99529	5.93025	4.95049	5.70688	5.64762	5.36161
GAD2	216651_s_at	4.33782	3.83235	4.06725	3.61133	3.46407	3.96999	3.81271	3.84125	3.80247	3.6859	3.72338	3.96189	4.10856	3.91878	3.7465	4.11477	4.1022	3.78017	3.76504	3.84811	3.97211	3.68313	3.98727	3.98199	3.63303	3.59838	3.7958	3.95854	3.96388	3.77546	3.94492	3.62427	4.08848	3.54369	3.92683	3.80723	3.68384	3.71445	3.79229	3.65867	3.55761	3.69935	3.7719	4.00722	4.03292	3.74482	3.82988	3.82519
DR1	216652_s_at	8.97329	8.51007	8.77045	8.60741	9.54125	8.61796	8.47554	9.01489	7.92487	8.61932	8.54852	8.42773	9.22729	8.40841	7.40752	7.8472	8.22661	7.48624	9.37435	7.86669	9.33526	7.53673	8.10555	8.96122	8.94831	8.62138	7.39413	8.17025	8.1465	8.43641	6.30029	6.58036	7.92921	7.03744	9.9326	7.3778	8.7666	8.265	8.15079	8.07075	8.86399	9.02196	8.78564	8.33494	8.86635	7.90054	8.65255	7.98646
DR1	216653_at	3.74657	3.72615	3.75183	3.81423	3.59117	3.74149	3.49979	3.83964	3.72616	3.55797	3.58774	3.41181	3.41912	3.59577	3.45891	3.37198	3.91699	3.53868	3.39375	3.45824	3.23453	3.37712	3.95564	3.77834	3.67208	3.8248	3.73368	3.52316	3.6134	3.98944	3.69972	3.45513	3.55979	3.55379	3.54895	3.60114	3.70874	3.70846	3.76932	3.91797	3.75664	3.93352	3.66505	3.76929	3.76283	3.78567	3.78011	3.70885
TNXB	216654_at	4.38315	4.60344	3.92116	4.28143	4.56935	4.19203	4.56048	4.50671	4.96305	4.3639	4.26104	4.22006	4.35927	4.55953	4.57436	4.65745	4.44363	4.44025	4.29391	4.29548	4.32244	4.42181	4.7572	4.26011	4.70526	4.43176	4.80918	4.15655	4.36079	4.89535	4.46789	4.45414	4.59995	4.25548	4.29193	4.48223	4.62061	4.23645	4.31017	4.23179	4.26387	4.12835	4.28071	4.25991	4.13647	4.11239	4.31295	4.19146
216655_s_at	216655_s_at	3.92381	4.07583	4.20205	4.28988	4.1486	4.44768	4.33757	4.19602	3.85418	4.02563	4.20275	4.44286	4.3532	4.28085	4.35703	4.17048	4.241	4.35169	4.12986	4.63476	4.03846	4.20417	4.50088	4.32699	3.99493	4.72334	4.29297	4.43019	3.99815	4.41929	4.40602	4.34328	4.44561	4.40315	4.81742	4.25869	4.13242	4.11082	4.00664	4.19809	4.01213	4.22333	4.01294	4.10044	4.11226	3.91846	3.9391	4.26893
216656_at	216656_at	4.42912	3.87449	3.75687	4.06647	4.04347	3.31614	3.99988	3.81596	3.79765	4.07475	4.17071	3.97291	4.0172	4.07706	3.99396	3.9752	4.21604	4.15913	4.18246	3.92454	4.45652	4.09305	4.13229	3.89498	4.11378	4.23501	4.34586	3.77309	4.09561	4.40292	4.0804	3.95121	4.2659	3.76248	4.10688	4.09211	4.4218	3.76695	3.95055	4.1352	3.84965	3.87057	3.88762	3.908	4.11478	3.61457	3.89971	4.07772
ATXN3	216657_at	3.76233	3.64723	4.34792	3.61891	3.65472	3.76006	3.5655	4.01759	3.91038	3.77386	3.80117	3.63853	3.80581	3.89068	3.47662	3.19685	3.67487	3.9965	3.625	4.07829	3.9394	3.70236	3.76447	4.10975	3.8911	3.79655	3.5175	3.53216	3.70512	3.9293	3.65792	3.41477	3.61423	3.89721	3.69156	3.90322	3.89158	3.63478	3.58878	3.68838	3.73742	3.74318	3.67471	4.27285	3.851	3.93474	3.56524	3.49287
216658_at	216658_at	3.65691	3.88485	3.76963	3.53883	4.12709	3.75762	3.84944	3.96038	3.69785	3.69803	3.82239	3.77616	4.03045	4.2615	3.82551	3.51387	3.64756	3.7464	3.93374	3.75251	3.8547	3.64672	3.93677	3.83209	4.02614	4.11995	3.69146	3.89083	3.968	4.26587	4.15645	3.73973	3.84676	3.83203	3.80619	3.95917	3.98744	3.56855	3.68754	3.88322	3.68078	3.9676	4.00699	4.06464	3.76039	3.59909	3.51622	3.993
LOC1720	216659_at	3.52633	3.56272	3.5374	3.5157	3.69033	3.48973	3.68944	3.58117	3.78911	3.4086	3.53762	3.54053	3.79301	3.55782	3.64828	3.52709	3.5707	3.59627	3.54505	3.44253	3.46085	3.43116	3.60102	3.64836	3.81115	3.80313	3.82069	3.82108	3.4195	3.6206	3.52896	3.78447	3.56871	3.5566	3.65137	3.78473	3.36463	3.43035	3.74059	3.78097	3.62392	3.67157	3.79239	3.64832	3.88108	3.55961	3.71317	3.56272
MYO7B	216660_at	3.38288	3.20815	3.75997	3.17746	3.2803	3.28497	3.13292	3.33823	3.42596	3.21794	3.40077	3.35326	3.39821	3.16682	3.18657	3.08474	3.26553	3.4254	3.34078	3.56143	3.15105	3.47793	3.26317	3.24756	3.50124	3.28371	3.36054	3.35394	3.27064	3.39188	3.33398	3.32335	3.50196	3.44427	3.05453	3.3542	3.62715	3.31068	3.47703	3.34309	3.3797	3.41082	3.42275	3.49504	3.17634	3.71529	3.46487	3.26456
CYP2C9	216661_x_at	4.14181	4.47523	4.03669	4.4609	4.00628	3.93536	4.43747	4.47956	4.41153	4.35126	4.32134	4.54368	4.45371	4.0703	4.16056	4.18108	4.00168	4.43307	3.95717	4.19998	4.13523	4.53588	4.327	4.75484	4.29667	4.67934	4.54701	4.48525	4.05377	4.53377	4.07055	4.67904	3.92749	4.03666	4.28095	3.92514	4.09505	4.27315	4.30573	4.42575	4.48581	4.45534	4.74144	4.37311	4.21343	5.17892	4.54987	4.27932
MYO7B	216662_at	4.17894	4.31811	4.04828	4.20786	4.10088	4.2672	4.19944	4.10644	4.12011	3.84754	4.21964	4.11179	4.09986	4.33333	3.92894	4.01811	4.26401	4.19965	4.17666	4.24167	4.00427	4.14244	4.30445	3.99457	4.08575	4.38853	4.10098	4.47782	3.91718	4.8587	3.99397	3.9865	4.28808	3.76699	4.03722	4.34404	4.03383	3.91353	4.17927	4.01108	3.95917	3.99719	4.07378	3.8928	3.67914	3.62557	3.98597	3.92789
ZMYND10	216663_s_at	4.54472	3.8596	4.21605	3.99332	3.80845	4.51351	4.44639	4.64988	3.69709	3.67049	3.83305	3.77163	4.20197	3.94978	4.24655	3.83432	3.91645	4.08526	3.54816	3.84671	4.21303	3.79122	3.98691	3.70852	4.11589	3.60624	4.6044	3.88082	3.8688	4.05976	5.07831	4.22058	5.21565	3.90842	3.92683	3.79352	4.24459	3.8194	3.9424	4.83875	3.84506	4.62174	3.69095	3.81303	3.64263	3.88487	3.74416	4.09606
216664_at	216664_at	3.35554	3.65184	3.58165	3.23804	3.40783	3.45305	3.64407	3.36381	3.33037	3.46495	3.46882	3.38548	3.39758	3.56078	3.497	3.23754	3.15333	3.47879	3.3818	3.70568	3.32326	3.40431	3.50295	3.36882	3.27706	3.43557	3.21349	3.38448	3.52535	3.54927	3.52996	3.50309	3.49785	3.3467	3.31744	3.41192	3.34345	3.46726	3.43999	3.37992	3.37754	3.42212	3.34394	3.25027	3.26275	3.54264	3.41098	3.28792
TTTY2	216665_s_at	3.23816	3.32336	3.34566	3.5923	3.35159	3.42659	3.55311	3.4805	3.36163	3.28143	3.2463	3.48205	3.22881	3.31174	3.27964	3.13324	3.48038	3.39302	3.27693	3.37839	3.4211	3.45828	3.60399	3.47197	3.44418	3.42922	3.66435	3.65949	3.26244	3.8537	3.40154	3.38583	3.36805	3.23173	3.39029	3.30775	3.2442	3.36137	3.53502	3.4664	3.30534	3.40625	3.61745	3.42687	3.29203	3.34761	3.41751	3.46298
216666_at	216666_at	3.47643	3.49044	3.86227	3.65357	3.38421	3.58851	3.95298	3.75574	3.74202	3.5262	3.65573	3.89507	3.43132	3.65972	3.6986	3.55964	3.59218	3.7464	3.58519	6.48557	3.50842	3.5238	3.85235	3.3764	3.72225	4.02061	3.75475	3.63609	3.53262	3.75418	3.57308	3.7488	3.68803	3.76867	3.74333	3.53614	3.51883	3.52374	3.73959	3.45064	3.45658	3.81396	3.44508	3.57008	3.50029	3.39314	3.48532	3.6642
216667_at	216667_at	4.12991	4.33997	4.43951	4.27808	4.45825	4.28721	4.70984	4.18499	4.35563	4.32099	4.16719	4.57825	4.33373	4.31249	4.09344	4.18733	4.39834	4.31696	4.15163	4.29749	4.63877	4.61556	4.66067	4.20004	4.67815	4.57477	4.47527	4.35991	3.7526	4.14844	4.10404	4.1319	4.19971	4.19318	4.26303	4.64258	4.41172	4.44269	4.5331	4.33278	4.32624	4.27512	4.24439	4.31491	4.19744	4.1381	4.11057	4.30972
216668_at	216668_at	5.30602	5.75081	5.46369	5.58082	6.13762	5.33827	5.43111	5.53001	5.43463	5.20815	5.30121	5.23122	5.70117	5.33485	5.23677	5.08031	4.89468	5.2816	5.21928	5.8904	5.29205	5.28637	6.05059	5.62015	5.46736	5.7063	5.88118	5.02582	5.52987	5.77482	5.40519	5.71086	5.27665	5.05259	5.89929	5.67324	5.25771	5.16353	5.56277	5.02984	5.26846	5.66239	5.20575	5.87761	5.04927	5.32405	5.37729	5.50355
216669_at	216669_at	3.70905	3.99875	3.85378	3.81081	3.60643	3.80811	3.70069	3.66567	3.58995	3.52186	3.69503	3.7219	3.63963	3.97245	3.64713	3.64176	3.87923	3.84749	3.97865	3.75697	3.81679	3.60143	4.09235	3.93183	3.81077	3.97745	3.74224	3.76412	3.59385	3.9364	3.43641	3.70643	3.67876	3.84604	3.73636	3.77501	3.54058	3.75266	3.77029	4.01073	3.59084	3.79604	3.74623	3.75867	3.59339	3.72817	3.94052	3.82328
KLK13	216670_at	3.86905	3.8909	3.91851	3.94681	4.11282	3.94527	4.49403	4.04332	4.08276	3.97248	3.91151	3.98584	3.9499	4.15913	3.906	3.76939	4.07958	3.90191	3.83099	4.02607	3.83004	4.14906	4.34483	3.82017	3.89217	4.13376	3.94241	3.8373	3.62564	4.35908	4.17297	4.1612	4.09777	4.05528	3.85107	4.08734	4.03906	3.73643	3.76739	3.92426	3.72146	4.06598	3.79693	3.87331	3.57147	3.57576	3.79973	4.0799
MUC8	216671_x_at	5.90186	5.92014	5.481	6.07457	6.45676	6.22418	6.12744	5.91244	5.77759	6.29519	5.7987	5.98077	6.32723	6.17567	6.05198	5.55252	6.21176	5.68589	5.84223	5.86205	5.92083	5.73313	6.07798	6.01017	6.12756	6.03005	5.77056	6.38877	5.56153	6.48202	6.07758	6.11618	5.63212	5.38081	6.01409	6.21216	5.78012	6.0936	5.74885	5.90985	6.2142	6.16671	6.09019	5.37486	6.26706	5.63479	5.68626	5.93453
MYT1L	216672_s_at	3.31256	3.31063	3.16469	3.26979	3.17625	3.30475	3.24896	6.35028	3.27268	3.11014	3.229	3.27225	3.1722	3.29775	3.20079	3.31605	3.40738	3.35665	3.22703	3.40406	3.14007	3.32413	3.35055	3.52279	3.20836	3.2126	3.34408	3.31425	3.22993	3.51026	3.2436	3.19159	3.15912	3.26567	3.16451	3.23959	3.1705	3.12033	3.22769	3.61793	3.1319	3.25127	3.41199	3.47751	3.19556	3.46875	3.2446	3.39497
216673_at	216673_at	3.40357	3.47743	3.50078	3.61506	3.88192	3.63307	3.85266	3.59666	3.72932	3.73978	3.73104	3.93547	3.52959	3.81071	3.4704	3.66711	3.64756	3.70976	3.45851	3.69443	3.62683	3.51259	3.89806	3.75204	3.74836	3.91901	3.86439	3.73742	3.49714	3.6149	3.54426	3.71983	3.61236	3.58246	3.87448	3.44069	3.59236	3.70972	3.77748	3.78237	3.66287	3.74016	3.86319	3.78754	3.59578	3.60536	3.51377	3.65015
HES2	216674_at	3.61554	4.01695	3.66832	3.91832	3.96417	3.62961	4.27368	3.82423	3.75355	3.54321	3.54065	3.7106	3.46908	3.62429	3.76027	3.62286	3.62232	3.87466	3.98316	3.64651	3.67821	3.62992	3.6092	4.21734	3.82532	3.71596	3.58659	3.67394	3.82236	4.06326	3.80512	3.63964	3.89622	3.83686	4.77083	3.98371	3.63576	3.70473	3.84985	3.73944	3.48124	3.58644	3.59271	3.46381	3.67964	3.459	3.50484	3.67675
216675_at	216675_at	5.86606	4.41052	3.98286	4.25373	4.18304	4.17332	4.0446	4.83839	4.37212	4.33212	4.31488	6.01333	3.8459	4.34612	5.08695	3.93591	5.97482	6.28379	4.40775	3.9301	4.23874	3.92445	4.88493	4.81173	4.35272	3.98923	3.8605	4.4922	3.906	4.63156	5.60239	5.48771	5.24183	5.59694	4.00276	6.48297	6.42888	3.87151	4.5008	6.56593	3.83217	5.52348	4.08228	4.88763	4.374	4.03199	4.3059	3.9898
KIR3DL3	216676_x_at	4.2403	4.46385	4.53887	4.17292	4.28285	4.2941	4.42291	4.59258	4.16081	4.37451	4.44307	4.44593	4.56845	3.89209	4.0803	3.93736	3.99636	4.18216	4.17966	4.16406	4.19327	4.12514	4.34962	4.60656	4.70516	4.63225	4.45624	4.42259	3.97762	9.57804	4.67575	4.51347	4.26216	3.98944	4.49575	4.33289	4.6054	4.06291	4.32388	4.61484	4.29376	4.3595	4.35614	4.29961	4.13225	4.06506	4.23268	4.63802
ZNF154	216677_at	4.20277	3.65874	3.81741	3.86873	3.92362	4.23748	3.79547	3.87686	4.13725	3.74321	4.13563	3.94398	3.97364	3.7785	3.72454	3.50498	3.83737	3.77856	4.16199	3.55381	3.68938	4.52943	4.01577	3.91772	3.79183	4.01201	3.72369	3.60212	3.75729	3.72267	3.84269	3.70303	3.90226	4.16325	3.55977	4.01035	4.32222	3.91916	4.10092	4.17275	3.7833	4.07642	3.87056	3.96608	3.73845	4.52529	3.81683	3.96208
IFT122	216678_at	6.3429	6.56564	6.49046	5.88441	6.16797	6.43101	6.09751	6.34168	6.12852	6.2437	6.65468	6.25132	6.29707	5.97714	6.32796	6.04229	6.19473	6.07759	6.25748	6.13622	6.28637	6.23454	6.39124	6.40554	6.23781	6.52231	6.07826	6.3278	5.87511	5.87947	5.96302	5.68802	6.19871	6.05576	6.28364	6.19075	6.71044	5.99242	6.37308	6.55034	6.40056	6.45158	6.35961	6.31184	6.26626	6.33154	6.26384	6.34797
TIGD1L	216679_at	4.10547	3.87223	3.57531	4.02836	4.23946	3.77311	4.46194	4.18116	3.8456	4.32963	4.23943	4.20512	3.60041	4.10102	3.75599	4.22171	4.05903	3.69855	3.83102	3.73026	3.80634	3.96066	4.35089	3.71794	4.0104	4.07378	3.8358	3.83334	3.61164	3.95636	3.65998	4.06517	3.78724	4.00239	4.27763	3.75974	4.29068	4.07635	4.33425	3.92025	3.87831	3.93318	3.89009	4.20592	4.0029	4.30839	3.88393	3.75636
EPHB4	216680_s_at	6.68388	7.41149	6.23299	6.28294	6.64254	7.31075	7.63948	6.1268	6.6486	5.47633	6.06583	6.5584	6.32995	6.23311	6.42974	6.72586	6.29457	6.55199	6.46456	6.91956	6.57663	7.12228	6.97377	6.40987	6.86603	6.02417	7.12094	5.71596	6.74939	6.23488	6.73402	6.51925	6.28092	5.67531	6.67634	7.27856	7.85661	6.36314	6.47761	6.42897	5.91378	5.89319	5.71179	6.15966	6.21235	6.49985	5.956	6.3103
ENOX2	216681_at	4.35317	3.92496	3.8498	3.98499	3.87848	3.87778	3.83553	3.94658	3.79271	3.64238	3.75428	3.80044	4.08309	3.86317	3.67063	3.77841	3.6185	3.77962	3.7397	3.80828	4.13825	3.54393	3.60898	3.93121	4.05794	3.71748	3.77492	3.8414	3.80261	3.58943	3.6286	3.89847	3.85309	3.7391	3.94096	3.94065	3.90404	3.71065	3.91229	3.72321	3.94216	3.91791	3.71989	3.59715	4.13935	3.63541	3.76561	3.6522
FAM48A	216682_s_at	6.67247	5.906	7.65833	5.5755	5.54039	5.82207	5.59877	7.09627	6.96203	6.87213	7.46259	5.79845	6.52327	6.89905	6.75242	5.63852	6.26648	6.10773	6.39196	5.80658	6.77248	6.56463	5.78194	6.12829	7.11434	5.80504	6.63485	6.81169	7.03421	7.03446	7.18436	7.19317	6.69702	8.21744	6.14234	6.76159	6.55343	6.09132	6.34213	7.4738	6.11115	6.04966	6.10414	6.88861	5.81656	7.48051	5.48907	5.10631
216683_at	216683_at	4.20809	4.19292	4.49454	3.67127	3.52602	4.08015	3.70284	4.0165	4.25168	3.68505	5.37924	4.17565	3.96067	3.95204	4.40184	4.12856	4.30162	3.71713	4.01922	3.72207	3.50188	4.71082	3.61231	3.6362	3.95801	4.30459	4.28193	3.78917	3.66948	4.06511	3.8316	4.0655	4.2345	4.18156	3.8232	4.10288	3.86531	4.51423	4.51167	5.15687	4.56236	4.51158	4.39342	5.90148	4.36442	5.41736	3.98843	3.72211
SS18	216684_s_at	7.63438	8.02421	7.62779	7.93745	7.14487	7.45003	8.11932	6.7161	8.05248	7.69285	7.25254	7.25866	7.50982	7.32395	7.47378	7.291	6.79609	7.68961	8.2868	7.53719	8.85914	9.35875	7.45297	7.671	6.5861	7.45207	5.7062	6.90869	8.41826	6.5848	5.64279	6.68254	7.006	6.91101	7.18935	7.12881	6.7182	5.84029	7.28889	7.36714	7.90841	7.11326	7.57248	6.34624	7.85659	7.52783	6.99635	5.99868
MTAP	216685_s_at	6.8641	7.67639	6.76427	4.43117	7.28453	7.33258	8.68818	4.4603	6.30826	7.1734	6.45582	7.47813	5.40208	8.1986	7.88141	7.75098	7.26433	6.39626	8.21004	8.11447	4.09515	7.48134	7.83072	8.09045	7.1769	4.61543	9.68744	7.23135	6.38983	7.38521	7.65743	7.68571	7.25606	6.73359	9.31837	3.93143	7.69112	6.40522	5.9849	5.70392	7.06569	6.9832	6.39962	6.63411	7.78754	7.03607	6.82509	7.37057
ANKRD36BP2	216686_at	3.25678	3.24239	3.38664	3.43385	3.19916	3.06611	3.16966	3.27342	3.33564	3.16886	3.00558	3.30376	3.32237	3.38064	3.21931	3.40969	3.20579	3.28488	3.29203	3.35069	3.57037	3.33843	3.11791	3.15354	3.35813	3.18033	3.28648	3.342	3.25951	3.31912	3.43439	3.43292	3.56708	3.4321	3.18468	3.2335	3.23916	3.35583	3.18239	3.2858	3.19844	2.99596	3.32483	3.04475	3.58219	3.50384	3.3412	3.33711
UGT2B15	216687_x_at	3.71282	3.43963	3.24238	3.10749	3.45761	3.46175	3.39571	3.77337	4.96515	3.32301	6.39903	3.46068	3.45099	3.3141	6.83266	3.14705	3.56138	3.3281	3.42811	3.60746	3.42656	3.57407	5.33886	3.46449	4.35001	3.69388	3.83071	3.38215	3.30096	3.40207	3.61472	3.85741	3.5488	3.71107	3.66957	5.15728	4.08411	3.54935	6.76983	3.83937	3.36491	3.65988	3.26166	4.54256	3.24961	3.51312	3.27122	3.62184
216688_at	216688_at	4.288	4.16533	4.09233	4.07022	4.38056	4.57692	4.42902	4.52574	4.15255	4.47914	4.42316	4.55059	4.27328	4.46035	4.22901	4.0624	4.42272	4.14616	4.2755	4.11131	4.33481	4.48413	4.36849	4.29081	4.32547	4.86558	4.0971	4.48642	4.0082	4.6972	4.28787	4.25938	4.2798	4.112	4.25254	4.50399	4.23942	4.3046	4.20718	4.31272	4.4582	4.31729	4.06399	4.33916	4.5071	4.51073	4.16785	4.70721
ARHGAP1	216689_x_at	7.07184	7.34384	7.38963	6.57571	7.29802	7.89204	6.48805	6.29938	6.85026	7.38128	6.7166	7.28733	8.26895	6.80854	6.82789	6.41765	6.76505	6.71088	6.41694	6.44605	6.41481	7.15477	6.86213	6.25761	6.30377	6.69407	6.3174	7.70544	6.35873	7.27059	7.03298	6.42231	7.26404	5.64804	6.77979	6.58485	6.70965	5.51076	8.21918	7.55517	8.77485	7.99553	8.73492	8.0362	8.59558	6.81637	7.01694	7.72253
OR7C1	216690_at	3.62117	3.73969	3.63546	3.48375	3.51048	3.39294	3.66839	3.89689	3.34582	3.79639	3.82004	3.61027	3.46773	3.6308	3.27101	3.52089	3.52043	3.5692	3.42284	3.88669	3.45143	3.71162	3.92416	3.57451	3.65374	3.78037	3.75463	3.464	3.60959	3.32316	3.86162	3.73427	3.42586	3.75686	3.90243	3.66295	3.82602	3.62184	3.56578	3.89914	3.62045	3.4897	3.63772	3.71331	3.33519	3.7655	3.53662	3.62023
216691_at	216691_at	3.54413	3.5249	3.9534	3.65974	3.56769	3.75655	3.64874	3.58526	3.71663	3.50645	3.43914	3.65403	3.42366	3.85989	3.19688	3.56909	3.54364	3.5022	3.7147	3.511	3.90529	3.72343	3.63158	3.54237	3.54717	3.75794	3.73484	3.43261	3.69998	3.5961	3.61916	3.50639	3.4895	3.44298	3.90325	3.82724	3.43876	3.629	3.52386	3.47591	3.77462	3.52966	3.75718	3.81769	3.47524	3.59102	3.56687	3.36436
216692_at	216692_at	3.78244	4.01555	3.81434	3.65718	4.18857	3.87599	4.1491	4.13609	3.96214	4.53115	3.99769	3.88962	3.98656	3.93355	4.06905	3.6485	3.70265	3.61645	3.66442	3.85559	3.68238	3.65051	4.42641	4.30955	4.05767	4.11517	4.40225	4.29602	3.61453	4.13477	3.78808	4.04173	4.10501	3.71766	3.82958	3.89702	3.7468	3.93413	4.30319	4.07283	4.01076	4.35769	4.36833	4.44	3.9398	4.04873	3.658	3.8965
HDGFRP3	216693_x_at	8.20602	4.01443	8.32743	8.04789	3.65021	8.79781	9.81008	9.78201	9.12396	9.34082	9.49004	7.07839	9.07639	5.75068	9.69445	8.89584	6.937	8.93162	7.65695	8.7548	9.36369	8.00001	8.82971	3.9256	8.78105	9.74495	3.84822	9.0356	9.87343	4.08058	7.06735	7.86758	7.79856	8.81572	4.59699	10.371	3.91649	9.58769	8.95865	9.1986	9.80954	9.84574	8.6709	9.21232	9.61179	10.2386	9.30566	9.04164
216694_at	216694_at	5.09666	5.21206	5.24947	5.14121	5.36751	5.01368	5.28094	5.36454	4.99619	5.3926	5.44414	5.36125	5.22971	5.40347	5.34102	4.98621	5.12303	4.73843	5.0384	5.6218	4.84054	4.99416	5.39488	5.5102	5.40998	5.7954	5.27423	5.21802	4.81761	4.88089	5.25426	5.03205	5.36233	5.16235	5.70328	5.4485	5.64205	5.14702	5.29472	5.19971	5.36643	5.30815	5.41112	5.41235	5.17743	5.08896	4.86038	5.15134
TNKS	216695_s_at	4.59297	4.5283	4.77413	4.42935	4.32914	5.37297	4.36859	4.25916	4.57799	4.80724	4.70267	4.68029	5.90836	4.84153	4.54575	5.28733	4.6964	4.84939	4.62823	4.79792	5.02288	5.13666	4.59084	4.45471	4.47402	4.39497	4.26742	4.67325	4.78449	4.99515	4.793	4.5689	4.87279	4.79427	4.5644	4.6391	4.54703	4.56739	5.46519	4.87445	5.56594	4.5626	4.83727	5.16625	5.10452	6.114	4.72747	4.13446
PRODH2	216696_s_at	4.95198	5.01081	4.68017	5.38578	5.24895	4.88518	5.32719	5.22845	4.71359	4.96964	4.98281	5.1494	4.74765	4.9328	5.02365	4.98238	5.04488	4.68277	4.63471	4.43233	4.69904	4.71158	4.74485	4.5533	4.78287	5.14725	5.3774	4.61132	4.28235	4.98312	4.99485	4.98837	4.92044	4.45761	5.11549	4.88912	5.32078	4.94756	5.0929	4.84217	4.88159	4.91693	4.93048	5.00326	4.8937	4.8968	4.44241	4.94932
TRIO	216697_at	4.33694	4.476	4.65441	5.51218	5.21817	5.58061	5.95488	4.3911	4.92032	5.75765	5.03137	4.19496	6.65522	4.75352	4.94095	4.70266	3.99273	6.63392	4.96433	4.36275	5.46741	4.88897	4.56589	4.84735	4.54949	4.87503	4.3249	5.55433	4.74921	4.52241	4.37407	4.413	4.42605	4.68657	5.26214	4.40616	4.49968	5.62004	4.80412	4.67609	6.21674	4.40824	4.77913	5.02826	5.91626	5.09257	5.77462	4.50705
[truncated: 28,687 more rows]
[truncated: 11 more columns]
