# Supplementary material for: Bi-EB: Empirical Bayesian Biclustering for Multi-Omics Data Integration Pattern Identification among Species
Source: Genes (Basel). 2022 Oct 30;13(11):1982. doi: 10.3390/genes13111982 (PMC9690013; doi:10.3390/genes13111982)
Supplement: Supplementary file 1 [file genes-13-01982-s001.zip › Supplementary File S3_1_CCLE_Breast cancer cell line protein.xlsx]

## Sheet: CCLE_protein_quant_normaliz_1
Supplement Table 3-1. Breast cancer cell line protein data collection from CCLE (https://sites.broadinstitute.org/ccle/). This quantify the component samples in each mass spectrometer raw file.
The detailed data description refer to : Nusinow DP, Szpyt J, Ghandi M, Rose CM, McDonald ER 3rd, Kalocsay M, Jané-Valbuena J, Gelfand E, Schweppe DK, Jedrychowski M, Golji J, Porter DA, Rejtar T, Wang YK, Kryukov GV, Stegmeier F, Erickson BK, Garraway LA, Sellers WR, Gygi SP. Quantitative Proteomics of the Cancer Cell Line Encyclopedia. Cell. 2020 Jan 23;180(2):387-402.e16. doi: 10.1016/j.cell.2…
Protein_Id	Gene_Symbol	Description	Group_ID	Uniprot	Uniprot_Acc	TenPx01_Peptides	TenPx02_Peptides	TenPx03_Peptides	TenPx04_Peptides	TenPx06_Peptides	TenPx07_Peptides	TenPx08_Peptides	TenPx09_Peptides	TenPx10_Peptides	TenPx11_Peptides	TenPx12_Peptides	TenPx13_Peptides	TenPx16_Peptides	TenPx17_Peptides	TenPx19_Peptides	TenPx20_Peptides	TenPx21_Peptides	TenPx22_Peptides	TenPx27_Peptides	TenPx28_Peptides	TenPx29_Peptides	TenPx33_Peptides	TenPx34_Peptides	TenPx35_Peptides	TenPx36_Peptides	TenPx37_Peptides	TenPx38_Peptides	TenPx39_Peptides	TenPx40_Peptides	TenPx42_Peptides	TenPx23_Peptides	TenPx05_Peptides	TenPx30_Peptides	TenPx31_Peptides	TenPx32_Peptides	TenPx14_Peptides	TenPx15_Peptides	TenPx41_Peptides	TenPx26_Peptides	TenPx25_Peptides	TenPx18_Peptides	TenPx24_Peptides	MDAMB468_BREAST_TenPx01	SH4_SKIN_TenPx01
sp|P55011|S12A2_HUMAN	SLC12A2	S12A2_HUMAN Solute carrier family 12 member 2	0	S12A2_HUMAN	P55011	41	16	23	59	44	54	28	48	26	28	33	30	26	29	18	19	26	14	19	25	21	22	23	18	15	13	14	9	12	15	17	16	20	17	22	14	24	11	33	22	26	9	2.11135	0.0704681
sp|P35453|HXD13_HUMAN	HOXD13	HXD13_HUMAN Homeobox protein Hox-D13	1	HXD13_HUMAN	P35453	0	0	0	0	0	0	0	0	0	0	0	0	0	0	0	1	0	0	2	0	0	2	0	0	1	0	0	0	0	0	0	0	0	0	4	2	0	0	0	3	0	0	NA	NA
sp|O60341|KDM1A_HUMAN	KDM1A	KDM1A_HUMAN Lysine-specific histone demethylase 1A	2	KDM1A_HUMAN	O60341	25	35	37	40	33	22	39	42	31	39	30	33	30	31	25	32	22	30	30	19	21	32	24	22	23	21	25	17	19	14	34	28	20	24	18	29	26	16	22	26	16	42	0.379683	-0.283538
sp|O00570|SOX1_HUMAN	SOX1	SOX1_HUMAN Transcription factor SOX-1	4	SOX1_HUMAN	O00570	0	0	1	0	0	0	0	1	1	1	0	2	1	1	2	2	2	1	1	0	0	0	0	0	0	0	1	0	0	0	0	0	0	0	2	0	1	0	0	0	2	0	NA	NA
sp|P48431|SOX2_HUMAN	SOX2	SOX2_HUMAN Transcription factor SOX-2	4	SOX2_HUMAN	P48431	1	0	2	1	2	0	0	2	2	5	2	8	2	4	0	1	1	2	1	0	4	2	3	1	5	1	1	2	2	0	4	0	0	1	4	3	1	1	0	0	1	1	-0.246367	-0.572753
sp|P41225|SOX3_HUMAN	SOX3	SOX3_HUMAN Transcription factor SOX-3	4	SOX3_HUMAN	P41225	0	0	0	0	0	0	0	1	0	0	1	0	0	2	0	0	1	1	0	0	1	0	6	0	0	0	0	0	0	0	1	0	0	0	1	0	0	0	0	0	0	0	NA	NA
sp|O60248|SOX15_HUMAN	SOX15	SOX15_HUMAN Protein SOX-15	4	SOX15_HUMAN	O60248	0	0	0	0	2	4	0	0	0	0	1	1	2	1	0	0	1	4	0	1	0	0	0	0	0	2	0	0	0	0	0	1	0	3	0	4	1	0	3	0	0	4	NA	NA
sp|Q99453|PHX2B_HUMAN	PHOX2B	PHX2B_HUMAN Paired mesoderm homeobox protein 2B	5	PHX2B_HUMAN	Q99453	0	0	0	0	0	0	0	1	0	0	1	1	0	0	0	0	0	1	0	1	0	0	2	1	0	0	2	0	0	0	0	0	1	1	0	1	2	0	2	1	0	0	NA	NA
sp|Q9H161|ALX4_HUMAN	ALX4	ALX4_HUMAN Homeobox protein aristaless-like 4	5	ALX4_HUMAN	Q9H161	0	0	0	0	0	0	0	0	0	0	0	0	0	0	0	0	0	0	2	0	0	1	0	0	1	0	0	0	0	0	0	0	0	0	0	0	0	0	0	3	0	0	NA	NA
sp|Q15699|ALX1_HUMAN	ALX1	ALX1_HUMAN ALX homeobox protein 1	5	ALX1_HUMAN	Q15699	0	0	0	0	0	0	0	0	0	0	0	0	0	0	2	0	0	0	0	0	0	0	0	0	0	0	0	0	1	0	1	0	0	0	0	1	1	0	0	0	0	0	NA	NA
sp|P54821-2|PRRX1_HUMAN	PRRX1	PRRX1_HUMAN Isoform 2 of Paired mesoderm homeobox protein 1	5	PRRX1_HUMAN	P54821-2	1	0	1	0	1	0	1	0	0	0	0	0	0	0	0	1	0	0	0	1	0	1	1	0	0	0	1	0	0	1	3	0	0	0	1	2	1	1	1	2	0	0	0.322445	-0.426498
sp|Q96QS3|ARX_HUMAN	ARX	ARX_HUMAN Homeobox protein ARX	5	ARX_HUMAN	Q96QS3	0	0	0	0	1	0	0	1	0	0	0	0	0	0	0	0	2	0	1	1	1	1	0	0	1	0	0	0	0	0	0	0	0	1	1	0	0	0	0	1	0	0	NA	NA
sp|O60902|SHOX2_HUMAN	SHOX2	SHOX2_HUMAN Short stature homeobox protein 2	5	SHOX2_HUMAN	O60902	0	0	0	0	1	0	0	1	0	0	0	0	0	0	0	1	0	1	0	1	1	2	1	0	0	1	0	1	0	0	1	0	0	1	1	4	0	0	0	0	0	1	NA	NA
sp|Q99811|PRRX2_HUMAN	PRRX2	PRRX2_HUMAN Paired mesoderm homeobox protein 2	5	PRRX2_HUMAN	Q99811	1	0	1	0	0	0	1	0	0	0	0	0	0	0	0	0	0	0	0	0	0	1	1	0	2	0	0	0	0	0	0	0	0	0	2	0	0	0	0	0	0	0	-0.246657	0.127711
sp|P37108|SRP14_HUMAN	SRP14	SRP14_HUMAN Signal recognition particle 14 kDa protein	6	SRP14_HUMAN	P37108	18	16	16	16	26	14	23	23	18	17	18	18	16	17	18	23	18	17	9	11	8	11	10	9	8	9	5	6	3	6	16	18	9	16	5	13	11	5	8	10	15	17	-0.186838	0.197277
sp|Q8N697|S15A4_HUMAN	SLC15A4	S15A4_HUMAN Solute carrier family 15 member 4	7	S15A4_HUMAN	Q8N697	4	6	3	7	7	4	5	4	0	2	4	7	4	2	4	4	7	4	4	4	4	5	4	5	4	5	2	3	3	3	2	3	1	4	3	3	6	2	2	6	4	3	-0.217472	0.0953543
sp|Q5TF21|SOGA3_HUMAN	SOGA3	SOGA3_HUMAN Protein SOGA3	8	SOGA3_HUMAN	Q5TF21	0	0	0	0	0	0	0	0	0	0	0	0	0	0	1	14	8	0	0	0	0	0	0	0	3	0	1	2	0	0	0	0	0	0	0	1	0	1	8	7	1	1	NA	NA
sp|O94964-2|SOGA1_HUMAN	SOGA1	SOGA1_HUMAN Isoform 2 of Protein SOGA1	8	SOGA1_HUMAN	O94964-2	18	4	21	9	8	8	5	6	4	5	9	12	7	6	11	18	17	14	15	12	11	21	17	19	27	9	8	5	10	4	16	13	12	14	15	11	4	8	13	28	3	18	0.0598536	0.0424635
sp|Q8WUM0|NU133_HUMAN	NUP133	NU133_HUMAN Nuclear pore complex protein Nup133	8	NU133_HUMAN	Q8WUM0	44	46	40	47	33	34	45	46	36	58	30	36	28	28	33	30	27	26	29	21	16	27	27	24	22	18	14	9	25	11	38	49	22	24	17	28	26	16	35	36	37	35	-0.146176	-0.183708
sp|Q9Y4B5|SOGA2_HUMAN	SOGA2	SOGA2_HUMAN Protein SOGA2	8	SOGA2_HUMAN	Q9Y4B5	13	17	6	9	8	8	8	16	4	0	11	8	4	14	11	15	3	6	26	22	15	11	17	19	15	21	17	17	10	9	12	7	22	25	24	5	5	12	22	24	18	19	0.292069	-0.393201
sp|Q9Y4H2|IRS2_HUMAN	IRS2	IRS2_HUMAN Insulin receptor substrate 2	9	IRS2_HUMAN	Q9Y4H2	9	10	16	8	6	5	8	12	6	3	15	7	6	2	5	6	4	6	14	6	19	12	2	14	18	4	9	10	4	0	7	23	5	6	11	13	5	1	4	19	10	13	-0.320256	-0.0732191
sp|P36578|RL4_HUMAN	RPL4	RL4_HUMAN 60S ribosomal protein L4	10	RL4_HUMAN	P36578	79	92	103	83	79	58	100	83	60	108	68	68	81	73	83	63	66	72	34	31	33	27	37	22	16	19	27	26	24	25	47	81	28	39	38	69	65	22	34	39	71	51	0.135232	0.111615
sp|Q92945|FUBP2_HUMAN	KHSRP	FUBP2_HUMAN Far upstream element-binding protein 2	13	FUBP2_HUMAN	Q92945	87	114	97	87	90	64	80	101	95	115	107	102	99	124	98	100	116	100	94	76	89	79	81	93	109	101	106	116	84	81	178	80	129	74	126	116	78	71	84	74	115	215	-0.190885	0.109827
sp|Q96I24|FUBP3_HUMAN	FUBP3	FUBP3_HUMAN Far upstream element-binding protein 3	13	FUBP3_HUMAN	Q96I24	48	51	64	47	50	37	49	63	46	50	48	43	57	60	49	41	50	39	43	34	34	39	40	39	44	38	40	37	38	42	66	44	32	32	49	49	42	40	28	40	47	63	-0.063952	-0.15531
sp|Q96AE4-2|FUBP1_HUMAN	FUBP1	FUBP1_HUMAN Isoform 2 of Far upstream element-binding protein 1	13	FUBP1_HUMAN	Q96AE4-2	65	91	96	72	63	57	88	84	79	84	87	70	72	85	98	75	78	63	79	71	78	79	53	76	64	61	71	65	78	62	125	54	95	66	111	85	75	53	75	97	93	142	0.711772	-0.283882
sp|Q96AE4|FUBP1_HUMAN	FUBP1	FUBP1_HUMAN Far upstream element-binding protein 1	13	FUBP1_HUMAN	Q96AE4	0	2	3	1	0	1	2	2	0	3	6	7	3	1	3	1	1	2	4	4	6	9	7	5	3	8	6	8	11	3	5	1	4	3	7	3	3	1	4	4	1	7	NA	NA
sp|Q9Y5R2|MMP24_HUMAN	MMP24	MMP24_HUMAN Matrix metalloproteinase-24	14	MMP24_HUMAN	Q9Y5R2	0	0	0	0	0	0	0	0	0	0	0	1	0	0	0	0	0	1	0	0	0	0	0	0	0	0	0	0	0	0	0	0	0	0	0	0	0	0	0	0	0	0	NA	NA
sp|P50281|MMP14_HUMAN	MMP14	MMP14_HUMAN Matrix metalloproteinase-14	14	MMP14_HUMAN	P50281	22	24	12	13	20	19	27	17	10	19	9	13	14	10	18	9	13	9	15	10	10	9	11	13	10	13	13	10	5	18	23	17	18	11	12	6	10	15	16	16	12	22	-1.32804	0.943085
sp|P51511|MMP15_HUMAN	MMP15	MMP15_HUMAN Matrix metalloproteinase-15	14	MMP15_HUMAN	P51511	1	4	2	5	7	4	7	4	4	1	10	6	0	1	4	2	7	3	4	3	7	5	5	6	7	4	4	4	7	4	4	7	5	5	6	2	4	5	2	0	4	4	-0.0318551	-0.0734668
sp|Q8TEJ3|SH3R3_HUMAN	SH3RF3	SH3R3_HUMAN SH3 domain-containing RING finger protein 3	15	SH3R3_HUMAN	Q8TEJ3	1	0	0	0	0	0	0	0	0	0	0	0	0	0	1	0	0	0	0	0	0	0	0	0	0	0	0	1	0	0	0	0	0	0	0	0	0	0	0	1	0	0	0.561392	0.161597
sp|Q7Z6J0|SH3R1_HUMAN	SH3RF1	SH3R1_HUMAN E3 ubiquitin-protein ligase SH3RF1	15	SH3R1_HUMAN	Q7Z6J0	8	4	3	7	1	1	0	1	1	3	2	7	1	1	8	2	4	1	8	6	8	5	7	7	7	8	11	10	3	7	7	1	9	6	7	1	5	5	8	5	6	8	0.219267	-0.426068
sp|Q8TEC5|SH3R2_HUMAN	SH3RF2	SH3R2_HUMAN Putative E3 ubiquitin-protein ligase SH3RF2	15	SH3R2_HUMAN	Q8TEC5	0	0	0	0	0	0	0	0	0	0	0	0	2	0	1	0	0	0	0	0	0	0	1	3	0	0	2	1	0	0	0	0	0	1	0	0	0	0	0	0	0	0	NA	NA
sp|Q8NCE2|MTMRE_HUMAN	MTMR14	MTMRE_HUMAN Myotubularin-related protein 14	16	MTMRE_HUMAN	Q8NCE2	3	4	1	8	0	2	1	2	0	2	1	2	1	0	0	2	1	1	5	8	7	7	4	4	8	4	3	5	2	4	7	6	4	4	4	2	1	1	5	4	0	5	-0.162658	0.456433
sp|Q6SPF0|SAMD1_HUMAN	SAMD1	SAMD1_HUMAN Atherin	17	SAMD1_HUMAN	Q6SPF0	4	6	9	13	12	15	9	13	5	11	9	8	6	8	6	9	5	9	13	12	7	15	5	10	8	5	7	4	5	7	17	10	10	10	11	7	7	5	12	8	6	14	0.322164	-0.425599
sp|O60779|S19A2_HUMAN	SLC19A2	S19A2_HUMAN Thiamine transporter 1	18	S19A2_HUMAN	O60779	2	2	1	1	0	0	0	0	0	2	1	0	0	0	0	0	0	0	0	0	0	1	0	0	0	0	0	0	0	0	0	1	0	0	0	0	0	0	0	1	0	0	-0.629849	1.1509
sp|O76031|CLPX_HUMAN	CLPX	CLPX_HUMAN ATP-dependent Clp protease ATP-binding subunit clpX-like, mitochondrial	19	CLPX_HUMAN	O76031	32	33	34	41	30	24	29	41	22	39	24	24	22	25	22	22	23	23	21	23	21	19	12	17	19	15	17	14	14	13	36	33	20	17	22	23	19	13	21	22	21	29	-0.0607602	-0.0181761
sp|O15265-2|ATX7_HUMAN	ATXN7	ATX7_HUMAN Isoform b of Ataxin-7	20	ATX7_HUMAN	O15265-2	2	2	1	1	4	0	0	5	1	1	5	6	7	3	4	1	1	2	2	2	2	2	1	6	4	8	8	6	4	3	3	1	3	1	1	3	4	2	4	6	3	7	-0.164675	-0.111845
sp|Q8WUQ7-2|CATIN_HUMAN	CACTIN	CATIN_HUMAN Isoform 2 of Cactin	21	CATIN_HUMAN	Q8WUQ7-2	8	7	6	16	11	9	9	12	4	11	17	16	13	8	9	9	5	4	5	7	4	8	6	7	6	4	4	3	6	5	8	8	7	10	5	13	9	0	9	12	10	5	-0.338273	-0.418083
sp|P19338|NUCL_HUMAN	NCL	NUCL_HUMAN Nucleolin	22	NUCL_HUMAN	P19338	127	204	208	218	218	92	224	223	258	245	153	164	161	204	190	174	193	235	85	85	70	81	79	93	86	61	64	74	71	54	180	176	108	83	90	130	123	48	91	118	183	189	-0.283991	0.314874
tr|H7BY16|H7BY16_HUMAN	NCL	H7BY16_HUMAN Nucleolin (Fragment)	22	H7BY16_HUMAN	H7BY16	0	0	2	1	1	0	0	1	1	0	0	1	1	2	0	2	2	2	1	0	0	0	0	0	2	1	1	0	1	0	1	1	0	0	0	0	0	0	2	2	0	0	NA	NA
sp|A6NIH7|U119B_HUMAN	UNC119B	U119B_HUMAN Protein unc-119 homolog B	23	U119B_HUMAN	A6NIH7	10	5	4	8	4	8	9	12	7	9	6	8	0	6	5	9	6	5	7	7	8	7	4	7	9	9	9	9	7	6	8	7	7	6	7	9	3	5	7	6	7	15	-0.159331	0.30282
sp|Q13432|U119A_HUMAN	UNC119	U119A_HUMAN Protein unc-119 homolog A	23	U119A_HUMAN	Q13432	3	1	2	4	3	3	2	2	2	4	2	3	4	3	3	2	0	1	2	2	1	2	0	4	3	2	3	5	4	5	2	2	2	1	2	2	1	3	0	1	2	3	0.478893	-0.233315
sp|Q9BTD8|RBM42_HUMAN	RBM42	RBM42_HUMAN RNA-binding protein 42	24	RBM42_HUMAN	Q9BTD8	11	10	12	12	11	7	9	16	15	14	8	9	10	12	9	11	4	8	12	11	11	7	7	15	9	20	13	16	7	10	18	12	12	10	15	11	6	6	9	9	13	20	0.52482	-0.392828
sp|Q9P258|RCC2_HUMAN	RCC2	RCC2_HUMAN Protein RCC2	25	RCC2_HUMAN	Q9P258	41	54	46	60	47	36	54	63	43	51	35	44	37	39	35	71	47	48	28	30	34	38	35	39	36	52	43	32	31	30	46	51	33	33	34	39	32	29	34	29	40	51	0.259292	-0.207505
sp|Q9P2E5|CHPF2_HUMAN	CHPF2	CHPF2_HUMAN Chondroitin sulfate glucuronyltransferase	26	CHPF2_HUMAN	Q9P2E5	3	6	4	6	5	5	3	7	3	4	6	5	4	1	5	3	4	1	2	5	3	6	7	2	3	2	0	0	0	4	3	2	2	5	5	2	9	2	2	4	5	2	-0.301207	-0.173793
sp|P17542|TAL1_HUMAN	TAL1	TAL1_HUMAN T-cell acute lymphocytic leukemia protein 1	28	TAL1_HUMAN	P17542	0	0	0	0	0	0	0	0	0	0	0	0	0	0	0	0	0	0	0	0	1	2	0	3	0	3	0	2	0	0	1	0	0	0	0	0	0	0	0	1	0	0	NA	NA
sp|P12980|LYL1_HUMAN	LYL1	LYL1_HUMAN Protein lyl-1	28	LYL1_HUMAN	P12980	0	0	0	0	0	0	0	0	0	0	0	0	0	0	0	0	0	0	0	0	0	0	0	3	0	2	0	0	0	0	0	0	0	0	0	0	0	0	0	0	0	0	NA	NA
sp|O60518|RNBP6_HUMAN	RANBP6	RNBP6_HUMAN Ran-binding protein 6	29	RNBP6_HUMAN	O60518	5	9	6	12	17	4	9	7	3	5	8	6	7	3	10	1	5	5	7	6	9	9	8	6	7	0	4	5	4	4	4	9	5	13	4	9	5	4	12	7	4	1	-0.543366	-0.13053
sp|O00410-3|IPO5_HUMAN	IPO5	IPO5_HUMAN Isoform 3 of Importin-5	29	IPO5_HUMAN	O00410-3	66	90	91	66	46	59	59	63	50	79	31	33	35	41	32	53	32	45	54	50	39	57	53	39	28	32	29	23	29	27	51	54	31	69	59	30	19	18	47	68	30	57	-0.000457835	-0.474
sp|Q99523|SORT_HUMAN	SORT1	SORT_HUMAN Sortilin	30	SORT_HUMAN	Q99523	19	25	8	17	24	8	22	21	8	14	8	14	9	8	14	6	8	10	9	7	11	12	11	10	11	9	8	12	9	12	9	26	8	12	10	10	12	8	6	8	12	15	0.70763	0.906743
sp|Q9Y2U8|MAN1_HUMAN	LEMD3	MAN1_HUMAN Inner nuclear membrane protein Man1	31	MAN1_HUMAN	Q9Y2U8	28	23	27	37	38	25	27	48	20	44	30	17	44	27	30	16	23	21	23	21	21	22	17	19	21	25	19	20	22	18	30	28	25	21	30	22	26	15	20	18	25	19	-0.157589	-0.329875
sp|Q96JZ2-2|HSH2D_HUMAN	HSH2D	HSH2D_HUMAN Isoform 2 of Hematopoietic SH2 domain-containing protein	33	HSH2D_HUMAN	Q96JZ2-2	0	1	0	0	1	0	1	0	0	1	2	0	1	1	0	0	0	1	4	0	0	4	1	2	3	1	1	0	2	0	3	1	1	0	0	1	1	0	1	1	1	4	NA	NA
tr|K7ERI2|K7ERI2_HUMAN	HSH2D	K7ERI2_HUMAN Hematopoietic SH2 domain-containing protein	33	K7ERI2_HUMAN	K7ERI2	0	0	0	0	0	0	0	0	0	0	0	0	0	0	0	0	0	0	2	0	0	2	0	0	0	0	0	0	0	0	0	0	1	0	1	0	0	0	0	0	0	0	NA	NA
sp|Q86SX6|GLRX5_HUMAN	GLRX5	GLRX5_HUMAN Glutaredoxin-related protein 5, mitochondrial	35	GLRX5_HUMAN	Q86SX6	6	5	7	10	8	5	6	8	7	7	9	7	9	10	8	6	9	9	4	5	4	4	1	4	5	6	6	6	6	10	10	7	5	5	4	3	3	4	4	4	5	12	0.704144	-0.0826286
sp|Q96CC6|RHDF1_HUMAN	RHBDF1	RHDF1_HUMAN Inactive rhomboid protein 1	36	RHDF1_HUMAN	Q96CC6	0	1	2	1	5	5	3	6	0	1	10	6	3	1	3	0	1	3	0	3	3	2	5	6	6	2	1	1	0	1	1	2	3	3	3	5	11	1	3	3	3	2	NA	NA
sp|Q13671|RIN1_HUMAN	RIN1	RIN1_HUMAN Ras and Rab interactor 1	37	RIN1_HUMAN	Q13671	5	7	8	6	7	5	4	6	2	2	6	8	2	2	11	2	5	8	9	9	7	4	6	9	3	1	4	7	3	3	7	8	7	5	2	4	7	11	14	8	5	2	-0.337677	0.379233
sp|P30044|PRDX5_HUMAN	PRDX5	PRDX5_HUMAN Peroxiredoxin-5, mitochondrial	38	PRDX5_HUMAN	P30044	41	37	43	40	37	26	42	38	47	48	26	14	35	33	31	22	38	22	31	23	33	18	16	29	14	24	12	23	23	18	37	39	43	19	31	19	14	13	18	18	34	42	0.510581	0.174935
sp|Q15596|NCOA2_HUMAN	NCOA2	NCOA2_HUMAN Nuclear receptor coactivator 2	39	NCOA2_HUMAN	Q15596	10	13	8	15	21	3	9	17	8	9	20	11	11	15	20	8	8	5	16	12	11	20	12	14	16	13	20	15	7	10	19	9	15	13	8	15	19	13	7	14	15	22	0.220486	0.298011
sp|Q15788|NCOA1_HUMAN	NCOA1	NCOA1_HUMAN Nuclear receptor coactivator 1	39	NCOA1_HUMAN	Q15788	2	0	1	2	0	1	1	1	0	0	5	3	1	4	3	3	0	0	12	2	4	6	3	8	3	5	5	4	2	3	6	2	6	5	5	5	4	6	3	14	0	7	0.0248616	0.131453
sp|Q9Y6Q9|NCOA3_HUMAN	NCOA3	NCOA3_HUMAN Nuclear receptor coactivator 3	39	NCOA3_HUMAN	Q9Y6Q9	7	5	10	17	7	2	3	12	7	4	13	9	4	5	13	6	4	5	16	11	12	7	12	17	19	15	16	11	11	11	19	10	17	12	7	9	11	10	10	12	14	25	0.186833	-0.357393
sp|Q53GG5-2|PDLI3_HUMAN	PDLIM3	PDLI3_HUMAN Isoform 2 of PDZ and LIM domain protein 3	40	PDLI3_HUMAN	Q53GG5-2	3	2	5	8	3	2	2	1	1	1	1	2	7	5	2	0	1	1	15	8	1	9	4	16	2	4	7	0	2	9	6	12	7	16	7	11	1	6	0	13	4	6	-0.449057	0.101715
sp|Q96L91|EP400_HUMAN	EP400	EP400_HUMAN E1A-binding protein p400	42	EP400_HUMAN	Q96L91	19	25	15	26	20	18	13	33	16	21	26	37	18	18	18	16	27	10	22	19	16	27	16	18	15	12	13	10	13	15	16	25	17	25	16	24	23	13	25	32	18	21	-0.192212	-0.267284
sp|Q6ZTU2-6|E400N_HUMAN	EP400NL	E400N_HUMAN Isoform 5 of EP400 N-terminal-like protein	42	E400N_HUMAN	Q6ZTU2-6	0	0	1	0	0	0	0	0	1	1	1	0	1	2	1	0	0	0	4	0	3	2	1	1	1	2	1	1	2	1	0	0	1	3	1	0	0	3	0	1	1	1	NA	NA
sp|P52701|MSH6_HUMAN	MSH6	MSH6_HUMAN DNA mismatch repair protein Msh6	43	MSH6_HUMAN	P52701	60	57	59	57	49	31	41	60	54	70	38	39	33	29	36	40	37	40	42	36	31	41	34	31	35	27	29	20	27	25	50	56	38	32	28	33	24	22	35	39	27	41	0.632564	-0.11622
sp|P20585|MSH3_HUMAN	MSH3	MSH3_HUMAN DNA mismatch repair protein Msh3	43	MSH3_HUMAN	P20585	19	16	10	18	17	16	16	27	6	12	16	21	20	12	15	14	10	10	12	10	11	15	17	15	14	6	3	1	10	9	6	16	5	12	16	8	11	10	11	17	12	7	-0.283315	0.566426
sp|Q9H694|BICC1_HUMAN	BICC1	BICC1_HUMAN Protein bicaudal C homolog 1	45	BICC1_HUMAN	Q9H694	10	9	0	0	7	0	0	0	0	3	1	1	0	0	0	3	0	0	0	0	0	1	4	8	10	3	0	5	4	3	0	2	1	6	6	1	1	1	0	11	5	0	-0.944737	-1.02738
sp|Q9NRR5|UBQL4_HUMAN	UBQLN4	UBQL4_HUMAN Ubiquilin-4	46	UBQL4_HUMAN	Q9NRR5	13	19	13	15	15	11	17	15	12	12	11	24	13	14	11	9	9	6	12	12	9	16	15	22	17	17	21	15	16	15	26	10	20	9	25	16	12	12	17	17	14	35	0.502543	0.078218
sp|Q9UMX0|UBQL1_HUMAN	UBQLN1	UBQL1_HUMAN Ubiquilin-1	46	UBQL1_HUMAN	Q9UMX0	5	15	15	16	9	8	16	14	11	7	11	8	13	19	10	12	11	10	20	19	16	14	20	15	15	28	32	30	22	13	26	6	14	11	29	7	5	6	13	15	10	23	0.0506735	0.115824
sp|Q9UMX0-2|UBQL1_HUMAN	UBQLN1	UBQL1_HUMAN Isoform 2 of Ubiquilin-1	46	UBQL1_HUMAN	Q9UMX0-2	0	0	0	0	0	0	0	0	0	0	0	0	1	1	2	0	0	0	0	1	0	2	2	1	0	0	0	0	2	1	1	0	3	0	2	0	0	1	1	1	2	2	NA	NA
sp|Q9H347|UBQL3_HUMAN	UBQLN3	UBQL3_HUMAN Ubiquilin-3	46	UBQL3_HUMAN	Q9H347	1	1	2	2	2	0	1	1	0	1	1	1	1	0	0	0	1	0	1	1	1	1	1	0	0	0	0	0	0	0	1	0	1	0	2	1	0	1	1	1	1	1	0.59085	0.349518
sp|Q9UHD9|UBQL2_HUMAN	UBQLN2	UBQL2_HUMAN Ubiquilin-2	46	UBQL2_HUMAN	Q9UHD9	34	35	39	23	35	24	26	25	16	26	25	22	21	29	25	17	15	13	33	28	18	19	33	41	30	34	33	43	40	33	47	20	28	20	35	25	14	24	24	19	19	52	0.205644	-0.0121165
sp|A1X283|SPD2B_HUMAN	SH3PXD2B	SPD2B_HUMAN SH3 and PX domain-containing protein 2B	47	SPD2B_HUMAN	A1X283	30	18	16	22	19	22	20	31	9	17	18	16	14	6	11	12	8	8	13	10	16	10	12	18	14	11	10	6	7	4	27	30	15	6	15	13	17	20	15	22	10	16	0.666874	-0.159987
sp|Q5TCZ1|SPD2A_HUMAN	SH3PXD2A	SPD2A_HUMAN SH3 and PX domain-containing protein 2A	47	SPD2A_HUMAN	Q5TCZ1	3	8	8	3	3	5	8	6	1	3	4	3	2	0	3	5	1	3	13	4	7	2	5	10	4	1	6	3	1	0	8	10	2	4	5	4	4	0	4	12	4	6	-0.0049844	-0.0351671
sp|Q9BQE4|SELS_HUMAN	VIMP	SELS_HUMAN Selenoprotein S	48	SELS_HUMAN	Q9BQE4	9	4	3	8	6	5	6	7	3	12	5	6	7	5	2	3	7	5	3	2	5	5	2	3	2	3	2	1	2	2	5	4	1	2	6	3	3	3	4	3	3	4	0.400587	-0.569043
sp|Q8WWH5|TRUB1_HUMAN	TRUB1	TRUB1_HUMAN Probable tRNA pseudouridine synthase 1	49	TRUB1_HUMAN	Q8WWH5	9	8	12	15	14	3	9	13	11	8	10	12	11	9	13	5	2	7	12	9	5	9	5	18	14	16	8	7	10	7	10	12	9	12	10	11	10	8	5	6	15	12	-0.280625	0.255408
sp|Q96MA1|DMRTB_HUMAN	DMRTB1	DMRTB_HUMAN Doublesex- and mab-3-related transcription factor B1	51	DMRTB_HUMAN	Q96MA1	0	0	0	0	0	0	0	0	0	0	0	0	0	0	0	0	0	0	0	5	0	0	0	0	0	0	0	0	0	0	0	0	0	0	0	0	0	0	0	0	0	0	NA	NA
sp|O95625|ZBT11_HUMAN	ZBTB11	ZBT11_HUMAN Zinc finger and BTB domain-containing protein 11	52	ZBT11_HUMAN	O95625	1	4	3	7	6	2	3	4	2	2	6	5	6	6	5	5	6	4	2	1	2	3	4	2	5	4	1	1	0	2	3	4	1	7	1	6	2	0	6	12	4	1	-0.222237	-0.0842192
sp|Q8TDZ2-4|MICA1_HUMAN	MICAL1	MICA1_HUMAN Isoform 4 of Protein-methionine sulfoxide oxidase MICAL1	53	MICA1_HUMAN	Q8TDZ2-4	24	7	2	20	17	14	16	6	3	2	7	14	2	6	16	8	5	4	29	9	13	15	3	17	9	0	2	5	4	10	24	17	8	7	8	4	7	4	10	15	7	29	-0.433015	-1.40344
sp|Q7RTP6|MICA3_HUMAN	MICAL3	MICA3_HUMAN Protein-methionine sulfoxide oxidase MICAL3	53	MICA3_HUMAN	Q7RTP6	45	31	21	24	26	33	33	35	14	19	22	28	19	12	23	22	11	10	12	21	19	8	15	26	21	6	9	10	6	5	19	36	15	19	23	17	25	12	27	25	27	9	-0.0503493	0.902312
sp|O94851|MICA2_HUMAN	MICAL2	MICA2_HUMAN Protein-methionine sulfoxide oxidase MICAL2	53	MICA2_HUMAN	O94851	6	10	2	10	12	11	3	12	2	3	18	13	12	4	13	5	2	3	8	4	7	12	8	12	2	7	2	3	6	8	0	11	8	15	7	8	11	10	9	2	7	3	-0.615203	-0.575249
sp|O94851-4|MICA2_HUMAN	MICAL2	MICA2_HUMAN Isoform 4 of Protein-methionine sulfoxide oxidase MICAL2	53	MICA2_HUMAN	O94851-4	1	1	0	1	0	0	0	1	1	1	2	2	1	1	0	0	0	0	1	1	1	1	0	2	0	2	0	0	0	0	0	1	1	0	0	0	0	0	0	0	0	0	-0.671438	-1.68547
sp|Q96D53|ADCK4_HUMAN	ADCK4	ADCK4_HUMAN Uncharacterized aarF domain-containing protein kinase 4	54	ADCK4_HUMAN	Q96D53	11	9	8	10	8	10	17	5	5	11	19	17	10	6	4	7	6	7	10	7	6	7	10	6	14	6	7	3	4	3	8	11	3	7	11	14	12	2	12	15	6	11	0.305109	0.0290726
sp|Q96GQ5|CP058_HUMAN	C16orf58	CP058_HUMAN UPF0420 protein C16orf58	55	CP058_HUMAN	Q96GQ5	12	7	7	9	15	11	9	14	12	12	13	12	6	4	9	6	5	3	6	8	13	10	10	12	8	8	5	4	4	9	6	13	13	9	12	9	10	5	5	6	9	8	-0.146262	0.465148
sp|Q8N8D1|PDCD7_HUMAN	PDCD7	PDCD7_HUMAN Programmed cell death protein 7	56	PDCD7_HUMAN	Q8N8D1	2	1	1	2	3	2	1	4	1	1	3	3	2	1	2	2	2	1	4	2	2	1	1	3	5	2	2	1	0	0	0	1	0	0	2	3	6	1	4	6	1	5	-0.145716	-0.109331
sp|Q9BQ89|F110A_HUMAN	FAM110A	F110A_HUMAN Protein FAM110A	57	F110A_HUMAN	Q9BQ89	0	0	0	2	1	0	1	0	0	0	0	0	0	1	0	3	2	1	0	2	1	0	1	1	0	4	2	3	1	2	1	0	1	2	1	1	0	0	2	1	0	1	NA	NA
sp|Q5VYS8|TUT7_HUMAN	ZCCHC6	TUT7_HUMAN Terminal uridylyltransferase 7	58	TUT7_HUMAN	Q5VYS8	10	4	6	16	14	10	7	14	3	5	14	20	3	1	7	8	2	7	11	9	3	1	10	6	9	2	2	1	0	6	2	13	4	10	2	13	15	8	14	12	4	4	0.460999	-0.2817
sp|Q5TAX3|TUT4_HUMAN	ZCCHC11	TUT4_HUMAN Terminal uridylyltransferase 4	58	TUT4_HUMAN	Q5TAX3	4	11	10	9	7	2	9	12	3	1	7	6	4	4	5	12	7	4	17	12	9	5	7	11	6	4	7	0	2	3	7	5	6	4	8	12	9	4	19	24	3	3	0.143745	-0.181418
tr|G3V2N0|G3V2N0_HUMAN	GNG2	G3V2N0_HUMAN Guanine nucleotide-binding protein subunit gamma	60	G3V2N0_HUMAN	G3V2N0	2	0	1	0	1	0	1	1	1	0	1	0	0	0	2	2	1	0	1	3	1	0	0	1	2	2	2	1	0	0	3	5	3	0	2	0	0	3	0	1	1	1	-0.564662	0.744856
sp|O95159|ZFPL1_HUMAN	ZFPL1	ZFPL1_HUMAN Zinc finger protein-like 1	61	ZFPL1_HUMAN	O95159	8	11	11	10	11	5	11	13	7	14	10	11	11	5	9	12	10	8	9	8	9	14	15	7	8	11	4	4	6	1	7	9	8	16	6	6	7	3	14	11	5	9	0.401299	-0.0524292
sp|Q15329|E2F5_HUMAN	E2F5	E2F5_HUMAN Transcription factor E2F5	62	E2F5_HUMAN	Q15329	0	0	0	0	0	0	1	1	0	0	1	1	0	1	2	1	0	1	3	1	1	1	1	2	1	4	1	1	1	1	2	0	1	1	3	3	2	0	3	3	2	1	NA	NA
sp|Q16254|E2F4_HUMAN	E2F4	E2F4_HUMAN Transcription factor E2F4	62	E2F4_HUMAN	Q16254	6	2	5	5	5	2	2	10	2	4	6	8	6	10	5	4	2	3	5	7	11	12	4	6	10	10	9	8	7	7	13	5	7	3	14	10	5	6	9	11	3	17	0.124162	-0.482142
sp|Q14159|SPIDR_HUMAN	SPIDR	SPIDR_HUMAN DNA repair-scaffolding protein	63	SPIDR_HUMAN	Q14159	0	0	0	0	0	0	2	2	0	1	1	1	0	0	0	1	0	0	0	0	0	1	1	0	0	1	0	0	0	0	0	0	1	0	0	0	2	0	1	0	1	0	NA	NA
sp|Q6P2E9|EDC4_HUMAN	EDC4	EDC4_HUMAN Enhancer of mRNA-decapping protein 4	64	EDC4_HUMAN	Q6P2E9	39	28	43	52	35	33	52	61	28	35	26	38	35	33	43	28	17	23	28	33	29	38	32	36	34	25	27	26	33	23	42	44	26	28	35	23	27	22	40	34	33	43	-0.142942	-0.151278
sp|Q9UNF1|MAGD2_HUMAN	MAGED2	MAGD2_HUMAN Melanoma-associated antigen D2	65	MAGD2_HUMAN	Q9UNF1	35	39	38	22	35	23	33	27	26	32	21	25	12	14	21	28	33	21	22	13	14	13	11	19	15	14	10	9	13	13	23	45	12	15	20	25	24	15	20	34	17	20	0.183425	0.177025
sp|Q9Y5V3-2|MAGD1_HUMAN	MAGED1	MAGD1_HUMAN Isoform 2 of Melanoma-associated antigen D1	65	MAGD1_HUMAN	Q9Y5V3-2	7	10	5	9	5	4	10	5	4	2	7	4	4	4	10	6	8	4	5	5	9	9	4	8	7	6	4	3	1	1	10	9	9	7	10	8	10	3	6	9	4	5	-0.197547	0.148685
sp|Q96JG8-4|MAGD4_HUMAN	MAGED4	MAGD4_HUMAN Isoform 4 of Melanoma-associated antigen D4	65	MAGD4_HUMAN	Q96JG8-4	0	0	0	0	0	0	0	0	0	1	0	2	0	0	0	0	0	0	0	0	0	1	4	1	1	0	0	1	0	0	0	0	0	0	2	1	0	0	0	2	0	0	NA	NA
sp|Q12816|TROP_HUMAN	TRO	TROP_HUMAN Trophinin	65	TROP_HUMAN	Q12816	3	3	4	1	2	2	3	4	3	4	1	2	1	1	3	3	2	3	2	1	1	0	1	0	0	0	0	0	1	0	1	4	1	0	1	1	1	2	3	3	2	0	-0.0217425	0.11595
sp|Q9NZQ3-2|SPN90_HUMAN	NCKIPSD	SPN90_HUMAN Isoform 2 of NCK-interacting protein with SH3 domain	66	SPN90_HUMAN	Q9NZQ3-2	3	1	4	3	1	4	5	2	1	0	6	3	3	1	1	5	2	4	4	5	3	5	3	4	4	3	3	2	6	3	3	2	5	4	2	5	4	2	4	5	1	4	0.0340814	-0.0489139
sp|Q9NZQ3|SPN90_HUMAN	NCKIPSD	SPN90_HUMAN NCK-interacting protein with SH3 domain	66	SPN90_HUMAN	Q9NZQ3	1	1	1	0	2	2	0	2	1	2	1	1	0	0	0	0	0	0	1	1	1	0	1	0	1	0	1	1	1	1	1	1	0	1	0	0	1	1	1	2	0	2	-0.0903905	0.0126057
sp|Q9NQP4|PFD4_HUMAN	PFDN4	PFD4_HUMAN Prefoldin subunit 4	68	PFD4_HUMAN	Q9NQP4	2	10	10	11	5	3	13	8	5	4	3	3	5	5	8	5	4	4	3	2	3	3	4	7	4	5	5	2	5	2	7	2	2	2	3	3	1	3	5	6	4	6	0.00958069	-0.0497931
sp|O95551-2|TYDP2_HUMAN	TDP2	TYDP2_HUMAN Isoform 2 of Tyrosyl-DNA phosphodiesterase 2	70	TYDP2_HUMAN	O95551-2	9	5	9	7	5	1	3	5	3	7	3	3	2	3	7	3	2	3	4	7	4	7	7	5	5	5	8	3	7	5	8	3	6	5	4	4	4	3	6	5	3	10	0.656777	-0.314531
sp|O15357|SHIP2_HUMAN	INPPL1	SHIP2_HUMAN Phosphatidylinositol 3,4,5-trisphosphate 5-phosphatase 2	71	SHIP2_HUMAN	O15357	28	26	19	21	20	19	18	25	15	20	21	11	11	7	15	40	19	10	21	14	11	22	14	13	18	11	10	6	11	11	22	30	16	26	21	24	17	12	13	25	21	19	-0.225642	0.170526
sp|Q6UW63|KDEL1_HUMAN	KDELC1	KDEL1_HUMAN KDEL motif-containing protein 1	71	KDEL1_HUMAN	Q6UW63	18	17	7	10	10	6	5	6	2	6	8	6	8	1	10	8	7	1	4	8	9	9	5	11	13	4	5	6	5	3	8	7	4	11	17	4	4	8	8	10	3	4	-0.444959	-0.0246406
sp|Q92835|SHIP1_HUMAN	INPP5D	SHIP1_HUMAN Phosphatidylinositol 3,4,5-trisphosphate 5-phosphatase 1	71	SHIP1_HUMAN	Q92835	1	3	1	2	3	10	1	7	3	1	9	12	7	4	6	14	1	0	18	24	32	32	21	22	36	21	12	12	18	13	20	3	10	18	7	4	11	4	14	16	0	35	-0.803228	-0.598307
sp|P06276|CHLE_HUMAN	BCHE	CHLE_HUMAN Cholinesterase	71	CHLE_HUMAN	P06276	1	5	1	2	4	0	2	1	0	2	1	0	0	0	1	0	2	0	7	6	7	1	1	0	0	0	5	0	0	2	2	6	1	2	4	2	1	1	4	9	0	2	-0.140351	0.255799
sp|Q8N3L3|TXLNB_HUMAN	TXLNB	TXLNB_HUMAN Beta-taxilin	72	TXLNB_HUMAN	Q8N3L3	0	0	0	0	0	1	0	0	0	0	0	0	0	0	0	5	1	2	0	0	0	0	0	1	0	1	1	0	0	0	0	0	1	0	0	0	0	0	0	1	0	0	NA	NA
sp|Q9NUQ3|TXLNG_HUMAN	TXLNG	TXLNG_HUMAN Gamma-taxilin	72	TXLNG_HUMAN	Q9NUQ3	16	18	24	22	23	6	15	20	11	4	8	15	5	10	18	21	13	9	12	11	8	10	9	8	13	9	10	12	4	4	20	12	9	9	12	23	17	5	20	20	18	18	0.301402	-0.0253296
sp|P40222|TXLNA_HUMAN	TXLNA	TXLNA_HUMAN Alpha-taxilin	72	TXLNA_HUMAN	P40222	32	43	41	35	33	26	41	47	23	20	28	26	27	30	29	28	34	25	25	24	18	15	19	31	20	24	23	25	18	8	45	31	25	16	22	28	27	15	25	26	30	42	0.784377	-0.351524
sp|P49750-4|YLPM1_HUMAN	YLPM1	YLPM1_HUMAN Isoform 4 of YLP motif-containing protein 1	72	YLPM1_HUMAN	P49750-4	49	45	45	59	69	46	48	82	52	56	79	58	83	76	58	57	81	69	68	52	62	56	51	58	67	77	90	78	61	45	108	62	56	58	80	84	74	38	59	67	66	137	-0.161775	-0.161837
sp|Q92802|N42L2_HUMAN	N4BP2L2	N42L2_HUMAN NEDD4-binding protein 2-like 2	72	N42L2_HUMAN	Q92802	0	2	1	4	1	1	3	3	3	1	5	4	1	1	5	3	3	3	7	2	2	6	2	5	5	6	8	6	3	4	6	0	2	2	4	6	3	1	5	9	7	11	NA	NA
sp|P09543|CN37_HUMAN	CNP	CN37_HUMAN 2',3'-cyclic-nucleotide 3'-phosphodiesterase	72	CN37_HUMAN	P09543	34	43	29	34	28	31	33	40	34	40	26	28	32	26	27	20	22	29	23	23	25	21	18	19	15	14	20	16	13	15	30	48	25	24	23	20	23	17	25	23	36	26	-0.161059	0.289476
sp|Q86UW6|N4BP2_HUMAN	N4BP2	N4BP2_HUMAN NEDD4-binding protein 2	72	N4BP2_HUMAN	Q86UW6	0	6	2	1	4	1	2	2	0	1	1	4	0	0	0	5	2	0	8	3	5	10	4	5	7	3	3	2	1	1	1	1	10	3	6	6	1	1	9	17	0	9	NA	NA
sp|Q5TBK1|N42L1_HUMAN	N4BP2L1	N42L1_HUMAN NEDD4-binding protein 2-like 1	72	N42L1_HUMAN	Q5TBK1	2	0	0	1	0	0	0	1	0	0	0	0	0	0	0	0	0	0	0	1	0	1	0	0	0	1	0	1	0	1	1	0	1	0	1	0	0	1	1	0	0	0	-0.223681	0.327912
tr|U3KQT9|U3KQT9_HUMAN	YLPM1	U3KQT9_HUMAN YLP motif-containing protein 1 (Fragment)	72	U3KQT9_HUMAN	U3KQT9	0	0	0	0	0	0	0	0	0	0	0	0	0	2	0	1	0	1	0	0	0	0	0	0	1	1	0	2	0	0	0	0	1	0	0	0	0	0	0	0	1	0	NA	NA
sp|Q9H9Y2|RPF1_HUMAN	RPF1	RPF1_HUMAN Ribosome production factor 1	73	RPF1_HUMAN	Q9H9Y2	14	7	9	12	18	8	12	13	9	18	9	5	11	6	7	8	8	10	5	8	8	6	6	3	3	3	2	1	2	2	1	7	7	5	11	4	3	3	6	7	7	1	-0.0744972	0.0134098
sp|Q96P70|IPO9_HUMAN	IPO9	IPO9_HUMAN Importin-9	74	IPO9_HUMAN	Q96P70	30	29	24	29	19	24	32	26	20	21	20	21	15	15	20	23	15	19	25	14	12	16	14	16	17	15	20	10	14	17	26	27	13	13	18	20	19	12	20	25	14	24	0.00391216	0.44985
sp|P30260-2|CDC27_HUMAN	CDC27	CDC27_HUMAN Isoform 2 of Cell division cycle protein 27 homolog	75	CDC27_HUMAN	P30260-2	20	26	18	16	18	11	24	26	20	16	11	11	10	12	16	13	11	11	15	14	11	10	16	13	14	8	9	9	9	7	12	22	17	13	17	12	8	9	12	16	12	12	-0.677366	0.295815
sp|Q5T5Y3-3|CAMP1_HUMAN	CAMSAP1	CAMP1_HUMAN Isoform 3 of Calmodulin-regulated spectrin-associated protein 1	76	CAMP1_HUMAN	Q5T5Y3-3	9	3	13	12	6	4	6	11	6	4	18	13	10	13	11	21	13	7	23	13	11	10	8	18	13	15	9	13	9	5	15	13	9	14	15	20	12	9	18	28	6	33	-0.120487	0.235225
sp|Q9P1Y5|CAMP3_HUMAN	CAMSAP3	CAMP3_HUMAN Calmodulin-regulated spectrin-associated protein 3	76	CAMP3_HUMAN	Q9P1Y5	9	7	3	23	11	10	7	11	5	3	10	16	12	12	7	19	9	16	4	6	6	7	6	6	10	7	1	8	0	2	1	4	3	5	7	10	7	1	12	13	9	9	0.775287	-0.745367
sp|Q08AD1|CAMP2_HUMAN	CAMSAP2	CAMP2_HUMAN Calmodulin-regulated spectrin-associated protein 2	76	CAMP2_HUMAN	Q08AD1	14	16	20	19	10	12	16	25	4	8	16	20	15	12	9	13	13	8	9	19	10	12	9	25	18	8	11	5	5	3	8	25	10	18	20	19	15	4	20	21	16	21	-0.0818848	-0.104384
sp|O15042|SR140_HUMAN	U2SURP	SR140_HUMAN U2 snRNP-associated SURP motif-containing protein	77	SR140_HUMAN	O15042	40	35	44	54	41	47	44	53	44	53	43	42	58	36	48	38	37	32	20	23	22	25	24	29	26	21	26	23	29	22	30	41	15	27	22	44	36	13	30	37	37	33	0.0652085	-0.313275
sp|Q13242|SRSF9_HUMAN	SRSF9	SRSF9_HUMAN Serine/arginine-rich splicing factor 9	77	SRSF9_HUMAN	Q13242	28	31	31	24	28	28	29	32	37	33	31	34	31	40	22	37	26	35	23	18	19	21	17	21	17	21	20	22	23	20	34	28	27	24	27	41	28	13	32	29	30	54	-0.195066	-0.0248625
sp|Q07955|SRSF1_HUMAN	SRSF1	SRSF1_HUMAN Serine/arginine-rich splicing factor 1	77	SRSF1_HUMAN	Q07955	54	53	51	57	77	59	78	65	68	72	60	53	63	72	65	52	58	57	45	38	39	39	46	35	36	40	34	43	43	41	78	44	50	38	59	58	53	25	46	41	77	93	0.182648	-0.341654
sp|Q9NP50|FA60A_HUMAN	FAM60A	FA60A_HUMAN Protein FAM60A	78	FA60A_HUMAN	Q9NP50	4	1	4	3	4	1	2	4	3	5	3	5	3	2	0	1	0	2	5	3	3	3	0	1	4	4	2	2	2	2	5	2	2	1	2	3	2	0	1	3	0	4	-0.242998	-0.445771
sp|Q01780|EXOSX_HUMAN	EXOSC10	EXOSX_HUMAN Exosome component 10	80	EXOSX_HUMAN	Q01780	44	45	43	63	42	40	59	60	53	43	41	38	32	25	38	30	39	28	28	17	16	33	24	21	19	21	18	14	24	19	43	55	14	19	24	27	25	21	35	32	28	37	-0.285906	-0.258811
sp|Q8N9M5|TM102_HUMAN	TMEM102	TM102_HUMAN Transmembrane protein 102	81	TM102_HUMAN	Q8N9M5	0	1	0	2	0	1	0	1	0	1	5	5	1	2	0	0	0	1	2	5	2	1	0	0	2	1	1	1	1	1	0	1	2	1	2	2	4	3	5	3	1	0	NA	NA
sp|O94766|B3GA3_HUMAN	B3GAT3	B3GA3_HUMAN Galactosylgalactosylxylosylprotein 3-beta-glucuronosyltransferase 3	82	B3GA3_HUMAN	O94766	6	7	6	10	8	10	7	7	4	10	13	8	8	8	15	10	8	6	5	6	6	8	9	5	4	5	8	3	8	5	9	8	5	6	9	10	9	4	8	10	8	9	0.0539358	0.038701
sp|Q8IY31-2|IFT20_HUMAN	IFT20	IFT20_HUMAN Isoform 2 of Intraflagellar transport protein 20 homolog	82	IFT20_HUMAN	Q8IY31-2	4	1	1	4	3	1	1	3	0	1	2	3	4	2	1	1	1	4	2	3	1	2	2	3	2	2	1	1	2	3	4	1	1	4	2	3	2	1	2	4	3	6	0.0414614	-0.167237
sp|Q86TW2|ADCK1_HUMAN	ADCK1	ADCK1_HUMAN Uncharacterized aarF domain-containing protein kinase 1	82	ADCK1_HUMAN	Q86TW2	0	0	0	1	1	1	0	2	0	3	0	4	1	1	1	1	2	0	2	1	1	0	0	0	0	0	0	0	0	1	0	1	0	0	0	0	0	0	3	2	0	0	NA	NA
sp|Q02880|TOP2B_HUMAN	TOP2B	TOP2B_HUMAN DNA topoisomerase 2-beta	83	TOP2B_HUMAN	Q02880	93	83	95	93	118	80	92	112	85	125	86	69	72	61	53	63	62	68	63	57	56	59	54	54	49	42	43	40	35	47	94	87	69	47	56	69	63	32	51	90	57	79	-0.314853	-0.48761
sp|P11388-4|TOP2A_HUMAN	TOP2A	TOP2A_HUMAN Isoform 4 of DNA topoisomerase 2-alpha	83	TOP2A_HUMAN	P11388-4	57	63	74	66	78	50	72	107	67	78	56	69	59	45	56	57	56	50	42	34	21	41	48	37	40	25	30	22	34	30	60	66	36	30	23	57	49	19	48	66	57	53	-0.611497	-1.13798
sp|P35813|PPM1A_HUMAN	PPM1A	PPM1A_HUMAN Protein phosphatase 1A	83	PPM1A_HUMAN	P35813	15	14	17	20	13	12	11	11	12	10	14	16	7	13	11	19	13	10	11	18	18	13	13	15	15	15	13	13	12	9	19	12	22	10	16	16	13	9	16	15	12	23	0.174804	0.201781
sp|O75688|PPM1B_HUMAN	PPM1B	PPM1B_HUMAN Protein phosphatase 1B	83	PPM1B_HUMAN	O75688	19	22	15	20	10	7	21	15	9	11	13	13	11	12	9	15	14	10	14	14	10	20	9	18	24	23	20	19	16	10	18	16	15	5	16	10	11	14	19	17	12	17	0.310904	0.039306
sp|Q9NX55|HYPK_HUMAN	HYPK	HYPK_HUMAN Huntingtin-interacting protein K	84	HYPK_HUMAN	Q9NX55	4	8	8	8	8	4	6	6	3	9	4	5	2	1	2	1	3	6	6	5	3	4	5	6	6	5	6	4	5	1	10	4	4	7	8	5	2	2	3	3	3	14	0.0621152	-0.0227398
sp|O94842|TOX4_HUMAN	TOX4	TOX4_HUMAN TOX high mobility group box family member 4	85	TOX4_HUMAN	O94842	11	15	11	18	9	11	16	14	14	10	12	8	17	11	13	10	12	14	16	16	14	14	14	12	11	14	14	13	10	13	28	16	16	21	21	10	12	10	5	11	15	28	-0.0791226	0.173908
sp|O94900|TOX_HUMAN	TOX	TOX_HUMAN Thymocyte selection-associated high mobility group box protein TOX	85	TOX_HUMAN	O94900	0	0	0	0	0	0	3	0	0	0	0	0	0	0	0	1	0	0	1	1	0	0	0	0	2	0	2	4	1	0	1	0	0	0	0	0	0	0	2	0	0	2	NA	NA
sp|Q96NM4-4|TOX2_HUMAN	TOX2	TOX2_HUMAN Isoform 4 of TOX high mobility group box family member 2	85	TOX2_HUMAN	Q96NM4-4	0	0	1	0	0	0	0	0	0	0	0	0	0	0	0	0	0	0	2	2	1	2	1	0	5	1	2	0	1	0	1	0	1	0	3	1	0	2	1	0	0	1	NA	NA
sp|Q92608|DOCK2_HUMAN	DOCK2	DOCK2_HUMAN Dedicator of cytokinesis protein 2	86	DOCK2_HUMAN	Q92608	0	0	2	0	0	0	0	0	1	0	1	3	0	0	0	0	0	1	37	22	22	19	10	22	11	3	1	3	7	5	28	1	12	20	2	2	5	10	12	19	0	31	NA	NA
sp|Q9H7D0|DOCK5_HUMAN	DOCK5	DOCK5_HUMAN Dedicator of cytokinesis protein 5	86	DOCK5_HUMAN	Q9H7D0	12	12	10	23	21	21	16	30	3	8	19	12	7	6	5	5	7	7	16	16	28	11	14	12	8	0	0	3	3	5	10	15	8	20	19	7	6	6	19	20	20	9	-0.25663	-0.43084
sp|Q14185|DOCK1_HUMAN	DOCK1	DOCK1_HUMAN Dedicator of cytokinesis protein 1	86	DOCK1_HUMAN	Q14185	17	13	7	17	8	11	16	10	2	1	14	19	10	10	9	6	2	6	8	17	8	10	4	14	8	6	4	4	3	1	2	10	12	13	14	12	12	3	18	14	4	5	-0.272302	0.0638686
sp|P02786|TFR1_HUMAN	TFRC	TFR1_HUMAN Transferrin receptor protein 1	87	TFR1_HUMAN	P02786	82	69	88	58	93	52	74	100	65	62	55	46	63	52	58	42	54	65	32	31	29	25	40	42	34	50	32	30	25	32	64	57	28	49	37	44	50	28	31	36	54	47	-0.530149	0.469576
sp|Q9UP52|TFR2_HUMAN	TFR2	TFR2_HUMAN Transferrin receptor protein 2	87	TFR2_HUMAN	Q9UP52	1	1	2	1	1	1	1	3	0	2	2	2	0	1	2	2	1	1	0	1	4	3	1	5	1	4	1	1	1	2	2	2	1	1	1	2	1	1	2	2	2	1	-0.833818	0.849413
sp|P07954|FUMH_HUMAN	FH	FUMH_HUMAN Fumarate hydratase, mitochondrial	88	FUMH_HUMAN	P07954	81	63	73	67	48	49	57	80	69	79	57	45	64	63	32	55	41	40	39	47	54	58	60	42	41	62	34	60	53	38	66	51	62	65	109	35	36	18	65	69	46	93	0.5133	0.0341951
sp|Q7RTV3|ZN367_HUMAN	ZNF367	ZN367_HUMAN Zinc finger protein 367	89	ZN367_HUMAN	Q7RTV3	0	0	0	0	0	0	0	0	0	0	0	1	0	1	1	1	1	0	0	1	1	0	0	3	0	1	2	2	0	0	2	0	1	0	1	0	0	0	0	0	1	0	NA	NA
sp|Q9Y490|TLN1_HUMAN	TLN1	TLN1_HUMAN Talin-1	90	TLN1_HUMAN	Q9Y490	163	216	191	170	147	148	189	168	113	131	130	117	128	111	144	120	110	123	131	117	114	119	97	132	121	133	116	98	127	94	189	169	124	151	122	94	95	96	131	123	122	178	0.833715	-0.252427
sp|Q9Y4G6|TLN2_HUMAN	TLN2	TLN2_HUMAN Talin-2	90	TLN2_HUMAN	Q9Y4G6	65	67	59	74	47	47	66	51	31	55	63	52	41	43	79	46	36	30	50	32	57	47	47	44	45	28	32	35	19	42	51	43	46	75	72	41	38	38	49	61	45	42	0.323092	-0.478964
sp|P18621-3|RL17_HUMAN	RPL17	RL17_HUMAN Isoform 3 of 60S ribosomal protein L17	90	RL17_HUMAN	P18621-3	41	42	36	42	34	20	50	45	26	57	20	17	47	29	18	20	23	28	18	15	14	20	12	11	14	9	10	11	11	15	22	27	19	17	25	14	15	15	16	16	19	25	0.150044	0.231304
sp|O94826|TOM70_HUMAN	TOMM70A	TOM70_HUMAN Mitochondrial import receptor subunit TOM70	91	TOM70_HUMAN	O94826	53	54	65	66	66	51	60	67	69	63	75	63	65	62	53	64	59	50	41	37	46	51	47	40	39	41	35	35	47	36	60	71	50	50	41	66	47	27	40	46	63	61	-0.241457	0.52739
sp|P13497|BMP1_HUMAN	BMP1	BMP1_HUMAN Bone morphogenetic protein 1	92	BMP1_HUMAN	P13497	1	1	0	0	2	2	1	2	1	0	0	0	0	0	1	0	0	0	0	0	2	2	1	0	1	0	0	0	0	1	0	1	0	2	0	1	1	1	0	3	1	0	-0.33943	-0.242532
sp|Q9Y6L7|TLL2_HUMAN	TLL2	TLL2_HUMAN Tolloid-like protein 2	92	TLL2_HUMAN	Q9Y6L7	3	1	1	0	1	1	0	2	0	0	1	1	0	0	1	0	0	1	0	0	0	0	0	1	2	0	0	1	0	0	0	1	0	0	0	1	1	1	2	7	0	0	-0.264782	-0.1096
sp|O43897|TLL1_HUMAN	TLL1	TLL1_HUMAN Tolloid-like protein 1	92	TLL1_HUMAN	O43897	0	0	0	0	0	0	0	0	0	0	0	0	1	1	0	2	0	0	0	0	0	0	0	0	0	0	0	0	0	0	0	0	0	0	0	0	0	0	0	0	0	0	NA	NA
sp|O95359-3|TACC2_HUMAN	TACC2	TACC2_HUMAN Isoform 3 of Transforming acidic coiled-coil-containing protein 2	93	TACC2_HUMAN	O95359-3	36	22	12	24	11	6	19	33	6	14	25	16	10	31	19	28	10	12	14	23	18	11	9	29	7	34	16	16	6	5	17	13	32	7	5	11	17	6	22	25	27	24	0.0763349	-0.434761
sp|O75410|TACC1_HUMAN	TACC1	TACC1_HUMAN Transforming acidic coiled-coil-containing protein 1	93	TACC1_HUMAN	O75410	31	25	20	28	22	10	22	39	13	27	32	25	22	20	33	18	26	16	19	20	18	18	17	27	24	23	16	20	13	11	43	21	22	18	21	25	19	17	33	37	27	35	-0.408414	0.447029
sp|Q9P0V3|SH3B4_HUMAN	SH3BP4	SH3B4_HUMAN SH3 domain-binding protein 4	94	SH3B4_HUMAN	Q9P0V3	25	17	18	14	19	14	16	19	18	12	12	12	12	8	8	8	13	8	12	11	13	16	12	11	7	6	2	4	5	12	6	18	10	17	19	6	9	9	11	10	19	3	-0.585227	-0.12033
sp|Q9Y6X3|SCC4_HUMAN	MAU2	SCC4_HUMAN MAU2 chromatid cohesion factor homolog	95	SCC4_HUMAN	Q9Y6X3	2	3	3	8	6	7	6	7	5	10	8	7	2	4	5	4	10	4	9	6	6	6	6	5	5	5	3	2	2	4	1	5	2	6	3	10	1	2	9	4	2	2	0.377231	-0.225559
sp|Q17RC7|EX3L4_HUMAN	EXOC3L4	EX3L4_HUMAN Exocyst complex component 3-like protein 4	96	EX3L4_HUMAN	Q17RC7	1	1	1	2	1	0	2	1	0	0	1	0	1	0	0	1	1	1	1	1	2	1	2	1	0	0	0	0	0	0	1	2	2	1	2	1	0	1	1	1	0	2	-1.66959	-0.754334
sp|Q16270|IBP7_HUMAN	IGFBP7	IBP7_HUMAN Insulin-like growth factor-binding protein 7	96	IBP7_HUMAN	Q16270	16	9	2	6	9	9	10	13	8	7	4	6	18	3	2	2	5	8	9	5	7	5	4	6	8	6	6	5	5	8	14	9	9	9	10	6	9	10	8	9	5	10	-2.52804	-2.09803
sp|Q96P11-2|NSUN5_HUMAN	NSUN5	NSUN5_HUMAN Isoform 2 of Putative methyltransferase NSUN5	97	NSUN5_HUMAN	Q96P11-2	14	12	16	27	16	13	16	22	16	27	14	7	12	7	16	13	12	17	12	15	14	11	6	11	8	12	11	12	11	9	16	17	9	9	11	10	11	6	14	14	11	11	-0.377933	0.333463
tr|F5H1R7|F5H1R7_HUMAN	FLJ22184	F5H1R7_HUMAN Protein FLJ22184	98	F5H1R7_HUMAN	F5H1R7	0	1	0	0	0	2	0	0	0	1	1	7	0	0	0	1	1	1	0	0	2	0	0	3	0	0	3	4	0	4	0	0	5	0	4	3	1	0	6	6	0	7	NA	NA
sp|Q5IJ48|CRUM2_HUMAN	CRB2	CRUM2_HUMAN Protein crumbs homolog 2	99	CRUM2_HUMAN	Q5IJ48	0	0	0	0	0	0	0	0	0	0	0	0	0	0	0	0	0	0	0	1	3	1	15	0	1	0	0	10	14	0	0	0	0	0	5	0	2	0	0	0	0	0	NA	NA
sp|Q8N4T8|CBR4_HUMAN	CBR4	CBR4_HUMAN Carbonyl reductase family member 4	102	CBR4_HUMAN	Q8N4T8	4	7	2	9	9	4	8	10	7	8	8	14	8	6	3	7	9	6	7	8	9	9	6	5	4	3	2	2	8	4	2	4	8	6	6	7	6	2	6	5	7	7	0.0593962	0.373926
sp|P23381|SYWC_HUMAN	WARS	SYWC_HUMAN Tryptophan--tRNA ligase, cytoplasmic	103	SYWC_HUMAN	P23381	26	52	48	36	36	27	45	44	38	43	27	35	22	42	22	37	27	34	40	31	33	34	27	40	23	29	25	23	19	19	57	37	28	41	40	34	33	35	32	47	25	41	-0.0834977	1.60375
sp|P35221|CTNA1_HUMAN	CTNNA1	CTNA1_HUMAN Catenin alpha-1	104	CTNA1_HUMAN	P35221	39	66	64	54	65	55	80	81	65	100	65	58	64	35	46	35	49	40	32	19	42	37	40	28	36	39	34	36	39	25	43	46	26	46	46	37	47	26	41	27	51	45	-1.99971	0.175883
sp|P26232-5|CTNA2_HUMAN	CTNNA2	CTNA2_HUMAN Isoform 5 of Catenin alpha-2	104	CTNA2_HUMAN	P26232-5	16	14	15	16	14	18	21	27	18	22	16	11	15	11	7	5	8	10	9	6	15	9	6	8	6	7	3	16	12	9	14	21	5	13	9	7	11	7	7	13	9	15	-2.21404	0.211721
sp|Q96C19|EFHD2_HUMAN	EFHD2	EFHD2_HUMAN EF-hand domain-containing protein D2	105	EFHD2_HUMAN	Q96C19	23	38	37	30	19	15	21	34	30	22	23	17	23	22	22	19	18	34	21	16	17	11	11	17	15	26	24	22	22	8	39	24	14	13	14	18	12	9	12	13	19	38	-0.318282	-0.105394
sp|Q9BUP0|EFHD1_HUMAN	EFHD1	EFHD1_HUMAN EF-hand domain-containing protein D1	105	EFHD1_HUMAN	Q9BUP0	17	4	6	15	6	5	7	12	11	12	10	4	3	2	3	2	7	6	3	7	3	11	5	3	2	6	3	2	2	6	1	3	1	4	6	1	0	1	2	4	2	6	2.29799	1.14612
sp|Q9GZT9|EGLN1_HUMAN	EGLN1	EGLN1_HUMAN Egl nine homolog 1	106	EGLN1_HUMAN	Q9GZT9	16	12	11	15	8	5	12	12	4	9	8	10	6	4	13	15	17	11	12	5	8	9	6	11	12	10	9	9	3	8	14	11	8	4	12	8	10	3	13	15	10	22	-0.351198	0.75929
sp|Q9Y3B7|RM11_HUMAN	MRPL11	RM11_HUMAN 39S ribosomal protein L11, mitochondrial	107	RM11_HUMAN	Q9Y3B7	18	16	22	18	28	15	21	21	16	20	17	11	21	16	13	18	15	18	11	13	14	16	13	15	17	12	13	13	9	13	17	26	15	15	14	18	12	12	15	13	14	18	0.289936	0.360293
sp|Q5VSL9|STRP1_HUMAN	STRIP1	STRP1_HUMAN Striatin-interacting protein 1	109	STRP1_HUMAN	Q5VSL9	18	8	7	14	13	13	14	13	5	8	4	7	9	7	3	4	6	8	9	13	11	10	7	9	5	6	2	3	3	7	3	12	8	14	13	6	6	6	4	7	5	5	0.443611	-0.101463
sp|Q9ULQ0|STRP2_HUMAN	STRIP2	STRP2_HUMAN Striatin-interacting protein 2	109	STRP2_HUMAN	Q9ULQ0	2	0	2	1	0	1	3	0	0	1	3	2	0	0	0	1	2	1	3	1	0	1	3	1	0	0	1	0	0	1	2	4	0	2	0	0	1	0	5	4	1	0	-0.834165	0.131993
sp|Q9H147|TDIF1_HUMAN	DNTTIP1	TDIF1_HUMAN Deoxynucleotidyltransferase terminal-interacting protein 1	110	TDIF1_HUMAN	Q9H147	6	11	9	8	9	7	8	11	6	7	6	8	7	7	8	2	8	7	9	9	11	10	8	6	6	11	5	7	5	4	13	11	13	8	5	9	6	4	9	11	7	12	-0.489524	-0.200457
sp|Q8N729|NPW_HUMAN	NPW	NPW_HUMAN Neuropeptide W	111	NPW_HUMAN	Q8N729	0	0	0	0	0	0	0	0	0	0	0	0	0	0	0	0	0	0	0	0	0	0	0	0	6	0	0	0	0	0	0	0	0	0	0	0	0	0	0	0	0	0	NA	NA
sp|P17544-6|ATF7_HUMAN	ATF7	ATF7_HUMAN Isoform 6 of Cyclic AMP-dependent transcription factor ATF-7	112	ATF7_HUMAN	P17544-6	3	6	6	7	6	6	7	8	2	3	5	5	5	8	4	5	8	2	5	7	4	5	1	8	8	9	7	6	7	7	10	5	6	3	5	5	2	4	3	6	5	12	0.0854931	-0.475343
sp|Q02930|CREB5_HUMAN	CREB5	CREB5_HUMAN Cyclic AMP-responsive element-binding protein 5	112	CREB5_HUMAN	Q02930	2	1	1	3	1	0	2	0	2	2	1	2	2	1	2	2	2	1	2	2	1	1	2	2	1	0	0	0	0	3	3	2	1	2	2	2	2	1	4	5	3	1	-0.274471	-0.963871
sp|P15336|ATF2_HUMAN	ATF2	ATF2_HUMAN Cyclic AMP-dependent transcription factor ATF-2	112	ATF2_HUMAN	P15336	6	10	6	9	6	4	3	9	4	6	6	7	7	9	12	2	4	4	4	10	8	8	10	10	3	4	4	4	5	7	11	13	11	7	13	7	9	6	10	13	13	16	0.163325	-0.594975
sp|Q8N3D4|EH1L1_HUMAN	EHBP1L1	EH1L1_HUMAN EH domain-binding protein 1-like protein 1	113	EH1L1_HUMAN	Q8N3D4	18	28	18	21	13	19	13	34	11	14	30	31	23	30	31	17	23	30	30	23	21	27	27	30	26	35	20	15	23	18	39	17	27	34	18	24	15	23	25	22	24	39	0.104384	-0.101778
sp|Q8NDI1|EHBP1_HUMAN	EHBP1	EHBP1_HUMAN EH domain-binding protein 1	113	EHBP1_HUMAN	Q8NDI1	19	33	18	26	20	14	27	29	15	16	13	16	15	21	20	26	19	11	20	16	24	10	22	17	18	12	12	12	11	8	21	25	21	17	17	20	27	5	24	26	15	23	-0.415491	0.678233
sp|Q9UIF9|BAZ2A_HUMAN	BAZ2A	BAZ2A_HUMAN Bromodomain adjacent to zinc finger domain protein 2A	113	BAZ2A_HUMAN	Q9UIF9	20	14	17	38	27	17	20	26	15	25	30	30	24	13	20	19	17	13	16	10	11	19	13	21	15	10	15	5	15	17	14	18	8	13	10	23	21	5	17	21	13	11	-0.434926	0.293725
sp|O14497|ARI1A_HUMAN	ARID1A	ARI1A_HUMAN AT-rich interactive domain-containing protein 1A	114	ARI1A_HUMAN	O14497	42	32	30	46	53	29	45	44	22	32	41	37	36	29	32	33	45	30	47	28	33	52	39	35	41	45	40	35	41	24	64	36	38	42	44	39	40	38	40	45	33	54	0.126856	-0.150488
sp|Q8NFD5-3|ARI1B_HUMAN	ARID1B	ARI1B_HUMAN Isoform 3 of AT-rich interactive domain-containing protein 1B	114	ARI1B_HUMAN	Q8NFD5-3	28	19	17	31	27	22	11	21	11	34	32	27	20	19	20	15	21	23	26	19	27	30	23	26	28	21	24	19	19	23	28	30	22	23	26	25	21	19	28	28	17	32	0.143213	-0.716126
sp|Q8TAP8|PPR35_HUMAN	PPP1R35	PPR35_HUMAN Protein phosphatase 1 regulatory subunit 35	115	PPR35_HUMAN	Q8TAP8	2	0	1	2	0	1	1	1	0	0	3	3	1	1	0	1	0	0	3	4	2	0	1	7	4	3	4	3	4	2	5	1	3	4	1	3	1	1	5	5	0	1	-0.572207	0.32759
sp|Q9BQS8|FYCO1_HUMAN	FYCO1	FYCO1_HUMAN FYVE and coiled-coil domain-containing protein 1	116	FYCO1_HUMAN	Q9BQS8	27	30	24	25	31	22	35	50	14	19	34	35	27	27	24	11	19	12	26	24	29	30	26	23	32	21	18	23	20	29	26	31	22	30	23	28	32	30	33	35	19	28	-0.765601	0.216076
sp|Q9NUP1|BL1S4_HUMAN	BLOC1S4	BL1S4_HUMAN Biogenesis of lysosome-related organelles complex 1 subunit 4	117	BL1S4_HUMAN	Q9NUP1	4	3	4	5	2	2	6	4	1	2	5	5	0	3	3	4	2	2	5	5	5	7	3	5	7	5	6	5	2	2	8	3	5	2	8	4	3	5	2	5	4	11	0.113421	0.239781
sp|P13807|GYS1_HUMAN	GYS1	GYS1_HUMAN Glycogen [starch] synthase, muscle	118	GYS1_HUMAN	P13807	13	7	10	25	16	8	9	11	6	21	9	6	4	10	6	6	6	8	8	12	7	13	9	6	8	7	5	7	5	6	7	9	8	16	12	8	5	4	13	13	5	8	-0.239152	0.286867
sp|P51970|NDUA8_HUMAN	NDUFA8	NDUA8_HUMAN NADH dehydrogenase [ubiquinone] 1 alpha subcomplex subunit 8	119	NDUA8_HUMAN	P51970	10	9	10	16	14	11	16	14	11	16	11	10	15	14	10	10	12	7	6	9	8	7	6	7	7	8	6	7	8	8	12	9	5	6	13	8	10	5	7	9	13	17	0.137025	-0.545753
sp|Q9GZU3|TM39B_HUMAN	TMEM39B	TM39B_HUMAN Transmembrane protein 39B	120	TM39B_HUMAN	Q9GZU3	1	1	0	1	0	2	1	2	0	0	0	1	1	0	0	1	0	0	0	0	0	1	1	0	1	0	0	0	0	0	0	2	0	3	0	2	2	0	0	0	0	0	0.517695	0.257677
sp|Q9BR61|ACBD6_HUMAN	ACBD6	ACBD6_HUMAN Acyl-CoA-binding domain-containing protein 6	121	ACBD6_HUMAN	Q9BR61	14	9	6	11	7	5	7	12	5	9	9	7	4	11	3	13	8	4	7	8	9	6	6	9	9	2	3	4	5	3	6	8	10	7	6	7	2	4	11	8	3	12	0.233713	0.0454615
sp|Q96NB2|SFXN2_HUMAN	SFXN2	SFXN2_HUMAN Sideroflexin-2	122	SFXN2_HUMAN	Q96NB2	5	4	3	5	4	4	9	8	2	6	11	7	8	3	5	1	6	12	3	6	5	8	7	4	4	2	2	2	7	2	3	6	7	3	6	3	5	0	5	4	4	0	-0.280853	-0.0284789
sp|O15287|FANCG_HUMAN	FANCG	FANCG_HUMAN Fanconi anemia group G protein	123	FANCG_HUMAN	O15287	1	0	0	3	3	1	0	1	0	0	4	4	1	0	0	0	1	0	1	1	1	0	0	0	0	0	0	0	0	0	0	1	0	1	0	2	0	0	3	2	2	0	-0.140036	-0.21887
sp|P29728|OAS2_HUMAN	OAS2	OAS2_HUMAN 2'-5'-oligoadenylate synthase 2	123	OAS2_HUMAN	P29728	6	5	10	3	2	23	18	11	11	17	7	12	10	8	7	4	3	10	11	7	11	3	6	12	5	13	4	3	9	3	8	6	9	8	5	5	6	3	15	5	9	4	-0.426569	-0.476644
sp|Q9Y618-3|NCOR2_HUMAN	NCOR2	NCOR2_HUMAN Isoform 3 of Nuclear receptor corepressor 2	124	NCOR2_HUMAN	Q9Y618-3	31	30	29	30	41	19	23	44	19	22	43	41	33	29	34	26	33	27	42	22	34	40	38	48	44	58	44	34	45	31	58	31	34	36	40	33	47	26	35	33	31	74	0.223367	0.316652
sp|Q9Y618-5|NCOR2_HUMAN	NCOR2	NCOR2_HUMAN Isoform 5 of Nuclear receptor corepressor 2	124	NCOR2_HUMAN	Q9Y618-5	0	1	1	2	0	2	2	1	1	4	0	0	0	0	0	1	0	0	1	1	0	2	3	1	2	2	1	3	1	1	1	1	1	0	1	0	0	1	2	1	0	2	NA	NA
tr|H0Y459|H0Y459_HUMAN	NCOR1	H0Y459_HUMAN Nuclear receptor corepressor 1 (Fragment)	124	H0Y459_HUMAN	H0Y459	0	0	0	0	0	0	0	0	0	0	1	1	2	0	0	0	0	0	1	0	0	1	0	0	0	0	1	1	1	0	1	0	1	0	1	0	0	0	0	1	0	0	NA	NA
sp|O75376|NCOR1_HUMAN	NCOR1	NCOR1_HUMAN Nuclear receptor corepressor 1	124	NCOR1_HUMAN	O75376	32	28	35	32	39	24	23	42	22	23	35	40	32	36	42	27	26	20	44	31	32	41	39	44	37	46	42	37	37	25	53	28	45	34	35	31	28	28	36	50	35	78	-0.212311	-0.233868
sp|O75326|SEM7A_HUMAN	SEMA7A	SEM7A_HUMAN Semaphorin-7A	125	SEM7A_HUMAN	O75326	3	3	0	0	5	0	0	5	0	0	2	7	4	5	12	1	3	0	4	9	3	13	10	9	11	1	7	5	7	10	16	3	5	11	0	4	5	6	4	4	0	1	0.315749	0.170411
sp|Q9NVU7|SDA1_HUMAN	SDAD1	SDA1_HUMAN Protein SDA1 homolog	126	SDA1_HUMAN	Q9NVU7	20	10	11	27	18	11	16	20	16	23	11	19	15	11	13	11	11	7	12	11	11	10	11	5	5	5	4	6	6	6	9	22	8	13	11	10	16	5	9	13	13	6	-0.433661	0.137606
sp|Q15063|POSTN_HUMAN	POSTN	POSTN_HUMAN Periostin	127	POSTN_HUMAN	Q15063	0	3	0	2	3	2	0	4	0	4	2	0	1	3	5	4	6	2	9	6	4	9	3	6	5	3	7	3	4	2	3	0	5	6	4	4	5	7	12	5	2	2	NA	NA
sp|Q9UGJ0|AAKG2_HUMAN	PRKAG2	AAKG2_HUMAN 5'-AMP-activated protein kinase subunit gamma-2	128	AAKG2_HUMAN	Q9UGJ0	5	4	4	5	1	3	7	1	3	3	2	4	1	2	3	2	1	4	2	6	5	3	4	2	1	0	1	0	1	2	3	4	3	3	3	2	3	2	2	1	5	3	0.0022882	-0.363541
sp|P54619|AAKG1_HUMAN	PRKAG1	AAKG1_HUMAN 5'-AMP-activated protein kinase subunit gamma-1	128	AAKG1_HUMAN	P54619	13	6	8	11	14	6	14	12	4	7	6	5	7	6	3	7	5	4	7	5	7	8	3	5	6	5	4	3	2	4	8	17	6	6	9	4	4	4	7	8	5	7	0.0200973	-0.107283
sp|Q8TAE8|G45IP_HUMAN	GADD45GIP1	G45IP_HUMAN Growth arrest and DNA damage-inducible proteins-interacting protein 1	129	G45IP_HUMAN	Q8TAE8	12	13	13	22	15	13	14	18	12	13	8	6	9	11	8	7	9	10	12	6	8	13	11	11	9	11	6	8	12	12	14	11	11	8	11	6	5	7	8	10	10	15	-0.233285	0.160081
sp|Q7L2E3-2|DHX30_HUMAN	DHX30	DHX30_HUMAN Isoform 2 of Putative ATP-dependent RNA helicase DHX30	130	DHX30_HUMAN	Q7L2E3-2	67	46	65	61	55	42	54	57	45	43	42	35	27	21	27	27	35	22	32	28	33	29	29	24	21	12	16	12	18	21	36	66	29	35	28	31	35	13	37	33	37	30	-0.568926	0.261619
sp|O15269|SPTC1_HUMAN	SPTLC1	SPTC1_HUMAN Serine palmitoyltransferase 1	131	SPTC1_HUMAN	O15269	15	15	16	19	19	23	30	26	21	22	15	23	18	9	15	16	14	12	14	6	9	9	8	8	8	13	9	9	10	7	19	21	8	16	8	15	15	5	13	18	11	12	-0.335856	-0.221069
sp|Q14008|CKAP5_HUMAN	CKAP5	CKAP5_HUMAN Cytoskeleton-associated protein 5	132	CKAP5_HUMAN	Q14008	91	100	120	106	83	79	105	110	54	74	58	52	43	53	61	64	49	49	61	64	56	62	66	53	43	39	35	30	36	32	64	97	54	62	69	46	45	48	63	69	47	56	0.146967	-0.133531
sp|Q7Z392|TPC11_HUMAN	TRAPPC11	TPC11_HUMAN Trafficking protein particle complex subunit 11	133	TPC11_HUMAN	Q7Z392	6	5	7	13	6	3	11	16	5	10	2	3	2	2	4	5	7	2	13	12	12	9	2	4	2	4	1	1	1	2	8	10	6	6	6	3	6	3	10	11	6	3	-0.102925	0.259041
sp|Q9NRF2|SH2B1_HUMAN	SH2B1	SH2B1_HUMAN SH2B adapter protein 1	134	SH2B1_HUMAN	Q9NRF2	4	1	3	2	2	1	2	2	0	1	2	4	0	2	3	1	1	5	3	4	1	6	0	6	8	1	4	2	3	1	2	5	3	2	1	1	4	1	5	4	2	2	0.176611	0.056134
sp|O14492|SH2B2_HUMAN	SH2B2	SH2B2_HUMAN SH2B adapter protein 2	134	SH2B2_HUMAN	O14492	0	0	0	0	0	0	0	0	0	0	0	0	0	0	0	2	0	0	1	2	0	0	0	1	1	0	0	0	3	2	0	0	0	0	0	1	0	0	7	4	0	1	NA	NA
sp|Q6JQN1-5|ACD10_HUMAN	ACAD10	ACD10_HUMAN Isoform 5 of Acyl-CoA dehydrogenase family member 10	135	ACD10_HUMAN	Q6JQN1-5	5	7	7	7	12	13	10	20	10	16	22	15	6	10	5	8	6	10	12	14	19	9	14	9	11	12	10	10	16	9	10	14	13	10	13	13	13	6	19	19	16	9	-0.163544	0.175751
sp|P05091|ALDH2_HUMAN	ALDH2	ALDH2_HUMAN Aldehyde dehydrogenase, mitochondrial	135	ALDH2_HUMAN	P05091	37	65	45	60	49	40	32	80	59	78	30	23	41	49	41	45	27	34	39	36	46	30	28	32	27	38	27	32	41	14	36	25	35	40	48	30	33	14	37	25	37	40	1.09458	-2.01516
sp|P30837|AL1B1_HUMAN	ALDH1B1	AL1B1_HUMAN Aldehyde dehydrogenase X, mitochondrial	135	AL1B1_HUMAN	P30837	25	46	27	34	39	33	40	38	40	55	30	31	29	30	33	31	20	19	23	33	28	26	15	33	19	29	29	30	23	26	48	40	28	31	26	24	20	19	26	25	27	42	-0.507895	1.84857
sp|O94788|AL1A2_HUMAN	ALDH1A2	AL1A2_HUMAN Retinal dehydrogenase 2	135	AL1A2_HUMAN	O94788	13	10	15	9	10	7	12	13	12	13	6	6	11	13	9	12	6	9	2	5	5	2	15	6	6	6	4	4	4	4	9	11	3	5	6	8	8	4	5	23	5	10	-0.331751	0.523809
sp|P00352|AL1A1_HUMAN	ALDH1A1	AL1A1_HUMAN Retinal dehydrogenase 1	135	AL1A1_HUMAN	P00352	93	77	79	82	82	37	38	68	45	158	59	32	26	76	64	69	31	73	17	15	16	16	14	17	25	19	41	20	11	16	33	87	25	14	70	45	18	14	34	27	35	32	-1.57657	-1.6091
sp|P53814-5|SMTN_HUMAN	SMTN	SMTN_HUMAN Isoform B2 of Smoothelin	135	SMTN_HUMAN	P53814-5	16	19	19	21	10	14	24	16	1	3	10	11	11	10	15	6	8	4	23	11	5	4	8	9	2	10	5	6	6	3	18	17	9	7	4	15	14	5	9	15	13	15	-0.31028	-0.622638
sp|P47895|AL1A3_HUMAN	ALDH1A3	AL1A3_HUMAN Aldehyde dehydrogenase family 1 member A3	135	AL1A3_HUMAN	P47895	49	49	47	23	17	15	81	50	38	28	18	16	24	24	8	12	6	22	26	18	14	4	17	19	21	15	19	13	17	16	31	37	15	18	27	12	7	16	18	20	28	41	1.32287	3.5609
sp|Q8N0Z6|TTC5_HUMAN	TTC5	TTC5_HUMAN Tetratricopeptide repeat protein 5	136	TTC5_HUMAN	Q8N0Z6	6	2	2	9	8	3	3	4	1	3	7	5	2	2	3	4	4	4	9	9	2	5	7	5	2	4	7	4	4	3	7	6	7	5	4	2	3	3	6	11	6	7	0.155778	-0.00841217
sp|Q9H0G5|NSRP1_HUMAN	NSRP1	NSRP1_HUMAN Nuclear speckle splicing regulatory protein 1	137	NSRP1_HUMAN	Q9H0G5	17	11	11	20	23	15	18	22	9	18	11	22	24	18	22	23	23	22	12	8	7	8	7	8	10	6	7	6	8	5	25	15	6	7	6	20	19	4	17	16	19	21	-0.435356	-0.465276
sp|P31948|STIP1_HUMAN	STIP1	STIP1_HUMAN Stress-induced-phosphoprotein 1	138	STIP1_HUMAN	P31948	105	115	150	136	104	57	137	133	103	123	111	107	103	119	137	101	108	138	107	134	116	103	85	97	94	104	85	100	87	56	175	101	122	79	130	111	98	57	116	116	111	198	0.200214	0.0277664
sp|P50502|F10A1_HUMAN	ST13	F10A1_HUMAN Hsc70-interacting protein	138	F10A1_HUMAN	P50502	46	45	50	49	31	27	47	34	36	50	36	32	36	49	59	44	34	41	47	36	43	31	26	44	37	33	34	51	29	27	57	56	44	37	45	44	31	25	33	26	65	74	-0.132658	0.0867182
sp|Q92574|TSC1_HUMAN	TSC1	TSC1_HUMAN Hamartin	139	TSC1_HUMAN	Q92574	4	6	4	7	7	3	5	3	2	2	9	6	2	2	6	3	5	4	12	8	6	9	3	7	5	1	6	3	1	1	6	7	7	11	6	8	6	1	12	12	6	9	-0.247669	0.00604231
sp|P22105|TENX_HUMAN	TNXB	TENX_HUMAN Tenascin-X	139	TENX_HUMAN	P22105	0	0	0	0	0	0	1	0	0	0	0	0	1	0	0	1	1	0	0	4	0	0	21	0	0	0	1	0	0	0	0	0	0	0	0	15	0	0	0	0	0	0	NA	NA
sp|Q13423|NNTM_HUMAN	NNT	NNTM_HUMAN NAD(P) transhydrogenase, mitochondrial	140	NNTM_HUMAN	Q13423	57	84	84	56	56	62	76	94	77	101	57	75	59	55	55	54	53	46	45	42	53	42	28	41	36	27	28	30	41	27	64	87	58	43	51	53	51	33	48	40	61	66	0.347623	1.72699
sp|Q6ZTW0|TPGS1_HUMAN	TPGS1	TPGS1_HUMAN Tubulin polyglutamylase complex subunit 1	141	TPGS1_HUMAN	Q6ZTW0	1	0	0	0	0	1	0	0	0	0	0	0	0	0	0	0	0	0	2	1	0	0	0	0	0	0	0	0	0	0	0	0	0	0	0	0	0	0	2	2	0	1	-0.232593	-0.354992
sp|P35251|RFC1_HUMAN	RFC1	RFC1_HUMAN Replication factor C subunit 1	142	RFC1_HUMAN	P35251	30	34	35	38	46	15	25	34	25	31	25	30	18	19	30	26	24	22	20	24	21	22	16	26	24	18	21	14	20	16	43	36	18	21	17	29	26	10	25	28	23	24	-0.249456	0.0877551
sp|Q92575|UBXN4_HUMAN	UBXN4	UBXN4_HUMAN UBX domain-containing protein 4	144	UBXN4_HUMAN	Q92575	12	15	8	15	12	8	11	17	13	20	12	15	12	12	7	14	16	14	15	19	17	18	18	10	11	15	15	16	9	11	17	21	16	20	18	14	13	13	10	16	10	22	-0.0423181	-0.0895688
sp|Q12955|ANK3_HUMAN	ANK3	ANK3_HUMAN Ankyrin-3	145	ANK3_HUMAN	Q12955	25	17	21	30	33	16	33	54	38	36	34	40	35	38	19	25	35	26	24	6	17	19	11	19	34	34	27	24	19	14	23	16	31	17	19	22	28	11	19	30	36	21	1.83789	-0.897596
sp|Q12955-4|ANK3_HUMAN	ANK3	ANK3_HUMAN Isoform 2 of Ankyrin-3	145	ANK3_HUMAN	Q12955-4	0	0	0	0	0	0	0	3	0	0	1	2	0	1	2	0	0	0	0	0	1	2	0	0	0	2	0	0	0	0	0	0	2	1	1	0	0	0	1	1	2	0	NA	NA
sp|P16157-14|ANK1_HUMAN	ANK1	ANK1_HUMAN Isoform Er13 of Ankyrin-1	145	ANK1_HUMAN	P16157-14	4	25	4	2	2	12	12	8	5	3	13	3	2	3	4	2	12	7	11	14	17	23	3	17	4	28	0	4	1	0	28	4	4	7	2	5	2	4	14	19	4	1	-0.336169	-0.571108
tr|I6L894|I6L894_HUMAN	ANK2	I6L894_HUMAN Ankyrin-2	145	I6L894_HUMAN	I6L894	6	22	3	5	12	2	18	1	5	10	16	21	7	14	7	16	15	4	16	4	8	5	5	11	10	2	9	12	3	5	7	20	5	9	15	11	5	6	10	22	4	5	-0.505854	-0.0344866
tr|H0Y931|H0Y931_HUMAN	ANK2	H0Y931_HUMAN Ankyrin-2 (Fragment)	145	H0Y931_HUMAN	H0Y931	1	1	0	0	2	0	2	0	0	0	0	0	0	0	0	0	0	0	3	0	1	0	0	1	1	0	1	0	0	0	0	0	0	0	0	0	0	0	0	2	0	0	-2.17639	0.975262
sp|Q9Y4W6|AFG32_HUMAN	AFG3L2	AFG32_HUMAN AFG3-like protein 2	145	AFG32_HUMAN	Q9Y4W6	55	51	47	64	79	41	62	69	66	62	48	50	46	41	39	39	45	34	28	29	36	34	28	29	30	31	24	32	28	21	55	58	30	38	31	37	40	22	39	42	42	50	0.645592	0.375811
sp|O95273|CCDB1_HUMAN	CCNDBP1	CCDB1_HUMAN Cyclin-D1-binding protein 1	146	CCDB1_HUMAN	O95273	2	1	2	0	0	0	0	2	0	0	2	3	0	0	2	1	0	1	3	2	1	3	3	2	0	2	4	1	2	0	1	0	0	0	4	1	0	1	2	4	1	0	-0.136114	-0.244
sp|Q5TZA2|CROCC_HUMAN	CROCC	CROCC_HUMAN Rootletin	146	CROCC_HUMAN	Q5TZA2	15	9	5	16	18	16	34	19	8	11	33	51	19	31	15	21	13	31	35	25	17	24	17	35	29	27	12	22	14	18	30	28	31	17	19	36	32	14	20	32	26	30	-0.0715491	0.0223991
sp|Q9BV73|CP250_HUMAN	CEP250	CP250_HUMAN Centrosome-associated protein CEP250	146	CP250_HUMAN	Q9BV73	13	15	11	13	7	2	10	7	8	1	21	24	11	16	25	15	7	11	31	23	12	23	19	24	36	11	17	13	21	25	17	7	18	15	13	13	11	14	36	36	16	14	-0.431434	0.0228555
sp|P15311|EZRI_HUMAN	EZR	EZRI_HUMAN Ezrin	146	EZRI_HUMAN	P15311	118	135	139	138	103	73	142	130	109	98	95	118	89	101	100	88	75	88	62	66	69	46	64	49	47	45	46	45	71	35	115	110	71	65	78	82	93	50	101	105	95	130	0.122998	-0.427636
sp|Q69YQ0|CYTSA_HUMAN	SPECC1L	CYTSA_HUMAN Cytospin-A	146	CYTSA_HUMAN	Q69YQ0	33	42	28	31	28	17	40	34	16	27	33	34	43	34	30	17	26	21	22	25	22	33	32	27	30	25	27	29	25	20	39	28	22	25	26	32	31	27	25	22	37	38	0.0184023	-0.545922
sp|P35241|RADI_HUMAN	RDX	RADI_HUMAN Radixin	146	RADI_HUMAN	P35241	30	54	39	41	34	28	49	39	24	42	28	43	30	47	31	31	25	17	28	22	29	30	23	32	22	30	29	24	24	23	47	48	23	23	32	26	25	24	27	30	36	45	-0.17579	-0.218592
sp|O43795-2|MYO1B_HUMAN	MYO1B	MYO1B_HUMAN Isoform 2 of Unconventional myosin-Ib	146	MYO1B_HUMAN	O43795-2	70	50	58	67	61	60	67	71	57	80	48	46	64	29	39	40	52	43	34	30	26	24	24	24	29	24	22	19	13	20	29	56	28	51	28	34	31	24	37	35	51	30	-0.150986	-0.0109252
sp|Q7Z406-6|MYH14_HUMAN	MYH14	MYH14_HUMAN Isoform 6 of Myosin-14	146	MYH14_HUMAN	Q7Z406-6	85	92	60	122	73	107	109	129	56	98	111	143	106	83	84	63	63	69	38	35	53	43	40	41	45	44	45	53	23	33	40	70	35	55	24	47	112	53	81	45	93	31	1.09062	-0.0960518
sp|Q9Y4I1-3|MYO5A_HUMAN	MYO5A	MYO5A_HUMAN Isoform 3 of Unconventional myosin-Va	146	MYO5A_HUMAN	Q9Y4I1-3	43	31	25	64	44	17	84	47	14	49	27	21	16	9	11	19	24	20	22	30	26	28	20	23	10	14	8	5	6	12	11	53	21	31	32	15	24	8	27	41	15	7	-0.640655	0.762841
sp|Q9Y4I1|MYO5A_HUMAN	MYO5A	MYO5A_HUMAN Unconventional myosin-Va	146	MYO5A_HUMAN	Q9Y4I1	2	2	1	2	1	0	1	1	0	0	0	0	0	0	0	0	0	1	1	0	1	1	0	1	0	0	0	0	0	0	0	1	1	0	1	0	0	0	0	0	1	0	-0.722559	0.964171
sp|Q6PIF6|MYO7B_HUMAN	MYO7B	MYO7B_HUMAN Unconventional myosin-VIIb	146	MYO7B_HUMAN	Q6PIF6	0	0	0	4	0	13	0	6	0	1	0	0	0	0	0	7	0	0	1	0	0	0	1	1	0	0	2	0	0	0	1	1	0	0	0	0	2	0	1	0	0	0	NA	NA
sp|O94832|MYO1D_HUMAN	MYO1D	MYO1D_HUMAN Unconventional myosin-Id	146	MYO1D_HUMAN	O94832	32	26	19	42	49	44	33	59	44	57	41	31	34	19	29	25	22	20	11	18	21	16	15	18	20	13	17	16	16	14	12	37	18	12	16	22	30	11	23	19	31	11	0.537379	0.679902
sp|Q14980|NUMA1_HUMAN	NUMA1	NUMA1_HUMAN Nuclear mitotic apparatus protein 1	146	NUMA1_HUMAN	Q14980	135	168	176	175	153	162	197	199	153	171	172	185	188	175	165	129	150	163	118	100	118	139	105	113	109	124	117	116	112	107	191	175	117	104	119	137	148	89	110	126	175	195	0.547095	-0.481625
sp|Q9ULV0|MYO5B_HUMAN	MYO5B	MYO5B_HUMAN Unconventional myosin-Vb	146	MYO5B_HUMAN	Q9ULV0	9	1	4	26	23	25	19	27	17	14	23	41	7	1	17	18	14	5	3	2	12	10	6	6	5	2	0	3	2	3	0	4	3	11	3	10	28	0	35	4	22	0	1.88893	-0.867256
sp|O00160|MYO1F_HUMAN	MYO1F	MYO1F_HUMAN Unconventional myosin-If	146	MYO1F_HUMAN	O00160	0	1	0	0	0	0	1	0	0	0	0	0	2	0	0	0	0	0	13	4	16	19	0	4	0	6	0	1	0	0	13	0	1	10	0	0	0	0	0	5	0	14	NA	NA
sp|Q12965|MYO1E_HUMAN	MYO1E	MYO1E_HUMAN Unconventional myosin-Ie	146	MYO1E_HUMAN	Q12965	43	36	44	33	47	25	29	47	18	19	27	20	14	22	16	24	9	19	21	17	28	14	13	14	10	9	8	13	7	6	20	33	14	24	22	15	23	11	17	21	14	18	-0.64088	-0.137743
sp|Q9NXH9|TRM1_HUMAN	TRMT1	TRM1_HUMAN tRNA (guanine(26)-N(2))-dimethyltransferase	146	TRM1_HUMAN	Q9NXH9	23	16	10	21	27	22	14	20	9	22	22	22	14	12	11	17	14	16	14	13	12	13	8	7	5	8	5	7	6	8	17	21	9	14	12	18	14	7	19	18	13	13	0.347914	-0.0987007
sp|B0I1T2|MYO1G_HUMAN	MYO1G	MYO1G_HUMAN Unconventional myosin-Ig	146	MYO1G_HUMAN	B0I1T2	1	0	2	2	5	2	2	4	3	4	4	3	1	3	2	4	3	5	29	21	12	25	1	6	2	4	1	3	5	0	32	2	6	13	3	2	3	7	7	2	3	28	0.558559	0.965806
sp|Q9NQX4|MYO5C_HUMAN	MYO5C	MYO5C_HUMAN Unconventional myosin-Vc	146	MYO5C_HUMAN	Q9NQX4	0	2	5	12	2	5	7	13	5	2	18	12	4	2	2	21	6	11	0	6	1	5	4	2	1	0	1	3	1	1	0	0	0	4	1	2	14	3	7	0	8	1	NA	NA
tr|H0YFY6|H0YFY6_HUMAN	NUMA1	H0YFY6_HUMAN Nuclear mitotic apparatus protein 1 (Fragment)	146	H0YFY6_HUMAN	H0YFY6	3	2	2	1	2	1	2	3	1	3	1	2	2	2	1	3	1	3	0	1	1	1	1	0	0	0	1	0	2	1	2	2	1	1	1	2	0	1	1	1	2	2	0.735041	-1.82128
sp|Q13439-5|GOGA4_HUMAN	GOLGA4	GOGA4_HUMAN Isoform 5 of Golgin subfamily A member 4	146	GOGA4_HUMAN	Q13439-5	94	70	72	92	92	48	94	135	51	88	92	78	78	83	82	57	71	61	69	61	63	68	62	71	86	69	77	51	66	69	124	97	67	77	62	83	71	58	85	92	70	108	-0.224358	0.106603
sp|Q13439|GOGA4_HUMAN	GOLGA4	GOGA4_HUMAN Golgin subfamily A member 4	146	GOGA4_HUMAN	Q13439	0	2	0	2	0	0	2	4	0	3	0	0	1	0	1	1	1	1	3	3	3	3	1	1	2	2	2	3	3	2	2	1	5	1	3	1	0	1	0	0	3	1	NA	NA
sp|P35580-4|MYH10_HUMAN	MYH10	MYH10_HUMAN Isoform 4 of Myosin-10	146	MYH10_HUMAN	P35580-4	175	215	179	190	176	145	211	150	124	172	131	118	124	112	127	119	150	89	102	97	117	96	76	113	91	91	90	99	80	73	150	188	97	116	111	121	120	75	91	127	114	132	-0.448685	0.490562
sp|P35580|MYH10_HUMAN	MYH10	MYH10_HUMAN Myosin-10	146	MYH10_HUMAN	P35580	1	4	5	1	1	1	1	4	1	5	0	0	0	0	0	0	1	0	1	0	1	2	0	1	1	0	0	0	0	0	0	2	1	1	1	2	0	1	1	1	0	1	0.46904	-0.244069
sp|P35579|MYH9_HUMAN	MYH9	MYH9_HUMAN Myosin-9	146	MYH9_HUMAN	P35579	398	452	377	371	306	306	408	318	209	345	220	319	319	182	298	298	228	311	201	143	142	175	143	185	150	173	144	153	172	125	226	338	185	277	216	184	288	137	211	210	312	217	-0.210877	-1.04314
sp|P11055|MYH3_HUMAN	MYH3	MYH3_HUMAN Myosin-3	146	MYH3_HUMAN	P11055	3	1	1	2	3	1	2	0	2	2	1	1	1	4	1	0	0	1	2	0	2	0	1	0	0	0	0	0	0	1	1	1	0	0	0	1	1	1	1	62	1	1	-0.629975	-2.97493
sp|P12882|MYH1_HUMAN	MYH1	MYH1_HUMAN Myosin-1	146	MYH1_HUMAN	P12882	0	0	0	0	0	0	0	0	0	0	0	0	0	0	0	0	0	0	2	1	0	0	1	0	0	2	2	2	0	0	1	1	0	0	1	0	0	0	1	1	1	0	NA	NA
sp|P13533|MYH6_HUMAN	MYH6	MYH6_HUMAN Myosin-6	146	MYH6_HUMAN	P13533	0	1	0	0	0	20	1	0	0	0	0	0	0	0	0	1	0	0	1	0	0	0	0	0	0	0	0	0	0	0	0	0	0	0	1	0	0	0	0	4	0	0	NA	NA
sp|Q9Y623|MYH4_HUMAN	MYH4	MYH4_HUMAN Myosin-4	146	MYH4_HUMAN	Q9Y623	0	0	1	1	0	0	0	1	0	1	1	1	0	0	0	0	0	0	2	1	1	1	0	0	0	0	0	0	0	0	0	1	0	0	0	1	0	0	0	0	1	0	NA	NA
sp|P13535|MYH8_HUMAN	MYH8	MYH8_HUMAN Myosin-8	146	MYH8_HUMAN	P13535	0	0	0	0	0	0	1	0	0	0	0	0	0	0	0	0	0	0	2	1	0	0	0	0	0	0	1	0	0	0	0	0	0	0	0	1	0	0	1	3	0	0	NA	NA
sp|P12883|MYH7_HUMAN	MYH7	MYH7_HUMAN Myosin-7	146	MYH7_HUMAN	P12883	0	0	0	0	0	0	0	0	0	0	1	1	0	0	0	0	1	0	1	0	0	0	0	0	0	0	1	0	0	1	1	0	0	0	0	0	0	0	0	6	0	0	NA	NA
sp|P35749-2|MYH11_HUMAN	MYH11	MYH11_HUMAN Isoform 2 of Myosin-11	146	MYH11_HUMAN	P35749-2	32	24	22	14	20	14	19	15	14	11	17	35	31	19	33	25	24	39	8	6	4	5	5	8	10	10	11	7	16	5	17	18	5	7	4	18	29	8	21	18	27	13	-0.138661	-1.17679
sp|A7E2Y1|MYH7B_HUMAN	MYH7B	MYH7B_HUMAN Myosin-7B	146	MYH7B_HUMAN	A7E2Y1	0	0	0	1	0	0	0	0	0	0	0	0	0	1	0	1	0	0	2	2	1	1	1	1	0	1	2	0	2	0	0	1	1	0	0	0	0	0	0	4	0	2	NA	NA
sp|Q13402|MYO7A_HUMAN	MYO7A	MYO7A_HUMAN Unconventional myosin-VIIa	146	MYO7A_HUMAN	Q13402	0	1	0	2	1	1	0	2	0	1	0	0	0	1	0	0	0	0	0	0	1	1	0	0	0	0	0	0	0	0	1	1	0	1	0	1	1	0	0	0	0	2	NA	NA
sp|P26038|MOES_HUMAN	MSN	MOES_HUMAN Moesin	146	MOES_HUMAN	P26038	79	98	89	56	79	49	80	62	44	87	56	86	73	62	96	74	53	82	75	50	59	47	51	50	46	54	47	55	54	37	107	97	47	57	65	63	60	49	55	62	94	111	-0.495735	1.00189
sp|Q9H169-2|STMN4_HUMAN	STMN4	STMN4_HUMAN Isoform 2 of Stathmin-4	146	STMN4_HUMAN	Q9H169-2	2	2	3	2	2	3	2	1	3	2	2	2	1	0	1	1	0	2	1	0	1	1	1	0	0	1	1	0	1	0	5	1	2	1	0	3	2	1	2	5	2	7	1.83966	-0.152554
sp|Q93045-2|STMN2_HUMAN	STMN2	STMN2_HUMAN Isoform 2 of Stathmin-2	146	STMN2_HUMAN	Q93045-2	7	10	6	12	6	5	11	7	5	6	3	2	3	2	7	10	11	6	9	5	2	3	4	8	10	7	8	6	5	6	17	6	5	6	5	5	4	1	6	7	4	16	1.68252	0.0530061
sp|P16949|STMN1_HUMAN	STMN1	STMN1_HUMAN Stathmin	146	STMN1_HUMAN	P16949	26	22	26	22	11	17	24	14	15	18	7	14	24	31	40	29	29	34	35	27	24	20	23	27	23	26	47	38	27	18	36	22	56	20	37	18	17	14	22	23	26	41	1.56577	0.0131568
sp|Q9NZ72|STMN3_HUMAN	STMN3	STMN3_HUMAN Stathmin-3	146	STMN3_HUMAN	Q9NZ72	0	2	2	1	1	1	1	1	1	2	4	3	2	2	2	3	3	0	0	0	2	3	4	4	5	2	2	4	3	0	4	1	1	0	3	2	0	1	4	2	0	5	NA	NA
sp|Q01804|OTUD4_HUMAN	OTUD4	OTUD4_HUMAN OTU domain-containing protein 4	146	OTUD4_HUMAN	Q01804	16	5	11	20	9	9	8	16	5	9	11	19	9	12	9	9	11	10	11	15	11	17	11	12	16	9	8	6	10	5	13	17	9	10	8	15	8	9	15	12	13	19	0.0905968	-0.154496
sp|H7BZ55|CROL3_HUMAN		CROL3_HUMAN Putative ciliary rootlet coiled-coil protein-like 3 protein	146	CROL3_HUMAN	H7BZ55	1	0	2	0	0	3	0	2	0	2	2	2	3	2	3	2	2	2	1	0	0	0	0	0	0	0	0	0	0	0	2	2	0	0	0	2	4	0	2	3	3	4	1.66949	-0.164838
sp|Q9UBC5|MYO1A_HUMAN	MYO1A	MYO1A_HUMAN Unconventional myosin-Ia	146	MYO1A_HUMAN	Q9UBC5	0	0	0	2	4	21	0	14	0	0	5	0	0	0	6	6	0	0	0	0	1	0	0	0	0	0	1	0	0	0	0	0	0	0	0	0	9	0	0	0	0	0	NA	NA
sp|O00159|MYO1C_HUMAN	MYO1C	MYO1C_HUMAN Unconventional myosin-Ic	146	MYO1C_HUMAN	O00159	72	73	55	80	51	65	76	64	58	66	57	62	61	41	66	41	34	53	39	46	41	40	45	36	34	35	20	24	35	33	37	68	52	63	51	38	46	36	34	30	60	39	-0.39785	0.0368773
sp|Q16526|CRY1_HUMAN	CRY1	CRY1_HUMAN Cryptochrome-1	146	CRY1_HUMAN	Q16526	0	0	0	0	0	0	0	0	0	0	4	2	1	0	1	0	0	0	1	0	0	1	0	0	1	0	0	0	0	0	0	2	0	0	1	0	1	1	1	3	1	0	NA	NA
sp|P56282|DPOE2_HUMAN	POLE2	DPOE2_HUMAN DNA polymerase epsilon subunit 2	146	DPOE2_HUMAN	P56282	2	2	2	2	2	3	3	4	3	0	2	2	0	2	1	1	0	0	8	7	5	2	4	3	2	3	2	1	1	2	4	6	4	4	3	3	1	1	9	10	3	2	-0.0905292	-0.806931
sp|O95183|VAMP5_HUMAN	VAMP5	VAMP5_HUMAN Vesicle-associated membrane protein 5	146	VAMP5_HUMAN	O95183	0	3	2	0	3	0	4	0	0	0	3	4	0	0	4	0	1	3	1	1	2	4	2	2	2	1	0	1	0	2	0	4	2	1	3	4	0	4	1	2	4	3	NA	NA
sp|Q8WXR4-7|MYO3B_HUMAN	MYO3B	MYO3B_HUMAN Isoform 7 of Myosin-IIIb	146	MYO3B_HUMAN	Q8WXR4-7	1	2	1	1	1	2	3	0	1	1	0	0	1	1	0	0	0	0	0	0	0	0	1	0	0	0	0	0	0	0	0	2	0	0	1	1	0	0	0	1	0	0	0.413254	5.86781e-05
sp|O00471|EXOC5_HUMAN	EXOC5	EXOC5_HUMAN Exocyst complex component 5	146	EXOC5_HUMAN	O00471	28	19	18	28	21	12	22	25	16	18	19	16	18	14	10	12	12	12	16	13	19	15	13	14	17	15	10	12	8	10	12	20	15	20	15	13	14	11	21	16	17	12	0.523729	0.19593
sp|Q9UKN7|MYO15_HUMAN	MYO15A	MYO15_HUMAN Unconventional myosin-XV	146	MYO15_HUMAN	Q9UKN7	0	1	0	0	0	0	0	0	0	0	0	0	0	0	0	1	0	0	0	0	0	0	0	0	0	0	0	0	0	0	0	0	0	0	0	0	0	0	0	0	0	0	NA	NA
sp|Q9Y2K3|MYH15_HUMAN	MYH15	MYH15_HUMAN Myosin-15	146	MYH15_HUMAN	Q9Y2K3	0	1	0	2	1	0	0	0	0	0	0	0	0	0	0	0	0	0	0	0	3	0	0	0	0	0	1	0	1	0	0	0	0	0	1	0	0	0	0	0	0	0	NA	NA
sp|Q13163|MP2K5_HUMAN	MAP2K5	MP2K5_HUMAN Dual specificity mitogen-activated protein kinase kinase 5	146	MP2K5_HUMAN	Q13163	1	1	3	0	0	0	0	1	0	1	0	0	0	0	2	0	0	0	0	1	2	0	1	0	0	0	0	0	0	0	0	1	0	0	0	0	0	0	0	1	1	0	-0.697997	-0.354314
sp|Q92692|PVRL2_HUMAN	PVRL2	PVRL2_HUMAN Poliovirus receptor-related protein 2	147	PVRL2_HUMAN	Q92692	12	4	5	18	12	9	14	14	16	11	11	14	9	13	11	13	14	10	10	9	8	10	6	8	8	11	10	9	10	9	21	11	11	8	12	9	10	9	8	6	14	20	0.626359	-0.854002
sp|Q92692-2|PVRL2_HUMAN	PVRL2	PVRL2_HUMAN Isoform Alpha of Poliovirus receptor-related protein 2	147	PVRL2_HUMAN	Q92692-2	1	1	6	1	0	0	0	1	10	4	1	0	1	0	1	1	2	1	1	2	2	4	8	4	3	2	3	2	5	1	1	1	3	4	3	2	1	0	1	0	1	1	0.122958	-1.29128
sp|Q96GI7|FA89A_HUMAN	FAM89A	FA89A_HUMAN Protein FAM89A	149	FA89A_HUMAN	Q96GI7	0	1	1	3	1	1	0	1	2	4	1	2	0	0	0	1	1	1	4	1	1	3	1	3	1	3	2	4	2	1	1	3	1	2	3	0	0	1	0	0	2	0	NA	NA
sp|P32322|P5CR1_HUMAN	PYCR1	P5CR1_HUMAN Pyrroline-5-carboxylate reductase 1, mitochondrial	150	P5CR1_HUMAN	P32322	11	41	24	36	29	19	26	36	36	46	43	30	31	42	26	24	26	27	22	26	19	29	28	17	19	23	13	17	20	19	33	32	23	15	29	30	28	11	28	22	35	33	-0.196785	0.596689
sp|Q96C36|P5CR2_HUMAN	PYCR2	P5CR2_HUMAN Pyrroline-5-carboxylate reductase 2	150	P5CR2_HUMAN	Q96C36	20	30	28	19	35	22	23	28	40	42	26	24	29	26	36	22	26	25	16	13	16	14	16	17	17	14	22	18	17	23	29	31	13	9	13	15	17	12	19	22	39	26	-0.240422	0.982835
sp|O60885|BRD4_HUMAN	BRD4	BRD4_HUMAN Bromodomain-containing protein 4	151	BRD4_HUMAN	O60885	41	36	29	36	42	23	36	32	32	43	40	39	47	46	34	43	41	30	33	20	22	20	20	33	35	28	27	30	28	25	52	38	29	21	29	34	35	22	37	50	37	52	0.0320487	-0.237371
sp|P25440-2|BRD2_HUMAN	BRD2	BRD2_HUMAN Isoform 2 of Bromodomain-containing protein 2	151	BRD2_HUMAN	P25440-2	14	13	14	20	18	14	12	20	15	25	17	19	15	11	17	18	18	21	16	8	9	10	11	15	18	9	8	9	14	12	26	19	8	12	13	19	15	10	17	13	11	20	-0.122754	0.293295
sp|Q15059|BRD3_HUMAN	BRD3	BRD3_HUMAN Bromodomain-containing protein 3	151	BRD3_HUMAN	Q15059	17	17	10	20	18	14	13	21	5	13	17	21	13	11	16	13	15	10	18	9	13	11	13	13	9	6	8	9	7	9	14	15	7	12	20	21	15	7	8	11	18	14	0.101292	-0.317888
sp|Q58F21-5|BRDT_HUMAN	BRDT	BRDT_HUMAN Isoform 5 of Bromodomain testis-specific protein	151	BRDT_HUMAN	Q58F21-5	0	0	0	0	0	0	0	0	0	1	0	0	1	4	0	1	0	1	0	0	0	2	0	0	0	0	0	0	0	0	1	0	0	0	0	0	0	0	0	0	0	0	NA	NA
sp|Q8NAF0|ZN579_HUMAN	ZNF579	ZN579_HUMAN Zinc finger protein 579	152	ZN579_HUMAN	Q8NAF0	4	4	3	6	6	3	1	4	1	5	5	7	6	1	0	9	6	5	7	6	2	5	3	7	4	3	4	3	4	1	6	7	5	3	4	8	7	3	7	7	1	11	0.561799	-0.125834
sp|P56945-6|BCAR1_HUMAN	BCAR1	BCAR1_HUMAN Isoform 6 of Breast cancer anti-estrogen resistance protein 1	153	BCAR1_HUMAN	P56945-6	21	29	18	26	15	19	19	26	5	8	14	19	14	13	13	7	8	13	10	16	13	15	10	15	9	12	10	16	8	8	15	24	17	14	12	9	12	14	13	14	18	25	0.14763	-0.584018
sp|Q14511-3|CASL_HUMAN	NEDD9	CASL_HUMAN Isoform 3 of Enhancer of filamentation 1	153	CASL_HUMAN	Q14511-3	0	0	2	0	0	0	1	0	0	0	0	2	1	0	0	1	1	1	0	0	0	2	1	4	2	0	0	0	1	0	1	0	1	0	0	0	1	0	0	3	0	2	NA	NA
sp|Q14203|DCTN1_HUMAN	DCTN1	DCTN1_HUMAN Dynactin subunit 1	154	DCTN1_HUMAN	Q14203	54	62	58	69	54	44	67	62	37	40	50	46	35	44	46	57	41	35	47	36	27	39	44	34	30	36	36	29	40	23	53	61	32	55	41	48	37	31	50	40	40	59	0.140938	0.167787
sp|Q14203-4|DCTN1_HUMAN	DCTN1	DCTN1_HUMAN Isoform 4 of Dynactin subunit 1	154	DCTN1_HUMAN	Q14203-4	0	0	0	0	0	0	0	0	0	0	0	0	0	0	0	0	0	0	0	1	1	2	1	1	1	2	1	1	0	0	1	0	1	0	1	0	0	0	3	1	0	0	NA	NA
sp|Q96KG9|NTKL_HUMAN	SCYL1	NTKL_HUMAN N-terminal kinase-like protein	155	NTKL_HUMAN	Q96KG9	22	21	24	24	21	12	24	23	10	19	18	13	13	14	16	15	16	26	20	13	11	19	17	16	14	13	11	5	8	15	24	24	14	19	16	15	16	11	15	16	20	28	0.706511	-0.135129
sp|P98172|EFNB1_HUMAN	EFNB1	EFNB1_HUMAN Ephrin-B1	156	EFNB1_HUMAN	P98172	2	1	5	14	6	9	3	15	10	4	4	9	7	6	4	5	3	8	9	1	4	0	2	5	5	7	6	7	7	6	7	4	3	1	2	6	7	3	2	5	5	7	-0.205998	0.036456
sp|Q15768|EFNB3_HUMAN	EFNB3	EFNB3_HUMAN Ephrin-B3	156	EFNB3_HUMAN	Q15768	0	0	0	0	0	0	1	0	0	1	0	0	1	0	0	0	0	0	0	0	0	0	0	2	5	0	1	0	0	1	0	0	1	0	1	1	0	1	0	0	0	2	NA	NA
sp|Q96NY9|MUS81_HUMAN	MUS81	MUS81_HUMAN Crossover junction endonuclease MUS81	158	MUS81_HUMAN	Q96NY9	0	0	1	2	0	0	0	1	3	4	4	4	1	1	1	0	0	1	2	2	1	5	2	0	0	0	0	0	0	2	0	3	0	3	0	1	1	2	1	3	3	0	NA	NA
sp|O60716-4|CTND1_HUMAN	CTNND1	CTND1_HUMAN Isoform 1BC of Catenin delta-1	159	CTND1_HUMAN	O60716-4	48	57	52	47	54	52	72	76	52	79	68	57	58	49	41	34	54	59	24	33	39	52	38	35	32	39	35	42	45	23	66	65	28	51	42	30	35	28	40	42	56	68	0.581883	-0.433075
sp|O60716-3|CTND1_HUMAN	CTNND1	CTND1_HUMAN Isoform 1AC of Catenin delta-1	159	CTND1_HUMAN	O60716-3	3	7	3	8	3	4	7	9	4	6	8	12	2	2	4	3	7	6	2	5	4	5	6	4	3	3	2	2	4	1	7	3	3	9	2	5	11	4	6	10	6	7	0.870881	-0.495458
sp|Q9NV92|NFIP2_HUMAN	NDFIP2	NFIP2_HUMAN NEDD4 family-interacting protein 2	160	NFIP2_HUMAN	Q9NV92	2	1	3	0	0	0	1	1	0	0	1	1	2	2	2	2	1	1	0	0	0	0	1	1	0	0	0	1	0	0	2	1	1	1	0	0	2	1	1	1	1	1	1.04659	-0.0129887
sp|Q9BTC0|DIDO1_HUMAN	DIDO1	DIDO1_HUMAN Death-inducer obliterator 1	161	DIDO1_HUMAN	Q9BTC0	65	55	70	69	70	48	51	63	45	54	72	58	78	56	57	61	59	48	54	52	54	62	49	59	63	53	46	51	62	27	69	61	57	58	49	44	59	34	41	58	61	98	-0.00940656	-0.20645
sp|Q92576-2|PHF3_HUMAN	PHF3	PHF3_HUMAN Isoform 2 of PHD finger protein 3	161	PHF3_HUMAN	Q92576-2	33	40	37	55	52	27	35	50	29	27	51	59	47	38	41	32	37	39	52	41	40	50	33	37	42	42	41	40	28	41	44	37	36	25	40	50	48	31	44	50	43	62	0.446698	-0.850433
sp|P41161|ETV5_HUMAN	ETV5	ETV5_HUMAN ETS translocation variant 5	161	ETV5_HUMAN	P41161	0	0	1	0	0	0	0	0	0	0	0	1	0	0	0	0	0	1	1	2	2	1	0	4	3	0	1	1	1	0	1	0	1	0	1	0	1	0	0	1	0	0	NA	NA
sp|P50549|ETV1_HUMAN	ETV1	ETV1_HUMAN ETS translocation variant 1	161	ETV1_HUMAN	P50549	0	2	1	0	0	0	0	0	0	0	1	1	0	1	0	0	0	0	0	0	0	0	0	0	1	0	0	0	0	0	0	2	1	0	0	0	0	0	0	0	1	1	NA	NA
sp|Q14498-2|RBM39_HUMAN	RBM39	RBM39_HUMAN Isoform 2 of RNA-binding protein 39	162	RBM39_HUMAN	Q14498-2	29	39	42	47	34	36	47	42	35	38	32	31	33	36	43	34	24	29	20	21	21	23	21	18	15	12	14	17	20	13	37	34	28	17	25	30	32	14	23	29	43	38	0.251823	-0.169008
sp|Q86U06|RBM23_HUMAN	RBM23	RBM23_HUMAN Probable RNA-binding protein 23	162	RBM23_HUMAN	Q86U06	2	4	3	1	5	1	2	3	1	3	2	1	3	2	4	1	1	1	5	1	3	2	4	7	4	5	2	2	5	5	6	2	2	2	3	1	2	4	2	2	1	6	-0.00498255	-0.458865
sp|Q15042|RB3GP_HUMAN	RAB3GAP1	RB3GP_HUMAN Rab3 GTPase-activating protein catalytic subunit	164	RB3GP_HUMAN	Q15042	28	39	37	42	30	20	35	30	17	41	28	23	28	21	19	22	22	19	32	22	22	17	16	27	27	19	15	20	15	9	27	32	20	33	18	19	20	13	28	28	21	19	0.349594	0.210785
sp|Q17R98|ZN827_HUMAN	ZNF827	ZN827_HUMAN Zinc finger protein 827	165	ZN827_HUMAN	Q17R98	1	0	1	1	3	1	1	3	0	2	5	8	8	4	2	2	6	1	6	4	11	9	1	6	0	2	4	0	2	2	1	5	2	9	5	5	3	1	2	6	3	2	0.143599	0.581071
sp|Q9NX63|CHCH3_HUMAN	CHCHD3	CHCH3_HUMAN Coiled-coil-helix-coiled-coil-helix domain-containing protein 3, mitochondrial	166	CHCH3_HUMAN	Q9NX63	22	31	21	35	27	20	46	41	31	46	23	34	50	57	34	55	59	33	15	12	15	14	12	18	15	19	12	11	11	15	31	18	15	12	17	22	24	13	16	27	36	48	-0.199709	0.458786
sp|A5YKK6|CNOT1_HUMAN	CNOT1	CNOT1_HUMAN CCR4-NOT transcription complex subunit 1	167	CNOT1_HUMAN	A5YKK6	68	59	58	102	76	54	71	70	52	82	57	49	33	42	37	47	41	44	41	48	38	44	41	37	30	27	28	23	21	30	38	86	34	54	36	44	39	26	65	51	34	43	0.0798267	-0.166275
sp|Q86YT6|MIB1_HUMAN	MIB1	MIB1_HUMAN E3 ubiquitin-protein ligase MIB1	168	MIB1_HUMAN	Q86YT6	12	13	7	14	4	7	12	16	6	11	15	16	15	10	10	10	9	9	4	11	9	5	9	15	17	12	13	9	7	10	10	17	9	7	7	11	11	8	14	20	12	19	-0.0525942	-0.204336
sp|Q969K3-2|RNF34_HUMAN	RNF34	RNF34_HUMAN Isoform 2 of E3 ubiquitin-protein ligase RNF34	168	RNF34_HUMAN	Q969K3-2	2	3	1	0	1	1	3	4	2	1	6	3	3	2	3	2	1	2	4	5	5	6	5	4	3	4	2	0	2	3	6	5	4	1	7	3	3	3	6	7	2	9	-0.0671182	-0.419361
sp|Q969S8|HDA10_HUMAN	HDAC10	HDA10_HUMAN Histone deacetylase 10	169	HDA10_HUMAN	Q969S8	1	0	0	0	0	0	1	0	0	0	1	2	0	0	0	0	0	1	3	0	1	2	1	3	3	0	0	0	0	1	0	0	0	0	0	0	1	0	2	2	0	1	0.0648218	0.327704
sp|P29375|KDM5A_HUMAN	KDM5A	KDM5A_HUMAN Lysine-specific demethylase 5A	170	KDM5A_HUMAN	P29375	6	7	6	7	14	3	13	17	9	10	12	13	17	2	13	9	5	10	11	7	6	7	10	7	4	1	1	1	4	4	3	14	6	9	8	6	7	5	6	15	7	2	-0.405153	-0.485141
sp|Q9UGL1|KDM5B_HUMAN	KDM5B	KDM5B_HUMAN Lysine-specific demethylase 5B	170	KDM5B_HUMAN	Q9UGL1	2	2	2	7	6	3	3	4	5	7	6	18	5	1	3	4	9	4	2	6	1	12	4	5	11	6	5	0	2	1	2	3	4	8	8	11	7	3	3	15	6	0	0.496057	-0.0978298
sp|P41229|KDM5C_HUMAN	KDM5C	KDM5C_HUMAN Lysine-specific demethylase 5C	170	KDM5C_HUMAN	P41229	13	9	13	11	19	12	4	9	8	4	10	9	7	7	6	18	10	5	9	9	6	16	11	12	10	7	4	5	1	6	5	4	9	7	6	7	6	6	15	21	2	6	-0.171973	-0.104924
sp|Q9BY66-3|KDM5D_HUMAN	KDM5D	KDM5D_HUMAN Isoform 3 of Lysine-specific demethylase 5D	170	KDM5D_HUMAN	Q9BY66-3	9	5	6	7	10	5	5	6	5	4	11	8	2	7	6	8	2	1	4	7	4	11	9	11	10	5	6	3	4	7	7	8	7	9	13	5	6	4	5	5	5	8	0.039767	-0.332169
sp|Q9H477|RBSK_HUMAN	RBKS	RBSK_HUMAN Ribokinase	171	RBSK_HUMAN	Q9H477	3	1	1	3	0	2	6	3	1	1	2	5	5	5	1	2	2	3	2	3	2	1	4	1	1	3	1	2	1	3	6	4	2	2	2	3	5	0	5	6	3	6	0.219262	-0.490621
sp|Q9H6E5|STPAP_HUMAN	TUT1	STPAP_HUMAN Speckle targeted PIP5K1A-regulated poly(A) polymerase	172	STPAP_HUMAN	Q9H6E5	6	3	7	4	3	3	6	4	3	6	3	2	7	4	2	3	3	1	2	2	3	4	3	2	5	3	3	1	0	0	3	3	3	6	3	6	7	1	7	10	5	1	0.265543	-0.370626
sp|Q6UB99|ANR11_HUMAN	ANKRD11	ANR11_HUMAN Ankyrin repeat domain-containing protein 11	173	ANR11_HUMAN	Q6UB99	4	4	7	13	11	2	8	8	6	6	17	16	17	16	18	18	13	7	7	10	11	13	8	12	15	14	12	15	8	8	11	10	12	13	11	23	19	6	7	18	12	11	-0.0690541	-0.243023
sp|Q6UB98|ANR12_HUMAN	ANKRD12	ANR12_HUMAN Ankyrin repeat domain-containing protein 12	173	ANR12_HUMAN	Q6UB98	0	1	1	0	1	0	0	1	0	2	8	4	0	0	2	4	1	2	4	1	1	5	4	2	3	3	1	3	2	2	1	0	3	2	5	2	2	1	2	1	0	1	NA	NA
sp|Q6ZQQ6|WDR87_HUMAN	WDR87	WDR87_HUMAN WD repeat-containing protein 87	173	WDR87_HUMAN	Q6ZQQ6	1	1	1	0	0	0	2	0	1	0	0	1	2	0	1	1	0	0	0	1	2	1	1	1	1	0	2	1	1	0	0	0	1	0	1	0	0	0	0	1	0	1	-0.473575	-0.100919
sp|P26641|EF1G_HUMAN	EEF1G	EF1G_HUMAN Elongation factor 1-gamma	174	EF1G_HUMAN	P26641	64	68	74	65	60	57	60	67	57	87	57	74	55	65	65	58	40	66	42	37	30	30	32	22	17	20	19	22	23	17	57	67	31	23	41	48	66	19	51	43	54	53	0.546582	-0.302284
sp|Q9C086|IN80B_HUMAN	INO80B	IN80B_HUMAN INO80 complex subunit B	176	IN80B_HUMAN	Q9C086	1	0	3	2	2	3	2	4	0	1	4	3	2	4	1	1	1	2	4	2	1	2	1	3	2	0	0	0	1	3	1	1	4	3	2	5	5	2	0	2	2	1	-0.220763	-0.131593
sp|P20810-6|ICAL_HUMAN	CAST	ICAL_HUMAN Isoform 6 of Calpastatin	177	ICAL_HUMAN	P20810-6	58	77	74	64	58	39	61	66	53	48	54	78	103	68	47	53	49	59	53	56	54	36	48	54	44	50	51	56	44	37	79	70	41	50	50	48	54	45	56	43	57	88	1.06532	0.533217
tr|E9PCH5|E9PCH5_HUMAN	CAST	E9PCH5_HUMAN Calpastatin	177	E9PCH5_HUMAN	E9PCH5	0	0	2	0	0	0	0	1	1	0	0	0	0	0	0	0	0	1	0	0	0	0	0	1	0	0	0	0	0	0	0	1	0	0	0	0	0	0	0	0	0	0	NA	NA
sp|Q13608|PEX6_HUMAN	PEX6	PEX6_HUMAN Peroxisome assembly factor 2	178	PEX6_HUMAN	Q13608	4	3	3	7	7	8	6	8	4	4	10	5	5	8	8	3	4	2	2	6	5	10	5	3	6	2	4	7	7	6	5	6	9	9	11	3	10	5	9	6	11	6	0.393161	-0.103171
sp|Q96D96|HVCN1_HUMAN	HVCN1	HVCN1_HUMAN Voltage-gated hydrogen channel 1	180	HVCN1_HUMAN	Q96D96	0	0	0	0	0	0	0	0	0	0	1	0	0	0	0	0	0	2	5	0	1	2	0	0	0	1	1	0	1	0	3	0	1	0	0	1	0	0	0	4	0	2	NA	NA
sp|Q6NSJ0|K1161_HUMAN	KIAA1161	K1161_HUMAN Uncharacterized family 31 glucosidase KIAA1161	181	K1161_HUMAN	Q6NSJ0	1	1	1	6	4	2	3	6	2	0	5	4	3	4	5	2	5	4	0	1	2	1	0	4	5	3	0	0	3	0	1	2	1	2	2	2	6	1	8	2	2	1	1.25668	-0.821875
sp|Q14956-2|GPNMB_HUMAN	GPNMB	GPNMB_HUMAN Isoform 2 of Transmembrane glycoprotein NMB	182	GPNMB_HUMAN	Q14956-2	6	6	7	2	8	3	10	9	3	13	3	7	4	5	3	1	3	5	7	2	10	7	6	6	1	2	4	1	2	0	11	6	5	6	10	4	2	3	6	6	2	14	0.224663	2.39543
sp|P13804|ETFA_HUMAN	ETFA	ETFA_HUMAN Electron transfer flavoprotein subunit alpha, mitochondrial	183	ETFA_HUMAN	P13804	35	44	41	41	39	25	38	51	29	41	31	32	24	48	36	24	33	37	28	37	43	34	25	29	32	28	35	42	36	24	61	31	40	36	44	33	25	21	28	21	68	63	-0.120676	0.171866
sp|Q14642|I5P1_HUMAN	INPP5A	I5P1_HUMAN Type I inositol 1,4,5-trisphosphate 5-phosphatase	184	I5P1_HUMAN	Q14642	4	4	2	5	5	5	14	10	1	7	6	5	2	1	1	2	3	4	3	4	4	10	6	2	2	3	2	1	1	8	4	6	4	5	4	4	3	3	3	5	2	2	-0.258689	0.192401
sp|Q8N5W9|F101B_HUMAN	FAM101B	F101B_HUMAN Protein FAM101B	185	F101B_HUMAN	Q8N5W9	4	5	3	3	1	0	2	0	2	1	1	0	0	2	0	0	3	0	1	1	1	2	4	4	2	5	1	2	0	1	7	0	2	2	2	0	0	1	1	2	1	7	-2.27675	-0.354417
sp|P31350-2|RIR2_HUMAN	RRM2	RIR2_HUMAN Isoform 2 of Ribonucleoside-diphosphate reductase subunit M2	186	RIR2_HUMAN	P31350-2	15	16	34	19	11	15	20	20	9	7	7	5	5	9	10	15	7	6	7	16	7	12	10	10	7	4	5	2	3	12	14	14	8	12	8	5	5	7	13	13	6	17	0.810316	-0.678395
sp|Q7LG56-6|RIR2B_HUMAN	RRM2B	RIR2B_HUMAN Isoform 6 of Ribonucleoside-diphosphate reductase subunit M2 B	186	RIR2B_HUMAN	Q7LG56-6	4	1	3	3	3	2	4	5	1	5	5	8	4	2	4	1	5	0	6	5	4	1	2	3	8	3	1	1	7	1	0	6	3	2	5	5	6	3	6	7	4	1	-0.251383	0.911267
sp|Q8NDA8|MROH1_HUMAN	MROH1	MROH1_HUMAN Maestro heat-like repeat-containing protein family member 1	188	MROH1_HUMAN	Q8NDA8	0	2	2	2	1	11	4	8	4	1	10	13	2	0	5	3	3	5	11	8	4	4	4	1	3	0	3	1	0	0	2	3	1	4	3	5	11	0	12	5	1	1	NA	NA
sp|P49848-3|TAF6_HUMAN	TAF6	TAF6_HUMAN Isoform 3 of Transcription initiation factor TFIID subunit 6	189	TAF6_HUMAN	P49848-3	16	21	16	16	19	14	20	15	15	16	15	12	14	13	11	14	11	11	19	16	13	15	11	17	14	14	8	6	10	10	11	8	14	10	12	15	13	12	16	14	16	15	-0.243042	-0.364164
sp|Q8TF74|WIPF2_HUMAN	WIPF2	WIPF2_HUMAN WAS/WASL-interacting protein family member 2	190	WIPF2_HUMAN	Q8TF74	6	11	7	17	11	6	9	10	3	9	13	11	5	13	8	8	6	5	11	11	9	8	5	6	5	10	10	12	8	4	18	11	10	10	15	11	14	4	12	14	6	20	0.25726	-0.322236
sp|Q96L73|NSD1_HUMAN	NSD1	NSD1_HUMAN Histone-lysine N-methyltransferase, H3 lysine-36 and H4 lysine-20 specific	191	NSD1_HUMAN	Q96L73	10	2	8	7	11	5	5	3	6	2	11	20	12	9	8	4	9	4	9	9	6	19	10	14	17	12	3	7	7	12	8	9	4	9	17	13	8	2	10	18	5	13	0.524066	-0.0956024
sp|Q9BZ95|NSD3_HUMAN	WHSC1L1	NSD3_HUMAN Histone-lysine N-methyltransferase NSD3	191	NSD3_HUMAN	Q9BZ95	15	20	20	17	18	15	20	18	14	19	19	16	14	17	16	16	22	11	12	16	12	12	11	12	15	10	14	11	11	4	14	15	9	12	9	12	10	9	13	20	17	19	-0.210749	0.267052
sp|O96028|NSD2_HUMAN	WHSC1	NSD2_HUMAN Histone-lysine N-methyltransferase NSD2	191	NSD2_HUMAN	O96028	16	27	34	25	34	14	25	28	15	14	16	23	19	4	19	29	28	18	21	14	9	17	15	9	13	6	8	10	14	13	18	16	11	8	15	19	16	9	33	27	16	18	-0.0750333	-0.307313
sp|Q96RK0|CIC_HUMAN	CIC	CIC_HUMAN Protein capicua homolog	192	CIC_HUMAN	Q96RK0	8	13	3	12	12	5	8	4	4	11	13	11	17	16	8	2	8	5	20	13	17	15	20	18	10	20	20	18	17	13	18	14	18	19	22	8	14	12	8	18	7	21	0.277875	-0.295578
tr|I3L2J0|I3L2J0_HUMAN	CIC	I3L2J0_HUMAN Protein capicua homolog	192	I3L2J0_HUMAN	I3L2J0	7	6	3	6	6	4	3	5	1	5	10	9	10	7	9	1	6	3	16	8	6	12	7	11	8	14	7	7	3	5	15	4	8	11	9	6	7	4	8	6	13	16	0.0669144	-0.15528
sp|P53618|COPB_HUMAN	COPB1	COPB_HUMAN Coatomer subunit beta	194	COPB_HUMAN	P53618	60	92	84	82	64	55	71	79	46	64	50	38	39	39	38	41	29	36	36	33	28	36	31	41	34	30	33	31	32	32	49	67	30	27	28	31	30	28	48	44	50	46	-0.00134737	-0.262987
sp|Q96N21|AP4AT_HUMAN	ENTHD2	AP4AT_HUMAN AP-4 complex accessory subunit tepsin	195	AP4AT_HUMAN	Q96N21	0	0	0	2	0	1	0	1	0	1	1	4	1	2	3	1	0	1	6	5	4	5	3	5	2	3	4	3	3	0	4	1	1	3	1	1	2	0	4	4	1	5	NA	NA
sp|Q92506|DHB8_HUMAN	HSD17B8	DHB8_HUMAN Estradiol 17-beta-dehydrogenase 8	196	DHB8_HUMAN	Q92506	7	10	8	11	10	7	11	15	9	12	13	6	15	9	10	9	9	3	7	6	8	7	6	11	10	11	7	11	6	10	11	9	7	4	8	10	7	7	3	9	17	14	0.348722	0.626285
sp|Q8TCY9|URGCP_HUMAN	URGCP	URGCP_HUMAN Up-regulator of cell proliferation	197	URGCP_HUMAN	Q8TCY9	4	7	4	6	3	4	3	6	0	2	3	3	0	1	3	2	0	2	6	1	2	0	0	2	3	1	0	1	0	1	0	6	1	11	1	5	4	0	7	9	5	0	-0.00716868	-0.911798
sp|O14981|BTAF1_HUMAN	BTAF1	BTAF1_HUMAN TATA-binding protein-associated factor 172	198	BTAF1_HUMAN	O14981	25	23	23	31	24	15	22	37	12	24	22	20	19	10	17	19	16	20	25	22	14	12	18	18	12	14	12	8	12	13	10	21	12	21	14	17	23	12	27	22	18	11	0.238148	0.382469
sp|Q99569|PKP4_HUMAN	PKP4	PKP4_HUMAN Plakophilin-4	199	PKP4_HUMAN	Q99569	9	6	7	12	15	9	12	10	12	9	21	18	21	8	12	15	7	8	6	13	8	5	8	10	8	8	5	5	7	6	8	14	7	16	8	21	19	4	12	14	9	7	0.523606	-0.365918
sp|Q9UQB3|CTND2_HUMAN	CTNND2	CTND2_HUMAN Catenin delta-2	199	CTND2_HUMAN	Q9UQB3	1	2	1	1	2	0	1	0	0	0	3	0	2	1	1	3	1	1	1	4	2	3	2	2	0	1	3	2	2	0	2	3	1	1	5	1	1	0	2	2	1	1	0.387977	-0.299045
sp|O95801|TTC4_HUMAN	TTC4	TTC4_HUMAN Tetratricopeptide repeat protein 4	200	TTC4_HUMAN	O95801	10	8	9	12	12	6	11	13	6	9	8	9	7	11	10	12	9	6	12	19	10	8	10	12	11	14	11	15	12	8	16	14	13	13	15	8	11	8	7	7	8	18	0.272635	-0.0714039
sp|Q8N7X1|RMXL3_HUMAN	RBMXL3	RMXL3_HUMAN RNA-binding motif protein, X-linked-like-3	201	RMXL3_HUMAN	Q8N7X1	5	11	10	7	10	6	14	6	7	3	6	2	3	3	8	8	3	5	1	2	2	4	2	0	1	3	3	2	1	2	3	9	5	4	9	6	4	2	2	1	10	5	0.57159	-0.582221
sp|O75526|RMXL2_HUMAN	RBMXL2	RMXL2_HUMAN RNA-binding motif protein, X-linked-like-2	201	RMXL2_HUMAN	O75526	4	5	10	8	2	5	5	3	18	16	2	3	2	1	3	1	0	0	15	11	8	18	11	6	4	10	3	6	7	3	11	6	8	24	17	1	0	4	5	5	3	11	0.527197	-0.631231
sp|Q96E39|RMXL1_HUMAN	RBMXL1	RMXL1_HUMAN RNA binding motif protein, X-linked-like-1	201	RMXL1_HUMAN	Q96E39	26	26	25	24	41	39	40	30	34	37	38	52	48	30	32	42	45	47	27	21	29	41	29	25	33	32	26	24	23	19	49	26	23	35	55	35	35	13	20	32	39	53	0.421381	-0.44609
sp|O14776|TCRG1_HUMAN	TCERG1	TCRG1_HUMAN Transcription elongation regulator 1	201	TCRG1_HUMAN	O14776	49	51	55	57	58	50	50	58	37	58	47	58	53	45	40	41	45	45	33	31	33	30	25	38	41	38	32	37	39	31	64	55	29	40	20	46	42	34	35	42	43	73	0.128126	-0.0873656
sp|Q75N03|HAKAI_HUMAN	CBLL1	HAKAI_HUMAN E3 ubiquitin-protein ligase Hakai	201	HAKAI_HUMAN	Q75N03	4	5	6	8	9	4	7	13	6	5	10	9	9	10	7	10	10	7	8	8	7	3	6	7	11	8	7	4	8	8	10	8	10	2	9	10	6	6	8	9	9	11	-0.12358	-0.418748
tr|H3BT71|H3BT71_HUMAN	RBMX	H3BT71_HUMAN RNA-binding motif protein, X chromosome, N-terminally processed	201	H3BT71_HUMAN	H3BT71	6	9	14	8	16	10	20	21	16	23	11	15	20	8	15	18	15	16	11	3	5	9	8	13	8	18	14	10	10	10	20	14	8	5	13	19	21	6	9	11	18	29	0.567804	-0.562239
sp|A6NDE4|RBY1B_HUMAN	RBMY1B	RBY1B_HUMAN RNA-binding motif protein, Y chromosome, family 1 member B	201	RBY1B_HUMAN	A6NDE4	0	1	6	1	1	0	0	0	2	0	0	2	2	4	3	2	3	1	2	1	0	2	1	1	1	1	1	1	1	3	0	7	1	1	1	2	0	1	0	1	1	3	NA	NA
tr|H3BUY5|H3BUY5_HUMAN	RBMX	H3BUY5_HUMAN RNA-binding motif protein, X chromosome, N-terminally processed	201	H3BUY5_HUMAN	H3BUY5	3	5	6	5	6	13	12	12	12	15	21	23	17	12	10	9	8	11	3	4	6	4	6	3	7	7	6	10	9	6	13	8	4	4	16	14	13	2	7	12	15	14	0.35889	-0.38096
sp|Q8IZ40|RCOR2_HUMAN	RCOR2	RCOR2_HUMAN REST corepressor 2	201	RCOR2_HUMAN	Q8IZ40	5	2	2	2	7	0	1	0	3	0	5	1	1	1	3	5	2	5	4	6	1	5	1	2	1	2	2	2	3	2	4	3	1	3	3	6	0	1	4	2	1	3	0.569993	-0.967511
sp|Q9P2K3-3|RCOR3_HUMAN	RCOR3	RCOR3_HUMAN Isoform 3 of REST corepressor 3	201	RCOR3_HUMAN	Q9P2K3-3	13	13	10	13	11	11	9	22	13	16	15	14	12	11	12	10	12	9	10	11	7	10	9	10	11	11	15	10	9	8	13	8	13	12	12	12	13	11	8	9	14	15	0.439725	-0.27903
sp|Q9UKL0|RCOR1_HUMAN	RCOR1	RCOR1_HUMAN REST corepressor 1	201	RCOR1_HUMAN	Q9UKL0	21	15	17	25	15	10	13	24	18	16	12	14	21	15	20	13	12	16	11	12	13	17	13	16	12	13	15	14	13	12	11	15	8	11	10	15	9	11	3	3	21	12	0.370031	-0.18574
sp|Q76MJ5|ERN2_HUMAN	ERN2	ERN2_HUMAN Serine/threonine-protein kinase/endoribonuclease IRE2	201	ERN2_HUMAN	Q76MJ5	0	0	0	3	0	6	0	3	1	0	4	0	0	1	0	1	0	4	0	0	0	0	0	0	0	0	0	1	0	0	0	0	0	0	0	1	0	0	7	0	2	0	NA	NA
sp|Q7L0Y3|MRRP1_HUMAN	TRMT10C	MRRP1_HUMAN Mitochondrial ribonuclease P protein 1	202	MRRP1_HUMAN	Q7L0Y3	31	44	34	36	30	26	30	48	26	39	27	27	30	21	23	20	21	23	24	19	17	17	22	21	23	25	25	15	19	18	35	39	12	15	18	17	19	14	19	22	24	32	0.0194708	0.63026
sp|P57086|SCND1_HUMAN	SCAND1	SCND1_HUMAN SCAN domain-containing protein 1	203	SCND1_HUMAN	P57086	0	0	0	2	1	1	1	2	0	0	0	2	1	0	0	0	1	1	2	0	0	0	0	3	1	0	0	1	1	1	1	0	1	0	1	2	2	1	1	0	1	1	NA	NA
sp|Q96CD0|FBXL8_HUMAN	FBXL8	FBXL8_HUMAN F-box/LRR-repeat protein 8	204	FBXL8_HUMAN	Q96CD0	2	0	0	1	1	2	0	0	0	0	1	2	1	0	1	0	0	0	2	0	0	0	0	1	0	0	0	1	0	1	0	1	1	0	0	0	2	1	0	0	1	1	0.576557	0.376068
sp|Q9Y426|CU025_HUMAN	C2CD2	CU025_HUMAN C2 domain-containing protein 2	205	CU025_HUMAN	Q9Y426	3	6	0	17	5	3	4	4	0	1	2	4	6	2	3	0	2	0	3	5	1	3	1	2	2	1	2	2	1	1	1	2	4	3	0	1	2	0	6	5	3	2	0.541027	-1.14586
sp|P15923-2|TFE2_HUMAN	TCF3	TFE2_HUMAN Isoform E47 of Transcription factor E2-alpha	206	TFE2_HUMAN	P15923-2	1	2	5	5	4	4	3	1	1	0	3	5	3	4	3	4	4	2	7	5	3	5	7	11	8	11	18	10	5	6	7	3	9	5	8	7	1	2	4	6	2	7	0.0608043	-0.564874
sp|P15884-2|ITF2_HUMAN	TCF4	ITF2_HUMAN Isoform SEF2-1A of Transcription factor 4	206	ITF2_HUMAN	P15884-2	0	0	0	0	0	0	0	0	0	0	0	0	0	0	0	1	0	0	0	0	0	0	0	0	0	0	0	0	0	0	0	0	0	0	0	0	0	0	0	1	0	0	NA	NA
sp|Q99081-3|HTF4_HUMAN	TCF12	HTF4_HUMAN Isoform 3 of Transcription factor 12	206	HTF4_HUMAN	Q99081-3	6	1	8	8	12	2	4	3	0	6	4	3	1	1	6	7	2	3	8	4	4	6	4	11	7	6	6	13	3	4	16	4	6	6	8	6	4	4	10	14	5	16	-0.965033	-0.821106
sp|P15884|ITF2_HUMAN	TCF4	ITF2_HUMAN Transcription factor 4	206	ITF2_HUMAN	P15884	0	0	0	0	2	0	0	0	0	4	0	0	0	0	0	0	0	0	4	0	0	1	0	3	6	2	9	1	1	3	1	0	2	1	5	2	0	0	1	2	0	4	NA	NA
sp|Q8ND83|SLAI1_HUMAN	SLAIN1	SLAI1_HUMAN SLAIN motif-containing protein 1	207	SLAI1_HUMAN	Q8ND83	0	0	0	0	0	0	0	0	0	0	0	0	1	1	1	0	0	0	3	0	2	0	1	1	3	0	4	1	0	0	1	0	4	1	4	0	0	0	4	9	1	1	NA	NA
sp|Q99613|EIF3C_HUMAN	EIF3C	EIF3C_HUMAN Eukaryotic translation initiation factor 3 subunit C	207	EIF3C_HUMAN	Q99613	54	58	79	69	53	40	58	65	38	57	39	44	39	36	47	44	42	46	32	34	34	35	35	14	26	13	19	20	15	18	40	60	35	37	37	32	38	21	43	40	40	35	-0.0308048	0.0927433
sp|Q9H2M9|RBGPR_HUMAN	RAB3GAP2	RBGPR_HUMAN Rab3 GTPase-activating protein non-catalytic subunit	208	RBGPR_HUMAN	Q9H2M9	46	46	53	40	42	32	38	40	32	47	26	24	24	14	34	37	25	34	26	26	24	27	20	27	25	21	19	12	13	16	31	40	18	37	22	19	22	23	32	28	26	36	0.204437	0.351476
sp|O95429|BAG4_HUMAN	BAG4	BAG4_HUMAN BAG family molecular chaperone regulator 4	208	BAG4_HUMAN	O95429	2	2	8	4	4	2	8	4	5	4	5	5	5	5	3	7	6	4	5	6	8	7	9	7	3	8	7	7	6	4	16	4	7	6	9	3	1	1	7	8	3	13	0.12767	0.214857
sp|P13994|CC130_HUMAN	CCDC130	CC130_HUMAN Coiled-coil domain-containing protein 130	208	CC130_HUMAN	P13994	0	0	0	2	2	1	1	2	0	2	3	2	1	2	2	1	0	1	1	1	1	3	1	1	0	0	1	0	3	1	2	1	2	0	0	2	3	1	1	5	2	2	NA	NA
sp|Q96BN8|OTUL_HUMAN	FAM105B	OTUL_HUMAN Ubiquitin thioesterase otulin	209	OTUL_HUMAN	Q96BN8	12	11	5	13	5	3	5	8	2	6	9	12	3	5	9	9	4	4	6	8	7	7	4	7	5	4	3	2	6	4	12	10	4	6	5	9	7	5	9	10	8	15	0.504802	-0.0204769
sp|Q01831|XPC_HUMAN	XPC	XPC_HUMAN DNA repair protein complementing XP-C cells	210	XPC_HUMAN	Q01831	12	11	12	19	18	19	12	27	12	15	14	20	11	7	14	9	11	7	14	15	8	11	12	9	13	9	7	3	9	10	4	16	9	12	17	9	10	9	15	16	15	6	-0.699576	-0.220457
sp|P35269|T2FA_HUMAN	GTF2F1	T2FA_HUMAN General transcription factor IIF subunit 1	211	T2FA_HUMAN	P35269	17	25	29	25	25	17	20	34	13	19	19	34	22	32	19	22	18	25	14	13	11	12	17	15	17	12	12	15	14	9	26	16	9	8	9	23	25	12	17	22	14	24	-0.395635	-0.0933827
sp|Q7Z5L9|I2BP2_HUMAN	IRF2BP2	I2BP2_HUMAN Interferon regulatory factor 2-binding protein 2	212	I2BP2_HUMAN	Q7Z5L9	14	17	20	25	28	20	22	21	15	17	20	19	15	20	15	19	16	12	27	19	17	22	18	14	16	24	16	18	20	15	37	18	23	17	26	17	19	15	12	16	17	46	0.565407	-0.563116
sp|Q7Z5L9-2|I2BP2_HUMAN	IRF2BP2	I2BP2_HUMAN Isoform 2 of Interferon regulatory factor 2-binding protein 2	212	I2BP2_HUMAN	Q7Z5L9-2	1	1	1	1	1	1	1	0	0	1	2	1	1	1	1	1	1	1	0	2	3	2	1	2	2	2	1	2	1	1	2	1	2	1	2	1	1	1	1	1	1	2	0.485383	-0.38705
sp|Q9H1B7|I2BPL_HUMAN	IRF2BPL	I2BPL_HUMAN Interferon regulatory factor 2-binding protein-like	212	I2BPL_HUMAN	Q9H1B7	16	13	14	19	18	14	23	28	15	26	22	33	18	29	24	16	17	13	27	24	27	32	24	28	27	40	22	26	25	21	45	24	25	21	27	28	20	18	20	31	35	65	0.0462941	0.160389
sp|Q8IU81|I2BP1_HUMAN	IRF2BP1	I2BP1_HUMAN Interferon regulatory factor 2-binding protein 1	212	I2BP1_HUMAN	Q8IU81	10	23	26	26	25	16	22	27	19	33	17	24	21	25	19	15	18	16	26	14	18	16	16	32	22	34	28	27	23	22	43	29	20	14	28	21	14	18	20	22	19	47	0.778047	-0.367875
sp|Q9UNS1|TIM_HUMAN	TIMELESS	TIM_HUMAN Protein timeless homolog	213	TIM_HUMAN	Q9UNS1	9	5	14	20	8	4	6	11	6	4	4	4	6	7	8	8	8	5	10	9	7	9	11	11	5	4	4	1	2	2	7	9	6	6	7	5	3	2	12	10	6	3	-0.30354	-0.112894
sp|Q6GYQ0-2|RGPA1_HUMAN	RALGAPA1	RGPA1_HUMAN Isoform 2 of Ral GTPase-activating protein subunit alpha-1	215	RGPA1_HUMAN	Q6GYQ0-2	13	4	4	8	6	2	5	12	1	3	10	3	5	11	8	3	3	3	5	3	3	2	9	2	5	0	1	0	0	3	1	15	4	2	1	4	2	3	14	12	6	1	0.161699	0.0323672
sp|Q2PPJ7|RGPA2_HUMAN	RALGAPA2	RGPA2_HUMAN Ral GTPase-activating protein subunit alpha-2	215	RGPA2_HUMAN	Q2PPJ7	7	3	1	3	2	12	4	6	6	8	9	16	5	1	11	13	3	3	4	2	4	4	10	2	3	0	1	0	0	1	2	7	2	6	4	4	12	0	16	15	5	1	1.04436	-0.0757366
sp|P61254|RL26_HUMAN	RPL26	RL26_HUMAN 60S ribosomal protein L26	215	RL26_HUMAN	P61254	18	19	23	20	22	20	27	28	20	24	27	35	22	14	16	23	24	21	12	7	11	13	12	8	7	7	3	4	8	5	15	24	9	11	15	23	21	6	20	23	20	14	0.0974517	0.197754
sp|Q9UNX3|RL26L_HUMAN	RPL26L1	RL26L_HUMAN 60S ribosomal protein L26-like 1	215	RL26L_HUMAN	Q9UNX3	2	1	1	1	2	1	1	1	2	1	1	0	1	1	2	0	2	0	1	1	1	0	0	0	0	0	0	0	0	0	1	1	1	0	2	1	3	1	2	1	1	2	0.435318	0.624034
sp|Q96P48|ARAP1_HUMAN	ARAP1	ARAP1_HUMAN Arf-GAP with Rho-GAP domain, ANK repeat and PH domain-containing protein 1	216	ARAP1_HUMAN	Q96P48	16	21	22	20	9	10	6	6	9	8	14	14	11	4	5	9	8	13	25	10	11	13	10	9	7	6	7	4	7	3	14	18	15	15	16	8	15	7	20	16	6	17	0.0866972	0.599933
sp|P51825-2|AFF1_HUMAN	AFF1	AFF1_HUMAN Isoform 2 of AF4/FMR2 family member 1	217	AFF1_HUMAN	P51825-2	1	2	2	5	7	0	4	4	0	2	9	5	5	2	5	2	5	1	4	0	7	4	2	13	8	5	1	3	5	2	4	4	2	4	5	5	9	0	7	14	2	5	-0.768125	-0.370682
sp|Q6PGN9-2|PSRC1_HUMAN	PSRC1	PSRC1_HUMAN Isoform A of Proline/serine-rich coiled-coil protein 1	220	PSRC1_HUMAN	Q6PGN9-2	1	0	0	0	0	0	0	0	0	0	0	1	2	0	0	2	1	1	3	2	1	2	0	3	6	2	3	2	2	0	2	0	2	0	2	2	2	0	2	3	0	2	0.240724	-0.257427
sp|Q9UKJ3|GPTC8_HUMAN	GPATCH8	GPTC8_HUMAN G patch domain-containing protein 8	221	GPTC8_HUMAN	Q9UKJ3	17	25	16	19	21	14	12	30	23	28	23	28	24	20	20	20	23	19	25	21	15	23	16	22	23	21	25	19	21	14	38	24	23	15	18	24	22	18	23	24	21	38	-0.0265843	0.153463
sp|P18754-2|RCC1_HUMAN	RCC1	RCC1_HUMAN Isoform 2 of Regulator of chromosome condensation	222	RCC1_HUMAN	P18754-2	40	57	45	50	46	28	43	45	46	47	39	31	68	61	41	26	24	34	32	41	36	44	50	46	38	64	37	42	56	41	53	40	44	67	51	34	32	39	27	31	59	59	-0.180251	-0.428685
sp|Q562R1|ACTBL_HUMAN	ACTBL2	ACTBL_HUMAN Beta-actin-like protein 2	223	ACTBL_HUMAN	Q562R1	0	4	1	5	1	4	2	4	0	5	6	9	12	4	1	9	5	3	3	3	2	0	2	1	1	1	0	1	0	0	1	4	0	0	1	5	3	1	2	7	3	3	NA	NA
sp|A5A3E0|POTEF_HUMAN	POTEF	POTEF_HUMAN POTE ankyrin domain family member F	223	POTEF_HUMAN	A5A3E0	112	147	150	112	93	123	158	162	104	154	124	124	180	121	124	106	117	105	56	63	74	95	57	130	119	56	52	53	74	91	144	102	81	82	88	93	122	90	76	62	120	145	0.0303665	-0.796311
sp|P0CG38|POTEI_HUMAN	POTEI	POTEI_HUMAN POTE ankyrin domain family member I	223	POTEI_HUMAN	P0CG38	1	1	0	2	0	1	0	1	0	0	2	0	0	2	1	1	0	0	0	2	1	2	1	1	0	3	0	0	0	1	0	0	1	0	1	0	0	2	0	0	0	0	-0.257283	-0.900329
sp|P62736|ACTA_HUMAN	ACTA2	ACTA_HUMAN Actin, aortic smooth muscle	223	ACTA_HUMAN	P62736	351	308	362	341	289	250	364	313	245	260	227	331	290	241	271	289	287	283	155	145	155	171	120	185	217	128	121	128	158	148	279	303	153	185	196	207	247	165	245	214	275	304	0.112431	-0.702101
sp|P68133|ACTS_HUMAN	ACTA1	ACTS_HUMAN Actin, alpha skeletal muscle	223	ACTS_HUMAN	P68133	1	0	0	0	0	0	0	0	0	1	0	0	0	0	0	0	0	0	0	0	0	0	0	0	0	0	0	0	0	0	0	0	0	0	0	0	0	0	0	0	0	0	-0.659896	-0.000189845
sp|P60709|ACTB_HUMAN	ACTB	ACTB_HUMAN Actin, cytoplasmic 1	223	ACTB_HUMAN	P60709	211	311	267	182	130	129	170	188	135	144	118	63	180	150	141	58	46	95	121	132	124	169	135	135	119	132	106	104	96	97	144	154	142	230	283	75	83	113	112	108	151	166	0.137993	-0.652488
tr|K7EM38|K7EM38_HUMAN	ACTG1	K7EM38_HUMAN Actin, cytoplasmic 2, N-terminally processed (Fragment)	223	K7EM38_HUMAN	K7EM38	2	0	1	1	2	1	2	1	1	1	2	3	1	1	1	1	1	2	3	3	3	3	1	3	10	3	2	2	2	2	7	1	1	3	6	3	5	3	4	1	1	3	-0.198629	-0.796373
sp|P08559|ODPA_HUMAN	PDHA1	ODPA_HUMAN Pyruvate dehydrogenase E1 component subunit alpha, somatic form, mitochondrial	224	ODPA_HUMAN	P08559	43	41	44	44	51	40	40	44	32	40	37	43	45	47	40	38	34	36	29	28	35	23	27	24	28	34	28	35	30	30	48	45	41	37	42	41	40	27	24	21	48	54	0.119333	0.112526
sp|Q10570|CPSF1_HUMAN	CPSF1	CPSF1_HUMAN Cleavage and polyadenylation specificity factor subunit 1	225	CPSF1_HUMAN	Q10570	31	38	25	48	40	32	41	56	37	47	43	48	46	38	38	30	34	38	30	32	28	39	32	20	27	26	28	24	16	24	48	35	27	28	28	32	29	20	40	40	27	35	-0.0666764	-0.230063
sp|Q05DH4|F16A1_HUMAN	FAM160A1	F16A1_HUMAN Protein FAM160A1	225	F16A1_HUMAN	Q05DH4	0	0	0	5	1	0	0	1	0	0	0	4	0	1	0	1	0	0	0	0	0	2	0	0	1	0	0	0	0	0	0	0	0	2	0	0	3	0	1	1	2	0	NA	NA
sp|Q5JUR7|TEX30_HUMAN	TEX30	TEX30_HUMAN Testis-expressed sequence 30 protein	226	TEX30_HUMAN	Q5JUR7	6	2	7	4	4	0	4	4	1	3	2	0	0	0	0	3	1	1	3	4	1	2	0	3	1	2	2	0	0	0	0	4	3	1	4	2	0	1	1	7	0	1	0.74643	0.304538
sp|O75155|CAND2_HUMAN	CAND2	CAND2_HUMAN Cullin-associated NEDD8-dissociated protein 2	227	CAND2_HUMAN	O75155	7	10	6	5	3	4	9	5	4	7	5	5	3	4	9	7	9	5	5	6	4	5	3	4	5	4	4	5	2	3	4	7	4	1	4	2	4	2	5	6	5	5	0.0462579	0.0700882
sp|Q86VP6|CAND1_HUMAN	CAND1	CAND1_HUMAN Cullin-associated NEDD8-dissociated protein 1	227	CAND1_HUMAN	Q86VP6	79	68	75	84	72	63	70	74	53	101	57	47	43	42	41	61	51	49	36	38	33	55	41	34	28	29	30	21	24	19	54	66	28	42	40	44	42	17	56	51	51	61	0.161808	0.206133
tr|F5HFY4|F5HFY4_HUMAN	NAP1L4b	F5HFY4_HUMAN Nucleosome assembly protein 1-like 4	228	F5HFY4_HUMAN	F5HFY4	14	25	12	19	16	8	9	21	11	17	9	11	6	11	8	14	9	8	14	12	8	12	11	14	9	16	17	13	17	6	22	17	10	14	15	8	5	13	16	20	11	28	0.00689353	0.117811
sp|P55209|NP1L1_HUMAN	NAP1L1	NP1L1_HUMAN Nucleosome assembly protein 1-like 1	228	NP1L1_HUMAN	P55209	32	68	53	53	20	19	31	47	35	28	13	12	32	28	19	38	25	19	27	32	30	43	30	54	31	46	40	30	38	15	44	41	49	62	45	18	10	23	25	38	27	67	-0.569288	-0.363642
tr|B7Z9C2|B7Z9C2_HUMAN	NAP1L1	B7Z9C2_HUMAN Nucleosome assembly protein 1-like 1	228	B7Z9C2_HUMAN	B7Z9C2	0	3	0	1	0	1	0	0	1	0	0	0	0	0	0	0	0	0	0	3	1	2	1	0	2	0	0	0	0	1	2	0	2	1	3	0	0	1	1	1	0	2	NA	NA
sp|P50607-2|TUB_HUMAN	TUB	TUB_HUMAN Isoform 2 of Tubby protein homolog	230	TUB_HUMAN	P50607-2	0	0	0	0	0	0	0	0	0	0	1	0	0	0	0	0	0	0	2	1	1	1	3	1	1	1	1	1	1	2	1	0	0	1	1	1	1	0	0	1	0	1	NA	NA
sp|O75386|TULP3_HUMAN	TULP3	TULP3_HUMAN Tubby-related protein 3	230	TULP3_HUMAN	O75386	2	4	0	2	4	4	4	1	1	1	2	1	2	5	4	1	2	0	1	1	1	1	3	2	3	2	2	2	1	2	0	3	0	3	1	2	2	0	0	2	2	2	-0.267881	-0.0176598
sp|P14555|PA2GA_HUMAN	PLA2G2A	PA2GA_HUMAN Phospholipase A2, membrane associated	231	PA2GA_HUMAN	P14555	0	0	0	0	0	0	0	11	0	0	1	3	1	0	0	4	0	0	0	0	0	0	0	0	0	0	0	0	0	0	0	0	0	0	0	0	2	0	1	0	0	0	NA	NA
sp|Q96RP9|EFGM_HUMAN	GFM1	EFGM_HUMAN Elongation factor G, mitochondrial	232	EFGM_HUMAN	Q96RP9	45	51	74	42	56	48	59	67	64	60	60	45	58	51	42	37	37	37	26	32	23	41	30	27	35	36	34	27	35	28	52	52	23	34	34	39	29	23	31	28	50	47	-0.770354	0.834314
sp|Q15262-2|PTPRK_HUMAN	PTPRK	PTPRK_HUMAN Isoform 2 of Receptor-type tyrosine-protein phosphatase kappa	233	PTPRK_HUMAN	Q15262-2	8	17	11	5	16	19	13	21	16	22	22	18	22	17	20	7	19	9	9	5	11	8	10	11	12	13	10	8	13	19	14	5	14	23	12	11	18	19	13	18	13	14	1.07778	-0.913713
sp|P28827-2|PTPRM_HUMAN	PTPRM	PTPRM_HUMAN Isoform 2 of Receptor-type tyrosine-protein phosphatase mu	233	PTPRM_HUMAN	P28827-2	2	8	0	1	4	0	6	2	0	3	4	4	4	1	5	1	0	4	1	9	2	12	7	5	7	2	1	3	3	10	3	3	2	5	9	0	0	3	0	0	8	0	-1.2178	0.83087
sp|Q86XX4-2|FRAS1_HUMAN	FRAS1	FRAS1_HUMAN Isoform 2 of Extracellular matrix protein FRAS1	234	FRAS1_HUMAN	Q86XX4-2	0	6	0	8	4	2	0	0	3	2	4	1	9	8	13	10	9	1	2	1	3	18	4	16	3	2	4	3	7	7	4	4	2	7	5	10	6	7	5	6	2	1	NA	NA
sp|Q8N1S5|S39AB_HUMAN	SLC39A11	S39AB_HUMAN Zinc transporter ZIP11	235	S39AB_HUMAN	Q8N1S5	2	2	2	8	3	3	3	5	8	4	5	3	7	6	7	5	5	4	1	1	2	2	0	1	1	3	4	1	1	2	0	5	0	1	2	3	5	2	3	0	6	0	1.10581	-0.414697
sp|Q8NB78|KDM1B_HUMAN	KDM1B	KDM1B_HUMAN Lysine-specific histone demethylase 1B	236	KDM1B_HUMAN	Q8NB78	4	7	7	11	6	2	10	6	4	12	10	13	4	4	4	8	4	6	8	7	6	5	1	5	5	1	3	4	2	3	4	7	4	3	3	7	7	3	5	8	5	3	-0.0749101	0.196016
sp|Q9NVC6|MED17_HUMAN	MED17	MED17_HUMAN Mediator of RNA polymerase II transcription subunit 17	237	MED17_HUMAN	Q9NVC6	7	11	16	16	14	6	10	12	10	13	10	9	2	3	12	7	4	8	14	7	7	13	8	8	11	7	7	6	2	6	11	13	7	13	13	10	10	7	7	7	7	8	-0.149149	-0.228472
sp|Q6NSJ5|LRC8E_HUMAN	LRRC8E	LRC8E_HUMAN Leucine-rich repeat-containing protein 8E	238	LRC8E_HUMAN	Q6NSJ5	11	3	5	6	5	4	4	6	4	7	7	6	9	6	4	0	4	3	0	5	2	6	8	7	3	3	0	1	2	11	0	5	3	11	0	7	3	7	4	1	4	0	0.547799	-0.717513
sp|Q7L1W4|LRC8D_HUMAN	LRRC8D	LRC8D_HUMAN Leucine-rich repeat-containing protein 8D	238	LRC8D_HUMAN	Q7L1W4	9	10	3	9	10	2	9	7	9	14	10	7	6	8	4	5	9	2	11	9	10	11	11	8	7	4	0	1	1	1	3	10	8	10	11	8	6	5	12	14	3	5	0.44023	-0.280934
sp|Q8IWT6|LRC8A_HUMAN	LRRC8A	LRC8A_HUMAN Leucine-rich repeat-containing protein 8A	238	LRC8A_HUMAN	Q8IWT6	16	10	11	12	15	9	14	21	9	14	5	9	12	6	7	5	18	9	10	8	9	9	12	10	8	12	5	3	4	5	6	17	6	9	9	5	4	5	10	14	7	5	-0.124197	-0.37266
sp|Q6P9F7|LRC8B_HUMAN	LRRC8B	LRC8B_HUMAN Leucine-rich repeat-containing protein 8B	238	LRC8B_HUMAN	Q6P9F7	0	0	0	2	1	0	1	0	1	2	2	3	0	0	2	0	0	0	1	1	1	3	1	2	0	1	0	0	1	0	0	0	0	0	0	0	1	0	1	2	1	0	NA	NA
sp|Q8TDW0|LRC8C_HUMAN	LRRC8C	LRC8C_HUMAN Leucine-rich repeat-containing protein 8C	238	LRC8C_HUMAN	Q8TDW0	7	1	0	1	5	5	5	6	2	2	6	2	0	1	4	2	7	5	8	6	2	9	4	2	3	6	0	0	1	0	10	4	6	5	2	2	4	1	6	6	3	3	0.0443753	-0.450502
tr|J9JID7|J9JID7_HUMAN	LMNB2	J9JID7_HUMAN Lamin B2, isoform CRA_a	239	J9JID7_HUMAN	J9JID7	66	90	92	79	81	80	92	90	74	91	84	81	96	105	99	81	96	90	66	56	55	62	70	53	63	68	66	80	62	58	108	82	73	77	64	73	70	49	62	55	97	119	-0.59011	-0.556541
sp|P02545|LMNA_HUMAN	LMNA	LMNA_HUMAN Prelamin-A/C	239	LMNA_HUMAN	P02545	203	272	271	238	253	214	318	320	284	250	230	271	297	232	249	202	246	265	128	116	130	140	130	131	115	129	124	144	153	97	378	240	106	169	145	178	248	97	175	173	271	334	0.0826645	-0.101836
sp|P20700|LMNB1_HUMAN	LMNB1	LMNB1_HUMAN Lamin-B1	239	LMNB1_HUMAN	P20700	99	141	117	123	135	110	132	166	116	108	110	146	192	157	142	111	136	96	81	54	57	78	75	85	87	75	101	67	80	81	144	111	77	44	78	95	100	51	76	99	172	149	0.39048	-0.366246
sp|P49006|MRP_HUMAN	MARCKSL1	MRP_HUMAN MARCKS-related protein	240	MRP_HUMAN	P49006	13	13	18	19	7	11	13	22	14	22	11	13	6	8	8	12	13	18	10	7	7	9	8	14	13	10	12	13	8	8	12	10	12	11	9	10	9	5	3	13	6	18	1.52184	1.13012
sp|P29966|MARCS_HUMAN	MARCKS	MARCS_HUMAN Myristoylated alanine-rich C-kinase substrate	240	MARCS_HUMAN	P29966	42	32	31	27	33	19	26	32	28	39	22	26	31	27	30	34	27	35	23	12	17	17	17	19	20	21	20	16	23	17	46	29	16	21	22	20	20	23	19	25	32	51	1.19468	-1.49741
sp|Q7KZF4|SND1_HUMAN	SND1	SND1_HUMAN Staphylococcal nuclease domain-containing protein 1	241	SND1_HUMAN	Q7KZF4	110	104	99	114	93	84	98	102	75	105	77	82	74	70	69	68	56	55	49	47	59	54	57	52	46	44	49	40	41	51	74	97	50	51	64	64	63	40	50	51	79	74	-0.351738	0.277043
sp|P09327|VILI_HUMAN	VIL1	VILI_HUMAN Villin-1	242	VILI_HUMAN	P09327	12	60	30	56	44	46	6	62	12	42	35	5	32	26	31	58	7	9	17	21	20	5	4	18	5	6	17	24	10	4	9	33	11	8	5	8	39	4	26	5	14	15	-0.850938	-0.850256
sp|O75366|AVIL_HUMAN	AVIL	AVIL_HUMAN Advillin	242	AVIL_HUMAN	O75366	0	0	0	0	0	19	0	0	0	0	0	0	0	0	0	0	0	0	0	0	0	0	0	0	0	0	0	0	0	0	0	0	0	0	0	0	0	0	0	0	0	0	NA	NA
sp|Q14147|DHX34_HUMAN	DHX34	DHX34_HUMAN Probable ATP-dependent RNA helicase DHX34	242	DHX34_HUMAN	Q14147	2	7	1	11	6	4	4	8	3	3	4	9	9	2	7	6	4	5	5	5	5	4	2	7	6	2	2	1	2	3	2	6	4	6	4	4	9	0	6	9	3	1	-0.145689	-0.0384879
sp|Q8IX15|HOMEZ_HUMAN	HOMEZ	HOMEZ_HUMAN Homeobox and leucine zipper protein Homez	242	HOMEZ_HUMAN	Q8IX15	1	2	1	1	3	0	3	3	1	3	4	1	1	7	1	0	4	2	5	2	3	4	0	4	2	1	1	1	1	0	6	3	0	1	1	4	3	0	2	2	2	4	0.371398	-0.10775
sp|Q8N3V7|SYNPO_HUMAN	SYNPO	SYNPO_HUMAN Synaptopodin	243	SYNPO_HUMAN	Q8N3V7	11	13	6	2	14	8	16	6	14	20	9	9	15	11	9	7	8	3	5	8	8	9	8	9	6	8	8	7	5	11	12	23	7	7	14	13	16	8	10	4	13	17	-0.555072	-0.804957
sp|Q8N3V7-2|SYNPO_HUMAN	SYNPO	SYNPO_HUMAN Isoform 2 of Synaptopodin	243	SYNPO_HUMAN	Q8N3V7-2	3	3	0	1	4	6	6	1	3	4	7	4	10	7	1	3	6	0	0	10	4	1	2	1	2	5	7	3	5	6	5	5	4	4	6	1	8	6	3	0	5	5	-0.495974	-0.424983
sp|P11274|BCR_HUMAN	BCR	BCR_HUMAN Breakpoint cluster region protein	244	BCR_HUMAN	P11274	10	2	10	7	9	12	13	10	2	5	13	12	10	8	6	11	9	7	3	12	5	9	6	14	3	7	2	4	5	4	7	11	13	8	8	10	10	4	15	13	6	8	0.200597	-0.110791
sp|Q12979|ABR_HUMAN	ABR	ABR_HUMAN Active breakpoint cluster region-related protein	244	ABR_HUMAN	Q12979	15	13	15	20	17	15	16	12	4	7	15	10	6	3	11	9	4	6	14	14	11	10	7	6	5	4	6	5	7	0	8	15	8	6	10	5	9	8	9	9	12	9	-0.365712	0.124801
sp|Q96F07|CYFP2_HUMAN	CYFIP2	CYFP2_HUMAN Cytoplasmic FMR1-interacting protein 2	245	CYFP2_HUMAN	Q96F07	25	20	23	29	19	21	14	29	14	20	23	23	8	6	14	21	17	8	18	25	18	20	21	15	23	13	8	10	11	5	15	24	20	16	28	15	17	7	21	20	16	11	-0.116748	0.151547
sp|Q7L576|CYFP1_HUMAN	CYFIP1	CYFP1_HUMAN Cytoplasmic FMR1-interacting protein 1	245	CYFP1_HUMAN	Q7L576	29	25	27	27	21	20	33	27	19	25	21	21	19	15	18	19	11	22	15	13	15	15	12	12	15	11	9	10	11	11	13	25	13	18	16	15	16	14	18	14	19	13	0.0792669	0.0982796
sp|Q6UWP2|DHR11_HUMAN	DHRS11	DHR11_HUMAN Dehydrogenase/reductase SDR family member 11	246	DHR11_HUMAN	Q6UWP2	7	6	6	6	3	7	3	7	1	3	4	5	1	4	3	7	1	2	4	6	5	4	3	5	3	4	4	7	9	6	6	6	2	5	6	3	4	6	4	8	2	5	0.463224	1.06191
sp|P28290|SSFA2_HUMAN	SSFA2	SSFA2_HUMAN Sperm-specific antigen 2	247	SSFA2_HUMAN	P28290	35	33	28	38	30	23	31	51	28	18	32	38	29	23	21	11	18	19	24	25	35	29	27	24	25	26	25	27	27	23	37	30	41	16	16	26	32	22	25	24	28	50	-0.657773	0.313272
sp|O75528|TADA3_HUMAN	TADA3	TADA3_HUMAN Transcriptional adapter 3	247	TADA3_HUMAN	O75528	6	8	6	8	13	6	7	11	6	6	15	9	5	10	5	10	9	8	10	3	4	4	7	5	6	6	2	5	4	1	13	7	4	4	5	14	12	3	9	12	5	13	0.0731694	-0.48296
sp|Q9NXC5|MIO_HUMAN	MIOS	MIO_HUMAN WD repeat-containing protein mio	248	MIO_HUMAN	Q9NXC5	8	10	13	19	17	7	12	18	6	16	16	16	9	11	7	6	5	12	10	14	15	8	7	14	16	11	9	9	6	8	8	11	10	11	11	14	11	5	12	18	7	7	0.448779	-0.61386
sp|Q5SQI0|ATAT_HUMAN	ATAT1	ATAT_HUMAN Alpha-tubulin N-acetyltransferase	249	ATAT_HUMAN	Q5SQI0	0	1	2	1	1	1	2	1	1	0	1	2	0	1	2	1	1	0	3	4	1	2	2	2	1	0	0	1	1	0	1	1	4	2	6	1	1	0	4	7	1	2	NA	NA
sp|Q9Y5W8|SNX13_HUMAN	SNX13	SNX13_HUMAN Sorting nexin-13	250	SNX13_HUMAN	Q9Y5W8	2	2	3	4	4	5	4	10	3	2	5	9	1	0	3	5	1	1	2	3	4	4	4	4	0	2	0	0	0	1	0	1	1	3	0	3	5	0	6	3	1	0	0.0235772	-0.162158
sp|P18206|VINC_HUMAN	VCL	VINC_HUMAN Vinculin	251	VINC_HUMAN	P18206	181	232	199	144	138	133	174	213	108	134	118	135	121	141	163	135	90	113	115	121	91	98	109	109	76	80	126	103	74	74	150	154	92	158	116	123	108	94	106	121	136	173	0.217249	-0.681834
sp|Q8IYI6|EXOC8_HUMAN	EXOC8	EXOC8_HUMAN Exocyst complex component 8	252	EXOC8_HUMAN	Q8IYI6	18	18	16	27	11	19	18	26	12	15	13	16	10	12	14	12	10	17	23	10	15	13	13	14	12	9	9	9	7	10	14	25	13	14	9	11	11	14	19	19	12	22	0.467529	0.285935
sp|Q13087|PDIA2_HUMAN	PDIA2	PDIA2_HUMAN Protein disulfide-isomerase A2	253	PDIA2_HUMAN	Q13087	0	0	0	0	0	0	0	0	0	0	1	0	0	0	0	0	0	0	0	0	3	0	0	6	13	0	0	0	0	0	0	0	0	0	0	0	8	0	0	0	0	0	NA	NA
sp|P42858|HD_HUMAN	HTT	HD_HUMAN Huntingtin	254	HD_HUMAN	P42858	27	20	19	32	28	22	34	26	15	18	23	24	14	7	17	17	15	13	28	23	19	20	21	12	12	3	7	6	5	7	9	37	19	27	24	15	21	5	27	33	12	14	-0.336518	0.359349
sp|P19404|NDUV2_HUMAN	NDUFV2	NDUV2_HUMAN NADH dehydrogenase [ubiquinone] flavoprotein 2, mitochondrial	256	NDUV2_HUMAN	P19404	25	27	22	28	33	17	25	26	33	30	26	16	16	25	22	16	17	19	23	21	26	19	11	18	19	20	18	19	19	16	24	23	21	14	25	18	16	8	15	14	18	30	0.266197	-0.247367
sp|Q12849|GRSF1_HUMAN	GRSF1	GRSF1_HUMAN G-rich sequence factor 1	257	GRSF1_HUMAN	Q12849	27	26	33	35	24	17	24	33	33	27	31	39	30	30	26	20	28	17	22	31	26	43	21	32	26	30	22	20	26	25	39	39	35	26	34	25	23	17	32	31	27	34	-0.147273	0.21532
sp|O43837|IDH3B_HUMAN	IDH3B	IDH3B_HUMAN Isocitrate dehydrogenase [NAD] subunit beta, mitochondrial	258	IDH3B_HUMAN	O43837	20	26	34	30	26	26	43	46	26	32	29	19	15	13	20	17	20	17	25	22	27	22	19	10	8	14	13	12	13	20	22	27	21	12	27	13	16	12	28	20	25	28	-0.148817	0.407332
sp|Q8N201|INT1_HUMAN	INTS1	INT1_HUMAN Integrator complex subunit 1	259	INT1_HUMAN	Q8N201	28	23	30	39	41	40	37	53	30	34	42	32	34	22	28	20	20	25	26	22	24	31	23	28	24	17	15	13	20	10	14	32	17	24	28	31	35	15	29	42	29	15	-0.265107	0.180419
sp|Q9H1K6|MESD1_HUMAN	MESDC1	MESD1_HUMAN Mesoderm development candidate 1	260	MESD1_HUMAN	Q9H1K6	0	0	0	0	0	0	0	0	0	1	1	1	0	0	1	0	0	0	1	0	0	0	0	0	0	0	0	0	0	0	0	0	0	0	0	1	1	1	1	2	0	1	NA	NA
sp|Q9UBF2|COPG2_HUMAN	COPG2	COPG2_HUMAN Coatomer subunit gamma-2	261	COPG2_HUMAN	Q9UBF2	22	33	25	26	17	19	23	22	16	18	17	19	14	16	18	16	17	16	20	18	14	17	11	11	13	9	10	5	7	5	16	27	12	15	12	14	13	11	23	23	12	13	0.450589	0.311644
sp|Q9Y678|COPG1_HUMAN	COPG1	COPG1_HUMAN Coatomer subunit gamma-1	261	COPG1_HUMAN	Q9Y678	58	65	58	48	45	50	57	57	38	50	42	28	40	39	31	48	35	44	31	39	37	32	37	31	26	26	28	17	25	19	37	43	33	39	41	34	34	19	39	34	38	47	-0.0965262	-0.305478
sp|Q92521|PIGB_HUMAN	PIGB	PIGB_HUMAN GPI mannosyltransferase 3	261	PIGB_HUMAN	Q92521	1	0	0	0	1	0	0	0	0	1	1	0	1	0	0	0	0	0	0	0	0	0	0	0	1	0	0	0	0	0	0	3	0	0	0	1	1	0	1	2	1	0	-0.780814	0.915952
sp|P54802|ANAG_HUMAN	NAGLU	ANAG_HUMAN Alpha-N-acetylglucosaminidase	262	ANAG_HUMAN	P54802	6	9	8	11	13	8	11	20	2	9	8	9	7	8	9	4	6	5	7	9	17	13	6	10	6	3	6	2	3	10	6	12	7	9	11	9	10	1	8	8	11	2	-0.561608	1.05787
sp|O94876|TMCC1_HUMAN	TMCC1	TMCC1_HUMAN Transmembrane and coiled-coil domains protein 1	262	TMCC1_HUMAN	O94876	1	1	1	3	2	2	4	3	1	2	7	5	7	2	3	2	3	3	1	0	4	1	1	1	1	4	0	0	0	1	1	3	1	5	1	3	7	0	3	3	0	0	-0.504797	-0.361921
sp|O75069|TMCC2_HUMAN	TMCC2	TMCC2_HUMAN Transmembrane and coiled-coil domains protein 2	262	TMCC2_HUMAN	O75069	1	0	0	1	3	0	0	1	0	1	2	3	0	2	1	1	1	2	0	0	0	0	1	1	0	0	0	0	1	0	0	0	0	0	1	0	1	1	3	4	1	0	0.0582582	0.442637
sp|Q9ULS5|TMCC3_HUMAN	TMCC3	TMCC3_HUMAN Transmembrane and coiled-coil domains protein 3	262	TMCC3_HUMAN	Q9ULS5	0	2	0	1	0	0	1	1	1	3	3	5	2	0	2	0	1	0	1	3	2	8	5	2	2	2	0	2	0	2	4	3	1	2	2	4	5	1	3	0	3	0	NA	NA
sp|Q99973|TEP1_HUMAN	TEP1	TEP1_HUMAN Telomerase protein component 1	263	TEP1_HUMAN	Q99973	13	1	2	2	4	1	7	4	0	0	7	11	2	0	2	2	2	4	3	0	1	1	3	1	1	0	0	0	0	0	0	3	2	10	6	2	6	0	10	3	1	1	0.789395	0.0505196
sp|Q96PY5-3|FMNL2_HUMAN	FMNL2	FMNL2_HUMAN Isoform 2 of Formin-like protein 2	264	FMNL2_HUMAN	Q96PY5-3	16	15	12	8	18	6	11	8	7	15	11	15	9	8	12	8	4	8	13	15	15	7	18	7	8	4	1	7	3	3	5	23	8	12	13	9	12	4	15	15	12	3	-0.355997	0.783359
sp|Q8IVF7|FMNL3_HUMAN	FMNL3	FMNL3_HUMAN Formin-like protein 3	264	FMNL3_HUMAN	Q8IVF7	8	6	1	1	5	2	4	3	2	2	1	2	2	1	7	7	2	3	7	1	7	3	4	9	2	1	1	1	1	3	2	5	1	9	5	4	2	4	5	7	3	1	-0.284101	-0.0571866
sp|O95466-2|FMNL_HUMAN	FMNL1	FMNL_HUMAN Isoform 2 of Formin-like protein 1	264	FMNL_HUMAN	O95466-2	8	7	1	2	3	5	2	3	2	2	9	12	5	2	19	3	4	7	23	26	15	18	16	20	18	8	4	6	6	10	34	11	19	14	17	15	8	10	23	18	13	25	-1.02135	-0.323855
sp|O00468-6|AGRIN_HUMAN	AGRN	AGRIN_HUMAN Isoform 6 of Agrin	265	AGRIN_HUMAN	O00468-6	47	39	28	58	47	31	44	49	29	32	44	50	48	31	73	49	36	28	28	28	37	42	51	34	39	31	22	32	39	42	48	38	18	43	34	33	44	24	28	35	48	45	-0.00531192	-0.377483
sp|O00330|ODPX_HUMAN	PDHX	ODPX_HUMAN Pyruvate dehydrogenase protein X component, mitochondrial	266	ODPX_HUMAN	O00330	34	27	19	24	24	19	24	24	30	31	29	26	20	21	14	14	26	27	29	14	22	17	18	19	18	19	17	17	20	24	32	19	21	22	16	21	19	15	19	20	22	39	0.950472	0.199067
sp|P13995|MTDC_HUMAN	MTHFD2	MTDC_HUMAN Bifunctional methylenetetrahydrofolate dehydrogenase/cyclohydrolase, mitochondrial	267	MTDC_HUMAN	P13995	16	30	30	37	29	17	30	25	28	35	25	25	24	25	21	19	21	26	28	36	28	34	22	14	20	20	20	17	23	11	29	15	23	29	34	18	13	16	20	23	26	33	-0.0259118	0.287503
sp|Q9H903|MTD2L_HUMAN	MTHFD2L	MTD2L_HUMAN Probable bifunctional methylenetetrahydrofolate dehydrogenase/cyclohydrolase 2	267	MTD2L_HUMAN	Q9H903	0	0	1	1	1	0	0	0	0	2	2	0	0	0	2	1	0	0	1	0	0	2	0	2	1	0	2	2	1	4	0	0	2	1	1	1	0	0	1	2	0	2	NA	NA
sp|Q8IXS6-2|PALM2_HUMAN	PALM2	PALM2_HUMAN Isoform 2 of Paralemmin-2	268	PALM2_HUMAN	Q8IXS6-2	9	0	2	2	2	1	0	2	0	4	1	3	2	2	2	0	6	1	3	0	0	3	1	5	3	1	2	0	1	1	5	3	1	5	0	2	1	4	0	4	1	4	0.473322	0.0338367
sp|Q9Y2D5-6|AKAP2_HUMAN	AKAP2	AKAP2_HUMAN Isoform 4 of A-kinase anchor protein 2	268	AKAP2_HUMAN	Q9Y2D5-6	49	44	27	32	44	30	33	49	26	27	25	41	31	40	31	23	28	19	46	27	32	36	35	47	32	34	34	26	41	24	54	45	22	36	36	27	29	30	23	38	20	71	0.0487084	-0.527577
sp|O75781|PALM_HUMAN	PALM	PALM_HUMAN Paralemmin-1	268	PALM_HUMAN	O75781	3	5	2	4	9	14	9	4	5	3	9	8	5	10	10	7	10	13	6	9	6	11	5	6	13	6	7	6	8	10	12	3	14	4	7	12	11	6	4	10	4	28	-0.559173	1.00948
sp|Q9ULJ7|ANR50_HUMAN	ANKRD50	ANR50_HUMAN Ankyrin repeat domain-containing protein 50	269	ANR50_HUMAN	Q9ULJ7	6	6	6	10	4	1	11	9	4	3	4	3	0	4	7	2	3	0	3	2	3	7	2	2	2	2	0	0	2	3	1	3	5	5	2	4	1	5	8	3	6	1	0.0204316	0.128522
sp|P49585|PCY1A_HUMAN	PCYT1A	PCY1A_HUMAN Choline-phosphate cytidylyltransferase A	270	PCY1A_HUMAN	P49585	8	16	6	14	12	10	15	20	5	15	15	19	17	16	19	9	12	17	10	6	6	5	9	4	7	7	6	7	7	3	20	14	7	8	9	21	17	2	14	11	10	14	-1.20299	0.127927
sp|Q9Y5K3|PCY1B_HUMAN	PCYT1B	PCY1B_HUMAN Choline-phosphate cytidylyltransferase B	270	PCY1B_HUMAN	Q9Y5K3	7	7	4	7	6	6	7	13	3	7	4	5	5	5	4	5	5	4	2	3	5	3	3	6	6	7	1	3	2	3	12	6	5	2	4	7	4	3	4	6	5	7	-1.22769	0.178708
sp|Q70CQ2|UBP34_HUMAN	USP34	UBP34_HUMAN Ubiquitin carboxyl-terminal hydrolase 34	271	UBP34_HUMAN	Q70CQ2	18	10	9	14	24	8	14	13	4	21	17	26	13	6	19	13	11	5	16	18	12	19	16	11	16	6	7	3	5	0	4	25	14	18	14	13	18	5	21	26	16	4	-0.0518391	0.235139
sp|Q05469|LIPS_HUMAN	LIPE	LIPS_HUMAN Hormone-sensitive lipase	272	LIPS_HUMAN	Q05469	1	0	1	1	0	0	1	1	0	0	0	1	0	0	0	0	0	1	2	0	1	1	2	0	5	2	2	2	1	0	0	1	0	0	1	0	0	0	4	2	0	0	0.36988	-1.39501
sp|Q96F24|NRBF2_HUMAN	NRBF2	NRBF2_HUMAN Nuclear receptor-binding factor 2	273	NRBF2_HUMAN	Q96F24	2	4	2	3	2	1	0	5	1	2	4	6	2	3	3	3	2	4	4	6	3	2	4	6	1	4	4	2	5	1	7	2	3	8	7	5	4	5	6	4	1	6	0.246597	0.517786
sp|P17858|K6PL_HUMAN	PFKL	K6PL_HUMAN 6-phosphofructokinase, liver type	274	K6PL_HUMAN	P17858	29	34	29	37	18	30	33	32	18	36	25	22	14	19	20	19	20	24	27	23	22	25	13	18	14	15	14	9	11	9	28	25	24	19	25	17	18	11	25	26	20	23	0.504412	-0.0193031
sp|Q01813|K6PP_HUMAN	PFKP	K6PP_HUMAN 6-phosphofructokinase type C	274	K6PP_HUMAN	Q01813	71	86	84	61	71	53	73	62	53	51	49	43	42	35	43	40	27	45	35	38	23	34	30	38	27	21	23	27	28	24	45	76	26	43	51	43	35	25	30	37	55	39	-0.693108	0.172507
sp|P08237-3|K6PF_HUMAN	PFKM	K6PF_HUMAN Isoform 3 of 6-phosphofructokinase, muscle type	274	K6PF_HUMAN	P08237-3	40	42	40	58	41	35	47	52	26	42	29	26	25	24	37	29	25	28	24	22	20	19	17	28	24	17	16	16	14	16	31	41	20	22	25	27	24	10	33	28	31	27	-1.05937	1.15434
sp|Q9H7E9-2|CH033_HUMAN	C8orf33	CH033_HUMAN Isoform 2 of UPF0488 protein C8orf33	275	CH033_HUMAN	Q9H7E9-2	6	2	2	8	8	5	2	8	1	3	4	8	4	4	6	6	7	2	6	7	11	6	8	9	9	10	8	9	5	3	3	8	6	4	11	6	5	3	1	2	4	1	0.504686	0.00819855
sp|Q96C10|DHX58_HUMAN	DHX58	DHX58_HUMAN Probable ATP-dependent RNA helicase DHX58	276	DHX58_HUMAN	Q96C10	1	0	0	1	1	0	2	1	0	1	1	3	1	1	2	0	0	0	0	0	0	0	0	0	1	0	0	0	0	1	0	0	0	2	0	0	1	0	0	0	1	0	-0.297722	0.259601
sp|P0C0L4|CO4A_HUMAN	C4A	CO4A_HUMAN Complement C4-A	277	CO4A_HUMAN	P0C0L4	10	17	7	6	10	6	4	3	1	4	3	22	11	4	4	9	8	13	8	2	6	5	8	6	3	1	2	2	1	4	2	3	5	9	6	5	5	2	7	8	4	7	-0.494176	1.49613
sp|Q8IWY9|CDAN1_HUMAN	CDAN1	CDAN1_HUMAN Codanin-1	277	CDAN1_HUMAN	Q8IWY9	5	1	1	7	0	0	1	3	0	0	3	4	1	1	1	0	0	0	2	5	4	2	0	1	0	0	0	0	0	0	0	3	2	6	5	2	3	0	1	6	2	0	-0.109325	-0.282393
sp|O15078|CE290_HUMAN	CEP290	CE290_HUMAN Centrosomal protein of 290 kDa	277	CE290_HUMAN	O15078	3	9	4	6	2	1	5	8	1	6	8	9	8	2	4	6	8	3	7	8	5	10	10	9	7	6	4	4	2	3	6	7	5	11	10	7	9	4	15	17	4	3	0.257329	-0.192238
sp|Q9NYJ8|TAB2_HUMAN	TAB2	TAB2_HUMAN TGF-beta-activated kinase 1 and MAP3K7-binding protein 2	277	TAB2_HUMAN	Q9NYJ8	3	4	2	3	0	2	2	4	1	0	3	3	3	1	1	4	1	4	8	5	4	5	2	6	4	5	5	1	3	3	9	3	1	3	5	5	4	5	8	9	1	11	0.0431596	-0.514991
sp|Q96L93-2|KI16B_HUMAN	KIF16B	KI16B_HUMAN Isoform 2 of Kinesin-like protein KIF16B	277	KI16B_HUMAN	Q96L93-2	3	4	8	13	12	8	8	11	10	6	15	22	4	5	9	8	10	8	5	8	12	10	18	6	8	6	3	2	3	3	8	12	11	11	8	11	4	6	19	20	6	6	-0.00139789	0.487418
sp|Q96L93|KI16B_HUMAN	KIF16B	KI16B_HUMAN Kinesin-like protein KIF16B	277	KI16B_HUMAN	Q96L93	4	1	0	0	2	0	0	2	0	0	2	0	0	1	0	0	0	1	1	0	0	0	0	0	0	0	0	0	0	0	1	2	0	2	0	0	1	0	0	3	1	0	-0.173686	0.333684
sp|Q12756-2|KIF1A_HUMAN	KIF1A	KIF1A_HUMAN Isoform 2 of Kinesin-like protein KIF1A	277	KIF1A_HUMAN	Q12756-2	9	11	5	9	11	14	25	6	5	25	10	12	6	5	11	33	31	8	11	17	5	8	6	4	7	3	2	3	0	4	3	7	6	6	7	16	10	4	19	29	6	4	-0.0726209	0.0997098
sp|O60333-2|KIF1B_HUMAN	KIF1B	KIF1B_HUMAN Isoform 2 of Kinesin-like protein KIF1B	277	KIF1B_HUMAN	O60333-2	21	13	10	19	7	7	7	5	1	3	5	13	7	5	9	13	10	4	13	11	8	13	8	7	6	3	6	4	1	5	11	14	18	10	19	8	12	3	19	22	6	5	-0.0769838	0.214154
sp|O60333-3|KIF1B_HUMAN	KIF1B	KIF1B_HUMAN Isoform 3 of Kinesin-like protein KIF1B	277	KIF1B_HUMAN	O60333-3	2	2	2	5	4	1	6	1	2	0	0	3	0	1	1	2	1	0	0	5	1	6	2	2	1	2	1	1	0	1	2	3	1	4	2	3	1	1	6	6	1	2	0.0372767	-0.626884
sp|Q9NQT8|KI13B_HUMAN	KIF13B	KI13B_HUMAN Kinesin-like protein KIF13B	277	KI13B_HUMAN	Q9NQT8	30	37	15	34	17	19	32	36	13	18	29	24	14	20	16	23	13	12	19	15	28	19	16	34	18	17	21	21	9	23	46	30	17	24	21	19	21	18	30	33	21	14	0.621402	0.593174
sp|Q2VIQ3|KIF4B_HUMAN	KIF4B	KIF4B_HUMAN Chromosome-associated kinesin KIF4B	277	KIF4B_HUMAN	Q2VIQ3	19	5	17	16	13	5	15	19	10	8	6	11	9	8	11	14	10	12	6	11	8	10	12	10	14	12	9	5	8	6	23	15	7	12	10	8	6	4	19	14	11	18	0.416537	-0.416944
sp|O95239|KIF4A_HUMAN	KIF4A	KIF4A_HUMAN Chromosome-associated kinesin KIF4A	277	KIF4A_HUMAN	O95239	33	23	35	21	25	23	23	29	18	19	19	22	19	20	27	19	21	15	16	14	6	22	17	19	18	12	14	9	18	15	26	31	9	8	13	17	11	12	19	26	20	26	0.246594	-0.624185
sp|O43896|KIF1C_HUMAN	KIF1C	KIF1C_HUMAN Kinesin-like protein KIF1C	277	KIF1C_HUMAN	O43896	10	12	11	20	8	5	5	13	4	10	10	13	7	9	10	9	7	8	10	11	11	8	17	11	9	8	6	8	5	4	14	6	11	12	7	9	8	9	14	19	9	13	0.487567	0.183997
sp|Q9H1H9|KI13A_HUMAN	KIF13A	KI13A_HUMAN Kinesin-like protein KIF13A	277	KI13A_HUMAN	Q9H1H9	4	13	4	7	5	6	9	5	2	10	6	11	0	3	2	3	8	4	1	3	3	3	3	11	5	1	3	1	3	1	9	10	5	8	4	6	5	4	11	8	5	3	0.129373	-0.161511
sp|Q5C9Z4|NOM1_HUMAN	NOM1	NOM1_HUMAN Nucleolar MIF4G domain-containing protein 1	277	NOM1_HUMAN	Q5C9Z4	13	10	8	19	15	17	14	22	11	10	14	17	13	10	14	7	11	18	9	6	5	12	9	5	5	5	5	4	3	7	11	20	4	6	6	16	14	0	12	12	13	9	-0.487549	0.00877303
sp|Q9BVG8|KIFC3_HUMAN	KIFC3	KIFC3_HUMAN Kinesin-like protein KIFC3	277	KIFC3_HUMAN	Q9BVG8	11	1	0	3	1	0	0	3	0	1	3	4	1	1	1	2	1	1	3	2	1	5	2	8	9	2	0	3	1	1	2	10	2	6	7	1	7	2	5	11	7	2	0.0814173	-0.401166
sp|O15066|KIF3B_HUMAN	KIF3B	KIF3B_HUMAN Kinesin-like protein KIF3B	277	KIF3B_HUMAN	O15066	12	3	4	14	5	3	6	13	3	6	12	12	8	9	6	4	5	2	8	12	8	9	6	8	10	7	11	6	5	4	10	10	8	13	6	12	12	4	7	6	3	12	0.0348668	0.421312
sp|O14782|KIF3C_HUMAN	KIF3C	KIF3C_HUMAN Kinesin-like protein KIF3C	277	KIF3C_HUMAN	O14782	3	2	1	3	1	1	3	4	1	3	4	3	2	3	4	5	5	1	2	1	0	2	0	1	1	0	0	0	2	1	5	4	1	4	1	2	5	1	7	6	4	6	-0.0965745	1.0739
sp|Q9P2P6|STAR9_HUMAN	STARD9	STAR9_HUMAN StAR-related lipid transfer protein 9	277	STAR9_HUMAN	Q9P2P6	2	1	2	6	4	1	2	2	1	1	1	2	2	1	1	1	0	3	1	0	2	2	2	2	1	1	1	2	3	1	5	2	1	2	2	1	1	2	3	3	2	2	-0.00492098	0.275378
sp|Q8N5C8|TAB3_HUMAN	TAB3	TAB3_HUMAN TGF-beta-activated kinase 1 and MAP3K7-binding protein 3	277	TAB3_HUMAN	Q8N5C8	1	2	3	1	2	1	2	6	1	0	2	4	1	1	1	0	1	0	3	2	3	3	2	7	8	3	5	3	3	3	3	4	6	3	3	3	2	2	5	1	1	4	0.295366	0.751195
sp|Q9Y496|KIF3A_HUMAN	KIF3A	KIF3A_HUMAN Kinesin-like protein KIF3A	277	KIF3A_HUMAN	Q9Y496	13	10	7	12	1	2	10	7	5	4	5	4	2	2	8	8	12	5	7	10	6	10	11	4	7	5	4	2	2	5	5	13	11	10	11	6	8	2	14	9	7	5	-0.0592568	0.761981
sp|Q9NWU5|RM22_HUMAN	MRPL22	RM22_HUMAN 39S ribosomal protein L22, mitochondrial	277	RM22_HUMAN	Q9NWU5	7	12	12	12	10	12	13	12	8	12	10	9	7	8	4	6	8	3	6	6	6	9	5	6	5	5	4	2	4	7	6	14	9	8	11	8	7	4	10	7	5	4	-0.142183	0.0490811
sp|O15126|SCAM1_HUMAN	SCAMP1	SCAM1_HUMAN Secretory carrier-associated membrane protein 1	277	SCAM1_HUMAN	O15126	12	10	3	9	8	10	11	9	7	8	5	8	5	5	8	7	7	2	3	6	4	7	7	5	3	5	3	4	4	6	7	11	3	9	6	7	4	7	3	6	8	8	-0.0248018	0.905124
sp|Q8IX12|CCAR1_HUMAN	CCAR1	CCAR1_HUMAN Cell division cycle and apoptosis regulator protein 1	277	CCAR1_HUMAN	Q8IX12	41	40	45	46	52	40	52	53	53	57	42	32	57	52	37	34	58	46	28	28	27	28	30	33	32	28	16	21	20	26	40	42	28	29	25	31	32	22	34	34	46	55	0.253195	-0.276346
sp|Q9UL16|CCD19_HUMAN	CCDC19	CCD19_HUMAN Coiled-coil domain-containing protein 19, mitochondrial	277	CCD19_HUMAN	Q9UL16	0	0	1	0	1	0	1	1	0	0	0	1	1	0	1	0	0	0	0	0	0	1	0	0	0	0	0	0	0	0	0	1	0	1	0	0	0	0	0	0	0	1	NA	NA
sp|A6NI79|CCD69_HUMAN	CCDC69	CCD69_HUMAN Coiled-coil domain-containing protein 69	277	CCD69_HUMAN	A6NI79	0	0	0	0	0	0	0	0	0	0	0	1	0	0	0	0	0	0	0	0	0	0	0	0	0	0	0	0	2	0	1	0	1	0	1	0	0	0	2	1	0	0	NA	NA
sp|Q13227|GPS2_HUMAN	GPS2	GPS2_HUMAN G protein pathway suppressor 2	277	GPS2_HUMAN	Q13227	8	4	5	8	3	6	8	6	3	2	6	8	3	5	9	10	10	4	6	4	3	5	3	4	3	4	5	5	4	5	6	6	6	4	5	4	4	4	5	5	7	9	-0.038242	-0.290115
sp|P62837|UB2D2_HUMAN	UBE2D2	UB2D2_HUMAN Ubiquitin-conjugating enzyme E2 D2	277	UB2D2_HUMAN	P62837	3	2	4	1	4	1	3	3	1	2	0	1	0	3	2	3	4	2	3	2	3	0	1	2	2	2	1	2	2	1	3	3	0	0	1	1	2	2	1	0	2	4	0.0824199	0.172097
sp|Q9Y2X8|UB2D4_HUMAN	UBE2D4	UB2D4_HUMAN Ubiquitin-conjugating enzyme E2 D4	277	UB2D4_HUMAN	Q9Y2X8	3	3	2	3	3	3	4	2	1	2	1	3	2	2	2	2	0	2	1	2	1	4	2	2	3	1	1	1	1	1	4	2	1	4	3	1	2	2	1	1	1	3	0.290787	-0.0371579
sp|Q5JR59|MTUS2_HUMAN	MTUS2	MTUS2_HUMAN Microtubule-associated tumor suppressor candidate 2	277	MTUS2_HUMAN	Q5JR59	1	0	0	0	0	0	0	0	0	0	0	0	0	0	0	0	0	0	0	0	0	2	0	0	0	0	0	1	0	0	0	0	0	0	0	0	0	0	0	0	0	0	0.0131634	-0.166536
sp|O95336|6PGL_HUMAN	PGLS	6PGL_HUMAN 6-phosphogluconolactonase	278	6PGL_HUMAN	O95336	21	22	26	14	16	16	23	18	16	21	11	8	12	15	11	11	14	13	15	18	15	13	8	13	10	12	9	13	10	8	22	18	19	15	12	12	13	8	13	14	12	29	1.38387	-0.0334805
sp|P55060|XPO2_HUMAN	CSE1L	XPO2_HUMAN Exportin-2	279	XPO2_HUMAN	P55060	74	71	77	87	61	52	66	74	43	67	46	44	38	36	39	49	39	44	38	40	34	40	42	32	33	29	31	24	29	30	52	60	33	44	49	39	35	29	50	47	41	59	-0.0615373	-0.2388
sp|Q9H8N7|ZN395_HUMAN	ZNF395	ZN395_HUMAN Zinc finger protein 395	280	ZN395_HUMAN	Q9H8N7	0	0	0	1	0	0	0	0	0	0	0	1	0	0	0	1	0	0	0	0	0	1	0	1	3	1	0	0	0	0	0	0	2	0	1	0	0	0	2	2	1	0	NA	NA
sp|P38398|BRCA1_HUMAN	BRCA1	BRCA1_HUMAN Breast cancer type 1 susceptibility protein	281	BRCA1_HUMAN	P38398	7	3	3	2	7	1	4	9	1	3	13	13	10	9	8	17	12	4	23	21	9	14	17	14	10	12	14	13	10	8	17	6	13	15	14	12	9	5	13	23	4	19	-0.194042	-0.0886409
sp|Q00577|PURA_HUMAN	PURA	PURA_HUMAN Transcriptional activator protein Pur-alpha	282	PURA_HUMAN	Q00577	13	10	13	17	9	8	13	21	12	14	15	9	9	12	12	10	11	15	9	9	12	12	10	9	7	10	8	8	10	8	17	12	10	5	10	8	8	11	7	9	20	20	0.610782	0.583307
sp|Q96QR8|PURB_HUMAN	PURB	PURB_HUMAN Transcriptional activator protein Pur-beta	282	PURB_HUMAN	Q96QR8	13	15	13	21	8	9	10	15	10	9	14	11	8	6	6	8	11	10	12	10	12	8	8	7	10	12	10	10	12	9	16	10	10	4	13	9	8	4	12	8	8	15	0.704645	-0.88993
sp|Q9UJV8|PURG_HUMAN	PURG	PURG_HUMAN Purine-rich element-binding protein gamma	282	PURG_HUMAN	Q9UJV8	0	1	2	3	3	0	1	1	0	2	2	1	0	0	2	1	1	1	2	0	0	0	0	1	0	0	0	0	1	0	4	1	0	0	1	1	1	0	1	1	2	2	NA	NA
sp|Q9BUH6|CI142_HUMAN	C9orf142	CI142_HUMAN Uncharacterized protein C9orf142	283	CI142_HUMAN	Q9BUH6	9	8	9	12	7	8	11	13	5	10	7	10	6	9	14	7	7	11	12	12	11	7	5	12	12	12	9	9	13	10	14	9	11	4	7	12	8	6	4	6	10	19	0.519835	-0.00176409
sp|Q13889|TF2H3_HUMAN	GTF2H3	TF2H3_HUMAN General transcription factor IIH subunit 3	284	TF2H3_HUMAN	Q13889	3	4	4	9	7	6	6	7	6	5	6	2	4	0	2	1	3	3	4	6	3	1	4	4	2	1	3	0	2	4	1	5	2	4	5	2	2	1	5	5	2	1	-0.509801	-0.0370662
sp|Q9UK73|FEM1B_HUMAN	FEM1B	FEM1B_HUMAN Protein fem-1 homolog B	285	FEM1B_HUMAN	Q9UK73	6	2	3	5	2	1	2	2	1	2	2	2	5	2	3	2	1	1	1	1	1	0	2	0	0	1	2	2	0	1	0	0	1	3	5	5	3	0	3	5	1	1	0.0452164	-0.323696
sp|Q9HCU0|CD248_HUMAN	CD248	CD248_HUMAN Endosialin	287	CD248_HUMAN	Q9HCU0	0	0	0	1	0	0	0	1	0	0	0	0	0	0	0	0	0	0	2	0	0	1	0	11	2	0	2	0	0	0	0	0	0	0	1	0	0	0	0	2	0	0	NA	NA
sp|O95235|KI20A_HUMAN	KIF20A	KI20A_HUMAN Kinesin-like protein KIF20A	288	KI20A_HUMAN	O95235	19	24	10	7	16	8	17	23	4	8	14	11	11	13	8	12	8	2	11	10	6	13	13	13	12	11	8	5	5	7	14	10	7	7	7	8	9	6	16	15	12	7	0.30534	-0.813638
sp|Q9BX93|PG12B_HUMAN	PLA2G12B	PG12B_HUMAN Group XIIB secretory phospholipase A2-like protein	289	PG12B_HUMAN	Q9BX93	0	4	0	2	4	0	0	0	0	0	0	0	1	0	0	3	0	0	0	0	0	1	0	0	0	0	0	0	0	0	0	1	0	0	0	0	0	0	0	0	0	0	NA	NA
sp|Q9P265|DIP2B_HUMAN	DIP2B	DIP2B_HUMAN Disco-interacting protein 2 homolog B	290	DIP2B_HUMAN	Q9P265	42	28	32	41	31	26	42	39	12	39	23	31	6	10	29	19	28	15	18	22	21	25	22	15	18	13	14	11	11	15	24	33	14	28	22	18	18	9	22	27	13	25	-0.211645	0.516728
sp|Q14689|DIP2A_HUMAN	DIP2A	DIP2A_HUMAN Disco-interacting protein 2 homolog A	290	DIP2A_HUMAN	Q14689	5	3	1	6	3	5	13	1	1	1	9	4	3	1	2	3	3	0	2	3	0	1	1	7	3	2	1	0	0	0	1	1	2	5	4	2	3	1	2	7	1	3	0.66613	-0.405655
sp|Q9Y2E4|DIP2C_HUMAN	DIP2C	DIP2C_HUMAN Disco-interacting protein 2 homolog C	290	DIP2C_HUMAN	Q9Y2E4	1	3	0	2	2	1	3	2	0	0	3	2	0	0	0	0	0	0	1	0	0	3	1	1	0	0	0	0	0	0	0	6	2	3	2	1	1	1	6	3	0	1	0.35867	0.587635
sp|Q8IZT6|ASPM_HUMAN	ASPM	ASPM_HUMAN Abnormal spindle-like microcephaly-associated protein	291	ASPM_HUMAN	Q8IZT6	6	1	7	4	1	3	6	8	0	1	6	1	7	3	10	4	3	3	8	3	5	5	3	8	5	2	2	2	4	0	1	1	2	2	3	13	4	1	9	12	7	3	-0.114317	-0.287896
sp|Q9Y4F9|FA65B_HUMAN	FAM65B	FA65B_HUMAN Protein FAM65B	292	FA65B_HUMAN	Q9Y4F9	1	0	0	0	0	0	0	0	0	0	0	0	0	0	0	1	0	0	0	0	0	0	2	0	1	0	0	0	2	0	0	0	0	0	0	0	1	0	2	5	0	0	0.899017	1.13191
sp|Q6ZS17-4|FA65A_HUMAN	FAM65A	FA65A_HUMAN Isoform 4 of Protein FAM65A	292	FA65A_HUMAN	Q6ZS17-4	11	11	14	7	6	9	16	11	5	4	5	5	3	6	12	4	2	5	11	10	4	8	9	9	6	4	4	4	3	1	5	11	7	14	11	7	1	7	9	6	8	11	-0.470205	-0.29679
sp|Q00341|VIGLN_HUMAN	HDLBP	VIGLN_HUMAN Vigilin	293	VIGLN_HUMAN	Q00341	114	147	87	110	92	60	85	106	92	96	79	81	95	110	83	77	88	85	60	56	58	69	56	54	48	57	51	42	50	51	88	95	68	80	73	56	69	55	78	72	80	98	-0.225288	0.107615
sp|Q9BXX3|AN30A_HUMAN	ANKRD30A	AN30A_HUMAN Ankyrin repeat domain-containing protein 30A	293	AN30A_HUMAN	Q9BXX3	3	3	2	1	1	0	1	2	1	1	2	1	0	1	0	1	0	2	1	1	1	0	1	1	1	0	2	2	1	1	1	2	4	3	2	1	1	0	0	0	0	0	-0.330568	0.183163
sp|P26022|PTX3_HUMAN	PTX3	PTX3_HUMAN Pentraxin-related protein PTX3	293	PTX3_HUMAN	P26022	0	1	1	1	0	0	0	0	0	2	5	0	1	0	0	1	0	0	2	1	2	2	1	0	0	1	0	1	0	0	1	0	3	2	2	2	1	3	7	1	0	1	NA	NA
sp|Q8TDX7|NEK7_HUMAN	NEK7	NEK7_HUMAN Serine/threonine-protein kinase Nek7	294	NEK7_HUMAN	Q8TDX7	6	12	13	10	7	5	5	12	3	6	3	4	3	2	4	7	2	5	8	5	4	4	4	4	4	3	3	2	6	4	7	11	3	6	5	2	4	4	4	6	3	12	-0.258519	0.73823
sp|Q9HC98-2|NEK6_HUMAN	NEK6	NEK6_HUMAN Isoform 2 of Serine/threonine-protein kinase Nek6	294	NEK6_HUMAN	Q9HC98-2	7	10	7	7	6	3	5	4	4	1	2	2	1	3	0	3	2	2	7	6	5	6	7	6	2	2	6	2	7	2	3	6	4	9	11	1	2	3	2	2	1	5	-0.613122	0.328458
sp|P13796|PLSL_HUMAN	LCP1	PLSL_HUMAN Plastin-2	296	PLSL_HUMAN	P13796	45	39	43	51	35	20	30	33	24	34	33	11	13	33	32	17	17	11	55	35	47	37	30	41	59	34	43	51	57	27	64	30	38	27	25	14	20	28	37	37	18	64	-1.05237	-0.00857077
sp|P13797|PLST_HUMAN	PLS3	PLST_HUMAN Plastin-3	296	PLST_HUMAN	P13797	100	75	80	76	63	53	72	64	45	67	51	55	41	39	55	51	40	44	42	36	45	40	49	43	33	31	34	31	39	30	60	68	46	43	36	36	44	33	41	43	35	67	0.164938	-0.996682
sp|Q14651|PLSI_HUMAN	PLS1	PLSI_HUMAN Plastin-1	296	PLSI_HUMAN	Q14651	25	16	21	34	29	28	20	32	16	29	27	23	22	16	18	26	12	16	18	12	10	14	8	10	11	7	13	12	14	7	12	12	7	14	14	16	18	8	26	16	21	14	0.590799	0.248297
sp|Q92844|TANK_HUMAN	TANK	TANK_HUMAN TRAF family member-associated NF-kappa-B activator	297	TANK_HUMAN	Q92844	6	10	7	7	7	3	5	13	6	9	3	7	4	5	9	8	6	7	13	9	11	6	6	14	11	11	10	10	5	8	8	7	8	7	4	9	5	10	8	4	5	10	1.28011	-0.23706
sp|Q9P2G1|AKIB1_HUMAN	ANKIB1	AKIB1_HUMAN Ankyrin repeat and IBR domain-containing protein 1	298	AKIB1_HUMAN	Q9P2G1	7	7	4	4	2	2	5	6	6	6	7	8	4	2	2	6	3	2	6	6	8	6	5	11	8	5	4	3	7	7	6	9	5	10	9	7	10	3	8	7	4	9	-0.356645	0.334667
sp|Q9HC38-2|GLOD4_HUMAN	GLOD4	GLOD4_HUMAN Isoform 2 of Glyoxalase domain-containing protein 4	299	GLOD4_HUMAN	Q9HC38-2	27	36	26	30	34	18	30	36	32	40	25	19	14	35	21	29	20	21	23	30	24	21	17	20	21	24	24	27	18	13	33	33	25	16	29	14	23	19	24	24	18	44	0.140393	0.483871
sp|O94986|CE152_HUMAN	CEP152	CE152_HUMAN Centrosomal protein of 152 kDa	300	CE152_HUMAN	O94986	4	1	1	1	3	0	3	7	0	2	6	5	1	1	2	2	3	4	7	3	1	5	6	8	6	4	5	2	2	2	2	0	4	5	5	5	3	1	13	15	2	4	-0.207145	-0.0626851
sp|Q5THK1|PR14L_HUMAN	PRR14L	PR14L_HUMAN Protein PRR14L	301	PR14L_HUMAN	Q5THK1	1	0	1	8	9	0	1	4	1	0	9	10	4	9	10	9	9	1	11	10	5	14	6	9	8	2	11	10	5	9	11	3	6	6	9	6	2	5	14	19	5	11	0.114095	-0.177434
sp|Q9BWN1|PRR14_HUMAN	PRR14	PRR14_HUMAN Proline-rich protein 14	301	PRR14_HUMAN	Q9BWN1	1	2	1	0	3	1	1	0	0	1	1	7	6	1	6	0	1	6	3	2	2	4	4	0	1	1	1	0	3	0	3	2	2	5	9	2	1	2	1	0	3	5	0.264934	-0.448955
sp|Q9NT68|TEN2_HUMAN	TENM2	TEN2_HUMAN Teneurin-2	303	TEN2_HUMAN	Q9NT68	0	0	0	0	0	3	1	1	0	7	1	2	0	0	0	2	1	1	1	0	16	14	27	2	1	12	0	0	0	0	1	0	0	18	7	2	2	3	7	3	2	0	NA	NA
sp|Q9P273|TEN3_HUMAN	TENM3	TEN3_HUMAN Teneurin-3	303	TEN3_HUMAN	Q9P273	4	4	6	9	15	1	22	6	2	2	0	3	14	17	12	11	4	25	8	5	21	30	32	21	3	5	9	4	6	8	7	0	5	34	4	4	5	11	5	12	6	8	-1.57951	-0.295287
sp|Q6N022|TEN4_HUMAN	TENM4	TEN4_HUMAN Teneurin-4	303	TEN4_HUMAN	Q6N022	0	0	0	2	0	1	1	0	0	0	1	0	1	1	2	1	0	2	4	0	0	0	0	0	0	0	0	0	0	0	0	1	2	1	1	1	8	2	1	0	1	0	NA	NA
sp|Q9UKZ4-2|TEN1_HUMAN	TENM1	TEN1_HUMAN Isoform 2 of Teneurin-1	303	TEN1_HUMAN	Q9UKZ4-2	0	0	0	0	3	0	0	0	0	1	0	1	0	0	0	1	0	0	0	1	2	0	0	0	1	0	0	0	1	0	0	0	0	1	3	0	0	1	0	0	0	0	NA	NA
sp|Q53H12|AGK_HUMAN	AGK	AGK_HUMAN Acylglycerol kinase, mitochondrial	304	AGK_HUMAN	Q53H12	22	28	29	27	23	16	34	31	25	39	26	24	19	16	13	15	20	18	21	16	19	15	18	20	16	18	14	16	11	9	23	31	18	17	22	17	18	11	20	19	18	24	-0.233743	0.967201
sp|Q9Y2I8|WDR37_HUMAN	WDR37	WDR37_HUMAN WD repeat-containing protein 37	305	WDR37_HUMAN	Q9Y2I8	4	8	6	11	5	7	10	5	4	10	10	6	7	6	6	7	6	2	7	7	5	5	3	9	10	9	9	6	4	7	7	5	9	9	11	7	8	4	5	5	3	8	0.0452021	0.175405
sp|Q05086-3|UBE3A_HUMAN	UBE3A	UBE3A_HUMAN Isoform III of Ubiquitin-protein ligase E3A	306	UBE3A_HUMAN	Q05086-3	26	23	25	38	21	8	25	31	8	31	14	20	8	11	16	18	16	20	22	17	14	12	15	10	11	13	15	9	10	9	14	18	13	11	12	12	11	12	26	22	17	10	-0.305193	0.120508
sp|Q9H019|MFR1L_HUMAN	MTFR1L	MFR1L_HUMAN Mitochondrial fission regulator 1-like	308	MFR1L_HUMAN	Q9H019	4	4	0	5	2	1	3	6	3	3	5	4	5	6	3	4	3	2	7	5	8	5	3	7	6	7	10	8	5	9	10	7	9	4	6	8	6	6	9	9	1	11	-0.0418982	0.0717076
sp|Q8NCG7|DGLB_HUMAN	DAGLB	DGLB_HUMAN Sn1-specific diacylglycerol lipase beta	310	DGLB_HUMAN	Q8NCG7	6	6	5	13	3	12	12	8	9	8	7	9	6	5	7	3	3	9	8	9	6	6	5	4	4	5	4	4	4	10	3	2	6	5	8	8	7	4	10	5	6	3	0.169013	-0.41579
sp|Q9UGR2-2|Z3H7B_HUMAN	ZC3H7B	Z3H7B_HUMAN Isoform 2 of Zinc finger CCCH domain-containing protein 7B	311	Z3H7B_HUMAN	Q9UGR2-2	8	14	5	20	11	3	18	15	7	9	16	11	6	7	8	4	2	7	14	12	7	9	10	12	8	4	5	3	5	4	5	22	9	16	16	10	10	4	18	19	10	6	-0.218104	0.588028
sp|Q8IWR0|Z3H7A_HUMAN	ZC3H7A	Z3H7A_HUMAN Zinc finger CCCH domain-containing protein 7A	311	Z3H7A_HUMAN	Q8IWR0	25	20	11	22	9	9	19	18	11	15	13	11	5	4	12	13	11	13	14	17	14	15	8	7	12	5	5	8	4	2	14	16	15	17	11	10	15	5	17	23	15	20	-0.214577	-0.180876
sp|Q8NCN4|RN169_HUMAN	RNF169	RN169_HUMAN E3 ubiquitin-protein ligase RNF169	312	RN169_HUMAN	Q8NCN4	4	3	7	10	6	8	4	10	5	4	15	11	20	15	10	6	9	10	13	12	6	9	7	17	15	11	10	10	10	6	13	3	12	7	10	14	11	4	13	14	9	14	-0.0055556	-0.276553
sp|Q9ULB5|CADH7_HUMAN	CDH7	CADH7_HUMAN Cadherin-7	313	CADH7_HUMAN	Q9ULB5	0	0	1	0	2	0	0	0	0	0	0	0	0	0	0	0	0	2	0	0	0	0	0	0	0	0	0	0	0	0	0	0	0	0	0	0	0	0	0	0	0	0	NA	NA
sp|Q86UP0|CAD24_HUMAN	CDH24	CAD24_HUMAN Cadherin-24	313	CAD24_HUMAN	Q86UP0	0	0	0	0	0	0	0	0	0	0	0	0	0	0	0	0	0	0	2	0	0	0	1	0	0	0	0	0	0	0	2	0	0	0	0	0	0	0	0	0	0	0	NA	NA
sp|P55289|CAD12_HUMAN	CDH12	CAD12_HUMAN Cadherin-12	313	CAD12_HUMAN	P55289	0	0	0	0	0	0	0	1	0	0	0	0	0	0	0	0	1	0	0	0	2	0	0	0	0	0	1	0	0	0	0	1	0	0	7	0	0	0	0	3	0	1	NA	NA
sp|P55287|CAD11_HUMAN	CDH11	CAD11_HUMAN Cadherin-11	313	CAD11_HUMAN	P55287	2	0	0	0	0	3	0	11	0	1	0	1	4	14	0	1	0	8	7	0	0	10	15	4	15	1	8	0	8	1	5	0	3	7	12	0	6	6	2	7	0	1	-0.472388	-0.480961
sp|P55285|CADH6_HUMAN	CDH6	CADH6_HUMAN Cadherin-6	313	CADH6_HUMAN	P55285	0	2	11	0	5	0	0	0	2	7	6	12	6	5	0	2	1	0	0	0	7	18	1	7	4	0	2	5	11	9	20	0	1	2	15	2	12	6	0	2	3	0	NA	NA
sp|Q9Y6N8|CAD10_HUMAN	CDH10	CAD10_HUMAN Cadherin-10	313	CAD10_HUMAN	Q9Y6N8	0	3	0	0	0	0	0	0	0	0	0	0	0	9	1	0	5	0	0	4	0	0	1	0	0	0	1	0	0	0	0	0	1	0	0	6	0	0	2	2	0	0	NA	NA
sp|P55286|CADH8_HUMAN	CDH8	CADH8_HUMAN Cadherin-8	313	CADH8_HUMAN	P55286	0	0	0	0	0	0	0	0	0	1	0	0	0	0	0	0	0	0	0	0	2	0	0	0	1	0	0	0	0	0	0	0	0	0	1	0	0	0	0	1	0	0	NA	NA
sp|P06753|TPM3_HUMAN	TPM3	TPM3_HUMAN Tropomyosin alpha-3 chain	314	TPM3_HUMAN	P06753	59	60	55	63	38	50	66	65	51	60	61	65	76	65	47	52	50	55	51	34	50	50	37	64	44	37	48	40	42	33	99	64	52	38	62	52	55	40	36	31	61	112	0.173427	-0.786942
sp|P09493-8|TPM1_HUMAN	TPM1	TPM1_HUMAN Isoform 8 of Tropomyosin alpha-1 chain	314	TPM1_HUMAN	P09493-8	39	42	27	23	25	25	40	21	29	32	40	42	44	25	37	37	41	28	18	16	33	35	29	25	33	26	21	18	15	21	47	25	27	40	34	21	29	17	25	31	48	55	0.381062	-1.60271
sp|P09493-10|TPM1_HUMAN	TPM1	TPM1_HUMAN Isoform 10 of Tropomyosin alpha-1 chain	314	TPM1_HUMAN	P09493-10	8	14	8	11	7	10	10	8	6	11	5	7	8	4	7	12	8	5	3	3	3	6	7	6	5	7	4	4	7	7	9	12	1	5	3	7	4	4	3	3	8	10	0.252524	-1.94994
sp|P07951|TPM2_HUMAN	TPM2	TPM2_HUMAN Tropomyosin beta chain	314	TPM2_HUMAN	P07951	31	31	33	18	20	11	27	20	14	31	25	23	28	28	32	24	17	23	13	16	16	29	21	26	25	21	20	21	17	11	33	17	19	18	16	39	29	23	27	27	17	57	-0.242207	-1.16812
sp|P07951-2|TPM2_HUMAN	TPM2	TPM2_HUMAN Isoform 2 of Tropomyosin beta chain	314	TPM2_HUMAN	P07951-2	6	8	8	6	5	4	7	8	3	7	6	6	9	11	12	10	5	7	3	2	2	4	3	3	6	5	4	6	2	4	5	1	4	4	2	8	10	4	6	4	4	12	-0.673756	-1.79095
sp|P67936-2|TPM4_HUMAN	TPM4	TPM4_HUMAN Isoform 2 of Tropomyosin alpha-4 chain	314	TPM4_HUMAN	P67936-2	12	19	15	18	13	14	18	16	11	18	9	8	11	16	15	11	17	15	13	8	10	8	8	11	7	9	12	14	6	8	27	12	10	8	14	9	9	8	12	7	16	29	1.09623	-1.07755
sp|P67936|TPM4_HUMAN	TPM4	TPM4_HUMAN Tropomyosin alpha-4 chain	314	TPM4_HUMAN	P67936	8	6	8	7	9	7	23	9	6	6	6	7	10	7	6	6	7	5	6	2	4	5	2	4	6	5	5	6	2	5	15	6	4	5	4	10	7	3	6	8	3	9	-0.683602	-1.0362
sp|P06753-4|TPM3_HUMAN	TPM3	TPM3_HUMAN Isoform 4 of Tropomyosin alpha-3 chain	314	TPM3_HUMAN	P06753-4	10	26	11	21	13	10	44	13	5	13	9	15	17	19	13	12	6	11	11	7	7	8	4	17	9	11	12	9	12	8	21	9	12	5	13	6	10	8	12	11	9	24	0.268851	-0.2003
sp|A6NL28|TPM3L_HUMAN		TPM3L_HUMAN Putative tropomyosin alpha-3 chain-like protein	314	TPM3L_HUMAN	A6NL28	8	8	8	7	6	6	8	8	5	7	14	20	8	11	24	6	5	2	7	16	19	9	10	9	17	9	12	11	10	4	17	11	10	9	22	10	10	10	4	4	18	13	0.369772	-0.20289
tr|Q6ZN40|Q6ZN40_HUMAN	TPM1	Q6ZN40_HUMAN Tropomyosin 1 (Alpha), isoform CRA_f	314	Q6ZN40_HUMAN	Q6ZN40	2	5	3	4	3	3	2	1	1	2	2	1	8	3	3	3	1	1	2	1	1	2	1	2	2	2	2	2	2	2	4	3	1	1	1	1	1	1	1	2	2	6	-0.870338	-0.749469
tr|H0YK48|H0YK48_HUMAN	TPM1	H0YK48_HUMAN Tropomyosin alpha-1 chain	314	H0YK48_HUMAN	H0YK48	5	3	1	3	3	6	4	4	3	4	3	5	7	5	4	6	2	5	4	3	5	4	3	1	3	3	1	3	1	0	3	5	4	1	4	3	6	1	5	2	5	8	0.292368	-0.0200771
tr|Q5VU59|Q5VU59_HUMAN	TPM3	Q5VU59_HUMAN Uncharacterized protein	314	Q5VU59_HUMAN	Q5VU59	12	47	39	38	26	25	45	42	29	27	23	21	25	35	32	43	25	46	18	11	22	17	12	20	19	20	33	21	20	12	49	34	15	18	23	18	22	13	33	24	42	57	0.436135	-0.183609
sp|Q2TAC2|CCD57_HUMAN	CCDC57	CCD57_HUMAN Coiled-coil domain-containing protein 57	314	CCD57_HUMAN	Q2TAC2	0	2	2	4	1	1	1	2	2	2	0	2	4	2	2	2	1	1	3	0	0	2	0	1	1	1	1	0	1	1	8	1	0	1	1	1	0	2	4	2	0	4	NA	NA
sp|Q92616|GCN1L_HUMAN	GCN1L1	GCN1L_HUMAN Translational activator GCN1	316	GCN1L_HUMAN	Q92616	132	158	144	177	145	106	150	172	106	140	98	95	75	84	102	103	88	114	93	101	83	97	85	62	58	49	52	46	47	49	110	161	83	104	103	87	73	55	97	103	102	117	-0.0965292	0.192239
sp|Q3MIX3|ADCK5_HUMAN	ADCK5	ADCK5_HUMAN Uncharacterized aarF domain-containing protein kinase 5	318	ADCK5_HUMAN	Q3MIX3	2	0	0	1	0	4	2	3	0	0	3	2	1	1	0	1	2	0	0	0	1	2	3	0	0	0	0	0	0	0	0	0	0	1	0	0	4	1	1	1	0	0	0.077532	0.0518125
sp|Q9H6L2-2|TM231_HUMAN	TMEM231	TM231_HUMAN Isoform 2 of Transmembrane protein 231	319	TM231_HUMAN	Q9H6L2-2	3	1	0	1	0	0	0	1	0	0	1	2	2	0	0	1	1	1	0	4	2	0	1	1	0	0	0	1	0	1	0	0	1	0	0	1	1	1	0	0	0	0	-1.17276	0.715049
sp|Q9UNF0|PACN2_HUMAN	PACSIN2	PACN2_HUMAN Protein kinase C and casein kinase substrate in neurons protein 2	321	PACN2_HUMAN	Q9UNF0	50	42	42	31	33	21	33	30	24	38	26	30	26	29	31	34	33	25	20	18	18	17	16	26	16	19	23	15	20	12	37	34	16	14	19	17	19	16	22	20	23	36	-0.0914347	1.12665
sp|Q9UNF0-2|PACN2_HUMAN	PACSIN2	PACN2_HUMAN Isoform 2 of Protein kinase C and casein kinase substrate in neurons protein 2	321	PACN2_HUMAN	Q9UNF0-2	0	0	0	0	0	0	0	0	0	0	0	0	0	0	0	0	0	1	0	0	0	0	0	0	0	0	0	0	0	0	0	0	0	0	0	1	0	0	0	0	1	0	NA	NA
sp|Q9BY11|PACN1_HUMAN	PACSIN1	PACN1_HUMAN Protein kinase C and casein kinase substrate in neurons protein 1	321	PACN1_HUMAN	Q9BY11	0	0	0	4	0	0	2	2	0	1	1	1	0	1	0	9	4	0	0	0	0	0	4	7	6	5	0	1	5	7	0	1	0	0	0	1	0	0	6	6	0	13	NA	NA
sp|O60749|SNX2_HUMAN	SNX2	SNX2_HUMAN Sorting nexin-2	322	SNX2_HUMAN	O60749	31	38	25	28	24	25	22	27	12	25	19	18	13	16	18	14	16	15	19	12	11	17	14	24	14	11	10	6	11	10	29	30	15	14	12	16	15	12	15	25	18	21	-0.0458791	0.27615
sp|Q13596|SNX1_HUMAN	SNX1	SNX1_HUMAN Sorting nexin-1	322	SNX1_HUMAN	Q13596	28	40	28	31	18	21	24	33	16	22	18	14	15	16	19	16	19	18	16	14	12	11	15	13	11	11	13	9	8	9	30	30	13	17	17	15	13	10	19	14	14	25	-0.239854	0.129527
sp|Q13907-2|IDI1_HUMAN	IDI1	IDI1_HUMAN Isoform 2 of Isopentenyl-diphosphate Delta-isomerase 1	323	IDI1_HUMAN	Q13907-2	11	14	16	17	11	8	12	13	9	14	6	4	3	9	6	7	5	8	8	9	4	7	10	6	4	6	5	6	8	3	14	14	6	9	9	4	5	5	8	10	4	14	0.762221	1.15127
sp|Q7Z6E9|RBBP6_HUMAN	RBBP6	RBBP6_HUMAN E3 ubiquitin-protein ligase RBBP6	324	RBBP6_HUMAN	Q7Z6E9	37	27	32	40	41	27	41	51	30	39	42	49	41	34	38	42	41	42	38	27	20	30	25	36	36	32	23	26	30	21	40	37	27	24	33	53	45	16	32	33	45	45	0.00261488	-0.139116
sp|Q9UBQ7|GRHPR_HUMAN	GRHPR	GRHPR_HUMAN Glyoxylate reductase/hydroxypyruvate reductase	325	GRHPR_HUMAN	Q9UBQ7	15	20	24	17	20	20	21	26	19	20	14	16	11	18	12	15	10	16	16	19	17	19	15	21	19	17	16	21	17	11	27	23	21	17	24	10	11	11	16	16	12	31	0.991429	0.328604
sp|P43304|GPDM_HUMAN	GPD2	GPDM_HUMAN Glycerol-3-phosphate dehydrogenase, mitochondrial	326	GPDM_HUMAN	P43304	62	66	85	72	53	56	69	78	62	83	70	67	63	55	58	41	49	43	34	33	44	41	43	17	30	25	37	21	27	34	56	68	27	45	41	57	65	35	40	36	54	49	0.00160113	0.788148
sp|P48730|KC1D_HUMAN	CSNK1D	KC1D_HUMAN Casein kinase I isoform delta	327	KC1D_HUMAN	P48730	1	2	0	3	0	2	1	4	2	2	2	3	4	1	3	3	4	2	1	2	2	5	3	0	0	1	0	0	3	1	1	2	2	6	2	4	3	2	2	1	2	1	0.293726	-0.215798
tr|Q71TU5|Q71TU5_HUMAN	CSNK1A1	Q71TU5_HUMAN Casein kinase 1, alpha 1, isoform CRA_g	327	Q71TU5_HUMAN	Q71TU5	2	0	1	1	1	0	1	0	0	0	1	1	0	0	1	0	0	0	0	1	1	1	0	1	1	0	0	2	0	0	0	1	1	1	1	0	0	1	1	1	1	0	0.766399	-0.617969
sp|P48729-2|KC1A_HUMAN	CSNK1A1	KC1A_HUMAN Isoform 2 of Casein kinase I isoform alpha	327	KC1A_HUMAN	P48729-2	18	10	9	16	20	13	20	25	9	15	15	18	12	7	8	15	13	9	6	4	4	7	6	6	6	7	3	3	5	3	8	15	3	9	5	14	11	8	7	8	12	9	0.675042	0.201024
sp|P49674|KC1E_HUMAN	CSNK1E	KC1E_HUMAN Casein kinase I isoform epsilon	327	KC1E_HUMAN	P49674	9	9	7	11	13	4	13	12	4	9	8	6	3	3	6	3	4	4	4	5	6	5	5	2	4	3	5	3	4	2	3	12	4	3	5	6	9	3	5	6	4	5	0.0604093	-0.0487694
sp|Q53G44|IF44L_HUMAN	IFI44L	IF44L_HUMAN Interferon-induced protein 44-like	328	IF44L_HUMAN	Q53G44	0	0	0	0	0	0	0	0	8	1	0	1	1	0	4	0	0	0	0	0	1	0	0	1	0	0	0	0	0	0	0	0	0	0	0	0	0	1	0	0	0	0	NA	NA
sp|Q12830|BPTF_HUMAN	BPTF	BPTF_HUMAN Nucleosome-remodeling factor subunit BPTF	329	BPTF_HUMAN	Q12830	46	38	36	50	58	32	44	65	37	51	55	55	60	42	46	28	42	30	41	41	38	49	41	27	32	28	24	16	28	21	41	48	28	43	37	47	49	14	58	53	35	24	-0.427299	-0.111898
sp|Q9NSV4|DIAP3_HUMAN	DIAPH3	DIAP3_HUMAN Protein diaphanous homolog 3	329	DIAP3_HUMAN	Q9NSV4	12	8	20	10	6	8	18	19	1	2	8	9	8	5	7	12	5	6	10	10	13	7	11	13	7	4	0	0	7	2	3	10	4	11	8	6	5	6	12	15	5	5	-0.24177	-0.456859
tr|E9PE19|E9PE19_HUMAN	BPTF	E9PE19_HUMAN Nucleosome-remodeling factor subunit BPTF (Fragment)	329	E9PE19_HUMAN	E9PE19	0	0	0	0	0	0	0	0	0	0	0	1	0	0	0	1	0	0	0	1	0	1	1	0	0	0	0	0	0	1	1	0	2	1	1	0	1	0	0	0	1	0	NA	NA
sp|P02766|TTHY_HUMAN	TTR	TTHY_HUMAN Transthyretin	330	TTHY_HUMAN	P02766	0	2	0	0	1	0	0	0	0	0	0	0	0	0	0	0	0	0	0	0	0	0	0	0	0	0	0	0	1	0	0	1	0	0	0	0	0	0	0	0	0	0	NA	NA
sp|Q14CN2|CLCA4_HUMAN	CLCA4	CLCA4_HUMAN Calcium-activated chloride channel regulator 4	331	CLCA4_HUMAN	Q14CN2	0	0	0	0	0	0	0	3	0	0	0	0	2	0	0	0	0	0	0	0	0	0	0	0	0	18	0	1	0	0	0	0	0	0	1	0	0	0	0	0	0	0	NA	NA
sp|A8K7I4|CLCA1_HUMAN	CLCA1	CLCA1_HUMAN Calcium-activated chloride channel regulator 1	331	CLCA1_HUMAN	A8K7I4	0	0	0	0	0	0	0	0	0	0	0	0	0	0	0	0	0	0	0	0	0	0	0	0	0	0	0	0	0	0	0	0	0	0	20	0	0	0	0	0	0	0	NA	NA
sp|Q7Z333|SETX_HUMAN	SETX	SETX_HUMAN Probable helicase senataxin	332	SETX_HUMAN	Q7Z333	11	17	8	27	33	14	18	29	10	5	20	19	14	17	18	13	16	8	18	14	6	24	16	9	13	11	9	15	6	6	18	15	9	9	20	27	18	9	27	34	18	21	0.19593	0.0677225
sp|Q86YA3|CD021_HUMAN	C4orf21	CD021_HUMAN Uncharacterized protein C4orf21	332	CD021_HUMAN	Q86YA3	0	0	0	0	0	0	0	0	0	0	0	0	0	0	0	0	0	0	2	0	0	0	1	2	0	0	0	0	0	1	1	0	1	0	0	0	0	0	1	1	0	0	NA	NA
sp|Q96EV2|RBM33_HUMAN	RBM33	RBM33_HUMAN RNA-binding protein 33	333	RBM33_HUMAN	Q96EV2	3	7	14	11	9	3	6	18	4	11	14	15	5	11	8	7	10	7	17	9	9	14	8	20	19	15	16	16	14	12	17	10	10	12	10	14	17	7	17	14	8	21	0.033542	-0.0298612
tr|H0Y3K4|H0Y3K4_HUMAN	RBM33	H0Y3K4_HUMAN RNA-binding protein 33 (Fragment)	333	H0Y3K4_HUMAN	H0Y3K4	0	0	0	0	0	0	0	0	0	0	0	1	0	0	0	0	0	0	0	0	0	0	0	0	0	0	0	0	1	0	0	0	0	0	0	0	0	0	0	1	0	0	NA	NA
sp|Q96ST2|IWS1_HUMAN	IWS1	IWS1_HUMAN Protein IWS1 homolog	333	IWS1_HUMAN	Q96ST2	13	19	30	18	20	16	24	26	17	21	21	18	24	16	15	21	18	19	14	14	13	16	8	15	12	11	13	18	15	14	21	23	16	11	12	22	20	9	17	18	22	25	0.0118899	-0.192918
sp|O00443|P3C2A_HUMAN	PIK3C2A	P3C2A_HUMAN Phosphatidylinositol 4-phosphate 3-kinase C2 domain-containing subunit alpha	333	P3C2A_HUMAN	O00443	32	33	23	38	26	19	24	31	25	22	30	27	21	11	23	23	17	18	17	21	21	15	14	29	19	14	8	9	9	16	12	32	15	21	21	28	27	13	20	17	13	22	-0.454286	-0.0851298
sp|Q14155-5|ARHG7_HUMAN	ARHGEF7	ARHG7_HUMAN Isoform 5 of Rho guanine nucleotide exchange factor 7	333	ARHG7_HUMAN	Q14155-5	20	20	22	24	18	24	27	30	19	15	18	16	13	12	11	18	18	15	18	13	9	14	14	16	17	18	9	16	10	8	25	15	12	12	16	18	22	6	16	22	8	24	0.0141899	0.058008
sp|Q15052|ARHG6_HUMAN	ARHGEF6	ARHG6_HUMAN Rho guanine nucleotide exchange factor 6	333	ARHG6_HUMAN	Q15052	9	8	6	9	10	4	10	11	2	3	7	3	5	4	9	7	6	6	15	11	9	15	3	16	13	16	16	6	3	5	23	10	7	6	4	4	2	4	7	16	3	31	0.557673	-0.391526
sp|Q5TCQ9-4|MAGI3_HUMAN	MAGI3	MAGI3_HUMAN Isoform 4 of Membrane-associated guanylate kinase, WW and PDZ domain-containing protein 3	335	MAGI3_HUMAN	Q5TCQ9-4	8	2	0	10	9	2	0	2	0	1	9	5	4	7	3	5	5	5	4	12	7	4	6	13	5	3	5	0	3	5	4	6	7	7	9	5	11	5	10	11	5	14	1.70907	-0.460808
sp|Q86UL8|MAGI2_HUMAN	MAGI2	MAGI2_HUMAN Membrane-associated guanylate kinase, WW and PDZ domain-containing protein 2	335	MAGI2_HUMAN	Q86UL8	0	0	1	0	0	0	0	0	0	0	0	1	0	0	0	0	0	0	1	0	0	0	0	0	0	0	0	1	0	0	0	0	0	1	0	0	0	0	0	1	0	0	NA	NA
sp|Q96QZ7-2|MAGI1_HUMAN	MAGI1	MAGI1_HUMAN Isoform 2 of Membrane-associated guanylate kinase, WW and PDZ domain-containing protein 1	335	MAGI1_HUMAN	Q96QZ7-2	6	8	4	14	12	5	7	11	12	12	11	14	10	16	6	11	11	5	14	7	11	14	13	12	12	14	11	8	9	10	12	3	14	13	6	10	11	9	10	9	11	23	-0.232356	-0.267741
sp|P29374|ARI4A_HUMAN	ARID4A	ARI4A_HUMAN AT-rich interactive domain-containing protein 4A	336	ARI4A_HUMAN	P29374	6	6	6	12	16	4	7	19	9	12	14	10	14	15	17	12	12	9	15	8	7	10	7	13	10	5	3	4	2	5	15	8	5	6	5	12	6	4	21	15	12	13	-0.0849195	-0.245608
sp|Q4LE39|ARI4B_HUMAN	ARID4B	ARI4B_HUMAN AT-rich interactive domain-containing protein 4B	336	ARI4B_HUMAN	Q4LE39	20	14	13	17	18	7	22	22	16	16	27	23	19	19	12	18	14	11	22	12	13	16	17	13	17	7	8	9	5	17	17	21	11	16	15	21	15	12	15	20	22	22	0.213852	-0.27795
sp|Q9H9Z2|LN28A_HUMAN	LIN28A	LN28A_HUMAN Protein lin-28 homolog A	337	LN28A_HUMAN	Q9H9Z2	1	0	0	0	0	0	0	3	0	0	0	0	0	0	1	5	0	1	0	7	0	0	0	0	1	0	0	0	0	0	0	0	0	0	0	3	0	0	1	1	0	0	-0.461407	-0.666463
sp|Q6ZN17|LN28B_HUMAN	LIN28B	LN28B_HUMAN Protein lin-28 homolog B	337	LN28B_HUMAN	Q6ZN17	0	4	3	9	14	0	1	0	0	1	4	4	9	10	1	4	1	0	4	3	1	5	2	4	3	2	4	0	6	0	6	6	4	0	2	9	2	0	0	3	0	0	NA	NA
sp|P55273|CDN2D_HUMAN	CDKN2D	CDN2D_HUMAN Cyclin-dependent kinase 4 inhibitor D	338	CDN2D_HUMAN	P55273	1	0	0	0	0	0	0	0	0	0	0	0	0	1	0	0	0	0	0	0	0	1	0	0	0	0	0	1	0	0	0	0	2	0	0	0	0	0	1	0	0	1	0.775034	-0.129491
sp|O00257|CBX4_HUMAN	CBX4	CBX4_HUMAN E3 SUMO-protein ligase CBX4	339	CBX4_HUMAN	O00257	7	9	3	17	5	2	8	9	6	14	13	15	9	9	10	12	17	10	8	8	5	2	4	10	8	7	5	4	6	4	8	10	8	3	9	13	8	4	8	10	11	12	-0.255982	0.202569
sp|P49916|DNLI3_HUMAN	LIG3	DNLI3_HUMAN DNA ligase 3	341	DNLI3_HUMAN	P49916	40	40	37	53	53	26	34	55	37	51	44	34	32	33	38	30	32	40	26	28	29	31	21	27	27	22	21	20	20	19	45	48	32	21	28	35	29	18	27	36	42	30	-0.0219535	0.0221292
sp|O14513|NCKP5_HUMAN	NCKAP5	NCKP5_HUMAN Nck-associated protein 5	341	NCKP5_HUMAN	O14513	1	0	1	2	0	0	0	1	0	1	0	0	2	0	3	1	1	0	1	1	0	1	0	0	0	0	0	1	0	0	0	1	0	1	1	0	0	0	1	2	1	0	-0.0367354	-0.186694
sp|Q6P1J9|CDC73_HUMAN	CDC73	CDC73_HUMAN Parafibromin	342	CDC73_HUMAN	Q6P1J9	28	16	24	31	26	25	34	33	26	28	33	30	23	17	28	21	18	29	23	18	19	24	17	16	14	13	10	4	11	10	35	28	17	15	13	28	27	7	23	30	28	27	0.099855	-0.442988
sp|Q96JM2-3|ZN462_HUMAN	ZNF462	ZN462_HUMAN Isoform 3 of Zinc finger protein 462	343	ZN462_HUMAN	Q96JM2-3	6	2	2	9	9	8	2	8	2	7	10	9	12	12	16	7	6	3	9	3	9	16	14	11	11	3	7	10	1	5	7	2	9	19	15	9	13	3	7	8	5	4	-0.678511	-0.146934
sp|O75061-2|AUXI_HUMAN	DNAJC6	AUXI_HUMAN Isoform 2 of Putative tyrosine-protein phosphatase auxilin	344	AUXI_HUMAN	O75061-2	0	3	2	1	3	0	0	4	1	2	3	2	2	1	2	2	0	0	4	4	5	8	2	3	1	6	4	0	2	1	7	2	1	1	5	2	5	1	6	3	2	2	NA	NA
sp|P51452|DUS3_HUMAN	DUSP3	DUS3_HUMAN Dual specificity protein phosphatase 3	345	DUS3_HUMAN	P51452	9	12	9	14	7	7	8	10	4	6	5	4	4	5	4	3	0	2	6	7	7	10	6	7	5	3	7	6	6	6	9	9	7	7	10	3	4	6	5	6	9	7	-0.601406	0.733968
sp|Q86TC9|MYPN_HUMAN	MYPN	MYPN_HUMAN Myopalladin	346	MYPN_HUMAN	Q86TC9	1	25	0	0	0	0	0	0	0	0	0	0	0	0	10	0	0	0	0	18	0	0	1	0	0	4	8	0	0	0	3	0	1	1	2	0	2	0	0	4	0	10	-0.0487272	-0.24564
sp|Q8WX93|PALLD_HUMAN	PALLD	PALLD_HUMAN Palladin	346	PALLD_HUMAN	Q8WX93	30	22	23	36	28	10	14	19	14	25	21	23	21	20	28	19	18	15	28	14	17	24	23	25	17	16	17	14	11	12	38	26	14	42	22	20	20	19	14	27	30	21	0.15781	-0.633813
sp|Q9Y277|VDAC3_HUMAN	VDAC3	VDAC3_HUMAN Voltage-dependent anion-selective channel protein 3	349	VDAC3_HUMAN	Q9Y277	31	76	57	66	55	33	64	63	51	68	29	21	41	45	34	21	16	26	23	24	24	28	23	15	14	13	13	15	17	18	32	39	18	28	35	19	24	16	22	27	37	36	-0.168512	0.818554
sp|P21796|VDAC1_HUMAN	VDAC1	VDAC1_HUMAN Voltage-dependent anion-selective channel protein 1	349	VDAC1_HUMAN	P21796	123	234	164	199	145	74	182	236	131	135	117	92	143	162	131	117	133	97	53	75	75	80	72	108	57	66	69	67	86	63	105	107	131	84	99	75	72	60	84	83	131	110	-0.293161	0.388657
sp|Q7Z3D6-2|CN159_HUMAN	C14orf159	CN159_HUMAN Isoform 2 of UPF0317 protein C14orf159, mitochondrial	351	CN159_HUMAN	Q7Z3D6-2	9	13	3	22	11	16	16	17	10	13	15	11	18	11	15	13	12	11	14	20	16	15	16	15	10	15	13	12	10	11	15	8	12	16	18	11	17	11	15	15	12	12	0.10472	0.483741
sp|Q9NQX3-2|GEPH_HUMAN	GPHN	GEPH_HUMAN Isoform 2 of Gephyrin	352	GEPH_HUMAN	Q9NQX3-2	25	23	16	29	19	11	23	32	10	18	21	20	11	11	21	16	19	12	29	21	18	19	12	19	22	19	24	23	12	20	29	29	18	11	25	17	13	23	24	25	13	34	0.0489083	0.244499
sp|Q92979|NEP1_HUMAN	EMG1	NEP1_HUMAN Ribosomal RNA small subunit methyltransferase NEP1	353	NEP1_HUMAN	Q92979	12	14	12	20	15	12	13	16	13	13	9	7	9	8	9	8	9	10	11	10	10	8	13	9	8	4	3	4	6	1	11	9	13	11	6	6	6	4	9	10	8	9	-0.491508	0.124959
sp|Q96T58|MINT_HUMAN	SPEN	MINT_HUMAN Msx2-interacting protein	355	MINT_HUMAN	Q96T58	40	28	35	51	45	26	48	38	31	50	51	53	61	52	36	50	47	30	50	37	39	41	50	42	36	42	42	33	35	29	41	30	44	37	41	33	28	21	43	55	39	47	0.103832	-0.350539
sp|O43395|PRPF3_HUMAN	PRPF3	PRPF3_HUMAN U4/U6 small nuclear ribonucleoprotein Prp3	357	PRPF3_HUMAN	O43395	33	32	45	37	43	28	36	47	31	41	29	32	42	28	33	38	42	30	25	18	20	24	22	17	20	22	21	18	21	12	40	39	19	21	21	30	28	14	34	46	31	42	-0.0323102	-0.269501
sp|Q9H4W6|COE3_HUMAN	EBF3	COE3_HUMAN Transcription factor COE3	358	COE3_HUMAN	Q9H4W6	0	0	1	0	0	1	1	0	0	0	0	0	0	0	0	2	0	0	2	1	0	2	3	0	1	0	3	0	0	3	0	1	4	0	0	0	2	0	2	2	0	0	NA	NA
tr|E5RFQ1|E5RFQ1_HUMAN	EBF1	E5RFQ1_HUMAN Transcription factor COE1	358	E5RFQ1_HUMAN	E5RFQ1	0	0	0	0	1	0	0	0	0	0	0	0	0	0	0	0	0	0	0	0	0	1	0	0	0	0	0	0	1	0	0	1	3	0	0	0	1	0	2	4	0	0	NA	NA
sp|Q9BQW3-1|COE4_HUMAN	EBF4	COE4_HUMAN Isoform 1 of Transcription factor COE4	358	COE4_HUMAN	Q9BQW3-1	1	0	0	0	0	0	0	0	0	0	0	1	0	0	0	2	0	0	3	1	0	1	0	2	1	1	2	1	1	2	0	1	5	0	2	1	0	0	2	2	1	0	-0.159152	0.0831007
sp|O95671|ASML_HUMAN	ASMTL	ASML_HUMAN N-acetylserotonin O-methyltransferase-like protein	359	ASML_HUMAN	O95671	12	9	8	17	9	10	9	13	14	9	8	11	2	4	10	11	6	5	15	11	4	5	10	8	10	9	7	4	8	5	6	14	10	8	8	14	18	5	11	15	7	8	-0.167713	-0.164111
sp|Q9UPP1|PHF8_HUMAN	PHF8	PHF8_HUMAN Histone lysine demethylase PHF8	360	PHF8_HUMAN	Q9UPP1	6	7	12	13	11	7	6	6	8	2	9	3	4	2	1	7	7	4	8	11	12	12	7	7	7	5	2	4	3	2	5	7	3	6	14	8	8	1	8	10	5	6	0.0644561	-0.00416693
sp|Q9Y2K7|KDM2A_HUMAN	KDM2A	KDM2A_HUMAN Lysine-specific demethylase 2A	360	KDM2A_HUMAN	Q9Y2K7	14	16	19	20	26	18	20	28	12	14	26	27	23	12	14	17	25	18	16	10	13	15	12	12	14	9	7	9	14	10	19	16	11	17	13	22	18	14	21	19	12	8	0.424121	-0.790885
sp|O75151|PHF2_HUMAN	PHF2	PHF2_HUMAN Lysine-specific demethylase PHF2	360	PHF2_HUMAN	O75151	7	10	11	15	15	8	15	17	11	23	16	18	17	10	13	11	19	14	14	11	13	15	17	8	15	8	9	10	10	15	12	9	9	14	13	15	14	11	15	7	9	11	0.643912	-0.0224227
sp|Q8NHM5|KDM2B_HUMAN	KDM2B	KDM2B_HUMAN Lysine-specific demethylase 2B	360	KDM2B_HUMAN	Q8NHM5	8	5	2	8	5	3	2	8	2	3	7	5	2	2	2	3	1	0	2	5	3	2	6	3	8	4	0	0	0	0	6	4	1	3	3	4	1	1	5	10	1	1	0.149173	-0.246859
sp|Q9NY97|B3GN2_HUMAN	B3GNT2	B3GN2_HUMAN UDP-GlcNAc:betaGal beta-1,3-N-acetylglucosaminyltransferase 2	360	B3GN2_HUMAN	Q9NY97	3	2	3	3	4	0	2	3	2	5	4	4	5	2	6	0	0	1	1	4	4	4	2	1	1	1	2	1	1	3	0	1	3	3	4	2	7	1	3	2	6	3	0.331812	0.493604
sp|P12259|FA5_HUMAN	F5	FA5_HUMAN Coagulation factor V	361	FA5_HUMAN	P12259	7	6	4	13	10	10	3	10	4	5	8	4	7	3	9	13	7	4	10	5	2	5	3	10	12	7	5	9	8	9	5	5	4	3	5	6	11	3	12	6	7	10	-0.607116	0.475865
sp|P98194-7|AT2C1_HUMAN	ATP2C1	AT2C1_HUMAN Isoform 7 of Calcium-transporting ATPase type 2C member 1	362	AT2C1_HUMAN	P98194-7	33	24	22	27	28	21	31	33	10	24	23	24	28	13	17	10	17	14	11	16	15	22	15	10	11	11	6	7	7	12	11	27	15	15	17	17	16	4	17	17	16	10	-0.447355	0.106026
sp|Q12888|TP53B_HUMAN	TP53BP1	TP53B_HUMAN Tumor suppressor p53-binding protein 1	364	TP53B_HUMAN	Q12888	77	95	76	79	82	86	61	96	63	95	64	67	94	71	61	54	77	61	77	62	57	64	69	70	70	82	68	71	68	78	89	72	63	55	70	61	52	70	47	58	67	98	-0.738474	0.159653
sp|Q96FQ6|S10AG_HUMAN	S100A16	S10AG_HUMAN Protein S100-A16	365	S10AG_HUMAN	Q96FQ6	7	3	4	10	3	4	7	7	6	7	8	6	6	8	6	4	8	7	5	7	6	7	6	5	8	7	4	5	7	2	10	3	5	8	5	6	7	3	4	4	10	10	1.56389	-0.607744
sp|Q9H0R6|GATA_HUMAN	QRSL1	GATA_HUMAN Glutamyl-tRNA(Gln) amidotransferase subunit A, mitochondrial	367	GATA_HUMAN	Q9H0R6	12	20	10	11	12	8	13	14	10	12	16	16	11	13	10	15	13	8	8	12	5	11	15	14	11	12	8	6	8	8	17	12	11	16	12	13	12	10	13	23	14	22	0.451429	-0.480947
sp|Q6DN12-2|MCTP2_HUMAN	MCTP2	MCTP2_HUMAN Isoform 2 of Multiple C2 and transmembrane domain-containing protein 2	368	MCTP2_HUMAN	Q6DN12-2	0	0	0	2	2	0	1	4	0	4	3	8	4	1	2	2	5	3	0	2	1	1	0	4	1	1	0	0	0	0	0	0	1	2	1	0	6	0	2	0	0	0	NA	NA
sp|Q6DN14-3|MCTP1_HUMAN	MCTP1	MCTP1_HUMAN Isoform 3 of Multiple C2 and transmembrane domain-containing protein 1	368	MCTP1_HUMAN	Q6DN14-3	0	0	0	0	0	0	0	0	0	0	2	0	0	0	0	0	0	1	0	0	0	0	0	0	0	0	1	0	0	0	0	0	0	0	0	0	0	0	0	0	0	0	NA	NA
sp|Q8NFC6|BD1L1_HUMAN	BOD1L1	BD1L1_HUMAN Biorientation of chromosomes in cell division protein 1-like 1	369	BD1L1_HUMAN	Q8NFC6	43	44	48	63	60	26	38	68	41	41	62	72	68	74	56	58	64	39	54	57	61	72	48	62	66	58	66	56	64	41	86	53	71	43	61	63	70	46	49	51	59	86	-0.256235	-0.212306
sp|Q9UPQ0-4|LIMC1_HUMAN	LIMCH1	LIMC1_HUMAN Isoform 4 of LIM and calponin homology domains-containing protein 1	369	LIMC1_HUMAN	Q9UPQ0-4	4	5	1	2	2	0	1	2	3	0	3	3	2	6	3	4	3	2	2	1	2	1	3	1	2	2	1	0	1	1	4	1	3	1	2	2	4	2	2	1	2	5	0.639147	-0.477574
sp|Q96IK1|BOD1_HUMAN	BOD1	BOD1_HUMAN Biorientation of chromosomes in cell division protein 1	369	BOD1_HUMAN	Q96IK1	3	3	3	4	4	3	2	4	2	2	4	0	1	2	2	1	2	1	2	2	2	2	3	4	2	2	3	1	3	3	3	3	2	2	3	3	4	3	3	2	3	8	0.23957	-0.00682777
sp|Q9UPQ0-3|LIMC1_HUMAN	LIMCH1	LIMC1_HUMAN Isoform 3 of LIM and calponin homology domains-containing protein 1	369	LIMC1_HUMAN	Q9UPQ0-3	18	25	22	16	21	5	16	16	10	22	23	28	24	31	25	23	34	6	26	14	9	23	27	21	22	26	22	15	22	7	42	19	32	17	24	12	27	21	18	17	30	40	0.585305	-0.612248
sp|Q96QT4|TRPM7_HUMAN	TRPM7	TRPM7_HUMAN Transient receptor potential cation channel subfamily M member 7	370	TRPM7_HUMAN	Q96QT4	1	2	0	5	8	2	8	5	0	4	6	3	4	2	2	5	1	0	2	0	2	5	2	3	2	1	0	0	1	0	4	1	0	3	3	2	9	0	6	7	1	2	-0.128885	0.0675563
sp|Q9BX84|TRPM6_HUMAN	TRPM6	TRPM6_HUMAN Transient receptor potential cation channel subfamily M member 6	370	TRPM6_HUMAN	Q9BX84	0	0	0	1	0	0	0	1	0	1	0	1	1	0	1	0	0	0	0	1	1	1	0	0	0	0	0	0	0	0	0	1	0	0	0	0	0	1	0	0	0	0	NA	NA
sp|Q92673|SORL_HUMAN	SORL1	SORL_HUMAN Sortilin-related receptor	371	SORL_HUMAN	Q92673	18	6	14	24	30	8	15	37	17	8	39	22	11	11	13	17	21	7	5	9	18	28	13	15	26	19	13	20	12	14	21	21	12	19	24	4	26	14	26	12	16	10	0.146296	1.01111
sp|Q9UJP4|KLH21_HUMAN	KLHL21	KLH21_HUMAN Kelch-like protein 21	372	KLH21_HUMAN	Q9UJP4	0	0	2	0	0	0	0	0	0	0	0	0	0	0	0	0	1	0	0	0	0	0	0	0	0	0	0	0	0	0	0	1	0	4	1	0	0	0	0	0	0	0	NA	NA
sp|P78362-2|SRPK2_HUMAN	SRPK2	SRPK2_HUMAN Isoform 2 of SRSF protein kinase 2	373	SRPK2_HUMAN	P78362-2	13	23	18	22	20	10	20	12	13	16	15	10	13	11	13	18	13	9	13	15	14	15	11	8	2	3	8	3	4	3	14	28	10	14	17	10	13	5	19	23	11	10	-0.260051	0.372945
sp|Q96SB4|SRPK1_HUMAN	SRPK1	SRPK1_HUMAN SRSF protein kinase 1	373	SRPK1_HUMAN	Q96SB4	16	15	14	15	20	18	9	13	14	15	10	13	9	12	15	9	7	13	10	9	10	12	13	9	11	13	9	9	14	8	7	17	9	15	8	10	6	7	8	7	10	9	0.224771	-0.0578476
sp|O95782|AP2A1_HUMAN	AP2A1	AP2A1_HUMAN AP-2 complex subunit alpha-1	374	AP2A1_HUMAN	O95782	55	56	59	53	57	56	74	62	41	59	55	47	66	57	41	28	48	35	40	38	33	34	44	33	37	35	31	26	39	34	63	58	28	44	34	35	41	38	39	42	44	49	-0.158489	-0.215408
sp|O94973-2|AP2A2_HUMAN	AP2A2	AP2A2_HUMAN Isoform 2 of AP-2 complex subunit alpha-2	374	AP2A2_HUMAN	O94973-2	22	20	16	30	22	25	26	36	17	22	17	19	20	14	18	12	8	14	20	18	17	20	25	13	15	16	13	9	10	8	29	21	16	26	18	16	11	8	22	20	17	28	-0.205956	-0.537975
sp|Q15293|RCN1_HUMAN	RCN1	RCN1_HUMAN Reticulocalbin-1	375	RCN1_HUMAN	Q15293	35	34	35	29	27	20	32	36	44	37	26	17	51	50	26	21	26	24	46	22	24	22	24	33	24	18	16	19	23	24	47	38	41	26	34	24	24	20	22	21	37	37	1.07501	-0.195803
sp|O15382|BCAT2_HUMAN	BCAT2	BCAT2_HUMAN Branched-chain-amino-acid aminotransferase, mitochondrial	376	BCAT2_HUMAN	O15382	19	19	19	34	30	20	21	25	21	18	19	20	23	25	15	18	17	19	14	10	12	7	10	9	12	11	9	7	12	14	24	22	10	11	13	19	15	9	19	17	19	16	-0.34941	0.190598
sp|P35612|ADDB_HUMAN	ADD2	ADDB_HUMAN Beta-adducin	379	ADDB_HUMAN	P35612	4	6	2	3	12	0	2	4	6	16	12	4	13	13	1	23	19	4	8	5	8	8	2	6	9	2	7	7	7	5	5	6	3	2	10	7	3	4	13	16	6	26	-0.523793	0.629215
sp|P35611-3|ADDA_HUMAN	ADD1	ADDA_HUMAN Isoform 3 of Alpha-adducin	379	ADDA_HUMAN	P35611-3	22	34	22	30	28	18	32	33	19	29	26	30	16	22	19	21	23	14	19	12	14	12	9	22	22	16	21	15	19	13	30	27	12	14	15	22	20	10	20	25	21	34	-0.568423	0.37423
sp|Q9UEY8|ADDG_HUMAN	ADD3	ADDG_HUMAN Gamma-adducin	379	ADDG_HUMAN	Q9UEY8	18	21	13	26	18	18	15	29	11	22	16	16	9	9	17	19	7	12	17	11	14	11	9	19	16	10	8	5	12	9	19	19	13	12	13	12	13	7	16	19	17	18	-0.577077	0.253495
sp|Q9UPZ6|THS7A_HUMAN	THSD7A	THS7A_HUMAN Thrombospondin type-1 domain-containing protein 7A	380	THS7A_HUMAN	Q9UPZ6	0	0	0	0	0	0	1	0	0	2	2	1	1	1	0	0	0	0	0	0	1	0	0	0	0	1	1	0	0	0	0	0	0	3	0	1	1	7	2	2	1	5	NA	NA
sp|Q9UIW2|PLXA1_HUMAN	PLXNA1	PLXA1_HUMAN Plexin-A1	381	PLXA1_HUMAN	Q9UIW2	18	16	17	19	23	16	32	32	11	24	23	23	18	14	15	14	23	13	22	14	19	16	23	26	22	17	9	9	11	19	23	26	15	22	16	24	18	20	24	26	17	12	-0.17046	0.486981
sp|Q9HCM2|PLXA4_HUMAN	PLXNA4	PLXA4_HUMAN Plexin-A4	381	PLXA4_HUMAN	Q9HCM2	0	0	1	0	0	1	0	0	2	1	0	0	0	0	0	0	0	1	1	0	0	0	0	0	0	0	0	0	0	1	1	1	0	6	0	0	1	0	0	0	0	0	NA	NA
sp|O75051|PLXA2_HUMAN	PLXNA2	PLXA2_HUMAN Plexin-A2	381	PLXA2_HUMAN	O75051	9	0	0	2	5	3	10	7	0	4	12	11	11	6	1	9	19	4	2	0	3	0	2	1	3	1	0	0	0	0	1	0	0	6	0	3	4	1	4	6	2	0	-0.117246	1.78104
sp|P51805|PLXA3_HUMAN	PLXNA3	PLXA3_HUMAN Plexin-A3	381	PLXA3_HUMAN	P51805	0	0	1	2	0	2	3	2	2	1	6	4	3	0	3	2	2	2	1	1	1	0	0	0	1	1	0	0	0	2	0	3	0	1	2	1	0	1	2	3	3	1	NA	NA
sp|Q9UBV2|SE1L1_HUMAN	SEL1L	SE1L1_HUMAN Protein sel-1 homolog 1	383	SE1L1_HUMAN	Q9UBV2	20	23	22	27	20	22	25	28	17	25	16	13	21	10	11	13	20	13	17	14	14	13	16	13	15	19	14	12	11	17	17	26	11	11	13	11	12	15	16	16	12	20	-0.086663	0.525399
sp|P30038|AL4A1_HUMAN	ALDH4A1	AL4A1_HUMAN Delta-1-pyrroline-5-carboxylate dehydrogenase, mitochondrial	384	AL4A1_HUMAN	P30038	27	49	26	30	41	27	37	38	29	32	32	36	23	23	42	23	31	23	28	19	23	18	19	17	26	39	25	28	28	26	28	27	25	10	24	23	25	20	24	20	34	34	0.500129	0.582492
sp|Q8IVT2|MISP_HUMAN	MISP	MISP_HUMAN Mitotic interactor and substrate of PLK1	385	MISP_HUMAN	Q8IVT2	8	12	22	50	24	30	30	57	30	38	56	32	32	38	17	19	26	31	29	30	37	25	26	12	15	21	21	28	30	15	48	25	28	20	13	21	42	19	28	21	31	33	-0.819196	-0.495936
sp|O95071|UBR5_HUMAN	UBR5	UBR5_HUMAN E3 ubiquitin-protein ligase UBR5	385	UBR5_HUMAN	O95071	52	40	37	64	70	42	47	63	35	42	45	47	43	41	40	36	44	31	33	40	34	43	36	31	20	22	18	20	20	20	35	46	31	46	37	42	44	19	59	58	45	29	0.0701092	0.176969
sp|Q9BZL4|PP12C_HUMAN	PPP1R12C	PP12C_HUMAN Protein phosphatase 1 regulatory subunit 12C	386	PP12C_HUMAN	Q9BZL4	8	7	1	7	12	8	14	9	5	7	14	10	11	10	4	15	10	8	18	8	11	9	10	20	17	19	13	14	10	9	24	8	16	14	23	9	9	9	14	16	8	28	0.437416	-0.0955341
sp|Q9BZL4-3|PP12C_HUMAN	PPP1R12C	PP12C_HUMAN Isoform 3 of Protein phosphatase 1 regulatory subunit 12C	386	PP12C_HUMAN	Q9BZL4-3	1	0	1	0	0	0	0	0	0	0	1	1	1	1	1	0	1	1	1	1	0	0	0	1	0	1	1	0	0	0	1	0	0	2	0	0	1	0	1	1	1	2	0.0840109	0.195572
sp|O14974-4|MYPT1_HUMAN	PPP1R12A	MYPT1_HUMAN Isoform 4 of Protein phosphatase 1 regulatory subunit 12A	386	MYPT1_HUMAN	O14974-4	42	50	45	47	46	38	43	66	45	53	50	55	50	47	46	49	50	42	44	40	35	40	37	47	45	41	36	34	32	34	69	53	46	31	49	41	36	42	47	35	39	71	-0.321772	-0.313313
sp|O60237|MYPT2_HUMAN	PPP1R12B	MYPT2_HUMAN Protein phosphatase 1 regulatory subunit 12B	386	MYPT2_HUMAN	O60237	0	1	0	2	0	1	3	1	1	2	3	6	2	3	1	4	4	2	5	3	2	4	2	5	1	3	1	2	1	1	6	3	3	4	2	3	5	1	8	10	3	6	NA	NA
tr|H0YHI8|H0YHI8_HUMAN	PPP1R12A	H0YHI8_HUMAN Protein phosphatase 1 regulatory subunit 12A (Fragment)	386	H0YHI8_HUMAN	H0YHI8	3	4	6	2	3	2	3	1	1	2	2	4	1	2	2	5	4	5	2	2	2	2	1	1	1	2	1	3	1	0	4	3	2	1	1	1	2	0	3	2	2	4	-0.269431	-0.388931
sp|P67809|YBOX1_HUMAN	YBX1	YBOX1_HUMAN Nuclease-sensitive element-binding protein 1	387	YBOX1_HUMAN	P67809	37	36	48	35	33	38	38	43	25	36	39	46	15	24	40	23	21	32	33	27	28	38	27	28	31	43	35	29	31	12	47	21	32	42	37	41	42	21	24	43	26	63	0.195474	-0.0302734
sp|Q9Y2T7|YBOX2_HUMAN	YBX2	YBOX2_HUMAN Y-box-binding protein 2	387	YBOX2_HUMAN	Q9Y2T7	1	0	2	10	4	4	4	5	5	5	3	4	6	2	4	1	0	0	2	6	5	0	0	2	6	6	5	6	0	0	0	4	1	1	5	6	3	0	5	1	1	8	-0.0874848	-0.14982
sp|P16989|YBOX3_HUMAN	YBX3	YBOX3_HUMAN Y-box-binding protein 3	387	YBOX3_HUMAN	P16989	26	33	59	36	43	23	24	46	21	38	28	41	28	25	24	24	27	28	24	18	20	22	18	24	19	34	24	34	16	14	38	28	19	11	17	25	20	9	21	21	28	45	0.37461	-0.327452
sp|P16989-2|YBOX3_HUMAN	YBX3	YBOX3_HUMAN Isoform 2 of Y-box-binding protein 3	387	YBOX3_HUMAN	P16989-2	2	2	2	3	2	2	4	4	3	3	6	5	5	4	4	2	3	0	2	2	3	1	1	2	2	4	2	3	1	1	3	2	3	1	4	3	3	3	0	4	1	4	0.854651	-0.326986
sp|Q5R3I4|TTC38_HUMAN	TTC38	TTC38_HUMAN Tetratricopeptide repeat protein 38	388	TTC38_HUMAN	Q5R3I4	8	12	0	12	4	7	2	4	1	5	4	5	0	0	1	5	0	0	8	4	4	1	2	5	3	2	3	3	2	0	5	9	4	7	2	3	5	1	4	6	0	6	0.0196106	-0.481944
sp|Q7Z6I8|CE024_HUMAN	C5orf24	CE024_HUMAN UPF0461 protein C5orf24	389	CE024_HUMAN	Q7Z6I8	2	2	2	8	5	5	5	7	5	4	5	2	3	2	3	6	5	2	5	5	5	6	5	3	3	4	4	5	5	4	5	6	2	6	8	3	1	6	3	3	4	6	-0.112451	-0.0498478
sp|Q92805|GOGA1_HUMAN	GOLGA1	GOGA1_HUMAN Golgin subfamily A member 1	391	GOGA1_HUMAN	Q92805	16	20	18	27	22	13	27	32	11	12	28	27	20	25	18	11	20	20	17	17	11	19	18	18	13	16	13	11	12	18	25	20	17	16	16	19	17	24	15	15	27	29	-0.358707	0.118219
sp|O43823|AKAP8_HUMAN	AKAP8	AKAP8_HUMAN A-kinase anchor protein 8	392	AKAP8_HUMAN	O43823	17	24	22	27	24	13	25	25	17	30	20	22	29	24	21	20	24	22	22	21	16	19	20	19	20	25	23	29	22	15	32	24	18	26	21	20	28	15	20	18	23	36	0.0878166	-0.515721
sp|Q6UWJ1|TMCO3_HUMAN	TMCO3	TMCO3_HUMAN Transmembrane and coiled-coil domain-containing protein 3	393	TMCO3_HUMAN	Q6UWJ1	1	1	2	4	4	4	5	8	4	6	6	3	4	5	3	3	3	4	3	1	1	0	4	0	1	1	1	1	0	3	1	2	1	3	1	3	7	1	8	6	4	3	0.46749	-0.699311
sp|Q6PK04|CC137_HUMAN	CCDC137	CC137_HUMAN Coiled-coil domain-containing protein 137	394	CC137_HUMAN	Q6PK04	14	8	12	16	11	8	17	9	10	11	16	14	15	12	6	8	14	8	5	7	5	9	6	5	2	3	1	6	3	6	10	12	3	4	6	10	10	4	5	9	8	9	0.0906987	0.061084
sp|O60784-2|TOM1_HUMAN	TOM1	TOM1_HUMAN Isoform 2 of Target of Myb protein 1	395	TOM1_HUMAN	O60784-2	9	10	10	11	4	5	9	5	6	6	7	6	9	10	6	5	6	2	11	11	11	10	6	13	11	13	12	11	11	10	15	12	8	10	8	9	7	7	8	7	7	10	0.431883	0.329841
tr|E7EPD0|E7EPD0_HUMAN	TOM1	E7EPD0_HUMAN Target of Myb protein 1	395	E7EPD0_HUMAN	E7EPD0	2	2	1	1	1	1	1	1	1	0	1	2	0	1	1	0	1	2	1	1	1	1	1	1	1	1	1	1	0	1	1	0	0	2	1	1	1	1	1	1	1	1	0.178961	0.545802
sp|Q674X7-3|KAZRN_HUMAN	KAZN	KAZRN_HUMAN Isoform 3 of Kazrin	396	KAZRN_HUMAN	Q674X7-3	0	0	0	0	0	0	0	0	0	0	1	2	0	0	0	0	0	0	0	0	0	1	1	0	1	0	0	1	0	0	1	0	0	2	1	0	0	0	0	0	0	1	NA	NA
sp|Q674X7|KAZRN_HUMAN	KAZN	KAZRN_HUMAN Kazrin	396	KAZRN_HUMAN	Q674X7	2	3	0	1	0	1	0	0	0	1	3	4	2	1	2	6	1	2	3	4	4	3	2	8	1	4	3	2	0	2	6	1	2	2	4	1	2	2	2	8	2	4	-0.07593	-0.0738242
sp|Q1ED39|KNOP1_HUMAN	KNOP1	KNOP1_HUMAN Lysine-rich nucleolar protein 1	397	KNOP1_HUMAN	Q1ED39	13	19	14	19	13	12	12	12	14	15	14	18	19	12	16	14	16	16	11	8	12	9	12	11	10	10	6	7	5	15	14	13	5	12	5	20	19	8	7	9	14	10	-0.430876	0.244236
sp|Q9Y573|IPP_HUMAN	IPP	IPP_HUMAN Actin-binding protein IPP	398	IPP_HUMAN	Q9Y573	0	1	0	0	0	0	1	0	2	0	0	2	0	0	0	0	0	0	0	0	0	0	0	1	0	0	0	0	0	1	0	0	0	0	0	2	0	0	0	1	0	0	NA	NA
sp|P12270|TPR_HUMAN	TPR	TPR_HUMAN Nucleoprotein TPR	399	TPR_HUMAN	P12270	151	197	163	178	166	133	172	199	132	168	147	142	173	182	158	121	145	146	120	93	88	88	86	101	99	119	112	90	97	110	195	143	94	112	96	139	137	101	96	117	178	207	-0.0920977	-0.245953
sp|Q15154-2|PCM1_HUMAN	PCM1	PCM1_HUMAN Isoform 2 of Pericentriolar material 1 protein	399	PCM1_HUMAN	Q15154-2	51	40	35	37	46	32	36	47	26	23	30	28	24	36	29	48	21	30	41	37	45	45	31	32	47	33	34	30	30	38	57	44	46	28	43	38	29	38	52	36	46	62	0.120812	0.118727
tr|E7ETA6|E7ETA6_HUMAN	PCM1	E7ETA6_HUMAN Pericentriolar material 1 protein	399	E7ETA6_HUMAN	E7ETA6	5	1	3	2	3	1	4	1	0	1	4	2	4	2	4	2	2	2	1	2	1	3	1	1	3	2	3	2	1	1	4	2	0	2	1	4	3	1	1	3	3	0	-0.0369344	0.0948704
sp|Q08357|S20A2_HUMAN	SLC20A2	S20A2_HUMAN Sodium-dependent phosphate transporter 2	400	S20A2_HUMAN	Q08357	7	3	4	3	5	2	6	2	6	9	9	8	5	3	3	1	2	2	3	4	7	5	5	4	4	4	3	3	3	1	4	4	4	3	4	4	3	2	5	8	3	3	0.50951	0.904647
sp|Q8WUM9|S20A1_HUMAN	SLC20A1	S20A1_HUMAN Sodium-dependent phosphate transporter 1	400	S20A1_HUMAN	Q8WUM9	8	2	12	4	7	1	5	6	3	2	7	7	3	0	0	2	5	3	4	6	4	2	4	6	4	3	6	2	3	6	1	14	3	6	1	5	4	6	1	9	5	5	-0.476869	1.12545
sp|P16383|GCFC2_HUMAN	GCFC2	GCFC2_HUMAN GC-rich sequence DNA-binding factor 2	401	GCFC2_HUMAN	P16383	5	12	8	17	20	2	13	11	3	9	9	5	7	8	7	6	7	6	9	8	6	9	5	6	10	6	4	4	0	0	9	11	3	8	3	6	7	3	12	15	5	8	-0.0715527	0.424577
sp|Q6VMQ6|MCAF1_HUMAN	ATF7IP	MCAF1_HUMAN Activating transcription factor 7-interacting protein 1	402	MCAF1_HUMAN	Q6VMQ6	22	16	18	12	15	7	4	14	13	12	8	15	13	13	7	12	13	13	17	17	12	24	20	14	15	18	22	15	18	19	30	11	9	17	22	13	6	17	26	27	11	33	-0.0749184	-0.141817
sp|Q86VQ0|LCA5_HUMAN	LCA5	LCA5_HUMAN Lebercilin	403	LCA5_HUMAN	Q86VQ0	0	1	0	0	0	0	0	0	0	0	0	1	1	0	0	0	0	0	1	0	0	2	0	0	0	0	0	0	0	0	0	0	0	0	0	2	1	0	0	1	0	1	NA	NA
sp|P27482|CALL3_HUMAN	CALML3	CALL3_HUMAN Calmodulin-like protein 3	404	CALL3_HUMAN	P27482	2	4	1	4	1	2	2	1	1	1	2	0	0	0	1	2	6	3	2	2	1	1	0	1	1	1	1	1	0	0	3	2	1	5	1	3	0	0	2	1	3	3	0.894514	-0.157705
tr|H0Y7A7|H0Y7A7_HUMAN	CALM2	H0Y7A7_HUMAN Calmodulin (Fragment)	404	H0Y7A7_HUMAN	H0Y7A7	6	2	6	5	6	3	4	8	3	6	8	11	6	7	6	11	9	11	20	15	13	17	15	12	6	12	8	8	16	4	7	6	17	43	15	9	11	7	9	10	9	9	1.10666	0.000159746
sp|P02585|TNNC2_HUMAN	TNNC2	TNNC2_HUMAN Troponin C, skeletal muscle	404	TNNC2_HUMAN	P02585	1	1	0	1	1	0	1	1	0	0	2	1	0	0	1	0	0	1	1	0	0	1	1	1	2	1	1	1	0	0	2	0	1	1	0	0	0	1	1	1	1	3	0.402495	-0.0526649
sp|Q96HA1|P121A_HUMAN	POM121	P121A_HUMAN Nuclear envelope pore membrane protein POM 121	405	P121A_HUMAN	Q96HA1	20	16	14	14	20	16	19	24	17	20	13	14	15	15	12	12	19	13	10	11	7	19	6	17	17	13	22	15	13	13	16	19	12	10	14	9	10	9	15	12	12	14	-0.416829	0.120553
sp|A8CG34|P121C_HUMAN	POM121C	P121C_HUMAN Nuclear envelope pore membrane protein POM 121C	405	P121C_HUMAN	A8CG34	6	3	3	6	3	2	4	4	3	4	4	4	4	2	1	6	6	1	2	3	4	7	6	5	5	4	3	2	5	1	4	5	2	5	5	3	4	0	2	4	3	4	-0.452705	0.375962
sp|Q9NWX5|ASB6_HUMAN	ASB6	ASB6_HUMAN Ankyrin repeat and SOCS box protein 6	406	ASB6_HUMAN	Q9NWX5	0	0	1	1	1	1	0	0	0	1	1	1	0	0	0	1	1	0	2	2	1	0	0	3	1	0	0	1	0	0	0	1	1	0	0	1	0	0	3	1	0	0	NA	NA
sp|Q86WN1|FCSD1_HUMAN	FCHSD1	FCSD1_HUMAN FCH and double SH3 domains protein 1	407	FCSD1_HUMAN	Q86WN1	3	2	0	0	1	5	3	4	0	1	4	9	4	7	4	3	1	5	4	4	4	3	4	4	2	0	1	2	3	4	3	1	4	5	4	3	1	4	3	4	3	7	-0.121704	-0.213206
sp|P05164-3|PERM_HUMAN	MPO	PERM_HUMAN Isoform H7 of Myeloperoxidase	408	PERM_HUMAN	P05164-3	0	0	0	0	0	0	0	0	0	0	0	0	0	0	0	0	3	0	10	115	1	9	0	0	0	0	0	0	0	0	5	0	4	0	0	0	0	0	0	0	0	2	NA	NA
sp|P11678|PERE_HUMAN	EPX	PERE_HUMAN Eosinophil peroxidase	408	PERE_HUMAN	P11678	0	0	0	0	1	0	0	0	0	0	0	0	0	0	0	0	0	0	13	1	0	0	0	0	0	0	0	0	0	0	0	0	0	0	0	0	0	0	0	0	0	0	NA	NA
sp|Q9GZP1|NRSN2_HUMAN	NRSN2	NRSN2_HUMAN Neurensin-2	409	NRSN2_HUMAN	Q9GZP1	2	0	0	0	1	2	0	1	2	0	1	2	0	0	1	0	0	0	0	0	0	0	0	0	1	1	0	0	2	2	0	0	0	0	0	1	0	1	1	1	3	0	1.41103	2.12881
sp|P80723|BASP1_HUMAN	BASP1	BASP1_HUMAN Brain acid soluble protein 1	410	BASP1_HUMAN	P80723	27	24	35	18	27	19	40	20	59	44	29	36	45	38	49	35	42	31	14	17	18	17	19	24	34	29	18	15	22	9	53	12	16	10	22	22	30	11	18	22	45	47	-2.31038	-2.411
sp|P47928|ID4_HUMAN	ID4	ID4_HUMAN DNA-binding protein inhibitor ID-4	411	ID4_HUMAN	P47928	0	0	0	0	0	0	0	0	0	0	0	0	0	0	0	1	0	0	0	0	0	0	0	0	0	0	0	0	0	0	0	0	0	0	1	1	0	0	0	3	0	0	NA	NA
sp|Q969T9|WBP2_HUMAN	WBP2	WBP2_HUMAN WW domain-binding protein 2	412	WBP2_HUMAN	Q969T9	12	7	10	14	4	2	8	12	9	7	8	7	1	5	8	6	7	7	7	7	6	12	5	18	12	9	12	5	6	7	13	9	6	8	7	9	6	6	6	11	5	19	0.734216	1.20249
tr|E9PJD7|E9PJD7_HUMAN	CYHR1	E9PJD7_HUMAN Cysteine and histidine-rich protein 1	413	E9PJD7_HUMAN	E9PJD7	2	6	2	6	3	3	3	8	1	3	3	3	0	1	4	2	1	3	3	6	7	6	6	7	8	7	2	3	5	5	3	4	3	3	3	3	5	5	3	2	4	5	0.0685696	0.139889
sp|Q6ZMK1-4|CYHR1_HUMAN	CYHR1	CYHR1_HUMAN Isoform 4 of Cysteine and histidine-rich protein 1	413	CYHR1_HUMAN	Q6ZMK1-4	1	3	2	2	3	3	4	2	1	1	2	4	2	3	1	5	2	6	1	1	2	1	3	3	2	3	1	3	1	2	2	4	0	2	3	1	2	1	1	0	4	2	0.222074	0.0447128
sp|O75569|PRKRA_HUMAN	PRKRA	PRKRA_HUMAN Interferon-inducible double-stranded RNA-dependent protein kinase activator A	414	PRKRA_HUMAN	O75569	15	12	20	22	13	11	16	20	20	14	22	12	8	18	18	11	11	10	10	10	6	5	4	16	11	13	10	15	14	8	21	15	8	8	8	16	14	8	15	14	13	24	0.260067	0.190778
sp|Q8N163|CCAR2_HUMAN	CCAR2	CCAR2_HUMAN Cell cycle and apoptosis regulator protein 2	415	CCAR2_HUMAN	Q8N163	59	69	54	58	71	53	49	53	57	52	64	63	62	49	45	52	49	53	49	36	42	52	48	35	46	36	39	41	35	36	71	70	46	45	49	61	58	28	64	59	62	72	0.0132144	-0.402947
sp|Q3KQV9|UAP1L_HUMAN	UAP1L1	UAP1L_HUMAN UDP-N-acetylhexosamine pyrophosphorylase-like protein 1	417	UAP1L_HUMAN	Q3KQV9	23	17	22	13	8	15	19	21	7	12	9	5	6	14	6	7	6	6	18	16	11	11	10	15	17	16	5	14	7	8	15	23	8	12	15	10	8	8	13	15	5	25	-0.759209	0.478987
sp|Q16222|UAP1_HUMAN	UAP1	UAP1_HUMAN UDP-N-acetylhexosamine pyrophosphorylase	417	UAP1_HUMAN	Q16222	20	45	46	29	24	23	33	21	12	9	10	9	5	6	14	10	8	11	22	9	6	12	16	18	11	8	12	9	8	21	23	15	9	18	13	9	5	5	27	17	7	26	-0.0806532	-0.419092
sp|A0AVF1|TTC26_HUMAN	TTC26	TTC26_HUMAN Tetratricopeptide repeat protein 26	418	TTC26_HUMAN	A0AVF1	1	1	3	4	3	1	1	7	0	2	4	1	0	1	0	3	1	0	5	1	1	1	3	3	3	1	0	0	0	0	0	2	2	8	0	5	2	0	4	6	0	1	-0.172066	0.339446
sp|P55884-2|EIF3B_HUMAN	EIF3B	EIF3B_HUMAN Isoform 2 of Eukaryotic translation initiation factor 3 subunit B	419	EIF3B_HUMAN	P55884-2	68	69	63	71	51	47	74	60	38	45	39	46	41	37	38	43	44	43	36	28	27	31	29	29	31	29	23	17	21	24	41	57	32	43	30	37	43	23	41	44	37	45	0.110556	-0.308243
sp|P35240|MERL_HUMAN	NF2	MERL_HUMAN Merlin	420	MERL_HUMAN	P35240	14	6	9	16	9	11	15	11	14	8	9	15	11	16	8	10	12	7	5	6	7	11	10	11	6	3	4	3	3	6	10	9	9	10	8	7	10	7	12	12	9	3	-0.307343	-0.223923
sp|Q12999|TSN31_HUMAN	TSPAN31	TSN31_HUMAN Tetraspanin-31	420	TSN31_HUMAN	Q12999	1	4	3	3	2	1	4	2	2	2	4	4	1	0	1	1	1	2	3	3	2	0	1	4	3	2	2	3	1	2	3	2	3	1	3	3	3	2	2	2	4	2	1.23778	-0.0820714
sp|O95857|TSN13_HUMAN	TSPAN13	TSN13_HUMAN Tetraspanin-13	420	TSN13_HUMAN	O95857	2	0	2	2	2	1	2	0	1	2	0	2	2	2	1	2	2	2	2	2	2	1	0	1	2	0	1	1	1	1	1	1	2	0	1	1	0	1	0	1	3	0	0.444063	0.0719752
sp|Q14680-6|MELK_HUMAN	MELK	MELK_HUMAN Isoform 6 of Maternal embryonic leucine zipper kinase	420	MELK_HUMAN	Q14680-6	6	3	4	4	4	2	1	6	3	0	2	4	2	3	4	5	4	2	2	0	1	3	3	4	3	2	1	1	1	1	1	3	0	1	2	3	4	1	4	2	2	1	0.0576599	-0.508234
sp|Q14680-2|MELK_HUMAN	MELK	MELK_HUMAN Isoform 2 of Maternal embryonic leucine zipper kinase	420	MELK_HUMAN	Q14680-2	1	0	0	1	0	0	0	0	0	0	0	0	0	0	0	0	1	0	2	0	0	0	0	1	1	1	1	1	0	0	0	0	0	0	1	0	0	0	1	1	0	0	0.139546	0.287367
sp|Q8IZ83|A16A1_HUMAN	ALDH16A1	A16A1_HUMAN Aldehyde dehydrogenase family 16 member A1	421	A16A1_HUMAN	Q8IZ83	11	14	7	16	11	13	6	21	5	13	10	10	7	6	7	7	7	7	11	10	9	14	8	5	10	11	7	5	9	9	20	17	12	13	10	10	11	10	13	14	10	18	0.715651	-0.00264753
sp|Q14692|BMS1_HUMAN	BMS1	BMS1_HUMAN Ribosome biogenesis protein BMS1 homolog	422	BMS1_HUMAN	Q14692	34	34	42	49	39	32	26	54	48	39	26	28	31	16	21	21	23	30	17	26	24	23	27	20	13	19	11	13	18	21	11	36	20	28	26	17	23	12	25	36	22	13	-0.0867232	0.185851
sp|Q86UR5|RIMS1_HUMAN	RIMS1	RIMS1_HUMAN Regulating synaptic membrane exocytosis protein 1	422	RIMS1_HUMAN	Q86UR5	1	0	0	0	0	0	1	1	0	0	0	0	1	0	0	0	0	0	0	0	0	0	0	0	0	0	0	0	0	0	0	0	0	0	0	0	0	1	0	0	0	0	0.523928	-0.114018
sp|Q9UJD0|RIMS3_HUMAN	RIMS3	RIMS3_HUMAN Regulating synaptic membrane exocytosis protein 3	422	RIMS3_HUMAN	Q9UJD0	0	0	0	0	1	0	0	0	0	0	0	0	0	0	0	0	0	0	0	0	0	0	0	1	0	0	2	0	0	0	0	0	0	0	5	0	0	0	2	0	0	0	NA	NA
sp|Q12929|EPS8_HUMAN	EPS8	EPS8_HUMAN Epidermal growth factor receptor kinase substrate 8	423	EPS8_HUMAN	Q12929	22	25	25	26	17	21	24	28	19	20	30	30	21	14	11	17	12	14	17	13	19	13	15	16	16	18	13	15	13	12	21	34	12	14	15	11	17	15	12	18	12	15	-0.513998	0.245423
sp|P46821|MAP1B_HUMAN	MAP1B	MAP1B_HUMAN Microtubule-associated protein 1B	424	MAP1B_HUMAN	P46821	117	115	96	90	109	77	110	79	58	98	84	57	80	133	102	163	81	58	76	94	76	96	80	89	81	70	108	69	75	73	136	101	87	117	121	64	64	89	77	77	99	160	-1.45115	-0.597749
sp|P78559|MAP1A_HUMAN	MAP1A	MAP1A_HUMAN Microtubule-associated protein 1A	424	MAP1A_HUMAN	P78559	10	9	14	3	20	2	8	8	1	10	3	4	3	9	29	14	12	5	39	53	30	17	15	46	49	9	42	47	6	11	46	14	13	40	49	36	3	15	41	67	2	72	-0.746869	-0.0749028
sp|P55263|ADK_HUMAN	ADK	ADK_HUMAN Adenosine kinase	425	ADK_HUMAN	P55263	24	31	23	26	24	18	29	31	15	26	17	20	21	25	13	25	22	25	25	26	18	22	14	21	15	12	11	12	12	9	34	21	14	17	26	17	21	16	17	23	17	35	0.928111	-0.702578
sp|Q14554|PDIA5_HUMAN	PDIA5	PDIA5_HUMAN Protein disulfide-isomerase A5	427	PDIA5_HUMAN	Q14554	22	19	8	20	23	18	17	30	14	20	25	22	17	20	22	18	23	16	10	12	14	12	9	10	11	12	10	7	7	9	24	20	10	10	17	13	15	11	13	16	13	19	-0.418824	0.372943
sp|P25391|LAMA1_HUMAN	LAMA1	LAMA1_HUMAN Laminin subunit alpha-1	429	LAMA1_HUMAN	P25391	3	13	5	5	12	0	4	4	0	3	1	0	3	4	6	54	1	5	1	2	10	10	3	9	0	3	7	2	2	1	3	2	8	2	21	0	0	1	1	4	1	3	-0.0585868	0.646788
sp|P24043|LAMA2_HUMAN	LAMA2	LAMA2_HUMAN Laminin subunit alpha-2	429	LAMA2_HUMAN	P24043	1	0	0	2	0	0	0	1	0	1	0	0	2	3	0	0	1	0	0	0	1	1	1	1	0	0	0	0	1	2	1	2	0	1	1	3	0	0	1	19	0	0	-0.395129	-0.0951473
sp|Q2NKX8|ERC6L_HUMAN	ERCC6L	ERC6L_HUMAN DNA excision repair protein ERCC-6-like	430	ERC6L_HUMAN	Q2NKX8	26	16	21	22	10	11	12	11	3	0	7	10	6	9	9	14	5	5	12	14	8	13	11	15	9	9	8	7	8	6	16	11	9	15	10	11	5	8	24	26	14	19	-0.249155	0.116459
sp|Q3T8J9|GON4L_HUMAN	GON4L	GON4L_HUMAN GON-4-like protein	431	GON4L_HUMAN	Q3T8J9	6	5	4	9	9	4	1	7	4	5	6	8	9	5	13	5	7	8	8	9	2	20	4	15	9	5	8	4	3	4	3	8	9	14	12	5	6	3	14	15	8	6	0.166654	-0.307075
sp|Q9H869-9|YYAP1_HUMAN	YY1AP1	YYAP1_HUMAN Isoform 9 of YY1-associated protein 1	431	YYAP1_HUMAN	Q9H869-9	0	2	1	2	0	1	0	3	0	0	1	1	2	0	0	0	0	0	1	1	1	0	0	5	2	1	3	2	3	0	1	1	0	0	1	1	0	1	2	2	0	1	NA	NA
sp|O00512|BCL9_HUMAN	BCL9	BCL9_HUMAN B-cell CLL/lymphoma 9 protein	432	BCL9_HUMAN	O00512	3	3	6	7	3	0	0	2	5	0	6	5	3	2	7	4	3	3	12	7	4	7	1	12	8	3	7	5	7	11	9	4	7	5	10	9	6	2	8	13	6	11	-0.0692188	0.618165
sp|Q96HA7|TONSL_HUMAN	TONSL	TONSL_HUMAN Tonsoku-like protein	433	TONSL_HUMAN	Q96HA7	6	7	8	12	11	6	7	11	6	5	7	12	5	8	9	6	7	6	10	15	9	11	11	15	9	8	10	4	2	2	11	5	5	7	12	11	5	9	8	14	12	13	-0.110673	-0.517014
sp|Q8N2S1|LTBP4_HUMAN	LTBP4	LTBP4_HUMAN Latent-transforming growth factor beta-binding protein 4	434	LTBP4_HUMAN	Q8N2S1	0	0	0	0	1	1	0	0	0	0	7	4	4	7	3	1	1	0	1	4	1	1	6	5	16	7	12	9	6	4	4	0	6	0	7	11	8	3	7	7	2	9	NA	NA
sp|Q8N2S1-2|LTBP4_HUMAN	LTBP4	LTBP4_HUMAN Isoform 2 of Latent-transforming growth factor beta-binding protein 4	434	LTBP4_HUMAN	Q8N2S1-2	0	0	0	0	0	0	0	0	0	0	3	1	1	0	0	0	0	0	0	0	1	0	0	0	1	0	0	0	0	1	1	0	0	0	1	0	0	0	0	1	0	0	NA	NA
sp|Q14767|LTBP2_HUMAN	LTBP2	LTBP2_HUMAN Latent-transforming growth factor beta-binding protein 2	434	LTBP2_HUMAN	Q14767	0	0	0	0	0	0	0	0	0	0	0	4	0	0	0	0	0	0	0	0	0	1	1	2	1	3	1	1	0	5	0	0	0	1	0	1	0	1	0	0	0	0	NA	NA
sp|Q08211|DHX9_HUMAN	DHX9	DHX9_HUMAN ATP-dependent RNA helicase A	435	DHX9_HUMAN	Q08211	127	109	137	136	154	98	165	159	129	173	114	132	125	103	98	98	132	91	88	72	55	80	69	71	54	61	63	58	55	60	92	120	51	87	76	110	89	43	79	92	96	104	0.053556	-0.101736
sp|P14543|NID1_HUMAN	NID1	NID1_HUMAN Nidogen-1	437	NID1_HUMAN	P14543	5	21	7	9	2	4	20	3	5	5	7	5	6	5	7	23	3	2	12	5	17	15	6	20	6	12	14	3	5	7	25	9	6	12	21	4	3	10	4	15	3	13	-0.772621	-0.850824
sp|Q14112|NID2_HUMAN	NID2	NID2_HUMAN Nidogen-2	437	NID2_HUMAN	Q14112	2	4	0	0	0	0	1	0	0	0	0	0	6	0	32	1	0	6	6	2	1	4	20	18	4	0	3	0	0	7	6	0	9	4	4	2	2	13	17	9	0	0	-0.464627	-0.725844
sp|P98155|VLDLR_HUMAN	VLDLR	VLDLR_HUMAN Very low-density lipoprotein receptor	437	VLDLR_HUMAN	P98155	18	8	4	6	11	0	11	7	2	6	11	10	10	6	18	9	13	9	6	19	15	11	14	14	10	8	17	13	4	14	13	5	9	11	15	6	7	8	13	16	9	13	-0.484039	0.0808094
sp|P01130|LDLR_HUMAN	LDLR	LDLR_HUMAN Low-density lipoprotein receptor	437	LDLR_HUMAN	P01130	10	15	14	11	13	18	14	24	11	12	21	12	17	24	22	16	16	16	19	10	13	14	11	8	10	18	9	10	18	12	21	9	10	15	7	16	18	16	16	20	19	29	0.0549779	-0.841775
sp|Q14114|LRP8_HUMAN	LRP8	LRP8_HUMAN Low-density lipoprotein receptor-related protein 8	437	LRP8_HUMAN	Q14114	8	2	2	3	5	6	4	8	5	1	5	1	2	4	3	1	8	4	9	11	5	3	3	10	4	10	10	1	3	6	8	2	4	12	5	4	3	2	5	9	8	4	-0.159475	0.633614
sp|Q16787|LAMA3_HUMAN	LAMA3	LAMA3_HUMAN Laminin subunit alpha-3	438	LAMA3_HUMAN	Q16787	0	12	5	1	23	11	10	25	11	17	23	45	25	32	8	6	10	13	0	3	24	25	15	8	22	54	1	14	23	7	42	23	1	21	29	38	28	19	20	12	10	0	NA	NA
sp|Q16787-1|LAMA3_HUMAN	LAMA3	LAMA3_HUMAN Isoform 1 of Laminin subunit alpha-3	438	LAMA3_HUMAN	Q16787-1	0	0	0	0	0	0	0	0	0	0	0	0	0	0	0	0	0	0	0	0	1	1	0	0	0	0	0	0	0	0	1	0	0	0	0	0	0	0	0	0	0	0	NA	NA
sp|O15230|LAMA5_HUMAN	LAMA5	LAMA5_HUMAN Laminin subunit alpha-5	438	LAMA5_HUMAN	O15230	43	33	12	41	54	44	64	62	25	34	63	74	92	45	101	26	34	53	23	9	25	54	64	31	33	27	11	15	35	33	33	19	11	31	47	35	70	34	50	46	43	34	-0.310657	-0.340307
sp|Q92817|EVPL_HUMAN	EVPL	EVPL_HUMAN Envoplakin	439	EVPL_HUMAN	Q92817	15	32	21	65	62	21	83	98	82	48	88	103	92	46	63	31	40	54	17	40	38	46	39	42	62	54	24	32	58	49	92	32	27	46	18	47	77	41	71	41	66	69	-0.44398	-0.859515
tr|B8ZZW7|B8ZZW7_HUMAN	PTMA	B8ZZW7_HUMAN Thymosin alpha-1	440	B8ZZW7_HUMAN	B8ZZW7	13	19	13	17	16	27	12	23	9	20	9	14	7	20	6	23	15	14	12	16	15	9	11	19	15	13	16	11	16	9	18	15	16	22	24	7	10	16	11	9	7	18	1.30407	-0.435433
sp|P10588|NR2F6_HUMAN	NR2F6	NR2F6_HUMAN Nuclear receptor subfamily 2 group F member 6	441	NR2F6_HUMAN	P10588	1	2	1	5	4	5	2	5	2	3	6	8	3	2	2	3	7	1	5	3	2	3	1	2	3	3	3	1	2	1	4	3	2	4	2	4	5	0	2	5	3	4	0.782424	-0.58421
sp|P10589|COT1_HUMAN	NR2F1	COT1_HUMAN COUP transcription factor 1	441	COT1_HUMAN	P10589	4	2	3	6	6	9	15	7	4	4	6	7	5	3	7	10	8	6	3	4	3	2	3	3	2	2	4	2	3	4	2	5	2	1	5	9	6	3	5	9	4	3	-0.330098	-1.12751
sp|P24468|COT2_HUMAN	NR2F2	COT2_HUMAN COUP transcription factor 2	441	COT2_HUMAN	P24468	3	2	4	0	3	2	6	3	5	1	1	1	4	3	3	1	2	1	3	3	1	2	1	4	3	1	2	2	4	1	3	5	5	0	6	3	3	1	1	1	2	3	-1.76484	-2.29791
sp|Q9UQ90|SPG7_HUMAN	SPG7	SPG7_HUMAN Paraplegin	442	SPG7_HUMAN	Q9UQ90	12	10	9	17	17	14	14	25	13	21	21	19	11	8	15	11	12	11	12	11	13	10	13	9	11	12	9	15	11	12	11	19	11	17	13	8	16	9	21	25	13	4	-0.0790317	0.335504
sp|Q9UKS6|PACN3_HUMAN	PACSIN3	PACN3_HUMAN Protein kinase C and casein kinase substrate in neurons protein 3	444	PACN3_HUMAN	Q9UKS6	12	13	16	16	14	12	20	17	14	22	21	24	18	11	15	9	16	16	12	9	10	4	7	13	15	12	10	11	10	12	20	13	6	6	8	18	17	12	13	11	14	19	0.922681	0.228315
sp|Q9Y2A7-2|NCKP1_HUMAN	NCKAP1	NCKP1_HUMAN Isoform 2 of Nck-associated protein 1	446	NCKP1_HUMAN	Q9Y2A7-2	36	44	40	53	39	30	55	50	28	52	31	36	18	21	22	37	25	20	31	25	21	23	20	20	24	18	21	13	17	18	16	41	27	27	27	20	19	16	32	37	21	24	0.0359489	0.0964809
sp|P55160|NCKPL_HUMAN	NCKAP1L	NCKPL_HUMAN Nck-associated protein 1-like	446	NCKPL_HUMAN	P55160	0	1	0	0	0	0	0	0	0	0	1	0	2	0	0	2	1	0	12	6	7	8	6	7	1	0	1	0	1	2	10	0	9	0	4	1	0	0	2	12	0	4	NA	NA
sp|P35475|IDUA_HUMAN	IDUA	IDUA_HUMAN Alpha-L-iduronidase	448	IDUA_HUMAN	P35475	1	1	2	6	2	2	4	1	5	12	4	8	5	3	6	3	1	4	6	3	6	10	6	9	7	3	6	3	2	3	2	4	4	6	9	0	1	2	5	4	6	4	0.264245	1.32262
sp|Q07866-6|KLC1_HUMAN	KLC1	KLC1_HUMAN Isoform N of Kinesin light chain 1	449	KLC1_HUMAN	Q07866-6	41	43	41	39	38	32	46	48	29	24	31	38	25	39	33	39	33	33	26	26	19	21	26	34	29	32	33	28	24	20	45	44	22	19	22	36	24	28	24	29	28	48	-0.234456	0.203113
sp|Q9NSK0-3|KLC4_HUMAN	KLC4	KLC4_HUMAN Isoform 3 of Kinesin light chain 4	449	KLC4_HUMAN	Q9NSK0-3	20	18	10	29	18	25	16	20	10	15	14	19	12	11	16	17	20	15	12	19	18	22	12	20	15	19	18	17	15	12	18	18	16	20	22	17	21	11	19	19	13	28	0.167099	0.477577
sp|Q07866-3|KLC1_HUMAN	KLC1	KLC1_HUMAN Isoform G of Kinesin light chain 1	449	KLC1_HUMAN	Q07866-3	0	0	1	0	0	1	1	0	0	0	1	1	0	1	1	1	1	1	1	0	0	0	0	1	2	2	1	0	0	0	2	1	1	0	0	1	1	0	2	2	1	0	NA	NA
sp|Q9H0B6|KLC2_HUMAN	KLC2	KLC2_HUMAN Kinesin light chain 2	449	KLC2_HUMAN	Q9H0B6	18	18	18	27	18	15	14	20	16	15	20	20	15	26	14	21	23	14	20	14	12	14	15	17	14	10	12	17	12	7	25	20	14	15	12	19	19	12	21	22	16	41	0.139056	0.291239
sp|Q6P597-3|KLC3_HUMAN	KLC3	KLC3_HUMAN Isoform 3 of Kinesin light chain 3	449	KLC3_HUMAN	Q6P597-3	3	1	6	4	3	3	6	7	2	6	9	12	9	6	5	8	7	4	2	3	1	3	6	8	6	6	0	3	4	2	5	1	6	3	4	5	8	3	11	11	10	10	1.61774	0.0965025
sp|Q96IL0|APOP1_HUMAN	APOPT1	APOP1_HUMAN Apoptogenic protein 1, mitochondrial	449	APOP1_HUMAN	Q96IL0	0	0	0	1	0	1	0	1	0	0	0	0	0	0	0	1	0	0	0	0	0	0	0	0	0	0	0	0	0	0	0	0	0	0	0	1	3	0	0	1	0	0	NA	NA
sp|Q86VS8|HOOK3_HUMAN	HOOK3	HOOK3_HUMAN Protein Hook homolog 3	450	HOOK3_HUMAN	Q86VS8	21	24	20	17	22	9	26	19	10	10	15	17	12	15	23	13	15	20	22	16	13	19	14	17	19	10	18	10	10	15	20	20	16	17	18	19	14	12	25	15	13	23	-0.210356	0.438
sp|Q9UJC3|HOOK1_HUMAN	HOOK1	HOOK1_HUMAN Protein Hook homolog 1	450	HOOK1_HUMAN	Q9UJC3	18	22	3	26	17	10	8	28	7	12	18	14	6	16	11	21	13	8	11	8	10	16	11	13	13	5	5	9	8	8	7	11	10	17	10	4	16	3	24	17	13	14	1.4437	-0.954801
sp|Q9NW82|WDR70_HUMAN	WDR70	WDR70_HUMAN WD repeat-containing protein 70	451	WDR70_HUMAN	Q9NW82	15	21	14	23	17	8	15	19	6	15	11	18	12	14	26	16	8	13	22	6	9	14	10	16	13	14	15	14	13	7	25	14	18	8	9	16	13	11	19	19	11	33	0.212534	-0.729867
sp|Q9BZD4|NUF2_HUMAN	NUF2	NUF2_HUMAN Kinetochore protein Nuf2	452	NUF2_HUMAN	Q9BZD4	11	14	13	11	7	6	10	16	4	5	10	12	8	8	11	10	5	5	12	5	7	8	6	11	8	6	5	1	5	7	16	10	9	4	8	11	6	4	8	10	9	12	0.358058	-0.717744
sp|Q8N6N7|ACBD7_HUMAN	ACBD7	ACBD7_HUMAN Acyl-CoA-binding domain-containing protein 7	453	ACBD7_HUMAN	Q8N6N7	1	3	2	3	0	0	0	1	0	3	2	1	1	0	2	1	0	0	5	3	3	1	1	7	6	6	6	4	3	1	1	0	6	0	4	1	1	0	0	2	0	3	0.275	0.258785
sp|Q01995|TAGL_HUMAN	TAGLN	TAGL_HUMAN Transgelin	454	TAGL_HUMAN	Q01995	24	30	21	35	14	25	38	22	6	34	16	19	41	19	24	18	29	7	18	32	17	26	21	19	15	19	14	21	26	15	27	21	13	45	18	17	18	19	39	16	14	26	-1.30027	-1.5472
sp|Q9UI15|TAGL3_HUMAN	TAGLN3	TAGL3_HUMAN Transgelin-3	454	TAGL3_HUMAN	Q9UI15	1	0	2	0	0	1	0	1	1	1	0	0	0	0	2	12	10	0	4	0	3	0	5	2	9	0	0	2	0	0	2	0	5	1	2	0	0	1	8	7	0	0	0.415865	-0.505765
sp|P37802|TAGL2_HUMAN	TAGLN2	TAGL2_HUMAN Transgelin-2	454	TAGL2_HUMAN	P37802	80	79	75	88	51	63	77	71	50	51	58	72	66	62	80	88	50	57	65	53	82	63	72	70	75	77	61	68	55	38	157	83	61	95	106	49	59	38	60	85	83	189	0.485831	-0.508498
sp|O14964|HGS_HUMAN	HGS	HGS_HUMAN Hepatocyte growth factor-regulated tyrosine kinase substrate	456	HGS_HUMAN	O14964	37	30	33	28	23	27	25	33	19	23	17	22	26	28	26	25	22	17	24	23	19	24	21	19	15	21	20	19	19	14	37	36	19	22	21	18	20	12	23	29	30	47	-0.0857451	0.14471
sp|P09496-2|CLCA_HUMAN	CLTA	CLCA_HUMAN Isoform Non-brain of Clathrin light chain A	457	CLCA_HUMAN	P09496-2	18	12	16	18	14	17	17	22	12	15	13	14	15	15	15	17	16	15	14	9	16	13	9	12	12	12	10	16	10	12	25	17	17	9	12	11	17	7	13	13	12	27	-0.301544	0.17373
sp|Q96E29|MTER1_HUMAN	MTERFD1	MTER1_HUMAN mTERF domain-containing protein 1, mitochondrial	457	MTER1_HUMAN	Q96E29	5	6	10	10	11	3	8	4	5	6	10	9	4	4	7	5	4	5	11	6	6	5	3	6	8	6	4	3	3	3	5	9	7	7	5	7	11	1	7	5	8	4	-0.132102	0.831862
sp|Q0IIM8|TBC8B_HUMAN	TBC1D8B	TBC8B_HUMAN TBC1 domain family member 8B	457	TBC8B_HUMAN	Q0IIM8	5	6	2	3	4	3	1	3	6	4	3	4	2	1	8	6	4	8	2	3	4	4	1	2	1	1	1	2	2	1	2	4	5	4	1	2	3	0	7	3	4	3	-0.639782	0.0970425
sp|O95759|TBCD8_HUMAN	TBC1D8	TBCD8_HUMAN TBC1 domain family member 8	457	TBCD8_HUMAN	O95759	0	0	0	1	0	0	1	2	0	0	2	1	0	0	0	2	0	2	1	1	0	0	1	1	1	1	0	0	0	0	0	2	1	0	0	0	2	0	2	2	0	0	NA	NA
sp|Q96J42|TXD15_HUMAN	TXNDC15	TXD15_HUMAN Thioredoxin domain-containing protein 15	459	TXD15_HUMAN	Q96J42	1	2	1	3	3	2	4	4	3	3	1	2	0	0	4	2	1	3	3	4	7	4	2	3	1	5	5	5	2	3	5	2	3	3	1	2	2	2	2	2	3	6	0.260513	0.0805654
sp|Q8NEC7|GSTCD_HUMAN	GSTCD	GSTCD_HUMAN Glutathione S-transferase C-terminal domain-containing protein	461	GSTCD_HUMAN	Q8NEC7	7	2	5	9	3	2	6	3	2	2	7	4	1	2	7	10	7	6	5	8	6	6	3	4	3	1	2	2	2	0	3	4	5	6	5	10	3	0	7	4	0	2	-0.0318201	-0.167067
sp|P20962|PTMS_HUMAN	PTMS	PTMS_HUMAN Parathymosin	462	PTMS_HUMAN	P20962	5	22	3	9	8	6	13	8	7	4	4	4	4	5	4	7	3	6	4	9	2	4	3	3	9	5	5	2	4	3	5	5	6	8	3	4	3	5	9	8	4	10	-0.876177	-0.225592
sp|P24385|CCND1_HUMAN	CCND1	CCND1_HUMAN G1/S-specific cyclin-D1	463	CCND1_HUMAN	P24385	5	6	6	4	4	2	5	3	5	1	1	2	4	1	3	5	1	0	6	4	1	5	6	5	4	5	1	0	2	6	2	8	1	3	1	3	3	5	0	3	4	4	-0.370938	-0.685719
sp|P30281|CCND3_HUMAN	CCND3	CCND3_HUMAN G1/S-specific cyclin-D3	463	CCND3_HUMAN	P30281	0	2	0	0	0	0	0	1	0	0	0	0	0	0	1	1	0	0	3	1	1	2	0	2	3	0	3	0	0	0	0	2	2	2	0	0	1	0	2	4	3	3	NA	NA
sp|P30279|CCND2_HUMAN	CCND2	CCND2_HUMAN G1/S-specific cyclin-D2	463	CCND2_HUMAN	P30279	0	0	0	0	0	0	0	0	0	0	0	0	0	0	0	1	0	0	2	1	0	0	0	1	0	0	0	0	0	0	0	0	0	0	1	0	0	0	0	0	0	0	NA	NA
sp|Q03169|TNAP2_HUMAN	TNFAIP2	TNAP2_HUMAN Tumor necrosis factor alpha-induced protein 2	464	TNAP2_HUMAN	Q03169	9	14	5	3	16	16	4	23	10	13	13	25	18	7	16	9	13	14	6	9	11	16	10	13	11	15	6	2	6	16	11	14	7	15	8	12	10	9	12	11	9	15	0.880931	-0.893475
sp|Q13356|PPIL2_HUMAN	PPIL2	PPIL2_HUMAN Peptidyl-prolyl cis-trans isomerase-like 2	465	PPIL2_HUMAN	Q13356	18	18	10	26	12	9	20	17	12	12	9	15	16	9	20	11	14	7	15	10	7	16	10	11	11	8	7	11	8	5	21	13	9	8	14	15	11	9	8	15	21	12	0.19312	-0.10373
sp|Q9NPJ8-3|NXT2_HUMAN	NXT2	NXT2_HUMAN Isoform 3 of NTF2-related export protein 2	467	NXT2_HUMAN	Q9NPJ8-3	2	3	5	3	4	1	7	8	0	4	9	5	3	4	3	2	2	7	2	1	0	1	0	2	8	2	7	5	4	4	5	4	0	3	1	2	4	3	6	4	3	8	0.279478	-0.183374
sp|Q9UKK6|NXT1_HUMAN	NXT1	NXT1_HUMAN NTF2-related export protein 1	467	NXT1_HUMAN	Q9UKK6	8	3	3	2	3	2	3	6	5	3	3	1	2	0	3	2	1	1	4	1	1	2	1	2	1	1	1	1	3	3	5	2	1	2	1	0	0	3	3	0	3	3	-0.254891	-0.211811
sp|Q9NS84|CHST7_HUMAN	CHST7	CHST7_HUMAN Carbohydrate sulfotransferase 7	468	CHST7_HUMAN	Q9NS84	0	0	0	0	0	1	0	0	0	0	0	1	0	0	1	0	1	0	0	0	0	0	1	0	0	0	0	0	0	0	0	0	0	0	0	1	0	0	0	0	0	0	NA	NA
sp|Q9P2B4|CT2NL_HUMAN	CTTNBP2NL	CT2NL_HUMAN CTTNBP2 N-terminal-like protein	469	CT2NL_HUMAN	Q9P2B4	17	13	8	19	16	12	15	12	4	9	14	16	10	11	20	18	17	11	14	20	19	19	19	20	16	17	20	14	17	19	32	23	14	14	18	18	15	17	21	25	18	37	0.289664	-0.302755
sp|Q8WZ74|CTTB2_HUMAN	CTTNBP2	CTTB2_HUMAN Cortactin-binding protein 2	469	CTTB2_HUMAN	Q8WZ74	0	0	0	0	0	1	0	0	0	0	0	0	0	0	2	0	0	0	1	0	0	1	1	2	1	0	1	2	1	0	5	0	2	0	0	0	0	0	4	7	0	2	NA	NA
sp|P11586|C1TC_HUMAN	MTHFD1	C1TC_HUMAN C-1-tetrahydrofolate synthase, cytoplasmic	470	C1TC_HUMAN	P11586	85	111	102	105	93	62	92	109	75	89	67	56	65	85	83	70	69	74	49	63	42	57	53	59	48	61	70	74	71	49	90	99	67	60	63	54	46	44	68	56	67	104	0.121607	0.117252
sp|Q6UB35|C1TM_HUMAN	MTHFD1L	C1TM_HUMAN Monofunctional C1-tetrahydrofolate synthase, mitochondrial	470	C1TM_HUMAN	Q6UB35	29	36	34	45	39	34	32	46	40	45	33	31	39	36	33	29	30	32	31	26	21	22	21	20	12	16	20	21	27	30	38	28	19	21	20	22	28	23	20	18	33	33	0.145166	-1.01068
tr|H0Y327|H0Y327_HUMAN	MTHFD1L	H0Y327_HUMAN Monofunctional C1-tetrahydrofolate synthase, mitochondrial (Fragment)	470	H0Y327_HUMAN	H0Y327	2	1	2	2	2	1	2	2	2	1	2	0	0	0	1	2	1	1	1	1	1	0	0	1	0	1	0	1	1	0	0	1	1	2	0	2	0	0	2	1	1	1	-0.101833	-0.404252
sp|Q9UBW7|ZMYM2_HUMAN	ZMYM2	ZMYM2_HUMAN Zinc finger MYM-type protein 2	472	ZMYM2_HUMAN	Q9UBW7	18	15	12	27	23	23	26	38	17	28	23	29	27	21	27	41	31	18	22	19	12	23	11	14	22	16	15	7	13	6	29	15	13	9	18	27	23	6	26	27	13	22	-0.077385	-0.259503
sp|Q5VZL5|ZMYM4_HUMAN	ZMYM4	ZMYM4_HUMAN Zinc finger MYM-type protein 4	472	ZMYM4_HUMAN	Q5VZL5	32	21	10	21	19	10	22	27	18	16	22	35	23	22	34	13	23	10	20	15	12	24	17	16	20	11	9	10	14	11	23	24	13	20	14	29	28	3	19	26	25	16	0.393472	-0.225208
sp|Q14202|ZMYM3_HUMAN	ZMYM3	ZMYM3_HUMAN Zinc finger MYM-type protein 3	472	ZMYM3_HUMAN	Q14202	21	11	19	19	23	15	14	24	22	18	19	23	19	12	11	17	14	13	21	16	11	22	18	12	15	4	10	11	14	5	13	24	11	8	14	9	13	5	14	20	10	12	0.35885	-0.299115
sp|Q5SVZ6|ZMYM1_HUMAN	ZMYM1	ZMYM1_HUMAN Zinc finger MYM-type protein 1	472	ZMYM1_HUMAN	Q5SVZ6	7	2	0	7	7	1	2	2	2	0	4	5	0	1	3	1	2	8	5	2	3	4	8	2	4	1	1	0	0	0	3	3	0	6	2	5	2	0	8	11	1	0	0.299609	-0.378991
sp|O95789|ZMYM6_HUMAN	ZMYM6	ZMYM6_HUMAN Zinc finger MYM-type protein 6	472	ZMYM6_HUMAN	O95789	0	0	1	0	0	0	0	0	0	0	0	0	0	0	0	0	0	0	1	1	0	1	0	0	1	0	0	0	0	0	0	0	0	0	0	0	1	1	0	0	0	0	NA	NA
sp|Q9UJ78|ZMYM5_HUMAN	ZMYM5	ZMYM5_HUMAN Zinc finger MYM-type protein 5	472	ZMYM5_HUMAN	Q9UJ78	0	0	0	0	0	0	0	0	0	1	1	0	0	0	0	0	1	0	0	1	1	0	1	0	1	1	0	0	0	1	0	0	0	0	1	0	0	0	2	4	0	1	NA	NA
sp|Q09327|MGAT3_HUMAN	MGAT3	MGAT3_HUMAN Beta-1,4-mannosyl-glycoprotein 4-beta-N-acetylglucosaminyltransferase	474	MGAT3_HUMAN	Q09327	0	0	0	1	2	0	0	1	0	0	3	0	0	0	4	1	0	0	0	3	0	0	0	1	5	2	0	0	2	2	0	0	0	0	6	0	0	0	5	0	0	0	NA	NA
sp|Q8WUM4-2|PDC6I_HUMAN	PDCD6IP	PDC6I_HUMAN Isoform 2 of Programmed cell death 6-interacting protein	476	PDC6I_HUMAN	Q8WUM4-2	74	67	80	77	68	59	73	85	45	63	52	54	46	45	57	49	41	56	54	39	39	41	31	52	41	43	47	45	41	29	74	64	36	43	41	41	53	33	44	41	47	94	-0.060162	-0.196303
sp|O60337|MARH6_HUMAN	2021-03-06	MARH6_HUMAN E3 ubiquitin-protein ligase MARCH6	478	MARH6_HUMAN	O60337	3	2	0	2	3	3	2	6	1	3	3	2	4	2	2	1	1	2	0	2	2	2	1	3	2	1	2	2	1	2	1	3	1	2	3	3	2	1	2	4	5	2	0.252511	0.0443567
sp|O94759|TRPM2_HUMAN	TRPM2	TRPM2_HUMAN Transient receptor potential cation channel subfamily M member 2	479	TRPM2_HUMAN	O94759	0	0	1	0	1	0	1	2	0	0	1	1	0	0	0	1	0	1	0	0	2	0	0	0	1	0	0	1	0	0	1	0	0	0	0	0	0	0	2	2	0	0	NA	NA
sp|Q8TD43|TRPM4_HUMAN	TRPM4	TRPM4_HUMAN Transient receptor potential cation channel subfamily M member 4	479	TRPM4_HUMAN	Q8TD43	5	4	1	10	3	12	5	13	3	5	14	14	11	10	11	1	5	7	1	6	4	3	4	3	0	1	0	1	1	4	1	9	1	9	1	6	6	0	9	6	8	1	0.522253	0.199947
sp|Q16514-2|TAF12_HUMAN	TAF12	TAF12_HUMAN Isoform TAFII15 of Transcription initiation factor TFIID subunit 12	479	TAF12_HUMAN	Q16514-2	4	5	1	7	4	1	5	5	3	4	4	3	1	1	3	3	1	3	4	3	2	4	2	3	3	4	2	3	5	4	5	3	5	1	4	5	2	2	3	3	5	6	-0.12472	-0.373014
sp|Q05655|KPCD_HUMAN	PRKCD	KPCD_HUMAN Protein kinase C delta type	480	KPCD_HUMAN	Q05655	34	18	23	24	13	12	21	34	12	21	16	15	4	4	9	14	14	8	14	16	14	14	12	12	8	6	6	3	13	10	26	24	16	15	19	10	12	6	15	18	10	28	-0.092957	0.444306
sp|Q02156|KPCE_HUMAN	PRKCE	KPCE_HUMAN Protein kinase C epsilon type	480	KPCE_HUMAN	Q02156	6	4	2	3	3	1	5	4	0	2	4	9	2	4	2	3	1	0	2	2	0	3	1	1	3	0	1	1	1	0	1	7	2	3	3	3	2	1	3	11	2	2	-0.799887	-0.170736
sp|P17252|KPCA_HUMAN	PRKCA	KPCA_HUMAN Protein kinase C alpha type	480	KPCA_HUMAN	P17252	15	13	12	6	13	6	9	18	14	8	11	11	12	11	8	18	9	9	16	11	13	10	6	10	10	8	13	14	12	11	17	15	9	7	11	11	9	8	15	13	7	14	-1.26544	-0.889184
sp|Q04759|KPCT_HUMAN	PRKCQ	KPCT_HUMAN Protein kinase C theta type	480	KPCT_HUMAN	Q04759	2	3	2	2	1	1	3	3	1	2	1	6	1	0	2	2	2	2	3	1	4	7	0	6	1	1	1	0	2	0	2	1	1	0	1	1	2	0	3	7	1	1	-0.388629	-0.204376
sp|P05771-2|KPCB_HUMAN	PRKCB	KPCB_HUMAN Isoform Beta-II of Protein kinase C beta type	480	KPCB_HUMAN	P05771-2	7	6	2	5	4	4	5	3	2	1	10	8	12	5	6	7	4	4	11	9	9	14	10	9	10	8	4	4	3	5	12	5	8	6	8	5	7	4	8	22	5	10	-1.14169	-0.969034
sp|P24723|KPCL_HUMAN	PRKCH	KPCL_HUMAN Protein kinase C eta type	480	KPCL_HUMAN	P24723	0	0	1	0	3	0	1	0	0	0	1	2	0	0	0	2	1	0	0	0	1	1	0	0	0	0	0	0	0	0	0	2	0	0	0	0	0	0	0	1	0	0	NA	NA
sp|P05129|KPCG_HUMAN	PRKCG	KPCG_HUMAN Protein kinase C gamma type	480	KPCG_HUMAN	P05129	0	5	5	6	2	1	2	2	4	2	1	0	3	0	0	1	0	1	2	2	2	2	2	1	3	1	0	1	0	1	4	2	2	0	2	0	0	1	2	3	0	4	NA	NA
sp|Q1KMD3|HNRL2_HUMAN	HNRNPUL2	HNRL2_HUMAN Heterogeneous nuclear ribonucleoprotein U-like protein 2	481	HNRL2_HUMAN	Q1KMD3	83	94	93	83	81	62	108	93	97	111	77	77	97	91	86	73	70	102	51	57	61	68	64	55	55	69	54	53	72	51	84	74	65	58	85	73	89	37	59	76	81	83	0.844018	-0.0856711
sp|Q96CS2|HAUS1_HUMAN	HAUS1	HAUS1_HUMAN HAUS augmin-like complex subunit 1	483	HAUS1_HUMAN	Q96CS2	8	8	3	8	10	3	7	9	3	5	6	6	3	5	6	5	5	4	8	9	6	7	6	7	5	10	10	9	7	6	11	5	7	3	9	10	7	7	6	6	8	16	-0.199011	-0.342463
sp|Q13751|LAMB3_HUMAN	LAMB3	LAMB3_HUMAN Laminin subunit beta-3	484	LAMB3_HUMAN	Q13751	0	5	0	22	31	43	48	58	22	12	40	52	50	55	31	12	43	28	26	14	36	18	16	27	30	57	12	31	38	28	54	14	11	33	16	79	40	29	35	21	32	20	NA	NA
sp|Q9Y613|FHOD1_HUMAN	FHOD1	FHOD1_HUMAN FH1/FH2 domain-containing protein 1	485	FHOD1_HUMAN	Q9Y613	20	19	30	26	21	14	24	15	9	14	19	19	6	4	12	6	7	5	18	17	13	26	18	22	20	8	6	10	9	11	14	29	13	16	19	17	18	11	16	19	9	14	0.00748664	0.221905
sp|Q9UHB6-4|LIMA1_HUMAN	LIMA1	LIMA1_HUMAN Isoform 4 of LIM domain and actin-binding protein 1	486	LIMA1_HUMAN	Q9UHB6-4	66	85	74	92	69	57	73	93	68	86	57	83	67	76	72	60	75	73	47	54	44	48	48	40	46	63	43	52	51	29	86	77	49	59	48	53	67	31	52	51	60	87	-0.156764	-0.454424
sp|Q9UHB6|LIMA1_HUMAN	LIMA1	LIMA1_HUMAN LIM domain and actin-binding protein 1	486	LIMA1_HUMAN	Q9UHB6	2	3	3	1	2	2	2	2	2	3	2	3	5	3	2	3	4	1	1	1	1	1	0	1	1	2	1	2	4	1	3	5	1	0	1	3	3	2	1	1	2	4	-0.145025	-0.914293
sp|Q9BT23|LIMD2_HUMAN	LIMD2	LIMD2_HUMAN LIM domain-containing protein 2	486	LIMD2_HUMAN	Q9BT23	0	1	2	1	2	0	1	2	0	0	1	1	1	1	1	3	2	3	4	3	4	2	4	3	5	4	4	2	3	1	2	0	2	1	5	1	1	1	3	3	0	2	NA	NA
sp|P78314-3|3BP2_HUMAN	SH3BP2	3BP2_HUMAN Isoform 3 of SH3 domain-binding protein 2	487	3BP2_HUMAN	P78314-3	3	1	1	3	0	0	0	0	0	0	4	4	0	0	0	0	0	0	1	0	3	1	0	4	0	0	0	0	1	0	3	0	3	4	1	0	3	0	2	1	1	1	-0.163389	-0.472609
sp|Q2PZI1|D19L1_HUMAN	DPY19L1	D19L1_HUMAN Probable C-mannosyltransferase DPY19L1	488	D19L1_HUMAN	Q2PZI1	9	6	4	9	11	9	15	12	3	6	9	10	3	2	4	2	2	3	1	3	9	5	3	5	4	2	1	3	3	1	2	14	5	4	5	4	8	3	7	7	6	2	-0.779863	-0.133301
sp|Q9Y3P8|SIT1_HUMAN	SIT1	SIT1_HUMAN Signaling threshold-regulating transmembrane adapter 1	489	SIT1_HUMAN	Q9Y3P8	0	0	0	0	0	0	0	0	0	0	0	0	0	0	0	0	0	0	4	1	0	0	2	0	6	0	1	4	1	0	0	0	0	0	0	0	0	0	2	2	0	0	NA	NA
sp|Q99707|METH_HUMAN	MTR	METH_HUMAN Methionine synthase	490	METH_HUMAN	Q99707	17	13	16	24	9	5	9	8	6	5	4	5	8	11	8	8	4	4	22	3	4	13	12	11	10	6	9	3	2	5	10	20	4	23	15	10	4	6	24	20	6	12	-0.230223	0.179028
tr|F8W8Y7|F8W8Y7_HUMAN	ARMCX4	F8W8Y7_HUMAN Armadillo repeat-containing X-linked protein 4	490	F8W8Y7_HUMAN	F8W8Y7	0	0	0	0	0	0	1	0	0	0	0	1	1	0	0	1	0	0	1	0	0	1	0	4	1	0	4	0	0	0	0	1	1	0	0	1	0	0	2	3	2	0	NA	NA
sp|Q5H9R4|ARMX4_HUMAN	ARMCX4	ARMX4_HUMAN Armadillo repeat-containing X-linked protein 4	490	ARMX4_HUMAN	Q5H9R4	0	0	0	0	0	0	0	0	0	0	0	0	0	0	0	0	0	0	0	0	0	0	0	1	0	0	1	0	0	0	0	0	0	0	0	0	0	0	0	0	0	0	NA	NA
sp|O95425|SVIL_HUMAN	SVIL	SVIL_HUMAN Supervillin	491	SVIL_HUMAN	O95425	35	47	55	32	50	44	55	43	36	45	51	57	58	35	49	28	49	31	35	37	34	32	34	36	45	26	24	37	23	25	40	54	28	34	40	29	36	39	43	38	39	23	-0.18442	0.403386
sp|O95425-2|SVIL_HUMAN	SVIL	SVIL_HUMAN Isoform 2 of Supervillin	491	SVIL_HUMAN	O95425-2	0	0	0	0	0	1	0	0	0	0	1	1	1	0	0	0	0	0	2	0	0	0	0	2	0	1	0	0	0	0	1	0	0	0	0	1	0	0	0	1	0	0	NA	NA
sp|P52739|ZN131_HUMAN	ZNF131	ZN131_HUMAN Zinc finger protein 131	492	ZN131_HUMAN	P52739	0	1	1	2	1	0	2	1	3	2	2	5	3	6	1	6	6	1	0	2	3	9	4	4	6	1	7	2	2	1	4	1	2	3	1	2	3	4	4	3	7	3	NA	NA
sp|Q8WUB8|PHF10_HUMAN	PHF10	PHF10_HUMAN PHD finger protein 10	493	PHF10_HUMAN	Q8WUB8	5	9	8	9	9	7	6	7	7	10	7	7	3	4	6	3	5	4	9	7	8	8	9	12	10	12	10	7	9	4	9	10	9	7	10	4	4	3	9	10	5	10	0.0352904	-0.780652
sp|O15120|PLCB_HUMAN	AGPAT2	PLCB_HUMAN 1-acyl-sn-glycerol-3-phosphate acyltransferase beta	494	PLCB_HUMAN	O15120	3	3	2	5	7	5	5	6	3	5	6	2	3	3	4	2	1	3	4	4	3	3	4	4	3	5	1	2	1	2	3	3	2	3	3	3	4	3	2	0	3	3	0.232426	0.139668
sp|Q9NVR2|INT10_HUMAN	INTS10	INT10_HUMAN Integrator complex subunit 10	495	INT10_HUMAN	Q9NVR2	10	13	3	14	10	14	16	13	5	9	10	12	9	7	9	5	8	7	13	9	10	5	7	4	10	4	5	3	3	1	10	11	5	8	6	4	5	6	10	8	12	4	-0.0984351	-0.00585274
sp|Q9P253|VPS18_HUMAN	VPS18	VPS18_HUMAN Vacuolar protein sorting-associated protein 18 homolog	496	VPS18_HUMAN	Q9P253	21	16	11	17	14	11	18	21	11	21	17	12	12	10	12	12	9	8	12	12	15	13	8	10	4	8	5	4	6	9	8	24	8	11	10	14	13	5	16	12	8	3	-0.475993	0.384429
sp|O75064|DEN4B_HUMAN	DENND4B	DEN4B_HUMAN DENN domain-containing protein 4B	497	DEN4B_HUMAN	O75064	0	0	0	0	1	0	0	0	0	0	2	0	0	0	1	0	0	0	0	0	3	3	2	3	1	2	0	0	1	2	0	1	1	2	0	2	2	1	3	5	0	2	NA	NA
sp|Q9H4H8|FA83D_HUMAN	FAM83D	FA83D_HUMAN Protein FAM83D	497	FA83D_HUMAN	Q9H4H8	4	2	5	3	1	8	3	5	1	0	2	5	2	4	3	1	2	5	2	4	2	1	1	3	3	2	3	1	1	1	2	1	2	3	1	1	3	1	2	5	3	3	0.288733	-0.737487
sp|Q9NPG3|UBN1_HUMAN	UBN1	UBN1_HUMAN Ubinuclein-1	498	UBN1_HUMAN	Q9NPG3	8	4	2	8	11	2	3	7	4	1	15	11	5	2	6	4	6	3	5	6	7	7	6	8	8	3	2	2	5	4	8	5	5	12	7	11	7	5	12	14	5	5	-0.47439	0.422531
sp|Q9H0B8|CRLD2_HUMAN	CRISPLD2	CRLD2_HUMAN Cysteine-rich secretory protein LCCL domain-containing 2	498	CRLD2_HUMAN	Q9H0B8	1	0	0	0	0	0	0	0	0	2	0	0	1	0	0	0	0	0	0	0	1	3	0	0	0	0	0	1	0	0	0	0	0	0	0	1	0	0	0	1	0	0	0.126261	-2.29812
sp|Q52LJ0-2|FA98B_HUMAN	FAM98B	FA98B_HUMAN Isoform 2 of Protein FAM98B	499	FA98B_HUMAN	Q52LJ0-2	16	15	14	11	12	6	15	13	10	12	10	18	19	16	11	8	11	8	8	8	9	11	9	15	8	12	14	10	12	7	14	11	8	11	13	11	12	11	10	10	13	14	0.173981	-0.191263
sp|Q8NCA5|FA98A_HUMAN	FAM98A	FA98A_HUMAN Protein FAM98A	499	FA98A_HUMAN	Q8NCA5	18	19	16	20	18	13	20	23	16	22	17	14	15	19	15	18	17	12	8	9	11	8	7	8	7	8	12	9	7	12	12	18	7	12	9	17	13	16	13	9	13	14	0.282812	-0.238956
sp|Q8IY63|AMOL1_HUMAN	AMOTL1	AMOL1_HUMAN Angiomotin-like protein 1	500	AMOL1_HUMAN	Q8IY63	2	2	3	2	5	5	5	4	2	5	5	13	8	6	5	2	4	1	6	7	3	4	6	9	8	4	8	4	1	9	8	6	5	6	4	7	10	9	5	10	7	12	-0.18588	0.0349153
sp|Q9Y2J4-2|AMOL2_HUMAN	AMOTL2	AMOL2_HUMAN Isoform 2 of Angiomotin-like protein 2	500	AMOL2_HUMAN	Q9Y2J4-2	2	5	3	4	7	3	3	9	1	1	9	12	12	3	13	4	4	5	7	8	8	7	3	10	12	11	3	6	12	7	11	5	10	6	7	6	6	10	8	12	9	26	0.580966	-0.928599
sp|Q4VCS5|AMOT_HUMAN	AMOT	AMOT_HUMAN Angiomotin	500	AMOT_HUMAN	Q4VCS5	2	0	3	2	4	1	3	0	2	0	2	8	3	1	6	5	0	0	2	1	4	9	7	6	7	7	8	3	3	5	1	5	11	3	9	2	6	0	4	3	2	9	1.66608	1.00626
sp|P12111|CO6A3_HUMAN	COL6A3	CO6A3_HUMAN Collagen alpha-3(VI) chain	501	CO6A3_HUMAN	P12111	9	12	7	33	15	12	18	12	16	19	30	27	49	23	32	27	19	20	32	89	27	57	37	48	27	21	39	27	27	53	32	20	48	75	32	38	29	75	109	44	16	31	-0.414315	-0.348398
sp|Q9NRU3|CNNM1_HUMAN	CNNM1	CNNM1_HUMAN Metal transporter CNNM1	505	CNNM1_HUMAN	Q9NRU3	0	1	0	1	1	0	0	1	1	0	0	0	0	1	0	0	0	0	0	0	0	0	0	0	0	0	0	0	0	0	0	1	1	0	1	0	0	0	0	0	0	0	NA	NA
sp|Q8NE01|CNNM3_HUMAN	CNNM3	CNNM3_HUMAN Metal transporter CNNM3	505	CNNM3_HUMAN	Q8NE01	7	9	8	13	12	12	8	19	6	18	6	3	9	5	6	5	10	1	3	10	14	15	13	12	6	9	5	6	3	2	7	11	15	12	7	4	4	5	7	8	7	8	0.174503	0.291871
sp|Q9H8M5|CNNM2_HUMAN	CNNM2	CNNM2_HUMAN Metal transporter CNNM2	505	CNNM2_HUMAN	Q9H8M5	4	1	4	4	8	1	1	6	2	4	2	3	4	7	3	5	3	2	4	4	1	3	4	3	2	1	1	1	0	6	2	0	2	1	1	4	1	2	5	4	3	3	0.456988	0.0057808
sp|Q6P4Q7|CNNM4_HUMAN	CNNM4	CNNM4_HUMAN Metal transporter CNNM4	505	CNNM4_HUMAN	Q6P4Q7	10	6	8	9	9	8	14	11	7	12	15	9	11	6	7	5	5	8	9	9	7	11	10	7	8	5	3	5	4	4	4	4	7	10	9	10	9	8	15	9	8	2	0.397385	0.0361797
sp|Q9NW13|RBM28_HUMAN	RBM28	RBM28_HUMAN RNA-binding protein 28	506	RBM28_HUMAN	Q9NW13	42	45	40	52	45	32	49	51	50	61	26	38	39	30	32	32	29	35	21	23	21	24	25	21	17	16	12	12	17	14	27	50	19	24	23	30	33	19	31	31	38	28	-0.332438	0.338083
sp|P46531|NOTC1_HUMAN	NOTCH1	NOTC1_HUMAN Neurogenic locus notch homolog protein 1	507	NOTC1_HUMAN	P46531	4	2	5	7	8	4	8	11	8	4	7	17	11	7	12	14	12	8	19	12	14	17	13	17	15	18	13	19	13	15	17	6	11	12	8	11	19	7	9	22	12	27	-0.265777	0.319444
sp|Q04721|NOTC2_HUMAN	NOTCH2	NOTC2_HUMAN Neurogenic locus notch homolog protein 2	507	NOTC2_HUMAN	Q04721	25	31	21	25	28	24	35	26	23	25	23	33	30	24	34	18	24	21	32	33	24	34	27	44	38	35	27	30	37	25	46	24	28	49	48	29	27	34	25	28	18	51	0.0480062	-0.186967
sp|Q9UM47|NOTC3_HUMAN	NOTCH3	NOTC3_HUMAN Neurogenic locus notch homolog protein 3	507	NOTC3_HUMAN	Q9UM47	10	1	0	1	1	5	6	14	1	4	17	18	32	13	18	10	10	21	7	9	3	17	4	13	18	10	10	3	2	5	20	0	2	11	6	20	14	4	14	13	9	14	2.2571	-0.214589
sp|Q7Z3S9-3|NT2NL_HUMAN	NOTCH2NL	NT2NL_HUMAN Isoform 3 of Notch homolog 2 N-terminal-like protein	507	NT2NL_HUMAN	Q7Z3S9-3	0	0	0	1	1	1	0	0	0	0	0	0	0	0	0	0	0	0	0	0	0	0	0	0	0	0	0	0	0	0	0	0	0	0	0	0	0	0	0	2	0	0	NA	NA
sp|P40818|UBP8_HUMAN	USP8	UBP8_HUMAN Ubiquitin carboxyl-terminal hydrolase 8	508	UBP8_HUMAN	P40818	21	14	25	24	24	11	22	24	5	11	19	14	8	9	15	13	11	12	17	17	13	12	11	17	13	7	7	8	10	7	15	15	12	9	15	7	12	6	13	20	16	13	-0.263415	0.0433426
sp|Q9P260-2|K1468_HUMAN	KIAA1468	K1468_HUMAN Isoform 2 of LisH domain and HEAT repeat-containing protein KIAA1468	509	K1468_HUMAN	Q9P260-2	25	14	10	24	16	5	13	14	7	10	15	9	3	8	16	11	5	4	18	14	7	12	13	14	10	9	4	3	10	1	11	25	14	13	20	8	6	4	15	11	10	12	0.227393	-0.278769
sp|Q9P260|K1468_HUMAN	KIAA1468	K1468_HUMAN LisH domain and HEAT repeat-containing protein KIAA1468	509	K1468_HUMAN	Q9P260	1	1	0	2	0	2	1	2	1	0	0	2	0	0	0	0	0	0	3	0	0	1	1	0	0	0	1	0	0	0	0	0	0	0	2	0	0	0	0	0	0	0	0.453945	0.411904
sp|P42338|PK3CB_HUMAN	PIK3CB	PK3CB_HUMAN Phosphatidylinositol 4,5-bisphosphate 3-kinase catalytic subunit beta isoform	511	PK3CB_HUMAN	P42338	7	6	4	12	4	5	7	8	5	3	5	8	0	0	4	3	2	2	5	5	4	5	2	0	2	2	0	1	0	1	3	3	5	5	7	4	6	1	7	13	3	5	0.0127532	0.370613
sp|O00329|PK3CD_HUMAN	PIK3CD	PK3CD_HUMAN Phosphatidylinositol 4,5-bisphosphate 3-kinase catalytic subunit delta isoform	511	PK3CD_HUMAN	O00329	2	0	0	0	0	3	1	1	0	1	2	2	0	0	0	1	0	0	5	7	1	6	0	2	1	0	0	0	0	0	2	5	8	2	2	0	1	1	0	3	0	2	-0.398914	-0.244084
sp|O43272|PROD_HUMAN	PRODH	PROD_HUMAN Proline dehydrogenase 1, mitochondrial	512	PROD_HUMAN	O43272	19	1	0	16	1	6	4	7	24	6	11	18	10	7	21	4	15	7	3	2	4	2	9	4	5	0	2	3	1	3	2	0	1	3	1	3	1	3	7	9	8	3	0.302199	-0.688033
sp|Q8N9N2-2|ASCC1_HUMAN	ASCC1	ASCC1_HUMAN Isoform 2 of Activating signal cointegrator 1 complex subunit 1	512	ASCC1_HUMAN	Q8N9N2-2	7	10	5	9	6	10	6	7	4	6	8	7	3	4	9	7	5	5	5	4	4	4	5	4	6	5	5	5	5	3	10	6	4	6	2	7	8	5	4	7	8	7	0.391778	-0.616166
sp|P54707-2|AT12A_HUMAN	ATP12A	AT12A_HUMAN Isoform 2 of Potassium-transporting ATPase alpha chain 2	513	AT12A_HUMAN	P54707-2	9	11	19	15	15	15	15	15	14	19	9	9	13	12	13	9	9	10	9	6	7	9	7	4	6	5	5	2	2	4	12	13	11	9	10	9	12	6	10	7	14	11	0.432262	0.231856
sp|P05023|AT1A1_HUMAN	ATP1A1	AT1A1_HUMAN Sodium/potassium-transporting ATPase subunit alpha-1	513	AT1A1_HUMAN	P05023	73	69	72	62	76	64	81	81	68	82	66	62	93	68	75	49	63	55	33	24	29	37	36	37	31	31	25	25	24	26	53	61	23	55	46	35	55	31	39	32	77	45	0.45344	0.202003
sp|P13637-3|AT1A3_HUMAN	ATP1A3	AT1A3_HUMAN Isoform 3 of Sodium/potassium-transporting ATPase subunit alpha-3	513	AT1A3_HUMAN	P13637-3	25	28	30	31	33	26	24	32	25	29	24	20	22	15	19	33	26	22	10	10	9	14	9	16	18	12	14	8	19	10	16	28	13	11	10	18	24	6	28	30	25	12	0.37623	0.0777965
sp|P50993|AT1A2_HUMAN	ATP1A2	AT1A2_HUMAN Sodium/potassium-transporting ATPase subunit alpha-2	513	AT1A2_HUMAN	P50993	0	1	0	0	0	0	0	0	0	0	0	0	0	0	1	0	0	1	0	0	1	0	0	0	1	0	0	0	0	0	0	0	0	0	1	0	0	0	1	1	0	0	NA	NA
sp|Q13733|AT1A4_HUMAN	ATP1A4	AT1A4_HUMAN Sodium/potassium-transporting ATPase subunit alpha-4	513	AT1A4_HUMAN	Q13733	14	13	12	22	13	16	8	21	8	12	6	6	8	8	8	7	9	7	5	6	5	5	6	7	5	4	5	4	6	4	7	15	6	10	8	5	7	7	3	7	10	5	0.403559	0.182859
sp|Q16706|MA2A1_HUMAN	MAN2A1	MA2A1_HUMAN Alpha-mannosidase 2	514	MA2A1_HUMAN	Q16706	23	31	17	30	31	25	34	35	23	17	24	18	21	10	26	19	16	19	14	13	19	13	17	14	11	10	6	6	8	17	6	23	9	24	16	18	18	11	18	22	17	10	0.0213096	-0.654167
sp|P49641|MA2A2_HUMAN	MAN2A2	MA2A2_HUMAN Alpha-mannosidase 2x	514	MA2A2_HUMAN	P49641	5	1	2	4	6	4	3	4	4	2	2	6	11	5	3	2	6	4	3	6	10	8	6	7	2	2	1	1	2	2	1	2	3	5	6	1	6	1	5	9	2	3	-0.07594	-0.0836086
sp|Q92614|MY18A_HUMAN	MYO18A	MY18A_HUMAN Unconventional myosin-XVIIIa	515	MY18A_HUMAN	Q92614	52	42	40	55	53	49	60	72	44	64	57	74	45	31	51	35	42	60	55	43	39	38	26	30	42	29	47	28	33	27	45	54	29	37	35	45	62	22	52	57	53	37	0.560263	-0.179689
sp|P48449|ERG7_HUMAN	LSS	ERG7_HUMAN Lanosterol synthase	516	ERG7_HUMAN	P48449	34	27	23	33	28	31	33	26	24	35	27	22	19	16	23	17	17	17	14	13	19	14	14	14	13	11	13	12	13	12	18	27	11	18	16	17	18	19	20	14	17	21	0.803097	0.65686
sp|Q8WUY3-3|PRUN2_HUMAN	PRUNE2	PRUN2_HUMAN Isoform 3 of Protein prune homolog 2	517	PRUN2_HUMAN	Q8WUY3-3	9	1	2	1	2	4	1	0	2	5	1	0	0	1	1	8	18	1	6	0	8	21	0	27	0	1	9	1	6	1	25	0	30	12	7	2	1	0	5	1	0	6	-0.650183	-0.365403
tr|J3KN59|J3KN59_HUMAN	BNIP2	J3KN59_HUMAN BCL2/adenovirus E1B 19 kDa protein-interacting protein 2	517	J3KN59_HUMAN	J3KN59	2	0	0	2	1	1	1	3	1	2	2	1	0	1	1	1	0	2	1	2	4	4	2	1	1	0	0	2	1	0	1	0	3	2	4	1	1	0	3	3	2	0	-0.219012	-0.562518
sp|P49917|DNLI4_HUMAN	LIG4	DNLI4_HUMAN DNA ligase 4	518	DNLI4_HUMAN	P49917	8	5	6	7	2	4	3	5	2	8	5	3	5	2	4	8	2	2	5	6	7	8	7	11	7	3	4	4	2	7	3	6	7	9	11	3	2	5	6	7	6	3	0.20642	-0.0811688
sp|Q9HCS7|SYF1_HUMAN	XAB2	SYF1_HUMAN Pre-mRNA-splicing factor SYF1	519	SYF1_HUMAN	Q9HCS7	30	36	32	40	28	27	35	40	27	29	21	26	23	19	26	29	30	22	21	21	23	23	26	21	16	15	13	12	13	6	27	27	19	27	17	21	22	10	25	25	22	18	-0.0768311	-0.491534
sp|Q5VYK3|ECM29_HUMAN	ECM29	ECM29_HUMAN Proteasome-associated protein ECM29 homolog	520	ECM29_HUMAN	Q5VYK3	47	66	69	69	64	39	57	61	42	60	41	32	35	31	39	36	31	27	45	43	32	44	35	34	27	19	21	17	19	15	48	54	31	44	39	31	24	20	55	56	25	41	0.0417334	-0.1965
sp|Q9NVM6|DJC17_HUMAN	DNAJC17	DJC17_HUMAN DnaJ homolog subfamily C member 17	523	DJC17_HUMAN	Q9NVM6	6	8	3	6	5	5	5	6	5	5	7	4	5	7	6	8	4	8	9	5	7	6	3	6	5	6	5	9	6	2	5	8	5	2	4	5	5	5	6	3	4	8	0.00568045	-0.627283
sp|Q2NL98|VMAC_HUMAN	VMAC	VMAC_HUMAN Vimentin-type intermediate filament-associated coiled-coil protein	524	VMAC_HUMAN	Q2NL98	0	0	0	0	0	1	0	0	0	0	2	1	0	0	0	1	0	0	1	1	1	1	0	0	1	3	0	1	0	0	1	0	2	1	0	0	0	0	2	3	0	3	NA	NA
sp|Q6UXY1|BI2L2_HUMAN	BAIAP2L2	BI2L2_HUMAN Brain-specific angiogenesis inhibitor 1-associated protein 2-like protein 2	525	BI2L2_HUMAN	Q6UXY1	0	1	1	2	0	2	0	0	0	0	0	0	0	0	1	2	0	0	1	0	0	0	0	0	1	0	1	0	0	0	1	1	0	0	0	0	2	0	0	1	2	0	NA	NA
sp|Q8IUE1|TF2LX_HUMAN	TGIF2LX	TF2LX_HUMAN Homeobox protein TGIF2LX	526	TF2LX_HUMAN	Q8IUE1	0	0	0	0	0	0	0	0	0	0	1	0	0	0	2	1	4	0	0	0	0	0	0	0	0	0	3	0	0	0	0	6	5	1	0	1	4	0	0	3	0	0	NA	NA
sp|Q9UHV9|PFD2_HUMAN	PFDN2	PFD2_HUMAN Prefoldin subunit 2	527	PFD2_HUMAN	Q9UHV9	15	21	22	20	13	12	21	16	11	11	16	13	8	10	10	8	10	10	12	14	17	11	15	10	11	14	11	18	11	6	15	15	15	14	17	10	9	7	18	28	10	23	0.0488755	-0.145805
sp|O15127|SCAM2_HUMAN	SCAMP2	SCAM2_HUMAN Secretory carrier-associated membrane protein 2	528	SCAM2_HUMAN	O15127	7	6	8	8	6	10	15	11	7	8	7	6	12	5	7	4	4	5	1	2	5	3	3	5	4	6	4	6	6	5	6	7	3	3	1	6	4	4	6	4	9	5	-0.344039	0.100162
sp|O94906|PRP6_HUMAN	PRPF6	PRP6_HUMAN Pre-mRNA-processing factor 6	529	PRP6_HUMAN	O94906	39	41	67	80	50	48	66	70	54	65	46	56	53	46	47	39	43	45	38	35	39	40	35	32	33	33	33	27	21	30	48	67	39	29	39	47	49	26	35	48	41	48	-0.227672	-0.224139
sp|Q86Y79|PTH_HUMAN	PTRH1	PTH_HUMAN Probable peptidyl-tRNA hydrolase	530	PTH_HUMAN	Q86Y79	8	5	7	9	9	6	5	11	1	8	11	6	5	6	5	3	3	4	9	4	9	6	8	4	4	4	5	5	5	6	6	6	9	7	10	13	7	3	9	7	5	7	-0.295803	0.645508
sp|Q6P179|ERAP2_HUMAN	ERAP2	ERAP2_HUMAN Endoplasmic reticulum aminopeptidase 2	531	ERAP2_HUMAN	Q6P179	20	30	13	19	19	17	19	26	19	15	8	10	25	10	15	10	12	15	15	11	10	9	12	11	12	5	9	5	12	15	22	34	8	11	12	13	9	6	12	12	16	10	-1.23914	-1.03206
sp|Q9NR33|DPOE4_HUMAN	POLE4	DPOE4_HUMAN DNA polymerase epsilon subunit 4	532	DPOE4_HUMAN	Q9NR33	3	3	3	3	1	2	1	2	0	2	1	1	2	3	1	1	3	2	2	2	2	3	3	3	4	3	4	3	4	2	4	1	3	3	3	0	0	3	1	2	0	3	-0.220409	-0.278116
sp|P00390|GSHR_HUMAN	GSR	GSHR_HUMAN Glutathione reductase, mitochondrial	533	GSHR_HUMAN	P00390	27	37	39	42	35	18	45	39	30	37	30	21	22	33	25	23	25	24	22	19	22	25	18	24	16	23	20	22	23	19	35	34	16	19	29	17	22	18	22	20	32	37	0.0234487	0.250409
sp|P35232|PHB_HUMAN	PHB	PHB_HUMAN Prohibitin	534	PHB_HUMAN	P35232	50	53	61	46	56	49	63	48	73	56	46	36	50	49	47	38	37	52	38	30	24	31	39	57	31	32	30	35	35	18	79	48	41	25	33	37	44	18	33	29	49	82	-0.48572	0.327377
sp|O94822-3|LTN1_HUMAN	LTN1	LTN1_HUMAN Isoform 3 of E3 ubiquitin-protein ligase listerin	536	LTN1_HUMAN	O94822-3	27	20	22	12	21	8	15	25	4	14	21	14	15	7	8	15	13	21	15	17	9	12	14	18	7	3	9	5	3	6	9	15	7	17	13	14	18	3	23	24	4	9	-0.0969313	-0.0569957
sp|Q5JVF3|PCID2_HUMAN	PCID2	PCID2_HUMAN PCI domain-containing protein 2	537	PCID2_HUMAN	Q5JVF3	20	26	22	20	21	15	19	25	9	11	16	14	26	15	7	14	13	14	7	11	9	8	12	9	8	6	4	5	3	11	13	11	10	11	9	14	14	8	15	15	6	9	-0.135598	-0.277932
sp|Q9BUK6|MSTO1_HUMAN	MSTO1	MSTO1_HUMAN Protein misato homolog 1	538	MSTO1_HUMAN	Q9BUK6	13	6	12	15	7	6	16	8	9	13	7	9	4	7	4	10	17	9	12	10	10	8	5	9	7	8	6	9	9	9	10	13	6	6	9	9	8	7	5	7	5	15	-0.0606587	0.054792
sp|Q86XR8|CEP57_HUMAN	CEP57	CEP57_HUMAN Centrosomal protein of 57 kDa	540	CEP57_HUMAN	Q86XR8	0	0	2	2	5	2	2	4	3	3	6	4	3	3	1	4	2	3	3	7	3	7	2	7	6	5	4	3	6	6	7	1	4	5	6	3	8	3	4	6	3	5	NA	NA
sp|Q9UG01|IF172_HUMAN	IFT172	IF172_HUMAN Intraflagellar transport protein 172 homolog	542	IF172_HUMAN	Q9UG01	6	3	2	4	1	1	1	3	3	1	4	2	4	3	2	3	0	2	4	2	3	1	0	1	4	1	1	0	0	0	0	1	0	3	2	5	2	0	5	5	4	2	0.0487186	-0.0691046
sp|Q5U5Q3|MEX3C_HUMAN	MEX3C	MEX3C_HUMAN RNA-binding E3 ubiquitin-protein ligase MEX3C	543	MEX3C_HUMAN	Q5U5Q3	2	2	1	5	0	2	3	4	0	3	4	4	0	0	1	2	0	1	3	1	1	3	2	6	3	4	4	6	6	5	5	3	3	0	3	5	1	2	4	0	1	2	0.219376	-0.263604
sp|Q86XN8|MEX3D_HUMAN	MEX3D	MEX3D_HUMAN RNA-binding protein MEX3D	543	MEX3D_HUMAN	Q86XN8	2	1	0	3	2	2	1	0	0	0	0	2	1	2	1	1	3	1	3	4	2	4	0	2	2	1	4	2	0	2	2	2	3	2	5	3	2	2	3	5	1	4	-0.300278	-0.322861
sp|O43716|GATC_HUMAN	GATC	GATC_HUMAN Glutamyl-tRNA(Gln) amidotransferase subunit C, mitochondrial	543	GATC_HUMAN	O43716	2	6	5	9	4	6	5	5	6	3	5	6	5	9	4	4	4	6	3	3	5	3	5	4	4	4	3	4	3	3	6	3	4	2	3	4	4	4	4	3	3	8	0.537414	0.134144
sp|Q6ZN04|MEX3B_HUMAN	MEX3B	MEX3B_HUMAN RNA-binding protein MEX3B	543	MEX3B_HUMAN	Q6ZN04	0	0	0	0	0	0	0	0	0	0	1	0	0	0	0	1	0	0	0	0	1	1	0	3	0	2	0	0	0	1	3	0	1	1	1	0	0	0	2	2	1	2	NA	NA
sp|A1L020|MEX3A_HUMAN	MEX3A	MEX3A_HUMAN RNA-binding protein MEX3A	543	MEX3A_HUMAN	A1L020	1	0	1	0	1	2	1	0	0	0	1	2	0	1	0	3	0	0	4	5	0	7	1	0	2	3	3	0	1	3	1	0	9	4	12	5	2	0	1	3	0	7	0.467194	0.0441745
sp|P12074|CX6A1_HUMAN	COX6A1	CX6A1_HUMAN Cytochrome c oxidase subunit 6A1, mitochondrial	543	CX6A1_HUMAN	P12074	4	9	7	2	2	3	3	2	4	3	8	0	8	8	4	5	1	6	4	4	3	2	2	1	2	3	2	3	2	3	4	3	1	1	3	1	0	1	4	2	1	4	0.629834	0.0766567
sp|O75717|WDHD1_HUMAN	WDHD1	WDHD1_HUMAN WD repeat and HMG-box DNA-binding protein 1	544	WDHD1_HUMAN	O75717	42	30	38	33	48	26	35	59	24	31	42	40	35	40	29	25	38	42	32	34	26	28	21	31	26	24	20	19	23	14	44	41	27	24	24	36	32	14	37	35	23	36	-0.41986	-0.28934
sp|Q96I15|SCLY_HUMAN	SCLY	SCLY_HUMAN Selenocysteine lyase	545	SCLY_HUMAN	Q96I15	6	8	3	11	7	8	10	9	10	8	6	3	4	11	5	10	5	7	14	14	12	15	9	14	10	11	7	18	12	5	18	12	10	9	15	6	4	10	12	13	13	21	-0.339577	0.51993
sp|Q08379|GOGA2_HUMAN	GOLGA2	GOGA2_HUMAN Golgin subfamily A member 2	546	GOGA2_HUMAN	Q08379	35	41	37	50	40	39	51	49	40	42	54	45	44	51	43	33	36	34	44	28	33	35	30	36	27	39	32	32	38	37	61	40	33	41	43	41	37	33	33	40	46	75	0.0735843	-0.199663
tr|H0Y7B8|H0Y7B8_HUMAN	GOLGA2	H0Y7B8_HUMAN Golgin subfamily A member 2 (Fragment)	546	H0Y7B8_HUMAN	H0Y7B8	1	1	0	1	0	1	1	3	0	0	2	1	0	1	3	0	0	0	1	3	4	2	2	2	0	1	1	1	1	1	2	2	0	1	3	1	1	1	1	2	1	2	-0.0431972	0.0170113
sp|Q9NVV4|PAPD1_HUMAN	MTPAP	PAPD1_HUMAN Poly(A) RNA polymerase, mitochondrial	546	PAPD1_HUMAN	Q9NVV4	14	17	15	15	21	15	15	22	17	19	19	17	15	10	7	12	10	9	9	9	5	4	6	8	9	13	3	5	4	4	11	17	4	9	6	13	16	3	17	17	10	11	-0.336676	0.288524
sp|O00408|PDE2A_HUMAN	PDE2A	PDE2A_HUMAN cGMP-dependent 3',5'-cyclic phosphodiesterase	547	PDE2A_HUMAN	O00408	1	2	2	2	2	2	1	1	0	1	0	1	1	0	2	0	0	1	3	1	1	1	1	0	1	0	0	0	0	0	1	1	1	2	4	0	0	0	10	1	0	1	0.165299	0.135152
sp|P21399|ACOC_HUMAN	ACO1	ACOC_HUMAN Cytoplasmic aconitate hydratase	547	ACOC_HUMAN	P21399	41	48	37	38	32	30	32	42	21	26	33	28	23	24	22	28	22	23	26	30	27	22	17	27	26	20	21	28	23	13	28	32	24	20	33	24	31	9	25	25	25	35	0.0448988	0.0607568
sp|Q149N8|SHPRH_HUMAN	SHPRH	SHPRH_HUMAN E3 ubiquitin-protein ligase SHPRH	548	SHPRH_HUMAN	Q149N8	1	1	0	2	3	1	4	1	4	2	6	2	1	1	3	3	3	1	2	3	0	1	0	1	0	0	0	0	0	0	0	2	0	2	0	3	5	1	2	10	3	0	0.106036	-0.891225
sp|Q86TM6|SYVN1_HUMAN	SYVN1	SYVN1_HUMAN E3 ubiquitin-protein ligase synoviolin	549	SYVN1_HUMAN	Q86TM6	8	6	5	7	6	7	9	9	5	10	6	6	13	6	7	3	4	5	2	5	2	4	7	7	6	5	6	3	5	4	5	8	3	2	5	5	9	3	6	2	7	3	0.0856774	0.315458
sp|Q15583|TGIF1_HUMAN	TGIF1	TGIF1_HUMAN Homeobox protein TGIF1	550	TGIF1_HUMAN	Q15583	4	0	0	3	2	0	2	3	0	2	5	4	3	4	3	1	1	1	2	6	6	5	3	1	0	1	0	3	1	1	4	1	1	5	3	3	3	4	3	3	3	6	0.562495	-0.668542
sp|Q9GZN2|TGIF2_HUMAN	TGIF2	TGIF2_HUMAN Homeobox protein TGIF2	550	TGIF2_HUMAN	Q9GZN2	0	1	1	0	0	0	0	0	0	0	0	0	0	0	0	1	0	0	3	0	1	1	2	2	1	0	0	0	0	0	1	2	0	0	1	0	0	0	1	1	0	1	NA	NA
sp|Q96BD0|SO4A1_HUMAN	SLCO4A1	SO4A1_HUMAN Solute carrier organic anion transporter family member 4A1	552	SO4A1_HUMAN	Q96BD0	3	4	2	3	5	4	3	3	1	0	3	4	3	4	4	1	1	4	3	1	2	0	2	2	0	0	0	0	3	1	0	1	1	1	1	0	3	1	2	2	1	1	-0.688474	-0.336195
sp|P78318|IGBP1_HUMAN	IGBP1	IGBP1_HUMAN Immunoglobulin-binding protein 1	553	IGBP1_HUMAN	P78318	12	13	12	13	11	5	6	12	5	9	7	8	8	7	6	5	6	2	11	13	10	9	8	8	6	5	8	4	10	5	20	9	11	10	11	7	6	8	13	13	6	18	0.48245	-0.00962166
sp|P33176|KINH_HUMAN	KIF5B	KINH_HUMAN Kinesin-1 heavy chain	554	KINH_HUMAN	P33176	66	93	83	91	75	50	86	81	50	78	62	60	47	45	62	63	62	65	54	39	34	42	39	56	36	52	61	53	41	34	80	73	36	37	40	62	54	36	48	46	67	88	0.0250699	0.133295
sp|Q9ULH7|MKL2_HUMAN	MKL2	MKL2_HUMAN MKL/myocardin-like protein 2	554	MKL2_HUMAN	Q9ULH7	14	8	9	19	8	8	10	21	10	8	17	13	9	10	18	13	13	8	17	17	11	8	8	20	15	13	9	13	7	4	23	18	12	7	12	5	7	6	16	22	8	23	0.23963	-0.366952
sp|Q969V6|MKL1_HUMAN	MKL1	MKL1_HUMAN MKL/myocardin-like protein 1	554	MKL1_HUMAN	Q969V6	4	6	2	5	1	0	1	2	1	1	3	4	2	1	4	4	3	0	7	4	5	3	5	8	5	5	8	4	4	5	11	3	7	6	7	2	3	6	7	6	0	9	0.290493	-0.242105
sp|O60282|KIF5C_HUMAN	KIF5C	KIF5C_HUMAN Kinesin heavy chain isoform 5C	554	KIF5C_HUMAN	O60282	1	4	2	3	6	7	2	0	0	7	0	1	2	2	1	36	21	1	7	9	2	2	2	1	4	6	17	4	5	6	3	3	5	0	5	3	0	0	19	11	1	7	0.343635	0.0481234
sp|Q12840|KIF5A_HUMAN	KIF5A	KIF5A_HUMAN Kinesin heavy chain isoform 5A	554	KIF5A_HUMAN	Q12840	12	17	18	11	12	8	14	16	12	10	11	11	7	12	16	18	12	11	10	12	5	8	11	11	9	8	9	6	5	5	18	22	10	9	13	14	9	5	18	16	16	22	-0.0106884	0.181116
sp|Q6ZVM7|TM1L2_HUMAN	TOM1L2	TM1L2_HUMAN TOM1-like protein 2	555	TM1L2_HUMAN	Q6ZVM7	13	15	16	13	10	12	14	16	10	7	8	10	9	15	14	11	13	7	8	5	14	12	13	5	5	7	7	8	6	7	19	18	10	7	12	6	9	9	8	10	10	13	-0.116156	0.102129
sp|Q96CW6|S7A6O_HUMAN	SLC7A6OS	S7A6O_HUMAN Probable RNA polymerase II nuclear localization protein SLC7A6OS	556	S7A6O_HUMAN	Q96CW6	2	2	3	1	1	1	0	1	0	1	2	1	1	4	6	4	3	1	4	5	6	5	2	3	3	5	4	6	5	2	5	4	5	4	5	3	3	4	2	6	4	3	-0.0123315	0.354462
sp|Q6ICG6|K0930_HUMAN	KIAA0930	K0930_HUMAN Uncharacterized protein KIAA0930	557	K0930_HUMAN	Q6ICG6	2	1	2	0	2	0	4	1	0	1	1	1	0	0	0	0	0	1	7	4	3	2	2	0	0	0	1	1	1	1	2	2	2	2	1	0	0	1	2	2	0	0	-0.132974	0.413235
sp|Q14687|GSE1_HUMAN	GSE1	GSE1_HUMAN Genetic suppressor element 1	559	GSE1_HUMAN	Q14687	6	7	8	20	17	5	13	14	10	11	11	19	5	6	10	20	18	8	17	10	14	18	8	17	16	19	6	5	7	8	16	4	19	10	19	6	10	4	17	20	10	19	0.835538	-0.574299
sp|O60609|GFRA3_HUMAN	GFRA3	GFRA3_HUMAN GDNF family receptor alpha-3	561	GFRA3_HUMAN	O60609	0	0	0	0	0	0	0	0	0	0	0	0	0	0	0	0	0	0	1	0	0	0	0	0	1	0	0	0	0	1	0	0	0	0	0	0	0	0	0	0	0	0	NA	NA
tr|F8WEA9|F8WEA9_HUMAN	KSR1	F8WEA9_HUMAN Kinase suppressor of Ras 1	562	F8WEA9_HUMAN	F8WEA9	2	2	1	1	0	0	4	4	1	0	2	2	0	2	0	3	1	2	5	1	3	7	2	5	1	3	1	1	0	0	3	0	0	4	2	4	2	4	2	6	2	0	-0.558843	-0.013559
sp|Q6VAB6|KSR2_HUMAN	KSR2	KSR2_HUMAN Kinase suppressor of Ras 2	562	KSR2_HUMAN	Q6VAB6	1	0	0	2	0	1	0	0	1	1	1	0	1	1	0	2	0	1	2	1	2	2	1	1	2	1	2	2	3	2	1	0	0	3	2	0	1	1	0	3	0	0	0.316684	-0.0661343
sp|O60524|NEMF_HUMAN	NEMF	NEMF_HUMAN Nuclear export mediator factor NEMF	564	NEMF_HUMAN	O60524	27	16	13	21	15	12	18	23	7	10	14	19	7	13	12	16	12	10	18	12	8	8	6	9	10	4	4	1	3	2	11	19	6	12	11	19	15	2	19	14	10	12	0.29773	0.147213
sp|Q6PIJ6|FBX38_HUMAN	FBXO38	FBX38_HUMAN F-box only protein 38	565	FBX38_HUMAN	Q6PIJ6	6	11	1	6	8	4	3	12	9	5	10	8	5	5	7	6	5	4	7	3	4	3	6	7	3	3	0	0	3	6	3	10	3	4	6	4	9	3	4	8	6	1	-0.103619	-0.0121391
sp|O75909|CCNK_HUMAN	CCNK	CCNK_HUMAN Cyclin-K	566	CCNK_HUMAN	O75909	10	9	8	15	17	10	13	14	16	11	13	9	12	11	6	10	7	6	7	8	7	10	10	9	11	7	7	4	5	6	11	9	8	8	10	9	7	4	11	9	7	7	0.140943	-0.0289631
sp|Q9C0C2|TB182_HUMAN	TNKS1BP1	TB182_HUMAN 182 kDa tankyrase-1-binding protein	567	TB182_HUMAN	Q9C0C2	82	62	70	112	53	59	65	103	50	78	71	87	82	71	61	71	76	68	71	62	72	77	57	72	69	84	64	63	55	47	117	78	68	57	74	65	56	62	70	68	57	126	1.24307	-0.55069
sp|Q15714|T22D1_HUMAN	TSC22D1	T22D1_HUMAN TSC22 domain family protein 1	568	T22D1_HUMAN	Q15714	6	6	6	5	5	2	11	6	1	5	3	5	0	3	4	8	6	6	7	9	5	6	1	5	6	6	7	6	1	0	8	6	6	2	7	5	4	4	4	6	1	9	0.156613	0.0161415
sp|Q9Y3Q8|T22D4_HUMAN	TSC22D4	T22D4_HUMAN TSC22 domain family protein 4	568	T22D4_HUMAN	Q9Y3Q8	9	5	4	6	9	6	9	8	2	5	8	10	8	9	6	8	5	7	11	8	6	11	12	11	13	11	15	9	10	6	16	4	14	5	16	10	7	3	12	16	4	20	0.252056	1.11471
sp|O75157|T22D2_HUMAN	TSC22D2	T22D2_HUMAN TSC22 domain family protein 2	568	T22D2_HUMAN	O75157	2	1	1	1	0	1	2	3	1	2	2	4	4	4	5	3	2	2	2	1	1	2	2	1	1	1	4	1	1	1	2	3	1	1	3	5	3	1	1	4	1	3	-0.242792	0.136834
sp|Q99576-3|T22D3_HUMAN	TSC22D3	T22D3_HUMAN Isoform 2 of TSC22 domain family protein 3	568	T22D3_HUMAN	Q99576-3	4	1	1	3	0	0	2	0	1	1	4	4	2	3	3	0	1	2	2	2	2	2	0	3	4	3	0	2	1	1	0	1	2	3	5	3	2	1	3	4	0	7	1.22516	0.0219245
sp|Q15714-2|T22D1_HUMAN	TSC22D1	T22D1_HUMAN Isoform 2 of TSC22 domain family protein 1	568	T22D1_HUMAN	Q15714-2	1	0	5	0	0	0	0	0	0	0	0	1	0	0	0	1	2	0	2	1	1	1	2	1	0	0	1	0	1	1	0	1	1	1	1	0	0	1	0	0	0	1	0.123042	-0.796151
sp|Q8IXQ3|CI040_HUMAN	C9orf40	CI040_HUMAN Uncharacterized protein C9orf40	570	CI040_HUMAN	Q8IXQ3	1	1	1	1	0	0	0	0	0	1	0	0	0	0	0	1	1	0	3	2	2	2	0	4	3	3	5	1	3	2	1	0	2	2	1	1	2	3	3	4	0	4	-0.00331454	-0.243548
sp|Q2T9J0|TYSD1_HUMAN	TYSND1	TYSD1_HUMAN Peroxisomal leader peptide-processing protease	571	TYSD1_HUMAN	Q2T9J0	5	6	3	6	4	6	6	4	3	3	8	2	5	2	2	0	3	1	6	4	2	5	1	2	2	3	1	2	4	1	4	3	3	4	5	3	3	1	5	6	4	7	0.557589	0.169115
sp|Q00610|CLH1_HUMAN	CLTC	CLH1_HUMAN Clathrin heavy chain 1	572	CLH1_HUMAN	Q00610	187	224	208	196	156	135	206	206	150	198	114	118	156	132	121	141	122	119	122	101	117	129	102	88	71	67	72	74	67	68	139	167	83	152	133	99	97	70	130	119	132	149	-0.356546	0.158934
sp|P53675|CLH2_HUMAN	CLTCL1	CLH2_HUMAN Clathrin heavy chain 2	572	CLH2_HUMAN	P53675	0	1	0	0	2	0	1	1	0	0	0	0	1	0	0	0	0	0	0	0	0	0	0	0	0	0	1	0	0	0	0	0	0	1	0	1	0	0	1	0	0	0	NA	NA
tr|J3KRF5|J3KRF5_HUMAN	CLTC	J3KRF5_HUMAN Clathrin heavy chain 1 (Fragment)	572	J3KRF5_HUMAN	J3KRF5	0	0	0	0	0	0	0	1	0	2	2	0	0	1	0	0	0	2	0	0	0	0	0	1	1	1	1	1	1	1	0	0	0	0	0	0	0	1	0	0	0	0	NA	NA
sp|Q8N9F0|NAT8L_HUMAN	NAT8L	NAT8L_HUMAN N-acetylaspartate synthetase	574	NAT8L_HUMAN	Q8N9F0	0	0	0	1	0	0	0	0	0	0	0	0	0	0	0	0	1	1	0	0	0	0	0	0	0	0	0	0	0	0	0	0	0	0	0	0	1	0	0	1	0	0	NA	NA
sp|Q92870-4|APBB2_HUMAN	APBB2	APBB2_HUMAN Isoform 4 of Amyloid beta A4 precursor protein-binding family B member 2	576	APBB2_HUMAN	Q92870-4	6	11	6	7	8	1	3	6	7	1	6	8	2	3	5	3	4	3	5	9	8	7	10	14	11	8	3	8	10	6	12	4	15	13	9	8	8	9	9	6	6	9	-0.266798	-0.342552
sp|O00213|APBB1_HUMAN	APBB1	APBB1_HUMAN Amyloid beta A4 precursor protein-binding family B member 1	576	APBB1_HUMAN	O00213	2	0	2	0	0	0	0	0	0	0	0	0	1	0	2	0	1	0	1	2	1	4	1	3	2	0	0	0	0	1	0	1	0	1	5	0	0	1	1	1	1	0	-0.219875	0.278687
sp|Q9H6R3|ACSS3_HUMAN	ACSS3	ACSS3_HUMAN Acyl-CoA synthetase short-chain family member 3, mitochondrial	577	ACSS3_HUMAN	Q9H6R3	0	32	8	20	8	1	3	0	7	6	4	3	0	7	3	5	0	3	3	1	8	7	5	2	0	0	5	8	3	1	0	17	6	1	6	4	15	4	9	7	0	0	NA	NA
sp|Q16877|F264_HUMAN	PFKFB4	F264_HUMAN 6-phosphofructo-2-kinase/fructose-2,6-bisphosphatase 4	578	F264_HUMAN	Q16877	2	1	4	0	4	0	0	5	1	1	1	2	2	1	0	3	2	1	5	3	1	2	2	7	3	1	2	0	2	1	1	4	0	3	1	1	1	0	3	8	1	1	-0.315583	0.635446
sp|Q16875|F263_HUMAN	PFKFB3	F263_HUMAN 6-phosphofructo-2-kinase/fructose-2,6-bisphosphatase 3	578	F263_HUMAN	Q16875	16	7	6	7	11	5	11	11	2	4	7	12	7	4	5	1	4	6	6	8	5	3	3	8	6	4	3	4	2	3	4	8	6	9	6	8	6	2	7	11	6	4	0.0393609	0.592267
sp|O60825|F262_HUMAN	PFKFB2	F262_HUMAN 6-phosphofructo-2-kinase/fructose-2,6-bisphosphatase 2	578	F262_HUMAN	O60825	18	11	8	16	8	11	13	25	2	10	19	25	7	16	5	14	14	14	7	8	9	6	10	9	7	4	3	2	5	5	5	14	8	11	6	20	12	3	17	18	4	9	0.724181	1.07653
sp|P49327|FAS_HUMAN	FASN	FAS_HUMAN Fatty acid synthase	579	FAS_HUMAN	P49327	275	272	241	254	243	151	225	243	251	236	147	123	106	133	148	128	143	115	120	95	78	92	84	86	76	90	84	71	71	72	155	217	88	97	113	113	119	59	108	130	146	176	0.778422	0.980666
sp|P28340|DPOD1_HUMAN	POLD1	DPOD1_HUMAN DNA polymerase delta catalytic subunit	579	DPOD1_HUMAN	P28340	46	27	34	46	34	31	35	42	21	35	27	30	20	13	35	23	19	18	26	30	22	26	31	36	21	20	15	11	14	18	33	38	20	25	26	21	28	18	35	35	30	37	0.332554	-0.470436
sp|Q9BZF9|UACA_HUMAN	UACA	UACA_HUMAN Uveal autoantigen with coiled-coil domains and ankyrin repeats	581	UACA_HUMAN	Q9BZF9	48	45	31	52	46	21	49	67	24	35	44	62	38	52	21	39	26	34	42	35	45	51	51	41	33	45	38	39	29	33	82	51	41	52	32	36	40	27	47	44	40	46	-0.324401	-0.430436
sp|Q9NS91|RAD18_HUMAN	RAD18	RAD18_HUMAN E3 ubiquitin-protein ligase RAD18	582	RAD18_HUMAN	Q9NS91	7	11	7	10	15	4	8	17	4	1	9	10	8	9	8	8	10	2	10	6	3	5	5	7	2	3	3	4	7	4	5	2	4	4	5	5	4	4	7	10	2	8	-0.824457	-0.549261
sp|Q8N8E3|CE112_HUMAN	CEP112	CE112_HUMAN Centrosomal protein of 112 kDa	582	CE112_HUMAN	Q8N8E3	0	1	0	0	3	0	0	0	0	0	1	3	0	0	1	2	0	0	6	3	0	2	1	8	4	3	3	3	1	0	2	0	3	0	4	10	0	0	3	9	1	1	NA	NA
sp|O76021|RL1D1_HUMAN	RSL1D1	RL1D1_HUMAN Ribosomal L1 domain-containing protein 1	583	RL1D1_HUMAN	O76021	46	45	52	58	58	44	57	62	69	71	42	42	49	37	43	41	44	59	22	19	18	28	25	20	21	25	22	21	20	11	28	50	18	24	22	33	25	13	22	30	44	25	-0.499434	0.21229
sp|Q5VYV7|SLX4I_HUMAN	SLX4IP	SLX4I_HUMAN Protein SLX4IP	584	SLX4I_HUMAN	Q5VYV7	0	0	1	1	0	0	0	0	0	0	2	0	0	0	1	1	0	0	3	0	3	0	0	0	0	0	0	0	0	0	1	2	1	0	0	0	0	0	1	1	0	0	NA	NA
sp|Q96RU3-2|FNBP1_HUMAN	FNBP1	FNBP1_HUMAN Isoform 2 of Formin-binding protein 1	585	FNBP1_HUMAN	Q96RU3-2	8	13	11	13	15	5	7	9	5	9	6	11	9	13	15	8	12	6	16	17	10	20	20	15	20	17	10	11	15	3	18	8	16	10	21	11	9	17	15	18	8	21	-0.0618466	-0.349628
sp|O14526|FCHO1_HUMAN	FCHO1	FCHO1_HUMAN FCH domain only protein 1	586	FCHO1_HUMAN	O14526	0	0	0	0	1	0	1	1	0	0	0	0	1	1	1	1	1	0	7	1	4	3	0	4	4	1	4	2	2	2	3	0	1	3	4	1	1	0	8	13	1	0	NA	NA
sp|O60701|UGDH_HUMAN	UGDH	UGDH_HUMAN UDP-glucose 6-dehydrogenase	586	UGDH_HUMAN	O60701	37	92	66	57	69	28	46	49	30	36	42	22	21	50	30	31	30	31	23	28	16	15	9	32	28	31	19	29	19	12	49	55	21	33	32	44	33	18	28	30	59	50	-1.26534	-0.760216
sp|P35606|COPB2_HUMAN	COPB2	COPB2_HUMAN Coatomer subunit beta'	587	COPB2_HUMAN	P35606	71	92	70	76	78	53	84	66	63	69	61	57	52	53	54	82	55	63	44	39	41	43	37	36	31	23	21	20	30	26	60	73	37	48	47	56	52	32	44	53	48	63	0.0139221	-0.258844
sp|Q14676|MDC1_HUMAN	MDC1	MDC1_HUMAN Mediator of DNA damage checkpoint protein 1	588	MDC1_HUMAN	Q14676	53	41	46	53	78	37	53	66	46	79	26	49	44	49	42	48	44	29	56	40	48	61	38	61	39	67	55	55	51	40	66	57	56	45	63	43	36	43	49	73	43	93	-0.0699391	0.314237
sp|Q14966|ZN638_HUMAN	ZNF638	ZN638_HUMAN Zinc finger protein 638	589	ZN638_HUMAN	Q14966	55	51	50	63	62	38	50	56	49	56	45	48	54	46	55	52	66	52	36	43	34	45	38	38	46	36	36	31	31	42	59	44	39	46	41	59	56	28	43	56	64	59	0.253197	-0.187987
sp|P53985|MOT1_HUMAN	SLC16A1	MOT1_HUMAN Monocarboxylate transporter 1	590	MOT1_HUMAN	P53985	11	9	7	8	16	8	13	11	12	14	11	8	13	14	8	11	8	8	6	7	8	6	9	5	7	7	7	8	7	7	10	11	8	5	11	11	8	8	11	9	9	9	-1.46651	0.262703
sp|Q9BY89|K1671_HUMAN	KIAA1671	K1671_HUMAN Uncharacterized protein KIAA1671	591	K1671_HUMAN	Q9BY89	18	25	17	23	16	18	40	44	9	27	39	35	42	45	38	25	29	30	15	17	28	11	25	24	17	38	16	26	25	12	45	18	25	30	16	33	41	16	46	43	39	46	0.389433	-0.482409
sp|Q8IZQ1|WDFY3_HUMAN	WDFY3	WDFY3_HUMAN WD repeat and FYVE domain-containing protein 3	591	WDFY3_HUMAN	Q8IZQ1	10	6	1	4	8	2	4	4	2	3	3	3	3	2	3	2	0	2	3	2	4	5	9	5	3	2	1	0	0	0	1	5	3	16	8	2	5	2	11	13	0	0	-0.239132	-0.132183
sp|Q14978-2|NOLC1_HUMAN	NOLC1	NOLC1_HUMAN Isoform Beta of Nucleolar and coiled-body phosphoprotein 1	592	NOLC1_HUMAN	Q14978-2	43	43	62	59	62	47	55	72	69	55	43	48	50	63	51	47	54	68	46	39	40	37	39	34	31	39	33	41	32	19	67	51	38	31	32	52	43	24	42	52	52	65	-0.325691	-0.138837
sp|Q709C8|VP13C_HUMAN	VPS13C	VP13C_HUMAN Vacuolar protein sorting-associated protein 13C	593	VP13C_HUMAN	Q709C8	58	37	27	72	34	25	57	53	32	44	44	41	21	17	33	34	31	29	44	47	46	45	34	45	30	16	12	11	24	10	40	53	32	51	47	36	36	12	63	77	23	30	-0.268522	0.135825
sp|Q96RL7|VP13A_HUMAN	VPS13A	VP13A_HUMAN Vacuolar protein sorting-associated protein 13A	593	VP13A_HUMAN	Q96RL7	20	16	12	22	23	18	19	38	20	31	19	27	16	10	26	9	8	9	11	25	14	29	26	13	10	5	4	3	5	3	4	27	12	20	17	19	15	6	28	22	10	1	-0.397807	-0.00463349
sp|Q96RL7-4|VP13A_HUMAN	VPS13A	VP13A_HUMAN Isoform 4 of Vacuolar protein sorting-associated protein 13A	593	VP13A_HUMAN	Q96RL7-4	0	0	0	0	0	0	0	0	0	0	0	1	0	0	0	0	0	0	0	0	0	0	1	0	0	0	0	0	0	0	0	0	0	0	0	0	0	0	0	0	0	0	NA	NA
sp|Q9NP74|PALMD_HUMAN	PALMD	PALMD_HUMAN Palmdelphin	593	PALMD_HUMAN	Q9NP74	5	1	1	1	0	1	10	8	0	8	4	6	1	2	4	7	7	2	3	9	3	2	4	10	1	5	11	1	8	10	4	0	6	6	2	10	3	9	5	4	3	2	2.75469	-1.68984
sp|Q9BRN9|TM2D3_HUMAN	TM2D3	TM2D3_HUMAN TM2 domain-containing protein 3	594	TM2D3_HUMAN	Q9BRN9	6	1	1	1	3	4	3	3	0	0	4	2	4	2	2	1	1	0	4	2	0	2	1	3	2	2	1	0	2	1	3	0	5	1	0	2	3	1	2	3	2	3	-0.246382	-0.0029992
sp|Q9BY42|RTF2_HUMAN	RTFDC1	RTF2_HUMAN Protein RTF2 homolog	595	RTF2_HUMAN	Q9BY42	14	10	15	10	7	9	7	14	2	9	5	7	6	6	9	6	2	3	8	5	7	6	8	10	9	8	6	9	8	5	9	15	8	7	9	8	12	6	5	10	8	15	-0.0140697	-0.125692
sp|Q9Y487|VPP2_HUMAN	ATP6V0A2	VPP2_HUMAN V-type proton ATPase 116 kDa subunit a isoform 2	596	VPP2_HUMAN	Q9Y487	10	11	10	10	10	10	10	9	9	16	9	5	6	7	3	4	6	9	7	6	4	7	4	2	0	1	1	1	2	4	10	14	4	6	10	6	8	1	9	12	8	5	-0.366639	0.420677
sp|Q13488|VPP3_HUMAN	TCIRG1	VPP3_HUMAN V-type proton ATPase 116 kDa subunit a isoform 3	596	VPP3_HUMAN	Q13488	24	12	13	13	16	12	15	14	13	6	18	15	15	7	19	8	8	16	8	11	12	10	13	9	16	11	1	8	8	12	9	12	6	7	17	11	16	7	8	6	18	6	-0.210626	0.517769
sp|Q93050-3|VPP1_HUMAN	ATP6V0A1	VPP1_HUMAN Isoform 3 of V-type proton ATPase 116 kDa subunit a isoform 1	596	VPP1_HUMAN	Q93050-3	26	21	21	26	24	20	22	22	17	31	26	17	19	20	14	12	24	22	9	17	15	22	9	11	10	8	4	9	9	8	17	20	13	29	16	11	18	6	14	17	11	10	-0.713567	1.16778
sp|A6NHQ4|CQ096_HUMAN	C17orf96	CQ096_HUMAN Uncharacterized protein C17orf96	596	CQ096_HUMAN	A6NHQ4	0	0	0	0	0	0	0	0	0	0	1	2	0	1	0	0	0	1	2	1	0	0	1	0	2	0	0	2	0	0	0	1	2	1	1	1	0	0	1	1	0	2	NA	NA
sp|Q9HBG4|VPP4_HUMAN	ATP6V0A4	VPP4_HUMAN V-type proton ATPase 116 kDa subunit a isoform 4	596	VPP4_HUMAN	Q9HBG4	5	0	0	0	0	0	0	0	1	0	0	0	0	0	0	0	6	0	0	0	0	0	0	0	0	0	0	0	0	0	0	1	0	0	0	0	2	0	0	0	0	0	1.98356	-0.396381
sp|Q9Y5Q9|TF3C3_HUMAN	GTF3C3	TF3C3_HUMAN General transcription factor 3C polypeptide 3	597	TF3C3_HUMAN	Q9Y5Q9	17	18	17	24	16	10	17	21	16	18	19	17	11	8	16	15	18	17	15	15	7	13	12	11	11	14	15	12	9	5	11	15	8	4	12	11	11	10	13	14	11	12	-0.209252	-0.104303
sp|Q6T4P5-3|LPPR3_HUMAN	LPPR3	LPPR3_HUMAN Isoform 3 of Lipid phosphate phosphatase-related protein type 3	599	LPPR3_HUMAN	Q6T4P5-3	0	0	0	0	0	0	0	0	0	0	0	0	0	0	0	0	0	0	0	1	0	1	0	0	0	0	0	0	0	0	1	0	0	0	0	0	0	0	0	1	0	2	NA	NA
sp|Q9NZN8|CNOT2_HUMAN	CNOT2	CNOT2_HUMAN CCR4-NOT transcription complex subunit 2	600	CNOT2_HUMAN	Q9NZN8	8	22	6	14	8	6	14	10	1	6	8	11	3	8	5	8	7	5	10	11	8	10	10	10	9	13	12	8	9	4	13	11	11	13	9	12	9	2	7	12	6	19	0.0715508	-0.30231
sp|Q5TGY3|AHDC1_HUMAN	AHDC1	AHDC1_HUMAN AT-hook DNA-binding motif-containing protein 1	601	AHDC1_HUMAN	Q5TGY3	11	6	5	3	8	3	2	4	4	2	6	10	13	5	4	3	7	1	19	5	7	15	8	12	10	5	11	5	6	3	8	6	6	10	13	6	15	0	10	23	7	10	-0.0430495	-0.398586
sp|Q5HYK3|COQ5_HUMAN	COQ5	COQ5_HUMAN 2-methoxy-6-polyprenyl-1,4-benzoquinol methylase, mitochondrial	602	COQ5_HUMAN	Q5HYK3	9	5	6	9	11	8	10	10	10	13	13	8	6	7	8	14	11	9	9	7	11	11	10	6	9	5	9	6	8	8	14	11	6	7	11	7	7	10	13	11	14	10	-0.233054	0.518226
sp|Q9GZS1|RPA49_HUMAN	POLR1E	RPA49_HUMAN DNA-directed RNA polymerase I subunit RPA49	603	RPA49_HUMAN	Q9GZS1	15	14	10	25	15	12	12	15	20	14	15	13	15	17	13	6	14	11	12	9	8	7	6	10	11	8	7	7	7	10	15	15	9	9	8	14	12	10	11	9	10	14	-0.099382	-0.160127
sp|Q9GZS1-2|RPA49_HUMAN	POLR1E	RPA49_HUMAN Isoform 2 of DNA-directed RNA polymerase I subunit RPA49	603	RPA49_HUMAN	Q9GZS1-2	4	1	2	2	2	1	2	3	2	2	3	2	3	1	1	1	1	1	0	2	2	1	1	3	2	2	1	3	1	2	3	0	2	1	2	1	1	4	0	0	1	2	-0.240018	0.109672
sp|Q5TC82|RC3H1_HUMAN	RC3H1	RC3H1_HUMAN Roquin-1	604	RC3H1_HUMAN	Q5TC82	3	3	4	3	3	4	2	5	1	6	5	7	3	10	5	5	2	2	10	6	7	9	9	5	6	3	2	1	6	2	6	3	3	7	5	5	7	1	8	11	4	8	0.0977242	-0.169578
sp|Q9HBD1-6|RC3H2_HUMAN	RC3H2	RC3H2_HUMAN Isoform 6 of Roquin-2	604	RC3H2_HUMAN	Q9HBD1-6	0	2	0	4	0	0	0	0	0	1	1	0	0	1	0	0	1	1	1	3	3	5	2	5	4	0	1	0	2	1	3	0	1	0	2	2	2	2	4	6	2	4	NA	NA
sp|P55809|SCOT1_HUMAN	OXCT1	SCOT1_HUMAN Succinyl-CoA:3-ketoacid coenzyme A transferase 1, mitochondrial	605	SCOT1_HUMAN	P55809	27	47	33	30	20	34	43	32	41	42	52	60	43	37	31	26	29	26	28	25	25	26	19	33	34	30	29	22	27	17	34	36	26	31	32	48	35	26	31	34	26	51	1.91669	-0.306428
sp|Q8N5Z0|AADAT_HUMAN	AADAT	AADAT_HUMAN Kynurenine/alpha-aminoadipate aminotransferase, mitochondrial	605	AADAT_HUMAN	Q8N5Z0	1	1	1	4	0	0	0	1	1	0	2	1	0	0	0	0	2	0	2	0	0	0	0	0	1	0	0	0	0	0	0	1	1	0	0	1	1	0	4	2	0	1	1.08644	-0.350065
sp|P56192|SYMC_HUMAN	MARS	SYMC_HUMAN Methionine--tRNA ligase, cytoplasmic	606	SYMC_HUMAN	P56192	58	62	65	70	58	46	72	60	52	58	35	35	39	34	37	36	47	41	31	31	29	28	26	35	27	22	24	26	28	20	43	58	28	36	35	34	30	16	41	37	40	47	0.72659	0.0446119
sp|Q9Y5A7|NUB1_HUMAN	NUB1	NUB1_HUMAN NEDD8 ultimate buster 1	607	NUB1_HUMAN	Q9Y5A7	13	12	12	11	7	11	8	24	8	9	10	10	3	7	8	12	10	9	7	6	7	11	4	7	6	3	6	4	5	2	10	19	8	6	11	6	7	2	13	11	5	6	-0.112242	0.155272
sp|Q15633|TRBP2_HUMAN	TARBP2	TRBP2_HUMAN RISC-loading complex subunit TARBP2	608	TRBP2_HUMAN	Q15633	7	7	4	9	3	2	2	6	2	4	5	7	3	3	2	4	4	0	9	4	6	10	8	8	8	5	6	6	3	3	11	7	5	9	7	12	6	2	5	6	5	9	0.301906	-0.189878
sp|Q5T848|GP158_HUMAN	GPR158	GP158_HUMAN Probable G-protein coupled receptor 158	610	GP158_HUMAN	Q5T848	0	1	1	0	0	0	1	0	1	0	0	0	1	0	0	0	0	1	1	0	0	0	0	0	0	0	0	0	0	0	0	0	2	0	0	0	0	0	0	0	0	0	NA	NA
sp|Q8NCM8|DYHC2_HUMAN	DYNC2H1	DYHC2_HUMAN Cytoplasmic dynein 2 heavy chain 1	612	DYHC2_HUMAN	Q8NCM8	6	6	8	0	7	1	7	8	1	2	4	2	2	0	0	3	3	2	1	5	3	8	5	1	1	1	1	0	1	0	2	5	0	20	6	12	1	3	21	13	3	1	-0.745015	0.0605736
sp|P52272|HNRPM_HUMAN	HNRNPM	HNRPM_HUMAN Heterogeneous nuclear ribonucleoprotein M	613	HNRPM_HUMAN	P52272	168	223	253	208	220	157	215	201	165	188	184	208	254	225	166	136	168	161	164	144	136	182	194	121	120	148	175	159	151	128	228	187	191	166	186	184	149	105	129	160	154	262	0.10255	-0.288823
tr|M0R019|M0R019_HUMAN	HNRNPM	M0R019_HUMAN Heterogeneous nuclear ribonucleoprotein M (Fragment)	613	M0R019_HUMAN	M0R019	1	0	0	1	1	0	0	1	0	0	0	0	0	1	2	0	0	0	0	1	1	2	0	0	0	0	0	1	1	1	0	0	1	0	1	0	0	1	1	0	0	0	-0.0438436	-0.567456
sp|Q4KMQ1|TPRN_HUMAN	TPRN	TPRN_HUMAN Taperin	614	TPRN_HUMAN	Q4KMQ1	9	4	5	8	11	5	8	17	6	8	8	8	2	11	5	7	6	17	5	4	5	10	4	4	7	8	3	2	8	13	12	6	5	4	1	3	6	4	13	16	8	23	0.189726	-0.677022
sp|Q8IXK2|GLT12_HUMAN	GALNT12	GLT12_HUMAN Polypeptide N-acetylgalactosaminyltransferase 12	616	GLT12_HUMAN	Q8IXK2	2	0	0	5	6	9	4	9	0	3	7	4	6	0	4	8	1	5	0	2	3	2	2	3	2	0	0	1	0	4	2	6	4	5	3	3	5	0	5	3	3	3	0.0216523	-0.117673
sp|Q10471|GALT2_HUMAN	GALNT2	GALT2_HUMAN Polypeptide N-acetylgalactosaminyltransferase 2	616	GALT2_HUMAN	Q10471	36	50	43	45	29	31	44	34	31	42	30	25	41	23	28	27	30	21	19	21	20	24	21	26	22	19	16	15	18	31	27	33	23	26	24	22	24	13	19	20	21	22	-0.636165	-0.387799
tr|F8VUJ3|F8VUJ3_HUMAN	POC1B-GALNT4	F8VUJ3_HUMAN Protein POC1B-GALNT4	616	F8VUJ3_HUMAN	F8VUJ3	4	1	3	16	3	6	5	11	3	8	8	8	4	5	8	10	3	6	3	6	7	4	4	2	5	1	3	1	3	2	0	2	3	4	7	5	5	3	14	8	10	0	0.454813	-0.137071
sp|Q8TC44|POC1B_HUMAN	POC1B	POC1B_HUMAN POC1 centriolar protein homolog B	616	POC1B_HUMAN	Q8TC44	0	1	2	1	1	0	0	0	1	0	2	1	0	0	1	0	1	0	1	0	0	1	1	1	2	0	1	0	0	0	1	0	1	1	0	0	3	0	6	4	2	0	NA	NA
sp|Q8N428|GLT16_HUMAN	GALNT16	GLT16_HUMAN Polypeptide N-acetylgalactosaminyltransferase 16	616	GLT16_HUMAN	Q8N428	0	0	0	0	0	0	0	0	0	1	1	1	0	0	2	1	1	1	0	0	1	0	0	0	0	0	1	0	0	0	0	0	0	2	0	3	1	0	0	0	0	0	NA	NA
sp|Q7Z7M9|GALT5_HUMAN	GALNT5	GALT5_HUMAN Polypeptide N-acetylgalactosaminyltransferase 5	616	GALT5_HUMAN	Q7Z7M9	3	1	2	2	3	3	5	13	9	3	13	7	3	2	10	9	1	0	6	1	7	2	1	2	5	4	2	6	10	4	4	1	5	7	2	6	8	8	6	4	11	1	-0.537105	-0.389898
sp|Q96FL9-4|GLT14_HUMAN	GALNT14	GLT14_HUMAN Isoform 4 of Polypeptide N-acetylgalactosaminyltransferase 14	616	GLT14_HUMAN	Q96FL9-4	3	3	0	1	6	0	1	1	1	1	3	2	0	0	0	1	1	0	0	0	0	0	1	6	3	1	0	0	0	1	0	0	0	2	4	1	2	0	0	5	0	1	-0.424031	-0.619333
sp|Q8NBT0|POC1A_HUMAN	POC1A	POC1A_HUMAN POC1 centriolar protein homolog A	616	POC1A_HUMAN	Q8NBT0	1	3	1	1	0	2	3	5	0	1	1	2	0	1	0	0	0	0	0	1	0	2	0	0	0	0	0	0	0	0	0	1	0	0	0	0	0	0	0	2	0	0	-0.112966	0.0052917
sp|Q9NY28|GALT8_HUMAN	GALNT8	GALT8_HUMAN Probable polypeptide N-acetylgalactosaminyltransferase 8	616	GALT8_HUMAN	Q9NY28	0	0	0	0	0	0	0	1	1	0	1	1	0	0	0	0	0	0	0	0	0	0	0	0	1	0	0	0	0	0	0	1	0	0	1	1	1	0	0	0	0	0	NA	NA
sp|Q6SZW1|SARM1_HUMAN	SARM1	SARM1_HUMAN Sterile alpha and TIR motif-containing protein 1	617	SARM1_HUMAN	Q6SZW1	2	7	12	6	11	6	4	4	3	7	4	3	1	4	5	6	9	3	6	7	4	8	11	6	8	2	12	3	4	2	5	12	5	12	9	10	4	5	10	11	1	5	-0.884178	0.382713
sp|Q9NVZ3-2|NECP2_HUMAN	NECAP2	NECP2_HUMAN Isoform 2 of Adaptin ear-binding coat-associated protein 2	618	NECP2_HUMAN	Q9NVZ3-2	6	10	4	9	6	8	4	12	2	6	6	6	8	7	6	6	5	7	7	8	10	6	12	7	6	5	6	8	6	5	10	6	8	9	9	7	3	6	8	6	6	12	-0.162029	0.0474553
sp|Q9NVZ3|NECP2_HUMAN	NECAP2	NECP2_HUMAN Adaptin ear-binding coat-associated protein 2	618	NECP2_HUMAN	Q9NVZ3	3	1	2	1	3	0	2	0	0	0	0	0	0	1	1	0	0	1	0	1	1	1	1	1	1	1	2	3	1	2	1	1	1	4	1	0	0	1	0	0	0	1	-0.385063	0.0181045
sp|Q13045-3|FLII_HUMAN	FLII	FLII_HUMAN Isoform 3 of Protein flightless-1 homolog	619	FLII_HUMAN	Q13045-3	54	46	38	54	32	32	49	49	32	54	38	27	19	25	25	27	31	27	34	33	34	30	31	32	22	27	19	23	18	18	45	50	30	41	39	21	26	13	26	39	26	35	0.0438471	-0.159474
sp|Q13045-2|FLII_HUMAN	FLII	FLII_HUMAN Isoform 2 of Protein flightless-1 homolog	619	FLII_HUMAN	Q13045-2	5	4	6	3	5	4	5	3	4	2	3	2	3	3	4	4	3	4	0	1	1	1	1	1	2	0	0	0	0	0	3	3	0	1	1	3	4	0	3	3	3	3	-0.0568809	-0.222773
sp|Q86YR5|GPSM1_HUMAN	GPSM1	GPSM1_HUMAN G-protein-signaling modulator 1	620	GPSM1_HUMAN	Q86YR5	5	5	4	1	4	5	2	6	1	3	5	6	3	6	3	7	4	0	16	9	3	6	7	8	6	7	8	8	3	4	4	7	6	5	11	11	4	9	6	8	3	17	0.535401	-0.271382
sp|P81274|GPSM2_HUMAN	GPSM2	GPSM2_HUMAN G-protein-signaling modulator 2	620	GPSM2_HUMAN	P81274	3	1	1	2	5	1	5	2	0	0	0	3	0	2	3	0	1	2	4	3	1	1	1	4	5	2	4	1	1	2	3	5	1	3	3	0	2	4	4	5	1	4	0.502147	-0.551443
sp|P15882|CHIN_HUMAN	CHN1	CHIN_HUMAN N-chimaerin	621	CHIN_HUMAN	P15882	1	1	1	2	6	0	0	0	0	1	2	0	1	0	2	5	2	0	1	1	1	0	1	1	2	0	0	0	0	1	1	0	0	4	1	0	0	0	3	7	2	1	-0.146927	0.0134104
sp|P52757|CHIO_HUMAN	CHN2	CHIO_HUMAN Beta-chimaerin	622	CHIO_HUMAN	P52757	0	0	0	0	0	0	0	0	0	2	0	0	0	0	0	2	2	0	0	0	0	1	0	0	0	0	0	0	0	0	0	1	0	0	1	0	2	0	6	5	0	0	NA	NA
sp|Q96PN7|TREF1_HUMAN	TRERF1	TREF1_HUMAN Transcriptional-regulating factor 1	625	TREF1_HUMAN	Q96PN7	2	1	0	1	3	0	1	6	1	1	3	3	3	0	2	7	4	3	9	3	3	1	3	2	7	2	2	2	0	0	3	1	2	5	1	5	2	1	8	4	2	9	-0.551142	-0.229086
sp|Q9NUQ6-2|SPS2L_HUMAN	SPATS2L	SPS2L_HUMAN Isoform 2 of SPATS2-like protein	627	SPS2L_HUMAN	Q9NUQ6-2	34	38	28	24	35	17	28	33	31	19	18	23	26	17	21	18	11	18	17	10	12	10	14	21	19	12	14	12	11	3	26	29	8	18	9	17	15	9	20	32	20	25	-0.694645	-0.377392
tr|B4DT67|B4DT67_HUMAN	SPATS2L	B4DT67_HUMAN SPATS2-like protein	627	B4DT67_HUMAN	B4DT67	1	6	3	2	6	0	2	3	1	1	2	5	2	1	1	0	0	2	2	0	0	0	0	3	1	2	0	3	0	1	2	4	0	1	0	4	3	0	5	7	0	1	-0.217852	-0.550984
sp|O60306|AQR_HUMAN	AQR	AQR_HUMAN Intron-binding protein aquarius	628	AQR_HUMAN	O60306	44	29	32	46	44	28	50	64	29	37	32	33	36	30	36	37	31	32	20	18	20	24	21	15	12	7	12	9	14	12	21	36	14	25	16	31	25	15	29	41	30	22	-0.136404	-0.399375
sp|Q5JTH9|RRP12_HUMAN	RRP12	RRP12_HUMAN RRP12-like protein	628	RRP12_HUMAN	Q5JTH9	38	44	56	63	50	38	40	66	46	48	41	30	44	27	35	32	31	28	34	29	28	28	26	26	22	20	21	20	16	20	25	53	20	25	23	24	24	20	26	29	28	25	-0.418039	0.328642
sp|Q9Y4A5|TRRAP_HUMAN	TRRAP	TRRAP_HUMAN Transformation/transcription domain-associated protein	629	TRRAP_HUMAN	Q9Y4A5	58	29	42	67	79	61	72	70	47	56	61	50	45	25	42	43	43	30	40	50	44	53	44	38	33	20	19	16	23	14	22	64	27	43	37	38	38	24	42	59	36	9	-0.18807	-0.11372
sp|P31483|TIA1_HUMAN	TIA1	TIA1_HUMAN Nucleolysin TIA-1 isoform p40	630	TIA1_HUMAN	P31483	9	7	9	10	14	7	12	8	11	16	12	9	8	11	9	10	9	7	10	13	8	10	9	8	7	15	16	14	9	12	12	14	9	7	13	9	5	7	6	8	15	12	0.624986	0.0386163
sp|Q01085-2|TIAR_HUMAN	TIAL1	TIAR_HUMAN Isoform 2 of Nucleolysin TIAR	630	TIAR_HUMAN	Q01085-2	19	31	24	27	25	17	20	28	18	21	20	20	19	15	29	14	17	13	26	18	17	14	12	22	15	23	31	28	17	18	29	21	20	16	21	19	21	19	12	15	20	39	0.132191	-0.113705
sp|O43353|RIPK2_HUMAN	RIPK2	RIPK2_HUMAN Receptor-interacting serine/threonine-protein kinase 2	631	RIPK2_HUMAN	O43353	11	5	8	10	3	5	5	9	5	8	11	7	4	2	8	6	6	1	11	9	6	5	5	10	9	9	6	4	7	6	10	6	6	7	4	6	8	9	6	7	6	7	-0.453419	-0.261277
sp|Q16566|KCC4_HUMAN	CAMK4	KCC4_HUMAN Calcium/calmodulin-dependent protein kinase type IV	631	KCC4_HUMAN	Q16566	7	3	8	1	2	2	0	4	1	1	0	0	0	0	0	3	0	1	9	2	1	2	1	2	5	0	4	4	1	1	3	4	3	1	4	0	0	7	3	5	0	0	-0.510157	1.00799
sp|Q15006|EMC2_HUMAN	EMC2	EMC2_HUMAN ER membrane protein complex subunit 2	632	EMC2_HUMAN	Q15006	8	13	9	16	8	10	17	13	11	12	13	14	11	10	13	8	14	11	5	7	7	11	12	5	3	4	4	4	3	3	8	14	7	10	5	6	9	3	4	9	12	4	0.0721055	0.26208
sp|P62258|1433E_HUMAN	YWHAE	1433E_HUMAN 14-3-3 protein epsilon	634	1433E_HUMAN	P62258	149	208	158	185	107	104	133	177	92	129	110	100	117	138	130	117	118	120	111	83	75	90	78	85	85	61	92	54	103	66	137	124	89	142	112	104	105	75	156	166	149	202	0.209018	0.166031
sp|P31947|1433S_HUMAN	SFN	1433S_HUMAN 14-3-3 protein sigma	634	1433S_HUMAN	P31947	22	37	42	54	31	36	41	55	32	47	37	74	42	55	42	26	41	53	22	19	22	18	24	36	26	29	15	31	25	17	59	30	17	22	13	44	51	14	44	28	65	73	2.34585	-0.934976
sp|P31946|1433B_HUMAN	YWHAB	1433B_HUMAN 14-3-3 protein beta/alpha	634	1433B_HUMAN	P31946	40	40	61	30	34	37	47	36	26	29	15	25	25	37	28	34	23	34	21	23	23	16	9	22	16	21	17	14	16	11	36	31	22	14	24	24	26	11	28	33	25	39	0.324432	0.00472839
sp|P63104|1433Z_HUMAN	YWHAZ	1433Z_HUMAN 14-3-3 protein zeta/delta	634	1433Z_HUMAN	P63104	117	84	132	78	64	68	74	98	50	61	57	74	76	90	119	89	75	66	59	28	42	40	27	48	50	35	44	37	54	29	96	84	43	35	57	61	101	35	78	99	104	104	0.485707	0.75944
sp|P27348|1433T_HUMAN	YWHAQ	1433T_HUMAN 14-3-3 protein theta	634	1433T_HUMAN	P27348	61	40	84	43	19	31	38	33	23	25	41	29	23	35	43	54	29	39	38	18	20	20	12	20	14	19	20	17	25	12	34	43	16	20	23	35	36	12	47	52	38	37	0.612332	-0.163596
sp|P61981|1433G_HUMAN	YWHAG	1433G_HUMAN 14-3-3 protein gamma	634	1433G_HUMAN	P61981	43	30	34	34	31	22	30	31	26	33	31	37	34	33	27	32	27	28	31	29	28	30	13	30	29	31	30	26	22	15	40	32	32	11	36	27	27	17	26	28	31	51	-0.320624	0.308917
sp|Q04917|1433F_HUMAN	YWHAH	1433F_HUMAN 14-3-3 protein eta	634	1433F_HUMAN	Q04917	23	25	27	32	21	20	21	26	26	23	22	36	33	33	30	27	19	32	27	22	19	24	10	29	22	17	29	25	19	12	26	27	21	8	26	22	20	11	18	18	28	36	0.741748	-0.494807
sp|O75578|ITA10_HUMAN	ITGA10	ITA10_HUMAN Integrin alpha-10	635	ITA10_HUMAN	O75578	5	0	0	0	0	0	1	0	0	0	0	0	0	1	0	4	0	1	0	0	0	0	2	0	0	0	0	0	0	0	8	3	0	0	0	0	0	1	1	0	0	0	-0.478691	3.89098
sp|O95502|NPTXR_HUMAN	NPTXR	NPTXR_HUMAN Neuronal pentraxin receptor	636	NPTXR_HUMAN	O95502	0	0	0	1	0	0	0	0	0	0	1	1	2	1	0	3	3	0	4	1	0	4	0	1	3	5	3	1	3	6	2	1	2	3	4	1	0	1	2	0	1	0	NA	NA
sp|Q6UWE0|LRSM1_HUMAN	LRSAM1	LRSM1_HUMAN E3 ubiquitin-protein ligase LRSAM1	637	LRSM1_HUMAN	Q6UWE0	18	13	11	24	15	14	17	20	7	12	7	9	6	10	12	15	9	11	22	18	8	12	18	18	8	10	10	6	8	6	18	19	20	17	18	8	7	8	18	14	6	21	-0.246067	0.345998
sp|P49257|LMAN1_HUMAN	LMAN1	LMAN1_HUMAN Protein ERGIC-53	638	LMAN1_HUMAN	P49257	37	36	16	32	31	27	35	40	20	40	39	37	43	44	43	36	30	18	28	17	22	23	23	26	17	19	15	16	23	22	29	38	34	24	30	49	50	17	19	26	47	33	-0.788965	-0.166269
sp|Q969H8|CS010_HUMAN	C19orf10	CS010_HUMAN UPF0556 protein C19orf10	639	CS010_HUMAN	Q969H8	16	22	12	21	25	17	15	19	23	16	10	10	22	27	10	12	19	20	12	5	5	10	10	9	9	7	6	6	12	8	30	16	10	11	4	12	11	7	15	9	17	20	-1.04104	0.402508
sp|P50851|LRBA_HUMAN	LRBA	LRBA_HUMAN Lipopolysaccharide-responsive and beige-like anchor protein	640	LRBA_HUMAN	P50851	55	32	24	83	45	31	47	66	33	50	51	57	37	40	45	67	44	42	37	38	27	30	29	38	33	28	14	12	23	15	22	57	24	37	31	40	43	18	45	42	32	36	0.487335	0.245691
sp|Q8NFP9|NBEA_HUMAN	NBEA	NBEA_HUMAN Neurobeachin	640	NBEA_HUMAN	Q8NFP9	6	2	2	3	5	1	9	5	1	4	8	6	4	5	3	17	5	4	3	3	2	3	2	2	8	1	2	1	1	2	1	9	1	4	9	3	6	1	6	10	2	1	0.264343	0.0384917
sp|Q86UX2|ITIH5_HUMAN	ITIH5	ITIH5_HUMAN Inter-alpha-trypsin inhibitor heavy chain H5	641	ITIH5_HUMAN	Q86UX2	0	15	0	0	3	0	14	1	0	0	1	0	0	0	0	0	9	0	1	0	1	0	0	2	0	0	0	0	0	0	1	2	0	0	0	0	2	0	2	3	0	0	NA	NA
sp|Q9UMX3|BOK_HUMAN	BOK	BOK_HUMAN Bcl-2-related ovarian killer protein	642	BOK_HUMAN	Q9UMX3	0	1	0	1	0	1	0	1	0	1	2	1	1	1	1	0	0	0	0	0	0	1	2	1	1	0	0	0	0	0	0	0	0	2	2	2	0	1	0	0	1	0	NA	NA
sp|P50416|CPT1A_HUMAN	CPT1A	CPT1A_HUMAN Carnitine O-palmitoyltransferase 1, liver isoform	643	CPT1A_HUMAN	P50416	38	29	36	47	36	33	47	42	29	32	41	29	22	23	25	31	33	42	16	17	22	16	20	11	10	12	9	13	15	9	32	41	15	13	17	25	30	14	28	21	28	22	0.199587	-1.22557
sp|Q8IWA0|WDR75_HUMAN	WDR75	WDR75_HUMAN WD repeat-containing protein 75	644	WDR75_HUMAN	Q8IWA0	26	23	24	39	22	18	24	30	27	29	16	15	26	21	19	10	10	22	17	17	20	15	10	18	16	14	12	12	12	11	17	18	10	17	14	13	14	6	13	22	21	12	-0.318499	0.237744
sp|Q2VPB7|AP5B1_HUMAN	AP5B1	AP5B1_HUMAN AP-5 complex subunit beta-1	645	AP5B1_HUMAN	Q2VPB7	3	2	3	3	2	2	7	3	2	2	2	3	0	2	1	0	0	1	5	2	3	1	1	3	1	1	1	2	0	1	1	3	1	7	2	0	0	0	3	1	2	1	-0.0291845	-0.217583
sp|O00273|DFFA_HUMAN	DFFA	DFFA_HUMAN DNA fragmentation factor subunit alpha	646	DFFA_HUMAN	O00273	17	14	15	17	18	16	20	20	14	23	9	10	9	14	15	14	10	12	14	16	12	13	14	14	9	12	12	6	8	7	21	17	13	13	14	9	9	11	15	15	14	22	-0.433242	0.363049
tr|J3QST3|J3QST3_HUMAN	KRT3	J3QST3_HUMAN Keratin, type II cytoskeletal 3	647	J3QST3_HUMAN	J3QST3	2	1	1	1	1	3	0	2	1	2	3	0	1	1	0	0	5	2	0	1	2	0	0	1	0	2	1	1	0	0	2	0	1	1	1	3	0	0	0	0	0	1	3.53795	-0.713357
sp|P07196|NFL_HUMAN	NEFL	NFL_HUMAN Neurofilament light polypeptide	647	NFL_HUMAN	P07196	20	3	0	5	13	18	17	22	8	2	2	2	0	0	0	9	5	2	11	2	10	2	2	2	1	9	10	1	1	0	12	10	4	3	19	2	2	3	14	13	8	16	-0.637585	-0.618301
sp|P41219|PERI_HUMAN	PRPH	PERI_HUMAN Peripherin	647	PERI_HUMAN	P41219	39	80	62	19	38	18	54	21	16	20	7	7	38	23	51	12	8	25	13	33	31	21	39	19	37	10	38	16	9	10	32	26	32	33	36	12	10	21	51	44	32	21	-1.63713	0.567723
sp|P17661|DESM_HUMAN	DES	DESM_HUMAN Desmin	647	DESM_HUMAN	P17661	18	19	15	5	13	9	18	15	8	10	4	6	15	6	9	6	4	7	48	9	12	12	14	81	13	4	7	10	6	6	39	16	10	9	17	9	4	11	7	75	9	19	-0.998607	0.285077
tr|Q9H552|Q9H552_HUMAN		Q9H552_HUMAN Uncharacterized protein	647	Q9H552_HUMAN	Q9H552	0	0	0	0	0	0	0	1	0	0	0	0	0	0	0	0	0	0	0	2	3	1	0	0	1	1	0	1	0	1	0	0	0	0	0	0	2	0	0	0	0	0	NA	NA
sp|P14136-3|GFAP_HUMAN	GFAP	GFAP_HUMAN Isoform 3 of Glial fibrillary acidic protein	647	GFAP_HUMAN	P14136-3	0	0	0	0	0	0	0	0	0	1	0	0	0	0	0	0	0	0	0	0	43	1	0	0	1	0	1	41	2	0	0	0	0	1	122	1	0	1	1	1	0	0	NA	NA
sp|P07197|NFM_HUMAN	NEFM	NFM_HUMAN Neurofilament medium polypeptide	647	NFM_HUMAN	P07197	20	5	1	1	11	3	23	1	2	7	8	9	4	4	8	6	8	5	28	2	6	4	5	5	4	1	8	2	5	0	5	14	3	5	4	8	7	2	5	18	4	8	-0.514143	-0.413322
tr|F8W1U3|F8W1U3_HUMAN	KRT8	F8W1U3_HUMAN Keratin, type II cytoskeletal 8 (Fragment)	647	F8W1U3_HUMAN	F8W1U3	0	0	0	0	0	0	0	0	0	0	0	0	0	0	0	0	0	0	0	0	1	0	0	0	0	1	2	2	0	0	0	1	0	1	0	0	1	0	3	0	0	0	NA	NA
sp|Q16352|AINX_HUMAN	INA	AINX_HUMAN Alpha-internexin	647	AINX_HUMAN	Q16352	15	18	3	3	40	18	14	4	2	13	13	7	21	25	37	18	8	4	12	23	12	18	23	12	6	4	10	6	9	6	24	5	6	8	16	19	7	12	20	12	10	18	-0.351853	-0.451185
sp|P12036|NFH_HUMAN	NEFH	NFH_HUMAN Neurofilament heavy polypeptide	647	NFH_HUMAN	P12036	17	17	12	3	22	17	20	11	16	9	5	7	22	17	8	7	12	12	8	11	9	4	15	14	6	4	2	8	4	5	22	14	6	1	16	21	5	9	19	18	6	27	-2.3668	0.838278
sp|P08670|VIME_HUMAN	VIM	VIME_HUMAN Vimentin	647	VIME_HUMAN	P08670	440	579	536	202	407	438	595	332	256	263	200	191	481	302	486	294	287	329	353	346	324	262	315	370	143	207	260	407	173	181	678	460	419	243	470	363	270	273	264	296	446	505	-1.49173	0.540917
sp|Q9NY12-2|GAR1_HUMAN	GAR1	GAR1_HUMAN Isoform 2 of H/ACA ribonucleoprotein complex subunit 1	647	GAR1_HUMAN	Q9NY12-2	9	9	12	19	14	15	13	10	13	17	8	6	13	9	9	7	7	12	5	5	9	10	9	4	5	5	3	4	8	6	8	10	3	6	8	7	7	8	5	6	7	8	0.00316698	-0.116441
tr|B4DXK4|B4DXK4_HUMAN	KRT72	B4DXK4_HUMAN Keratin, type II cytoskeletal 72	647	B4DXK4_HUMAN	B4DXK4	0	0	2	0	0	0	2	2	2	2	2	1	4	1	2	1	2	2	0	1	0	0	0	0	1	2	0	0	1	0	3	5	0	3	0	2	1	1	1	0	2	3	NA	NA
tr|H7C5W5|H7C5W5_HUMAN	PRPH	H7C5W5_HUMAN Peripherin (Fragment)	647	H7C5W5_HUMAN	H7C5W5	0	0	0	0	0	0	0	0	0	0	0	0	0	0	0	0	0	0	1	0	0	0	0	1	2	1	0	0	0	0	0	0	0	0	0	0	0	0	1	1	0	0	NA	NA
sp|Q9UQ35|SRRM2_HUMAN	SRRM2	SRRM2_HUMAN Serine/arginine repetitive matrix protein 2	648	SRRM2_HUMAN	Q9UQ35	83	75	90	72	64	71	84	91	62	69	67	87	102	88	79	75	65	76	52	53	51	54	60	51	53	54	48	63	56	44	60	67	50	56	53	84	68	36	52	50	82	72	-0.110582	-0.17412
sp|P31040|DHSA_HUMAN	SDHA	DHSA_HUMAN Succinate dehydrogenase [ubiquinone] flavoprotein subunit, mitochondrial	649	DHSA_HUMAN	P31040	45	42	50	50	50	41	71	55	53	63	47	42	45	46	45	30	37	32	37	29	25	35	29	31	42	36	32	41	36	30	61	46	29	34	45	34	35	19	49	48	49	60	0.457557	-1.08993
sp|Q96QP1|ALPK1_HUMAN	ALPK1	ALPK1_HUMAN Alpha-protein kinase 1	650	ALPK1_HUMAN	Q96QP1	0	0	0	0	0	0	0	0	0	0	0	2	0	0	0	0	0	0	1	0	0	0	0	0	0	0	0	0	1	1	0	0	0	0	0	0	0	1	0	3	0	0	NA	NA
sp|Q9Y2G0|EFR3B_HUMAN	EFR3B	EFR3B_HUMAN Protein EFR3 homolog B	651	EFR3B_HUMAN	Q9Y2G0	1	0	0	0	0	0	0	0	0	0	0	1	0	0	0	0	1	0	0	0	0	0	0	0	0	0	1	1	0	0	0	0	0	0	0	0	0	0	0	3	0	0	-0.213514	-0.0469989
sp|Q14156|EFR3A_HUMAN	EFR3A	EFR3A_HUMAN Protein EFR3 homolog A	651	EFR3A_HUMAN	Q14156	10	7	5	7	6	11	16	8	5	8	16	11	10	4	4	4	5	3	6	6	4	5	4	7	5	6	2	2	3	4	7	10	7	8	7	12	10	5	12	15	3	8	0.326846	0.555353
sp|Q08380|LG3BP_HUMAN	LGALS3BP	LG3BP_HUMAN Galectin-3-binding protein	652	LG3BP_HUMAN	Q08380	32	26	26	39	35	38	26	31	43	59	18	28	30	26	28	15	19	32	17	15	21	23	13	16	22	14	17	18	19	36	40	37	19	20	22	18	22	17	20	12	45	33	0.746495	0.981287
sp|Q9HC21|TPC_HUMAN	SLC25A19	TPC_HUMAN Mitochondrial thiamine pyrophosphate carrier	653	TPC_HUMAN	Q9HC21	8	5	6	13	11	6	6	11	7	7	9	7	4	3	6	2	7	3	4	5	7	3	3	2	1	2	2	2	6	2	7	4	5	5	5	5	5	4	11	8	3	7	0.101368	0.274108
sp|O75385|ULK1_HUMAN	ULK1	ULK1_HUMAN Serine/threonine-protein kinase ULK1	654	ULK1_HUMAN	O75385	1	1	0	1	1	0	2	3	0	0	1	4	1	0	1	1	2	0	0	0	0	4	1	1	0	2	0	0	1	0	0	1	0	5	0	0	1	0	1	1	0	0	-0.0441601	-0.129081
sp|Q12882|DPYD_HUMAN	DPYD	DPYD_HUMAN Dihydropyrimidine dehydrogenase [NADP(+)]	655	DPYD_HUMAN	Q12882	12	18	4	0	9	1	6	4	5	0	4	19	5	7	5	9	1	1	14	6	12	10	12	6	6	2	7	5	5	3	1	4	15	16	13	5	8	14	12	8	5	8	0.224413	-0.96504
sp|Q03111|ENL_HUMAN	MLLT1	ENL_HUMAN Protein ENL	656	ENL_HUMAN	Q03111	6	7	7	13	6	4	4	7	10	5	6	10	5	7	3	6	9	5	5	4	4	9	4	6	5	3	3	3	3	2	6	10	5	5	6	5	4	1	7	7	3	5	-0.00701681	0.00331685
sp|Q9HC52|CBX8_HUMAN	CBX8	CBX8_HUMAN Chromobox protein homolog 8	657	CBX8_HUMAN	Q9HC52	11	15	14	30	15	17	20	25	13	16	20	19	18	14	14	16	11	20	14	11	9	11	9	13	12	13	7	10	8	8	17	17	15	10	11	15	11	7	15	15	11	18	-0.273408	0.365653
sp|Q9UID3|VPS51_HUMAN	VPS51	VPS51_HUMAN Vacuolar protein sorting-associated protein 51 homolog	658	VPS51_HUMAN	Q9UID3	18	10	12	18	11	11	15	11	8	11	15	9	9	7	11	10	7	5	12	10	8	13	11	8	10	8	5	4	7	2	7	18	9	16	11	10	8	2	16	17	8	8	0.00791244	0.439805
sp|Q5JTZ9|SYAM_HUMAN	AARS2	SYAM_HUMAN Alanine--tRNA ligase, mitochondrial	659	SYAM_HUMAN	Q5JTZ9	33	32	19	29	35	28	48	34	19	34	26	26	26	18	20	19	27	20	21	22	23	22	24	18	19	12	20	15	15	15	30	33	14	22	24	22	19	9	20	27	15	24	-0.282176	1.10226
sp|Q9UIA9|XPO7_HUMAN	XPO7	XPO7_HUMAN Exportin-7	659	XPO7_HUMAN	Q9UIA9	43	40	28	44	32	38	39	34	22	31	26	30	18	25	23	28	22	23	21	23	20	25	22	21	19	13	16	10	9	11	28	44	17	18	21	24	16	15	24	20	26	25	0.0380051	0.392475
sp|Q9H2T7|RBP17_HUMAN	RANBP17	RBP17_HUMAN Ran-binding protein 17	659	RBP17_HUMAN	Q9H2T7	1	0	0	1	1	1	1	0	1	2	0	0	0	0	0	0	1	0	1	1	1	2	1	0	0	0	0	1	0	0	1	1	1	1	1	2	0	0	3	3	1	1	-0.345446	0.491418
sp|P51689|ARSD_HUMAN	ARSD	ARSD_HUMAN Arylsulfatase D	661	ARSD_HUMAN	P51689	2	3	1	6	7	6	3	3	3	3	7	4	3	5	2	4	1	0	0	0	1	3	2	2	2	2	0	0	0	1	1	3	0	1	2	1	6	1	3	2	3	1	0.249914	0.731417
sp|P51690|ARSE_HUMAN	ARSE	ARSE_HUMAN Arylsulfatase E	661	ARSE_HUMAN	P51690	5	2	0	3	12	8	0	1	1	3	4	0	0	2	2	7	0	0	2	0	5	1	0	1	2	1	3	1	1	3	0	10	3	0	5	1	6	0	0	1	2	0	-0.641683	-0.266019
sp|P08842|STS_HUMAN	STS	STS_HUMAN Steryl-sulfatase	662	STS_HUMAN	P08842	0	0	0	2	8	0	2	0	0	0	4	8	5	2	4	9	6	4	3	1	2	2	1	4	2	1	1	0	1	1	2	0	0	19	1	1	9	2	5	2	7	4	NA	NA
sp|Q96SB8|SMC6_HUMAN	SMC6	SMC6_HUMAN Structural maintenance of chromosomes protein 6	663	SMC6_HUMAN	Q96SB8	17	22	13	24	26	14	17	31	14	18	21	25	19	13	19	19	23	15	23	25	16	21	19	12	17	11	9	13	11	11	17	26	11	18	14	19	20	13	28	30	16	14	-0.298811	-0.233149
sp|P04406|G3P_HUMAN	GAPDH	G3P_HUMAN Glyceraldehyde-3-phosphate dehydrogenase	664	G3P_HUMAN	P04406	498	436	537	346	312	267	414	356	366	425	263	244	290	316	255	324	247	241	226	237	177	140	155	271	239	173	206	207	204	145	344	407	231	233	312	245	236	158	209	205	234	363	-0.210074	0.23804
sp|O14556|G3PT_HUMAN	GAPDHS	G3PT_HUMAN Glyceraldehyde-3-phosphate dehydrogenase, testis-specific	664	G3PT_HUMAN	O14556	14	19	17	17	19	12	14	16	8	4	19	23	10	7	5	8	9	18	4	13	8	14	12	10	15	11	10	5	11	8	17	19	16	9	17	18	16	9	21	25	5	17	-0.249402	0.306666
sp|P10636-9|TAU_HUMAN	MAPT	TAU_HUMAN Isoform Tau-G of Microtubule-associated protein tau	665	TAU_HUMAN	P10636-9	1	0	0	8	9	0	5	1	3	0	13	9	1	2	2	15	9	6	4	4	1	3	7	11	14	3	11	10	1	0	1	1	6	4	19	13	1	4	5	11	1	10	-0.323944	0.908275
sp|P10636-2|TAU_HUMAN	MAPT	TAU_HUMAN Isoform Fetal-tau of Microtubule-associated protein tau	665	TAU_HUMAN	P10636-2	0	0	1	1	1	0	1	1	1	1	2	2	0	2	0	1	2	0	0	0	0	0	0	0	1	0	0	0	0	0	0	0	0	0	1	2	0	1	3	2	0	2	NA	NA
sp|P10636-8|TAU_HUMAN	MAPT	TAU_HUMAN Isoform Tau-F of Microtubule-associated protein tau	665	TAU_HUMAN	P10636-8	0	0	0	1	0	0	0	0	1	0	4	1	0	0	0	0	0	0	1	1	0	1	1	1	1	1	1	1	1	0	0	0	1	1	1	1	0	0	0	1	0	0	NA	NA
sp|Q4KMQ2-2|ANO6_HUMAN	ANO6	ANO6_HUMAN Isoform 2 of Anoctamin-6	666	ANO6_HUMAN	Q4KMQ2-2	16	10	7	16	17	10	21	22	8	7	12	13	11	6	12	8	12	7	18	11	9	10	14	9	9	9	6	5	8	8	9	13	7	9	12	9	12	8	10	10	7	10	-0.363094	-0.0814912
sp|O95104|SFR15_HUMAN	SCAF4	SFR15_HUMAN Splicing factor, arginine/serine-rich 15	667	SFR15_HUMAN	O95104	27	12	20	24	22	10	27	24	23	28	17	14	14	17	13	13	17	14	18	14	18	17	16	23	15	18	16	16	16	10	20	21	13	12	14	17	16	10	18	20	19	29	0.412607	-0.204461
sp|Q9UPN6|SCAF8_HUMAN	SCAF8	SCAF8_HUMAN Protein SCAF8	667	SCAF8_HUMAN	Q9UPN6	17	13	17	18	18	10	18	16	17	22	18	21	19	19	12	16	16	15	20	17	17	16	13	16	21	17	17	13	17	11	34	18	18	14	14	21	16	13	19	21	17	29	0.256365	-0.51382
sp|Q16630-2|CPSF6_HUMAN	CPSF6	CPSF6_HUMAN Isoform 2 of Cleavage and polyadenylation specificity factor subunit 6	668	CPSF6_HUMAN	Q16630-2	35	27	29	24	30	24	38	31	29	25	23	25	32	44	21	22	27	24	19	26	26	15	18	16	15	21	21	17	18	14	30	28	22	18	26	26	18	14	15	11	21	34	0.0407126	-0.149374
sp|Q9UHN6|TMEM2_HUMAN	TMEM2	TMEM2_HUMAN Transmembrane protein 2	669	TMEM2_HUMAN	Q9UHN6	23	27	38	28	29	22	21	34	17	10	20	15	29	5	14	7	7	10	15	14	13	19	18	17	17	9	4	12	12	11	30	37	10	22	18	10	18	9	20	13	16	7	-0.503504	-0.563159
sp|Q86WI1|PKHL1_HUMAN	PKHD1L1	PKHL1_HUMAN Fibrocystin-L	669	PKHL1_HUMAN	Q86WI1	1	2	1	0	1	1	3	1	2	0	0	1	0	1	1	0	0	0	1	0	0	1	1	2	1	2	0	2	1	0	0	0	0	0	0	0	0	1	0	0	1	0	-0.339066	-0.632154
sp|Q96RT7|GCP6_HUMAN	TUBGCP6	GCP6_HUMAN Gamma-tubulin complex component 6	670	GCP6_HUMAN	Q96RT7	3	1	3	3	1	0	1	0	0	2	6	6	3	2	3	3	1	3	0	2	2	3	3	5	4	3	0	4	0	0	1	3	2	5	4	5	1	1	5	6	1	1	0.337333	-0.439148
sp|Q7Z5J4|RAI1_HUMAN	RAI1	RAI1_HUMAN Retinoic acid-induced protein 1	671	RAI1_HUMAN	Q7Z5J4	21	15	23	20	37	18	33	36	22	20	22	27	20	21	22	30	33	14	22	13	21	25	20	32	18	22	12	10	21	9	39	40	22	16	21	25	22	13	23	30	27	30	-0.130571	0.391829
sp|Q9UGU0|TCF20_HUMAN	TCF20	TCF20_HUMAN Transcription factor 20	671	TCF20_HUMAN	Q9UGU0	24	15	22	32	29	19	14	29	13	31	24	24	25	21	25	23	21	20	29	24	29	24	25	26	24	29	27	29	28	23	43	31	19	13	29	26	22	14	23	36	33	46	0.393172	-0.150482
sp|O75054-2|IGSF3_HUMAN	IGSF3	IGSF3_HUMAN Isoform 2 of Immunoglobulin superfamily member 3	672	IGSF3_HUMAN	O75054-2	17	10	8	12	6	10	12	6	4	10	6	11	6	5	6	10	15	3	6	2	7	13	3	8	5	7	3	0	2	2	4	12	3	7	3	2	3	4	5	5	3	7	-0.0269835	-0.357817
sp|Q9HCE0|EPG5_HUMAN	EPG5	EPG5_HUMAN Ectopic P granules protein 5 homolog	673	EPG5_HUMAN	Q9HCE0	10	10	9	4	3	3	1	4	1	0	3	3	0	0	3	7	3	0	10	15	7	9	8	3	6	0	0	1	1	1	4	12	7	16	8	3	1	2	14	7	1	1	-0.777407	0.250775
sp|Q9UBI1|COMD3_HUMAN	COMMD3	COMD3_HUMAN COMM domain-containing protein 3	674	COMD3_HUMAN	Q9UBI1	6	7	8	6	8	5	7	3	3	8	3	3	3	4	4	3	3	1	4	6	4	2	2	5	6	7	6	5	5	5	10	5	3	3	3	1	1	4	3	4	3	8	0.0328227	0.140631
tr|R4GMX3|R4GMX3_HUMAN	COMMD3-BMI1	R4GMX3_HUMAN Protein COMMD3-BMI1	674	R4GMX3_HUMAN	R4GMX3	1	1	2	4	4	4	3	3	1	5	5	5	5	5	4	5	6	4	4	4	3	1	1	2	2	1	1	2	0	1	1	6	2	5	4	4	2	1	4	2	5	5	0.271133	-0.508825
sp|P35227|PCGF2_HUMAN	PCGF2	PCGF2_HUMAN Polycomb group RING finger protein 2	674	PCGF2_HUMAN	P35227	7	7	8	11	10	5	4	8	7	8	8	6	6	7	5	7	9	6	3	4	7	4	6	10	10	5	7	4	6	5	11	7	6	8	11	3	3	5	8	10	4	13	-0.127694	0.665748
sp|Q86XP3|DDX42_HUMAN	DDX42	DDX42_HUMAN ATP-dependent RNA helicase DDX42	675	DDX42_HUMAN	Q86XP3	35	41	25	47	42	26	40	44	36	44	43	31	38	40	37	34	39	35	32	27	27	31	19	19	20	19	18	17	19	22	39	34	29	36	36	29	28	17	30	32	41	41	-0.175097	-0.145156
sp|Q9BTX3|TM208_HUMAN	TMEM208	TM208_HUMAN Transmembrane protein 208	676	TM208_HUMAN	Q9BTX3	3	0	2	0	1	1	1	0	1	0	1	0	0	1	0	0	0	0	2	1	1	2	2	2	1	2	1	0	2	2	1	3	1	1	1	1	1	1	2	1	0	1	-0.32117	-0.130111
sp|Q99801|NKX31_HUMAN	NKX3-1	NKX31_HUMAN Homeobox protein Nkx-3.1	678	NKX31_HUMAN	Q99801	0	0	0	0	0	0	0	0	0	0	0	0	0	0	0	0	1	0	0	0	0	0	0	0	0	0	0	0	0	0	0	0	2	0	0	0	0	0	0	0	0	1	NA	NA
sp|P28356|HXD9_HUMAN	HOXD9	HXD9_HUMAN Homeobox protein Hox-D9	678	HXD9_HUMAN	P28356	0	1	2	0	1	1	1	2	1	1	1	2	0	0	1	0	0	1	2	1	1	1	1	1	1	1	1	1	1	1	2	1	1	1	1	1	2	1	3	5	1	2	NA	NA
sp|P17509|HXB6_HUMAN	HOXB6	HXB6_HUMAN Homeobox protein Hox-B6	678	HXB6_HUMAN	P17509	0	0	0	0	0	0	0	0	0	1	3	1	1	0	2	1	3	0	1	0	0	0	0	0	1	0	0	0	3	0	0	0	0	0	0	0	2	0	2	3	1	2	NA	NA
sp|P43699-3|NKX21_HUMAN	NKX2-1	NKX21_HUMAN Isoform 3 of Homeobox protein Nkx-2.1	678	NKX21_HUMAN	P43699-3	0	0	0	0	7	0	0	0	4	1	0	4	1	1	1	2	5	0	2	1	1	2	3	0	3	1	3	0	6	0	0	0	0	0	1	3	3	0	4	3	0	3	NA	NA
sp|P50219|MNX1_HUMAN	MNX1	MNX1_HUMAN Motor neuron and pancreas homeobox protein 1	678	MNX1_HUMAN	P50219	1	0	0	1	1	0	0	1	2	0	1	0	0	0	1	0	0	0	7	0	0	0	0	5	4	3	2	0	1	1	0	1	0	0	1	0	1	0	0	1	2	0	0.140102	-0.601021
sp|P09629|HXB7_HUMAN	HOXB7	HXB7_HUMAN Homeobox protein Hox-B7	678	HXB7_HUMAN	P09629	0	1	1	0	0	0	1	0	0	0	0	0	0	1	0	1	0	0	1	0	0	1	0	1	1	0	0	0	1	0	0	0	1	0	1	0	0	0	0	0	0	0	NA	NA
sp|Q9NYD6|HXC10_HUMAN	HOXC10	HXC10_HUMAN Homeobox protein Hox-C10	678	HXC10_HUMAN	Q9NYD6	1	0	0	0	0	0	0	0	0	0	1	5	0	1	0	1	0	2	1	1	0	0	0	1	1	2	0	0	0	0	1	0	0	1	2	1	0	0	3	4	0	4	0.221223	0.255708
sp|O60479|DLX3_HUMAN	DLX3	DLX3_HUMAN Homeobox protein DLX-3	678	DLX3_HUMAN	O60479	0	0	0	0	1	0	0	0	0	0	0	0	0	0	0	0	1	0	0	0	0	1	1	1	0	1	0	0	0	0	0	0	0	0	1	0	0	0	0	0	0	0	NA	NA
sp|Q07687|DLX2_HUMAN	DLX2	DLX2_HUMAN Homeobox protein DLX-2	678	DLX2_HUMAN	Q07687	0	0	0	0	1	1	0	0	0	0	0	0	0	0	2	1	0	0	0	0	0	0	0	0	0	0	0	0	0	0	1	0	0	0	0	1	0	0	0	1	0	2	NA	NA
sp|P56179-3|DLX6_HUMAN	DLX6	DLX6_HUMAN Isoform 3 of Homeobox protein DLX-6	678	DLX6_HUMAN	P56179-3	1	0	0	0	0	0	0	0	0	2	0	1	0	0	1	1	0	0	2	2	0	1	1	0	0	0	0	0	0	0	0	0	0	0	1	1	0	0	0	1	0	0	-0.23798	-0.0837663
sp|P56178|DLX5_HUMAN	DLX5	DLX5_HUMAN Homeobox protein DLX-5	678	DLX5_HUMAN	P56178	0	0	0	0	0	0	0	0	0	0	0	0	0	0	0	0	0	0	0	0	0	0	0	0	0	0	0	0	0	0	0	0	0	0	0	0	0	0	0	1	0	0	NA	NA
sp|P56177|DLX1_HUMAN	DLX1	DLX1_HUMAN Homeobox protein DLX-1	678	DLX1_HUMAN	P56177	0	0	0	0	0	0	0	0	0	2	0	3	0	0	0	1	0	0	0	0	0	1	0	0	1	0	1	0	0	0	1	0	0	0	0	3	2	0	0	2	1	4	NA	NA
sp|Q99626|CDX2_HUMAN	CDX2	CDX2_HUMAN Homeobox protein CDX-2	678	CDX2_HUMAN	Q99626	0	0	0	2	0	0	0	0	0	1	3	1	0	0	1	2	0	0	2	0	0	0	0	1	0	0	0	2	0	0	0	1	0	0	0	15	2	0	1	0	1	0	NA	NA
sp|P17482|HXB9_HUMAN	HOXB9	HXB9_HUMAN Homeobox protein Hox-B9	678	HXB9_HUMAN	P17482	0	0	1	3	0	0	0	1	1	2	2	1	0	1	1	2	1	0	0	1	2	2	1	5	1	2	2	1	1	0	2	1	2	1	3	1	0	1	0	2	3	0	NA	NA
sp|P31273|HXC8_HUMAN	HOXC8	HXC8_HUMAN Homeobox protein Hox-C8	678	HXC8_HUMAN	P31273	0	0	0	0	0	0	0	0	0	0	0	0	0	0	0	0	0	0	0	0	0	0	1	0	0	0	0	0	0	0	1	0	0	0	0	0	0	0	0	0	0	2	NA	NA
sp|P17483|HXB4_HUMAN	HOXB4	HXB4_HUMAN Homeobox protein Hox-B4	678	HXB4_HUMAN	P17483	0	0	1	0	2	0	0	0	0	0	0	0	0	0	0	0	0	0	0	0	2	0	0	2	0	0	0	0	0	0	1	1	0	0	0	0	0	0	1	1	0	1	NA	NA
sp|P17481|HXB8_HUMAN	HOXB8	HXB8_HUMAN Homeobox protein Hox-B8	678	HXB8_HUMAN	P17481	0	0	0	0	0	0	0	0	1	0	1	1	2	0	0	0	0	0	0	0	0	0	0	0	1	0	0	0	1	0	0	0	2	0	0	0	1	0	1	1	0	0	NA	NA
sp|P52945|PDX1_HUMAN	PDX1	PDX1_HUMAN Pancreas/duodenum homeobox protein 1	678	PDX1_HUMAN	P52945	0	0	0	0	0	0	0	0	0	0	0	0	0	0	0	1	0	0	0	0	0	0	0	0	4	0	0	0	0	0	0	0	0	0	0	0	0	0	0	0	0	0	NA	NA
sp|O95096|NKX22_HUMAN	NKX2-2	NKX22_HUMAN Homeobox protein Nkx-2.2	678	NKX22_HUMAN	O95096	0	0	0	0	0	0	0	0	0	0	0	0	0	0	0	0	1	0	2	0	0	0	0	0	2	0	1	0	0	1	0	0	0	0	0	0	0	0	0	1	0	0	NA	NA
sp|P31275|HXC12_HUMAN	HOXC12	HXC12_HUMAN Homeobox protein Hox-C12	678	HXC12_HUMAN	P31275	0	0	0	0	0	0	0	0	0	0	0	0	0	0	0	0	0	0	0	0	0	0	0	0	0	0	0	0	0	0	0	0	0	0	2	3	0	0	0	1	1	0	NA	NA
sp|P52952|NKX25_HUMAN	NKX2-5	NKX25_HUMAN Homeobox protein Nkx-2.5	678	NKX25_HUMAN	P52952	1	0	0	0	0	0	1	0	1	0	0	0	0	0	0	1	1	0	0	0	0	0	0	2	0	0	0	0	0	1	0	0	0	0	0	0	0	0	0	0	0	0	-0.136159	0.178995
sp|P31270|HXA11_HUMAN	HOXA11	HXA11_HUMAN Homeobox protein Hox-A11	678	HXA11_HUMAN	P31270	1	0	0	0	0	0	0	0	0	1	0	0	0	0	0	0	0	0	0	0	0	1	0	0	2	0	0	0	0	0	0	0	0	0	0	0	0	0	0	1	0	0	-0.745671	-0.541135
sp|P13378|HXD8_HUMAN	HOXD8	HXD8_HUMAN Homeobox protein Hox-D8	678	HXD8_HUMAN	P13378	0	0	1	0	0	0	0	0	0	0	1	1	1	0	2	0	0	0	1	0	0	3	0	1	3	1	1	0	0	2	0	0	0	0	1	1	0	1	1	1	0	0	NA	NA
sp|P31260|HXA10_HUMAN	HOXA10	HXA10_HUMAN Homeobox protein Hox-A10	678	HXA10_HUMAN	P31260	0	0	0	0	0	0	0	0	0	0	0	0	1	0	0	1	0	0	1	0	0	1	0	0	0	0	0	0	0	0	0	0	0	0	0	0	0	0	0	0	0	2	NA	NA
sp|Q8TAU0|NKX23_HUMAN	NKX2-3	NKX23_HUMAN Homeobox protein Nkx-2.3	678	NKX23_HUMAN	Q8TAU0	0	0	0	0	0	0	1	0	0	0	0	0	0	0	0	0	0	0	2	0	0	0	0	0	1	0	0	0	0	0	0	0	0	0	0	0	0	0	0	0	0	0	NA	NA
sp|A6NMT0|DBX1_HUMAN	DBX1	DBX1_HUMAN Homeobox protein DBX1	678	DBX1_HUMAN	A6NMT0	0	0	0	0	0	0	0	0	0	0	1	1	0	0	0	0	0	0	1	0	0	0	0	0	0	0	0	0	0	0	0	0	0	1	1	0	0	0	0	0	0	0	NA	NA
sp|P31277|HXD11_HUMAN	HOXD11	HXD11_HUMAN Homeobox protein Hox-D11	678	HXD11_HUMAN	P31277	0	0	0	0	0	0	0	0	0	0	0	0	0	0	0	1	1	0	0	0	0	0	0	0	0	0	0	0	0	0	0	0	0	0	0	0	0	0	0	2	0	0	NA	NA
sp|O43248|HXC11_HUMAN	HOXC11	HXC11_HUMAN Homeobox protein Hox-C11	678	HXC11_HUMAN	O43248	0	0	0	0	0	0	0	0	0	0	2	0	0	1	2	0	0	1	0	0	0	0	0	0	0	0	0	0	0	0	0	0	0	0	1	0	0	0	0	0	0	0	NA	NA
sp|P09017|HXC4_HUMAN	HOXC4	HXC4_HUMAN Homeobox protein Hox-C4	678	HXC4_HUMAN	P09017	0	0	1	0	0	0	1	0	0	1	0	0	0	0	0	0	1	0	0	0	0	1	1	0	0	1	2	1	0	0	0	0	2	0	0	1	0	0	0	1	0	0	NA	NA
sp|P35548|MSX2_HUMAN	MSX2	MSX2_HUMAN Homeobox protein MSX-2	678	MSX2_HUMAN	P35548	0	0	0	0	0	0	0	1	0	0	0	0	0	0	0	0	0	0	0	0	0	0	0	0	0	0	0	0	0	0	0	0	0	0	0	0	0	0	0	1	0	0	NA	NA
sp|O43365|HXA3_HUMAN	HOXA3	HXA3_HUMAN Homeobox protein Hox-A3	678	HXA3_HUMAN	O43365	0	0	0	0	0	0	0	0	0	0	1	0	0	0	0	0	0	0	0	0	0	0	0	0	0	0	0	0	0	0	0	0	0	0	0	1	0	0	0	0	0	0	NA	NA
sp|P28360|MSX1_HUMAN	MSX1	MSX1_HUMAN Homeobox protein MSX-1	678	MSX1_HUMAN	P28360	0	0	0	0	0	0	0	0	0	0	0	0	0	0	0	0	0	0	0	1	0	0	0	0	2	1	0	0	0	0	0	0	0	0	0	0	1	0	0	0	0	0	NA	NA
sp|P47902|CDX1_HUMAN	CDX1	CDX1_HUMAN Homeobox protein CDX-1	678	CDX1_HUMAN	P47902	0	0	0	0	2	1	0	0	0	0	1	0	0	0	1	1	0	0	0	0	0	0	0	0	0	0	0	0	0	0	0	0	0	0	0	0	0	0	0	0	0	0	NA	NA
sp|P13591|NCAM1_HUMAN	NCAM1	NCAM1_HUMAN Neural cell adhesion molecule 1	679	NCAM1_HUMAN	P13591	27	9	12	10	6	23	11	17	11	14	13	12	15	7	32	33	16	13	20	7	27	33	19	27	10	1	25	0	17	7	16	12	5	17	20	16	17	11	21	21	13	18	-0.879231	-0.724294
sp|Q9UEW8|STK39_HUMAN	STK39	STK39_HUMAN STE20/SPS1-related proline-alanine-rich protein kinase	680	STK39_HUMAN	Q9UEW8	6	13	14	21	14	12	16	26	10	12	13	14	5	6	7	12	9	8	11	12	17	13	9	11	8	6	11	7	6	5	14	16	18	11	13	9	11	7	15	12	7	14	-0.215405	0.0320331
sp|O95747|OXSR1_HUMAN	OXSR1	OXSR1_HUMAN Serine/threonine-protein kinase OSR1	680	OXSR1_HUMAN	O95747	24	23	16	18	20	18	24	28	10	17	12	7	9	10	10	13	12	14	14	15	14	12	14	14	15	12	13	13	15	9	19	17	10	14	12	11	9	11	11	16	11	20	-0.408664	0.320416
sp|P30838|AL3A1_HUMAN	ALDH3A1	AL3A1_HUMAN Aldehyde dehydrogenase, dimeric NADP-preferring	681	AL3A1_HUMAN	P30838	0	0	7	2	3	21	2	49	15	70	54	10	12	35	5	16	19	28	5	25	25	0	1	17	4	2	3	14	2	5	27	29	4	4	0	8	19	9	20	2	64	6	NA	NA
sp|P43353|AL3B1_HUMAN	ALDH3B1	AL3B1_HUMAN Aldehyde dehydrogenase family 3 member B1	681	AL3B1_HUMAN	P43353	3	4	4	4	7	3	9	14	6	2	10	12	11	12	1	3	4	4	1	5	5	4	6	5	4	0	0	4	3	6	4	4	2	1	3	4	8	6	8	4	6	4	-0.728684	-0.887556
sp|P51648-2|AL3A2_HUMAN	ALDH3A2	AL3A2_HUMAN Isoform 2 of Fatty aldehyde dehydrogenase	681	AL3A2_HUMAN	P51648-2	18	21	15	23	14	25	14	33	19	28	27	22	29	25	17	21	18	18	12	10	16	15	14	15	18	15	12	20	15	11	17	35	10	8	11	15	19	10	20	13	26	28	0.377845	-0.42294
sp|Q96CT7|CC124_HUMAN	CCDC124	CC124_HUMAN Coiled-coil domain-containing protein 124	682	CC124_HUMAN	Q96CT7	23	16	19	20	22	18	24	22	18	16	15	15	18	18	27	23	17	16	15	12	11	9	14	21	14	15	13	25	12	12	24	14	9	12	18	23	15	5	13	17	22	31	0.575369	-0.0925866
sp|Q9UHY7|ENOPH_HUMAN	ENOPH1	ENOPH_HUMAN Enolase-phosphatase E1	683	ENOPH_HUMAN	Q9UHY7	4	14	6	18	6	8	13	15	11	14	11	13	9	8	9	13	8	5	13	8	9	9	7	10	8	9	10	8	8	2	12	8	11	6	8	10	7	5	12	8	3	17	0.220626	0.225052
sp|Q7Z6Z7|HUWE1_HUMAN	HUWE1	HUWE1_HUMAN E3 ubiquitin-protein ligase HUWE1	684	HUWE1_HUMAN	Q7Z6Z7	122	93	119	113	97	103	121	112	76	97	87	88	59	73	89	86	66	82	72	69	59	64	63	57	60	57	45	45	48	37	91	105	50	61	72	78	79	50	75	90	66	91	0.268494	0.183388
sp|Q5PRF9|SMAG2_HUMAN	SAMD4B	SMAG2_HUMAN Protein Smaug homolog 2	685	SMAG2_HUMAN	Q5PRF9	6	4	11	9	9	3	5	7	4	10	3	2	4	5	8	6	4	2	8	5	4	8	7	7	6	8	3	1	6	1	4	5	4	8	4	5	5	5	10	12	5	5	0.488617	-0.319339
sp|Q9UPU9|SMAG1_HUMAN	SAMD4A	SMAG1_HUMAN Protein Smaug homolog 1	685	SMAG1_HUMAN	Q9UPU9	2	2	1	3	1	1	5	3	0	1	0	1	5	4	1	1	1	1	3	2	0	4	4	2	0	0	0	0	1	0	2	4	0	5	1	0	2	1	5	4	2	1	-0.0408566	1.46093
sp|Q9UKD2|MRT4_HUMAN	MRTO4	MRT4_HUMAN mRNA turnover protein 4 homolog	686	MRT4_HUMAN	Q9UKD2	20	24	25	26	21	13	21	25	20	30	17	19	21	15	16	12	14	20	10	11	12	16	14	10	7	12	14	11	10	14	15	15	10	7	11	11	12	11	9	17	16	14	-0.172962	-0.200607
sp|Q6XQN6|PNCB_HUMAN	NAPRT1	PNCB_HUMAN Nicotinate phosphoribosyltransferase	687	PNCB_HUMAN	Q6XQN6	19	28	14	28	18	20	35	23	12	18	13	19	9	12	9	12	13	11	16	14	15	14	10	16	8	18	9	10	12	7	20	22	11	11	15	7	16	12	14	9	12	24	-0.991321	0.0559168
sp|P19623|SPEE_HUMAN	SRM	SPEE_HUMAN Spermidine synthase	689	SPEE_HUMAN	P19623	22	30	32	22	23	17	22	24	14	19	8	9	14	19	17	17	25	14	16	8	10	17	11	19	10	16	10	16	18	12	20	21	15	12	15	11	9	13	22	17	18	23	-0.853878	0.183222
sp|P26006-1|ITA3_HUMAN	ITGA3	ITA3_HUMAN Isoform 2 of Integrin alpha-3	690	ITA3_HUMAN	P26006-1	29	43	46	22	29	30	37	39	28	22	25	42	26	33	37	19	26	24	31	23	26	19	31	24	30	22	9	20	27	34	48	28	27	47	24	20	20	28	20	26	35	38	-0.93316	-0.829401
sp|P26006|ITA3_HUMAN	ITGA3	ITA3_HUMAN Integrin alpha-3	690	ITA3_HUMAN	P26006	0	1	2	1	2	3	1	2	3	1	2	1	2	3	3	1	2	0	0	1	1	1	1	0	0	0	0	1	1	1	1	1	1	1	1	2	2	0	1	1	4	1	NA	NA
sp|Q92925|SMRD2_HUMAN	SMARCD2	SMRD2_HUMAN SWI/SNF-related matrix-associated actin-dependent regulator of chromatin subfamily D member 2	691	SMRD2_HUMAN	Q92925	22	19	23	35	32	27	28	27	14	32	21	19	23	16	13	13	18	9	12	10	13	12	8	16	14	12	10	15	16	12	23	20	10	12	12	12	17	8	14	18	14	23	0.349461	-0.676462
sp|Q6STE5|SMRD3_HUMAN	SMARCD3	SMRD3_HUMAN SWI/SNF-related matrix-associated actin-dependent regulator of chromatin subfamily D member 3	691	SMRD3_HUMAN	Q6STE5	3	1	0	0	0	0	0	1	0	0	2	2	6	0	1	0	0	3	8	1	2	2	2	3	3	3	2	1	3	1	1	3	2	3	4	0	2	1	2	10	0	3	-0.33755	-0.119989
sp|Q96GM5|SMRD1_HUMAN	SMARCD1	SMRD1_HUMAN SWI/SNF-related matrix-associated actin-dependent regulator of chromatin subfamily D member 1	691	SMRD1_HUMAN	Q96GM5	17	17	22	22	24	14	22	21	10	17	12	14	10	11	9	18	12	10	22	10	9	12	16	10	16	13	14	9	8	6	17	21	9	11	12	11	10	7	10	14	9	18	-0.396218	-0.263696
sp|A6NCS6|CB072_HUMAN	C2orf72	CB072_HUMAN Uncharacterized protein C2orf72	692	CB072_HUMAN	A6NCS6	1	3	0	2	2	1	0	1	0	0	4	0	0	1	0	1	1	1	1	3	1	0	0	0	0	0	0	0	0	0	0	1	0	1	2	1	0	0	0	0	0	0	-0.0773738	-0.112385
sp|Q96H55|MYO19_HUMAN	MYO19	MYO19_HUMAN Unconventional myosin-XIX	692	MYO19_HUMAN	Q96H55	7	15	8	15	16	9	14	19	6	19	12	15	18	11	6	10	6	10	7	7	13	7	2	5	5	5	4	3	7	4	8	18	5	8	7	13	7	1	10	8	8	3	0.0775827	0.365599
sp|Q9UDT6|CLIP2_HUMAN	CLIP2	CLIP2_HUMAN CAP-Gly domain-containing linker protein 2	692	CLIP2_HUMAN	Q9UDT6	26	23	23	17	19	15	19	26	5	12	20	19	7	15	22	24	13	12	13	18	27	15	18	24	25	15	17	14	7	11	33	29	19	14	22	10	15	8	24	28	16	36	-0.391085	0.484804
sp|Q9UDT6-2|CLIP2_HUMAN	CLIP2	CLIP2_HUMAN Isoform 2 of CAP-Gly domain-containing linker protein 2	692	CLIP2_HUMAN	Q9UDT6-2	0	1	0	0	1	0	1	2	0	0	0	1	1	1	0	0	0	0	0	0	0	0	0	0	0	0	0	0	0	0	0	0	0	0	0	0	0	0	1	1	0	0	NA	NA
sp|P30622-1|CLIP1_HUMAN	CLIP1	CLIP1_HUMAN Isoform 2 of CAP-Gly domain-containing linker protein 1	692	CLIP1_HUMAN	P30622-1	58	80	62	70	59	39	62	68	26	35	65	71	51	55	54	64	46	53	48	46	41	42	43	50	57	51	34	31	38	32	93	70	46	39	53	57	60	38	67	68	53	113	-0.0034296	-0.0171133
sp|P30622-2|CLIP1_HUMAN	CLIP1	CLIP1_HUMAN Isoform 3 of CAP-Gly domain-containing linker protein 1	692	CLIP1_HUMAN	P30622-2	2	1	1	1	1	1	2	1	1	1	1	1	0	2	1	2	1	1	1	1	1	0	0	1	1	1	1	1	0	1	1	2	1	2	0	0	1	1	0	0	1	2	-0.396572	0.0388497
sp|Q562E7|WDR81_HUMAN	WDR81	WDR81_HUMAN WD repeat-containing protein 81	694	WDR81_HUMAN	Q562E7	17	15	12	16	15	5	10	11	5	16	6	13	3	1	3	4	1	5	4	10	8	11	9	6	3	3	2	1	1	2	4	17	4	3	15	8	7	5	6	14	5	5	-0.275688	0.344167
sp|Q96CN5|LRC45_HUMAN	LRRC45	LRC45_HUMAN Leucine-rich repeat-containing protein 45	695	LRC45_HUMAN	Q96CN5	0	0	1	1	1	0	0	1	0	0	3	4	0	0	2	2	2	0	5	7	2	3	2	2	3	1	4	1	3	3	1	1	5	1	2	8	2	0	4	7	3	1	NA	NA
sp|Q9P206-2|K1522_HUMAN	KIAA1522	K1522_HUMAN Isoform 2 of Uncharacterized protein KIAA1522	696	K1522_HUMAN	Q9P206-2	15	12	8	32	16	14	19	37	8	20	27	32	23	25	14	11	20	21	14	16	18	16	11	24	15	33	18	26	18	14	31	11	19	14	13	17	29	12	13	15	21	32	1.04569	-0.760491
sp|Q9BZV1|UBXN6_HUMAN	UBXN6	UBXN6_HUMAN UBX domain-containing protein 6	697	UBXN6_HUMAN	Q9BZV1	5	7	8	9	8	4	6	8	6	7	6	6	6	3	6	6	4	12	7	5	7	6	4	8	7	9	7	5	2	1	10	8	6	5	3	5	5	3	8	8	3	8	0.0694955	0.217003
sp|P16401|H15_HUMAN	HIST1H1B	H15_HUMAN Histone H1.5	698	H15_HUMAN	P16401	36	48	59	62	89	51	54	61	92	86	43	57	56	42	54	62	56	61	17	18	24	24	22	15	17	24	24	32	24	25	32	68	40	13	17	38	42	14	31	29	36	32	0.731575	-1.08237
sp|P16403|H12_HUMAN	HIST1H1C	H12_HUMAN Histone H1.2	698	H12_HUMAN	P16403	8	14	15	15	23	12	19	13	20	21	6	11	11	23	10	10	12	17	4	3	4	2	4	5	10	9	8	11	4	2	4	21	2	3	3	7	6	3	5	6	12	4	-0.286377	0.0908773
sp|P10412|H14_HUMAN	HIST1H1E	H14_HUMAN Histone H1.4	698	H14_HUMAN	P10412	5	11	11	9	14	2	3	9	16	10	5	6	14	18	13	11	14	15	4	3	3	5	3	3	4	2	5	3	7	3	1	21	5	1	4	5	4	5	4	4	12	0	-0.30954	0.735886
sp|P16402|H13_HUMAN	HIST1H1D	H13_HUMAN Histone H1.3	698	H13_HUMAN	P16402	56	44	59	52	59	51	64	63	72	72	45	75	49	41	40	42	48	48	14	12	11	19	16	15	16	12	12	14	15	15	29	62	19	15	20	42	38	14	21	27	46	28	-0.207986	-0.0491279
sp|Q02539|H11_HUMAN	HIST1H1A	H11_HUMAN Histone H1.1	698	H11_HUMAN	Q02539	9	7	8	7	14	6	13	3	6	9	4	4	11	4	5	1	7	4	1	4	4	0	0	1	4	2	3	3	3	0	3	5	4	3	1	5	5	1	2	1	4	2	3.303	-1.28665
sp|P22492|H1T_HUMAN	HIST1H1T	H1T_HUMAN Histone H1t	698	H1T_HUMAN	P22492	0	0	0	0	0	3	0	0	3	0	2	0	1	0	1	3	0	0	0	2	0	0	1	2	0	0	0	0	0	0	0	0	2	1	0	0	0	0	1	3	0	0	NA	NA
sp|Q5VTE0|EF1A3_HUMAN	EEF1A1P5	EF1A3_HUMAN Putative elongation factor 1-alpha-like 3	700	EF1A3_HUMAN	Q5VTE0	295	201	316	208	148	72	157	155	207	225	88	71	102	103	83	74	83	98	102	82	81	134	116	96	69	87	93	88	96	69	147	135	91	111	130	79	69	54	133	134	90	167	0.614282	-0.828569
sp|P68104|EF1A1_HUMAN	EEF1A1	EF1A1_HUMAN Elongation factor 1-alpha 1	700	EF1A1_HUMAN	P68104	7	29	36	20	6	5	6	16	8	17	11	2	4	3	1	1	2	2	2	8	8	13	12	2	1	1	1	3	4	2	4	7	2	1	14	0	0	3	2	0	4	10	0.647649	-0.803582
sp|Q05639|EF1A2_HUMAN	EEF1A2	EF1A2_HUMAN Elongation factor 1-alpha 2	700	EF1A2_HUMAN	Q05639	121	156	194	140	128	74	134	126	132	107	69	72	72	100	96	85	67	87	64	75	65	61	73	65	57	44	52	44	51	41	96	124	64	73	81	69	59	42	96	76	84	103	0.207599	-0.632672
sp|A4D1S0|KLRG2_HUMAN	KLRG2	KLRG2_HUMAN Killer cell lectin-like receptor subfamily G member 2	701	KLRG2_HUMAN	A4D1S0	0	2	0	11	0	0	1	2	2	5	6	2	2	4	3	0	4	3	0	0	3	6	1	2	3	0	0	0	0	0	3	0	0	0	0	5	13	1	0	2	3	1	NA	NA
sp|Q96D46|NMD3_HUMAN	NMD3	NMD3_HUMAN 60S ribosomal export protein NMD3	702	NMD3_HUMAN	Q96D46	15	18	15	19	15	6	13	20	11	11	9	7	6	9	14	10	9	10	14	9	7	7	2	10	11	7	12	10	11	6	13	29	10	10	8	8	3	10	9	15	6	12	-0.0254409	0.0257615
sp|Q9P2Q2|FRM4A_HUMAN	FRMD4A	FRM4A_HUMAN FERM domain-containing protein 4A	704	FRM4A_HUMAN	Q9P2Q2	5	7	6	9	7	5	3	4	2	2	2	10	2	1	9	7	7	10	3	2	6	5	6	6	6	3	2	4	2	3	3	11	1	5	2	3	4	5	2	2	5	3	-0.275609	-0.42657
sp|Q9Y2L6|FRM4B_HUMAN	FRMD4B	FRM4B_HUMAN FERM domain-containing protein 4B	704	FRM4B_HUMAN	Q9Y2L6	1	0	0	1	0	0	0	0	0	0	1	5	0	1	1	0	0	0	0	0	0	0	0	1	0	0	0	0	0	0	0	0	0	0	1	0	0	0	0	1	3	1	0.442722	0.0701111
sp|Q9NVN8|GNL3L_HUMAN	GNL3L	GNL3L_HUMAN Guanine nucleotide-binding protein-like 3-like protein	704	GNL3L_HUMAN	Q9NVN8	16	10	18	21	16	17	13	16	7	12	15	12	14	15	9	11	9	10	7	9	8	11	13	9	11	5	5	4	10	8	11	17	9	14	13	13	14	6	14	14	11	13	0.5208	-0.439529
sp|Q9BVP2|GNL3_HUMAN	GNL3	GNL3_HUMAN Guanine nucleotide-binding protein-like 3	704	GNL3_HUMAN	Q9BVP2	38	36	39	42	40	22	37	46	36	32	29	26	36	28	21	23	27	24	25	20	20	18	16	21	27	27	22	23	25	18	38	36	24	25	22	30	25	18	23	27	29	33	-0.0848156	-0.112089
sp|O75175|CNOT3_HUMAN	CNOT3	CNOT3_HUMAN CCR4-NOT transcription complex subunit 3	705	CNOT3_HUMAN	O75175	11	21	13	20	13	12	14	23	11	13	15	11	10	14	15	16	10	11	14	11	10	11	13	13	8	11	11	9	9	5	15	15	9	15	9	9	10	6	10	12	13	13	0.00645631	-0.171675
sp|Q9H497|TOR3A_HUMAN	TOR3A	TOR3A_HUMAN Torsin-3A	706	TOR3A_HUMAN	Q9H497	6	6	9	3	1	6	6	11	5	4	5	9	6	3	8	3	5	4	3	6	5	5	1	7	3	4	2	2	2	4	4	6	5	5	5	5	6	2	3	3	4	1	0.426805	0.477474
sp|O95685|PPR3D_HUMAN	PPP1R3D	PPR3D_HUMAN Protein phosphatase 1 regulatory subunit 3D	707	PPR3D_HUMAN	O95685	2	3	7	9	3	4	5	5	3	2	3	2	1	2	2	3	1	4	1	6	4	3	1	2	3	4	2	1	1	0	2	7	5	5	5	2	4	1	5	5	3	9	0.458491	0.878573
sp|Q9Y4K1|AIM1_HUMAN	AIM1	AIM1_HUMAN Absent in melanoma 1 protein	708	AIM1_HUMAN	Q9Y4K1	32	13	6	35	26	19	30	30	17	33	35	25	33	22	30	9	29	26	26	22	16	14	14	17	27	38	20	13	19	7	44	25	15	20	12	21	22	20	31	29	17	44	2.09726	-1.36424
tr|H7C469|H7C469_HUMAN		H7C469_HUMAN Uncharacterized protein (Fragment)	709	H7C469_HUMAN	H7C469	0	0	0	0	0	0	0	0	1	0	0	1	0	0	0	0	0	0	0	0	0	0	0	0	0	0	0	0	0	4	0	0	0	0	0	0	0	0	0	0	0	0	NA	NA
sp|P46379-3|BAG6_HUMAN	BAG6	BAG6_HUMAN Isoform 3 of Large proline-rich protein BAG6	711	BAG6_HUMAN	P46379-3	32	34	31	42	25	29	32	35	18	39	34	35	24	28	34	32	19	26	31	25	24	26	24	22	20	28	18	16	25	14	32	27	24	21	23	28	30	22	25	26	29	50	0.507638	-0.0688434
tr|F6XTU0|F6XTU0_HUMAN	BAG6	F6XTU0_HUMAN Large proline-rich protein BAG6 (Fragment)	711	F6XTU0_HUMAN	F6XTU0	0	1	0	0	0	0	0	0	0	1	0	0	0	0	0	0	0	0	1	0	0	0	1	0	0	0	0	0	0	0	0	0	0	0	0	0	0	0	0	0	0	0	NA	NA
sp|Q9NSD9|SYFB_HUMAN	FARSB	SYFB_HUMAN Phenylalanine--tRNA ligase beta subunit	712	SYFB_HUMAN	Q9NSD9	46	61	54	62	50	36	55	52	38	50	33	37	36	44	40	37	41	45	24	20	17	20	21	23	18	18	19	16	18	16	46	50	18	25	18	20	22	15	34	37	38	46	-0.222907	0.157043
sp|P52758|UK114_HUMAN	HRSP12	UK114_HUMAN Ribonuclease UK114	713	UK114_HUMAN	P52758	5	3	8	5	12	3	9	9	7	7	7	3	9	6	6	5	6	4	5	7	5	6	6	5	5	5	6	7	5	4	12	5	7	5	5	8	7	4	7	8	3	9	0.0887136	0.934391
sp|Q9Y315|DEOC_HUMAN	DERA	DEOC_HUMAN Putative deoxyribose-phosphate aldolase	714	DEOC_HUMAN	Q9Y315	17	18	14	24	8	9	18	22	10	9	5	7	4	7	9	5	2	10	9	13	10	10	10	10	8	5	6	2	5	2	10	15	6	16	9	3	5	5	14	12	10	10	0.602406	0.270113
sp|P19532|TFE3_HUMAN	TFE3	TFE3_HUMAN Transcription factor E3	715	TFE3_HUMAN	P19532	5	3	2	5	4	5	6	6	0	2	6	6	1	5	3	6	7	3	9	7	6	3	3	6	5	4	2	3	4	3	7	3	5	4	8	5	5	1	4	3	3	11	-0.434011	0.727877
sp|O75030|MITF_HUMAN	MITF	MITF_HUMAN Microphthalmia-associated transcription factor	715	MITF_HUMAN	O75030	3	3	0	2	5	2	3	2	1	2	1	2	4	3	2	0	1	0	3	2	3	2	1	2	1	1	0	1	0	2	4	5	5	3	3	3	2	0	1	5	1	2	-0.611616	1.06871
sp|O75030-6|MITF_HUMAN	MITF	MITF_HUMAN Isoform C2 of Microphthalmia-associated transcription factor	715	MITF_HUMAN	O75030-6	1	0	1	1	1	0	1	0	1	0	0	0	0	1	0	1	1	1	0	0	0	0	0	0	0	0	0	0	0	0	1	2	0	0	0	1	1	0	0	1	0	1	-1.04977	1.44222
sp|P19484|TFEB_HUMAN	TFEB	TFEB_HUMAN Transcription factor EB	715	TFEB_HUMAN	P19484	1	0	0	0	1	0	0	0	0	0	1	1	1	0	1	4	0	0	4	1	0	1	1	2	4	2	2	1	4	1	1	0	5	2	1	0	1	0	1	3	1	5	-0.0663413	-0.0680315
sp|Q92843-2|B2CL2_HUMAN	BCL2L2	B2CL2_HUMAN Isoform 3 of Bcl-2-like protein 2	716	B2CL2_HUMAN	Q92843-2	15	28	31	22	33	18	36	30	20	18	25	16	17	22	28	20	22	39	20	17	14	13	17	15	17	21	23	21	31	17	26	19	18	23	27	40	24	23	11	9	30	27	0.216385	-0.344451
sp|Q86U42|PABP2_HUMAN	PABPN1	PABP2_HUMAN Polyadenylate-binding protein 2	716	PABP2_HUMAN	Q86U42	3	2	5	1	0	0	0	0	5	3	0	0	1	2	2	0	0	2	3	3	3	6	2	2	1	5	6	5	5	4	4	1	1	2	3	0	0	3	0	0	8	4	0.277919	-0.323784
sp|Q3LXA3|DHAK_HUMAN	DAK	DHAK_HUMAN Bifunctional ATP-dependent dihydroxyacetone kinase/FAD-AMP lyase (cyclizing)	717	DHAK_HUMAN	Q3LXA3	21	23	27	27	20	19	20	32	17	23	14	14	10	8	15	12	12	11	18	14	11	9	8	10	11	9	12	5	10	11	21	26	12	11	13	7	14	9	19	21	12	15	0.728513	0.577561
sp|O75150|BRE1B_HUMAN	RNF40	BRE1B_HUMAN E3 ubiquitin-protein ligase BRE1B	718	BRE1B_HUMAN	O75150	35	41	30	45	30	34	39	48	33	35	37	33	43	40	44	31	34	30	26	23	22	26	22	22	21	18	23	16	23	21	42	35	25	23	21	35	35	13	36	38	45	36	-0.158378	-0.202646
sp|O60308|CE104_HUMAN	CEP104	CE104_HUMAN Centrosomal protein of 104 kDa	718	CE104_HUMAN	O60308	0	0	0	0	1	1	0	0	0	0	0	1	0	0	0	0	0	0	0	0	0	0	0	0	0	0	0	0	0	0	0	0	0	2	1	1	1	0	0	1	0	0	NA	NA
sp|Q5VTR2|BRE1A_HUMAN	RNF20	BRE1A_HUMAN E3 ubiquitin-protein ligase BRE1A	718	BRE1A_HUMAN	Q5VTR2	36	40	41	53	36	30	36	45	18	39	40	38	31	40	40	23	32	21	24	23	21	21	21	17	20	15	17	12	16	20	47	37	20	29	19	29	30	20	29	41	37	34	-0.247481	-0.271222
sp|Q86VY4|TSYL5_HUMAN	TSPYL5	TSYL5_HUMAN Testis-specific Y-encoded-like protein 5	719	TSYL5_HUMAN	Q86VY4	5	10	2	0	10	5	15	11	2	7	14	13	15	14	11	12	5	9	6	6	1	7	9	3	7	9	7	7	8	2	5	3	0	1	6	14	12	5	3	9	6	10	0.678061	-1.01278
sp|P09758|TACD2_HUMAN	TACSTD2	TACD2_HUMAN Tumor-associated calcium signal transducer 2	721	TACD2_HUMAN	P09758	9	20	14	6	10	15	29	24	22	26	18	30	28	17	10	7	16	9	6	10	13	11	7	5	14	11	3	6	7	3	16	14	6	15	3	16	15	11	13	7	17	14	2.93003	-0.636011
sp|Q9Y5S8|NOX1_HUMAN	NOX1	NOX1_HUMAN NADPH oxidase 1	722	NOX1_HUMAN	Q9Y5S8	0	0	0	0	0	3	0	1	0	0	0	0	0	0	0	0	0	0	0	0	0	0	0	0	0	0	0	0	0	0	0	0	0	0	0	0	0	0	2	0	0	0	NA	NA
sp|Q93074-2|MED12_HUMAN	MED12	MED12_HUMAN Isoform 2 of Mediator of RNA polymerase II transcription subunit 12	723	MED12_HUMAN	Q93074-2	22	15	17	32	24	23	23	34	22	23	18	24	19	10	15	15	16	23	18	16	20	25	22	10	10	14	7	8	5	7	13	23	15	19	15	17	19	9	29	33	15	7	0.079798	0.0153873
sp|Q86YW9|MD12L_HUMAN	MED12L	MD12L_HUMAN Mediator of RNA polymerase II transcription subunit 12-like protein	723	MD12L_HUMAN	Q86YW9	0	0	0	0	0	2	1	0	0	0	0	0	0	0	0	1	1	0	0	0	0	0	0	0	0	0	0	0	0	0	0	0	0	0	0	1	0	0	1	0	0	0	NA	NA
tr|G3V325|G3V325_HUMAN	ATP5J2-PTCD1	G3V325_HUMAN Pentatricopeptide repeat-containing protein 1, mitochondrial	723	G3V325_HUMAN	G3V325	17	15	11	23	14	11	9	19	14	23	13	9	9	12	7	9	11	13	9	6	12	6	7	6	11	9	8	4	5	6	4	13	3	6	5	6	11	3	10	12	12	7	-0.197695	0.578158
sp|Q8TE68|ES8L1_HUMAN	EPS8L1	ES8L1_HUMAN Epidermal growth factor receptor kinase substrate 8-like protein 1	724	ES8L1_HUMAN	Q8TE68	19	7	9	25	3	4	15	16	14	11	22	28	11	9	13	2	6	11	6	3	9	9	7	11	7	15	2	15	14	4	15	4	4	11	2	10	24	1	16	8	8	13	2.24136	-0.757484
sp|Q8TE68-3|ES8L1_HUMAN	EPS8L1	ES8L1_HUMAN Isoform 3 of Epidermal growth factor receptor kinase substrate 8-like protein 1	724	ES8L1_HUMAN	Q8TE68-3	0	0	0	0	0	0	0	0	0	0	0	1	1	1	1	1	1	1	0	0	0	0	0	0	0	0	0	0	0	0	0	0	0	0	0	0	1	0	0	1	1	0	NA	NA
sp|Q4VC44|FWCH1_HUMAN	FLYWCH1	FWCH1_HUMAN FLYWCH-type zinc finger-containing protein 1	725	FWCH1_HUMAN	Q4VC44	3	1	1	3	2	3	2	2	0	2	2	2	6	3	4	1	4	0	4	0	2	7	4	1	3	1	1	0	1	1	2	2	0	0	3	3	3	3	2	1	4	0	-0.475889	0.0255561
sp|Q9NRJ4|TULP4_HUMAN	TULP4	TULP4_HUMAN Tubby-related protein 4	726	TULP4_HUMAN	Q9NRJ4	0	0	0	0	0	0	0	0	0	0	1	0	0	0	0	0	0	0	0	0	1	0	0	2	0	0	0	0	0	0	0	0	0	0	0	0	0	0	0	2	0	0	NA	NA
sp|Q8N5H7|SH2D3_HUMAN	SH2D3C	SH2D3_HUMAN SH2 domain-containing protein 3C	729	SH2D3_HUMAN	Q8N5H7	0	0	0	0	0	0	3	1	0	0	0	0	0	0	0	0	0	0	1	0	0	0	3	2	2	0	0	0	0	0	0	0	0	0	0	0	0	0	0	1	0	2	NA	NA
sp|O60271|JIP4_HUMAN	SPAG9	JIP4_HUMAN C-Jun-amino-terminal kinase-interacting protein 4	729	JIP4_HUMAN	O60271	51	64	56	45	54	36	53	52	39	42	35	37	36	30	45	33	43	26	35	33	35	26	22	32	34	30	29	26	25	30	52	70	34	38	31	30	29	27	26	34	44	49	-0.660997	0.419315
sp|Q9UPT6|JIP3_HUMAN	MAPK8IP3	JIP3_HUMAN C-Jun-amino-terminal kinase-interacting protein 3	729	JIP3_HUMAN	Q9UPT6	6	4	2	8	7	5	5	8	4	4	4	10	3	5	4	10	1	4	4	5	3	3	6	7	6	5	3	3	1	3	5	7	3	6	4	6	3	1	11	6	4	5	-0.394978	0.020619
sp|Q99543|DNJC2_HUMAN	DNAJC2	DNJC2_HUMAN DnaJ homolog subfamily C member 2	731	DNJC2_HUMAN	Q99543	22	24	28	26	24	13	23	26	18	24	9	21	14	18	16	26	14	17	18	12	10	8	9	15	14	15	13	20	13	8	25	19	11	14	17	11	12	6	15	19	17	24	0.0718122	0.128445
sp|Q9Y5K8|VATD_HUMAN	ATP6V1D	VATD_HUMAN V-type proton ATPase subunit D	732	VATD_HUMAN	Q9Y5K8	10	9	10	17	8	9	9	16	12	14	10	11	7	2	7	9	10	6	9	7	13	8	7	8	8	5	3	7	2	3	9	14	6	13	7	5	7	3	6	8	6	11	0.120588	1.15424
sp|Q9UHI6|DDX20_HUMAN	DDX20	DDX20_HUMAN Probable ATP-dependent RNA helicase DDX20	733	DDX20_HUMAN	Q9UHI6	14	11	16	20	17	11	16	20	12	12	14	15	11	11	13	8	11	11	10	16	13	16	18	16	18	15	12	9	14	18	13	14	14	20	12	12	9	10	11	12	13	18	-0.0102858	-0.220952
sp|P22732|GTR5_HUMAN	SLC2A5	GTR5_HUMAN Solute carrier family 2, facilitated glucose transporter member 5	734	GTR5_HUMAN	P22732	0	0	0	1	0	0	0	0	1	0	1	2	0	0	0	0	0	0	2	2	1	0	0	0	0	1	0	0	0	2	1	0	0	1	2	0	0	0	2	1	0	1	NA	NA
sp|P22102|PUR2_HUMAN	GART	PUR2_HUMAN Trifunctional purine biosynthetic protein adenosine-3	735	PUR2_HUMAN	P22102	50	67	68	52	61	44	71	82	51	53	48	52	34	56	51	48	39	61	56	37	34	47	36	42	37	46	47	38	40	30	81	59	45	42	42	39	39	32	48	58	44	88	0.452308	-0.126083
sp|Q0VDF9|HSP7E_HUMAN	HSPA14	HSP7E_HUMAN Heat shock 70 kDa protein 14	736	HSP7E_HUMAN	Q0VDF9	13	17	28	24	23	18	20	26	14	24	14	12	10	12	13	22	17	17	13	16	15	22	19	19	18	21	18	17	18	13	24	23	15	16	21	8	6	15	18	20	19	32	0.103633	0.0637485
sp|Q9Y3M8|STA13_HUMAN	STARD13	STA13_HUMAN StAR-related lipid transfer protein 13	737	STA13_HUMAN	Q9Y3M8	6	5	8	2	2	3	5	6	0	1	0	1	0	3	4	1	2	1	11	3	9	4	6	4	6	0	4	1	2	2	3	0	1	8	8	0	2	0	6	7	2	1	0.502786	-0.501403
tr|E9PDZ8|E9PDZ8_HUMAN	DLC1	E9PDZ8_HUMAN Rho GTPase-activating protein 7	737	E9PDZ8_HUMAN	E9PDZ8	1	4	3	1	1	0	0	0	0	0	0	0	0	0	1	0	0	0	1	0	0	3	1	1	3	1	0	3	0	2	0	3	0	0	1	0	0	0	0	3	0	1	-1.2557	-0.163707
sp|Q8TCJ2|STT3B_HUMAN	STT3B	STT3B_HUMAN Dolichyl-diphosphooligosaccharide--protein glycosyltransferase subunit STT3B	738	STT3B_HUMAN	Q8TCJ2	32	32	27	29	28	24	25	37	24	30	21	18	20	20	13	23	23	12	17	13	12	14	12	11	12	14	10	11	16	11	17	36	12	14	8	15	18	13	13	16	17	17	-0.240868	0.0961526
sp|P46977|STT3A_HUMAN	STT3A	STT3A_HUMAN Dolichyl-diphosphooligosaccharide--protein glycosyltransferase subunit STT3A	738	STT3A_HUMAN	P46977	30	35	26	33	26	26	32	33	26	35	20	19	27	23	18	15	25	22	17	13	16	22	18	13	15	17	13	13	15	13	24	25	14	20	20	20	20	12	15	20	25	20	0.14999	-0.173721
sp|Q4KMP7|TB10B_HUMAN	TBC1D10B	TB10B_HUMAN TBC1 domain family member 10B	740	TB10B_HUMAN	Q4KMP7	9	8	5	14	10	11	9	11	9	12	13	12	11	10	12	9	9	11	6	13	11	17	13	5	4	4	3	1	3	3	11	12	12	14	8	9	6	1	17	13	10	10	-0.189531	-0.0944474
sp|Q9BXI6|TB10A_HUMAN	TBC1D10A	TB10A_HUMAN TBC1 domain family member 10A	740	TB10A_HUMAN	Q9BXI6	9	4	4	15	12	6	10	6	4	7	7	9	4	1	8	1	5	6	8	7	3	7	4	5	6	3	0	2	2	4	3	10	6	7	2	3	8	1	8	8	3	1	0.149613	0.883935
sp|Q8WTX7|GATL3_HUMAN	GATSL3	GATL3_HUMAN GATS-like protein 3	740	GATL3_HUMAN	Q8WTX7	0	0	0	0	0	0	0	0	0	0	0	2	0	0	1	0	0	0	0	0	1	1	0	0	0	0	0	0	0	0	0	0	0	0	0	0	1	0	1	2	0	0	NA	NA
sp|P56182|RRP1_HUMAN	RRP1	RRP1_HUMAN Ribosomal RNA processing protein 1 homolog A	744	RRP1_HUMAN	P56182	27	22	22	29	25	27	26	33	21	24	19	22	21	17	22	9	14	17	16	15	11	18	12	10	9	11	9	9	11	12	11	24	11	14	11	24	22	11	11	13	23	12	0.0285825	-0.0545849
sp|Q96HB5-3|CC120_HUMAN	CCDC120	CC120_HUMAN Isoform 3 of Coiled-coil domain-containing protein 120	745	CC120_HUMAN	Q96HB5-3	0	0	1	2	3	3	4	2	0	0	5	6	1	5	0	2	6	1	3	0	0	2	1	5	1	6	0	2	2	1	4	0	0	3	0	3	7	0	5	1	5	5	NA	NA
sp|Q9H4A6|GOLP3_HUMAN	GOLPH3	GOLP3_HUMAN Golgi phosphoprotein 3	746	GOLP3_HUMAN	Q9H4A6	13	11	15	10	15	12	12	20	2	10	6	8	13	9	12	7	11	7	9	13	7	9	9	7	8	7	6	4	7	6	9	9	5	12	11	6	5	7	13	9	8	12	0.302349	-0.690177
sp|Q9H4A5|GLP3L_HUMAN	GOLPH3L	GLP3L_HUMAN Golgi phosphoprotein 3-like	746	GLP3L_HUMAN	Q9H4A5	8	7	6	6	3	2	5	7	2	5	2	5	4	3	6	6	5	4	7	4	4	4	3	5	5	7	5	3	6	7	4	6	4	3	4	2	2	4	4	5	2	5	0.180437	-0.281829
sp|Q92499|DDX1_HUMAN	DDX1	DDX1_HUMAN ATP-dependent RNA helicase DDX1	748	DDX1_HUMAN	Q92499	72	88	90	82	76	50	81	93	65	95	62	68	79	77	74	70	52	61	51	39	48	49	43	47	41	46	51	44	48	42	69	84	44	73	64	48	51	33	61	66	65	74	0.266279	-0.383038
sp|P46926|GNPI1_HUMAN	GNPDA1	GNPI1_HUMAN Glucosamine-6-phosphate isomerase 1	749	GNPI1_HUMAN	P46926	19	31	30	23	21	23	31	22	13	21	12	18	13	23	15	8	6	12	9	14	13	15	14	9	8	8	12	5	11	6	14	21	9	17	16	10	9	6	10	10	12	14	-0.426718	1.25409
sp|Q8TDQ7|GNPI2_HUMAN	GNPDA2	GNPI2_HUMAN Glucosamine-6-phosphate isomerase 2	749	GNPI2_HUMAN	Q8TDQ7	5	3	3	4	4	1	3	4	1	2	3	3	1	3	5	2	2	5	0	3	3	1	3	4	3	4	0	2	3	0	4	3	2	5	3	1	3	0	7	4	4	4	-0.208909	0.527241
sp|Q86VF2-5|IGFN1_HUMAN	IGFN1	IGFN1_HUMAN Isoform 5 of Immunoglobulin-like and fibronectin type III domain-containing protein 1	750	IGFN1_HUMAN	Q86VF2-5	1	0	0	0	0	1	1	2	0	1	0	0	1	0	1	1	1	1	0	1	1	3	0	2	0	2	2	0	2	0	0	0	1	1	1	0	0	1	1	1	0	0	-0.0922234	-0.391381
sp|Q8IYS2-2|K2013_HUMAN	KIAA2013	K2013_HUMAN Isoform 2 of Uncharacterized protein KIAA2013	751	K2013_HUMAN	Q8IYS2-2	8	5	7	12	11	8	10	11	9	8	3	8	4	4	7	6	9	5	7	7	7	5	7	5	6	7	7	7	6	5	3	8	7	9	5	4	3	4	5	5	5	3	-0.0712225	-0.45483
sp|O15370|SOX12_HUMAN	SOX12	SOX12_HUMAN Transcription factor SOX-12	752	SOX12_HUMAN	O15370	0	0	0	0	1	0	0	0	0	0	0	1	0	0	1	0	1	0	0	0	0	0	1	0	0	2	2	1	0	1	1	0	1	0	1	1	0	0	0	1	1	0	NA	NA
sp|Q8N1G4|LRC47_HUMAN	LRRC47	LRC47_HUMAN Leucine-rich repeat-containing protein 47	753	LRC47_HUMAN	Q8N1G4	26	35	34	37	38	36	39	33	29	30	31	36	21	32	30	34	37	29	25	22	18	23	15	30	20	31	19	29	16	21	43	33	26	23	30	33	32	21	23	30	24	45	0.11513	-0.152191
sp|Q7Z624|CMKMT_HUMAN	CAMKMT	CMKMT_HUMAN Calmodulin-lysine N-methyltransferase	754	CMKMT_HUMAN	Q7Z624	1	0	0	1	2	2	1	2	0	1	2	3	1	1	5	4	1	1	0	1	1	0	1	1	3	0	1	0	0	0	1	3	0	2	0	1	1	1	3	3	0	1	0.898987	-0.358967
sp|P56202|CATW_HUMAN	CTSW	CATW_HUMAN Cathepsin W	756	CATW_HUMAN	P56202	0	0	0	0	0	0	0	0	0	0	0	0	0	0	0	0	0	0	0	0	0	0	0	2	0	0	0	0	0	0	3	0	0	0	0	0	0	0	0	0	0	0	NA	NA
sp|Q8N5Z5|KCD17_HUMAN	KCTD17	KCD17_HUMAN BTB/POZ domain-containing protein KCTD17	757	KCD17_HUMAN	Q8N5Z5	1	0	0	0	0	0	0	0	0	0	0	0	0	0	0	0	0	0	0	0	0	0	0	0	1	0	0	0	0	0	1	0	0	0	0	0	0	0	1	0	0	0	1.30866	-0.435875
sp|Q96IR7|HPDL_HUMAN	HPDL	HPDL_HUMAN 4-hydroxyphenylpyruvate dioxygenase-like protein	758	HPDL_HUMAN	Q96IR7	5	3	12	13	13	5	10	12	8	7	11	7	14	13	4	7	7	9	7	11	11	2	6	7	5	9	7	7	11	8	8	7	8	11	10	13	5	5	6	6	8	13	-0.0218755	-0.358914
sp|Q96S19|CP013_HUMAN	C16orf13	CP013_HUMAN UPF0585 protein C16orf13	759	CP013_HUMAN	Q96S19	6	7	4	6	5	5	3	5	5	2	4	11	2	3	7	6	2	6	10	3	4	2	3	5	2	2	4	4	6	3	12	4	3	8	5	2	1	3	8	10	1	16	0.169162	0.462059
sp|Q3KRA6|CB076_HUMAN	C2orf76	CB076_HUMAN UPF0538 protein C2orf76	760	CB076_HUMAN	Q3KRA6	4	3	2	0	2	0	0	3	0	0	0	0	0	1	0	0	0	0	2	0	0	1	0	1	1	1	2	1	1	1	2	3	0	0	3	1	1	0	2	2	1	0	0.341689	-0.0471587
sp|P28838|AMPL_HUMAN	LAP3	AMPL_HUMAN Cytosol aminopeptidase	761	AMPL_HUMAN	P28838	42	60	64	65	40	42	53	43	44	43	42	39	40	39	42	45	36	37	42	47	45	42	28	48	33	33	31	37	42	34	61	45	49	45	45	38	40	26	54	45	37	72	0.042703	0.246878
sp|Q7Z449|CP2U1_HUMAN	CYP2U1	CP2U1_HUMAN Cytochrome P450 2U1	762	CP2U1_HUMAN	Q7Z449	1	0	0	0	1	0	4	1	1	7	0	0	0	0	1	1	0	1	2	1	2	1	1	1	0	0	0	0	0	0	0	5	2	2	0	0	0	2	2	1	1	0	-0.29728	0.0410488
sp|Q99459|CDC5L_HUMAN	CDC5L	CDC5L_HUMAN Cell division cycle 5-like protein	763	CDC5L_HUMAN	Q99459	41	48	44	52	46	40	52	68	46	66	35	37	33	40	38	27	31	36	34	35	36	35	41	29	29	30	29	38	35	34	49	49	36	38	44	23	26	31	28	27	39	42	0.216326	-0.300923
sp|P30566|PUR8_HUMAN	ADSL	PUR8_HUMAN Adenylosuccinate lyase	764	PUR8_HUMAN	P30566	21	28	19	17	18	16	25	15	12	15	12	15	7	13	13	15	9	14	17	16	13	6	9	11	10	8	13	9	9	6	23	23	16	14	9	13	9	7	19	26	14	17	-0.0954999	0.235912
sp|P47736-4|RPGP1_HUMAN	RAP1GAP	RPGP1_HUMAN Isoform 4 of Rap1 GTPase-activating protein 1	767	RPGP1_HUMAN	P47736-4	6	3	0	10	1	0	1	1	0	0	3	3	0	2	2	0	3	0	1	0	0	3	0	4	2	2	0	0	0	0	0	0	0	0	2	1	2	1	4	7	1	3	-0.14813	-0.201901
sp|Q684P5|RPGP2_HUMAN	RAP1GAP2	RPGP2_HUMAN Rap1 GTPase-activating protein 2	767	RPGP2_HUMAN	Q684P5	1	2	1	1	2	1	0	4	2	2	2	1	0	1	1	0	0	2	1	2	3	3	4	7	2	7	4	1	3	7	0	0	7	3	0	3	1	1	0	4	1	2	-0.0675362	-0.913299
sp|P62424|RL7A_HUMAN	RPL7A	RL7A_HUMAN 60S ribosomal protein L7a	768	RL7A_HUMAN	P62424	38	48	63	47	53	43	42	56	52	56	37	40	33	34	41	37	33	41	20	15	16	23	12	20	16	11	14	13	13	11	26	46	15	7	14	32	31	12	19	24	41	29	0.205801	0.248973
sp|Q9Y2S6|TMA7_HUMAN	TMA7	TMA7_HUMAN Translation machinery-associated protein 7	769	TMA7_HUMAN	Q9Y2S6	6	2	5	6	5	1	4	5	6	1	2	3	1	1	1	3	4	9	4	4	5	3	3	5	4	3	5	4	5	2	4	6	3	4	3	1	1	2	3	3	1	5	-0.341123	0.233616
sp|Q12789|TF3C1_HUMAN	GTF3C1	TF3C1_HUMAN General transcription factor 3C polypeptide 1	770	TF3C1_HUMAN	Q12789	49	36	50	82	71	33	48	59	42	58	57	65	42	24	44	34	40	31	46	35	27	39	39	27	26	18	16	14	22	27	26	61	28	34	35	41	41	26	48	53	39	22	-0.300927	-0.1241
sp|Q86X53|ERIC1_HUMAN	ERICH1	ERIC1_HUMAN Glutamate-rich protein 1	771	ERIC1_HUMAN	Q86X53	1	6	3	4	2	1	2	1	0	1	3	1	1	0	4	1	0	0	5	4	5	3	2	3	3	2	2	3	3	1	3	0	4	3	4	2	2	4	3	3	3	2	0.118576	-0.119547
sp|O75533|SF3B1_HUMAN	SF3B1	SF3B1_HUMAN Splicing factor 3B subunit 1	772	SF3B1_HUMAN	O75533	85	96	93	87	94	73	100	112	77	128	80	94	75	66	72	59	71	71	65	60	55	55	55	41	49	41	41	47	52	36	83	82	50	73	54	59	62	34	56	75	63	77	0.0339298	-0.210928
sp|Q9UBS0|KS6B2_HUMAN	RPS6KB2	KS6B2_HUMAN Ribosomal protein S6 kinase beta-2	775	KS6B2_HUMAN	Q9UBS0	6	3	2	8	4	2	6	5	2	5	1	2	3	1	3	2	2	2	2	3	2	1	1	4	1	0	0	0	1	0	1	4	1	1	1	2	4	1	3	4	0	0	0.739155	-0.206749
sp|P31751|AKT2_HUMAN	AKT2	AKT2_HUMAN RAC-beta serine/threonine-protein kinase	775	AKT2_HUMAN	P31751	20	14	14	16	6	13	14	10	5	5	13	11	9	9	5	7	4	8	5	8	7	6	8	4	4	8	1	4	1	1	8	16	13	8	11	8	6	3	14	14	4	7	0.165785	0.241877
sp|P31749|AKT1_HUMAN	AKT1	AKT1_HUMAN RAC-alpha serine/threonine-protein kinase	775	AKT1_HUMAN	P31749	12	10	11	10	8	9	7	8	8	9	4	8	3	3	5	10	4	3	5	3	3	4	4	7	8	1	3	3	3	3	11	16	4	6	4	5	5	2	12	9	5	11	0.0605355	0.414319
sp|Q9Y243|AKT3_HUMAN	AKT3	AKT3_HUMAN RAC-gamma serine/threonine-protein kinase	775	AKT3_HUMAN	Q9Y243	6	5	5	0	3	2	1	1	1	3	1	0	0	0	0	5	1	3	2	1	2	1	0	3	3	0	1	0	0	0	3	10	1	6	3	0	3	1	1	2	2	2	-0.317592	1.4809
sp|P23443|KS6B1_HUMAN	RPS6KB1	KS6B1_HUMAN Ribosomal protein S6 kinase beta-1	775	KS6B1_HUMAN	P23443	8	13	11	7	5	6	17	12	3	5	5	5	1	5	3	4	15	2	4	9	5	4	4	2	1	2	2	1	1	2	4	8	5	5	9	7	6	1	9	7	2	4	-0.0749703	0.101973
sp|O95714|HERC2_HUMAN	HERC2	HERC2_HUMAN E3 ubiquitin-protein ligase HERC2	776	HERC2_HUMAN	O95714	27	25	22	45	21	17	23	41	10	17	32	26	24	14	23	14	12	10	16	23	24	26	22	18	18	2	1	1	1	3	7	18	14	32	18	29	21	5	35	50	15	5	-0.419167	0.147985
sp|P11474|ERR1_HUMAN	ESRRA	ERR1_HUMAN Steroid hormone receptor ERR1	777	ERR1_HUMAN	P11474	5	3	5	4	2	1	2	6	2	0	1	4	4	0	0	0	1	0	2	1	0	2	2	2	1	1	1	1	0	2	1	1	0	1	1	4	3	1	2	4	2	0	0.258994	0.0376981
sp|O95718|ERR2_HUMAN	ESRRB	ERR2_HUMAN Steroid hormone receptor ERR2	777	ERR2_HUMAN	O95718	0	0	0	1	1	1	0	1	0	0	1	0	0	0	0	0	0	1	0	0	0	0	0	0	0	0	0	0	0	0	0	0	0	0	0	0	0	0	1	2	1	0	NA	NA
sp|Q68DC2-4|ANKS6_HUMAN	ANKS6	ANKS6_HUMAN Isoform 3 of Ankyrin repeat and SAM domain-containing protein 6	778	ANKS6_HUMAN	Q68DC2-4	1	1	1	1	0	0	0	1	0	0	1	1	0	0	0	1	0	0	1	0	0	0	0	1	0	0	0	0	0	0	0	0	0	1	1	0	2	0	1	2	0	0	-0.00811094	-0.346079
sp|P0CG12|CTF8A_HUMAN	CHTF8	CTF8A_HUMAN Chromosome transmission fidelity protein 8 homolog isoform 2	779	CTF8A_HUMAN	P0CG12	1	1	2	5	4	0	1	2	2	0	3	4	0	0	3	2	2	0	6	1	5	5	3	6	4	4	6	4	3	1	8	1	6	4	9	9	4	1	0	2	2	10	0.067733	0.254722
sp|P39059|COFA1_HUMAN	COL15A1	COFA1_HUMAN Collagen alpha-1(XV) chain	780	COFA1_HUMAN	P39059	0	5	0	0	2	15	0	0	0	0	0	0	9	0	0	0	0	0	1	0	3	0	0	0	0	0	2	0	0	0	0	4	0	0	0	0	0	0	0	8	0	0	NA	NA
sp|P20749|BCL3_HUMAN	BCL3	BCL3_HUMAN B-cell lymphoma 3 protein	781	BCL3_HUMAN	P20749	4	1	1	1	0	2	1	3	0	1	4	4	0	2	2	0	0	1	11	1	0	0	1	3	3	4	0	2	3	2	2	0	3	1	1	2	1	4	3	1	1	10	1.03861	-0.632843
sp|P07199|CENPB_HUMAN	CENPB	CENPB_HUMAN Major centromere autoantigen B	782	CENPB_HUMAN	P07199	13	11	9	16	13	12	8	17	7	16	11	14	11	4	4	5	7	8	5	9	8	8	9	5	7	5	6	3	8	10	5	11	8	7	12	4	11	9	9	4	6	4	-0.103982	0.165814
sp|Q8IUD2|RB6I2_HUMAN	ERC1	RB6I2_HUMAN ELKS/Rab6-interacting/CAST family member 1	783	RB6I2_HUMAN	Q8IUD2	28	38	36	34	40	23	52	36	26	29	37	37	49	30	44	38	26	33	32	38	27	40	32	40	40	28	31	23	31	28	65	35	35	24	39	26	20	29	52	30	46	57	-0.229259	0.241281
sp|P36956-4|SRBP1_HUMAN	SREBF1	SRBP1_HUMAN Isoform 4 of Sterol regulatory element-binding protein 1	784	SRBP1_HUMAN	P36956-4	4	4	2	5	5	3	4	8	3	3	7	5	2	2	2	2	4	0	1	4	5	5	4	3	4	0	1	0	2	1	3	7	4	4	3	1	6	1	4	2	3	2	0.339667	-0.16626
sp|Q12772|SRBP2_HUMAN	SREBF2	SRBP2_HUMAN Sterol regulatory element-binding protein 2	784	SRBP2_HUMAN	Q12772	5	2	3	1	4	1	1	0	0	0	4	6	3	1	5	3	2	0	3	6	3	4	1	4	2	2	2	2	2	2	2	4	3	4	3	4	3	3	4	8	2	2	-0.170171	0.504854
sp|Q13485|SMAD4_HUMAN	SMAD4	SMAD4_HUMAN Mothers against decapentaplegic homolog 4	784	SMAD4_HUMAN	Q13485	7	11	7	14	8	5	6	5	5	9	7	8	4	6	4	8	5	3	10	8	8	5	5	11	6	7	14	13	10	5	15	7	6	8	9	11	10	5	7	15	4	14	-0.507687	-0.251064
sp|Q9BV36-2|MELPH_HUMAN	MLPH	MELPH_HUMAN Isoform 2 of Melanophilin	787	MELPH_HUMAN	Q9BV36-2	19	4	10	15	17	5	7	10	11	9	12	11	8	10	8	0	11	10	3	12	5	11	0	11	3	21	1	13	14	11	4	20	12	7	8	4	6	7	2	3	12	8	-0.0381617	0.401365
sp|Q9BV36-3|MELPH_HUMAN	MLPH	MELPH_HUMAN Isoform 3 of Melanophilin	787	MELPH_HUMAN	Q9BV36-3	0	0	0	0	1	0	0	0	1	0	2	2	0	0	0	0	0	0	0	0	0	0	0	1	0	0	0	0	1	0	0	0	0	0	0	0	0	0	0	0	0	0	NA	NA
sp|Q9BW92|SYTM_HUMAN	TARS2	SYTM_HUMAN Threonine--tRNA ligase, mitochondrial	788	SYTM_HUMAN	Q9BW92	23	29	25	30	31	30	17	30	23	23	25	17	22	10	20	17	15	14	12	16	18	19	14	17	14	11	10	10	14	12	16	17	15	20	20	26	23	15	18	18	19	15	-0.132108	0.798854
sp|Q14573|ITPR3_HUMAN	ITPR3	ITPR3_HUMAN Inositol 1,4,5-trisphosphate receptor type 3	790	ITPR3_HUMAN	Q14573	70	55	54	65	71	71	66	81	53	72	73	76	70	49	50	49	60	49	42	37	39	36	34	32	33	30	18	23	34	33	14	72	32	57	34	47	67	23	48	43	53	27	-0.0792033	0.619692
tr|G5E9P1|G5E9P1_HUMAN	ITPR1	G5E9P1_HUMAN Inositol 1,4,5-triphosphate receptor, type 1, isoform CRA_d	790	G5E9P1_HUMAN	G5E9P1	15	19	0	4	10	3	13	10	9	7	13	7	13	11	15	5	18	2	17	19	16	12	11	6	6	1	11	1	0	1	5	15	5	13	18	15	6	3	21	20	20	7	-1.01868	0.760679
sp|Q14571|ITPR2_HUMAN	ITPR2	ITPR2_HUMAN Inositol 1,4,5-trisphosphate receptor type 2	790	ITPR2_HUMAN	Q14571	26	41	30	33	44	29	30	38	30	43	48	27	50	20	30	21	25	15	26	28	29	33	36	29	24	17	9	10	15	10	9	38	18	32	24	45	32	10	31	33	26	9	-0.152595	0.0658114
sp|O00488|ZN593_HUMAN	ZNF593	ZN593_HUMAN Zinc finger protein 593	791	ZN593_HUMAN	O00488	2	3	4	3	3	3	2	5	1	2	2	2	1	0	1	2	1	4	1	3	3	3	4	2	3	4	3	2	4	3	7	4	8	6	5	2	1	3	4	2	1	7	0.796622	-0.900471
sp|Q13144|EI2BE_HUMAN	EIF2B5	EI2BE_HUMAN Translation initiation factor eIF-2B subunit epsilon	792	EI2BE_HUMAN	Q13144	12	16	10	13	11	9	15	11	8	15	7	9	7	14	6	6	5	5	9	11	7	15	13	10	7	8	4	3	3	4	13	13	6	8	6	6	4	5	11	12	11	8	-0.0664414	-0.169461
sp|Q68CP4|HGNAT_HUMAN	HGSNAT	HGNAT_HUMAN Heparan-alpha-glucosaminide N-acetyltransferase	793	HGNAT_HUMAN	Q68CP4	4	2	0	0	2	1	2	0	1	0	2	4	3	3	1	2	1	1	1	1	1	1	1	1	0	1	0	0	0	1	0	1	1	1	1	1	4	0	1	2	2	1	-0.285049	1.3835
sp|Q13459|MYO9B_HUMAN	MYO9B	MYO9B_HUMAN Unconventional myosin-IXb	794	MYO9B_HUMAN	Q13459	39	28	22	35	29	25	26	25	11	17	17	25	13	9	21	22	13	16	29	33	33	25	15	23	14	10	10	6	1	8	23	36	20	29	33	17	16	9	28	31	12	9	-0.0518741	0.00443503
sp|B2RTY4-4|MYO9A_HUMAN	MYO9A	MYO9A_HUMAN Isoform 4 of Unconventional myosin-IXa	794	MYO9A_HUMAN	B2RTY4-4	3	1	1	2	0	0	1	2	0	2	2	4	1	0	2	2	2	1	4	3	1	2	2	5	2	1	0	0	1	1	0	7	1	4	1	4	1	0	7	7	3	0	-0.0949453	0.195173
sp|O75446|SAP30_HUMAN	SAP30	SAP30_HUMAN Histone deacetylase complex subunit SAP30	795	SAP30_HUMAN	O75446	5	7	3	7	4	4	6	5	5	4	4	5	4	3	3	5	5	4	4	3	2	3	3	3	2	2	2	3	2	2	9	10	1	3	4	4	4	5	2	4	2	7	-0.181098	-0.948107
sp|Q15785|TOM34_HUMAN	TOMM34	TOM34_HUMAN Mitochondrial import receptor subunit TOM34	797	TOM34_HUMAN	Q15785	17	24	27	28	26	14	27	22	16	19	13	20	19	13	21	19	10	11	16	17	14	18	12	16	13	11	10	12	13	10	23	28	14	15	15	19	12	13	20	22	11	25	-0.373563	0.343108
sp|Q96RW7|HMCN1_HUMAN	HMCN1	HMCN1_HUMAN Hemicentin-1	798	HMCN1_HUMAN	Q96RW7	0	1	0	1	1	0	2	0	1	0	1	1	0	0	2	0	6	0	22	2	5	0	4	3	0	0	2	0	0	0	0	30	1	11	19	1	3	0	2	65	0	1	NA	NA
sp|Q96KM6|Z512B_HUMAN	ZNF512B	Z512B_HUMAN Zinc finger protein 512B	799	Z512B_HUMAN	Q96KM6	6	9	8	14	13	5	18	10	10	14	13	23	16	16	8	4	14	11	10	4	8	10	9	7	11	10	7	2	11	5	8	11	8	10	11	13	19	5	16	21	14	14	0.0450404	0.0529633
sp|A1Z1Q3|MACD2_HUMAN	MACROD2	MACD2_HUMAN O-acetyl-ADP-ribose deacetylase MACROD2	800	MACD2_HUMAN	A1Z1Q3	0	0	0	2	0	0	0	0	0	0	1	0	0	0	0	2	3	0	0	0	0	0	0	0	0	0	0	0	0	0	0	0	0	0	0	0	0	0	1	3	0	0	NA	NA
sp|Q460N5|PAR14_HUMAN	PARP14	PAR14_HUMAN Poly [ADP-ribose] polymerase 14	801	PAR14_HUMAN	Q460N5	22	12	9	18	12	26	14	9	9	13	18	35	21	6	11	11	7	11	11	17	18	24	27	24	18	14	8	4	14	7	5	21	14	25	15	13	14	7	17	18	13	6	0.249171	-0.224722
sp|Q5T6V5|CI064_HUMAN	C9orf64	CI064_HUMAN UPF0553 protein C9orf64	802	CI064_HUMAN	Q5T6V5	9	20	21	15	16	13	13	19	13	11	8	9	9	9	12	14	10	13	12	10	9	6	8	10	7	7	8	4	9	5	9	16	8	8	7	12	8	7	8	11	13	11	-0.265194	-1.17388
sp|Q8N7J2|AMER2_HUMAN	AMER2	AMER2_HUMAN APC membrane recruitment protein 2	803	AMER2_HUMAN	Q8N7J2	0	0	0	0	0	0	0	1	0	0	0	1	0	1	0	5	0	0	10	0	0	0	1	0	9	0	0	0	0	0	0	0	1	1	11	1	0	0	2	1	0	0	NA	NA
sp|Q9BQ69|MACD1_HUMAN	MACROD1	MACD1_HUMAN O-acetyl-ADP-ribose deacetylase MACROD1	807	MACD1_HUMAN	Q9BQ69	7	8	5	8	6	7	9	12	6	13	10	7	4	3	6	3	3	3	5	7	6	9	8	6	3	6	6	8	4	8	5	6	7	5	10	2	6	4	6	7	6	7	1.37534	-0.058033
sp|P20618|PSB1_HUMAN	PSMB1	PSB1_HUMAN Proteasome subunit beta type-1	808	PSB1_HUMAN	P20618	15	21	18	19	16	14	28	22	14	20	17	16	17	15	17	12	15	19	14	13	11	15	12	19	15	23	22	15	12	15	23	22	11	18	18	12	12	12	14	10	12	23	0.0993984	-0.100042
sp|O00628|PEX7_HUMAN	PEX7	PEX7_HUMAN Peroxisomal targeting signal 2 receptor	809	PEX7_HUMAN	O00628	2	1	1	1	0	0	0	1	0	0	0	0	0	1	0	3	1	0	0	2	1	1	0	1	2	1	0	0	0	0	1	0	1	2	1	0	1	0	2	2	0	0	0.622592	0.420812
sp|Q13574|DGKZ_HUMAN	DGKZ	DGKZ_HUMAN Diacylglycerol kinase zeta	810	DGKZ_HUMAN	Q13574	2	6	6	4	2	4	4	7	1	1	1	2	3	1	2	2	3	8	3	8	3	2	3	3	6	3	1	1	3	1	4	4	2	2	0	2	3	0	11	14	1	6	0.19337	-0.163894
sp|Q86YH6|DLP1_HUMAN	PDSS2	DLP1_HUMAN Decaprenyl-diphosphate synthase subunit 2	811	DLP1_HUMAN	Q86YH6	6	5	2	6	7	6	4	5	3	2	10	6	1	2	4	4	3	0	1	5	6	7	4	5	6	6	6	4	5	6	3	6	6	5	5	4	4	2	5	4	6	5	0.716324	-0.496693
sp|P82970|HMGN5_HUMAN	HMGN5	HMGN5_HUMAN High mobility group nucleosome-binding domain-containing protein 5	812	HMGN5_HUMAN	P82970	9	12	18	19	17	10	6	9	9	12	23	12	21	16	22	13	12	13	18	10	11	12	3	14	20	13	19	16	14	12	28	13	13	8	13	21	12	12	25	20	13	36	-0.744219	-0.674117
sp|O14976|GAK_HUMAN	GAK	GAK_HUMAN Cyclin-G-associated kinase	813	GAK_HUMAN	O14976	23	20	35	28	25	15	27	33	24	19	19	16	12	11	27	14	12	13	24	20	21	25	12	11	7	12	14	11	13	10	20	31	15	27	17	11	21	10	27	21	17	25	-0.0323382	0.0263359
sp|Q6P5W5|S39A4_HUMAN	SLC39A4	S39A4_HUMAN Zinc transporter ZIP4	814	S39A4_HUMAN	Q6P5W5	0	1	0	0	2	1	2	1	0	0	0	2	0	0	1	1	1	0	0	0	0	0	0	0	0	0	0	0	0	0	0	0	0	0	0	0	1	0	0	0	0	0	NA	NA
sp|O60313-2|OPA1_HUMAN	OPA1	OPA1_HUMAN Isoform 2 of Dynamin-like 120 kDa protein, mitochondrial	815	OPA1_HUMAN	O60313-2	65	66	64	57	72	48	84	98	68	77	59	55	60	55	42	59	54	62	31	30	30	35	29	30	28	29	24	22	28	27	70	65	27	35	29	43	44	19	48	50	47	51	-0.524628	0.508738
sp|Q7L1T6|NB5R4_HUMAN	CYB5R4	NB5R4_HUMAN Cytochrome b5 reductase 4	816	NB5R4_HUMAN	Q7L1T6	7	2	5	5	1	1	0	4	1	1	1	1	0	1	3	2	0	1	6	2	2	4	0	3	2	0	2	1	0	0	3	1	2	3	1	0	2	1	4	6	1	1	0.0276706	0.573416
sp|Q9UHK6-5|AMACR_HUMAN	AMACR	AMACR_HUMAN Isoform 4 of Alpha-methylacyl-CoA racemase	817	AMACR_HUMAN	Q9UHK6-5	3	2	2	4	8	11	5	6	3	11	7	4	2	4	5	3	3	4	1	3	11	4	2	3	4	9	3	4	10	1	0	2	9	3	10	5	4	1	5	8	2	1	-0.0686339	0.425863
sp|O75369-8|FLNB_HUMAN	FLNB	FLNB_HUMAN Isoform 8 of Filamin-B	818	FLNB_HUMAN	O75369-8	264	302	334	306	245	197	305	298	220	249	264	252	236	261	223	186	242	242	178	190	186	149	206	175	155	157	169	183	179	152	264	210	163	210	200	162	148	144	156	191	251	290	-0.246529	-1.80266
sp|O75369|FLNB_HUMAN	FLNB	FLNB_HUMAN Filamin-B	818	FLNB_HUMAN	O75369	1	2	3	1	0	2	4	1	2	1	3	2	0	3	1	2	2	1	2	0	1	0	1	5	0	2	1	2	4	2	1	1	0	0	0	0	0	1	0	0	6	3	0.622512	-2.5533
sp|P21333-2|FLNA_HUMAN	FLNA	FLNA_HUMAN Isoform 2 of Filamin-A	818	FLNA_HUMAN	P21333-2	352	389	366	314	255	289	369	307	322	314	293	294	309	238	314	222	224	298	182	197	195	230	237	269	207	270	205	224	238	191	358	393	221	348	340	236	232	207	212	191	309	411	0.688415	-1.84019
tr|E9PHF0|E9PHF0_HUMAN	FLNA	E9PHF0_HUMAN Filamin-A	818	E9PHF0_HUMAN	E9PHF0	0	0	0	0	0	0	0	1	0	0	0	0	0	0	0	0	0	0	0	0	0	0	0	0	0	0	0	0	0	0	0	0	0	0	0	0	0	0	0	0	0	0	NA	NA
sp|Q14315|FLNC_HUMAN	FLNC	FLNC_HUMAN Filamin-C	818	FLNC_HUMAN	Q14315	113	193	225	95	135	93	197	134	159	68	70	115	58	80	212	88	100	75	135	137	124	111	152	123	80	68	86	89	81	86	202	210	87	182	146	146	113	113	61	135	102	221	-0.143884	-2.08403
sp|Q9C026|TRIM9_HUMAN	TRIM9	TRIM9_HUMAN E3 ubiquitin-protein ligase TRIM9	820	TRIM9_HUMAN	Q9C026	0	2	0	0	3	0	2	0	0	1	2	1	0	1	0	1	2	0	4	0	0	1	1	0	1	0	6	2	0	0	0	3	0	0	2	2	0	1	7	12	0	1	NA	NA
sp|Q6ZTA4|TRI67_HUMAN	TRIM67	TRI67_HUMAN Tripartite motif-containing protein 67	820	TRI67_HUMAN	Q6ZTA4	0	0	1	0	0	0	0	0	0	0	0	0	0	0	0	0	0	0	0	0	0	0	0	0	0	0	1	0	0	0	0	0	0	0	0	0	0	0	0	1	0	1	NA	NA
sp|Q9BZE9|ASPC1_HUMAN	ASPSCR1	ASPC1_HUMAN Tether containing UBX domain for GLUT4	821	ASPC1_HUMAN	Q9BZE9	14	26	24	21	15	12	15	14	11	13	13	10	12	17	12	14	7	16	11	9	8	13	10	14	14	16	15	16	12	12	23	17	13	8	8	17	12	13	13	17	8	24	0.216031	0.379506
sp|Q5T013|HYI_HUMAN	HYI	HYI_HUMAN Putative hydroxypyruvate isomerase	822	HYI_HUMAN	Q5T013	4	6	4	1	2	0	1	2	0	1	2	2	1	0	6	1	2	3	5	5	5	3	4	6	3	6	2	5	5	3	6	1	6	10	6	2	2	2	0	3	3	7	0.0785894	-0.0183931
sp|P02790|HEMO_HUMAN	HPX	HEMO_HUMAN Hemopexin	822	HEMO_HUMAN	P02790	0	1	0	0	0	1	1	0	0	0	0	0	0	0	0	0	0	0	0	0	0	1	2	0	0	0	0	0	0	0	0	0	0	1	3	0	0	0	2	0	0	1	NA	NA
sp|P60468|SC61B_HUMAN	SEC61B	SC61B_HUMAN Protein transport protein Sec61 subunit beta	823	SC61B_HUMAN	P60468	9	5	4	8	6	9	7	7	6	5	3	7	9	5	3	3	8	6	1	4	5	3	3	2	5	4	4	3	4	3	4	7	4	3	4	5	9	2	3	3	7	3	-0.0118957	0.0211389
sp|Q9Y3D6|FIS1_HUMAN	FIS1	FIS1_HUMAN Mitochondrial fission 1 protein	824	FIS1_HUMAN	Q9Y3D6	4	5	2	4	2	3	4	5	7	3	5	3	8	2	4	3	3	2	4	3	3	2	4	2	3	2	3	1	5	4	8	6	3	2	3	3	3	1	3	4	6	9	-0.0664008	1.26157
sp|Q9NZC4-3|EHF_HUMAN	EHF	EHF_HUMAN Isoform 3 of ETS homologous factor	825	EHF_HUMAN	Q9NZC4-3	0	0	0	0	0	1	1	3	1	2	1	2	0	0	1	2	0	3	0	0	0	0	0	1	1	1	1	1	2	0	0	0	0	2	0	2	2	1	0	0	0	0	NA	NA
sp|P78545|ELF3_HUMAN	ELF3	ELF3_HUMAN ETS-related transcription factor Elf-3	825	ELF3_HUMAN	P78545	1	0	0	5	3	4	4	3	3	2	8	6	5	2	1	2	1	6	1	0	1	0	3	2	5	3	2	2	2	1	0	2	0	1	1	2	5	3	6	1	4	3	1.80217	-0.965565
sp|Q5T653|RM02_HUMAN	MRPL2	RM02_HUMAN 39S ribosomal protein L2, mitochondrial	826	RM02_HUMAN	Q5T653	14	8	8	15	16	11	14	10	10	14	16	15	10	10	13	11	10	13	12	5	5	9	5	7	11	7	5	2	8	9	11	11	6	7	7	7	9	6	7	12	14	12	-0.0677729	0.222156
sp|Q8N5M9|JAGN1_HUMAN	JAGN1	JAGN1_HUMAN Protein jagunal homolog 1	827	JAGN1_HUMAN	Q8N5M9	4	2	2	4	4	3	9	6	6	2	3	1	2	3	3	3	6	3	2	1	0	0	2	1	1	1	1	1	1	1	1	2	0	0	0	2	2	1	2	2	3	2	-0.306741	0.577619
sp|Q9NVU0|RPC5_HUMAN	POLR3E	RPC5_HUMAN DNA-directed RNA polymerase III subunit RPC5	828	RPC5_HUMAN	Q9NVU0	13	12	17	17	13	9	12	14	7	9	18	16	11	12	6	4	8	8	11	9	14	12	14	12	12	11	9	5	10	6	14	11	8	17	11	13	9	5	21	16	7	10	-0.383969	-0.316248
sp|Q9UBN7|HDAC6_HUMAN	HDAC6	HDAC6_HUMAN Histone deacetylase 6	829	HDAC6_HUMAN	Q9UBN7	5	3	1	8	11	6	5	5	3	1	3	5	5	6	6	4	7	6	9	2	6	3	2	11	6	6	4	1	5	0	4	8	3	4	3	8	8	4	12	12	3	6	0.659368	-0.160034
sp|P23677|IP3KA_HUMAN	ITPKA	IP3KA_HUMAN Inositol-trisphosphate 3-kinase A	832	IP3KA_HUMAN	P23677	0	2	2	0	1	1	0	1	2	0	3	5	0	1	0	7	0	0	0	3	0	2	7	0	2	0	0	0	0	1	0	4	1	1	3	4	1	1	4	5	0	0	NA	NA
sp|P27987|IP3KB_HUMAN	ITPKB	IP3KB_HUMAN Inositol-trisphosphate 3-kinase B	832	IP3KB_HUMAN	P27987	12	2	2	11	2	1	2	1	1	7	0	1	2	1	2	1	4	5	3	5	2	13	1	7	4	0	4	1	1	2	6	13	2	1	9	0	1	1	9	6	0	3	-0.617185	1.25819
sp|Q96DU7|IP3KC_HUMAN	ITPKC	IP3KC_HUMAN Inositol-trisphosphate 3-kinase C	832	IP3KC_HUMAN	Q96DU7	3	4	0	11	3	1	2	4	4	3	5	6	2	6	2	6	2	6	3	3	4	4	3	2	5	3	2	2	1	1	9	5	6	10	5	2	3	1	10	6	1	6	0.612799	-0.266967
sp|Q14974|IMB1_HUMAN	KPNB1	IMB1_HUMAN Importin subunit beta-1	833	IMB1_HUMAN	Q14974	57	89	92	82	75	61	94	83	64	86	54	57	66	56	69	53	68	56	53	49	43	47	44	49	48	44	42	48	39	31	66	72	48	55	54	50	51	28	53	58	52	72	-0.115754	0.286521
sp|P23508-2|CRCM_HUMAN	MCC	CRCM_HUMAN Isoform 2 of Colorectal mutant cancer protein	834	CRCM_HUMAN	P23508-2	1	3	2	3	2	1	2	2	0	2	4	0	0	0	4	0	2	4	1	1	1	1	0	2	0	2	1	0	0	3	2	8	1	3	3	1	2	1	8	8	3	1	0.131248	0.751314
sp|Q96EN8|MOCOS_HUMAN	MOCOS	MOCOS_HUMAN Molybdenum cofactor sulfurase	835	MOCOS_HUMAN	Q96EN8	7	5	11	9	1	6	0	12	1	1	11	4	1	2	2	3	1	8	6	4	2	12	4	11	0	10	2	2	0	0	0	8	4	1	6	4	5	0	11	4	4	1	0.130314	-0.604333
sp|Q8IUC4|RHPN2_HUMAN	RHPN2	RHPN2_HUMAN Rhophilin-2	837	RHPN2_HUMAN	Q8IUC4	15	6	8	13	13	4	11	9	9	8	9	6	5	6	6	6	6	2	1	2	4	2	4	2	1	1	0	0	0	2	0	9	4	5	7	1	4	1	4	3	8	0	0.962389	-0.43522
sp|P05386|RLA1_HUMAN	RPLP1	RLA1_HUMAN 60S acidic ribosomal protein P1	838	RLA1_HUMAN	P05386	0	6	5	4	1	0	6	7	11	6	0	1	1	0	3	1	2	0	10	6	5	6	4	2	3	5	2	5	3	1	7	3	7	4	9	1	0	0	4	3	1	12	NA	NA
sp|P05387|RLA2_HUMAN	RPLP2	RLA2_HUMAN 60S acidic ribosomal protein P2	838	RLA2_HUMAN	P05387	29	45	34	36	30	20	32	38	39	46	15	14	44	41	36	40	37	31	23	16	13	18	15	30	22	18	26	18	29	21	59	23	19	21	19	29	21	8	23	17	32	59	0.177014	0.0126609
sp|Q96T60|PNKP_HUMAN	PNKP	PNKP_HUMAN Bifunctional polynucleotide phosphatase/kinase	839	PNKP_HUMAN	Q96T60	28	13	16	24	25	19	17	21	13	22	19	22	20	14	18	14	11	19	21	14	19	13	13	23	22	24	19	24	14	19	34	25	19	17	18	17	18	12	22	24	23	45	0.212966	-0.134868
sp|Q96SB3|NEB2_HUMAN	PPP1R9B	NEB2_HUMAN Neurabin-2	840	NEB2_HUMAN	Q96SB3	14	13	17	25	15	15	24	23	16	12	16	15	25	22	20	8	16	17	17	19	15	13	13	18	23	24	19	23	21	23	34	18	22	18	16	20	16	19	20	21	20	37	-0.135425	0.362013
sp|Q13523|PRP4B_HUMAN	PRPF4B	PRP4B_HUMAN Serine/threonine-protein kinase PRP4 homolog	840	PRP4B_HUMAN	Q13523	30	33	25	36	27	23	38	41	27	46	31	28	33	26	19	22	26	27	23	20	15	19	19	20	23	23	16	17	15	12	32	22	17	18	21	29	23	10	17	20	18	26	0.297275	0.111128
tr|F8W7J9|F8W7J9_HUMAN	PPP1R9A	F8W7J9_HUMAN Neurabin-1	840	F8W7J9_HUMAN	F8W7J9	6	13	2	10	10	0	9	9	8	8	20	21	10	20	7	15	5	2	7	9	11	11	9	9	11	21	3	18	13	7	16	9	14	6	19	4	15	2	18	19	12	9	-0.138556	0.450125
sp|Q96IZ0|PAWR_HUMAN	PAWR	PAWR_HUMAN PRKC apoptosis WT1 regulator protein	840	PAWR_HUMAN	Q96IZ0	16	16	15	13	13	8	8	10	12	12	7	6	13	17	11	17	11	12	10	9	11	13	16	16	15	16	13	15	11	11	11	12	11	26	16	4	6	10	10	10	10	18	-0.110522	-0.954052
sp|P98160|PGBM_HUMAN	HSPG2	PGBM_HUMAN Basement membrane-specific heparan sulfate proteoglycan core protein	841	PGBM_HUMAN	P98160	61	66	11	38	55	17	64	77	18	39	52	75	76	40	81	64	42	37	71	41	52	60	63	70	73	62	66	36	36	80	111	47	40	71	39	34	57	61	59	61	33	22	-0.788481	-0.419649
sp|P55081|MFAP1_HUMAN	MFAP1	MFAP1_HUMAN Microfibrillar-associated protein 1	842	MFAP1_HUMAN	P55081	16	12	12	17	15	14	17	18	13	18	17	18	22	21	16	18	22	18	13	9	10	14	9	13	8	8	8	6	7	7	16	14	14	11	9	20	24	6	11	16	20	24	0.248255	-0.403576
sp|Q00653|NFKB2_HUMAN	NFKB2	NFKB2_HUMAN Nuclear factor NF-kappa-B p100 subunit	842	NFKB2_HUMAN	Q00653	26	24	20	25	17	18	17	23	10	12	14	19	11	13	10	27	13	18	22	20	13	11	25	21	18	16	9	9	14	10	18	19	11	15	19	10	11	14	17	18	16	15	-0.235881	-0.0814
sp|Q00653-4|NFKB2_HUMAN	NFKB2	NFKB2_HUMAN Isoform 4 of Nuclear factor NF-kappa-B p100 subunit	842	NFKB2_HUMAN	Q00653-4	0	0	1	0	0	0	0	0	0	0	1	1	0	1	0	0	0	0	0	1	1	0	0	0	0	0	0	0	0	0	0	0	0	1	0	0	0	0	0	0	0	0	NA	NA
tr|Q17RU2|Q17RU2_HUMAN	REL	Q17RU2_HUMAN Proto-oncogene c-Rel	842	Q17RU2_HUMAN	Q17RU2	12	7	10	11	5	5	6	8	4	7	9	8	5	6	6	8	5	6	12	8	2	3	11	7	11	4	7	7	17	6	10	11	7	4	9	12	4	7	17	6	4	15	0.484946	-0.616099
sp|Q9Y230|RUVB2_HUMAN	RUVBL2	RUVB2_HUMAN RuvB-like 2	843	RUVB2_HUMAN	Q9Y230	50	74	76	65	46	45	76	75	41	59	38	53	55	61	56	41	34	42	26	28	26	33	25	28	31	31	30	31	28	28	56	61	26	28	26	34	35	24	43	40	60	54	-0.312562	0.0838948
sp|B0YJ81|HACD1_HUMAN	PTPLA	HACD1_HUMAN Very-long-chain (3R)-3-hydroxyacyl-[acyl-carrier protein] dehydratase 1	844	HACD1_HUMAN	B0YJ81	0	0	0	0	1	1	0	1	0	0	1	2	2	1	0	0	1	0	0	4	1	2	3	0	0	0	1	0	0	0	0	0	1	2	0	0	1	0	2	1	0	0	NA	NA
sp|Q9H0N5|PHS2_HUMAN	PCBD2	PHS2_HUMAN Pterin-4-alpha-carbinolamine dehydratase 2	847	PHS2_HUMAN	Q9H0N5	5	4	4	5	7	6	3	5	3	8	6	6	5	6	3	4	3	3	3	4	4	2	2	3	3	7	5	5	4	2	9	6	13	3	5	6	4	3	4	5	4	9	0.0614909	-0.174143
sp|P61457|PHS_HUMAN	PCBD1	PHS_HUMAN Pterin-4-alpha-carbinolamine dehydratase	847	PHS_HUMAN	P61457	5	6	9	8	5	6	6	10	3	6	7	6	7	6	6	17	7	5	7	4	4	1	1	8	4	6	5	5	9	2	9	6	4	3	3	7	7	6	5	6	8	12	-0.331425	0.015425
sp|P33316|DUT_HUMAN	DUT	DUT_HUMAN Deoxyuridine 5'-triphosphate nucleotidohydrolase, mitochondrial	848	DUT_HUMAN	P33316	8	22	21	31	16	14	30	27	19	20	14	18	6	11	21	15	12	11	22	20	20	13	15	12	14	19	17	10	19	12	32	24	19	17	23	11	10	11	19	14	20	45	-0.115882	0.153325
sp|Q9H9Y6|RPA2_HUMAN	POLR1B	RPA2_HUMAN DNA-directed RNA polymerase I subunit RPA2	849	RPA2_HUMAN	Q9H9Y6	21	23	29	36	27	20	30	30	27	27	15	24	14	12	13	17	11	18	19	16	12	17	18	11	14	7	10	3	5	9	20	31	13	24	13	14	13	7	24	27	15	13	-0.383727	0.125156
sp|Q7Z591|AKNA_HUMAN	AKNA	AKNA_HUMAN AT-hook-containing transcription factor	850	AKNA_HUMAN	Q7Z591	0	0	0	0	0	0	0	0	0	0	1	1	1	2	1	1	0	2	5	4	1	6	6	4	19	4	1	5	2	1	1	0	3	3	5	8	3	0	8	12	1	2	NA	NA
sp|Q9Y2U9|KLDC2_HUMAN	KLHDC2	KLDC2_HUMAN Kelch domain-containing protein 2	851	KLDC2_HUMAN	Q9Y2U9	1	1	1	0	0	2	0	0	0	0	0	3	1	0	2	1	0	0	3	1	0	0	2	1	1	1	2	0	0	1	1	1	1	3	1	1	1	2	2	1	0	0	0.217352	-0.326122
sp|P0CJ78|ZN865_HUMAN	ZNF865	ZN865_HUMAN Zinc finger protein 865	853	ZN865_HUMAN	P0CJ78	0	0	0	0	1	0	0	0	1	0	3	4	1	0	0	0	2	0	0	1	1	2	3	0	3	0	0	0	0	0	0	0	0	0	1	1	4	0	1	2	0	0	NA	NA
sp|Q15907|RB11B_HUMAN	RAB11B	RB11B_HUMAN Ras-related protein Rab-11B	854	RB11B_HUMAN	Q15907	34	51	32	46	30	30	38	41	43	42	30	18	21	21	21	15	12	18	12	17	18	16	15	12	14	15	16	15	15	15	28	25	15	15	16	14	22	13	21	19	22	28	-0.145329	0.186202
sp|P62491|RB11A_HUMAN	RAB11A	RB11A_HUMAN Ras-related protein Rab-11A	854	RB11A_HUMAN	P62491	8	6	3	6	15	6	7	5	6	8	6	10	14	8	7	10	9	6	3	3	4	8	10	2	5	1	4	0	3	4	6	8	3	4	3	6	10	3	9	6	10	2	-0.0433191	0.0977232
sp|P57735|RAB25_HUMAN	RAB25	RAB25_HUMAN Ras-related protein Rab-25	854	RAB25_HUMAN	P57735	6	4	3	6	7	11	6	11	10	3	9	10	8	7	6	7	4	7	1	1	5	3	2	0	1	0	0	0	0	0	3	2	1	1	1	6	7	0	8	3	7	1	2.8998	-1.03406
sp|Q9H444|CHM4B_HUMAN	CHMP4B	CHM4B_HUMAN Charged multivesicular body protein 4b	855	CHM4B_HUMAN	Q9H444	28	16	18	24	19	14	14	21	17	16	21	20	19	19	24	18	16	24	19	19	19	22	17	21	14	20	20	14	20	13	33	22	27	13	20	20	18	17	26	21	21	37	0.563177	-0.0623621
sp|Q96CF2|CHM4C_HUMAN	CHMP4C	CHM4C_HUMAN Charged multivesicular body protein 4c	855	CHM4C_HUMAN	Q96CF2	7	5	6	7	4	5	3	3	6	7	12	8	4	6	6	7	6	6	3	3	2	2	3	2	4	2	1	2	4	2	6	7	2	0	1	7	9	3	9	4	8	6	0.419757	-0.462903
sp|Q8TEX9-2|IPO4_HUMAN	IPO4	IPO4_HUMAN Isoform 2 of Importin-4	856	IPO4_HUMAN	Q8TEX9-2	24	20	35	35	32	18	24	21	12	19	22	23	13	13	18	15	14	20	25	25	23	23	20	15	18	14	18	15	14	11	31	26	21	21	20	22	18	13	33	24	11	25	0.015024	0.0559993
sp|Q8TF46|DI3L1_HUMAN	DIS3L	DI3L1_HUMAN DIS3-like exonuclease 1	857	DI3L1_HUMAN	Q8TF46	1	2	1	3	2	2	2	5	0	1	4	5	3	0	0	3	0	1	4	3	3	2	1	2	1	0	0	0	0	1	2	1	2	5	3	4	4	1	12	7	0	1	-0.0917639	-0.348312
sp|O14646|CHD1_HUMAN	CHD1	CHD1_HUMAN Chromodomain-helicase-DNA-binding protein 1	859	CHD1_HUMAN	O14646	17	16	20	34	25	8	19	24	17	24	23	16	17	22	18	16	13	15	12	21	16	20	17	6	15	7	5	6	5	6	17	28	11	20	17	19	24	3	21	19	14	16	-0.163066	0.349149
sp|O14647|CHD2_HUMAN	CHD2	CHD2_HUMAN Chromodomain-helicase-DNA-binding protein 2	859	CHD2_HUMAN	O14647	17	26	27	38	32	17	28	36	26	27	31	26	16	14	24	23	23	32	18	11	13	11	17	22	19	13	9	7	12	7	15	20	11	17	15	18	19	7	19	21	21	11	-0.280025	0.0779582
sp|Q8TD26|CHD6_HUMAN	CHD6	CHD6_HUMAN Chromodomain-helicase-DNA-binding protein 6	859	CHD6_HUMAN	Q8TD26	5	4	8	5	12	1	5	7	7	8	6	7	7	4	12	10	12	5	10	7	10	9	10	12	7	3	7	3	9	2	7	8	13	11	7	9	9	2	9	14	5	8	-0.13677	0.457943
sp|Q5VZE5|NAA35_HUMAN	NAA35	NAA35_HUMAN N-alpha-acetyltransferase 35, NatC auxiliary subunit	859	NAA35_HUMAN	Q5VZE5	14	9	7	17	17	11	9	18	7	14	11	11	4	6	6	9	10	4	9	17	8	8	8	9	5	4	2	0	0	4	6	11	8	14	11	5	12	7	18	13	9	7	0.764838	-0.149653
sp|Q9HCK8|CHD8_HUMAN	CHD8	CHD8_HUMAN Chromodomain-helicase-DNA-binding protein 8	859	CHD8_HUMAN	Q9HCK8	16	20	14	36	25	14	16	17	16	9	22	29	20	16	11	11	14	10	20	11	17	16	16	13	11	12	10	8	12	11	12	16	11	22	11	19	14	7	21	21	17	18	-0.0675907	-0.0972463
sp|Q9P2D1|CHD7_HUMAN	CHD7	CHD7_HUMAN Chromodomain-helicase-DNA-binding protein 7	859	CHD7_HUMAN	Q9P2D1	11	13	18	35	40	15	11	24	10	21	26	18	18	8	10	25	14	10	30	11	11	22	15	15	10	8	10	7	8	6	15	21	11	9	20	27	20	6	22	37	9	8	-0.525802	0.518184
sp|Q3L8U1|CHD9_HUMAN	CHD9	CHD9_HUMAN Chromodomain-helicase-DNA-binding protein 9	859	CHD9_HUMAN	Q3L8U1	3	1	1	5	8	2	3	8	2	2	2	7	6	4	7	2	2	6	4	3	5	2	4	4	3	3	4	2	2	1	1	6	3	6	2	4	5	1	7	13	8	5	-0.0191866	-0.0853925
sp|Q9UJX2|CDC23_HUMAN	CDC23	CDC23_HUMAN Cell division cycle protein 23 homolog	861	CDC23_HUMAN	Q9UJX2	18	14	11	19	14	8	20	15	6	14	8	13	14	10	6	6	10	2	11	9	13	11	9	10	5	6	3	5	7	5	10	15	8	10	6	8	8	7	13	18	11	6	-0.256877	0.253766
sp|Q15021|CND1_HUMAN	NCAPD2	CND1_HUMAN Condensin complex subunit 1	862	CND1_HUMAN	Q15021	57	54	52	58	40	32	46	45	27	41	28	33	22	27	36	33	26	23	32	36	24	33	33	24	30	25	21	14	27	14	35	52	29	35	36	24	16	25	36	34	25	36	-0.12558	-0.430848
sp|Q5SXM2|SNPC4_HUMAN	SNAPC4	SNPC4_HUMAN snRNA-activating protein complex subunit 4	862	SNPC4_HUMAN	Q5SXM2	2	1	6	1	9	2	1	1	1	0	1	1	5	4	3	0	1	1	2	4	1	6	2	2	3	0	0	0	0	1	2	3	1	8	4	3	1	1	5	6	2	2	-0.105696	-0.552131
sp|Q8WZA9|IRGQ_HUMAN	IRGQ	IRGQ_HUMAN Immunity-related GTPase family Q protein	863	IRGQ_HUMAN	Q8WZA9	13	17	12	17	11	16	13	14	8	15	12	11	5	9	10	9	14	7	16	10	11	8	9	15	17	21	20	20	17	15	18	17	18	15	17	16	8	9	12	13	9	23	0.376605	-0.012819
sp|Q9BYK8|HELZ2_HUMAN	HELZ2	HELZ2_HUMAN Helicase with zinc finger domain 2	865	HELZ2_HUMAN	Q9BYK8	5	18	11	8	11	58	27	17	12	9	29	31	15	6	7	7	12	13	6	15	9	4	13	16	6	6	0	0	8	8	0	17	4	8	6	9	26	7	19	16	10	1	0.0815746	-0.44925
sp|Q9UQ80|PA2G4_HUMAN	PA2G4	PA2G4_HUMAN Proliferation-associated protein 2G4	866	PA2G4_HUMAN	Q9UQ80	82	92	100	108	86	63	102	118	54	82	51	39	65	84	81	96	74	83	57	49	44	52	74	56	35	50	41	50	37	25	84	63	52	60	66	56	55	23	72	68	76	94	-0.174386	-0.166104
sp|Q8WUJ3|K1199_HUMAN	KIAA1199	K1199_HUMAN Protein KIAA1199	867	K1199_HUMAN	Q8WUJ3	0	1	1	0	3	2	1	65	3	4	2	0	10	4	2	1	1	0	8	4	19	2	14	0	0	0	7	5	0	0	0	19	0	8	7	0	39	0	23	2	3	0	NA	NA
sp|Q5JU85-2|IQEC2_HUMAN	IQSEC2	IQEC2_HUMAN Isoform 2 of IQ motif and SEC7 domain-containing protein 2	868	IQEC2_HUMAN	Q5JU85-2	1	1	3	0	3	3	3	2	0	0	3	5	1	0	0	1	2	4	2	2	2	3	0	2	1	0	1	2	0	1	0	4	1	3	1	2	3	1	4	1	1	7	0.102455	0.340498
sp|Q6DN90|IQEC1_HUMAN	IQSEC1	IQEC1_HUMAN IQ motif and SEC7 domain-containing protein 1	868	IQEC1_HUMAN	Q6DN90	3	4	1	4	6	2	2	2	2	1	4	5	1	0	2	1	2	1	3	3	2	3	3	2	9	1	2	1	2	2	0	3	2	2	3	4	6	1	2	2	3	2	-0.0431271	-0.1026
sp|Q9BRD0|BUD13_HUMAN	BUD13	BUD13_HUMAN BUD13 homolog	869	BUD13_HUMAN	Q9BRD0	11	6	4	14	14	7	6	11	6	10	14	12	7	18	12	8	7	7	8	11	8	9	8	11	10	7	5	10	10	8	11	9	15	7	10	9	6	8	5	13	9	10	0.257511	-0.339423
sp|Q9Y3L3|3BP1_HUMAN	SH3BP1	3BP1_HUMAN SH3 domain-binding protein 1	870	3BP1_HUMAN	Q9Y3L3	19	16	13	11	10	12	9	20	5	5	10	7	3	6	5	3	4	9	15	15	10	17	13	16	19	17	6	11	16	4	27	16	10	15	10	7	10	9	14	16	7	19	0.651237	0.721258
sp|Q96GD0|PLPP_HUMAN	PDXP	PLPP_HUMAN Pyridoxal phosphate phosphatase	870	PLPP_HUMAN	Q96GD0	7	7	5	5	8	7	6	9	2	3	12	4	4	4	8	9	2	5	11	4	2	2	1	10	5	5	6	4	8	6	13	11	5	7	7	6	7	1	4	11	5	10	0.158796	1.2708
sp|Q92738-2|US6NL_HUMAN	USP6NL	US6NL_HUMAN Isoform 2 of USP6 N-terminal-like protein	871	US6NL_HUMAN	Q92738-2	1	2	1	6	5	5	3	9	4	1	5	10	2	1	3	3	3	0	4	3	2	5	3	6	3	5	3	1	4	2	0	2	4	4	3	4	4	1	5	6	4	1	0.156055	0.271827
sp|Q5T0Z8|CF132_HUMAN	C6orf132	CF132_HUMAN Uncharacterized protein C6orf132	872	CF132_HUMAN	Q5T0Z8	5	4	3	10	14	2	10	12	8	9	28	31	23	18	13	20	14	18	10	5	16	19	14	10	20	24	6	17	12	3	28	1	9	17	4	18	25	10	21	7	8	22	1.19689	-0.405759
sp|P53804|TTC3_HUMAN	TTC3	TTC3_HUMAN E3 ubiquitin-protein ligase TTC3	873	TTC3_HUMAN	P53804	1	0	0	0	1	1	3	0	1	0	0	1	2	2	3	1	0	0	3	2	0	0	0	0	2	1	0	0	0	0	0	1	1	0	2	0	1	0	0	3	1	0	0.168688	-0.137621
sp|P78371|TCPB_HUMAN	CCT2	TCPB_HUMAN T-complex protein 1 subunit beta	874	TCPB_HUMAN	P78371	81	131	134	111	80	61	110	119	72	101	72	104	67	96	82	87	75	83	61	79	59	73	65	52	54	47	58	38	60	34	89	83	47	72	74	76	69	40	84	91	77	99	-0.0362356	-0.51274
sp|Q709F0|ACD11_HUMAN	ACAD11	ACD11_HUMAN Acyl-CoA dehydrogenase family member 11	875	ACD11_HUMAN	Q709F0	7	4	3	7	14	8	3	6	6	2	7	8	3	5	17	6	4	4	2	8	9	7	9	4	3	1	0	1	0	3	1	5	5	11	9	10	6	1	8	7	2	2	-0.958911	1.06634
sp|Q9BYJ9|YTHD1_HUMAN	YTHDF1	YTHD1_HUMAN YTH domain family protein 1	876	YTHD1_HUMAN	Q9BYJ9	7	12	10	11	9	6	5	11	4	5	9	7	8	6	4	9	11	5	10	5	6	10	9	11	8	7	5	6	6	3	9	8	6	9	11	7	9	5	9	7	3	13	0.332706	-0.0771586
sp|Q7Z739|YTHD3_HUMAN	YTHDF3	YTHD3_HUMAN YTH domain family protein 3	876	YTHD3_HUMAN	Q7Z739	16	18	24	18	16	14	19	16	12	14	18	13	18	13	16	14	15	8	9	15	11	16	13	14	13	15	10	16	12	14	20	19	15	16	15	16	17	9	19	16	11	21	-0.125664	0.046483
sp|Q9Y5A9|YTHD2_HUMAN	YTHDF2	YTHD2_HUMAN YTH domain family protein 2	876	YTHD2_HUMAN	Q9Y5A9	17	16	14	13	11	9	11	13	12	11	16	18	13	16	13	15	16	16	16	11	9	12	10	11	11	8	14	8	8	11	22	17	9	12	12	12	16	5	10	14	12	18	0.0291777	-0.0836963
sp|P04049|RAF1_HUMAN	RAF1	RAF1_HUMAN RAF proto-oncogene serine/threonine-protein kinase	877	RAF1_HUMAN	P04049	5	6	7	5	6	2	3	6	2	0	4	5	5	4	1	4	1	3	4	4	3	2	4	4	4	3	3	1	4	2	7	6	5	6	1	4	4	0	5	8	3	7	-0.0629277	0.119153
sp|P15056|BRAF_HUMAN	BRAF	BRAF_HUMAN Serine/threonine-protein kinase B-raf	877	BRAF_HUMAN	P15056	10	9	8	9	6	8	5	11	4	8	4	6	2	3	6	9	6	5	7	8	7	2	2	6	5	2	3	0	2	3	9	9	6	1	4	5	3	1	7	7	4	6	-0.028112	0.0968079
sp|P10398|ARAF_HUMAN	ARAF	ARAF_HUMAN Serine/threonine-protein kinase A-Raf	877	ARAF_HUMAN	P10398	10	9	6	11	5	7	5	5	1	0	8	7	5	2	2	1	2	3	7	2	2	4	4	4	3	2	1	2	2	1	2	7	3	2	4	5	5	0	6	8	1	1	0.136882	0.42961
sp|Q5JWF2|GNAS1_HUMAN	GNAS	GNAS1_HUMAN Guanine nucleotide-binding protein G(s) subunit alpha isoforms XLas	878	GNAS1_HUMAN	Q5JWF2	26	28	29	30	25	25	30	22	34	28	14	11	24	15	23	15	21	16	13	14	15	11	16	11	12	13	9	10	14	10	22	24	11	20	17	7	11	9	16	14	13	19	-0.654443	0.251154
sp|P50148|GNAQ_HUMAN	GNAQ	GNAQ_HUMAN Guanine nucleotide-binding protein G(q) subunit alpha	878	GNAQ_HUMAN	P50148	4	5	10	5	8	4	9	12	5	10	7	8	5	3	4	3	2	3	1	6	4	5	2	1	3	4	1	4	2	1	4	8	3	3	3	7	6	2	6	5	2	6	-0.2113	0.482481
sp|Q14344|GNA13_HUMAN	GNA13	GNA13_HUMAN Guanine nucleotide-binding protein subunit alpha-13	878	GNA13_HUMAN	Q14344	14	16	16	12	16	11	17	20	10	16	13	12	10	10	17	9	12	6	10	8	9	11	12	7	10	3	3	7	9	3	13	17	8	11	8	10	8	4	8	8	10	7	-0.652525	0.676698
sp|P63092-2|GNAS2_HUMAN	GNAS	GNAS2_HUMAN Isoform Gnas-2 of Guanine nucleotide-binding protein G(s) subunit alpha isoforms short	878	GNAS2_HUMAN	P63092-2	1	1	0	1	0	0	0	1	1	1	0	0	0	0	0	3	2	1	1	1	1	2	1	0	0	1	1	1	0	0	1	1	1	1	0	0	0	2	1	0	0	1	-0.580882	0.630414
sp|P09471|GNAO_HUMAN	GNAO1	GNAO_HUMAN Guanine nucleotide-binding protein G(o) subunit alpha	878	GNAO_HUMAN	P09471	1	7	3	3	5	4	6	3	2	9	3	3	2	2	3	2	7	1	4	0	1	3	5	4	3	1	6	0	6	6	2	11	3	0	1	4	5	3	6	8	8	5	1.99564	1.51545
sp|P04899|GNAI2_HUMAN	GNAI2	GNAI2_HUMAN Guanine nucleotide-binding protein G(i) subunit alpha-2	878	GNAI2_HUMAN	P04899	26	27	26	18	24	19	30	22	17	23	23	24	28	16	25	17	15	15	19	10	20	16	10	16	14	18	10	15	15	8	30	26	15	20	20	20	16	16	27	21	26	24	-0.624299	0.0276961
sp|P29992|GNA11_HUMAN	GNA11	GNA11_HUMAN Guanine nucleotide-binding protein subunit alpha-11	878	GNA11_HUMAN	P29992	19	9	13	20	18	14	20	22	15	16	15	14	9	9	12	12	16	11	11	9	7	10	11	9	8	7	5	6	6	10	10	21	9	11	10	8	12	6	13	11	8	10	-0.447802	0.216657
sp|A8MTJ3|GNAT3_HUMAN	GNAT3	GNAT3_HUMAN Guanine nucleotide-binding protein G(t) subunit alpha-3	878	GNAT3_HUMAN	A8MTJ3	0	1	0	0	0	7	0	0	0	0	0	0	0	0	0	0	0	0	0	0	0	0	0	0	0	0	0	0	0	0	0	0	0	0	0	0	0	0	0	0	0	0	NA	NA
sp|P63096|GNAI1_HUMAN	GNAI1	GNAI1_HUMAN Guanine nucleotide-binding protein G(i) subunit alpha-1	878	GNAI1_HUMAN	P63096	4	3	3	4	8	6	4	8	4	9	6	9	7	5	8	5	2	7	2	4	4	4	4	3	3	2	2	2	4	3	3	3	5	3	4	4	4	5	5	3	3	4	-0.908548	0.284624
sp|Q03113|GNA12_HUMAN	GNA12	GNA12_HUMAN Guanine nucleotide-binding protein subunit alpha-12	878	GNA12_HUMAN	Q03113	7	3	3	6	7	3	3	1	3	3	4	7	8	3	5	5	2	2	4	2	4	1	6	3	1	1	0	0	0	1	2	1	2	8	3	5	4	2	7	7	3	2	-0.713123	0.0735441
sp|P08754|GNAI3_HUMAN	GNAI3	GNAI3_HUMAN Guanine nucleotide-binding protein G(k) subunit alpha	878	GNAI3_HUMAN	P08754	6	6	7	8	9	10	15	11	7	10	7	11	5	4	5	11	10	6	5	3	5	7	8	1	1	3	2	3	3	2	8	8	3	3	5	6	8	4	7	7	6	12	0.627653	-0.456499
sp|P19086|GNAZ_HUMAN	GNAZ	GNAZ_HUMAN Guanine nucleotide-binding protein G(z) subunit alpha	878	GNAZ_HUMAN	P19086	0	0	0	0	0	0	0	0	0	0	1	0	0	0	0	1	0	0	0	0	0	0	0	1	1	0	0	0	0	0	0	0	0	0	0	0	0	1	0	2	0	0	NA	NA
sp|P30679|GNA15_HUMAN	GNA15	GNA15_HUMAN Guanine nucleotide-binding protein subunit alpha-15	878	GNA15_HUMAN	P30679	0	0	0	0	0	0	0	3	0	1	1	2	1	0	0	0	2	1	1	0	2	1	0	1	0	0	0	0	0	0	0	0	1	0	0	1	0	1	0	0	0	0	NA	NA
sp|O14795|UN13B_HUMAN	UNC13B	UN13B_HUMAN Protein unc-13 homolog B	879	UN13B_HUMAN	O14795	3	2	2	5	5	5	2	2	0	0	4	4	0	2	6	9	5	2	1	2	0	5	2	5	3	0	0	0	0	0	1	1	3	4	1	3	5	1	12	9	2	0	0.607551	0.0320498
sp|Q8NB66|UN13C_HUMAN	UNC13C	UN13C_HUMAN Protein unc-13 homolog C	879	UN13C_HUMAN	Q8NB66	0	0	1	2	0	0	0	0	0	0	0	0	0	0	0	0	1	0	0	0	0	2	0	1	0	0	1	0	0	0	1	0	0	0	1	0	1	0	1	0	0	0	NA	NA
sp|Q9UPW8|UN13A_HUMAN	UNC13A	UN13A_HUMAN Protein unc-13 homolog A	879	UN13A_HUMAN	Q9UPW8	1	0	0	1	0	0	0	0	0	0	1	1	0	0	1	0	0	1	0	0	0	0	0	0	1	0	0	0	0	0	0	0	0	0	0	1	0	0	2	2	0	0	0.399707	0.12825
sp|P36269|GGT5_HUMAN	GGT5	GGT5_HUMAN Gamma-glutamyltransferase 5	880	GGT5_HUMAN	P36269	0	0	0	0	0	2	3	0	0	0	2	6	0	2	2	0	0	0	2	0	1	7	0	0	0	0	0	0	0	0	0	0	0	0	0	0	2	1	2	0	0	0	NA	NA
sp|P0CAP2|GRL1A_HUMAN	POLR2M	GRL1A_HUMAN DNA-directed RNA polymerase II subunit GRINL1A	881	GRL1A_HUMAN	P0CAP2	5	5	6	6	5	1	6	10	4	6	8	7	2	4	7	3	7	6	11	5	5	4	5	14	9	12	12	8	7	7	14	8	4	5	6	10	10	10	9	6	6	13	0.0316126	0.136158
sp|Q86TS9|RM52_HUMAN	MRPL52	RM52_HUMAN 39S ribosomal protein L52, mitochondrial	881	RM52_HUMAN	Q86TS9	0	8	3	6	4	3	8	5	3	10	6	3	3	4	2	2	2	2	4	7	7	7	10	4	3	5	4	5	3	5	5	7	5	4	7	2	1	2	1	1	5	5	NA	NA
sp|P0CAP1-8|MYZAP_HUMAN	MYZAP	MYZAP_HUMAN Isoform 8 of Myocardial zonula adherens protein	881	MYZAP_HUMAN	P0CAP1-8	0	0	0	0	0	0	1	0	1	0	0	0	0	1	0	1	0	0	0	0	2	0	0	0	0	1	0	0	0	0	1	0	0	0	0	0	0	0	0	0	0	0	NA	NA
sp|Q2TAY7|SMU1_HUMAN	SMU1	SMU1_HUMAN WD40 repeat-containing protein SMU1	882	SMU1_HUMAN	Q2TAY7	27	39	41	36	35	22	36	32	24	32	25	30	37	21	30	23	31	29	19	14	12	13	10	14	14	12	10	10	17	12	24	28	12	13	10	25	18	16	20	17	35	24	0.0455623	-0.234232
sp|Q96PK6|RBM14_HUMAN	RBM14	RBM14_HUMAN RNA-binding protein 14	883	RBM14_HUMAN	Q96PK6	52	47	49	57	53	42	71	64	47	55	46	62	52	52	49	37	49	39	45	41	40	47	38	36	32	32	35	30	40	23	54	40	41	48	63	57	45	22	40	41	51	73	0.302796	-0.189182
sp|Q9BQ04|RBM4B_HUMAN	RBM4B	RBM4B_HUMAN RNA-binding protein 4B	883	RBM4B_HUMAN	Q9BQ04	1	1	2	1	0	1	3	1	1	1	1	3	3	0	4	1	2	3	5	0	0	0	0	5	4	11	4	3	4	2	3	1	0	0	0	2	1	2	2	2	1	3	0.783177	-1.01577
sp|Q9BWF3|RBM4_HUMAN	RBM4	RBM4_HUMAN RNA-binding protein 4	883	RBM4_HUMAN	Q9BWF3	22	22	26	28	20	23	26	26	32	29	24	24	21	19	18	25	25	23	23	22	19	23	17	21	22	26	30	29	30	21	34	22	22	19	29	26	19	12	26	23	22	41	0.557332	-0.474869
sp|Q71F23|CENPU_HUMAN	CENPU	CENPU_HUMAN Centromere protein U	884	CENPU_HUMAN	Q71F23	4	7	7	4	6	1	7	4	3	8	5	10	6	5	7	7	5	2	8	5	2	5	6	8	2	0	1	1	3	6	5	9	2	6	5	8	7	4	7	9	8	5	0.141559	-0.0754228
sp|Q8IYB8|SUV3_HUMAN	SUPV3L1	SUV3_HUMAN ATP-dependent RNA helicase SUPV3L1, mitochondrial	885	SUV3_HUMAN	Q8IYB8	27	23	27	41	20	31	30	39	26	35	30	25	25	21	17	13	14	32	15	20	24	14	22	11	12	11	4	7	12	12	11	30	11	17	16	25	15	10	20	26	20	15	-0.0273716	0.495018
sp|Q9UI10-2|EI2BD_HUMAN	EIF2B4	EI2BD_HUMAN Isoform 2 of Translation initiation factor eIF-2B subunit delta	889	EI2BD_HUMAN	Q9UI10-2	16	9	14	14	15	10	16	18	10	12	15	16	3	5	14	14	12	14	16	12	14	12	10	4	6	6	6	5	6	4	8	15	11	8	12	10	8	6	9	14	13	6	0.121213	0.12282
sp|Q9UI10|EI2BD_HUMAN	EIF2B4	EI2BD_HUMAN Translation initiation factor eIF-2B subunit delta	889	EI2BD_HUMAN	Q9UI10	2	0	1	1	1	1	1	2	1	1	2	0	0	0	1	0	0	0	0	1	1	0	0	1	1	0	1	1	1	0	1	0	1	0	0	0	0	0	1	1	1	1	0.271939	0.27011
sp|P24821|TENA_HUMAN	TNC	TENA_HUMAN Tenascin	890	TENA_HUMAN	P24821	8	24	14	0	26	31	12	18	15	22	10	37	122	0	34	17	12	15	57	83	54	58	58	26	11	36	50	0	30	29	46	42	55	56	44	20	39	56	53	26	13	10	-0.450825	-0.0375629
sp|Q92804|RBP56_HUMAN	TAF15	RBP56_HUMAN TATA-binding protein-associated factor 2N	891	RBP56_HUMAN	Q92804	18	26	30	36	32	22	42	37	22	36	31	34	56	61	47	35	53	44	26	25	26	29	25	26	28	32	33	34	32	22	50	24	49	20	53	46	36	16	26	33	63	68	-0.0689869	-0.288879
sp|P35637|FUS_HUMAN	FUS	FUS_HUMAN RNA-binding protein FUS	891	FUS_HUMAN	P35637	16	23	31	29	38	15	28	28	26	28	36	62	56	53	28	26	37	20	31	25	29	28	18	31	44	28	36	31	25	16	64	25	33	24	39	47	39	16	35	40	30	82	0.109759	-0.227733
sp|Q9UHB9|SRP68_HUMAN	SRP68	SRP68_HUMAN Signal recognition particle subunit SRP68	892	SRP68_HUMAN	Q9UHB9	27	40	40	39	39	29	53	51	30	32	27	25	27	26	41	31	23	26	19	19	27	24	21	25	20	18	15	19	17	18	26	40	19	27	24	28	34	16	32	34	32	20	0.0149348	0.22025
sp|Q9UGY1|NOL12_HUMAN	NOL12	NOL12_HUMAN Nucleolar protein 12	894	NOL12_HUMAN	Q9UGY1	2	5	3	5	3	3	1	7	3	5	2	5	3	4	4	2	1	2	3	3	3	4	5	4	2	3	3	4	1	2	2	4	2	5	4	2	4	4	2	5	4	3	0.376042	0.18007
sp|Q5THJ4|VP13D_HUMAN	VPS13D	VP13D_HUMAN Vacuolar protein sorting-associated protein 13D	895	VP13D_HUMAN	Q5THJ4	6	2	3	5	4	8	6	8	4	1	7	8	2	1	3	2	0	4	4	3	5	7	7	6	4	0	0	0	0	1	0	9	2	7	1	3	3	0	5	9	1	0	-0.194011	-0.0511555
sp|Q8WV83-2|S35F5_HUMAN	SLC35F5	S35F5_HUMAN Isoform 2 of Solute carrier family 35 member F5	895	S35F5_HUMAN	Q8WV83-2	0	1	0	0	1	0	0	1	0	0	0	1	0	0	0	0	1	0	0	0	1	0	1	0	1	0	0	0	0	0	0	1	1	3	0	0	0	0	0	0	0	0	NA	NA
sp|Q7L211|ABHDD_HUMAN	ABHD13	ABHDD_HUMAN Alpha/beta hydrolase domain-containing protein 13	895	ABHDD_HUMAN	Q7L211	0	0	0	1	2	0	1	1	0	1	1	1	0	0	1	3	1	0	1	0	0	1	2	1	0	0	0	0	0	0	1	1	0	0	0	0	1	0	2	2	1	0	NA	NA
sp|Q6ZMI0|PPR21_HUMAN	PPP1R21	PPR21_HUMAN Protein phosphatase 1 regulatory subunit 21	896	PPR21_HUMAN	Q6ZMI0	18	15	10	10	15	8	19	15	5	11	10	13	5	10	8	15	6	8	14	14	16	11	17	16	14	9	12	10	5	6	18	20	16	21	20	11	12	6	21	18	4	16	0.129477	0.448078
sp|Q15389|ANGP1_HUMAN	ANGPT1	ANGP1_HUMAN Angiopoietin-1	896	ANGP1_HUMAN	Q15389	0	0	0	0	0	0	0	0	0	0	0	0	0	0	0	0	0	0	0	0	0	0	0	0	0	0	0	0	0	0	0	0	0	1	0	1	0	0	0	0	0	0	NA	NA
sp|Q9HCE3|ZN532_HUMAN	ZNF532	ZN532_HUMAN Zinc finger protein 532	897	ZN532_HUMAN	Q9HCE3	1	0	5	1	3	0	10	3	0	11	3	6	7	3	5	13	9	4	7	6	1	5	9	7	5	3	3	1	2	3	3	6	6	6	3	9	8	1	6	14	3	2	0.021356	-0.798075
sp|Q92610|ZN592_HUMAN	ZNF592	ZN592_HUMAN Zinc finger protein 592	897	ZN592_HUMAN	Q92610	10	12	8	14	12	4	11	12	5	7	10	10	9	10	9	10	12	4	13	10	5	7	10	11	9	5	5	6	2	8	11	9	6	11	7	10	10	1	9	9	16	6	-0.142136	-0.25438
sp|Q8N1G0|ZN687_HUMAN	ZNF687	ZN687_HUMAN Zinc finger protein 687	897	ZN687_HUMAN	Q8N1G0	18	11	12	10	19	11	8	13	14	15	12	14	18	16	14	13	12	13	10	8	9	20	12	9	10	4	5	6	4	4	16	13	9	10	11	7	12	7	14	17	12	17	0.0586178	0.160716
sp|Q8N556-2|AFAP1_HUMAN	AFAP1	AFAP1_HUMAN Isoform 2 of Actin filament-associated protein 1	898	AFAP1_HUMAN	Q8N556-2	16	10	17	15	11	11	16	13	5	12	14	6	20	8	15	8	10	11	12	8	15	11	8	8	6	12	8	8	9	9	6	12	10	12	10	11	14	9	10	17	21	4	-0.505699	0.204915
sp|Q8TED9|AF1L1_HUMAN	AFAP1L1	AF1L1_HUMAN Actin filament-associated protein 1-like 1	898	AF1L1_HUMAN	Q8TED9	1	2	0	4	2	0	3	3	0	0	2	2	2	1	2	0	1	0	1	0	2	2	1	2	0	1	0	0	0	1	2	9	2	5	0	2	2	0	1	6	3	0	-0.810226	1.66341
sp|Q86WT1|TT30A_HUMAN	TTC30A	TT30A_HUMAN Tetratricopeptide repeat protein 30A	899	TT30A_HUMAN	Q86WT1	0	1	1	2	0	0	0	3	0	0	2	6	0	0	1	2	2	2	1	2	1	1	0	2	1	0	0	0	0	0	0	1	1	1	0	2	1	0	1	1	1	1	NA	NA
sp|Q9UHW9|S12A6_HUMAN	SLC12A6	S12A6_HUMAN Solute carrier family 12 member 6	900	S12A6_HUMAN	Q9UHW9	7	7	6	11	9	4	10	18	10	7	15	10	6	8	6	6	7	5	7	8	14	9	6	9	6	6	3	2	5	3	8	9	7	14	10	10	11	4	13	10	7	7	-0.318177	0.147912
sp|Q9UP95|S12A4_HUMAN	SLC12A4	S12A4_HUMAN Solute carrier family 12 member 4	900	S12A4_HUMAN	Q9UP95	8	9	3	8	7	3	2	6	4	6	8	13	10	5	6	4	3	0	8	8	6	7	7	8	5	2	2	1	3	1	3	8	4	11	9	4	7	5	4	6	6	2	-0.299747	-0.0362709
sp|Q9H2X9|S12A5_HUMAN	SLC12A5	S12A5_HUMAN Solute carrier family 12 member 5	900	S12A5_HUMAN	Q9H2X9	0	2	2	2	1	0	3	3	1	2	0	1	0	0	0	1	1	1	3	4	4	1	3	1	2	2	0	1	0	1	1	4	3	3	1	1	0	0	2	1	1	0	NA	NA
sp|Q8NBN7|RDH13_HUMAN	RDH13	RDH13_HUMAN Retinol dehydrogenase 13	900	RDH13_HUMAN	Q8NBN7	10	4	11	7	11	11	15	9	10	15	10	15	13	9	9	8	6	5	11	7	4	4	3	7	7	9	9	7	9	10	12	8	4	4	5	13	17	8	11	12	15	17	-0.19694	0.406654
sp|Q9Y666|S12A7_HUMAN	SLC12A7	S12A7_HUMAN Solute carrier family 12 member 7	900	S12A7_HUMAN	Q9Y666	19	8	11	19	15	10	12	16	11	16	17	16	14	12	15	18	12	8	5	9	11	10	5	11	8	7	2	4	6	3	7	20	7	7	7	13	18	6	7	11	19	2	-0.819528	0.363272
sp|Q96RT8|GCP5_HUMAN	TUBGCP5	GCP5_HUMAN Gamma-tubulin complex component 5	900	GCP5_HUMAN	Q96RT8	5	1	0	5	1	2	2	3	0	0	6	4	0	1	2	1	0	3	0	4	2	3	1	1	3	0	1	0	0	0	1	4	1	2	3	4	2	0	4	8	1	0	-0.0734089	0.00188454
sp|P07741|APT_HUMAN	APRT	APT_HUMAN Adenine phosphoribosyltransferase	902	APT_HUMAN	P07741	12	10	11	16	12	11	19	13	20	16	9	13	7	9	13	6	7	8	17	11	9	10	7	14	11	13	10	14	11	2	20	11	18	9	9	10	7	5	10	8	14	27	0.347276	0.442519
sp|Q8N8Z6|DCBD1_HUMAN	DCBLD1	DCBD1_HUMAN Discoidin, CUB and LCCL domain-containing protein 1	903	DCBD1_HUMAN	Q8N8Z6	0	0	0	0	0	0	3	2	0	3	2	3	1	0	2	2	3	2	0	2	4	6	4	4	2	6	3	0	0	4	5	0	6	5	2	1	2	6	1	1	4	2	NA	NA
sp|Q9Y2W6|TDRKH_HUMAN	TDRKH	TDRKH_HUMAN Tudor and KH domain-containing protein	904	TDRKH_HUMAN	Q9Y2W6	8	13	5	12	9	7	11	15	15	11	11	13	16	16	15	14	12	7	7	9	10	9	13	10	3	6	4	3	9	8	8	7	4	7	12	12	10	7	14	17	20	13	0.648932	0.582967
sp|Q8N5I2|ARRD1_HUMAN	ARRDC1	ARRD1_HUMAN Arrestin domain-containing protein 1	905	ARRD1_HUMAN	Q8N5I2	1	2	4	3	6	2	2	1	2	1	5	7	2	4	2	1	4	0	2	3	3	4	4	3	1	2	2	4	1	3	4	1	1	5	2	1	4	0	2	2	1	2	0.128507	0.21461
sp|Q7Z6B0|CCD91_HUMAN	CCDC91	CCD91_HUMAN Coiled-coil domain-containing protein 91	906	CCD91_HUMAN	Q7Z6B0	2	11	9	14	7	2	2	13	4	8	10	9	11	6	11	11	12	12	15	14	9	9	9	6	9	8	11	8	8	7	24	12	10	12	11	11	7	11	12	15	8	22	-0.139004	-0.315156
sp|Q9HCM3|K1549_HUMAN	KIAA1549	K1549_HUMAN UPF0606 protein KIAA1549	907	K1549_HUMAN	Q9HCM3	2	0	3	0	2	0	1	0	0	1	2	2	0	0	0	1	1	0	2	2	2	1	0	2	0	1	1	1	1	1	1	1	1	1	2	0	1	1	1	4	1	0	-0.369563	-0.0725835
sp|O00767|ACOD_HUMAN	SCD	ACOD_HUMAN Acyl-CoA desaturase	909	ACOD_HUMAN	O00767	7	7	6	13	11	6	3	4	5	4	1	4	4	4	5	4	4	3	7	8	5	6	5	1	0	3	0	2	3	1	4	7	2	6	5	1	3	2	4	5	2	4	0.980481	0.745061
sp|Q15075|EEA1_HUMAN	EEA1	EEA1_HUMAN Early endosome antigen 1	910	EEA1_HUMAN	Q15075	89	126	99	111	100	73	128	132	86	105	87	80	115	111	102	81	88	112	54	51	69	68	62	71	66	72	70	70	62	64	131	106	68	63	73	86	76	64	72	67	106	120	-0.417806	-0.284565
sp|Q8N4Y2|EFC4A_HUMAN	EFCAB4A	EFC4A_HUMAN EF-hand calcium-binding domain-containing protein 4A	911	EFC4A_HUMAN	Q8N4Y2	0	0	0	1	0	0	0	0	2	0	3	5	0	2	2	0	0	0	1	0	1	1	0	0	2	3	0	1	4	0	0	0	0	0	0	0	1	0	3	0	1	1	NA	NA
sp|Q6YHU6|THADA_HUMAN	THADA	THADA_HUMAN Thyroid adenoma-associated protein	912	THADA_HUMAN	Q6YHU6	12	6	10	9	8	5	6	10	0	6	5	6	1	4	4	7	5	3	14	9	5	8	11	9	4	1	0	2	1	0	1	8	5	9	5	10	4	1	12	18	3	0	0.0511305	-0.0439869
sp|O14744|ANM5_HUMAN	PRMT5	ANM5_HUMAN Protein arginine N-methyltransferase 5	914	ANM5_HUMAN	O14744	23	37	40	30	33	22	29	36	20	31	24	19	16	18	20	21	23	24	20	20	14	13	14	12	11	16	12	9	11	10	29	30	9	12	18	19	18	10	20	23	15	32	-0.0221601	0.174313
sp|Q01664|TFAP4_HUMAN	TFAP4	TFAP4_HUMAN Transcription factor AP-4	915	TFAP4_HUMAN	Q01664	4	3	6	6	6	2	5	4	3	8	3	6	7	3	4	5	6	3	10	3	5	5	1	9	7	4	6	6	4	4	11	6	6	5	7	9	8	2	5	6	3	12	-0.158826	-0.451714
sp|Q12980|NPRL3_HUMAN	NPRL3	NPRL3_HUMAN Nitrogen permease regulator 3-like protein	916	NPRL3_HUMAN	Q12980	1	0	0	0	1	0	0	1	1	1	0	1	0	0	0	0	0	1	0	2	1	1	0	0	1	0	1	1	0	1	0	1	1	0	1	0	1	0	0	0	0	0	-0.550645	-0.0836847
sp|Q5VW38-2|GP107_HUMAN	GPR107	GP107_HUMAN Isoform 2 of Protein GPR107	918	GP107_HUMAN	Q5VW38-2	11	6	10	7	11	6	8	4	5	14	8	6	7	14	6	5	6	9	5	6	8	7	8	9	6	11	5	6	7	4	8	6	3	7	7	3	4	5	4	7	6	5	-0.294928	-0.120998
tr|G5E994|G5E994_HUMAN	GPR107	G5E994_HUMAN G protein-coupled receptor 107, isoform CRA_c	918	G5E994_HUMAN	G5E994	1	0	0	0	0	1	0	0	0	0	1	0	0	0	0	0	0	1	0	0	0	0	0	0	0	0	0	0	0	0	0	0	0	0	0	0	1	0	1	2	0	0	-0.56002	-0.137926
sp|Q02318|CP27A_HUMAN	CYP27A1	CP27A_HUMAN Sterol 26-hydroxylase, mitochondrial	919	CP27A_HUMAN	Q02318	14	21	8	16	18	18	19	7	3	21	3	3	3	1	5	12	7	2	2	4	9	7	6	6	0	1	7	2	2	4	5	19	5	5	12	4	10	2	2	9	7	0	1.36441	2.06228
sp|Q9NQG6|MID51_HUMAN	MIEF1	MID51_HUMAN Mitochondrial dynamics protein MID51	920	MID51_HUMAN	Q9NQG6	8	0	2	7	5	4	5	8	6	4	5	6	3	1	3	4	5	5	8	2	6	6	3	4	5	3	1	0	1	1	5	3	3	6	0	4	3	1	3	7	2	1	-0.121151	0.19033
sp|Q96I25|SPF45_HUMAN	RBM17	SPF45_HUMAN Splicing factor 45	921	SPF45_HUMAN	Q96I25	27	27	28	34	23	19	26	39	27	26	24	29	29	20	30	22	31	20	27	20	21	20	17	25	26	25	22	25	30	18	32	25	24	16	23	19	15	12	18	21	36	38	0.135468	-0.29433
sp|O43663|PRC1_HUMAN	PRC1	PRC1_HUMAN Protein regulator of cytokinesis 1	921	PRC1_HUMAN	O43663	25	11	10	15	16	9	13	24	4	13	15	7	11	10	13	16	14	5	12	10	9	7	5	6	7	5	2	1	6	1	16	13	6	12	8	11	7	5	17	19	14	13	-0.367342	-0.662096
sp|P43487|RANG_HUMAN	RANBP1	RANG_HUMAN Ran-specific GTPase-activating protein	921	RANG_HUMAN	P43487	28	47	43	39	26	17	39	27	22	22	22	20	14	19	23	24	22	18	17	22	16	18	16	22	20	15	23	26	27	14	33	25	20	9	30	22	22	19	18	23	17	36	0.0530941	0.384909
sp|P04114|APOB_HUMAN	APOB	APOB_HUMAN Apolipoprotein B-100	922	APOB_HUMAN	P04114	10	123	10	15	78	10	10	8	5	2	12	4	5	7	6	19	8	6	7	5	7	3	5	5	6	6	8	3	4	4	7	43	4	10	5	5	3	3	5	8	8	10	0.0532636	-1.68015
sp|Q9UPN4|AZI1_HUMAN	AZI1	AZI1_HUMAN 5-azacytidine-induced protein 1	923	AZI1_HUMAN	Q9UPN4	33	27	16	18	35	19	28	20	14	23	32	23	15	21	25	23	22	22	26	23	17	23	20	18	22	13	13	13	9	18	33	28	23	18	16	32	34	14	22	34	28	42	0.279769	0.00526911
sp|O60645-3|EXOC3_HUMAN	EXOC3	EXOC3_HUMAN Isoform 3 of Exocyst complex component 3	924	EXOC3_HUMAN	O60645-3	20	12	16	21	15	17	18	17	19	22	16	17	12	7	13	14	10	15	13	11	14	11	10	11	8	11	3	2	5	6	7	16	11	11	16	13	15	9	16	16	9	14	0.226215	0.092267
sp|Q96DI7|SNR40_HUMAN	SNRNP40	SNR40_HUMAN U5 small nuclear ribonucleoprotein 40 kDa protein	925	SNR40_HUMAN	Q96DI7	15	20	9	25	16	23	27	31	19	29	24	14	15	18	21	18	19	23	22	16	17	15	14	15	14	18	19	17	21	15	28	19	18	15	22	12	18	17	14	16	18	31	0.00436623	-0.274646
sp|O00192|ARVC_HUMAN	ARVCF	ARVC_HUMAN Armadillo repeat protein deleted in velo-cardio-facial syndrome	926	ARVC_HUMAN	O00192	2	7	1	10	3	7	7	5	1	4	8	11	7	5	3	6	2	3	2	1	2	10	11	5	1	5	1	5	2	3	1	1	7	7	5	2	5	6	9	10	5	3	2.02763	0.432159
sp|Q9NTJ3|SMC4_HUMAN	SMC4	SMC4_HUMAN Structural maintenance of chromosomes protein 4	927	SMC4_HUMAN	Q9NTJ3	74	61	75	60	61	50	56	77	45	44	44	53	43	47	42	54	42	56	46	39	25	32	35	27	30	18	19	14	28	19	66	58	27	37	26	46	42	29	59	54	50	56	-0.153236	-0.563924
sp|P19827|ITIH1_HUMAN	ITIH1	ITIH1_HUMAN Inter-alpha-trypsin inhibitor heavy chain H1	929	ITIH1_HUMAN	P19827	0	0	0	0	0	0	0	0	0	0	0	0	0	0	0	1	0	0	0	0	0	0	0	1	2	0	0	0	0	0	0	0	0	0	0	0	0	0	0	0	0	0	NA	NA
sp|Q7Z3J2|CP062_HUMAN	C16orf62	CP062_HUMAN UPF0505 protein C16orf62	930	CP062_HUMAN	Q7Z3J2	14	11	5	8	9	6	11	4	5	15	6	13	5	5	8	8	6	4	10	10	7	12	14	11	10	5	4	4	5	6	10	16	8	19	10	4	3	8	10	13	8	7	-1.43456	1.38595
sp|O00534|VMA5A_HUMAN	VWA5A	VMA5A_HUMAN von Willebrand factor A domain-containing protein 5A	931	VMA5A_HUMAN	O00534	0	0	0	0	4	2	8	1	0	6	4	10	7	1	0	1	0	1	12	2	1	4	4	4	8	0	0	1	6	2	5	2	3	10	3	0	11	3	3	13	6	7	NA	NA
sp|Q9H2G9|GO45_HUMAN	BLZF1	GO45_HUMAN Golgin-45	932	GO45_HUMAN	Q9H2G9	0	1	1	4	3	0	2	3	2	5	5	4	4	2	4	0	1	4	3	5	5	8	3	2	1	1	1	2	2	0	6	4	6	5	4	1	6	2	4	8	5	7	NA	NA
sp|Q96JN8|NEUL4_HUMAN	NEURL4	NEUL4_HUMAN Neuralized-like protein 4	933	NEUL4_HUMAN	Q96JN8	1	3	3	7	4	2	2	9	3	4	9	10	6	9	4	5	2	1	4	7	2	7	6	6	7	2	4	2	5	4	2	4	3	4	6	8	8	3	9	14	6	6	-0.367774	-0.049572
sp|P30273|FCERG_HUMAN	FCER1G	FCERG_HUMAN High affinity immunoglobulin epsilon receptor subunit gamma	934	FCERG_HUMAN	P30273	4	0	0	0	0	0	0	0	0	0	0	0	0	0	0	0	0	0	0	0	0	0	0	0	0	0	0	0	0	0	4	0	0	0	0	0	0	0	0	1	0	2	-0.378267	3.2421
sp|Q9UNX4|WDR3_HUMAN	WDR3	WDR3_HUMAN WD repeat-containing protein 3	935	WDR3_HUMAN	Q9UNX4	35	26	34	46	30	32	29	46	32	49	33	23	27	19	20	19	19	21	32	25	30	35	24	21	12	17	12	7	16	12	28	43	22	30	17	15	17	15	29	27	23	24	-0.224267	0.136829
sp|Q8NBJ9-2|SIDT2_HUMAN	SIDT2	SIDT2_HUMAN Isoform 2 of SID1 transmembrane family member 2	936	SIDT2_HUMAN	Q8NBJ9-2	1	3	0	0	3	1	1	4	2	2	4	2	6	2	0	0	2	1	3	3	1	1	3	5	3	2	2	0	2	1	4	2	1	2	1	3	3	0	5	2	2	0	-0.519496	0.474639
sp|Q969Q5|RAB24_HUMAN	RAB24	RAB24_HUMAN Ras-related protein Rab-24	937	RAB24_HUMAN	Q969Q5	7	3	1	7	1	3	5	3	5	2	2	3	1	1	4	2	3	1	7	2	5	6	2	2	1	4	1	1	1	4	1	5	2	4	3	4	3	1	3	1	6	1	0.348345	0.504421
sp|O00339|MATN2_HUMAN	MATN2	MATN2_HUMAN Matrilin-2	938	MATN2_HUMAN	O00339	4	5	0	0	5	0	3	0	0	2	1	4	15	5	2	2	6	0	1	1	3	8	10	14	3	0	1	0	1	1	1	0	0	2	5	1	0	3	11	1	4	0	-0.571117	-0.826078
sp|O43567|RNF13_HUMAN	RNF13	RNF13_HUMAN E3 ubiquitin-protein ligase RNF13	939	RNF13_HUMAN	O43567	7	8	13	7	10	3	10	13	6	8	4	5	5	7	3	5	4	4	5	6	11	10	8	6	6	5	5	4	6	4	9	7	9	13	10	4	6	4	6	11	11	7	-0.57904	1.51791
sp|O95258|UCP5_HUMAN	SLC25A14	UCP5_HUMAN Brain mitochondrial carrier protein 1	941	UCP5_HUMAN	O95258	1	0	0	1	0	1	2	1	0	1	1	0	0	0	1	0	0	0	0	0	0	1	0	0	0	1	0	0	0	1	1	1	0	1	0	0	0	0	1	1	1	1	0.0931135	-0.0819149
sp|Q5SVS4|KMCP1_HUMAN	SLC25A30	KMCP1_HUMAN Kidney mitochondrial carrier protein 1	941	KMCP1_HUMAN	Q5SVS4	1	0	0	1	0	0	0	1	0	2	0	1	0	0	1	0	1	1	2	0	1	1	0	1	0	0	0	0	0	0	0	2	0	0	1	1	1	0	1	2	0	0	-1.16576	0.313493
sp|Q6PCB7|S27A1_HUMAN	SLC27A1	S27A1_HUMAN Long-chain fatty acid transport protein 1	942	S27A1_HUMAN	Q6PCB7	15	10	5	5	9	8	15	18	5	13	5	13	14	3	7	4	6	5	7	7	13	10	10	8	5	2	5	6	2	3	6	21	8	10	10	2	10	1	9	8	4	4	0.352205	1.63747
sp|Q6P1M0|S27A4_HUMAN	SLC27A4	S27A4_HUMAN Long-chain fatty acid transport protein 4	942	S27A4_HUMAN	Q6P1M0	15	14	20	19	24	22	20	28	8	20	19	21	20	10	16	14	15	19	8	11	10	17	6	8	13	9	2	2	5	7	9	17	10	13	11	16	15	6	19	16	8	13	-0.0371039	0.318323
sp|Q7Z417|NUFP2_HUMAN	NUFIP2	NUFP2_HUMAN Nuclear fragile X mental retardation-interacting protein 2	943	NUFP2_HUMAN	Q7Z417	21	38	31	31	31	15	24	33	20	26	20	22	21	36	22	21	25	24	20	26	21	26	17	23	19	18	15	15	12	13	34	34	21	29	25	18	19	10	18	25	17	41	-0.120901	-0.218096
sp|Q96AT1|K1143_HUMAN	KIAA1143	K1143_HUMAN Uncharacterized protein KIAA1143	945	K1143_HUMAN	Q96AT1	8	5	8	8	5	2	7	6	2	4	4	6	3	4	7	6	6	1	11	8	4	8	7	9	10	5	10	8	9	6	10	7	8	3	7	6	5	4	8	7	6	15	-0.00203643	-0.499257
sp|P30041|PRDX6_HUMAN	PRDX6	PRDX6_HUMAN Peroxiredoxin-6	946	PRDX6_HUMAN	P30041	46	72	65	64	40	41	59	59	54	61	35	34	47	43	36	41	30	56	26	41	43	30	33	40	24	46	34	37	29	22	41	54	45	37	31	29	29	17	39	36	41	59	0.150778	0.903349
sp|Q9HA77|SYCM_HUMAN	CARS2	SYCM_HUMAN Probable cysteine--tRNA ligase, mitochondrial	947	SYCM_HUMAN	Q9HA77	15	14	15	13	9	21	19	18	14	18	15	14	10	8	17	12	16	11	11	8	11	8	8	12	12	8	4	8	12	9	13	15	9	16	11	12	14	12	10	10	15	14	0.33957	-0.156989
sp|Q92522|H1X_HUMAN	H1FX	H1X_HUMAN Histone H1x	948	H1X_HUMAN	Q92522	11	20	20	15	21	18	17	22	26	29	19	21	25	20	14	23	19	24	6	6	5	5	5	9	9	9	7	8	8	11	11	19	6	9	7	16	17	6	7	6	18	10	0.00872746	-0.0465882
sp|P48382|RFX5_HUMAN	RFX5	RFX5_HUMAN DNA-binding protein RFX5	949	RFX5_HUMAN	P48382	5	3	8	6	12	3	5	12	9	16	8	13	8	6	13	6	4	10	14	8	6	7	5	8	6	7	10	5	8	5	13	7	9	7	8	10	10	4	14	14	9	16	0.165313	0.171833
sp|Q2KHR2|RFX7_HUMAN	RFX7	RFX7_HUMAN DNA-binding protein RFX7	949	RFX7_HUMAN	Q2KHR2	3	0	0	1	4	0	0	2	2	2	5	3	1	1	5	3	1	0	5	5	3	2	1	10	8	12	5	4	5	1	6	0	8	0	6	2	3	4	6	9	3	8	-0.182676	0.0630234
sp|O60266|ADCY3_HUMAN	ADCY3	ADCY3_HUMAN Adenylate cyclase type 3	949	ADCY3_HUMAN	O60266	3	1	0	2	2	0	0	2	0	4	4	5	0	1	2	2	0	0	4	4	6	5	5	0	2	0	0	0	0	1	2	2	0	2	4	2	0	1	3	4	3	0	-0.190637	0.180977
sp|Q8NC74|RB8NL_HUMAN	RBBP8NL	RB8NL_HUMAN RBBP8 N-terminal-like protein	950	RB8NL_HUMAN	Q8NC74	0	0	0	2	1	0	1	5	1	0	4	4	1	0	1	0	0	0	0	0	0	2	0	3	2	4	0	0	0	0	0	0	2	0	0	1	1	0	2	0	0	1	NA	NA
sp|P50479|PDLI4_HUMAN	PDLIM4	PDLI4_HUMAN PDZ and LIM domain protein 4	951	PDLI4_HUMAN	P50479	9	19	12	1	8	7	10	14	9	7	7	14	17	8	9	2	15	6	12	6	13	9	6	12	7	7	9	4	5	8	21	17	9	20	12	13	5	13	10	8	6	23	-2.02542	1.39082
sp|A6NKD9|CC85C_HUMAN	CCDC85C	CC85C_HUMAN Coiled-coil domain-containing protein 85C	952	CC85C_HUMAN	A6NKD9	0	2	0	1	2	0	2	4	1	2	6	6	0	2	2	3	2	7	7	6	5	1	3	3	5	5	2	4	2	3	9	0	6	2	4	5	6	2	5	5	1	10	NA	NA
sp|P15144|AMPN_HUMAN	ANPEP	AMPN_HUMAN Aminopeptidase N	953	AMPN_HUMAN	P15144	29	94	44	34	18	46	25	57	3	65	34	31	20	12	14	13	10	19	17	26	32	28	35	32	25	41	11	3	9	24	44	36	18	25	11	33	12	44	32	20	38	43	2.43136	-1.40731
sp|O95834-3|EMAL2_HUMAN	EML2	EMAL2_HUMAN Isoform 3 of Echinoderm microtubule-associated protein-like 2	954	EMAL2_HUMAN	O95834-3	19	11	11	23	20	16	22	34	13	27	14	19	7	13	10	12	11	10	9	6	6	4	7	9	9	6	7	5	6	3	13	20	5	10	5	12	13	4	15	17	10	16	0.652334	0.684084
sp|Q6ZMW3-2|EMAL6_HUMAN	EML6	EMAL6_HUMAN Isoform 2 of Echinoderm microtubule-associated protein-like 6	954	EMAL6_HUMAN	Q6ZMW3-2	0	0	2	1	0	0	2	1	0	0	0	0	1	0	0	0	0	0	0	0	0	0	0	0	1	1	0	1	0	0	0	1	0	0	0	0	0	0	0	1	0	1	NA	NA
sp|O00423-3|EMAL1_HUMAN	EML1	EMAL1_HUMAN Isoform 3 of Echinoderm microtubule-associated protein-like 1	954	EMAL1_HUMAN	O00423-3	5	4	4	2	10	3	6	1	0	1	5	4	1	8	6	4	2	2	1	12	3	3	3	7	5	2	4	1	2	3	9	8	8	4	4	8	3	7	15	9	4	1	-1.23909	-0.520485
sp|Q05BV3-5|EMAL5_HUMAN	EML5	EMAL5_HUMAN Isoform 5 of Echinoderm microtubule-associated protein-like 5	954	EMAL5_HUMAN	Q05BV3-5	0	1	0	2	1	1	2	0	0	0	1	0	1	0	2	1	2	0	1	1	1	0	0	1	0	3	1	1	0	0	1	0	0	1	0	0	1	0	1	2	0	2	NA	NA
sp|Q9HC35|EMAL4_HUMAN	EML4	EMAL4_HUMAN Echinoderm microtubule-associated protein-like 4	956	EMAL4_HUMAN	Q9HC35	38	52	23	48	37	31	24	43	18	36	29	33	23	28	24	30	19	30	26	24	18	25	20	22	20	17	21	13	14	10	20	27	15	18	30	23	22	16	19	20	15	28	0.687823	-0.272207
tr|B5MBZ0|B5MBZ0_HUMAN	EML4	B5MBZ0_HUMAN Echinoderm microtubule-associated protein-like 4	956	B5MBZ0_HUMAN	B5MBZ0	1	0	0	0	2	0	0	0	1	0	0	1	0	0	0	1	0	0	0	1	0	0	0	0	0	0	0	0	0	0	0	0	0	0	1	0	0	0	0	0	0	0	1.1261	-0.318821
sp|Q9H1K1|ISCU_HUMAN	ISCU	ISCU_HUMAN Iron-sulfur cluster assembly enzyme ISCU, mitochondrial	957	ISCU_HUMAN	Q9H1K1	10	10	5	10	14	7	11	16	13	11	10	9	7	16	8	10	9	10	8	6	8	7	8	10	13	9	10	10	8	10	19	7	7	5	9	14	12	6	8	4	11	21	-0.150248	0.200177
sp|Q32P44|EMAL3_HUMAN	EML3	EMAL3_HUMAN Echinoderm microtubule-associated protein-like 3	958	EMAL3_HUMAN	Q32P44	12	8	7	12	8	12	13	14	6	7	16	15	6	7	14	5	4	8	11	12	10	12	11	11	12	7	4	4	5	6	11	18	11	8	14	10	11	10	11	8	9	10	0.430371	0.158385
sp|Q9Y4F1|FARP1_HUMAN	FARP1	FARP1_HUMAN FERM, RhoGEF and pleckstrin domain-containing protein 1	959	FARP1_HUMAN	Q9Y4F1	25	25	16	21	22	18	8	10	12	14	17	11	19	6	12	22	16	11	10	12	15	19	15	14	15	11	2	8	9	9	4	23	15	14	18	9	8	13	17	23	16	4	0.213005	0.59232
sp|O94887|FARP2_HUMAN	FARP2	FARP2_HUMAN FERM, RhoGEF and pleckstrin domain-containing protein 2	959	FARP2_HUMAN	O94887	10	2	2	6	12	5	9	8	5	9	7	4	4	4	5	4	6	6	6	7	7	7	9	5	6	2	1	2	0	2	4	12	4	9	6	3	6	2	7	6	3	4	-0.413669	1.07315
tr|H7C3M7|H7C3M7_HUMAN	FARP2	H7C3M7_HUMAN FERM, RhoGEF and pleckstrin domain-containing protein 2 (Fragment)	959	H7C3M7_HUMAN	H7C3M7	1	1	0	0	0	0	1	0	0	1	1	0	0	0	0	1	0	1	0	0	0	0	0	0	0	0	0	0	0	0	1	1	0	0	0	1	1	0	1	0	1	0	-0.412682	1.09718
sp|Q96SY0|VWA9_HUMAN	VWA9	VWA9_HUMAN von Willebrand factor A domain-containing protein 9	960	VWA9_HUMAN	Q96SY0	9	9	8	15	10	13	9	17	10	12	6	11	11	9	6	5	8	2	9	10	6	8	10	11	9	4	9	6	7	5	13	9	10	15	7	8	7	10	9	11	8	8	-0.192324	-0.187888
sp|Q14195-2|DPYL3_HUMAN	DPYSL3	DPYL3_HUMAN Isoform LCRMP-4 of Dihydropyrimidinase-related protein 3	961	DPYL3_HUMAN	Q14195-2	39	31	54	21	47	35	20	32	38	58	22	17	17	22	15	36	26	17	30	20	24	23	31	32	13	14	26	24	17	15	50	47	28	34	50	23	18	15	26	41	33	58	-1.30148	-1.14859
sp|Q16555-2|DPYL2_HUMAN	DPYSL2	DPYL2_HUMAN Isoform 2 of Dihydropyrimidinase-related protein 2	961	DPYL2_HUMAN	Q16555-2	33	55	48	37	37	46	59	47	21	33	35	19	25	36	22	77	38	27	43	33	32	30	21	38	37	24	29	30	30	19	40	39	43	20	64	36	30	28	27	31	38	46	0.135001	-0.117106
sp|Q14194-2|DPYL1_HUMAN	CRMP1	DPYL1_HUMAN Isoform LCRMP-1 of Dihydropyrimidinase-related protein 1	961	DPYL1_HUMAN	Q14194-2	14	16	21	10	12	12	22	15	11	19	15	10	11	11	6	47	25	12	27	19	10	7	6	7	12	1	8	7	1	6	16	17	18	5	17	12	12	5	26	42	6	31	-0.300555	-0.557923
sp|O14531|DPYL4_HUMAN	DPYSL4	DPYL4_HUMAN Dihydropyrimidinase-related protein 4	961	DPYL4_HUMAN	O14531	0	0	2	0	0	1	5	1	0	5	4	1	0	2	0	10	6	0	2	10	0	1	3	5	3	0	4	2	0	0	0	0	0	1	8	3	5	2	8	9	0	4	NA	NA
sp|O95271|TNKS1_HUMAN	TNKS	TNKS1_HUMAN Tankyrase-1	962	TNKS1_HUMAN	O95271	0	1	1	2	1	0	1	1	0	0	4	5	1	1	1	2	3	3	0	2	1	2	4	8	3	2	0	0	3	2	1	2	4	3	3	1	3	0	11	7	2	0	NA	NA
sp|Q9H2K2|TNKS2_HUMAN	TNKS2	TNKS2_HUMAN Tankyrase-2	962	TNKS2_HUMAN	Q9H2K2	0	0	1	1	1	0	0	0	0	0	0	0	1	1	0	0	0	0	0	0	0	0	0	0	1	0	1	0	0	0	0	0	0	1	0	0	0	0	2	1	0	0	NA	NA
sp|Q15102|PA1B3_HUMAN	PAFAH1B3	PA1B3_HUMAN Platelet-activating factor acetylhydrolase IB subunit gamma	963	PA1B3_HUMAN	Q15102	17	14	11	13	13	18	17	13	10	18	9	9	12	13	10	17	10	8	13	10	7	9	6	11	10	11	8	11	10	5	20	12	9	6	9	8	10	4	12	17	11	25	1.24992	-0.0214026
sp|O15049|N4BP3_HUMAN	N4BP3	N4BP3_HUMAN NEDD4-binding protein 3	964	N4BP3_HUMAN	O15049	2	0	0	2	0	0	1	1	1	1	7	5	0	4	0	0	1	0	3	1	0	1	0	0	1	2	0	0	0	0	0	0	0	2	2	1	3	1	1	1	3	0	1.14879	-0.190372
sp|A6NKN8|PC4L1_HUMAN	PCP4L1	PC4L1_HUMAN Purkinje cell protein 4-like protein 1	965	PC4L1_HUMAN	A6NKN8	0	0	0	0	0	0	0	0	0	0	0	2	0	0	0	2	0	0	0	0	0	0	0	0	0	1	0	0	0	0	0	0	0	0	0	0	0	0	0	0	0	0	NA	NA
sp|Q6PJ61|FBX46_HUMAN	FBXO46	FBX46_HUMAN F-box only protein 46	966	FBX46_HUMAN	Q6PJ61	0	0	0	0	0	0	1	0	0	0	1	0	1	0	0	0	0	0	1	0	0	1	0	2	0	2	0	0	0	0	0	0	0	1	0	1	3	0	1	2	0	0	NA	NA
sp|O00151|PDLI1_HUMAN	PDLIM1	PDLI1_HUMAN PDZ and LIM domain protein 1	967	PDLI1_HUMAN	O00151	30	34	29	27	26	22	28	39	26	36	23	22	31	24	22	20	27	29	22	25	30	25	31	28	23	30	40	30	25	16	45	28	26	32	61	22	15	23	13	15	25	42	-0.223955	-2.09559
sp|Q13428-4|TCOF_HUMAN	TCOF1	TCOF_HUMAN Isoform 4 of Treacle protein	968	TCOF_HUMAN	Q13428-4	89	82	90	115	106	71	90	120	96	107	69	81	106	101	90	82	87	101	49	41	37	47	49	51	51	51	51	53	47	44	95	89	58	49	38	86	66	36	55	61	95	93	-0.574451	-0.0201649
sp|Q13428-7|TCOF_HUMAN	TCOF1	TCOF_HUMAN Isoform 7 of Treacle protein	968	TCOF_HUMAN	Q13428-7	3	1	0	2	2	0	2	2	1	3	1	1	5	3	2	1	2	2	0	1	0	0	1	2	2	0	0	0	0	0	1	3	1	1	0	2	4	1	1	2	1	0	-0.748347	-0.112733
sp|Q8IVF2|AHNK2_HUMAN	AHNAK2	AHNK2_HUMAN Protein AHNAK2	969	AHNK2_HUMAN	Q8IVF2	85	184	183	69	136	102	120	186	118	86	165	148	186	218	164	66	129	192	117	146	141	112	114	135	67	142	66	228	187	171	227	89	85	152	90	123	98	144	116	93	164	299	-0.0656462	-0.968503
sp|Q09666|AHNK_HUMAN	AHNAK	AHNK_HUMAN Neuroblast differentiation-associated protein AHNAK	969	AHNK_HUMAN	Q09666	718	1080	966	779	815	454	1038	1182	792	686	684	610	1031	870	876	631	731	788	573	485	640	507	483	613	473	653	439	546	529	428	1013	720	688	758	666	587	442	461	543	494	890	1270	-0.338711	-0.890862
sp|P48552|NRIP1_HUMAN	NRIP1	NRIP1_HUMAN Nuclear receptor-interacting protein 1	969	NRIP1_HUMAN	P48552	1	0	3	1	0	1	3	1	0	1	1	4	9	2	3	1	0	0	1	0	2	1	0	1	0	0	2	2	2	2	5	1	7	1	1	1	2	0	3	2	2	0	0.544795	-0.207802
sp|Q09666-2|AHNK_HUMAN	AHNAK	AHNK_HUMAN Isoform 2 of Neuroblast differentiation-associated protein AHNAK	969	AHNK_HUMAN	Q09666-2	0	0	1	0	0	0	0	0	0	0	0	0	1	3	0	0	0	2	2	0	0	1	0	1	1	1	1	1	1	2	2	0	1	2	0	1	0	1	1	1	0	0	NA	NA
sp|Q9Y240|CLC11_HUMAN	CLEC11A	CLC11_HUMAN C-type lectin domain family 11 member A	970	CLC11_HUMAN	Q9Y240	3	0	0	3	1	0	1	0	0	1	0	3	0	0	1	6	2	1	10	5	4	8	4	5	4	3	2	0	1	1	19	1	4	2	3	2	1	2	2	6	0	15	-1.29239	1.58188
sp|O43155|FLRT2_HUMAN	FLRT2	FLRT2_HUMAN Leucine-rich repeat transmembrane protein FLRT2	971	FLRT2_HUMAN	O43155	0	0	0	0	0	1	0	0	0	0	0	3	2	0	1	0	1	1	4	1	0	3	4	2	8	0	0	0	0	3	0	0	0	1	5	0	0	1	7	3	0	0	NA	NA
sp|Q6ZMZ3|SYNE3_HUMAN	SYNE3	SYNE3_HUMAN Nesprin-3	972	SYNE3_HUMAN	Q6ZMZ3	4	8	5	3	14	17	7	7	11	12	9	5	4	4	11	12	11	4	26	10	23	12	9	12	5	5	4	1	8	6	9	12	16	14	9	5	12	3	17	17	10	3	-0.169099	-0.184604
sp|P20248|CCNA2_HUMAN	CCNA2	CCNA2_HUMAN Cyclin-A2	973	CCNA2_HUMAN	P20248	5	7	7	6	5	4	3	8	1	4	2	6	5	8	5	4	3	3	7	7	3	7	8	5	2	2	7	1	5	3	9	6	4	4	8	1	4	3	4	7	7	5	0.1381	-0.559322
sp|P78396|CCNA1_HUMAN	CCNA1	CCNA1_HUMAN Cyclin-A1	973	CCNA1_HUMAN	P78396	0	0	0	0	0	0	0	0	0	0	0	0	0	0	0	0	0	0	0	0	0	0	0	0	0	0	0	0	0	0	1	0	0	0	0	1	0	0	0	1	0	0	NA	NA
sp|O43747|AP1G1_HUMAN	AP1G1	AP1G1_HUMAN AP-1 complex subunit gamma-1	974	AP1G1_HUMAN	O43747	26	23	29	36	33	37	45	38	22	28	29	22	20	16	19	24	19	20	24	17	14	18	11	19	18	11	8	11	16	10	28	28	16	23	12	13	19	11	29	27	14	21	-0.146106	0.207684
sp|O75843|AP1G2_HUMAN	AP1G2	AP1G2_HUMAN AP-1 complex subunit gamma-like 2	974	AP1G2_HUMAN	O75843	11	8	1	5	6	5	9	14	6	7	3	8	4	3	10	5	5	6	10	3	5	4	3	3	2	4	2	1	3	0	1	10	3	4	2	2	7	1	7	7	9	1	0.795513	0.340109
sp|P54920|SNAA_HUMAN	NAPA	SNAA_HUMAN Alpha-soluble NSF attachment protein	975	SNAA_HUMAN	P54920	30	35	27	31	23	20	28	36	21	29	21	18	24	20	14	17	13	23	13	19	19	11	14	15	11	13	14	12	15	14	21	27	14	8	19	13	14	17	19	11	18	24	0.185051	-0.0776207
sp|Q9H115|SNAB_HUMAN	NAPB	SNAB_HUMAN Beta-soluble NSF attachment protein	975	SNAB_HUMAN	Q9H115	2	1	1	3	3	1	3	3	0	5	7	7	2	2	1	12	7	0	5	1	2	2	0	3	6	1	7	2	1	1	4	4	2	2	0	4	4	0	6	6	0	4	0.327059	0.0416717
sp|Q9NZC9|SMAL1_HUMAN	SMARCAL1	SMAL1_HUMAN SWI/SNF-related matrix-associated actin-dependent regulator of chromatin subfamily A-like protein 1	976	SMAL1_HUMAN	Q9NZC9	7	12	6	7	11	2	7	6	5	4	7	3	6	3	7	5	2	4	4	3	2	5	5	4	2	5	7	3	5	3	2	9	4	4	3	4	6	3	5	6	8	2	-0.104616	0.277763
sp|Q68EM7-5|RHG17_HUMAN	ARHGAP17	RHG17_HUMAN Isoform 5 of Rho GTPase-activating protein 17	977	RHG17_HUMAN	Q68EM7-5	10	16	15	12	12	9	11	14	9	10	6	12	5	6	16	13	9	7	14	15	13	12	18	10	13	10	10	11	13	6	18	15	13	19	13	10	7	10	22	20	11	26	-0.703234	-0.0842463
sp|Q68EM7-2|RHG17_HUMAN	ARHGAP17	RHG17_HUMAN Isoform 2 of Rho GTPase-activating protein 17	977	RHG17_HUMAN	Q68EM7-2	1	0	1	2	0	2	0	0	1	2	0	1	0	0	1	1	0	0	1	1	0	0	1	0	2	1	0	1	0	1	2	1	0	0	0	0	1	0	1	1	1	2	-0.592662	0.314209
sp|P15428|PGDH_HUMAN	HPGD	PGDH_HUMAN 15-hydroxyprostaglandin dehydrogenase [NAD(+)]	978	PGDH_HUMAN	P15428	8	4	5	8	5	5	5	15	5	5	7	12	8	8	5	5	6	4	7	5	5	9	4	10	4	14	10	3	7	4	26	6	4	1	1	6	10	3	7	5	7	13	-0.942683	-0.448591
sp|Q8N6N6|GTL3B_HUMAN	GTLF3B	GTL3B_HUMAN Protein GTLF3B	979	GTL3B_HUMAN	Q8N6N6	1	0	0	0	0	0	0	0	0	0	0	0	0	0	0	0	0	0	0	0	0	0	0	0	0	0	1	0	0	1	0	0	0	0	0	1	0	0	0	0	0	0	-0.159026	0.508983
sp|O75581|LRP6_HUMAN	LRP6	LRP6_HUMAN Low-density lipoprotein receptor-related protein 6	980	LRP6_HUMAN	O75581	3	1	2	1	4	1	2	1	0	0	6	2	2	4	4	1	2	2	4	4	0	4	5	5	1	3	4	3	1	5	6	2	4	3	5	6	1	5	2	12	3	0	-0.263676	-0.123861
sp|O75197|LRP5_HUMAN	LRP5	LRP5_HUMAN Low-density lipoprotein receptor-related protein 5	980	LRP5_HUMAN	O75197	2	0	1	1	1	0	1	3	1	0	12	3	1	2	2	1	3	2	3	2	0	4	1	4	6	3	2	1	2	2	2	0	2	2	4	5	8	4	5	9	1	2	0.326323	-0.380882
sp|Q07954|LRP1_HUMAN	LRP1	LRP1_HUMAN Prolow-density lipoprotein receptor-related protein 1	980	LRP1_HUMAN	Q07954	92	70	41	87	111	59	85	66	11	64	75	72	69	41	86	68	52	37	58	91	79	85	70	104	91	45	77	46	62	65	107	91	60	122	92	56	42	60	96	70	58	124	-1.24362	0.492408
sp|Q9NZR2|LRP1B_HUMAN	LRP1B	LRP1B_HUMAN Low-density lipoprotein receptor-related protein 1B	980	LRP1B_HUMAN	Q9NZR2	3	1	1	1	2	2	0	1	1	0	2	2	0	0	0	0	0	1	1	1	1	0	0	1	0	0	0	0	1	0	0	2	0	1	0	2	0	0	0	0	1	1	0.106606	-0.0850286
sp|P09417|DHPR_HUMAN	QDPR	DHPR_HUMAN Dihydropteridine reductase	981	DHPR_HUMAN	P09417	12	24	31	18	13	11	27	20	10	20	4	6	4	8	11	12	9	5	8	12	11	18	9	6	7	4	5	7	6	5	13	30	13	12	17	7	5	2	15	19	10	14	-0.524373	1.95981
sp|Q96RU2-2|UBP28_HUMAN	USP28	UBP28_HUMAN Isoform 2 of Ubiquitin carboxyl-terminal hydrolase 28	982	UBP28_HUMAN	Q96RU2-2	9	12	9	9	5	9	8	15	6	8	8	15	13	12	8	7	7	4	11	6	8	9	11	5	6	7	5	5	4	8	5	6	5	6	6	6	9	7	12	11	9	4	0.196101	-0.391328
sp|Q8NFW8|NEUA_HUMAN	CMAS	NEUA_HUMAN N-acylneuraminate cytidylyltransferase	984	NEUA_HUMAN	Q8NFW8	16	25	19	26	32	20	22	30	27	25	29	22	27	22	22	26	19	21	11	11	14	13	13	13	12	12	11	13	8	13	19	29	12	16	10	14	25	12	18	15	14	20	0.476945	0.256492
sp|Q9NRD1|FBX6_HUMAN	FBXO6	FBX6_HUMAN F-box only protein 6	985	FBX6_HUMAN	Q9NRD1	0	2	0	0	2	3	2	2	0	0	2	4	2	3	3	2	1	2	1	1	1	2	2	1	2	1	0	0	0	0	0	1	1	2	2	3	2	0	0	3	3	1	NA	NA
sp|Q9H4M3|FBX44_HUMAN	FBXO44	FBX44_HUMAN F-box only protein 44	985	FBX44_HUMAN	Q9H4M3	0	0	1	2	0	0	0	0	0	0	1	2	0	0	0	0	0	1	1	2	1	0	1	1	2	0	0	0	0	1	0	1	2	0	1	0	1	1	2	0	0	0	NA	NA
sp|Q9H4M3-2|FBX44_HUMAN	FBXO44	FBX44_HUMAN Isoform 2 of F-box only protein 44	985	FBX44_HUMAN	Q9H4M3-2	0	0	0	0	0	0	1	0	0	0	0	0	0	0	0	0	0	0	0	0	0	0	0	0	1	0	0	0	0	0	0	0	1	0	0	0	0	0	0	2	0	0	NA	NA
sp|O95873|CF047_HUMAN	C6orf47	CF047_HUMAN Uncharacterized protein C6orf47	986	CF047_HUMAN	O95873	5	4	2	2	4	4	3	3	0	5	4	8	4	5	1	5	2	5	3	2	3	3	3	1	1	3	1	0	2	0	1	3	3	5	2	5	3	2	3	3	2	1	1.31636	-0.231637
sp|Q86UK7-3|ZN598_HUMAN	ZNF598	ZN598_HUMAN Isoform 3 of Zinc finger protein 598	987	ZN598_HUMAN	Q86UK7-3	19	15	24	25	17	16	13	24	7	14	16	17	15	13	20	14	18	17	20	18	24	20	24	20	22	23	21	23	14	9	25	19	26	28	19	21	14	7	22	17	14	21	-0.334668	-0.243357
tr|H3BQQ2|H3BQQ2_HUMAN	ZNF598	H3BQQ2_HUMAN Zinc finger protein 598	987	H3BQQ2_HUMAN	H3BQQ2	1	3	0	1	1	0	0	0	0	0	1	1	2	0	0	1	1	2	0	0	0	0	0	0	1	0	0	0	0	0	2	1	0	2	0	0	1	0	2	1	0	1	-0.453957	-0.0770425
sp|P11766|ADHX_HUMAN	ADH5	ADHX_HUMAN Alcohol dehydrogenase class-3	989	ADHX_HUMAN	P11766	36	52	39	47	30	27	36	33	26	33	22	20	23	28	25	25	25	31	17	14	15	16	16	19	14	17	24	17	20	16	33	43	14	27	16	24	18	11	20	20	33	30	0.00618473	0.0164873
sp|P46019|KPB2_HUMAN	PHKA2	KPB2_HUMAN Phosphorylase b kinase regulatory subunit alpha, liver isoform	991	KPB2_HUMAN	P46019	6	4	4	10	8	3	2	1	3	4	4	6	2	1	2	5	4	1	5	3	2	6	2	5	3	1	3	2	1	1	6	3	3	2	8	3	2	3	4	7	4	1	0.0130863	0.266971
sp|P46020-2|KPB1_HUMAN	PHKA1	KPB1_HUMAN Isoform 2 of Phosphorylase b kinase regulatory subunit alpha, skeletal muscle isoform	991	KPB1_HUMAN	P46020-2	4	1	5	12	4	4	6	5	2	2	6	10	1	4	4	4	2	2	2	1	3	3	4	7	9	1	1	0	0	0	0	7	4	2	2	7	5	1	9	10	4	1	0.232767	-0.220397
sp|P34897|GLYM_HUMAN	SHMT2	GLYM_HUMAN Serine hydroxymethyltransferase, mitochondrial	992	GLYM_HUMAN	P34897	51	80	102	88	77	64	79	90	78	95	63	51	110	70	75	70	62	50	47	45	50	52	64	82	45	38	49	52	48	44	60	63	61	51	81	45	48	38	59	43	79	70	-0.000175969	0.488989
sp|P34896|GLYC_HUMAN	SHMT1	GLYC_HUMAN Serine hydroxymethyltransferase, cytosolic	992	GLYC_HUMAN	P34896	17	17	23	26	19	13	18	21	5	15	17	14	8	11	11	11	5	8	7	13	10	14	10	10	7	7	6	4	5	10	9	20	10	16	16	13	10	13	14	11	11	20	-0.355353	0.753593
sp|O15061|SYNEM_HUMAN	SYNM	SYNEM_HUMAN Synemin	993	SYNEM_HUMAN	O15061	19	42	25	9	27	25	75	50	2	6	16	9	22	21	50	22	41	25	51	28	40	20	30	40	24	22	64	22	3	25	68	58	26	21	52	33	42	10	29	40	56	29	-1.39447	0.0309538
tr|C9JIE4|C9JIE4_HUMAN	SYNM	C9JIE4_HUMAN Synemin	993	C9JIE4_HUMAN	C9JIE4	0	0	0	0	1	0	0	0	0	0	0	0	0	0	0	0	1	0	1	1	1	1	2	0	0	0	0	0	0	0	0	1	0	1	1	0	1	0	0	2	1	1	NA	NA
sp|Q12788|TBL3_HUMAN	TBL3	TBL3_HUMAN Transducin beta-like protein 3	994	TBL3_HUMAN	Q12788	31	39	24	41	26	20	32	39	37	41	26	34	28	16	29	16	25	31	21	14	13	20	20	17	21	22	14	19	18	17	23	27	18	18	13	26	24	16	20	18	23	21	-0.196248	0.0618336
sp|O95319|CELF2_HUMAN	CELF2	CELF2_HUMAN CUGBP Elav-like family member 2	995	CELF2_HUMAN	O95319	10	6	6	13	9	9	14	12	5	16	8	11	15	9	9	12	7	14	15	10	12	11	9	14	9	12	9	11	9	10	20	18	18	6	11	10	13	7	18	18	9	16	-0.205316	0.272445
tr|E9PC62|E9PC62_HUMAN	CELF2	E9PC62_HUMAN CUGBP Elav-like family member 2	995	E9PC62_HUMAN	E9PC62	0	0	1	0	0	0	0	0	0	1	0	0	0	0	0	0	0	0	1	1	0	0	0	4	1	2	0	3	1	0	0	0	0	0	1	0	0	1	0	0	1	0	NA	NA
tr|G5EA30|G5EA30_HUMAN	CELF1	G5EA30_HUMAN CUG triplet repeat, RNA binding protein 1, isoform CRA_c	995	G5EA30_HUMAN	G5EA30	25	31	34	25	27	16	25	27	15	22	26	20	19	18	26	27	22	13	28	30	22	36	35	18	28	20	26	19	19	19	37	24	29	27	28	23	20	21	31	29	19	31	0.312585	-0.417499
sp|P52815|RM12_HUMAN	MRPL12	RM12_HUMAN 39S ribosomal protein L12, mitochondrial	996	RM12_HUMAN	P52815	14	9	19	10	19	5	13	10	14	16	5	7	16	17	9	11	8	9	18	12	12	11	12	10	11	12	11	11	9	3	24	6	18	13	17	9	6	1	17	9	7	24	-0.361154	0.45481
sp|Q9UBX3-2|DIC_HUMAN	SLC25A10	DIC_HUMAN Isoform 2 of Mitochondrial dicarboxylate carrier	996	DIC_HUMAN	Q9UBX3-2	19	14	9	21	16	16	10	15	13	19	13	14	9	6	9	8	8	11	6	11	12	13	10	6	4	4	6	2	7	5	8	12	10	10	8	12	11	5	9	15	10	13	-0.229107	-0.32032
sp|Q9UJX6|ANC2_HUMAN	ANAPC2	ANC2_HUMAN Anaphase-promoting complex subunit 2	997	ANC2_HUMAN	Q9UJX6	8	6	5	5	8	4	5	10	1	7	6	8	8	11	6	6	4	2	6	10	3	6	7	7	7	4	2	2	4	1	3	6	6	11	6	9	6	1	10	10	5	4	-0.307969	-0.082646
sp|Q8NB16|MLKL_HUMAN	MLKL	MLKL_HUMAN Mixed lineage kinase domain-like protein	998	MLKL_HUMAN	Q8NB16	6	5	9	9	2	9	15	10	1	0	5	9	2	2	7	2	0	9	6	5	5	4	4	6	3	2	1	1	1	0	5	2	6	11	4	4	2	1	8	9	4	3	0.134268	-0.119659
sp|Q6ZNB6|NFXL1_HUMAN	NFXL1	NFXL1_HUMAN NF-X1-type zinc finger protein NFXL1	999	NFXL1_HUMAN	Q6ZNB6	16	11	16	24	26	23	22	31	16	20	22	22	18	10	22	17	24	17	10	18	15	16	11	18	17	12	6	10	10	5	7	19	13	14	16	22	19	7	24	20	21	8	-0.408242	-0.092061
sp|Q8N137-2|CNTRB_HUMAN	CNTROB	CNTRB_HUMAN Isoform 2 of Centrobin	1000	CNTRB_HUMAN	Q8N137-2	0	3	0	1	2	1	1	4	2	2	5	7	4	3	1	3	3	1	5	10	7	8	5	6	4	8	6	6	7	5	8	3	8	4	8	5	3	3	6	3	7	7	NA	NA
sp|Q96FS4|SIPA1_HUMAN	SIPA1	SIPA1_HUMAN Signal-induced proliferation-associated protein 1	1001	SIPA1_HUMAN	Q96FS4	11	13	3	7	8	9	11	7	3	5	12	11	10	7	9	6	10	3	17	9	12	9	7	13	12	9	10	8	10	7	13	10	10	10	12	10	8	8	9	11	15	15	-0.603496	0.336145
sp|Q92922|SMRC1_HUMAN	SMARCC1	SMRC1_HUMAN SWI/SNF complex subunit SMARCC1	1002	SMRC1_HUMAN	Q92922	34	37	50	38	43	31	31	37	37	45	42	29	41	34	35	51	54	39	37	21	21	29	28	38	39	35	32	26	27	21	53	42	25	31	29	31	33	26	27	46	38	56	0.218385	-0.690538
sp|Q9UL12|SARDH_HUMAN	SARDH	SARDH_HUMAN Sarcosine dehydrogenase, mitochondrial	1002	SARDH_HUMAN	Q9UL12	1	10	0	5	16	0	0	0	1	0	0	6	0	0	1	2	2	5	11	0	0	4	3	4	2	0	0	0	0	1	0	0	0	0	5	2	8	0	5	5	0	3	-2.47673	2.40399
sp|Q8TAQ2|SMRC2_HUMAN	SMARCC2	SMRC2_HUMAN SWI/SNF complex subunit SMARCC2	1002	SMRC2_HUMAN	Q8TAQ2	54	61	57	54	59	37	66	71	45	52	58	58	74	60	57	62	59	54	53	45	47	42	38	35	51	44	57	39	37	32	72	56	43	44	52	56	47	30	45	56	66	76	-0.0854046	-0.446593
sp|Q8TAQ2-3|SMRC2_HUMAN	SMARCC2	SMRC2_HUMAN Isoform 3 of SWI/SNF complex subunit SMARCC2	1002	SMRC2_HUMAN	Q8TAQ2-3	1	1	3	2	2	1	1	2	0	2	1	1	0	1	3	1	1	0	1	0	1	3	2	1	1	1	0	0	0	0	2	2	1	2	2	0	0	2	1	2	2	2	0.0383749	-0.265063
sp|Q96CW5|GCP3_HUMAN	TUBGCP3	GCP3_HUMAN Gamma-tubulin complex component 3	1003	GCP3_HUMAN	Q96CW5	11	8	7	21	8	11	10	16	5	8	17	12	3	4	13	13	8	10	11	11	8	12	12	8	8	4	6	4	3	5	9	8	7	16	16	9	13	7	12	12	6	4	0.178297	0.123014
sp|P12081|SYHC_HUMAN	HARS	SYHC_HUMAN Histidine--tRNA ligase, cytoplasmic	1004	SYHC_HUMAN	P12081	37	44	34	46	36	40	36	35	31	31	27	27	20	32	35	31	18	27	25	19	15	14	18	16	15	10	13	16	15	15	36	39	18	24	20	25	26	17	25	23	23	29	-0.0869296	0.445056
sp|P49590|SYHM_HUMAN	HARS2	SYHM_HUMAN Probable histidine--tRNA ligase, mitochondrial	1004	SYHM_HUMAN	P49590	10	6	6	9	11	11	16	13	10	10	14	18	11	15	7	7	5	10	4	4	7	4	7	7	6	4	2	3	2	3	5	18	9	12	6	8	13	3	5	7	8	6	0.448296	0.568786
tr|F8WB05|F8WB05_HUMAN	ATXN2	F8WB05_HUMAN Ataxin-2 (Fragment)	1005	F8WB05_HUMAN	F8WB05	0	0	1	0	0	0	1	1	0	0	0	1	0	0	0	0	0	0	3	0	0	1	0	0	0	1	1	1	1	0	3	0	1	1	0	0	0	0	1	2	0	2	NA	NA
sp|Q8WWM7|ATX2L_HUMAN	ATXN2L	ATX2L_HUMAN Ataxin-2-like protein	1005	ATX2L_HUMAN	Q8WWM7	43	53	65	64	38	44	50	58	39	43	48	42	43	57	45	37	34	48	46	54	45	47	37	53	47	45	44	41	50	40	82	51	52	39	55	55	42	34	45	42	43	83	-0.267061	-0.164924
sp|Q99700|ATX2_HUMAN	ATXN2	ATX2_HUMAN Ataxin-2	1005	ATX2_HUMAN	Q99700	26	28	26	28	17	9	27	28	17	28	23	22	18	25	17	20	19	24	24	19	17	22	23	23	18	28	24	23	20	14	40	23	22	22	21	30	23	13	19	23	23	43	-0.122084	0.157541
sp|Q15057|ACAP2_HUMAN	ACAP2	ACAP2_HUMAN Arf-GAP with coiled-coil, ANK repeat and PH domain-containing protein 2	1006	ACAP2_HUMAN	Q15057	23	20	14	29	15	13	22	16	9	17	12	13	8	7	19	15	12	22	18	16	18	11	13	12	7	6	11	6	9	2	20	28	10	17	14	12	12	6	18	17	7	17	-0.477002	0.418344
sp|Q15027|ACAP1_HUMAN	ACAP1	ACAP1_HUMAN Arf-GAP with coiled-coil, ANK repeat and PH domain-containing protein 1	1006	ACAP1_HUMAN	Q15027	0	0	0	0	0	0	0	0	1	1	0	0	0	1	2	2	0	0	7	1	0	1	2	5	2	2	1	2	2	3	4	0	1	3	1	1	1	3	2	8	1	1	NA	NA
sp|Q96P50|ACAP3_HUMAN	ACAP3	ACAP3_HUMAN Arf-GAP with coiled-coil, ANK repeat and PH domain-containing protein 3	1006	ACAP3_HUMAN	Q96P50	1	2	0	1	3	1	3	1	1	2	0	1	1	0	1	0	0	0	0	0	0	2	2	1	2	0	1	0	1	0	0	4	1	3	0	2	1	0	2	3	0	1	-0.726731	0.888221
sp|Q9H0D6|XRN2_HUMAN	XRN2	XRN2_HUMAN 5'-3' exoribonuclease 2	1007	XRN2_HUMAN	Q9H0D6	64	49	70	74	63	44	55	74	48	76	47	44	61	37	40	43	45	43	46	38	47	41	46	39	27	41	32	32	40	34	43	61	36	34	35	40	47	27	44	54	41	45	-0.108792	-0.10067
sp|P78549|NTHL1_HUMAN	NTHL1	NTHL1_HUMAN Endonuclease III-like protein 1	1008	NTHL1_HUMAN	P78549	2	1	0	4	6	5	2	5	5	1	6	4	3	2	4	5	3	2	3	6	5	4	4	2	5	3	0	3	3	3	4	4	5	5	8	4	5	4	4	6	5	2	0.0540325	-0.843406
sp|Q71SY5-4|MED25_HUMAN	MED25	MED25_HUMAN Isoform 4 of Mediator of RNA polymerase II transcription subunit 25	1009	MED25_HUMAN	Q71SY5-4	4	3	1	4	4	4	4	7	3	5	8	5	5	7	3	7	6	2	7	1	3	4	3	4	4	5	2	2	1	2	5	7	2	5	5	6	9	0	10	9	2	7	-0.0241584	-0.242644
sp|Q9BTX1|NDC1_HUMAN	NDC1	NDC1_HUMAN Nucleoporin NDC1	1009	NDC1_HUMAN	Q9BTX1	14	11	15	13	16	11	17	21	15	10	12	9	14	9	15	5	10	11	11	12	14	15	14	11	2	6	6	5	4	4	8	14	10	14	10	8	11	6	8	9	16	7	0.110115	-0.202697
sp|Q86YD1|PTOV1_HUMAN	PTOV1	PTOV1_HUMAN Prostate tumor-overexpressed gene 1 protein	1009	PTOV1_HUMAN	Q86YD1	0	2	0	0	0	0	1	0	0	0	1	1	0	0	0	2	2	1	1	0	0	0	1	0	0	0	0	0	0	1	0	3	0	0	0	1	2	0	1	1	0	0	NA	NA
sp|Q9NRV9|HEBP1_HUMAN	HEBP1	HEBP1_HUMAN Heme-binding protein 1	1010	HEBP1_HUMAN	Q9NRV9	16	19	16	16	16	6	16	10	13	16	17	15	13	16	15	14	14	13	15	17	21	13	10	24	15	15	9	17	10	9	20	17	16	9	12	15	13	9	10	13	12	24	-0.10373	0.0213748
sp|Q13049|TRI32_HUMAN	TRIM32	TRI32_HUMAN E3 ubiquitin-protein ligase TRIM32	1011	TRI32_HUMAN	Q13049	13	10	15	21	11	6	8	16	5	8	7	11	11	7	12	3	4	6	11	8	7	10	11	11	11	7	8	9	5	4	22	16	7	12	7	11	6	5	10	19	10	19	-0.151264	0.265899
sp|O14967|CLGN_HUMAN	CLGN	CLGN_HUMAN Calmegin	1012	CLGN_HUMAN	O14967	12	15	21	17	16	2	10	9	5	18	15	12	7	11	11	9	12	15	17	14	6	13	2	10	8	11	6	2	9	8	8	4	10	10	26	13	11	10	12	11	8	7	-0.529052	-0.838429
sp|P27824|CALX_HUMAN	CANX	CALX_HUMAN Calnexin	1012	CALX_HUMAN	P27824	119	131	128	142	138	101	110	128	125	186	136	144	180	140	117	122	121	115	90	81	81	99	87	66	66	79	70	72	74	72	115	142	78	116	109	97	145	62	81	87	131	118	0.331171	0.169996
sp|Q8TF21-2|ANR24_HUMAN	ANKRD24	ANR24_HUMAN Isoform 2 of Ankyrin repeat domain-containing protein 24	1013	ANR24_HUMAN	Q8TF21-2	0	0	1	0	0	1	0	1	1	0	0	0	0	1	0	1	0	0	0	0	0	0	0	0	1	0	0	0	0	0	0	0	1	0	0	0	0	0	0	0	0	1	NA	NA
sp|P09601|HMOX1_HUMAN	HMOX1	HMOX1_HUMAN Heme oxygenase 1	1014	HMOX1_HUMAN	P09601	12	15	16	9	9	5	10	9	3	3	11	10	2	4	15	7	5	2	0	4	5	4	6	3	3	6	1	5	2	6	5	9	5	10	5	9	12	2	7	5	8	5	-0.37144	-0.921897
sp|Q92797|SYMPK_HUMAN	SYMPK	SYMPK_HUMAN Symplekin	1015	SYMPK_HUMAN	Q92797	50	37	47	53	58	41	42	51	41	48	50	55	55	30	38	36	48	28	20	27	28	30	26	23	30	26	29	20	27	16	38	49	28	21	24	32	37	23	46	46	26	31	0.0221236	-0.204903
sp|Q14134|TRI29_HUMAN	TRIM29	TRI29_HUMAN Tripartite motif-containing protein 29	1016	TRI29_HUMAN	Q14134	27	10	5	26	28	21	36	55	14	25	71	55	40	58	6	2	28	35	13	10	29	15	10	17	22	44	17	15	13	10	58	4	9	25	12	41	30	15	29	8	50	47	2.18805	-0.888824
tr|H0YF27|H0YF27_HUMAN	TRIM29	H0YF27_HUMAN Tripartite motif-containing protein 29 (Fragment)	1016	H0YF27_HUMAN	H0YF27	0	0	0	0	0	0	0	0	0	0	2	0	1	0	0	0	1	1	0	0	0	0	0	0	0	0	0	0	0	0	1	0	0	1	0	1	0	0	0	0	1	0	NA	NA
sp|O14578-4|CTRO_HUMAN	CIT	CTRO_HUMAN Isoform 4 of Citron Rho-interacting kinase	1017	CTRO_HUMAN	O14578-4	49	32	59	43	35	22	39	44	19	34	39	37	17	23	29	24	32	18	33	31	19	35	34	19	14	16	17	11	16	16	47	30	24	35	27	40	35	21	47	46	41	16	-0.673515	0.105103
sp|O14578-3|CTRO_HUMAN	CIT	CTRO_HUMAN Isoform 3 of Citron Rho-interacting kinase	1017	CTRO_HUMAN	O14578-3	0	0	0	0	0	0	0	0	0	0	0	1	0	0	0	1	0	0	0	1	0	1	0	0	0	0	0	0	0	0	0	0	0	0	1	1	1	0	1	0	0	0	NA	NA
sp|P13612|ITA4_HUMAN	ITGA4	ITA4_HUMAN Integrin alpha-4	1017	ITA4_HUMAN	P13612	4	20	2	2	12	11	15	5	1	12	3	0	2	5	3	0	8	1	19	7	11	9	3	12	5	4	13	6	0	11	15	11	6	6	10	7	3	8	17	23	10	14	-0.747585	-0.813168
sp|Q7Z412|PEX26_HUMAN	PEX26	PEX26_HUMAN Peroxisome assembly protein 26	1018	PEX26_HUMAN	Q7Z412	1	0	1	1	3	1	0	1	0	1	2	4	1	2	2	0	1	1	0	0	0	0	0	1	1	1	1	1	1	1	0	1	0	0	0	3	5	0	1	2	0	0	0.197021	0.707663
sp|Q8IWT3|CUL9_HUMAN	CUL9	CUL9_HUMAN Cullin-9	1019	CUL9_HUMAN	Q8IWT3	1	1	0	2	1	1	0	2	0	2	2	1	2	0	1	1	0	1	1	0	1	3	0	2	0	0	0	0	0	0	1	7	0	0	2	0	2	0	2	6	0	0	0.506475	0.640217
sp|Q14999-2|CUL7_HUMAN	CUL7	CUL7_HUMAN Isoform 2 of Cullin-7	1019	CUL7_HUMAN	Q14999-2	10	6	4	6	10	3	5	5	1	2	2	5	0	2	3	1	3	0	4	4	5	5	7	5	3	0	2	0	0	0	0	10	1	5	5	4	3	1	8	10	1	0	0.113837	0.152967
sp|Q53GL7|PAR10_HUMAN	PARP10	PAR10_HUMAN Poly [ADP-ribose] polymerase 10	1020	PAR10_HUMAN	Q53GL7	3	3	2	4	2	8	4	2	0	3	7	18	3	3	8	6	2	5	11	11	7	3	0	16	10	10	5	5	5	7	10	3	9	5	10	9	8	10	15	12	3	10	0.161225	0.464932
sp|Q9BRX8|F213A_HUMAN	FAM213A	F213A_HUMAN Redox-regulatory protein FAM213A	1021	F213A_HUMAN	Q9BRX8	9	10	14	7	11	8	14	18	14	17	12	9	7	4	3	8	7	6	15	7	7	9	5	9	7	7	6	6	5	3	13	9	8	3	3	12	9	3	8	12	7	14	0.556	1.49508
sp|Q8TDN2|KCNV2_HUMAN	KCNV2	KCNV2_HUMAN Potassium voltage-gated channel subfamily V member 2	1021	KCNV2_HUMAN	Q8TDN2	0	0	0	0	0	0	0	1	0	0	0	0	0	0	2	0	0	0	0	0	0	0	0	0	0	0	0	0	0	0	0	0	0	0	0	0	0	0	0	0	2	0	NA	NA
sp|Q12872-2|SFSWA_HUMAN	SFSWAP	SFSWA_HUMAN Isoform 2 of Splicing factor, suppressor of white-apricot homolog	1022	SFSWA_HUMAN	Q12872-2	14	22	10	24	19	11	16	29	13	19	18	19	17	19	15	17	21	21	11	8	7	14	10	13	14	13	20	13	11	14	20	13	12	12	13	23	13	9	8	13	25	27	-0.283017	-0.0698275
sp|Q15024|EXOS7_HUMAN	EXOSC7	EXOS7_HUMAN Exosome complex component RRP42	1023	EXOS7_HUMAN	Q15024	15	16	19	20	18	13	17	18	13	13	14	14	13	10	17	7	9	7	15	13	12	14	8	9	6	7	9	9	9	10	20	12	15	16	14	12	14	7	9	12	18	16	-0.343547	-0.018318
sp|P42684|ABL2_HUMAN	ABL2	ABL2_HUMAN Abelson tyrosine-protein kinase 2	1026	ABL2_HUMAN	P42684	6	4	1	6	4	4	2	4	2	0	7	6	0	1	2	5	0	1	5	6	6	4	3	9	3	3	4	0	1	1	2	9	3	7	5	5	3	2	12	13	1	2	-0.264663	0.52293
sp|P00519-2|ABL1_HUMAN	ABL1	ABL1_HUMAN Isoform IB of Tyrosine-protein kinase ABL1	1026	ABL1_HUMAN	P00519-2	3	7	4	6	0	1	1	4	2	1	7	3	3	4	10	8	6	3	6	5	2	9	1	2	3	1	2	0	3	2	5	5	3	2	3	7	3	2	7	20	2	6	-0.0687988	-0.0623884
sp|Q02833-2|RASF7_HUMAN	RASSF7	RASF7_HUMAN Isoform 2 of Ras association domain-containing protein 7	1027	RASF7_HUMAN	Q02833-2	1	0	1	1	3	2	0	2	1	0	1	4	2	2	3	2	0	0	1	8	2	1	4	3	6	6	3	5	9	3	4	0	8	5	8	4	1	1	4	5	0	9	-0.330584	0.119517
sp|P33121|ACSL1_HUMAN	ACSL1	ACSL1_HUMAN Long-chain-fatty-acid--CoA ligase 1	1028	ACSL1_HUMAN	P33121	39	27	23	37	35	23	31	38	29	42	18	20	24	16	24	16	19	23	23	15	17	25	23	22	19	15	12	10	12	13	25	33	13	17	11	14	22	16	22	18	23	30	0.398458	1.00719
sp|Q9ULC5-3|ACSL5_HUMAN	ACSL5	ACSL5_HUMAN Isoform 2 of Long-chain-fatty-acid--CoA ligase 5	1028	ACSL5_HUMAN	Q9ULC5-3	7	21	4	30	26	28	10	35	17	27	16	19	14	6	14	21	9	11	11	10	21	7	9	6	10	9	4	6	3	8	5	16	12	7	4	10	27	5	24	8	4	9	-0.126338	0.244245
sp|Q9UKU0-9|ACSL6_HUMAN	ACSL6	ACSL6_HUMAN Isoform 9 of Long-chain-fatty-acid--CoA ligase 6	1028	ACSL6_HUMAN	Q9UKU0-9	2	2	1	2	0	0	1	0	1	1	0	3	0	1	1	1	1	1	2	2	1	2	2	1	1	1	1	0	2	1	0	0	2	3	1	0	1	1	1	0	3	1	0.8037	1.29722
sp|O75420|PERQ1_HUMAN	GIGYF1	PERQ1_HUMAN PERQ amino acid-rich with GYF domain-containing protein 1	1029	PERQ1_HUMAN	O75420	3	7	1	4	3	2	3	3	4	4	9	8	4	5	3	12	5	2	11	11	6	8	5	11	6	14	11	5	4	5	12	8	12	10	8	10	10	5	8	7	3	18	0.0419073	0.661657
sp|Q9NRA8-3|4ET_HUMAN	EIF4ENIF1	4ET_HUMAN Isoform 3 of Eukaryotic translation initiation factor 4E transporter	1030	4ET_HUMAN	Q9NRA8-3	4	8	6	13	13	1	8	14	1	6	6	9	6	5	9	11	7	4	15	20	13	11	13	16	20	9	15	15	12	7	18	10	19	5	14	11	9	8	14	15	9	17	0.323124	-0.246409
sp|O75665|OFD1_HUMAN	OFD1	OFD1_HUMAN Oral-facial-digital syndrome 1 protein	1030	OFD1_HUMAN	O75665	6	3	4	2	3	4	2	6	2	1	7	7	5	11	5	6	5	5	8	4	5	8	4	9	12	4	8	5	4	4	9	3	4	3	9	13	8	7	18	13	7	9	-0.0753475	-0.113812
sp|Q99986|VRK1_HUMAN	VRK1	VRK1_HUMAN Serine/threonine-protein kinase VRK1	1030	VRK1_HUMAN	Q99986	13	18	20	27	18	11	25	25	19	19	19	16	17	12	18	12	7	12	16	18	15	15	10	10	11	13	13	7	6	11	21	11	10	13	16	16	13	9	12	16	14	17	0.155963	-0.520433
sp|Q92932-3|PTPR2_HUMAN	PTPRN2	PTPR2_HUMAN Isoform 3 of Receptor-type tyrosine-protein phosphatase N2	1031	PTPR2_HUMAN	Q92932-3	0	0	0	0	0	0	1	0	0	3	0	0	0	1	0	2	3	0	0	0	0	0	0	0	0	0	0	0	0	0	0	0	0	1	0	0	0	0	0	0	0	0	NA	NA
sp|Q4V9L6|TM119_HUMAN	TMEM119	TM119_HUMAN Transmembrane protein 119	1032	TM119_HUMAN	Q4V9L6	0	0	0	0	2	0	0	0	0	0	0	0	0	0	0	0	0	0	0	0	0	1	0	6	0	0	0	0	0	0	0	0	0	0	0	0	0	0	0	1	0	0	NA	NA
sp|Q14129|DGCR6_HUMAN	DGCR6	DGCR6_HUMAN Protein DGCR6	1033	DGCR6_HUMAN	Q14129	0	0	0	0	0	0	0	0	1	0	0	0	0	1	0	0	0	0	0	0	0	0	0	0	0	0	0	0	0	0	0	0	0	0	0	0	0	0	2	0	0	0	NA	NA
sp|Q9BY27|DGC6L_HUMAN	DGCR6L	DGC6L_HUMAN Protein DGCR6L	1033	DGC6L_HUMAN	Q9BY27	1	0	0	2	2	0	1	0	0	0	2	2	1	1	1	1	0	1	2	1	1	2	1	2	1	1	1	1	0	0	0	0	0	2	0	1	1	0	0	0	1	1	-0.242205	0.0922364
sp|P30613|KPYR_HUMAN	PKLR	KPYR_HUMAN Pyruvate kinase PKLR	1034	KPYR_HUMAN	P30613	9	22	9	9	11	8	10	10	11	8	4	5	8	9	4	4	2	7	4	4	13	22	4	5	2	3	2	1	1	1	8	10	4	8	4	5	7	1	5	10	5	7	-0.572804	0.11676
sp|P14618|KPYM_HUMAN	PKM	KPYM_HUMAN Pyruvate kinase PKM	1034	KPYM_HUMAN	P14618	372	445	478	308	362	220	297	394	222	272	158	168	177	249	193	258	172	203	179	171	176	170	164	159	107	139	139	136	134	105	206	325	162	281	299	131	142	80	135	154	184	252	-0.595805	0.110166
tr|H3BTN5|H3BTN5_HUMAN	PKM	H3BTN5_HUMAN Pyruvate kinase (Fragment)	1034	H3BTN5_HUMAN	H3BTN5	5	4	8	4	4	4	7	6	1	7	3	4	4	4	3	5	4	3	4	4	4	2	3	4	4	4	3	1	4	1	5	5	3	2	4	1	5	1	7	5	2	7	0.304805	1.07866
sp|O95294-4|RASL1_HUMAN	RASAL1	RASL1_HUMAN Isoform 4 of RasGAP-activating-like protein 1	1035	RASL1_HUMAN	O95294-4	0	1	3	2	2	1	1	0	0	0	2	6	0	3	0	2	1	1	1	2	0	0	0	5	2	1	3	1	0	0	2	0	1	1	8	0	4	1	9	1	2	0	NA	NA
sp|O43374|RASL2_HUMAN	RASA4	RASL2_HUMAN Ras GTPase-activating protein 4	1035	RASL2_HUMAN	O43374	0	0	0	0	0	2	0	2	0	0	0	2	0	0	1	0	1	0	0	0	0	0	1	0	1	0	0	0	2	0	0	0	0	1	1	2	3	0	2	1	0	0	NA	NA
sp|P52435|RPB11_HUMAN	POLR2J	RPB11_HUMAN DNA-directed RNA polymerase II subunit RPB11-a	1035	RPB11_HUMAN	P52435	3	5	5	8	8	6	8	9	7	8	2	5	4	3	8	7	5	5	6	3	3	4	5	7	4	2	2	3	3	3	9	6	3	1	5	6	2	6	5	4	5	7	0.205545	-0.367623
sp|B0FP48|UPK3L_HUMAN	UPK3BL	UPK3L_HUMAN Uroplakin-3b-like protein	1035	UPK3L_HUMAN	B0FP48	0	0	0	0	0	0	3	6	0	0	10	4	0	0	0	0	0	1	0	0	0	2	0	0	0	0	0	0	0	0	0	0	0	0	0	0	0	0	1	0	0	0	NA	NA
sp|P11172|UMPS_HUMAN	UMPS	UMPS_HUMAN Uridine 5'-monophosphate synthase	1036	UMPS_HUMAN	P11172	39	28	24	27	28	25	32	35	23	34	24	25	18	18	19	28	20	21	22	22	18	22	24	20	22	19	22	17	17	18	30	30	12	10	20	20	17	15	21	22	15	34	0.144246	0.416481
sp|P38935|SMBP2_HUMAN	IGHMBP2	SMBP2_HUMAN DNA-binding protein SMUBP-2	1037	SMBP2_HUMAN	P38935	3	5	5	9	2	2	10	6	0	3	3	2	2	3	5	5	6	4	5	4	5	0	3	6	2	2	0	0	0	1	2	7	3	6	4	6	8	0	4	6	1	0	0.27015	-0.129767
sp|P18615|NELFE_HUMAN	NELFE	NELFE_HUMAN Negative elongation factor E	1037	NELFE_HUMAN	P18615	19	28	27	28	23	23	23	31	17	20	19	26	21	27	29	16	16	24	18	13	24	15	14	11	22	19	17	18	23	18	26	26	18	15	24	19	21	13	16	20	19	30	-0.0093446	-0.0693975
sp|O95382|M3K6_HUMAN	MAP3K6	M3K6_HUMAN Mitogen-activated protein kinase kinase kinase 6	1038	M3K6_HUMAN	O95382	1	0	0	1	0	3	1	2	0	0	3	3	0	0	0	1	1	2	0	0	0	0	1	1	0	1	0	0	0	0	0	0	0	0	1	0	2	1	2	4	0	0	0.920705	-0.494464
sp|Q99683|M3K5_HUMAN	MAP3K5	M3K5_HUMAN Mitogen-activated protein kinase kinase kinase 5	1038	M3K5_HUMAN	Q99683	1	0	0	2	1	0	0	2	1	2	3	3	2	0	0	1	1	0	3	1	0	0	1	2	0	2	0	0	0	0	0	0	2	2	1	1	6	1	1	2	0	0	0.489731	2.26285
sp|Q9C0A6|SETD5_HUMAN	SETD5	SETD5_HUMAN SET domain-containing protein 5	1038	SETD5_HUMAN	Q9C0A6	0	0	0	0	0	0	1	0	0	2	0	2	3	0	3	0	0	0	1	2	1	3	1	1	2	3	1	1	0	0	0	1	0	0	2	4	0	1	0	5	0	1	NA	NA
sp|Q8IZD2-5|KMT2E_HUMAN	KMT2E	KMT2E_HUMAN Isoform 5 of Histone-lysine N-methyltransferase 2E	1038	KMT2E_HUMAN	Q8IZD2-5	0	4	0	6	0	1	2	8	1	2	6	5	3	2	3	4	4	1	6	0	1	7	4	5	6	4	5	4	4	2	5	2	1	2	3	3	7	3	3	10	5	2	NA	NA
sp|P22570-7|ADRO_HUMAN	FDXR	ADRO_HUMAN Isoform 7 of NADPH:adrenodoxin oxidoreductase, mitochondrial	1039	ADRO_HUMAN	P22570-7	22	54	34	33	34	38	45	54	41	37	37	34	22	34	28	33	35	38	29	41	42	37	48	35	29	33	32	41	24	26	45	29	30	28	50	23	19	15	29	30	31	47	0.604977	0.37343
sp|O75971|SNPC5_HUMAN	SNAPC5	SNPC5_HUMAN snRNA-activating protein complex subunit 5	1040	SNPC5_HUMAN	O75971	0	0	0	0	0	0	0	2	0	0	1	0	0	2	0	0	0	1	0	1	1	0	0	1	0	0	0	0	0	0	0	0	0	1	1	1	0	0	0	0	0	1	NA	NA
sp|P49788|TIG1_HUMAN	RARRES1	TIG1_HUMAN Retinoic acid receptor responder protein 1	1041	TIG1_HUMAN	P49788	4	0	0	0	0	5	4	3	0	1	2	11	0	0	0	2	0	0	0	0	0	0	3	0	1	0	0	0	0	2	0	0	0	0	0	0	1	7	0	0	10	0	4.38829	-0.718174
sp|P41227|NAA10_HUMAN	NAA10	NAA10_HUMAN N-alpha-acetyltransferase 10	1043	NAA10_HUMAN	P41227	19	26	21	32	18	20	23	26	12	18	30	27	16	20	25	20	18	18	19	24	19	18	12	23	20	21	18	27	19	22	21	17	24	14	22	26	23	24	24	28	12	28	-0.0292174	-0.180968
sp|Q9BSU3|NAA11_HUMAN	NAA11	NAA11_HUMAN N-alpha-acetyltransferase 11	1043	NAA11_HUMAN	Q9BSU3	0	0	0	0	0	0	0	0	0	0	0	1	0	0	0	0	0	0	0	0	0	0	0	0	0	0	0	0	0	0	0	0	1	0	0	0	0	0	0	3	0	0	NA	NA
sp|Q8NDH3|PEPL1_HUMAN	NPEPL1	PEPL1_HUMAN Probable aminopeptidase NPEPL1	1044	PEPL1_HUMAN	Q8NDH3	6	11	10	11	10	7	16	13	10	6	8	6	4	3	5	4	4	3	6	5	8	9	7	8	12	14	5	6	13	7	7	16	6	10	8	4	6	6	8	7	6	10	-0.530217	0.664431
sp|Q86V59|PNML1_HUMAN	PNMAL1	PNML1_HUMAN PNMA-like protein 1	1045	PNML1_HUMAN	Q86V59	1	1	0	0	0	0	0	0	0	0	0	1	0	1	1	1	0	1	3	0	0	2	0	1	1	0	0	0	0	0	0	0	0	0	0	0	1	0	0	4	0	0	-0.155616	-0.295039
sp|Q9H0L4|CSTFT_HUMAN	CSTF2T	CSTFT_HUMAN Cleavage stimulation factor subunit 2 tau variant	1046	CSTFT_HUMAN	Q9H0L4	16	28	23	27	22	20	26	30	26	23	23	32	25	20	27	28	17	19	43	37	26	33	33	33	33	45	32	32	25	33	44	21	38	35	38	31	21	18	34	41	26	62	-0.023374	-0.23069
sp|P33240|CSTF2_HUMAN	CSTF2	CSTF2_HUMAN Cleavage stimulation factor subunit 2	1046	CSTF2_HUMAN	P33240	8	13	14	20	12	13	14	17	9	14	14	12	13	12	13	17	5	16	17	12	13	10	11	19	15	13	20	20	14	10	30	10	12	8	15	9	10	12	12	13	15	22	0.305168	-0.600943
sp|O95772-2|MENTO_HUMAN	STARD3NL	MENTO_HUMAN Isoform 2 of MLN64 N-terminal domain homolog	1047	MENTO_HUMAN	O95772-2	2	1	2	3	3	4	3	3	2	3	2	5	1	2	2	4	2	2	4	2	4	3	4	2	2	1	0	1	1	0	5	4	3	3	3	3	6	1	3	4	4	3	-1.23131	0.191385
sp|Q9UKF6|CPSF3_HUMAN	CPSF3	CPSF3_HUMAN Cleavage and polyadenylation specificity factor subunit 3	1048	CPSF3_HUMAN	Q9UKF6	23	21	13	24	13	20	21	23	18	25	20	22	22	22	19	19	18	12	14	17	18	20	17	8	12	6	12	9	11	10	25	22	11	21	19	18	15	10	22	23	15	23	0.119271	-0.337898
sp|Q9Y5V0|ZN706_HUMAN	ZNF706	ZN706_HUMAN Zinc finger protein 706	1049	ZN706_HUMAN	Q9Y5V0	7	3	7	3	5	3	5	2	5	4	4	3	5	5	5	4	5	3	5	4	3	2	3	5	4	3	4	3	4	3	5	6	6	2	5	2	2	2	2	4	5	6	0.445353	1.00663
sp|Q14318-2|FKBP8_HUMAN	FKBP8	FKBP8_HUMAN Isoform 2 of Peptidyl-prolyl cis-trans isomerase FKBP8	1050	FKBP8_HUMAN	Q14318-2	19	17	19	20	20	15	18	20	21	26	11	14	16	15	14	15	16	11	16	10	10	11	14	13	15	13	11	11	12	14	23	15	15	10	12	12	11	8	10	13	12	21	0.175466	0.247349
tr|J3KQ73|J3KQ73_HUMAN	FKBP8	J3KQ73_HUMAN Peptidyl-prolyl cis-trans isomerase FKBP8	1050	J3KQ73_HUMAN	J3KQ73	1	0	0	1	0	1	1	1	0	1	1	1	2	2	1	0	1	1	1	0	0	0	0	0	1	1	0	0	1	0	2	0	0	1	0	2	1	0	1	1	1	1	0.29604	-0.13321
sp|Q9H0S4|DDX47_HUMAN	DDX47	DDX47_HUMAN Probable ATP-dependent RNA helicase DDX47	1051	DDX47_HUMAN	Q9H0S4	20	34	25	32	22	7	25	29	29	27	20	20	15	10	12	13	10	8	11	10	12	12	14	13	9	11	7	7	8	12	16	26	12	13	8	12	15	10	11	14	12	10	-0.40219	-0.0292871
sp|Q96MW1|CCD43_HUMAN	CCDC43	CCD43_HUMAN Coiled-coil domain-containing protein 43	1052	CCD43_HUMAN	Q96MW1	6	9	6	10	9	5	6	13	7	9	6	9	7	6	12	14	8	8	8	5	6	6	2	7	7	6	7	7	9	5	13	7	7	6	5	9	9	5	6	5	12	17	-0.0187868	0.512307
sp|O00401|WASL_HUMAN	WASL	WASL_HUMAN Neural Wiskott-Aldrich syndrome protein	1054	WASL_HUMAN	O00401	16	10	9	19	10	7	16	12	10	8	11	11	8	14	8	10	9	6	7	7	10	9	8	9	5	11	8	12	5	6	8	13	10	8	11	9	5	9	5	10	8	9	-0.278952	0.573917
sp|Q9C0C9|UBE2O_HUMAN	UBE2O	UBE2O_HUMAN Ubiquitin-conjugating enzyme E2 O	1055	UBE2O_HUMAN	Q9C0C9	35	42	37	43	34	32	28	38	22	30	27	22	13	16	30	24	18	19	33	17	21	28	25	29	26	19	28	16	17	18	40	35	25	26	32	27	17	16	33	43	20	39	-0.028621	-0.0126303
sp|Q13813-2|SPTN1_HUMAN	SPTAN1	SPTN1_HUMAN Isoform 2 of Spectrin alpha chain, non-erythrocytic 1	1056	SPTN1_HUMAN	Q13813-2	282	376	269	283	319	240	325	381	264	309	347	281	366	406	259	256	275	247	172	157	166	200	163	152	167	148	172	141	155	168	314	259	178	232	211	199	176	177	193	190	321	286	-0.080639	0.19275
sp|Q13813-3|SPTN1_HUMAN	SPTAN1	SPTN1_HUMAN Isoform 3 of Spectrin alpha chain, non-erythrocytic 1	1056	SPTN1_HUMAN	Q13813-3	3	6	2	6	6	2	3	3	5	3	6	4	5	5	2	4	4	2	1	1	1	0	1	4	3	3	2	1	2	4	5	3	1	0	0	4	5	1	3	4	1	4	-0.338025	-0.0552584
sp|P78346-2|RPP30_HUMAN	RPP30	RPP30_HUMAN Isoform 2 of Ribonuclease P protein subunit p30	1057	RPP30_HUMAN	P78346-2	5	10	12	15	5	8	7	11	5	13	6	7	4	5	5	4	10	8	7	10	7	8	6	7	9	5	6	3	5	3	10	10	6	8	5	5	5	4	9	10	5	11	0.100709	-0.0046458
sp|P43362|MAGA9_HUMAN	MAGEA9	MAGA9_HUMAN Melanoma-associated antigen 9	1058	MAGA9_HUMAN	P43362	0	0	0	0	0	0	0	0	0	0	2	3	4	0	0	0	0	0	0	0	0	0	2	0	0	0	0	0	0	0	0	0	0	0	0	0	1	0	0	3	0	0	NA	NA
sp|P43361|MAGA8_HUMAN	MAGEA8	MAGA8_HUMAN Melanoma-associated antigen 8	1058	MAGA8_HUMAN	P43361	2	1	4	0	1	0	4	0	1	2	4	1	1	1	2	4	4	0	1	1	2	0	1	4	1	1	2	1	2	2	2	1	2	2	0	2	1	2	3	1	1	3	-0.936848	-1.51592
sp|P43355|MAGA1_HUMAN	MAGEA1	MAGA1_HUMAN Melanoma-associated antigen 1	1058	MAGA1_HUMAN	P43355	2	0	1	0	0	0	0	0	0	0	0	1	0	1	1	0	2	0	0	0	1	1	1	4	0	0	1	0	0	1	0	2	1	0	0	0	0	0	2	2	0	0	0.329249	-0.718845
sp|O60732|MAGC1_HUMAN	MAGEC1	MAGC1_HUMAN Melanoma-associated antigen C1	1058	MAGC1_HUMAN	O60732	1	2	2	2	0	1	2	0	0	3	7	2	3	0	4	9	5	0	0	2	0	6	4	2	0	0	4	0	0	8	1	5	4	6	0	1	4	2	5	4	1	0	-1.32053	-0.123648
sp|P43358|MAGA4_HUMAN	MAGEA4	MAGA4_HUMAN Melanoma-associated antigen 4	1058	MAGA4_HUMAN	P43358	11	6	18	6	15	5	16	5	9	7	14	8	7	7	15	13	14	5	5	3	7	4	11	7	3	3	4	1	6	4	10	6	5	5	4	9	6	7	12	11	5	15	-0.840983	-1.45272
sp|P43356|MAGA2_HUMAN	MAGEA2	MAGA2_HUMAN Melanoma-associated antigen 2	1058	MAGA2_HUMAN	P43356	1	0	1	0	1	0	1	0	0	0	0	1	0	3	1	3	2	0	0	0	0	1	1	0	0	0	1	0	0	1	0	3	1	0	2	1	0	2	1	2	0	0	1.45597	-0.68571
sp|P43360|MAGA6_HUMAN	MAGEA6	MAGA6_HUMAN Melanoma-associated antigen 6	1058	MAGA6_HUMAN	P43360	3	2	1	0	0	0	1	0	0	0	0	0	0	0	0	1	0	0	1	0	1	1	1	0	0	0	1	0	0	1	0	3	2	0	1	0	0	0	2	1	0	0	2.16064	-1.03003
sp|P43357|MAGA3_HUMAN	MAGEA3	MAGA3_HUMAN Melanoma-associated antigen 3	1058	MAGA3_HUMAN	P43357	2	0	1	0	0	0	0	0	0	0	0	0	0	2	0	0	0	0	0	0	0	0	0	0	0	0	0	0	0	0	1	2	1	0	0	0	1	0	2	0	0	1	1.66275	-0.425621
sp|P43365|MAGAC_HUMAN	MAGEA12	MAGAC_HUMAN Melanoma-associated antigen 12	1058	MAGAC_HUMAN	P43365	1	0	0	0	0	0	0	0	0	0	0	0	0	0	0	0	0	0	0	0	0	0	1	0	0	0	1	0	0	1	0	0	0	0	0	0	0	0	0	0	0	0	0.583785	-0.107493
sp|Q9UBF1|MAGC2_HUMAN	MAGEC2	MAGC2_HUMAN Melanoma-associated antigen C2	1058	MAGC2_HUMAN	Q9UBF1	11	1	5	3	1	3	0	3	0	0	0	0	4	2	5	3	3	0	0	3	0	3	0	1	0	1	2	1	1	1	1	6	3	1	1	0	0	3	0	5	0	1	-1.25595	-1.01372
sp|O15479|MAGB2_HUMAN	MAGEB2	MAGB2_HUMAN Melanoma-associated antigen B2	1058	MAGB2_HUMAN	O15479	0	0	0	10	5	0	0	0	0	0	6	0	2	3	6	1	0	0	0	1	0	1	6	0	0	0	1	3	0	4	0	14	3	0	3	1	8	1	0	8	0	0	NA	NA
sp|P43366|MAGB1_HUMAN	MAGEB1	MAGB1_HUMAN Melanoma-associated antigen B1	1058	MAGB1_HUMAN	P43366	0	0	0	0	0	0	0	1	0	0	0	1	0	0	2	5	0	0	0	0	0	0	0	0	0	0	3	0	0	6	0	7	0	0	0	0	0	6	0	4	0	0	NA	NA
sp|O15481|MAGB4_HUMAN	MAGEB4	MAGB4_HUMAN Melanoma-associated antigen B4	1058	MAGB4_HUMAN	O15481	0	2	0	0	1	0	0	0	0	0	1	0	0	0	1	0	1	0	1	0	1	0	0	1	0	0	1	0	0	1	3	1	3	0	0	0	0	0	1	1	1	0	NA	NA
sp|P43363|MAGAA_HUMAN	MAGEA10	MAGAA_HUMAN Melanoma-associated antigen 10	1058	MAGAA_HUMAN	P43363	6	3	3	2	6	5	5	1	0	4	6	5	5	1	2	2	2	1	1	0	1	2	3	3	0	0	1	0	0	0	2	9	3	0	0	4	0	3	5	5	5	2	-0.774094	-1.05264
sp|P08476|INHBA_HUMAN	INHBA	INHBA_HUMAN Inhibin beta A chain	1059	INHBA_HUMAN	P08476	0	0	0	0	0	0	0	1	0	0	5	1	0	3	0	0	1	0	1	0	0	1	0	1	1	2	0	0	0	0	0	0	3	7	0	3	3	0	0	14	0	0	NA	NA
sp|P54826|GAS1_HUMAN	GAS1	GAS1_HUMAN Growth arrest-specific protein 1	1060	GAS1_HUMAN	P54826	0	2	0	0	0	0	2	0	0	0	0	0	0	0	0	0	0	0	5	0	0	2	0	3	6	0	3	0	0	0	0	0	0	0	2	0	2	0	0	9	0	0	NA	NA
sp|P07814|SYEP_HUMAN	EPRS	SYEP_HUMAN Bifunctional glutamate/proline--tRNA ligase	1061	SYEP_HUMAN	P07814	140	181	191	166	158	105	161	157	116	156	119	142	107	100	107	108	121	108	77	81	78	92	85	88	75	79	74	63	75	56	117	152	66	84	91	108	100	64	105	110	114	140	0.527202	-0.0894299
sp|P47897|SYQ_HUMAN	QARS	SYQ_HUMAN Glutamine--tRNA ligase	1061	SYQ_HUMAN	P47897	76	66	70	61	62	55	70	75	39	52	62	49	38	31	54	54	44	48	42	34	27	40	38	36	35	25	27	24	24	24	46	69	31	32	40	43	43	36	35	35	52	50	0.231816	-0.221977
sp|P0C7T5|ATX1L_HUMAN	ATXN1L	ATX1L_HUMAN Ataxin-1-like	1062	ATX1L_HUMAN	P0C7T5	2	3	1	5	4	2	1	7	2	2	10	4	6	3	5	2	4	2	11	8	4	6	6	6	10	13	6	9	10	4	11	3	7	5	11	4	7	7	10	8	6	13	0.0649177	-0.739509
sp|Q8ND30|LIPB2_HUMAN	PPFIBP2	LIPB2_HUMAN Liprin-beta-2	1063	LIPB2_HUMAN	Q8ND30	4	5	0	11	6	1	4	14	1	3	7	3	0	0	5	1	2	0	3	5	4	3	5	2	8	5	4	3	4	3	0	5	7	2	4	1	3	2	6	6	0	1	0.723348	0.15489
sp|Q86W92-2|LIPB1_HUMAN	PPFIBP1	LIPB1_HUMAN Isoform 2 of Liprin-beta-1	1063	LIPB1_HUMAN	Q86W92-2	34	41	51	25	35	23	49	38	37	45	29	40	34	26	31	21	26	17	28	29	28	33	37	46	26	23	31	24	22	33	51	39	30	23	19	27	25	30	27	31	33	39	-0.769418	0.189172
sp|Q86W92-3|LIPB1_HUMAN	PPFIBP1	LIPB1_HUMAN Isoform 3 of Liprin-beta-1	1063	LIPB1_HUMAN	Q86W92-3	0	2	2	2	4	2	6	4	2	2	1	1	3	2	3	5	4	2	1	1	2	2	2	2	0	3	1	1	2	1	4	1	1	0	1	1	1	4	1	2	3	2	NA	NA
sp|P51587|BRCA2_HUMAN	BRCA2	BRCA2_HUMAN Breast cancer type 2 susceptibility protein	1064	BRCA2_HUMAN	P51587	3	2	4	2	0	0	1	2	0	0	1	7	3	10	2	2	1	1	3	3	1	3	5	5	3	1	0	2	0	3	6	2	1	4	2	5	0	0	8	13	1	5	-0.0707025	0.120654
sp|Q6ZVK8|NUD18_HUMAN	NUDT18	NUD18_HUMAN 8-oxo-dGDP phosphatase NUDT18	1065	NUD18_HUMAN	Q6ZVK8	1	0	0	0	0	1	1	0	0	0	2	0	1	0	0	1	0	0	1	2	1	1	1	0	0	0	0	0	0	0	0	1	0	1	0	0	2	0	0	1	1	0	0.0555738	-0.431411
sp|P34059|GALNS_HUMAN	GALNS	GALNS_HUMAN N-acetylgalactosamine-6-sulfatase	1066	GALNS_HUMAN	P34059	9	8	7	6	9	6	15	10	6	13	11	13	12	13	11	11	14	8	10	14	10	13	7	14	10	11	6	9	10	12	21	12	13	8	9	8	8	5	18	15	8	23	-0.261864	0.45933
sp|P15289|ARSA_HUMAN	ARSA	ARSA_HUMAN Arylsulfatase A	1066	ARSA_HUMAN	P15289	5	6	1	5	7	4	5	3	2	3	5	6	8	10	6	6	5	10	9	5	5	3	5	5	6	6	2	3	3	3	14	6	6	4	4	7	9	1	6	10	11	11	-0.143306	0.347432
sp|Q96M86|DNHD1_HUMAN	DNHD1	DNHD1_HUMAN Dynein heavy chain domain-containing protein 1	1067	DNHD1_HUMAN	Q96M86	0	1	0	1	0	0	3	1	0	1	0	0	0	1	0	0	0	0	1	0	0	0	0	0	0	0	0	0	0	0	1	1	1	0	0	1	0	0	1	0	0	0	NA	NA
sp|P17181|INAR1_HUMAN	IFNAR1	INAR1_HUMAN Interferon alpha/beta receptor 1	1068	INAR1_HUMAN	P17181	0	1	2	1	3	0	2	1	2	0	1	5	0	1	2	0	4	1	3	0	0	2	0	1	2	0	2	1	0	0	0	1	0	1	0	0	0	0	2	1	0	0	NA	NA
sp|Q99959-2|PKP2_HUMAN	PKP2	PKP2_HUMAN Isoform 1 of Plakophilin-2	1069	PKP2_HUMAN	Q99959-2	11	24	25	28	38	40	37	51	23	47	33	32	37	29	24	36	26	22	15	20	26	23	16	11	17	17	21	23	15	14	20	28	13	23	25	29	31	11	37	13	23	24	1.23828	-0.854557
sp|Q9NX02|NALP2_HUMAN	NLRP2	NALP2_HUMAN NACHT, LRR and PYD domains-containing protein 2	1070	NALP2_HUMAN	Q9NX02	12	2	4	3	1	5	4	10	0	3	11	9	3	7	5	5	0	5	2	6	1	6	5	9	8	2	3	0	0	1	1	10	1	4	0	10	16	3	7	18	2	1	2.12367	-1.06618
sp|Q14005|IL16_HUMAN	IL16	IL16_HUMAN Pro-interleukin-16	1070	IL16_HUMAN	Q14005	1	0	1	1	1	1	0	1	0	0	0	0	1	0	1	1	0	0	5	7	9	3	9	10	28	13	10	8	11	9	7	1	0	12	13	0	2	0	7	6	0	8	-0.330649	-0.117791
sp|Q969F9|HPS3_HUMAN	HPS3	HPS3_HUMAN Hermansky-Pudlak syndrome 3 protein	1071	HPS3_HUMAN	Q969F9	13	8	4	9	4	5	10	7	2	5	6	4	2	1	4	5	2	1	8	6	4	2	3	7	8	0	3	1	0	1	3	10	6	9	4	4	3	4	8	10	2	0	-0.267117	0.195776
sp|Q9P287-2|BCCIP_HUMAN	BCCIP	BCCIP_HUMAN Isoform 2 of BRCA2 and CDKN1A-interacting protein	1072	BCCIP_HUMAN	Q9P287-2	15	15	14	20	8	7	13	10	7	12	8	8	8	11	12	12	8	4	19	8	7	12	11	13	10	6	10	9	10	3	19	11	7	14	11	9	9	4	11	10	8	12	-0.182143	-0.193836
sp|Q9P287|BCCIP_HUMAN	BCCIP	BCCIP_HUMAN BRCA2 and CDKN1A-interacting protein	1072	BCCIP_HUMAN	Q9P287	5	6	9	11	4	4	9	5	5	5	9	10	6	8	6	2	1	4	9	1	2	1	4	4	1	1	3	3	3	2	6	4	2	0	5	3	3	2	4	5	5	5	-0.167887	-0.136634
sp|Q3ZAQ7|VMA21_HUMAN	VMA21	VMA21_HUMAN Vacuolar ATPase assembly integral membrane protein VMA21	1073	VMA21_HUMAN	Q3ZAQ7	7	4	6	5	4	4	6	4	3	2	4	3	6	3	3	2	4	4	2	2	2	2	1	2	1	1	1	1	2	2	4	6	1	2	2	4	3	1	3	4	2	2	0.535714	-0.42242
sp|Q8N0Z3|SPICE_HUMAN	SPICE1	SPICE_HUMAN Spindle and centriole-associated protein 1	1074	SPICE_HUMAN	Q8N0Z3	4	3	1	3	4	0	3	8	1	3	7	6	3	6	3	5	5	3	2	4	0	6	6	6	5	3	8	4	3	0	6	6	2	2	3	12	9	1	7	10	4	11	-0.549906	0.408289
sp|O14745|NHRF1_HUMAN	SLC9A3R1	NHRF1_HUMAN Na(+)/H(+) exchange regulatory cofactor NHE-RF1	1075	NHRF1_HUMAN	O14745	37	26	32	42	19	20	33	32	32	34	38	35	23	25	34	30	49	31	18	27	22	24	17	26	20	17	18	22	15	13	40	36	19	19	28	30	28	15	23	17	24	49	1.42379	-0.561254
sp|O75558|STX11_HUMAN	STX11	STX11_HUMAN Syntaxin-11	1076	STX11_HUMAN	O75558	2	0	1	0	0	0	0	0	0	0	1	0	0	0	0	1	1	0	4	0	0	1	0	1	0	0	0	0	0	0	0	0	0	1	3	0	2	3	2	0	1	0	-0.396536	-0.438419
sp|Q15173|2A5B_HUMAN	PPP2R5B	2A5B_HUMAN Serine/threonine-protein phosphatase 2A 56 kDa regulatory subunit beta isoform	1077	2A5B_HUMAN	Q15173	1	2	0	4	0	1	2	3	0	2	2	3	1	1	1	1	3	1	2	0	1	0	0	1	1	1	0	0	0	0	1	4	1	2	0	1	2	0	1	1	0	1	0.433683	0.29101
sp|Q13362-4|2A5G_HUMAN	PPP2R5C	2A5G_HUMAN Isoform 4 of Serine/threonine-protein phosphatase 2A 56 kDa regulatory subunit gamma isoform	1077	2A5G_HUMAN	Q13362-4	4	2	7	5	6	5	9	8	3	3	7	4	5	5	5	6	4	5	7	3	5	3	4	3	4	3	3	0	4	2	6	8	4	6	1	4	6	3	3	10	7	3	0.917844	-0.214472
sp|Q13362-2|2A5G_HUMAN	PPP2R5C	2A5G_HUMAN Isoform Gamma-1 of Serine/threonine-protein phosphatase 2A 56 kDa regulatory subunit gamma isoform	1077	2A5G_HUMAN	Q13362-2	1	1	2	1	0	0	1	3	0	0	1	0	0	0	1	0	0	1	1	0	0	1	1	1	1	0	0	0	0	0	0	1	0	0	0	0	1	0	2	1	1	0	0.0709847	-0.135531
sp|Q14738|2A5D_HUMAN	PPP2R5D	2A5D_HUMAN Serine/threonine-protein phosphatase 2A 56 kDa regulatory subunit delta isoform	1077	2A5D_HUMAN	Q14738	24	20	18	37	17	18	23	22	10	19	16	12	17	10	19	11	12	15	15	18	17	13	12	9	10	9	11	11	11	7	14	25	17	19	19	13	19	10	15	16	12	18	0.353802	0.396019
sp|Q16537|2A5E_HUMAN	PPP2R5E	2A5E_HUMAN Serine/threonine-protein phosphatase 2A 56 kDa regulatory subunit epsilon isoform	1077	2A5E_HUMAN	Q16537	8	11	7	15	10	7	12	7	3	8	6	7	6	8	5	9	6	5	8	4	7	5	7	4	5	3	2	1	2	2	7	9	9	5	4	4	6	4	8	7	8	7	0.32815	-0.205689
sp|Q15172|2A5A_HUMAN	PPP2R5A	2A5A_HUMAN Serine/threonine-protein phosphatase 2A 56 kDa regulatory subunit alpha isoform	1077	2A5A_HUMAN	Q15172	12	7	5	10	4	8	8	13	6	5	9	6	7	1	11	5	4	4	9	6	4	5	4	6	3	1	1	0	1	1	6	5	5	6	5	6	9	5	7	8	7	2	0.75216	1.18113
sp|Q8WVV9|HNRLL_HUMAN	HNRNPLL	HNRLL_HUMAN Heterogeneous nuclear ribonucleoprotein L-like	1078	HNRLL_HUMAN	Q8WVV9	15	27	22	20	25	24	23	21	25	25	17	19	17	15	13	20	15	15	13	19	12	17	13	17	18	15	16	14	18	12	24	20	13	16	20	14	17	11	12	10	15	13	0.409145	0.326975
sp|P14866|HNRPL_HUMAN	HNRNPL	HNRPL_HUMAN Heterogeneous nuclear ribonucleoprotein L	1078	HNRPL_HUMAN	P14866	91	79	89	96	104	68	120	115	105	108	178	148	187	169	112	112	141	118	70	55	56	73	47	77	104	92	88	86	81	69	189	85	81	61	108	167	149	48	103	123	99	198	0.169217	-0.280551
sp|Q13011|ECH1_HUMAN	ECH1	ECH1_HUMAN Delta(3,5)-Delta(2,4)-dienoyl-CoA isomerase, mitochondrial	1078	ECH1_HUMAN	Q13011	46	54	42	53	38	32	48	55	55	47	51	52	97	95	36	27	54	35	35	26	37	41	25	33	28	41	27	29	41	31	58	46	33	23	28	37	35	25	37	40	38	64	0.660939	-0.102444
sp|O95602|RPA1_HUMAN	POLR1A	RPA1_HUMAN DNA-directed RNA polymerase I subunit RPA1	1079	RPA1_HUMAN	O95602	53	59	57	64	50	34	50	66	48	56	48	49	36	30	30	28	33	36	29	34	30	41	34	29	33	22	17	17	18	17	30	61	18	32	31	35	35	16	33	38	33	32	-0.414127	0.0353938
sp|O14802|RPC1_HUMAN	POLR3A	RPC1_HUMAN DNA-directed RNA polymerase III subunit RPC1	1079	RPC1_HUMAN	O14802	12	20	20	38	26	20	20	29	11	22	32	30	11	11	11	19	18	14	19	16	15	16	14	17	12	7	5	4	5	3	6	25	12	20	13	27	26	3	28	35	13	4	-0.4827	-0.0779431
sp|Q9BVA6|FICD_HUMAN	FICD	FICD_HUMAN Adenosine monophosphate-protein transferase FICD	1080	FICD_HUMAN	Q9BVA6	0	0	0	0	0	0	0	0	0	0	1	0	1	0	0	0	0	0	0	0	0	0	0	1	0	0	0	0	0	0	0	0	0	0	0	0	0	0	0	0	1	0	NA	NA
sp|P48059-3|LIMS1_HUMAN	LIMS1	LIMS1_HUMAN Isoform 3 of LIM and senescent cell antigen-like-containing domain protein 1	1081	LIMS1_HUMAN	P48059-3	16	24	14	21	21	12	20	16	6	9	17	12	15	7	20	16	16	10	13	15	13	21	12	8	11	6	5	5	6	8	17	19	12	13	10	16	12	11	11	11	14	16	-0.116542	-0.70967
sp|Q7Z4I7-2|LIMS2_HUMAN	LIMS2	LIMS2_HUMAN Isoform 2 of LIM and senescent cell antigen-like-containing domain protein 2	1081	LIMS2_HUMAN	Q7Z4I7-2	0	0	0	0	0	0	0	0	0	0	0	0	0	0	1	0	0	0	0	0	0	2	0	0	0	0	0	0	0	0	0	1	0	0	1	0	0	0	0	0	1	0	NA	NA
sp|O14772|FPGT_HUMAN	FPGT	FPGT_HUMAN Fucose-1-phosphate guanylyltransferase	1082	FPGT_HUMAN	O14772	4	2	1	5	1	2	2	4	1	0	2	4	1	2	3	2	0	2	3	0	3	1	0	1	2	1	0	1	2	0	0	2	1	2	0	2	5	0	3	5	1	0	-0.053429	-0.649519
sp|Q59H18-1|TNI3K_HUMAN	TNNI3K	TNI3K_HUMAN Isoform 1 of Serine/threonine-protein kinase TNNI3K	1082	TNI3K_HUMAN	Q59H18-1	2	0	1	1	0	0	3	1	2	0	1	1	0	0	2	1	0	1	0	0	0	0	0	0	0	0	0	0	0	0	0	0	0	1	1	1	3	1	2	1	1	1	0.0989008	0.0513615
sp|P12821|ACE_HUMAN	ACE	ACE_HUMAN Angiotensin-converting enzyme	1083	ACE_HUMAN	P12821	1	0	1	0	1	3	0	6	3	1	2	3	3	3	2	1	3	0	0	2	9	0	0	0	1	0	1	0	0	0	0	0	0	2	1	0	1	0	1	0	1	2	-0.691143	-0.0589054
sp|Q13217|DNJC3_HUMAN	DNAJC3	DNJC3_HUMAN DnaJ homolog subfamily C member 3	1084	DNJC3_HUMAN	Q13217	24	36	33	31	30	26	36	35	19	29	32	34	34	35	29	40	31	28	19	24	23	21	19	19	23	17	14	14	15	14	37	32	21	21	22	33	34	18	29	35	31	33	0.132815	0.239082
sp|Q99988|GDF15_HUMAN	GDF15	GDF15_HUMAN Growth/differentiation factor 15	1085	GDF15_HUMAN	Q99988	0	4	0	7	12	3	7	31	9	49	10	10	6	6	0	2	6	1	3	10	13	9	5	24	5	7	13	9	12	9	11	8	11	6	20	4	5	7	7	13	2	10	NA	NA
sp|O95490-6|LPHN2_HUMAN	LPHN2	LPHN2_HUMAN Isoform 6 of Latrophilin-2	1086	LPHN2_HUMAN	O95490-6	10	7	0	11	14	2	15	2	0	7	7	4	7	7	25	6	4	1	5	0	5	11	13	5	0	7	11	5	5	2	18	3	1	8	26	6	7	6	10	20	7	12	0.265732	-0.907526
sp|O94910|LPHN1_HUMAN	LPHN1	LPHN1_HUMAN Latrophilin-1	1086	LPHN1_HUMAN	O94910	0	0	0	1	0	0	0	0	0	0	0	1	1	0	1	0	0	1	0	1	0	1	0	0	3	0	5	0	0	0	4	0	0	0	3	1	1	1	1	0	0	2	NA	NA
sp|Q9HAR2|LPHN3_HUMAN	LPHN3	LPHN3_HUMAN Latrophilin-3	1086	LPHN3_HUMAN	Q9HAR2	0	0	0	1	0	0	1	0	0	0	1	1	1	0	0	2	0	0	0	0	4	6	0	0	1	0	2	1	1	0	1	0	0	0	1	0	7	0	0	1	1	1	NA	NA
sp|P78316|NOP14_HUMAN	NOP14	NOP14_HUMAN Nucleolar protein 14	1087	NOP14_HUMAN	P78316	19	25	31	25	27	23	29	33	23	23	32	31	34	26	23	21	19	31	19	22	24	19	17	18	15	17	16	14	18	14	15	25	19	17	20	35	24	11	10	20	24	15	-0.395555	0.190152
sp|Q5JRA6|MIA3_HUMAN	MIA3	MIA3_HUMAN Melanoma inhibitory activity protein 3	1087	MIA3_HUMAN	Q5JRA6	59	57	55	74	62	49	56	72	51	72	75	68	91	59	70	63	72	68	59	53	60	69	55	73	76	69	58	50	48	62	92	48	55	43	63	62	61	56	60	67	82	83	-0.170797	-0.238497
sp|Q9H3S7|PTN23_HUMAN	PTPN23	PTN23_HUMAN Tyrosine-protein phosphatase non-receptor type 23	1088	PTN23_HUMAN	Q9H3S7	26	32	34	23	34	30	28	41	17	28	28	38	19	18	23	17	23	16	22	20	16	20	14	19	21	10	11	8	14	9	25	33	15	18	16	23	29	9	24	26	13	29	0.124821	0.180145
sp|Q9NRN5|OLFL3_HUMAN	OLFML3	OLFL3_HUMAN Olfactomedin-like protein 3	1090	OLFL3_HUMAN	Q9NRN5	0	0	0	1	0	0	0	3	0	0	0	0	0	0	2	10	1	1	11	1	2	2	0	5	6	0	0	0	5	0	0	0	0	0	7	0	0	1	0	7	0	1	NA	NA
sp|Q9ULG1|INO80_HUMAN	INO80	INO80_HUMAN DNA helicase INO80	1091	INO80_HUMAN	Q9ULG1	3	3	5	9	9	2	5	12	7	8	14	8	6	8	6	5	8	5	4	4	7	10	7	2	5	3	4	3	3	3	0	4	3	6	5	8	10	0	11	8	5	0	-0.409489	-0.0547521
sp|O00139-4|KIF2A_HUMAN	KIF2A	KIF2A_HUMAN Isoform 4 of Kinesin-like protein KIF2A	1092	KIF2A_HUMAN	O00139-4	34	23	33	29	30	29	30	30	10	21	27	26	20	14	25	18	11	21	14	14	11	14	15	18	13	12	16	9	12	11	22	21	15	23	11	25	17	10	13	19	18	25	-0.183765	0.223425
sp|Q99661|KIF2C_HUMAN	KIF2C	KIF2C_HUMAN Kinesin-like protein KIF2C	1092	KIF2C_HUMAN	Q99661	26	20	36	20	25	15	27	21	14	15	23	32	12	13	11	15	10	12	17	12	14	17	19	20	15	15	11	8	8	9	29	24	16	19	13	23	16	11	25	28	8	25	0.526108	-0.722493
sp|Q9H773|DCTP1_HUMAN	DCTPP1	DCTP1_HUMAN dCTP pyrophosphatase 1	1093	DCTP1_HUMAN	Q9H773	11	12	7	12	9	16	11	17	9	17	6	8	9	9	14	14	7	11	9	9	8	8	13	8	7	6	8	7	8	9	13	15	10	7	9	10	7	8	11	11	10	17	-0.416405	-0.295434
sp|P50583|AP4A_HUMAN	NUDT2	AP4A_HUMAN Bis(5'-nucleosyl)-tetraphosphatase [asymmetrical]	1094	AP4A_HUMAN	P50583	1	2	2	10	1	1	0	5	1	2	3	3	2	2	4	2	1	3	5	2	2	1	1	3	2	3	2	2	2	1	8	3	3	3	2	5	4	1	4	3	3	8	-0.290095	1.09406
sp|P62851|RS25_HUMAN	RPS25	RS25_HUMAN 40S ribosomal protein S25	1095	RS25_HUMAN	P62851	14	19	19	18	13	16	19	20	18	24	11	12	16	14	22	18	10	19	6	8	9	7	6	4	4	6	7	6	4	6	11	21	14	8	11	11	8	3	8	8	16	9	0.178833	-0.158531
sp|Q86TP1|PRUNE_HUMAN	PRUNE	PRUNE_HUMAN Protein prune homolog	1096	PRUNE_HUMAN	Q86TP1	6	5	6	10	9	5	5	9	5	9	2	3	0	1	0	2	0	2	3	4	1	3	3	6	4	3	4	3	6	0	2	7	3	6	8	2	1	1	9	6	2	2	0.489392	0.0449397
sp|Q13421-2|MSLN_HUMAN	MSLN	MSLN_HUMAN Isoform 3 of Mesothelin	1097	MSLN_HUMAN	Q13421-2	1	11	6	6	9	4	7	6	12	4	7	8	10	5	2	0	4	8	13	7	9	12	7	2	3	0	0	12	8	4	9	3	4	4	8	4	7	4	16	0	7	13	-0.641771	-0.66718
sp|O60287|NPA1P_HUMAN	URB1	NPA1P_HUMAN Nucleolar pre-ribosomal-associated protein 1	1098	NPA1P_HUMAN	O60287	31	24	20	48	38	25	29	44	26	43	25	27	26	15	20	18	21	25	19	22	20	25	27	12	8	7	5	5	4	4	7	24	16	26	18	17	17	7	27	28	21	5	0.0675196	-0.263969
sp|O96013|PAK4_HUMAN	PAK4	PAK4_HUMAN Serine/threonine-protein kinase PAK 4	1099	PAK4_HUMAN	O96013	15	10	19	16	13	8	13	11	10	10	11	11	6	7	7	12	16	12	8	7	5	5	6	7	8	10	5	6	5	4	11	13	6	8	8	10	13	5	14	14	7	9	0.701736	-0.220353
sp|Q9NQU5|PAK6_HUMAN	PAK6	PAK6_HUMAN Serine/threonine-protein kinase PAK 6	1099	PAK6_HUMAN	Q9NQU5	0	0	1	1	0	2	2	4	0	3	4	4	0	0	0	2	3	0	1	2	1	1	0	1	0	0	0	0	0	1	0	0	0	1	1	1	2	1	0	1	0	0	NA	NA
sp|Q32P41|TRM5_HUMAN	TRMT5	TRM5_HUMAN tRNA (guanine(37)-N1)-methyltransferase	1100	TRM5_HUMAN	Q32P41	12	17	10	22	15	16	15	23	16	18	16	16	13	12	14	11	5	11	9	13	12	17	12	10	13	13	11	7	11	9	12	21	13	11	9	11	15	15	13	9	10	11	-0.229257	0.610494
sp|Q96MT8-2|CEP63_HUMAN	CEP63	CEP63_HUMAN Isoform 2 of Centrosomal protein of 63 kDa	1101	CEP63_HUMAN	Q96MT8-2	1	2	1	0	2	1	1	2	0	0	5	2	0	2	1	0	4	1	3	3	2	1	3	1	1	2	5	2	2	0	2	1	3	3	1	3	1	1	6	5	3	3	0.114998	0.349798
sp|O43524|FOXO3_HUMAN	FOXO3	FOXO3_HUMAN Forkhead box protein O3	1102	FOXO3_HUMAN	O43524	1	3	5	6	2	4	2	5	0	1	5	4	0	3	3	1	2	3	6	3	6	7	6	6	4	8	5	2	3	4	2	2	10	6	7	4	1	4	9	7	1	8	1.5903	-0.969482
sp|Q12778|FOXO1_HUMAN	FOXO1	FOXO1_HUMAN Forkhead box protein O1	1102	FOXO1_HUMAN	Q12778	2	0	0	1	1	1	0	2	2	0	2	2	0	2	1	1	0	0	7	1	4	0	2	5	3	0	4	5	3	3	0	0	6	2	3	0	1	0	2	5	0	1	-0.0670369	-0.424136
sp|Q9H2Y7|ZN106_HUMAN	ZNF106	ZN106_HUMAN Zinc finger protein 106	1103	ZN106_HUMAN	Q9H2Y7	10	6	5	7	11	3	8	8	4	2	6	9	14	8	11	8	7	5	10	9	11	10	7	11	5	9	3	10	6	0	9	4	5	10	9	14	6	2	11	9	6	7	-0.109632	-0.0332998
sp|O95455|TGDS_HUMAN	TGDS	TGDS_HUMAN dTDP-D-glucose 4,6-dehydratase	1103	TGDS_HUMAN	O95455	0	0	1	1	0	0	0	1	0	0	0	0	0	0	0	0	0	0	0	1	1	1	0	1	0	0	0	0	0	0	0	0	0	0	0	0	0	0	0	1	0	0	NA	NA
sp|O00562|PITM1_HUMAN	PITPNM1	PITM1_HUMAN Membrane-associated phosphatidylinositol transfer protein 1	1104	PITM1_HUMAN	O00562	5	1	6	0	8	6	7	10	3	2	12	14	17	8	7	3	6	4	5	5	2	7	5	4	9	4	3	2	5	3	2	2	4	4	4	6	13	1	11	8	12	1	0.0912185	-0.220805
sp|Q9BZ71|PITM3_HUMAN	PITPNM3	PITM3_HUMAN Membrane-associated phosphatidylinositol transfer protein 3	1104	PITM3_HUMAN	Q9BZ71	0	0	1	0	0	0	1	0	0	2	5	2	1	0	0	0	0	1	1	0	0	1	0	0	0	1	0	0	1	0	0	0	0	1	1	1	3	0	2	1	1	0	NA	NA
sp|Q9BZ72|PITM2_HUMAN	PITPNM2	PITM2_HUMAN Membrane-associated phosphatidylinositol transfer protein 2	1104	PITM2_HUMAN	Q9BZ72	0	0	0	0	0	0	0	3	0	0	1	3	2	2	0	0	0	0	0	0	0	0	1	0	0	0	0	0	1	0	0	1	0	2	1	2	2	1	0	3	1	1	NA	NA
sp|Q6NXE6|ARMC6_HUMAN	ARMC6	ARMC6_HUMAN Armadillo repeat-containing protein 6	1106	ARMC6_HUMAN	Q6NXE6	9	21	14	18	12	8	20	14	6	9	7	11	9	11	10	10	9	11	17	20	18	14	11	20	15	18	16	14	13	13	16	16	18	15	13	8	7	14	12	15	6	24	0.684032	0.0361894
sp|P53041|PPP5_HUMAN	PPP5C	PPP5_HUMAN Serine/threonine-protein phosphatase 5	1107	PPP5_HUMAN	P53041	26	31	39	48	26	21	26	34	18	30	24	23	17	18	21	24	21	20	28	22	18	20	12	21	18	14	25	13	19	12	29	37	17	12	22	18	17	18	23	28	21	29	0.195608	0.130686
sp|Q5VT06|CE350_HUMAN	CEP350	CE350_HUMAN Centrosome-associated protein 350	1109	CE350_HUMAN	Q5VT06	10	6	8	10	4	4	9	11	3	2	20	14	8	9	13	12	6	2	21	12	11	4	10	21	20	11	15	6	4	2	22	4	10	10	10	19	13	4	15	23	11	26	0.230891	0.0571495
sp|O60610|DIAP1_HUMAN	DIAPH1	DIAP1_HUMAN Protein diaphanous homolog 1	1109	DIAP1_HUMAN	O60610	58	69	81	91	64	52	56	74	42	46	44	48	34	29	32	51	24	35	62	44	56	51	44	46	26	39	37	28	35	30	64	64	43	41	41	37	48	27	52	52	35	46	0.251742	0.0686234
sp|Q8IUG5|MY18B_HUMAN	MYO18B	MY18B_HUMAN Unconventional myosin-XVIIIb	1109	MY18B_HUMAN	Q8IUG5	0	1	0	0	1	5	0	1	0	1	2	0	0	0	2	1	2	1	0	0	0	1	0	0	0	0	0	0	1	0	1	0	1	0	0	0	0	0	0	2	1	0	NA	NA
sp|Q9NP92|RT30_HUMAN	MRPS30	RT30_HUMAN 28S ribosomal protein S30, mitochondrial	1109	RT30_HUMAN	Q9NP92	14	7	16	15	14	16	19	26	12	16	14	11	6	11	11	13	12	11	7	7	8	8	11	5	7	5	6	6	6	4	5	10	7	9	6	10	13	4	9	9	9	7	-0.082963	-0.0186497
sp|Q8IZA0|K319L_HUMAN	KIAA0319L	K319L_HUMAN Dyslexia-associated protein KIAA0319-like protein	1110	K319L_HUMAN	Q8IZA0	8	11	9	13	13	7	20	18	9	6	11	9	10	6	9	8	15	10	14	4	5	7	8	6	7	6	5	8	5	10	11	14	6	11	6	10	9	4	12	16	8	6	0.0674091	-0.0907701
sp|Q9UNQ2|DIM1_HUMAN	DIMT1	DIM1_HUMAN Probable dimethyladenosine transferase	1111	DIM1_HUMAN	Q9UNQ2	13	9	13	16	16	8	11	18	16	14	16	6	7	4	10	15	10	9	9	13	10	8	9	11	5	6	3	4	4	5	6	10	10	9	7	11	6	3	3	10	11	8	-0.250639	0.277983
sp|P42765|THIM_HUMAN	ACAA2	THIM_HUMAN 3-ketoacyl-CoA thiolase, mitochondrial	1112	THIM_HUMAN	P42765	29	51	39	52	44	29	32	45	51	56	45	27	47	46	34	40	29	46	48	56	33	40	42	58	33	32	38	41	38	30	50	30	46	31	55	33	43	25	51	31	39	54	0.242741	-0.592268
sp|P78527|PRKDC_HUMAN	PRKDC	PRKDC_HUMAN DNA-dependent protein kinase catalytic subunit	1113	PRKDC_HUMAN	P78527	348	347	356	372	406	323	446	410	337	468	323	331	353	242	271	247	273	281	231	218	222	224	228	183	153	141	159	131	163	139	292	383	195	219	243	303	295	125	242	275	309	258	-0.437916	0.184672
sp|O95831|AIFM1_HUMAN	AIFM1	AIFM1_HUMAN Apoptosis-inducing factor 1, mitochondrial	1114	AIFM1_HUMAN	O95831	52	59	65	64	66	45	67	53	84	78	43	31	55	56	47	44	39	37	25	37	37	34	29	28	30	36	41	42	44	36	48	60	31	31	34	23	27	27	41	37	43	46	0.276327	-0.258963
sp|P18850|ATF6A_HUMAN	ATF6	ATF6A_HUMAN Cyclic AMP-dependent transcription factor ATF-6 alpha	1115	ATF6A_HUMAN	P18850	3	2	2	5	2	3	2	3	1	4	7	9	3	3	5	1	0	0	3	2	0	0	1	2	3	0	0	1	1	1	3	0	1	5	1	7	5	0	6	6	3	2	-0.220569	0.315576
sp|P41222|PTGDS_HUMAN	PTGDS	PTGDS_HUMAN Prostaglandin-H2 D-isomerase	1118	PTGDS_HUMAN	P41222	0	0	0	0	0	0	0	0	0	0	0	0	0	0	0	0	0	0	0	0	0	0	0	0	1	0	0	0	0	0	1	0	0	1	2	0	0	0	0	0	0	0	NA	NA
sp|O95396|MOCS3_HUMAN	MOCS3	MOCS3_HUMAN Adenylyltransferase and sulfurtransferase MOCS3	1119	MOCS3_HUMAN	O95396	13	12	13	17	11	11	12	11	5	11	8	6	7	5	6	5	3	8	11	8	9	8	6	10	9	12	10	6	8	4	8	13	10	7	14	7	6	3	13	13	4	14	-0.0117212	-0.0644117
sp|P61201|CSN2_HUMAN	COPS2	CSN2_HUMAN COP9 signalosome complex subunit 2	1120	CSN2_HUMAN	P61201	20	22	18	22	13	20	20	34	19	27	15	15	14	18	25	21	18	17	10	12	10	9	14	9	10	7	9	11	9	6	22	19	11	12	11	10	10	7	14	15	24	22	-0.161265	0.160007
sp|Q68E01-2|INT3_HUMAN	INTS3	INT3_HUMAN Isoform 2 of Integrator complex subunit 3	1121	INT3_HUMAN	Q68E01-2	21	25	24	30	14	19	20	25	15	24	26	20	20	17	22	17	15	16	17	14	17	14	8	13	13	11	12	9	5	6	15	17	13	12	13	20	20	8	19	21	15	10	-0.174373	-0.109741
sp|P52569-3|CTR2_HUMAN	SLC7A2	CTR2_HUMAN Isoform 3 of Low affinity cationic amino acid transporter 2	1122	CTR2_HUMAN	P52569-3	4	2	2	5	8	0	3	0	2	1	1	0	1	1	0	0	2	0	1	1	0	1	5	0	1	0	0	0	0	1	0	1	4	0	4	2	3	0	2	4	3	0	-0.458565	0.228379
sp|P30825|CTR1_HUMAN	SLC7A1	CTR1_HUMAN High affinity cationic amino acid transporter 1	1122	CTR1_HUMAN	P30825	6	6	7	10	5	7	4	7	4	7	5	8	8	7	3	7	5	3	4	6	7	6	5	2	4	5	3	4	4	1	6	5	3	6	5	5	4	4	5	3	4	6	-0.479477	0.434996
sp|Q5SRH9-4|TT39A_HUMAN	TTC39A	TT39A_HUMAN Isoform 4 of Tetratricopeptide repeat protein 39A	1123	TT39A_HUMAN	Q5SRH9-4	1	2	0	3	0	1	1	2	3	1	0	4	0	1	0	2	2	2	0	0	0	0	0	0	0	1	0	0	0	0	0	0	0	0	0	0	3	0	0	0	0	0	0.575271	-0.434401
sp|Q5VTQ0|TT39B_HUMAN	TTC39B	TT39B_HUMAN Tetratricopeptide repeat protein 39B	1124	TT39B_HUMAN	Q5VTQ0	0	0	0	0	0	0	1	1	1	1	5	3	0	1	3	6	1	1	1	0	0	1	0	0	1	0	1	0	0	0	0	0	0	2	0	0	3	0	6	2	1	0	NA	NA
sp|P55084|ECHB_HUMAN	HADHB	ECHB_HUMAN Trifunctional enzyme subunit beta, mitochondrial	1125	ECHB_HUMAN	P55084	71	62	59	59	67	51	69	53	60	75	55	66	57	40	49	45	44	58	42	35	39	45	30	24	21	22	25	26	39	30	70	57	34	44	48	52	50	23	45	57	52	96	-0.164152	0.484933
sp|Q9NQV5|PRD11_HUMAN	PRDM11	PRD11_HUMAN PR domain-containing protein 11	1126	PRD11_HUMAN	Q9NQV5	0	0	0	0	0	0	0	3	0	0	2	0	1	0	0	0	0	0	0	0	2	1	0	1	0	0	0	0	0	0	1	0	0	1	0	0	0	0	0	1	0	1	NA	NA
sp|Q0VDI3|CE028_HUMAN	C5orf28	CE028_HUMAN Transmembrane protein C5orf28	1128	CE028_HUMAN	Q0VDI3	0	0	0	1	1	0	3	0	2	4	0	1	1	0	0	0	1	1	0	1	2	1	0	1	0	0	0	0	1	0	0	1	1	1	1	1	1	0	0	0	1	0	NA	NA
sp|Q9BUE6|ISCA1_HUMAN	ISCA1	ISCA1_HUMAN Iron-sulfur cluster assembly 1 homolog, mitochondrial	1129	ISCA1_HUMAN	Q9BUE6	4	5	9	4	9	4	4	4	8	4	2	3	4	3	2	7	9	1	5	5	4	5	5	2	2	1	1	1	6	4	9	7	6	7	6	1	2	1	4	6	3	8	-0.271484	0.36941
sp|O00231|PSD11_HUMAN	PSMD11	PSD11_HUMAN 26S proteasome non-ATPase regulatory subunit 11	1131	PSD11_HUMAN	O00231	39	38	47	35	26	33	41	40	35	38	25	30	38	23	27	26	31	26	23	22	22	19	16	16	13	13	14	13	11	11	33	32	26	26	19	17	17	7	34	37	27	34	0.0505435	-0.0510804
sp|Q9H6S0|YTDC2_HUMAN	YTHDC2	YTDC2_HUMAN Probable ATP-dependent RNA helicase YTHDC2	1132	YTDC2_HUMAN	Q9H6S0	20	16	17	16	10	9	12	22	4	8	18	15	9	9	7	8	5	9	15	17	15	17	28	14	7	0	3	1	3	9	1	20	10	19	10	11	11	6	14	16	5	3	0.0209331	0.533035
sp|Q9BS40|LXN_HUMAN	LXN	LXN_HUMAN Latexin	1133	LXN_HUMAN	Q9BS40	7	2	4	3	1	2	1	4	2	1	3	6	0	1	0	1	2	2	0	1	5	1	0	3	1	4	0	0	0	0	5	2	1	3	3	0	1	2	1	2	0	1	1.64714	1.17185
sp|Q9BUF5|TBB6_HUMAN	TUBB6	TBB6_HUMAN Tubulin beta-6 chain	1134	TBB6_HUMAN	Q9BUF5	56	68	64	46	38	46	48	39	52	65	15	13	42	46	42	29	34	21	38	35	21	27	35	19	17	22	30	27	21	14	59	68	33	20	36	24	12	22	43	34	39	53	-0.33436	-0.0733679
sp|Q13509|TBB3_HUMAN	TUBB3	TBB3_HUMAN Tubulin beta-3 chain	1134	TBB3_HUMAN	Q13509	186	261	223	158	143	112	170	150	135	126	100	89	167	175	208	153	157	174	85	107	83	76	77	110	73	75	96	86	104	85	155	178	106	122	113	108	79	83	110	90	207	183	0.187161	-0.143889
sp|Q13885|TBB2A_HUMAN	TUBB2A	TBB2A_HUMAN Tubulin beta-2A chain	1134	TBB2A_HUMAN	Q13885	83	94	115	101	68	61	93	82	81	112	39	69	71	82	61	57	45	114	82	97	78	82	71	68	55	50	51	45	51	48	102	87	114	81	155	36	40	48	76	79	41	115	0.144533	-0.194249
sp|Q9BVA1|TBB2B_HUMAN	TUBB2B	TBB2B_HUMAN Tubulin beta-2B chain	1134	TBB2B_HUMAN	Q9BVA1	0	1	2	3	1	3	2	0	3	2	1	2	0	2	1	0	0	2	1	2	3	2	1	2	1	1	3	1	3	1	4	1	2	0	3	2	1	0	0	0	1	2	NA	NA
sp|P07437|TBB5_HUMAN	TUBB	TBB5_HUMAN Tubulin beta chain	1134	TBB5_HUMAN	P07437	7	52	36	32	16	16	34	25	28	34	9	7	8	5	7	7	4	5	28	31	22	28	24	22	17	12	13	9	14	5	29	35	26	58	42	7	3	6	28	29	5	34	0.446214	-0.0941799
sp|P68371|TBB4B_HUMAN	TUBB4B	TBB4B_HUMAN Tubulin beta-4B chain	1134	TBB4B_HUMAN	P68371	49	87	74	60	26	18	31	36	20	49	25	15	48	60	54	45	46	34	30	42	38	49	43	29	13	20	35	21	34	30	33	27	55	36	65	12	8	22	19	17	52	49	-0.0697968	-0.342647
sp|P04350|TBB4A_HUMAN	TUBB4A	TBB4A_HUMAN Tubulin beta-4A chain	1134	TBB4A_HUMAN	P04350	3	2	0	2	2	2	3	1	0	0	1	2	1	2	0	0	0	2	1	2	3	2	2	5	8	2	2	3	2	0	5	5	1	1	3	2	0	1	3	2	0	2	-0.218959	1.72203
sp|Q9H4B7|TBB1_HUMAN	TUBB1	TBB1_HUMAN Tubulin beta-1 chain	1134	TBB1_HUMAN	Q9H4B7	88	48	62	43	60	29	47	44	20	44	27	31	49	34	66	56	34	50	22	30	19	25	13	26	15	20	28	26	22	22	54	51	30	29	22	46	47	25	39	49	29	68	0.121294	-0.216181
sp|Q96C11|FGGY_HUMAN	FGGY	FGGY_HUMAN FGGY carbohydrate kinase domain-containing protein	1135	FGGY_HUMAN	Q96C11	2	2	0	0	0	0	2	1	0	1	0	4	0	1	0	2	0	0	1	2	0	1	0	0	0	0	1	0	1	0	0	1	1	1	2	1	3	0	0	6	1	0	0.370392	-0.0633672
sp|Q9BPU6|DPYL5_HUMAN	DPYSL5	DPYL5_HUMAN Dihydropyrimidinase-related protein 5	1136	DPYL5_HUMAN	Q9BPU6	6	6	12	18	17	23	23	42	10	34	5	5	12	11	3	29	24	3	15	6	8	4	11	7	15	6	7	4	0	3	10	14	5	5	16	11	10	1	23	21	6	12	-0.247054	-0.0962124
sp|Q9BZR8|B2L14_HUMAN	BCL2L14	B2L14_HUMAN Apoptosis facilitator Bcl-2-like protein 14	1137	B2L14_HUMAN	Q9BZR8	0	0	0	0	0	0	0	0	0	2	3	0	0	0	0	0	0	2	0	0	0	0	0	0	0	0	0	4	0	0	0	0	0	0	1	0	1	0	1	0	0	0	NA	NA
sp|O76024|WFS1_HUMAN	WFS1	WFS1_HUMAN Wolframin	1138	WFS1_HUMAN	O76024	20	16	15	19	25	15	20	30	17	20	15	17	13	11	9	12	8	11	12	6	14	11	12	9	9	13	9	12	20	17	7	16	8	9	11	9	14	7	10	10	9	9	-0.432359	-0.308909
sp|P98095-2|FBLN2_HUMAN	FBLN2	FBLN2_HUMAN Isoform 2 of Fibulin-2	1139	FBLN2_HUMAN	P98095-2	6	0	0	0	1	7	3	0	0	0	1	9	22	0	8	25	0	0	0	0	1	9	0	3	0	0	1	0	0	0	2	0	1	0	0	8	3	1	0	5	0	0	-0.23515	-0.896792
sp|Q16363-2|LAMA4_HUMAN	LAMA4	LAMA4_HUMAN Isoform 2 of Laminin subunit alpha-4	1140	LAMA4_HUMAN	Q16363-2	2	20	1	5	5	2	11	2	3	1	3	0	1	3	8	0	4	3	9	4	15	9	4	8	6	0	6	4	0	7	4	8	7	16	19	7	3	10	20	29	3	4	-0.247363	0.595832
sp|Q8N3Y3|LARG2_HUMAN	GYLTL1B	LARG2_HUMAN Glycosyltransferase-like protein LARGE2	1141	LARG2_HUMAN	Q8N3Y3	0	0	0	0	1	2	0	0	0	0	0	0	0	0	0	0	0	0	0	0	0	1	0	0	0	0	0	0	0	0	0	0	0	0	0	0	0	0	0	0	0	0	NA	NA
sp|P17342|ANPRC_HUMAN	NPR3	ANPRC_HUMAN Atrial natriuretic peptide receptor 3	1142	ANPRC_HUMAN	P17342	0	0	0	0	0	1	1	2	0	12	0	0	1	3	0	1	4	0	0	2	0	2	0	2	0	0	2	0	0	0	0	0	0	0	2	0	1	0	0	0	1	0	NA	NA
sp|P54886|P5CS_HUMAN	ALDH18A1	P5CS_HUMAN Delta-1-pyrroline-5-carboxylate synthase	1143	P5CS_HUMAN	P54886	59	88	75	68	61	65	53	66	43	66	50	41	52	53	41	31	29	44	33	45	46	42	35	28	30	34	30	35	32	36	47	62	29	39	41	36	42	25	39	49	42	40	-0.250924	0.0938264
sp|Q8TCT7|SPP2B_HUMAN	SPPL2B	SPP2B_HUMAN Signal peptide peptidase-like 2B	1144	SPP2B_HUMAN	Q8TCT7	0	1	0	3	3	2	1	3	2	2	1	4	1	2	2	2	1	1	1	5	4	5	3	1	0	1	1	1	2	2	0	0	3	4	4	2	0	3	4	3	1	1	NA	NA
sp|Q5H9U9|DDX6L_HUMAN	DDX60L	DDX6L_HUMAN Probable ATP-dependent RNA helicase DDX60-like	1145	DDX6L_HUMAN	Q5H9U9	1	1	1	2	1	1	1	1	3	2	2	6	2	1	2	0	2	1	5	1	1	1	1	3	2	0	0	0	3	1	0	3	0	6	2	3	1	5	5	0	1	0	-0.0697682	-0.185519
sp|Q8IY21|DDX60_HUMAN	DDX60	DDX60_HUMAN Probable ATP-dependent RNA helicase DDX60	1145	DDX60_HUMAN	Q8IY21	6	13	12	6	16	10	16	9	14	15	20	32	22	5	13	0	7	13	13	4	9	8	13	19	12	7	1	0	5	4	3	7	4	25	5	14	10	9	18	13	12	1	-0.688127	-0.484159
sp|Q9HBH0|RHOF_HUMAN	RHOF	RHOF_HUMAN Rho-related GTP-binding protein RhoF	1146	RHOF_HUMAN	Q9HBH0	6	3	8	6	8	2	7	5	1	3	9	8	5	6	5	1	0	5	1	7	7	3	3	4	6	5	2	2	4	3	5	1	5	3	1	4	10	2	2	8	6	5	-1.09818	-0.235136
sp|A1L0T0|ILVBL_HUMAN	ILVBL	ILVBL_HUMAN Acetolactate synthase-like protein	1147	ILVBL_HUMAN	A1L0T0	26	28	19	23	33	26	35	32	25	30	17	12	14	10	13	15	25	14	17	16	13	13	15	12	19	14	12	9	15	12	15	26	12	11	14	10	7	12	14	17	11	9	-0.423913	0.295693
sp|P19440|GGT1_HUMAN	GGT1	GGT1_HUMAN Gamma-glutamyltranspeptidase 1	1148	GGT1_HUMAN	P19440	13	4	0	9	12	0	3	9	10	7	11	11	3	2	3	13	8	3	9	5	7	8	4	8	4	6	0	2	2	7	8	0	7	7	10	6	12	3	12	15	10	11	-0.344558	-1.07756
sp|Q14534|ERG1_HUMAN	SQLE	ERG1_HUMAN Squalene monooxygenase	1149	ERG1_HUMAN	Q14534	10	8	16	9	26	9	8	10	5	8	5	7	4	0	8	5	4	7	5	5	9	2	7	1	10	4	0	2	5	1	1	6	4	8	10	7	11	2	4	5	6	1	-0.235721	1.35863
sp|P02792|FRIL_HUMAN	FTL	FRIL_HUMAN Ferritin light chain	1150	FRIL_HUMAN	P02792	9	9	6	3	7	5	8	5	8	7	8	6	8	9	8	4	7	3	5	4	5	3	7	6	3	3	3	3	6	7	9	6	6	3	12	5	5	6	3	4	7	10	-1.25648	-0.923838
sp|Q02083|NAAA_HUMAN	NAAA	NAAA_HUMAN N-acylethanolamine-hydrolyzing acid amidase	1151	NAAA_HUMAN	Q02083	0	1	0	2	0	0	2	2	0	0	6	2	1	2	3	3	4	1	8	4	3	5	2	2	3	2	2	2	3	1	2	1	3	2	3	6	1	1	4	3	1	2	NA	NA
sp|Q8TDD1-2|DDX54_HUMAN	DDX54	DDX54_HUMAN Isoform 2 of ATP-dependent RNA helicase DDX54	1152	DDX54_HUMAN	Q8TDD1-2	31	36	42	39	43	24	23	49	32	37	28	30	32	21	31	23	28	27	20	29	24	23	21	18	16	21	17	11	19	24	18	45	23	30	23	28	33	19	23	29	25	22	-0.218724	0.0911683
sp|Q9Y2R4|DDX52_HUMAN	DDX52	DDX52_HUMAN Probable ATP-dependent RNA helicase DDX52	1152	DDX52_HUMAN	Q9Y2R4	9	8	9	25	8	8	10	12	18	14	9	7	11	5	11	7	11	9	11	14	12	12	15	9	7	8	6	8	5	4	9	13	12	11	14	12	9	4	8	12	9	8	-0.00688336	0.0930894
sp|Q86UY6|NAA40_HUMAN	NAA40	NAA40_HUMAN N-alpha-acetyltransferase 40	1154	NAA40_HUMAN	Q86UY6	2	5	3	1	2	1	5	4	0	1	1	1	0	0	0	1	1	0	1	5	4	1	2	2	2	3	1	2	1	1	0	2	3	2	2	3	3	1	1	3	0	2	0.264202	-0.209107
sp|Q9HAU5|RENT2_HUMAN	UPF2	RENT2_HUMAN Regulator of nonsense transcripts 2	1155	RENT2_HUMAN	Q9HAU5	20	22	17	22	16	14	19	21	6	13	17	22	15	7	13	14	6	16	17	19	17	13	19	13	7	9	9	7	6	3	15	21	8	13	11	15	13	9	18	20	8	6	0.56339	-0.0826924
sp|Q15459|SF3A1_HUMAN	SF3A1	SF3A1_HUMAN Splicing factor 3A subunit 1	1155	SF3A1_HUMAN	Q15459	67	76	80	70	84	46	85	86	71	74	65	66	87	73	70	51	57	77	47	45	37	46	31	44	38	44	40	32	44	32	99	71	64	32	46	67	49	33	73	85	72	109	0.168093	-0.307287
sp|Q1MSJ5|CSPP1_HUMAN	CSPP1	CSPP1_HUMAN Centrosome and spindle pole-associated protein 1	1155	CSPP1_HUMAN	Q1MSJ5	1	2	4	0	1	1	0	2	0	0	2	1	2	1	1	2	1	0	5	2	1	2	2	6	10	2	3	5	3	1	6	0	5	4	5	4	2	2	7	9	2	4	0.043792	-0.10732
sp|P48728|GCST_HUMAN	AMT	GCST_HUMAN Aminomethyltransferase, mitochondrial	1156	GCST_HUMAN	P48728	0	4	0	5	0	0	0	0	0	0	6	0	0	0	0	4	0	0	0	2	0	0	0	1	0	0	0	0	3	0	0	0	0	0	0	0	2	0	0	0	0	0	NA	NA
sp|Q16891-4|IMMT_HUMAN	IMMT	IMMT_HUMAN Isoform 4 of Mitochondrial inner membrane protein	1157	IMMT_HUMAN	Q16891-4	102	96	123	104	96	92	115	128	100	146	99	80	112	101	88	72	80	69	45	50	63	71	58	56	51	61	67	63	64	73	106	92	52	51	64	73	79	55	56	59	96	97	-0.16552	0.424844
sp|Q16891-2|IMMT_HUMAN	IMMT	IMMT_HUMAN Isoform 2 of Mitochondrial inner membrane protein	1157	IMMT_HUMAN	Q16891-2	4	4	7	5	4	6	6	6	10	7	4	2	6	6	7	6	8	6	3	1	3	3	2	1	2	5	3	2	1	3	8	5	3	2	3	5	5	2	4	4	5	5	0.0531842	0.502418
sp|Q9UQ26|RIMS2_HUMAN	RIMS2	RIMS2_HUMAN Regulating synaptic membrane exocytosis protein 2	1158	RIMS2_HUMAN	Q9UQ26	0	0	0	0	0	0	0	0	0	1	0	0	0	0	0	1	1	0	0	0	0	0	0	0	0	0	0	0	0	0	0	0	0	0	0	1	0	0	0	1	0	1	NA	NA
tr|B4DGU4|B4DGU4_HUMAN	CTNNB1	B4DGU4_HUMAN Catenin beta-1	1159	B4DGU4_HUMAN	B4DGU4	42	55	46	34	52	50	55	66	41	54	43	47	56	43	40	41	33	31	25	19	32	26	29	18	21	26	19	22	21	25	39	44	18	22	27	35	47	18	25	27	39	29	0.632535	0.036505
tr|K7ELP7|K7ELP7_HUMAN	KRT17	K7ELP7_HUMAN Keratin, type I cytoskeletal 17 (Fragment)	1159	K7ELP7_HUMAN	K7ELP7	0	0	0	0	0	0	0	0	0	0	0	0	0	5	0	0	0	0	0	0	1	0	0	1	0	0	0	0	0	0	1	0	0	0	0	0	0	0	0	0	0	0	NA	NA
sp|O60725|ICMT_HUMAN	ICMT	ICMT_HUMAN Protein-S-isoprenylcysteine O-methyltransferase	1160	ICMT_HUMAN	O60725	1	3	2	2	2	3	8	4	2	3	3	4	3	2	2	3	2	5	2	1	2	3	3	2	1	2	1	1	1	1	0	2	1	0	3	3	6	0	2	3	5	1	0.113542	-0.155962
sp|Q8IZ69|TRM2A_HUMAN	TRMT2A	TRM2A_HUMAN tRNA (uracil-5-)-methyltransferase homolog A	1164	TRM2A_HUMAN	Q8IZ69	17	20	11	19	15	11	17	11	9	11	12	16	5	3	13	8	10	7	13	10	6	10	12	8	9	10	13	9	11	9	13	12	8	8	10	8	9	9	16	14	5	13	0.0790591	1.1341
tr|F5GZ08|F5GZ08_HUMAN	APLP1	F5GZ08_HUMAN Amyloid-like protein 1	1164	F5GZ08_HUMAN	F5GZ08	0	0	0	0	0	0	0	0	0	0	0	1	0	1	0	0	6	0	1	1	0	0	0	0	1	0	0	0	0	0	0	0	0	0	1	0	0	0	4	0	0	3	NA	NA
sp|Q96G03|PGM2_HUMAN	PGM2	PGM2_HUMAN Phosphoglucomutase-2	1165	PGM2_HUMAN	Q96G03	33	37	35	36	31	24	25	26	20	26	27	26	13	19	19	24	20	12	28	21	21	17	16	14	15	14	15	11	15	13	35	31	14	14	19	21	23	17	18	23	17	29	0.595311	0.647095
sp|Q6PCE3|PGM2L_HUMAN	PGM2L1	PGM2L_HUMAN Glucose 1,6-bisphosphate synthase	1165	PGM2L_HUMAN	Q6PCE3	11	4	4	8	8	3	7	3	5	10	6	7	6	4	5	13	2	9	5	12	9	11	7	8	4	2	1	1	3	1	0	9	5	10	5	6	8	3	10	16	6	2	2.07085	-0.235637
sp|O14939|PLD2_HUMAN	PLD2	PLD2_HUMAN Phospholipase D2	1166	PLD2_HUMAN	O14939	3	3	1	6	3	2	4	4	5	3	9	6	7	4	3	3	6	5	1	2	2	1	2	4	4	2	1	1	1	2	1	7	1	3	2	4	6	2	3	3	2	1	0.247054	-0.170676
sp|Q13393|PLD1_HUMAN	PLD1	PLD1_HUMAN Phospholipase D1	1166	PLD1_HUMAN	Q13393	13	10	5	10	21	6	16	15	6	16	12	16	16	7	6	4	7	5	7	7	8	13	6	6	5	0	4	1	1	4	9	23	6	8	5	6	10	5	6	6	4	2	-0.638825	-0.251162
sp|Q96DX7|TRI44_HUMAN	TRIM44	TRI44_HUMAN Tripartite motif-containing protein 44	1167	TRI44_HUMAN	Q96DX7	0	1	0	5	1	0	5	0	0	1	0	1	1	0	1	2	0	2	1	1	2	3	1	4	2	2	1	1	1	0	1	3	1	1	2	0	1	0	2	3	0	3	NA	NA
sp|Q9H792|PEAK1_HUMAN	PEAK1	PEAK1_HUMAN Pseudopodium-enriched atypical kinase 1	1169	PEAK1_HUMAN	Q9H792	7	13	3	10	4	8	8	3	2	6	9	8	11	4	9	6	5	11	10	9	6	16	8	22	14	6	10	7	3	5	8	6	6	10	17	3	11	5	8	12	3	10	-0.0442791	0.0579996
sp|O14975|S27A2_HUMAN	SLC27A2	S27A2_HUMAN Very long-chain acyl-CoA synthetase	1170	S27A2_HUMAN	O14975	5	8	3	21	10	8	7	14	12	11	22	16	6	12	5	10	10	5	12	14	9	10	5	6	8	5	5	3	6	0	6	6	6	2	1	9	11	0	14	16	10	7	1.10262	-1.30578
sp|Q9Y2P4|S27A6_HUMAN	SLC27A6	S27A6_HUMAN Long-chain fatty acid transport protein 6	1170	S27A6_HUMAN	Q9Y2P4	0	0	0	0	12	0	0	0	0	2	0	0	0	0	0	0	0	0	0	0	0	0	0	1	0	0	0	0	0	0	0	0	0	0	0	0	2	0	0	0	0	0	NA	NA
sp|P63010-2|AP2B1_HUMAN	AP2B1	AP2B1_HUMAN Isoform 2 of AP-2 complex subunit beta	1171	AP2B1_HUMAN	P63010-2	59	62	65	60	58	45	60	63	54	51	43	54	38	43	45	25	26	38	44	44	47	47	50	44	42	44	39	31	41	32	55	53	39	53	59	30	34	27	41	43	38	52	-0.204106	-0.130276
sp|Q10567|AP1B1_HUMAN	AP1B1	AP1B1_HUMAN AP-1 complex subunit beta-1	1171	AP1B1_HUMAN	Q10567	31	30	28	31	19	21	28	23	27	23	17	13	15	11	14	14	12	13	20	22	20	23	20	12	10	15	11	13	21	11	18	21	12	33	25	12	9	10	21	20	20	22	0.403411	-0.0886921
sp|Q14191|WRN_HUMAN	WRN	WRN_HUMAN Werner syndrome ATP-dependent helicase	1172	WRN_HUMAN	Q14191	3	7	5	14	13	2	6	9	2	9	8	7	6	3	6	5	7	6	8	10	4	11	9	8	5	1	2	2	1	3	6	5	3	5	2	8	13	2	15	15	7	2	-0.506125	-0.396928
sp|Q13315|ATM_HUMAN	ATM	ATM_HUMAN Serine-protein kinase ATM	1174	ATM_HUMAN	Q13315	29	27	19	29	32	14	35	34	21	38	19	35	14	11	22	17	19	17	39	20	19	37	38	17	14	8	7	5	7	5	12	31	14	18	14	16	20	9	28	36	34	6	-0.728022	0.605346
sp|Q9BRZ2|TRI56_HUMAN	TRIM56	TRI56_HUMAN E3 ubiquitin-protein ligase TRIM56	1176	TRI56_HUMAN	Q9BRZ2	19	8	15	22	14	17	15	20	13	7	13	12	19	15	11	17	14	12	17	10	10	9	13	11	13	12	8	14	11	12	21	17	9	9	13	15	16	13	18	14	14	14	0.109726	0.0459273
sp|Q9HC84|MUC5B_HUMAN	MUC5B	MUC5B_HUMAN Mucin-5B	1176	MUC5B_HUMAN	Q9HC84	1	1	1	7	1	0	0	2	59	0	49	39	0	21	0	1	16	7	6	1	0	2	0	1	0	2	1	1	0	0	0	1	0	1	0	1	29	0	1	0	30	0	0.35505	0.0796282
sp|P98088|MUC5A_HUMAN	MUC5AC	MUC5A_HUMAN Mucin-5AC (Fragments)	1176	MUC5A_HUMAN	P98088	0	0	1	29	0	0	0	0	1	2	59	44	0	50	0	0	60	82	31	0	0	0	0	2	0	0	0	13	0	0	0	0	0	0	0	0	19	0	22	0	160	0	NA	NA
sp|Q02817|MUC2_HUMAN	MUC2	MUC2_HUMAN Mucin-2	1176	MUC2_HUMAN	Q02817	0	0	0	3	1	0	0	1	0	3	8	0	0	0	0	16	0	0	35	14	0	0	0	0	0	0	20	0	0	0	0	1	0	0	0	0	0	0	0	0	0	0	NA	NA
sp|Q15834|CC85B_HUMAN	CCDC85B	CC85B_HUMAN Coiled-coil domain-containing protein 85B	1176	CC85B_HUMAN	Q15834	1	2	1	3	3	3	1	0	1	0	3	3	0	2	2	1	0	1	3	2	3	3	5	3	2	5	3	2	1	0	3	0	3	4	4	5	2	1	7	5	0	8	0.257499	0.18959
sp|Q14667|K0100_HUMAN	KIAA0100	K0100_HUMAN UPF0378 protein KIAA0100	1177	K0100_HUMAN	Q14667	3	2	3	7	3	5	6	9	5	6	8	10	12	6	6	1	4	3	5	1	2	10	5	6	4	2	2	0	1	3	1	5	0	2	5	9	4	1	7	7	4	1	-0.179902	-0.0522687
sp|Q9UBT6|POLK_HUMAN	POLK	POLK_HUMAN DNA polymerase kappa	1178	POLK_HUMAN	Q9UBT6	0	0	0	0	4	0	2	2	0	0	2	3	1	2	3	2	0	1	2	2	2	3	3	7	3	3	1	0	0	1	1	3	2	5	3	4	3	0	6	11	3	4	NA	NA
sp|Q15746-6|MYLK_HUMAN	MYLK	MYLK_HUMAN Isoform Del-1790 of Myosin light chain kinase, smooth muscle	1179	MYLK_HUMAN	Q15746-6	50	58	11	11	27	11	6	11	5	4	10	27	31	6	33	14	40	5	12	15	20	38	27	25	38	25	14	16	17	32	35	16	39	44	42	10	29	12	19	23	26	19	-1.01478	-0.709047
sp|Q15746-2|MYLK_HUMAN	MYLK	MYLK_HUMAN Isoform 2 of Myosin light chain kinase, smooth muscle	1179	MYLK_HUMAN	Q15746-2	0	3	0	0	0	0	0	0	0	0	0	0	0	0	0	0	0	0	0	0	0	0	1	0	1	1	0	0	0	0	0	0	0	0	0	0	0	0	1	0	0	0	NA	NA
sp|Q32MK0|MYLK3_HUMAN	MYLK3	MYLK3_HUMAN Myosin light chain kinase 3	1179	MYLK3_HUMAN	Q32MK0	0	0	0	0	0	0	1	0	0	0	0	0	0	0	4	0	0	0	0	0	0	0	0	0	0	0	0	0	0	0	0	1	0	0	0	0	0	0	0	0	0	0	NA	NA
[truncated: 3,174 more rows]
[truncated: 376 more columns]
