# Supplementary material for: Bi-EB: Empirical Bayesian Biclustering for Multi-Omics Data Integration Pattern Identification among Species
Source: Genes (Basel). 2022 Oct 30;13(11):1982. doi: 10.3390/genes13111982 (PMC9690013; doi:10.3390/genes13111982)
Supplement: Supplementary file 1 [file genes-13-01982-s001.zip › Supplementary File S3_2_CCLE_Breast cancer cell line protein.xlsx]

## Sheet: CCLE_protein_quant_normaliz2
Supplement Table 3_2. Breast cancer cell line protein data collection from CCLE (https://sites.broadinstitute.org/ccle/). This quantify the component samples in each mass spectrometer raw file.
The detailed data description refer to : Nusinow DP, Szpyt J, Ghandi M, Rose CM, McDonald ER 3rd, Kalocsay M, Jané-Valbuena J, Gelfand E, Schweppe DK, Jedrychowski M, Golji J, Porter DA, Rejtar T, Wang YK, Kryukov GV, Stegmeier F, Erickson BK, Garraway LA, Sellers WR, Gygi SP. Quantitative Proteomics of the Cancer Cell Line Encyclopedia. Cell. 2020 Jan 23;180(2):387-402.e16. doi: 10.1016/j.cell.2…
Protein_Id	Gene_Symbol	Description	Group_ID	Uniprot	Uniprot_Acc	TenPx01_Peptides	TenPx02_Peptides	TenPx03_Peptides	TenPx04_Peptides	TenPx06_Peptides	TenPx07_Peptides	TenPx08_Peptides	TenPx09_Peptides	TenPx10_Peptides	TenPx11_Peptides	TenPx12_Peptides	TenPx13_Peptides	TenPx16_Peptides	TenPx17_Peptides	TenPx19_Peptides	TenPx20_Peptides	TenPx21_Peptides	TenPx22_Peptides	TenPx27_Peptides	TenPx28_Peptides	TenPx29_Peptides	TenPx33_Peptides	TenPx34_Peptides	TenPx35_Peptides	TenPx36_Peptides	TenPx37_Peptides	TenPx38_Peptides	TenPx39_Peptides	TenPx40_Peptides	TenPx42_Peptides	TenPx23_Peptides	TenPx05_Peptides	TenPx30_Peptides	TenPx31_Peptides	TenPx32_Peptides	TenPx14_Peptides	TenPx15_Peptides	TenPx41_Peptides	TenPx26_Peptides	TenPx25_Peptides	TenPx18_Peptides	TenPx24_Peptides	MDAMB468_BREAST_TenPx01	SH4_SKIN_TenPx01
sp|O75828|CBR3_HUMAN	CBR3	CBR3_HUMAN Carbonyl reductase [NADPH] 3	3729	CBR3_HUMAN	O75828	18	21	15	11	12	13	17	19	9	11	15	10	3	11	6	7	14	7	11	8	7	8	3	11	6	6	10	6	8	5	23	16	5	11	8	5	13	7	6	9	9	22	0.177688	0.388343
sp|P16152|CBR1_HUMAN	CBR1	CBR1_HUMAN Carbonyl reductase [NADPH] 1	3729	CBR1_HUMAN	P16152	50	56	56	40	38	24	37	40	34	33	34	27	21	33	34	24	24	23	22	30	25	25	14	21	18	21	28	26	25	21	38	53	21	28	28	19	19	15	20	22	42	42	0.0369191	0.305053
sp|P05166-2|PCCB_HUMAN	PCCB	PCCB_HUMAN Isoform 2 of Propionyl-CoA carboxylase beta chain, mitochondrial	3730	PCCB_HUMAN	P05166-2	19	21	13	21	21	18	14	30	16	19	21	13	18	19	12	15	17	13	16	8	9	10	6	17	15	18	12	16	12	6	33	17	17	8	13	16	17	11	19	20	11	25	0.324117	0.341633
sp|P49189|AL9A1_HUMAN	ALDH9A1	AL9A1_HUMAN 4-trimethylaminobutyraldehyde dehydrogenase	3731	AL9A1_HUMAN	P49189	46	50	44	49	36	31	54	47	30	42	32	29	37	41	45	32	34	35	28	26	27	26	17	26	23	22	23	24	18	25	34	44	30	25	31	15	24	32	44	35	43	43	0.299155	0.729715
sp|Q969T3|SNX21_HUMAN	SNX21	SNX21_HUMAN Sorting nexin-21	3732	SNX21_HUMAN	Q969T3	3	1	4	3	1	1	3	2	1	0	2	2	1	4	2	1	0	0	4	3	1	1	3	4	1	0	1	0	1	0	2	4	4	2	1	1	1	0	2	4	1	2	-0.312189	-0.166154
sp|Q6UUV7|CRTC3_HUMAN	CRTC3	CRTC3_HUMAN CREB-regulated transcription coactivator 3	3733	CRTC3_HUMAN	Q6UUV7	2	1	0	4	2	1	0	1	0	1	1	1	0	3	3	1	1	2	5	4	5	3	3	3	4	6	4	7	3	2	3	3	2	2	2	2	1	1	3	7	1	7	-0.142295	-0.11897
sp|Q9P0N9|TBCD7_HUMAN	TBC1D7	TBCD7_HUMAN TBC1 domain family member 7	3734	TBCD7_HUMAN	Q9P0N9	4	1	2	3	4	2	0	1	0	1	2	2	0	0	2	0	0	0	3	3	1	0	0	1	1	0	0	0	0	0	0	4	0	2	6	3	0	0	3	5	2	0	-0.0244069	1.46846
sp|O14545|TRAD1_HUMAN	TRAFD1	TRAD1_HUMAN TRAF-type zinc finger domain-containing protein 1	3735	TRAD1_HUMAN	O14545	5	5	7	6	7	5	7	8	2	2	6	5	5	4	6	9	7	8	14	7	6	11	9	6	9	8	10	7	6	5	14	7	8	4	9	8	7	6	9	9	5	13	0.412464	-0.248097
sp|Q16760|DGKD_HUMAN	DGKD	DGKD_HUMAN Diacylglycerol kinase delta	3736	DGKD_HUMAN	Q16760	0	0	1	0	4	0	1	2	0	3	3	1	2	0	4	4	3	1	0	1	1	1	2	2	1	1	0	0	0	0	2	0	0	2	0	3	2	0	2	4	1	0	NA	NA
sp|Q86XP1-2|DGKH_HUMAN	DGKH	DGKH_HUMAN Isoform 2 of Diacylglycerol kinase eta	3736	DGKH_HUMAN	Q86XP1-2	1	1	1	6	1	2	2	1	1	0	2	1	0	0	3	2	3	2	1	2	0	1	0	3	3	0	1	2	1	0	0	1	0	4	2	1	1	1	3	4	2	0	-0.138986	-0.00648214
sp|Q5KSL6|DGKK_HUMAN	DGKK	DGKK_HUMAN Diacylglycerol kinase kappa	3736	DGKK_HUMAN	Q5KSL6	0	0	0	0	2	0	0	0	0	0	0	0	0	0	0	0	0	0	0	0	1	1	1	0	0	0	0	0	0	0	0	0	0	0	0	1	0	1	0	0	0	0	NA	NA
sp|Q8WZ71|TM158_HUMAN	TMEM158	TM158_HUMAN Transmembrane protein 158	3739	TM158_HUMAN	Q8WZ71	0	0	0	0	0	0	0	0	0	0	0	0	0	0	0	0	0	0	0	0	0	0	0	0	0	0	0	0	0	0	0	0	0	1	0	0	0	0	1	0	0	0	NA	NA
sp|Q6ZNJ1|NBEL2_HUMAN	NBEAL2	NBEL2_HUMAN Neurobeachin-like protein 2	3740	NBEL2_HUMAN	Q6ZNJ1	4	4	4	23	7	7	5	13	4	2	9	13	4	2	5	11	4	6	3	3	5	19	3	5	2	2	2	4	1	0	1	3	4	5	0	6	15	1	17	13	5	2	0.160143	-0.152162
sp|P55786|PSA_HUMAN	NPEPPS	PSA_HUMAN Puromycin-sensitive aminopeptidase	3742	PSA_HUMAN	P55786	56	75	62	83	61	38	72	71	57	58	43	38	38	36	48	35	45	34	32	34	35	35	28	30	24	19	20	20	25	19	40	72	25	33	37	44	26	21	35	30	42	40	-0.364531	0.439836
sp|Q8TEQ8|PIGO_HUMAN	PIGO	PIGO_HUMAN GPI ethanolamine phosphate transferase 3	3743	PIGO_HUMAN	Q8TEQ8	3	1	2	2	7	11	8	12	2	7	8	5	5	2	4	3	3	1	4	5	5	3	2	1	3	2	1	0	1	0	1	4	4	4	5	4	8	2	6	9	7	1	1.71997	-0.208069
sp|Q6IQ23-2|PKHA7_HUMAN	PLEKHA7	PKHA7_HUMAN Isoform 2 of Pleckstrin homology domain-containing family A member 7	3744	PKHA7_HUMAN	Q6IQ23-2	13	15	2	10	7	10	14	16	5	10	19	13	13	15	6	17	13	6	3	7	5	7	10	5	12	13	8	6	10	5	6	5	9	9	8	11	16	5	11	10	6	10	0.171333	-0.550287
tr|E9PKC0|E9PKC0_HUMAN	PLEKHA7	E9PKC0_HUMAN Pleckstrin homology domain-containing family A member 7	3744	E9PKC0_HUMAN	E9PKC0	0	0	0	0	0	0	0	0	0	1	3	0	0	0	0	0	0	0	0	0	0	0	0	0	0	2	0	0	1	0	0	0	0	0	0	0	0	0	0	2	0	0	NA	NA
sp|P54922|ADPRH_HUMAN	ADPRH	ADPRH_HUMAN [Protein ADP-ribosylarginine] hydrolase	3745	ADPRH_HUMAN	P54922	1	2	1	0	0	1	0	1	0	1	1	3	0	1	1	0	0	0	1	0	2	1	2	3	2	0	0	0	0	0	0	3	0	1	1	0	1	1	1	3	1	2	-0.378163	-0.36875
sp|O15085-2|ARHGB_HUMAN	ARHGEF11	ARHGB_HUMAN Isoform 2 of Rho guanine nucleotide exchange factor 11	3746	ARHGB_HUMAN	O15085-2	12	8	13	13	6	11	16	12	10	8	13	10	2	4	4	7	6	4	12	6	14	9	9	11	16	7	7	2	4	3	8	18	13	17	9	13	10	6	8	16	6	3	-0.0527956	0.248067
sp|Q9ULU8-2|CAPS1_HUMAN	CADPS	CAPS1_HUMAN Isoform 2 of Calcium-dependent secretion activator 1	3747	CAPS1_HUMAN	Q9ULU8-2	0	4	1	2	1	2	2	11	1	3	2	2	2	0	6	5	5	1	3	2	2	6	4	3	0	0	0	3	0	1	0	2	2	2	4	1	7	2	3	3	0	0	NA	NA
sp|Q86UW7-2|CAPS2_HUMAN	CADPS2	CAPS2_HUMAN Isoform 2 of Calcium-dependent secretion activator 2	3747	CAPS2_HUMAN	Q86UW7-2	0	0	1	0	0	0	0	1	0	1	1	6	0	0	0	7	8	0	0	0	0	0	0	0	0	0	0	0	0	0	0	1	0	0	3	0	5	0	1	4	0	0	NA	NA
tr|H7C4P2|H7C4P2_HUMAN	CADPS	H7C4P2_HUMAN Calcium-dependent secretion activator 1 (Fragment)	3747	H7C4P2_HUMAN	H7C4P2	0	0	0	0	1	0	0	0	0	0	0	0	0	0	0	1	0	0	0	0	0	0	0	1	0	0	0	0	0	0	0	0	0	0	0	0	0	0	0	0	0	0	NA	NA
sp|Q9Y2J8|PADI2_HUMAN	PADI2	PADI2_HUMAN Protein-arginine deiminase type-2	3748	PADI2_HUMAN	Q9Y2J8	19	2	0	0	2	0	3	0	1	7	3	7	4	1	11	3	4	4	1	1	0	0	2	2	3	2	2	6	0	2	1	0	0	0	0	0	2	2	7	9	2	2	3.1215	-0.656824
sp|Q6ZRP7|QSOX2_HUMAN	QSOX2	QSOX2_HUMAN Sulfhydryl oxidase 2	3749	QSOX2_HUMAN	Q6ZRP7	20	14	20	23	17	15	17	17	13	14	19	18	12	18	14	14	20	19	16	13	11	12	14	15	14	16	16	9	18	12	21	23	17	10	14	13	11	8	13	18	16	14	-0.645559	0.0784908
sp|P14902|I23O1_HUMAN	IDO1	I23O1_HUMAN Indoleamine 2,3-dioxygenase 1	3750	I23O1_HUMAN	P14902	0	0	0	0	0	4	0	0	0	0	0	0	0	0	0	0	0	1	0	0	0	0	0	0	0	0	0	0	0	0	0	0	0	0	0	0	0	0	0	0	0	0	NA	NA
sp|Q9P2P1|NYNRI_HUMAN	NYNRIN	NYNRI_HUMAN Protein NYNRIN	3751	NYNRI_HUMAN	Q9P2P1	0	0	0	0	1	0	0	0	0	0	0	2	0	0	0	1	0	0	0	0	0	0	0	0	0	0	0	0	0	0	0	0	0	0	0	0	0	0	0	0	1	0	NA	NA
sp|P32004|L1CAM_HUMAN	L1CAM	L1CAM_HUMAN Neural cell adhesion molecule L1	3752	L1CAM_HUMAN	P32004	33	42	33	9	33	39	47	13	16	35	24	24	46	37	20	14	22	24	23	18	19	31	30	23	28	27	15	17	27	21	73	29	16	13	23	17	24	31	16	22	22	57	-1.15352	-0.790451
sp|P32004-2|L1CAM_HUMAN	L1CAM	L1CAM_HUMAN Isoform 2 of Neural cell adhesion molecule L1	3752	L1CAM_HUMAN	P32004-2	0	0	0	0	0	0	0	0	0	0	0	0	2	0	0	0	0	0	0	0	0	2	0	0	1	0	0	1	0	0	1	0	0	1	1	0	0	0	0	0	0	2	NA	NA
sp|P13196|HEM1_HUMAN	ALAS1	HEM1_HUMAN 5-aminolevulinate synthase, nonspecific, mitochondrial	3753	HEM1_HUMAN	P13196	5	7	8	8	11	5	3	11	1	1	10	12	4	7	9	6	7	3	7	10	9	11	8	11	11	5	4	5	9	3	7	7	8	10	4	7	5	8	8	9	13	8	0.231441	-0.132686
tr|E7ENX6|E7ENX6_HUMAN	LRFN4	E7ENX6_HUMAN Leucine-rich repeat and fibronectin type-III domain-containing protein 4	3754	E7ENX6_HUMAN	E7ENX6	0	1	0	0	0	0	0	0	0	0	0	0	0	1	0	0	0	0	1	1	0	0	1	2	1	0	0	0	0	0	1	0	1	0	0	2	0	1	1	1	0	1	NA	NA
sp|Q9ULH4|LRFN2_HUMAN	LRFN2	LRFN2_HUMAN Leucine-rich repeat and fibronectin type-III domain-containing protein 2	3754	LRFN2_HUMAN	Q9ULH4	0	0	0	0	0	0	0	0	0	0	0	0	0	0	1	0	0	0	0	0	0	0	0	0	0	0	0	0	0	0	0	0	0	0	0	0	0	0	1	0	0	0	NA	NA
sp|Q14435|GALT3_HUMAN	GALNT3	GALT3_HUMAN Polypeptide N-acetylgalactosaminyltransferase 3	3755	GALT3_HUMAN	Q14435	13	5	10	19	15	13	24	25	15	22	23	21	16	12	10	15	13	11	2	6	9	13	5	8	9	8	3	3	5	4	7	16	6	8	7	16	13	5	15	10	10	5	2.13678	-0.425339
sp|Q8NCL4|GALT6_HUMAN	GALNT6	GALT6_HUMAN Polypeptide N-acetylgalactosaminyltransferase 6	3755	GALT6_HUMAN	Q8NCL4	2	1	4	11	5	5	3	10	14	9	8	6	4	6	6	9	6	6	3	0	4	3	3	2	3	5	0	0	4	1	2	3	0	3	0	4	6	1	4	1	8	1	-0.200926	-0.47128
sp|Q9P2J9|PDP2_HUMAN	PDP2	PDP2_HUMAN [Pyruvate dehydrogenase [acetyl-transferring]]-phosphatase 2, mitochondrial	3756	PDP2_HUMAN	Q9P2J9	0	2	0	0	0	3	1	1	1	0	0	1	0	0	1	1	0	0	0	3	3	1	1	1	0	1	0	1	1	3	1	1	1	3	2	1	0	0	2	2	1	0	NA	NA
sp|Q92624|APBP2_HUMAN	APPBP2	APBP2_HUMAN Amyloid protein-binding protein 2	3758	APBP2_HUMAN	Q92624	0	3	0	0	0	0	2	1	0	0	0	1	0	0	3	1	0	1	2	2	1	1	0	0	0	0	0	0	0	0	1	2	0	1	0	0	0	0	1	1	0	0	NA	NA
sp|P0CG37|CFC1_HUMAN	CFC1	CFC1_HUMAN Cryptic protein	3759	CFC1_HUMAN	P0CG37	0	0	0	0	0	0	0	0	0	0	0	0	0	0	0	0	0	0	0	0	0	0	0	0	0	0	0	0	0	0	0	0	0	0	0	0	0	0	0	0	0	5	NA	NA
sp|O60927|PP1RB_HUMAN	PPP1R11	PP1RB_HUMAN Protein phosphatase 1 regulatory subunit 11	3760	PP1RB_HUMAN	O60927	2	1	1	3	0	1	3	5	0	3	3	4	1	5	3	1	2	5	3	2	2	5	7	4	2	2	6	2	6	1	6	2	3	4	4	3	2	1	7	9	4	8	0.429144	0.257235
sp|Q13363|CTBP1_HUMAN	CTBP1	CTBP1_HUMAN C-terminal-binding protein 1	3761	CTBP1_HUMAN	Q13363	9	14	8	11	14	7	10	19	10	11	10	10	7	5	9	8	7	10	8	5	5	6	6	6	6	4	6	11	6	4	14	7	6	4	6	8	7	8	7	7	10	15	-0.0571045	0.0391811
sp|P56545|CTBP2_HUMAN	CTBP2	CTBP2_HUMAN C-terminal-binding protein 2	3761	CTBP2_HUMAN	P56545	27	21	22	24	19	19	21	22	25	21	17	25	18	24	18	17	21	21	19	11	11	18	10	16	15	15	10	8	18	14	20	20	14	17	17	15	17	14	16	13	17	25	-0.163777	0.10143
sp|Q96FW1|OTUB1_HUMAN	OTUB1	OTUB1_HUMAN Ubiquitin thioesterase OTUB1	3762	OTUB1_HUMAN	Q96FW1	18	23	22	20	22	13	23	17	14	16	11	9	15	16	12	13	13	9	10	12	11	13	11	13	11	15	14	14	11	10	18	13	11	16	15	11	11	6	12	12	10	15	0.393172	0.318123
sp|Q5VUA4|ZN318_HUMAN	ZNF318	ZN318_HUMAN Zinc finger protein 318	3763	ZN318_HUMAN	Q5VUA4	13	24	16	25	30	9	18	18	10	18	21	28	30	29	15	24	27	18	31	38	36	24	19	37	38	39	28	28	36	18	48	13	38	25	24	38	17	18	32	36	19	56	0.216019	0.216995
sp|Q9H479|FN3K_HUMAN	FN3K	FN3K_HUMAN Fructosamine-3-kinase	3765	FN3K_HUMAN	Q9H479	3	6	2	8	5	10	10	9	4	8	5	4	2	2	5	3	2	3	2	4	5	6	3	2	3	2	2	1	1	1	2	7	3	1	1	2	3	1	2	9	4	5	0.804338	1.64239
sp|Q7L3S4|ZN771_HUMAN	ZNF771	ZN771_HUMAN Zinc finger protein 771	3766	ZN771_HUMAN	Q7L3S4	0	0	0	1	2	0	1	4	0	2	0	2	1	0	0	1	1	2	0	1	0	1	0	0	1	0	0	0	0	0	1	0	2	4	1	1	1	1	2	4	0	1	NA	NA
sp|Q9Y5L3|ENTP2_HUMAN	ENTPD2	ENTP2_HUMAN Ectonucleoside triphosphate diphosphohydrolase 2	3767	ENTP2_HUMAN	Q9Y5L3	0	0	0	2	0	2	0	0	0	0	5	0	1	1	0	0	2	1	1	0	0	1	0	0	1	0	0	0	0	1	0	0	1	0	0	0	1	0	1	0	0	0	NA	NA
tr|J3KPV7|J3KPV7_HUMAN	MPST	J3KPV7_HUMAN 3-mercaptopyruvate sulfurtransferase	3768	J3KPV7_HUMAN	J3KPV7	9	10	9	14	14	14	13	14	13	12	11	10	8	11	13	9	5	9	13	9	9	7	9	11	7	16	12	17	12	9	15	11	11	6	10	10	9	7	10	9	11	14	0.14368	1.00005
tr|F5H603|F5H603_HUMAN	NSMF	F5H603_HUMAN NMDA receptor synaptonuclear-signaling and neuronal migration factor	3769	F5H603_HUMAN	F5H603	0	0	0	0	0	0	1	0	0	0	0	0	0	0	0	0	0	0	0	0	0	0	0	0	0	0	0	0	0	0	0	0	0	0	0	1	1	0	0	1	0	0	NA	NA
sp|Q96QD8|S38A2_HUMAN	SLC38A2	S38A2_HUMAN Sodium-coupled neutral amino acid transporter 2	3773	S38A2_HUMAN	Q96QD8	5	9	6	6	7	9	5	11	6	6	8	8	7	4	4	6	5	3	3	3	3	1	4	1	2	1	0	1	2	3	3	3	2	2	2	4	6	4	2	4	4	2	-0.0899361	0.82597
sp|Q8WUX1|S38A5_HUMAN	SLC38A5	S38A5_HUMAN Sodium-coupled neutral amino acid transporter 5	3775	S38A5_HUMAN	Q8WUX1	0	0	3	8	0	3	1	1	1	0	3	1	0	4	0	0	0	0	2	2	1	1	0	2	2	2	2	0	1	2	4	0	4	1	2	1	1	0	2	2	2	2	NA	NA
sp|Q9NW07|ZN358_HUMAN	ZNF358	ZN358_HUMAN Zinc finger protein 358	3777	ZN358_HUMAN	Q9NW07	0	0	0	0	0	0	0	0	0	0	0	0	0	0	0	0	0	0	0	0	0	3	0	0	0	2	1	0	1	0	0	0	0	1	1	0	0	0	0	1	1	1	NA	NA
sp|Q9BQ24-2|ZFY21_HUMAN	ZFYVE21	ZFY21_HUMAN Isoform 2 of Zinc finger FYVE domain-containing protein 21	3780	ZFY21_HUMAN	Q9BQ24-2	3	4	3	4	2	0	3	3	1	4	2	0	4	1	2	2	1	2	0	2	1	1	2	2	1	1	0	1	3	0	0	2	1	1	0	2	2	0	5	4	1	0	0.119879	0.231778
sp|Q13620|CUL4B_HUMAN	CUL4B	CUL4B_HUMAN Cullin-4B	3781	CUL4B_HUMAN	Q13620	47	55	46	45	43	49	46	59	41	47	29	37	23	23	32	38	37	30	29	32	28	28	25	23	24	23	24	18	21	16	32	58	28	29	26	31	36	23	40	32	29	31	0.076702	-0.442987
sp|Q13619|CUL4A_HUMAN	CUL4A	CUL4A_HUMAN Cullin-4A	3781	CUL4A_HUMAN	Q13619	28	25	21	25	26	18	24	27	15	21	22	19	13	10	15	11	8	17	18	14	15	15	14	12	9	10	8	5	8	5	27	22	13	23	18	17	18	6	21	27	13	21	0.537744	-0.0374693
sp|Q9BTV5|FSD1_HUMAN	FSD1	FSD1_HUMAN Fibronectin type III and SPRY domain-containing protein 1	3782	FSD1_HUMAN	Q9BTV5	2	3	1	2	7	6	2	0	0	1	4	3	2	1	1	6	2	0	5	4	0	0	4	2	5	0	3	2	0	3	0	1	0	2	1	6	0	1	5	5	1	3	-0.140638	-0.125975
sp|P98082|DAB2_HUMAN	DAB2	DAB2_HUMAN Disabled homolog 2	3784	DAB2_HUMAN	P98082	30	21	7	24	11	12	17	13	6	15	9	9	13	15	13	16	17	9	14	13	8	22	12	17	12	11	10	13	24	9	40	31	12	15	22	10	13	12	10	17	9	20	-0.895244	0.230144
sp|Q96CD2|COAC_HUMAN	PPCDC	COAC_HUMAN Phosphopantothenoylcysteine decarboxylase	3785	COAC_HUMAN	Q96CD2	2	3	1	3	1	0	4	4	1	2	0	0	0	3	1	3	3	2	1	5	4	3	2	6	6	5	5	6	7	1	10	4	5	0	3	0	0	2	4	3	2	6	0.36915	-0.0558276
sp|P84103|SRSF3_HUMAN	SRSF3	SRSF3_HUMAN Serine/arginine-rich splicing factor 3	3786	SRSF3_HUMAN	P84103	15	25	22	30	25	22	32	35	25	34	43	41	43	43	38	35	35	36	19	14	17	18	14	14	15	20	19	17	23	18	37	24	14	14	15	38	38	12	17	30	41	46	0.295979	-0.407098
sp|Q16629|SRSF7_HUMAN	SRSF7	SRSF7_HUMAN Serine/arginine-rich splicing factor 7	3786	SRSF7_HUMAN	Q16629	18	23	22	25	23	27	27	33	18	26	37	40	42	28	32	29	30	28	20	11	17	14	9	20	18	16	13	17	14	18	27	20	12	14	17	38	34	9	17	15	41	36	0.292902	-0.228931
sp|Q9BPX5|ARP5L_HUMAN	ARPC5L	ARP5L_HUMAN Actin-related protein 2/3 complex subunit 5-like protein	3787	ARP5L_HUMAN	Q9BPX5	16	22	27	20	11	7	13	15	18	16	15	12	10	9	16	13	9	19	13	9	12	10	10	12	13	9	7	14	12	8	16	14	10	7	8	8	9	11	10	11	14	20	-0.0278294	0.0126658
sp|O15511|ARPC5_HUMAN	ARPC5	ARPC5_HUMAN Actin-related protein 2/3 complex subunit 5	3787	ARPC5_HUMAN	O15511	22	29	23	19	19	11	20	23	19	21	16	20	18	27	24	15	12	19	14	12	12	8	9	17	12	10	10	10	9	11	27	22	12	17	7	15	17	12	12	12	22	36	-0.0492968	0.223776
sp|P51810|GP143_HUMAN	GPR143	GP143_HUMAN G-protein coupled receptor 143	3789	GP143_HUMAN	P51810	5	1	0	4	6	0	6	5	0	5	0	0	1	0	0	0	0	5	0	0	0	5	0	0	0	0	0	0	0	0	1	5	3	0	0	5	0	0	0	0	0	0	-0.221144	3.97819
sp|O14807|RASM_HUMAN	MRAS	RASM_HUMAN Ras-related protein M-Ras	3790	RASM_HUMAN	O14807	1	0	0	0	0	0	1	0	0	0	0	0	0	0	0	0	0	0	0	0	0	2	4	1	0	0	0	0	0	0	0	0	0	2	0	0	1	0	3	3	0	0	0.129771	0.420197
sp|Q13508|NAR3_HUMAN	ART3	NAR3_HUMAN Ecto-ADP-ribosyltransferase 3	3791	NAR3_HUMAN	Q13508	0	0	0	0	0	0	0	0	0	0	0	0	0	0	0	0	0	0	0	0	0	0	0	0	0	0	0	0	0	0	0	8	0	0	0	0	0	0	0	0	0	0	NA	NA
sp|Q9P1Z0|ZBTB4_HUMAN	ZBTB4	ZBTB4_HUMAN Zinc finger and BTB domain-containing protein 4	3792	ZBTB4_HUMAN	Q9P1Z0	1	0	0	2	2	1	0	0	2	1	3	3	3	0	3	2	3	1	2	0	0	0	1	2	2	4	0	5	0	1	2	1	0	0	0	1	3	0	0	4	0	2	-0.0149538	-0.279104
sp|Q8NAP3|ZBT38_HUMAN	ZBTB38	ZBT38_HUMAN Zinc finger and BTB domain-containing protein 38	3792	ZBT38_HUMAN	Q8NAP3	3	5	2	5	4	3	1	2	11	8	3	6	4	3	2	5	2	1	3	1	2	9	9	10	1	0	0	1	0	1	1	3	4	10	6	1	2	1	11	4	1	0	-0.38851	0.261871
sp|O75191|XYLB_HUMAN	XYLB	XYLB_HUMAN Xylulose kinase	3793	XYLB_HUMAN	O75191	5	9	9	5	7	3	8	8	1	3	2	3	2	4	3	2	3	4	6	4	3	4	3	6	3	4	2	3	3	5	4	10	8	4	10	3	5	3	4	6	0	3	-0.14404	0.276364
sp|Q15738|NSDHL_HUMAN	NSDHL	NSDHL_HUMAN Sterol-4-alpha-carboxylate 3-dehydrogenase, decarboxylating	3794	NSDHL_HUMAN	Q15738	24	29	25	27	27	23	32	22	23	32	21	24	24	26	25	21	20	22	14	15	16	17	16	21	18	18	12	15	19	13	19	29	16	12	19	18	19	17	14	18	24	23	1.51417	0.552735
sp|P42695|CNDD3_HUMAN	NCAPD3	CNDD3_HUMAN Condensin-2 complex subunit D3	3795	CNDD3_HUMAN	P42695	12	11	12	20	17	16	15	23	5	10	14	16	8	9	12	20	12	8	11	10	6	7	12	11	7	6	6	4	3	3	9	11	4	12	6	15	7	6	16	19	11	3	-0.0763092	-0.473214
sp|Q96S52-2|PIGS_HUMAN	PIGS	PIGS_HUMAN Isoform 2 of GPI transamidase component PIG-S	3795	PIGS_HUMAN	Q96S52-2	11	16	12	17	14	17	18	19	18	19	11	8	13	12	13	9	12	6	9	6	8	7	6	5	3	4	3	3	2	4	12	21	6	4	6	8	9	5	12	13	9	11	-0.303075	0.165802
sp|Q9UIG0|BAZ1B_HUMAN	BAZ1B	BAZ1B_HUMAN Tyrosine-protein kinase BAZ1B	3796	BAZ1B_HUMAN	Q9UIG0	81	62	74	83	71	55	84	92	73	104	65	81	49	38	49	58	71	64	43	42	46	47	46	37	32	36	33	31	33	22	53	74	42	49	52	53	41	19	47	61	40	46	-0.487669	0.289058
sp|P49336|CDK8_HUMAN	CDK8	CDK8_HUMAN Cyclin-dependent kinase 8	3797	CDK8_HUMAN	P49336	2	2	2	3	2	2	2	3	1	2	2	3	3	0	1	2	2	0	2	1	0	2	5	1	2	0	4	2	0	1	3	1	1	3	1	1	3	0	3	4	1	1	0.000803984	-0.0520981
sp|Q9BWU1|CDK19_HUMAN	CDK19	CDK19_HUMAN Cyclin-dependent kinase 19	3797	CDK19_HUMAN	Q9BWU1	3	7	0	4	4	5	6	4	3	3	3	4	3	4	3	3	6	0	2	5	6	4	4	9	5	3	3	1	1	2	5	5	5	4	7	4	3	2	5	6	2	3	0.690082	-0.471038
sp|P17987|TCPA_HUMAN	TCP1	TCPA_HUMAN T-complex protein 1 subunit alpha	3798	TCPA_HUMAN	P17987	82	92	107	91	82	59	79	89	61	76	47	38	57	55	71	47	44	45	43	37	39	49	47	45	32	35	34	32	38	31	66	68	31	41	37	33	30	32	41	39	60	57	0.142969	-0.801763
sp|O95864|FADS2_HUMAN	FADS2	FADS2_HUMAN Fatty acid desaturase 2	3799	FADS2_HUMAN	O95864	7	6	10	5	11	6	12	8	5	9	7	3	4	3	5	3	4	3	4	4	5	4	4	2	3	3	1	0	2	3	6	7	4	5	4	1	3	1	3	3	4	9	-1.93615	-2.64648
sp|Q9Y5Q0|FADS3_HUMAN	FADS3	FADS3_HUMAN Fatty acid desaturase 3	3799	FADS3_HUMAN	Q9Y5Q0	4	3	1	2	2	5	1	1	1	2	2	0	0	0	0	1	0	1	1	1	1	1	4	1	0	2	0	0	2	0	2	1	1	4	3	2	0	1	1	3	1	1	-0.897573	-0.0577761
sp|O60427|FADS1_HUMAN	FADS1	FADS1_HUMAN Fatty acid desaturase 1	3799	FADS1_HUMAN	O60427	5	9	5	12	11	4	9	11	6	6	3	6	4	3	3	2	6	5	5	2	2	2	3	2	3	4	1	2	2	0	4	8	2	4	1	4	2	0	3	9	4	4	-1.44651	0.341866
sp|Q969R2|OSBP2_HUMAN	OSBP2	OSBP2_HUMAN Oxysterol-binding protein 2	3800	OSBP2_HUMAN	Q969R2	0	5	6	4	2	1	6	9	1	7	2	7	0	0	0	2	0	0	2	1	1	1	4	0	0	0	0	0	0	0	1	2	1	3	3	1	3	0	5	3	2	2	NA	NA
sp|P22059|OSBP1_HUMAN	OSBP	OSBP1_HUMAN Oxysterol-binding protein 1	3800	OSBP1_HUMAN	P22059	32	34	29	36	34	24	26	54	25	33	32	18	26	26	27	36	31	23	17	18	16	17	13	18	15	18	13	13	10	14	25	28	15	16	19	16	14	12	18	20	28	25	0.499653	0.118065
sp|Q92966|SNPC3_HUMAN	SNAPC3	SNPC3_HUMAN snRNA-activating protein complex subunit 3	3801	SNPC3_HUMAN	Q92966	0	0	2	2	2	1	1	2	1	1	3	1	1	2	2	2	1	1	3	1	1	5	3	3	1	1	4	0	2	1	1	2	4	3	3	4	3	0	2	2	2	1	NA	NA
sp|O95497|VNN1_HUMAN	VNN1	VNN1_HUMAN Pantetheinase	3802	VNN1_HUMAN	O95497	0	0	3	0	0	0	0	0	0	0	0	0	0	0	0	0	0	0	0	1	9	1	0	3	0	0	0	0	0	0	0	0	3	0	0	0	0	0	0	0	0	0	NA	NA
sp|P21675-9|TAF1_HUMAN	TAF1	TAF1_HUMAN Isoform 2g of Transcription initiation factor TFIID subunit 1	3803	TAF1_HUMAN	P21675-9	9	7	6	17	13	6	8	9	7	10	15	10	14	6	15	10	9	14	10	7	9	13	13	6	10	4	2	3	3	4	2	7	12	8	6	14	13	6	10	17	11	2	-0.261383	-0.310169
sp|Q6P2C8|MED27_HUMAN	MED27	MED27_HUMAN Mediator of RNA polymerase II transcription subunit 27	3804	MED27_HUMAN	Q6P2C8	8	4	6	7	9	2	4	10	1	5	9	3	7	6	5	3	5	5	5	2	3	4	7	4	3	1	2	0	1	2	4	4	4	6	3	5	7	2	5	7	6	4	-0.0322873	-0.475327
sp|Q04609|FOLH1_HUMAN	FOLH1	FOLH1_HUMAN Glutamate carboxypeptidase 2	3805	FOLH1_HUMAN	Q04609	0	0	0	0	0	0	6	1	0	0	3	0	0	0	0	0	9	0	0	0	0	0	0	0	0	0	0	0	0	0	0	0	15	0	0	0	0	0	0	0	0	3	NA	NA
sp|Q9Y3Q0|NALD2_HUMAN	NAALAD2	NALD2_HUMAN N-acetylated-alpha-linked acidic dipeptidase 2	3806	NALD2_HUMAN	Q9Y3Q0	0	0	0	1	0	0	0	1	0	0	0	0	0	0	0	1	1	0	0	0	0	2	0	0	0	0	0	0	0	0	0	0	0	0	0	0	0	0	1	0	0	0	NA	NA
sp|Q9UIJ7|KAD3_HUMAN	AK3	KAD3_HUMAN GTP:AMP phosphotransferase AK3, mitochondrial	3807	KAD3_HUMAN	Q9UIJ7	23	32	23	23	27	21	28	25	28	24	28	29	29	20	21	25	30	23	25	28	24	25	22	22	26	22	23	34	20	21	37	22	22	20	29	20	28	18	31	25	31	41	-1.15799	1.06533
sp|Q9HAB8|PPCS_HUMAN	PPCS	PPCS_HUMAN Phosphopantothenate--cysteine ligase	3809	PPCS_HUMAN	Q9HAB8	15	14	13	19	7	12	14	14	7	8	9	12	6	9	15	9	8	13	7	6	6	7	8	5	5	5	3	3	7	4	10	18	6	6	9	10	14	8	3	5	10	7	1.13604	0.189829
sp|Q9Y6J0|CABIN_HUMAN	CABIN1	CABIN_HUMAN Calcineurin-binding protein cabin-1	3810	CABIN_HUMAN	Q9Y6J0	7	5	4	7	16	12	9	8	5	4	10	16	7	6	13	3	4	3	10	3	9	10	10	13	11	12	7	7	11	2	11	8	6	5	4	12	10	5	10	12	8	8	-0.0835848	-0.258044
sp|Q7Z2K6|ERMP1_HUMAN	ERMP1	ERMP1_HUMAN Endoplasmic reticulum metallopeptidase 1	3811	ERMP1_HUMAN	Q7Z2K6	18	12	15	15	20	25	31	30	26	22	17	19	14	11	16	21	20	19	11	6	10	12	11	5	8	6	8	4	6	4	17	16	9	12	10	10	18	6	16	11	14	15	0.412293	0.230485
sp|Q15029|U5S1_HUMAN	EFTUD2	U5S1_HUMAN 116 kDa U5 small nuclear ribonucleoprotein component	3812	U5S1_HUMAN	Q15029	61	80	74	83	73	45	91	87	62	79	55	56	63	59	58	47	42	60	48	59	57	59	56	38	41	44	49	39	35	34	76	72	58	65	56	48	38	29	47	52	46	80	-0.148603	-0.1921
sp|P13639|EF2_HUMAN	EEF2	EF2_HUMAN Elongation factor 2	3812	EF2_HUMAN	P13639	238	258	290	255	159	151	176	175	140	141	132	129	109	142	155	118	107	201	138	135	124	130	131	108	91	86	117	92	73	70	165	210	150	145	154	127	107	63	141	130	138	172	-0.236549	-0.0695935
sp|P17213|BPI_HUMAN	BPI	BPI_HUMAN Bactericidal permeability-increasing protein	3812	BPI_HUMAN	P17213	0	0	0	0	0	0	0	0	0	0	0	0	0	0	0	0	0	0	3	0	0	0	0	0	0	0	0	0	0	0	0	1	0	0	0	0	0	0	0	0	0	0	NA	NA
sp|Q16656|NRF1_HUMAN	NRF1	NRF1_HUMAN Nuclear respiratory factor 1	3813	NRF1_HUMAN	Q16656	4	9	7	6	9	4	4	6	8	6	9	6	6	2	3	5	1	3	6	9	10	5	6	6	7	5	5	4	1	3	8	9	8	9	7	6	5	1	4	5	3	10	0.0939149	-0.347297
sp|Q9NRG7-2|D39U1_HUMAN	SDR39U1	D39U1_HUMAN Isoform 2 of Epimerase family protein SDR39U1	3814	D39U1_HUMAN	Q9NRG7-2	4	3	2	3	6	6	5	5	4	2	5	4	7	7	5	3	7	3	6	3	3	5	2	5	5	4	4	4	5	3	7	6	6	5	4	4	3	4	6	7	7	9	0.0868401	-0.147271
sp|O14777|NDC80_HUMAN	NDC80	NDC80_HUMAN Kinetochore protein NDC80 homolog	3815	NDC80_HUMAN	O14777	27	22	17	18	14	9	18	13	5	13	14	15	11	12	7	19	15	9	24	14	9	14	18	18	15	17	11	8	13	14	27	13	16	16	14	19	13	6	22	19	10	31	0.475772	-0.599029
sp|A5PLL7|TM189_HUMAN	TMEM189	TM189_HUMAN Transmembrane protein 189	3816	TM189_HUMAN	A5PLL7	3	2	1	1	1	5	5	4	1	4	4	3	2	1	2	0	4	2	2	3	3	2	2	3	4	2	3	2	5	2	5	2	1	2	2	1	1	2	1	3	6	3	-0.276356	-0.399803
sp|Q13404-2|UB2V1_HUMAN	UBE2V1	UB2V1_HUMAN Isoform 2 of Ubiquitin-conjugating enzyme E2 variant 1	3816	UB2V1_HUMAN	Q13404-2	41	27	35	21	25	21	24	26	20	17	21	23	16	26	21	18	18	18	17	17	15	12	12	15	16	14	18	16	15	12	31	26	17	11	15	21	21	14	17	10	18	32	-0.264248	-0.0416869
sp|Q15819|UB2V2_HUMAN	UBE2V2	UB2V2_HUMAN Ubiquitin-conjugating enzyme E2 variant 2	3816	UB2V2_HUMAN	Q15819	9	14	15	12	7	6	9	10	4	6	10	14	5	6	10	7	5	16	13	9	6	8	6	7	10	8	12	11	9	6	10	6	9	6	10	14	7	7	11	9	8	15	0.118744	0.228142
sp|O43752|STX6_HUMAN	STX6	STX6_HUMAN Syntaxin-6	3817	STX6_HUMAN	O43752	6	9	6	13	4	6	7	12	5	6	6	12	7	4	6	2	9	8	3	5	8	6	6	5	5	5	4	1	3	4	9	7	4	8	6	6	7	2	6	6	4	9	-0.17596	0.159319
sp|O60499|STX10_HUMAN	STX10	STX10_HUMAN Syntaxin-10	3817	STX10_HUMAN	O60499	2	5	1	7	9	5	8	5	5	4	7	6	3	2	2	2	1	1	2	5	4	4	2	2	2	1	3	0	4	2	3	6	3	4	3	4	2	1	6	5	1	2	-0.00644628	-0.0458743
sp|O43318|M3K7_HUMAN	MAP3K7	M3K7_HUMAN Mitogen-activated protein kinase kinase kinase 7	3818	M3K7_HUMAN	O43318	13	8	5	10	10	4	8	6	3	5	8	9	8	5	8	9	2	6	10	5	9	5	8	8	6	6	8	6	4	4	12	12	4	5	5	7	9	6	18	20	4	12	0.42242	-0.330949
sp|Q9Y4P3|TBL2_HUMAN	TBL2	TBL2_HUMAN Transducin beta-like protein 2	3819	TBL2_HUMAN	Q9Y4P3	23	22	13	25	32	23	23	42	21	33	26	35	26	24	23	23	23	25	16	17	15	18	22	13	12	11	10	9	11	10	27	27	9	17	13	21	32	17	19	16	24	17	-0.776121	0.395747
sp|Q9NYK5|RM39_HUMAN	MRPL39	RM39_HUMAN 39S ribosomal protein L39, mitochondrial	3820	RM39_HUMAN	Q9NYK5	17	27	26	23	16	20	17	20	14	21	22	20	17	22	17	19	21	18	13	16	13	13	14	13	15	16	14	12	17	8	26	20	13	16	16	19	21	11	14	13	24	25	0.024449	0.0960501
sp|Q8NHP6|MSPD2_HUMAN	MOSPD2	MSPD2_HUMAN Motile sperm domain-containing protein 2	3821	MSPD2_HUMAN	Q8NHP6	12	9	4	15	9	6	15	13	7	11	9	11	4	4	9	4	7	8	9	6	8	3	10	5	8	3	8	6	9	3	9	15	5	9	9	10	8	2	12	14	9	6	-0.404585	1.8976
sp|Q9H1A4|APC1_HUMAN	ANAPC1	APC1_HUMAN Anaphase-promoting complex subunit 1	3822	APC1_HUMAN	Q9H1A4	11	8	12	18	14	17	16	19	9	15	11	15	10	9	11	13	8	10	16	14	13	15	9	18	21	9	6	4	7	7	12	19	9	24	13	10	12	7	16	18	7	7	-0.278229	0.134558
sp|P05388|RLA0_HUMAN	RPLP0	RLA0_HUMAN 60S acidic ribosomal protein P0	3825	RLA0_HUMAN	P05388	38	74	58	58	55	40	59	47	39	58	27	16	27	29	25	29	31	30	34	39	33	36	33	19	22	19	15	14	26	18	41	57	29	52	45	22	20	21	45	42	26	35	0.185901	0.188649
sp|Q9Y4J8|DTNA_HUMAN	DTNA	DTNA_HUMAN Dystrobrevin alpha	3827	DTNA_HUMAN	Q9Y4J8	1	2	2	4	4	4	5	7	1	12	6	7	5	3	4	4	6	0	2	4	5	5	5	6	4	2	3	0	4	1	3	4	2	5	8	3	2	1	8	4	2	7	0.365877	0.00200697
sp|Q9Y4J8-2|DTNA_HUMAN	DTNA	DTNA_HUMAN Isoform 2 of Dystrobrevin alpha	3827	DTNA_HUMAN	Q9Y4J8-2	0	0	0	0	0	0	1	0	0	0	2	0	0	0	1	1	0	1	0	1	1	0	0	0	1	0	0	1	2	0	0	0	1	0	1	0	0	1	0	1	0	0	NA	NA
sp|O60941|DTNB_HUMAN	DTNB	DTNB_HUMAN Dystrobrevin beta	3827	DTNB_HUMAN	O60941	4	0	0	0	1	0	0	1	1	1	3	4	2	3	1	1	3	1	1	1	0	3	3	3	4	2	1	2	1	2	0	3	1	1	2	1	3	0	1	1	4	1	0.925981	-0.423285
sp|P09211|GSTP1_HUMAN	GSTP1	GSTP1_HUMAN Glutathione S-transferase P	3828	GSTP1_HUMAN	P09211	111	77	89	72	64	47	72	93	64	86	50	20	52	58	28	45	30	58	49	38	45	39	37	75	34	38	45	50	48	33	57	85	48	63	70	30	31	22	45	49	52	107	-1.22993	0.172731
sp|Q5TBC7|B2L15_HUMAN	BCL2L15	B2L15_HUMAN Bcl-2-like protein 15	3830	B2L15_HUMAN	Q5TBC7	0	0	0	8	1	1	0	4	1	0	1	2	3	1	2	1	0	3	1	2	1	1	0	2	1	0	2	0	0	1	0	0	2	0	0	0	3	0	3	0	0	1	NA	NA
sp|Q96MX0|CKLF3_HUMAN	CMTM3	CKLF3_HUMAN CKLF-like MARVEL transmembrane domain-containing protein 3	3831	CKLF3_HUMAN	Q96MX0	1	1	1	0	1	0	0	0	0	0	0	1	0	0	1	0	0	0	1	1	1	2	1	0	0	0	0	0	0	0	1	3	0	2	2	2	2	0	0	2	2	0	-1.04301	-0.320563
sp|O95751|LDOC1_HUMAN	LDOC1	LDOC1_HUMAN Protein LDOC1	3832	LDOC1_HUMAN	O95751	0	0	0	0	2	0	0	1	0	1	0	0	0	0	1	0	0	0	0	0	0	0	1	0	0	0	0	0	0	0	0	0	0	0	0	0	0	0	0	0	0	0	NA	NA
sp|Q9H7Z7|PGES2_HUMAN	PTGES2	PGES2_HUMAN Prostaglandin E synthase 2	3833	PGES2_HUMAN	Q9H7Z7	18	18	28	27	24	20	19	30	20	29	18	13	17	16	12	21	16	12	21	18	13	15	14	16	13	15	20	14	18	18	22	22	17	18	11	12	9	17	22	22	13	19	-0.353936	0.474309
sp|P78344-2|IF4G2_HUMAN	EIF4G2	IF4G2_HUMAN Isoform 2 of Eukaryotic translation initiation factor 4 gamma 2	3834	IF4G2_HUMAN	P78344-2	46	64	73	59	52	40	62	63	44	50	42	39	38	30	37	36	34	35	32	32	32	42	34	27	21	19	25	21	27	21	49	52	32	36	35	32	30	22	48	44	31	51	0.610622	-0.547572
tr|D3DQV9|D3DQV9_HUMAN	EIF4G2	D3DQV9_HUMAN Eukaryotic translation initiation factor 4 gamma 2 (Fragment)	3834	D3DQV9_HUMAN	D3DQV9	5	6	2	4	3	2	1	3	1	1	2	0	3	2	4	2	3	2	2	2	1	2	3	2	0	1	1	1	2	2	2	2	0	2	2	1	1	1	1	1	3	4	0.895639	-0.268871
sp|Q9H3M7|TXNIP_HUMAN	TXNIP	TXNIP_HUMAN Thioredoxin-interacting protein	3836	TXNIP_HUMAN	Q9H3M7	3	3	1	5	3	2	8	11	4	2	5	7	10	5	9	3	6	2	3	7	7	8	7	6	4	9	2	3	2	4	5	0	4	10	6	1	6	5	4	5	6	1	-1.31097	-0.670145
sp|Q9NXG2|THUM1_HUMAN	THUMPD1	THUM1_HUMAN THUMP domain-containing protein 1	3837	THUM1_HUMAN	Q9NXG2	20	25	14	25	15	18	14	25	14	17	18	16	14	13	16	18	14	16	20	11	12	19	10	17	15	10	15	11	13	11	24	21	13	9	8	15	22	14	13	12	16	32	-0.22631	-0.221452
sp|Q8NCD3|HJURP_HUMAN	HJURP	HJURP_HUMAN Holliday junction recognition protein	3838	HJURP_HUMAN	Q8NCD3	7	3	6	8	6	3	9	3	4	3	6	6	3	4	6	6	3	2	8	7	2	10	5	7	4	5	7	3	10	3	6	3	8	4	11	8	7	4	8	7	6	8	0.0120288	-0.27383
sp|Q9NQL2|RRAGD_HUMAN	RRAGD	RRAGD_HUMAN Ras-related GTP-binding protein D	3839	RRAGD_HUMAN	Q9NQL2	11	13	9	7	6	8	7	9	7	6	8	7	6	4	6	7	5	6	5	3	6	6	4	4	5	2	2	1	3	4	7	8	4	5	6	8	10	4	4	7	4	5	0.412964	0.465566
sp|Q9HB90|RRAGC_HUMAN	RRAGC	RRAGC_HUMAN Ras-related GTP-binding protein C	3839	RRAGC_HUMAN	Q9HB90	3	7	3	2	2	1	3	5	2	4	7	6	2	3	2	6	6	2	4	0	1	2	1	2	3	4	0	1	1	1	4	4	2	3	2	1	3	3	6	7	2	2	0.317151	0.107098
sp|Q99435-2|NELL2_HUMAN	NELL2	NELL2_HUMAN Isoform 2 of Protein kinase C-binding protein NELL2	3840	NELL2_HUMAN	Q99435-2	0	0	0	0	0	0	1	0	0	2	0	0	0	0	0	0	0	0	2	0	0	0	0	0	1	0	2	0	0	0	0	0	0	0	4	0	0	0	0	1	0	0	NA	NA
sp|P29372|3MG_HUMAN	MPG	3MG_HUMAN DNA-3-methyladenine glycosylase	3842	3MG_HUMAN	P29372	8	9	9	13	10	10	9	9	3	8	7	11	6	2	7	0	1	4	9	9	7	5	6	3	5	3	2	1	5	2	5	10	5	7	9	7	7	5	6	8	4	9	-0.307025	-0.0950755
sp|Q92729|PTPRU_HUMAN	PTPRU	PTPRU_HUMAN Receptor-type tyrosine-protein phosphatase U	3843	PTPRU_HUMAN	Q92729	0	0	0	1	2	0	1	0	0	0	4	4	0	2	0	0	0	0	0	1	1	2	1	0	2	0	0	0	0	0	1	0	2	2	0	0	0	0	1	1	0	0	NA	NA
sp|Q2M296|MTHSD_HUMAN	MTHFSD	MTHSD_HUMAN Methenyltetrahydrofolate synthase domain-containing protein	3844	MTHSD_HUMAN	Q2M296	0	2	2	12	1	1	6	2	1	1	4	6	1	0	4	2	4	4	4	5	3	7	4	3	7	2	1	1	3	1	4	4	7	6	5	3	4	2	7	5	3	2	NA	NA
sp|Q2M296-3|MTHSD_HUMAN	MTHFSD	MTHSD_HUMAN Isoform 3 of Methenyltetrahydrofolate synthase domain-containing protein	3844	MTHSD_HUMAN	Q2M296-3	1	0	0	0	0	0	1	0	0	0	1	2	0	0	2	0	0	0	1	0	0	2	0	0	0	0	0	0	0	0	0	0	2	0	1	1	0	0	2	2	1	1	-0.724795	-0.173303
sp|P50548|ERF_HUMAN	ERF	ERF_HUMAN ETS domain-containing transcription factor ERF	3845	ERF_HUMAN	P50548	8	6	5	4	4	2	4	2	1	2	6	3	2	4	7	1	0	5	6	4	5	2	1	3	7	8	4	2	3	1	7	5	2	2	3	6	1	1	6	8	1	11	0.0265355	-0.257193
sp|P19419|ELK1_HUMAN	ELK1	ELK1_HUMAN ETS domain-containing protein Elk-1	3845	ELK1_HUMAN	P19419	0	0	0	0	1	2	0	1	0	0	2	2	0	0	0	1	3	0	1	1	1	0	0	1	1	1	0	0	0	2	0	2	2	0	1	2	1	0	3	2	0	1	NA	NA
sp|P41162|ETV3_HUMAN	ETV3	ETV3_HUMAN ETS translocation variant 3	3845	ETV3_HUMAN	P41162	2	2	0	1	2	1	3	2	0	0	3	4	0	0	1	1	0	1	4	3	1	4	1	2	0	1	4	2	1	0	0	0	3	0	4	1	1	1	3	7	1	2	0.162086	-0.0848241
sp|P49207|RL34_HUMAN	RPL34	RL34_HUMAN 60S ribosomal protein L34	3846	RL34_HUMAN	P49207	22	18	26	21	19	22	26	34	21	24	16	17	16	13	26	19	13	23	12	7	9	9	7	7	8	6	6	5	6	3	16	14	8	5	8	12	14	4	13	10	26	16	0.143721	0.0881306
sp|Q96JH7|VCIP1_HUMAN	VCPIP1	VCIP1_HUMAN Deubiquitinating protein VCIP135	3847	VCIP1_HUMAN	Q96JH7	24	27	19	31	30	33	31	40	14	15	14	24	15	8	25	20	19	14	19	25	17	19	13	18	23	13	12	10	16	8	30	38	16	25	22	16	27	18	31	38	18	30	-0.170406	0.298041
sp|Q7Z6G8|ANS1B_HUMAN	ANKS1B	ANS1B_HUMAN Ankyrin repeat and sterile alpha motif domain-containing protein 1B	3848	ANS1B_HUMAN	Q7Z6G8	3	1	0	0	2	0	1	0	0	0	0	1	1	2	1	2	0	2	0	1	1	2	3	2	2	1	2	1	2	1	0	1	0	2	1	0	0	2	2	2	0	1	-0.208559	2.84332
sp|Q92625|ANS1A_HUMAN	ANKS1A	ANS1A_HUMAN Ankyrin repeat and SAM domain-containing protein 1A	3848	ANS1A_HUMAN	Q92625	14	16	7	17	7	4	15	11	5	11	10	14	7	4	3	14	14	11	10	10	14	15	10	4	9	5	7	6	8	4	7	13	12	10	15	7	8	7	14	15	10	17	0.416	2.39702
sp|Q8N554|ZN276_HUMAN	ZNF276	ZN276_HUMAN Zinc finger protein 276	3850	ZN276_HUMAN	Q8N554	1	0	1	0	2	0	1	1	1	2	1	2	2	1	2	2	3	0	2	2	0	2	3	0	0	1	0	0	0	0	0	2	2	1	1	3	3	0	0	4	1	3	0.0520096	-0.0282002
tr|B5MDU6|B5MDU6_HUMAN	C2orf43	B5MDU6_HUMAN UPF0554 protein C2orf43	3851	B5MDU6_HUMAN	B5MDU6	6	6	6	10	7	4	7	7	11	9	5	3	8	7	8	7	5	3	5	6	5	3	5	7	6	3	5	4	8	6	4	13	7	11	9	4	7	2	3	7	7	2	-0.465943	1.01074
sp|Q6ZNA5-2|FRRS1_HUMAN	FRRS1	FRRS1_HUMAN Isoform 2 of Ferric-chelate reductase 1	3852	FRRS1_HUMAN	Q6ZNA5-2	3	0	1	8	4	1	3	1	2	2	0	7	1	1	3	1	4	1	0	3	0	6	4	4	3	3	3	1	2	2	3	1	2	3	1	1	2	2	3	5	0	2	0.298341	-0.0706425
sp|P40123|CAP2_HUMAN	CAP2	CAP2_HUMAN Adenylyl cyclase-associated protein 2	3853	CAP2_HUMAN	P40123	22	26	17	14	16	8	18	18	12	10	6	10	7	9	10	11	9	13	17	9	10	15	13	18	11	5	11	5	9	7	7	19	13	17	13	10	7	6	10	14	8	22	0.234978	-0.0773117
sp|Q01518|CAP1_HUMAN	CAP1	CAP1_HUMAN Adenylyl cyclase-associated protein 1	3853	CAP1_HUMAN	Q01518	55	81	64	73	53	30	66	52	45	53	43	40	29	38	43	55	36	42	47	41	35	43	54	40	30	37	44	40	32	25	63	67	38	67	56	30	38	21	36	38	38	155	0.561718	0.0869913
sp|Q7Z3E5|ARMC9_HUMAN	ARMC9	ARMC9_HUMAN LisH domain-containing protein ARMC9	3854	ARMC9_HUMAN	Q7Z3E5	18	13	6	8	14	6	18	12	5	5	2	3	1	1	1	3	7	3	9	4	2	5	1	2	3	0	1	0	0	3	0	19	4	8	4	12	5	2	6	8	4	3	-0.77359	2.15342
sp|P30305|MPIP2_HUMAN	CDC25B	MPIP2_HUMAN M-phase inducer phosphatase 2	3855	MPIP2_HUMAN	P30305	1	0	2	1	0	1	1	0	0	1	1	1	0	3	0	0	0	0	4	1	0	1	1	7	1	2	4	4	2	5	5	0	0	1	0	1	1	2	2	7	1	2	0.346575	-0.264603
sp|Q8IV08|PLD3_HUMAN	PLD3	PLD3_HUMAN Phospholipase D3	3856	PLD3_HUMAN	Q8IV08	16	10	7	12	12	15	25	10	13	15	13	10	11	7	7	6	15	7	13	8	6	17	9	9	7	6	4	4	5	7	14	7	6	18	10	8	5	7	11	16	12	14	0.0823855	0.0118715
sp|P30414|NKTR_HUMAN	NKTR	NKTR_HUMAN NK-tumor recognition protein	3857	NKTR_HUMAN	P30414	4	12	12	14	12	9	11	13	10	6	9	8	13	18	7	12	13	7	5	5	4	4	3	8	11	8	5	9	6	3	11	11	11	10	6	7	7	4	10	16	11	11	0.111206	-0.745199
sp|O95445|APOM_HUMAN	APOM	APOM_HUMAN Apolipoprotein M	3858	APOM_HUMAN	O95445	0	0	1	1	2	0	1	2	0	1	1	1	1	0	2	0	0	0	3	2	1	2	0	0	1	1	1	1	0	0	0	0	2	1	1	1	2	1	1	2	1	0	NA	NA
sp|P04053|TDT_HUMAN	DNTT	TDT_HUMAN DNA nucleotidylexotransferase	3859	TDT_HUMAN	P04053	0	0	0	0	0	0	0	0	0	0	0	0	1	1	0	0	0	0	0	0	0	0	0	0	0	0	3	0	0	0	0	0	18	0	3	0	0	0	0	0	0	0	NA	NA
sp|P36776|LONM_HUMAN	LONP1	LONM_HUMAN Lon protease homolog, mitochondrial	3860	LONM_HUMAN	P36776	58	70	67	63	59	59	67	73	79	93	63	60	57	55	37	43	42	49	39	39	36	42	42	37	36	29	32	34	32	30	41	66	36	43	43	37	26	23	41	40	45	49	-0.440963	0.458675
sp|Q9H2G4|TSYL2_HUMAN	TSPYL2	TSYL2_HUMAN Testis-specific Y-encoded-like protein 2	3861	TSYL2_HUMAN	Q9H2G4	2	0	0	0	1	0	3	0	0	1	1	1	0	0	0	0	0	0	0	1	2	0	1	0	0	0	0	0	0	0	0	1	1	1	1	1	0	0	1	4	0	0	0.0942414	-0.154396
sp|Q9Y463|DYR1B_HUMAN	DYRK1B	DYR1B_HUMAN Dual specificity tyrosine-phosphorylation-regulated kinase 1B	3862	DYR1B_HUMAN	Q9Y463	0	0	0	0	0	0	1	0	1	1	0	0	0	0	0	0	1	0	0	1	0	1	0	0	1	1	0	0	0	0	0	0	0	1	0	0	0	0	3	1	0	0	NA	NA
sp|Q13627-2|DYR1A_HUMAN	DYRK1A	DYR1A_HUMAN Isoform 1 of Dual specificity tyrosine-phosphorylation-regulated kinase 1A	3862	DYR1A_HUMAN	Q13627-2	5	7	1	8	7	6	4	12	6	2	8	7	3	1	6	5	4	5	8	6	6	5	3	6	4	3	0	0	2	2	3	4	5	6	6	6	5	0	6	11	5	6	0.477924	-0.168285
sp|Q8NBQ5|DHB11_HUMAN	HSD17B11	DHB11_HUMAN Estradiol 17-beta-dehydrogenase 11	3863	DHB11_HUMAN	Q8NBQ5	19	21	15	21	19	11	17	21	12	22	13	14	9	10	9	13	9	5	13	14	13	12	4	10	7	5	9	5	8	7	17	23	8	5	8	9	9	7	11	14	15	16	-1.8976	0.122482
sp|Q86Y97|SV422_HUMAN	SUV420H2	SV422_HUMAN Histone-lysine N-methyltransferase SUV420H2	3864	SV422_HUMAN	Q86Y97	0	1	0	0	1	0	0	0	0	2	0	2	1	0	1	3	1	1	0	1	0	0	1	0	0	0	0	0	0	0	1	1	0	0	0	2	1	0	2	4	0	1	NA	NA
sp|Q9H5U6|ZCHC4_HUMAN	ZCCHC4	ZCHC4_HUMAN Zinc finger CCHC domain-containing protein 4	3865	ZCHC4_HUMAN	Q9H5U6	1	0	0	2	4	1	0	0	0	0	5	3	1	0	2	0	0	1	0	2	0	2	2	0	0	0	0	0	0	0	0	0	1	0	0	3	2	1	3	6	0	1	-0.182479	-0.118752
sp|Q9ULT8|HECD1_HUMAN	HECTD1	HECD1_HUMAN E3 ubiquitin-protein ligase HECTD1	3866	HECD1_HUMAN	Q9ULT8	39	36	31	34	28	25	41	43	5	12	22	21	12	17	16	26	19	12	30	29	23	23	26	27	24	16	16	9	15	19	11	32	18	34	26	16	20	11	32	29	19	16	-0.337465	-0.527398
sp|Q9P2B7|K1430_HUMAN	KIAA1430	K1430_HUMAN UPF0501 protein KIAA1430	3867	K1430_HUMAN	Q9P2B7	0	0	2	0	3	0	0	3	0	0	0	2	2	2	3	1	2	0	2	3	3	0	1	1	2	0	0	4	0	0	2	0	3	2	1	2	2	2	3	4	1	3	NA	NA
sp|Q96BR1|SGK3_HUMAN	SGK3	SGK3_HUMAN Serine/threonine-protein kinase Sgk3	3868	SGK3_HUMAN	Q96BR1	0	0	0	2	0	0	0	0	0	0	1	0	0	0	0	0	0	0	2	2	2	1	0	0	0	0	0	0	0	1	0	2	0	0	1	0	1	0	1	0	0	0	NA	NA
sp|Q86UD0|SAPC2_HUMAN	SAPCD2	SAPC2_HUMAN Suppressor APC domain-containing protein 2	3869	SAPC2_HUMAN	Q86UD0	2	4	4	5	5	6	1	2	0	0	4	5	0	1	2	5	3	1	3	3	3	2	3	10	4	2	3	2	1	0	8	3	7	3	3	6	1	1	5	6	1	12	0.495015	-0.742787
sp|Q96K58|ZN668_HUMAN	ZNF668	ZN668_HUMAN Zinc finger protein 668	3870	ZN668_HUMAN	Q96K58	3	0	1	4	3	1	2	4	1	2	1	6	4	1	2	0	0	0	4	3	2	2	1	2	6	1	0	0	0	3	2	1	0	4	1	6	4	0	5	7	2	2	-0.181261	-0.129712
sp|Q9NP87|DPOLM_HUMAN	POLM	DPOLM_HUMAN DNA-directed DNA/RNA polymerase mu	3871	DPOLM_HUMAN	Q9NP87	1	1	0	0	1	0	0	1	0	1	2	2	0	0	0	1	0	0	2	1	1	4	2	3	2	2	0	1	1	0	1	1	1	1	3	0	0	0	2	1	0	1	-0.659451	0.159059
sp|Q96DZ9|CKLF5_HUMAN	CMTM5	CKLF5_HUMAN CKLF-like MARVEL transmembrane domain-containing protein 5	3872	CKLF5_HUMAN	Q96DZ9	0	1	0	0	0	0	0	0	0	0	1	1	0	1	0	0	2	0	0	1	1	2	0	4	1	1	1	0	0	0	0	0	0	0	1	1	1	0	0	1	0	1	NA	NA
sp|Q07889|SOS1_HUMAN	SOS1	SOS1_HUMAN Son of sevenless homolog 1	3873	SOS1_HUMAN	Q07889	16	15	2	5	8	4	7	7	1	9	11	14	1	4	11	7	0	5	9	6	3	8	6	5	4	1	1	0	0	1	0	9	5	8	9	10	11	2	11	10	6	1	0.473488	0.169407
sp|Q07890|SOS2_HUMAN	SOS2	SOS2_HUMAN Son of sevenless homolog 2	3873	SOS2_HUMAN	Q07890	0	0	0	0	0	0	1	1	0	0	0	2	0	0	0	0	0	0	0	1	0	0	0	2	1	0	0	0	0	0	0	0	1	0	0	0	0	0	2	1	0	0	NA	NA
sp|P98164|LRP2_HUMAN	LRP2	LRP2_HUMAN Low-density lipoprotein receptor-related protein 2	3874	LRP2_HUMAN	P98164	1	1	2	2	10	1	2	2	2	2	6	2	1	0	4	17	1	1	0	0	1	4	0	0	19	2	1	3	0	0	1	2	1	0	10	1	20	1	1	1	3	1	-0.00104538	0.00336488
sp|P39023|RL3_HUMAN	RPL3	RL3_HUMAN 60S ribosomal protein L3	3875	RL3_HUMAN	P39023	43	78	74	78	65	55	79	65	68	67	50	73	62	57	53	48	62	55	22	36	37	46	44	28	28	15	15	15	21	23	54	54	37	39	57	43	51	18	47	64	49	40	0.142968	0.188644
sp|O43150|ASAP2_HUMAN	ASAP2	ASAP2_HUMAN Arf-GAP with SH3 domain, ANK repeat and PH domain-containing protein 2	3876	ASAP2_HUMAN	O43150	12	11	4	13	3	4	2	6	4	1	2	5	6	7	4	8	2	4	5	4	6	6	5	7	5	7	5	1	1	6	3	9	7	9	4	3	5	6	4	3	4	2	0.33412	0.314664
sp|Q9ULH1|ASAP1_HUMAN	ASAP1	ASAP1_HUMAN Arf-GAP with SH3 domain, ANK repeat and PH domain-containing protein 1	3876	ASAP1_HUMAN	Q9ULH1	13	19	12	11	7	2	24	14	7	14	11	13	5	6	7	6	1	9	20	10	14	7	8	14	12	8	5	5	7	6	15	15	10	16	10	16	9	9	11	15	8	18	-0.395684	0.546499
sp|Q8TB45|DPTOR_HUMAN	DEPTOR	DPTOR_HUMAN DEP domain-containing mTOR-interacting protein	3877	DPTOR_HUMAN	Q8TB45	0	0	1	3	8	3	3	2	0	0	4	3	1	1	0	3	0	6	1	8	2	0	4	5	0	4	1	0	5	1	1	0	1	5	4	2	4	1	7	6	0	2	NA	NA
sp|P51809|VAMP7_HUMAN	VAMP7	VAMP7_HUMAN Vesicle-associated membrane protein 7	3880	VAMP7_HUMAN	P51809	14	10	11	10	12	10	12	8	13	13	9	6	9	12	10	7	8	5	2	9	13	11	7	5	7	6	9	7	7	5	8	15	8	8	11	3	6	4	6	9	7	9	0.55028	-0.154862
sp|Q16531|DDB1_HUMAN	DDB1	DDB1_HUMAN DNA damage-binding protein 1	3881	DDB1_HUMAN	Q16531	81	89	103	103	82	70	104	104	66	78	64	55	69	63	74	43	47	58	43	48	42	37	45	47	42	45	33	34	33	32	75	75	45	40	46	41	56	31	64	74	59	67	0.23556	-0.228904
sp|P05556|ITB1_HUMAN	ITGB1	ITB1_HUMAN Integrin beta-1	3882	ITB1_HUMAN	P05556	68	83	68	55	66	70	70	80	78	62	68	90	95	50	54	51	73	47	44	42	47	48	43	56	57	47	34	54	49	46	78	57	79	50	48	66	62	47	44	49	64	79	-1.16124	-0.413027
sp|P18564|ITB6_HUMAN	ITGB6	ITB6_HUMAN Integrin beta-6	3882	ITB6_HUMAN	P18564	3	1	8	0	8	10	14	15	4	17	10	13	10	6	5	2	9	7	0	0	7	9	7	5	16	13	9	8	9	6	25	5	0	6	0	6	8	7	5	0	3	13	2.16917	-0.977356
sp|O94818|NOL4_HUMAN	NOL4	NOL4_HUMAN Nucleolar protein 4	3884	NOL4_HUMAN	O94818	2	1	2	2	3	2	1	2	1	1	3	1	5	2	1	13	10	2	4	3	3	1	1	3	3	3	4	3	1	2	4	3	4	1	3	2	3	3	1	4	1	3	0.161521	-0.600617
sp|Q96MY1|CT112_HUMAN	C20orf112	CT112_HUMAN Uncharacterized protein C20orf112	3884	CT112_HUMAN	Q96MY1	4	3	3	9	5	1	1	1	5	1	7	2	7	2	3	3	2	2	6	5	5	9	5	5	5	9	8	4	8	3	6	5	8	2	5	3	8	3	4	2	2	7	0.3163	-0.868007
sp|Q12860|CNTN1_HUMAN	CNTN1	CNTN1_HUMAN Contactin-1	3885	CNTN1_HUMAN	Q12860	3	0	0	0	7	0	3	25	1	37	13	16	1	10	3	0	13	1	0	0	6	6	6	1	1	2	7	0	0	0	29	0	1	4	10	5	2	2	7	5	3	3	-0.701119	-0.198269
sp|Q9UMZ2|SYNRG_HUMAN	SYNRG	SYNRG_HUMAN Synergin gamma	3887	SYNRG_HUMAN	Q9UMZ2	15	23	11	26	17	7	9	19	15	19	20	25	13	15	21	19	16	14	28	23	16	20	24	32	29	25	27	25	29	18	27	14	21	13	27	22	21	15	24	18	17	38	0.280471	0.110611
sp|P46060|RAGP1_HUMAN	RANGAP1	RAGP1_HUMAN Ran GTPase-activating protein 1	3888	RAGP1_HUMAN	P46060	44	65	67	53	50	31	40	55	36	36	40	29	29	30	40	24	26	29	26	22	19	31	25	25	20	17	21	17	29	25	54	51	21	27	29	31	27	20	44	38	31	53	-0.238022	0.185036
sp|P16070|CD44_HUMAN	CD44	CD44_HUMAN CD44 antigen	3889	CD44_HUMAN	P16070	49	33	42	32	27	32	33	39	36	47	26	30	35	21	24	11	22	33	21	21	26	16	24	31	18	24	19	23	16	26	62	36	19	39	21	36	34	26	24	34	30	35	1.02586	-0.182587
sp|Q687X5|STEA4_HUMAN	STEAP4	STEA4_HUMAN Metalloreductase STEAP4	3890	STEA4_HUMAN	Q687X5	9	14	0	0	0	0	18	3	8	5	1	5	3	10	0	0	1	0	0	0	0	4	0	0	8	6	0	0	0	0	0	0	0	1	1	1	6	2	1	1	6	1	3.76426	-0.82574
sp|Q13017|RHG05_HUMAN	ARHGAP5	RHG05_HUMAN Rho GTPase-activating protein 5	3891	RHG05_HUMAN	Q13017	11	11	14	21	25	6	14	19	4	13	17	15	7	5	14	10	8	6	11	7	9	8	8	8	7	5	6	3	2	1	10	21	12	10	6	12	10	4	29	21	10	4	0.122958	0.52075
sp|Q330K2|NDUF6_HUMAN	NDUFAF6	NDUF6_HUMAN NADH dehydrogenase (ubiquinone) complex I, assembly factor 6	3892	NDUF6_HUMAN	Q330K2	1	2	0	0	0	3	3	2	3	1	3	1	5	4	2	3	2	1	2	3	3	3	2	1	1	1	0	0	2	0	0	1	3	1	3	0	0	1	1	3	3	1	-0.150854	1.26746
sp|Q658P3-2|STEA3_HUMAN	STEAP3	STEA3_HUMAN Isoform 2 of Metalloreductase STEAP3	3893	STEA3_HUMAN	Q658P3-2	9	5	4	8	6	8	7	6	5	4	9	4	2	2	4	7	4	6	5	7	6	8	5	4	3	5	3	3	3	4	5	7	3	7	7	7	8	4	5	5	3	6	1.05725	-0.701824
sp|P08571|CD14_HUMAN	CD14	CD14_HUMAN Monocyte differentiation antigen CD14	3895	CD14_HUMAN	P08571	1	1	0	0	0	2	0	0	3	1	4	11	8	2	0	2	1	1	0	1	1	0	0	5	3	0	0	0	3	2	0	0	4	2	0	3	1	1	0	0	1	2	0.998171	-0.405598
sp|O43772|MCAT_HUMAN	SLC25A20	MCAT_HUMAN Mitochondrial carnitine/acylcarnitine carrier protein	3896	MCAT_HUMAN	O43772	7	12	10	11	11	13	13	13	7	15	11	9	7	8	8	6	6	4	7	9	8	12	6	11	10	10	6	5	8	7	9	11	8	8	7	6	15	6	11	8	6	7	-0.09604	0.436651
sp|Q9Y619|ORNT1_HUMAN	SLC25A15	ORNT1_HUMAN Mitochondrial ornithine transporter 1	3897	ORNT1_HUMAN	Q9Y619	8	9	10	12	7	15	8	15	8	13	10	10	1	3	4	4	6	9	6	8	5	5	3	5	7	8	3	4	4	4	5	7	3	3	3	9	8	3	4	3	5	3	-0.309655	0.0389843
sp|Q9UQB8-5|BAIP2_HUMAN	BAIAP2	BAIP2_HUMAN Isoform 5 of Brain-specific angiogenesis inhibitor 1-associated protein 2	3899	BAIP2_HUMAN	Q9UQB8-5	25	36	32	28	30	24	38	37	29	37	29	37	29	33	20	14	22	32	18	24	20	23	21	21	22	26	13	13	23	22	41	33	14	25	18	29	34	14	20	23	24	31	0.589984	-0.286799
tr|I3L4C2|I3L4C2_HUMAN	BAIAP2	I3L4C2_HUMAN Brain-specific angiogenesis inhibitor 1-associated protein 2	3899	I3L4C2_HUMAN	I3L4C2	0	1	0	0	1	0	0	1	0	0	0	0	0	0	0	0	0	0	0	0	0	0	0	0	0	0	0	0	0	1	0	2	0	0	0	0	0	1	0	1	0	0	NA	NA
tr|I3L3C6|I3L3C6_HUMAN	BAIAP2	I3L3C6_HUMAN Brain-specific angiogenesis inhibitor 1-associated protein 2 (Fragment)	3899	I3L3C6_HUMAN	I3L3C6	1	0	2	1	1	1	1	0	1	4	0	2	1	1	0	1	1	1	0	0	0	2	1	1	0	1	0	0	1	1	1	1	0	0	0	0	1	1	0	2	0	1	0.330059	0.0947518
sp|Q8IZJ1|UNC5B_HUMAN	UNC5B	UNC5B_HUMAN Netrin receptor UNC5B	3900	UNC5B_HUMAN	Q8IZJ1	1	1	0	0	7	1	1	1	0	3	3	0	0	1	2	0	1	3	1	1	0	1	6	3	6	1	3	0	0	0	1	0	0	1	1	2	4	0	3	7	3	0	0.110903	-0.267109
sp|O95185|UNC5C_HUMAN	UNC5C	UNC5C_HUMAN Netrin receptor UNC5C	3900	UNC5C_HUMAN	O95185	1	1	0	0	0	0	0	1	0	0	0	0	0	0	0	0	0	0	0	0	0	0	0	0	0	0	5	0	0	0	9	0	0	0	0	0	1	0	0	5	0	1	-0.0577793	-1.41402
sp|P35270|SPRE_HUMAN	SPR	SPRE_HUMAN Sepiapterin reductase	3901	SPRE_HUMAN	P35270	13	13	17	15	13	18	17	19	13	16	9	7	10	11	7	14	3	8	6	10	13	9	9	13	13	14	11	16	11	7	19	20	13	16	11	5	6	6	16	10	14	18	0.198303	1.27101
sp|Q8WXW3|PIBF1_HUMAN	PIBF1	PIBF1_HUMAN Progesterone-induced-blocking factor 1	3902	PIBF1_HUMAN	Q8WXW3	6	6	13	15	11	5	10	11	5	3	13	10	4	7	7	7	6	5	16	12	9	9	10	12	15	7	10	5	6	11	17	9	6	7	9	10	7	9	20	14	10	22	-0.121298	-0.379562
sp|Q02153|GCYB1_HUMAN	GUCY1B3	GCYB1_HUMAN Guanylate cyclase soluble subunit beta-1	3903	GCYB1_HUMAN	Q02153	5	0	0	0	1	0	0	0	0	0	0	0	0	0	0	0	0	0	0	0	0	1	0	0	0	0	0	0	0	0	0	0	0	0	4	0	1	0	1	0	0	0	-0.0623114	-0.0753199
sp|Q9UBH6|XPR1_HUMAN	XPR1	XPR1_HUMAN Xenotropic and polytropic retrovirus receptor 1	3904	XPR1_HUMAN	Q9UBH6	5	1	2	4	10	3	10	9	10	12	9	7	9	4	5	5	8	8	1	6	8	5	4	4	8	1	0	6	1	3	3	5	2	6	6	3	6	0	10	9	4	2	-0.556988	0.201687
sp|O43684|BUB3_HUMAN	BUB3	BUB3_HUMAN Mitotic checkpoint protein BUB3	3906	BUB3_HUMAN	O43684	28	31	25	35	25	20	28	31	24	26	24	37	37	34	49	18	21	20	18	18	14	18	17	19	24	21	26	17	28	16	50	25	29	17	28	37	23	17	20	29	48	44	0.147714	-0.430369
sp|O43813|LANC1_HUMAN	LANCL1	LANC1_HUMAN LanC-like protein 1	3907	LANC1_HUMAN	O43813	12	7	14	21	12	12	11	13	5	12	6	7	6	5	9	10	8	7	9	7	7	8	10	8	6	7	7	9	5	5	7	12	7	7	8	6	8	7	7	11	8	4	-0.235125	0.732606
sp|Q8IWD4|CC117_HUMAN	CCDC117	CC117_HUMAN Coiled-coil domain-containing protein 117	3908	CC117_HUMAN	Q8IWD4	4	5	4	6	3	3	2	6	3	1	1	4	5	3	8	3	2	6	14	8	8	6	6	7	7	8	8	7	8	5	11	3	10	7	10	7	2	6	8	8	4	13	0.0749604	-0.416085
sp|O95372|LYPA2_HUMAN	LYPLA2	LYPA2_HUMAN Acyl-protein thioesterase 2	3909	LYPA2_HUMAN	O95372	10	13	16	11	12	11	16	15	12	13	7	11	16	12	18	16	9	17	8	15	14	15	9	24	23	21	17	12	16	7	18	14	13	9	12	12	11	8	11	14	11	18	0.785994	0.328715
sp|A8MVW0|F1712_HUMAN	FAM171A2	F1712_HUMAN Protein FAM171A2	3911	F1712_HUMAN	A8MVW0	0	1	1	0	0	1	2	0	0	1	0	2	3	1	0	1	0	1	0	0	2	3	1	1	2	0	1	2	0	0	0	0	0	0	3	1	0	1	0	4	1	1	NA	NA
sp|Q5VUB5|F1711_HUMAN	FAM171A1	F1711_HUMAN Protein FAM171A1	3911	F1711_HUMAN	Q5VUB5	0	1	0	0	0	0	0	0	1	0	0	0	2	0	1	0	1	0	3	2	0	4	2	4	1	1	1	2	0	2	0	0	0	1	2	0	0	2	0	1	0	0	NA	NA
sp|P19634|SL9A1_HUMAN	SLC9A1	SL9A1_HUMAN Sodium/hydrogen exchanger 1	3912	SL9A1_HUMAN	P19634	9	5	0	7	8	7	11	10	2	6	8	13	7	5	2	2	6	3	7	2	6	5	3	6	2	6	4	1	5	3	10	7	7	8	2	8	4	4	4	2	5	5	0.0764079	-0.368417
sp|Q969N2|PIGT_HUMAN	PIGT	PIGT_HUMAN GPI transamidase component PIG-T	3913	PIGT_HUMAN	Q969N2	19	9	12	14	18	9	15	19	14	19	11	11	13	10	10	11	14	12	7	13	14	13	14	5	8	8	7	5	6	9	9	12	11	13	15	10	14	5	11	10	11	8	-0.171334	0.101404
sp|Q96C55|ZN524_HUMAN	ZNF524	ZN524_HUMAN Zinc finger protein 524	3914	ZN524_HUMAN	Q96C55	0	0	0	0	1	0	0	0	0	2	2	2	0	3	0	0	2	0	0	0	2	0	0	2	2	0	0	2	0	0	0	0	1	0	0	0	1	0	1	2	0	0	NA	NA
sp|Q08345-5|DDR1_HUMAN	DDR1	DDR1_HUMAN Isoform 4 of Epithelial discoidin domain-containing receptor 1	3915	DDR1_HUMAN	Q08345-5	3	1	5	9	9	14	12	24	8	8	18	20	12	5	10	8	13	8	6	5	11	8	6	5	10	5	3	7	7	7	6	3	2	14	8	9	14	4	15	6	14	8	1.42854	-0.761532
sp|Q16832|DDR2_HUMAN	DDR2	DDR2_HUMAN Discoidin domain-containing receptor 2	3915	DDR2_HUMAN	Q16832	1	3	4	3	8	6	2	1	0	2	4	0	1	1	5	0	1	0	8	8	9	3	10	5	9	0	7	0	0	1	1	0	2	5	7	5	2	7	8	10	0	6	-5.06672	1.21119
sp|A4D161|F221A_HUMAN	FAM221A	F221A_HUMAN Protein FAM221A	3916	F221A_HUMAN	A4D161	0	1	0	6	1	0	1	1	0	1	1	0	2	3	2	4	3	1	0	3	0	1	1	3	2	3	6	2	3	3	1	0	2	0	3	1	3	0	1	2	1	2	NA	NA
sp|Q6PJG6|BRAT1_HUMAN	BRAT1	BRAT1_HUMAN BRCA1-associated ATM activator 1	3917	BRAT1_HUMAN	Q6PJG6	13	6	18	15	14	6	12	13	6	5	10	11	6	7	5	9	0	5	16	9	3	11	12	10	5	1	5	1	3	1	8	15	3	10	5	8	4	4	13	15	6	11	-0.0733222	-0.231663
sp|Q8WTS6|SETD7_HUMAN	SETD7	SETD7_HUMAN Histone-lysine N-methyltransferase SETD7	3918	SETD7_HUMAN	Q8WTS6	6	8	6	9	9	5	6	8	5	2	12	6	0	10	8	3	1	2	9	6	6	6	5	11	9	7	8	10	7	4	10	3	8	7	9	9	7	6	8	6	10	12	0.0574111	-0.165805
sp|Q8N392|RHG18_HUMAN	ARHGAP18	RHG18_HUMAN Rho GTPase-activating protein 18	3919	RHG18_HUMAN	Q8N392	22	22	17	29	15	13	15	16	8	12	10	12	5	6	13	11	6	11	12	11	11	12	8	5	6	7	6	4	7	2	12	15	14	13	9	8	10	5	16	17	12	7	-0.539628	-0.0166287
sp|Q9P2N2|RHG28_HUMAN	ARHGAP28	RHG28_HUMAN Rho GTPase-activating protein 28	3919	RHG28_HUMAN	Q9P2N2	1	2	1	1	0	0	0	0	0	1	1	1	0	0	1	0	0	1	0	0	0	0	0	0	1	0	1	0	0	0	1	1	0	0	0	3	1	0	3	1	1	0	-0.343088	0.117933
sp|Q96K62|ZBT45_HUMAN	ZBTB45	ZBT45_HUMAN Zinc finger and BTB domain-containing protein 45	3920	ZBT45_HUMAN	Q96K62	0	0	0	0	0	0	0	1	0	0	0	0	0	0	0	1	1	0	0	0	0	0	0	0	0	0	0	0	0	0	0	0	0	0	0	0	0	0	0	0	0	0	NA	NA
sp|Q9HC78|ZBT20_HUMAN	ZBTB20	ZBT20_HUMAN Zinc finger and BTB domain-containing protein 20	3920	ZBT20_HUMAN	Q9HC78	1	1	2	4	0	1	0	1	0	1	1	0	3	0	1	0	2	0	0	0	2	0	1	3	0	1	1	0	0	0	0	0	2	3	3	0	0	1	6	6	1	1	-0.459497	-0.0624891
sp|Q6ZVL6|K154L_HUMAN	KIAA1549L	K154L_HUMAN UPF0606 protein KIAA1549L	3921	K154L_HUMAN	Q6ZVL6	0	1	0	0	1	0	0	0	0	0	0	0	0	0	0	0	0	0	0	0	0	3	0	0	0	0	0	0	0	0	0	1	1	3	0	0	0	0	0	0	1	0	NA	NA
sp|P0C2W1|FBSP1_HUMAN	FBXO45	FBSP1_HUMAN F-box/SPRY domain-containing protein 1	3922	FBSP1_HUMAN	P0C2W1	4	0	0	4	3	1	1	2	0	3	4	4	4	2	2	3	2	5	3	2	1	3	3	4	4	2	2	2	3	1	1	3	1	1	2	2	2	3	4	4	1	3	0.0975149	-0.778193
sp|P30990|NEUT_HUMAN	NTS	NEUT_HUMAN Neurotensin/neuromedin N	3924	NEUT_HUMAN	P30990	0	4	0	0	0	0	0	0	0	6	0	0	0	0	0	2	0	0	0	0	0	0	0	0	0	0	2	0	2	0	0	0	0	0	0	2	0	0	0	1	0	0	NA	NA
sp|P38432|COIL_HUMAN	COIL	COIL_HUMAN Coilin	3925	COIL_HUMAN	P38432	10	14	10	13	10	9	14	15	10	21	14	13	12	13	9	12	15	11	9	11	10	13	12	8	6	6	9	12	7	11	17	13	8	11	11	7	10	6	10	16	10	15	-0.0806594	-0.260413
sp|Q12770|SCAP_HUMAN	SCAP	SCAP_HUMAN Sterol regulatory element-binding protein cleavage-activating protein	3926	SCAP_HUMAN	Q12770	2	2	2	3	4	2	5	3	2	3	2	2	2	1	3	1	2	4	2	4	7	7	5	6	2	3	2	1	1	0	0	2	4	4	2	2	3	0	2	7	3	0	-0.0765945	0.494895
sp|Q9H814|PHAX_HUMAN	PHAX	PHAX_HUMAN Phosphorylated adapter RNA export protein	3927	PHAX_HUMAN	Q9H814	12	10	9	16	10	7	12	17	8	10	9	9	4	8	15	10	4	5	9	14	11	11	5	9	12	12	13	11	12	6	16	11	11	9	12	10	6	9	5	7	10	15	0.111455	-0.449096
sp|P15586|GNS_HUMAN	GNS	GNS_HUMAN N-acetylglucosamine-6-sulfatase	3928	GNS_HUMAN	P15586	26	31	37	23	22	18	23	34	27	43	24	20	20	23	17	24	21	18	29	18	27	19	20	26	22	38	17	22	24	16	33	32	42	20	26	16	17	10	12	16	24	32	-0.858298	1.69448
sp|O00115|DNS2A_HUMAN	DNASE2	DNS2A_HUMAN Deoxyribonuclease-2-alpha	3930	DNS2A_HUMAN	O00115	9	9	7	8	10	7	11	12	7	8	9	10	10	9	8	5	7	7	8	7	7	6	4	9	9	9	12	16	13	11	16	10	7	12	10	8	11	6	8	7	13	14	1.26821	0.491488
sp|Q9H0U9|TSYL1_HUMAN	TSPYL1	TSYL1_HUMAN Testis-specific Y-encoded-like protein 1	3931	TSYL1_HUMAN	Q9H0U9	6	5	5	6	7	5	8	5	6	8	10	8	5	3	9	6	3	6	6	5	3	1	3	9	3	6	4	4	6	4	9	5	3	6	5	9	6	6	4	9	4	13	0.087259	-0.478886
sp|Q6NUS6|TECT3_HUMAN	TCTN3	TECT3_HUMAN Tectonic-3	3932	TECT3_HUMAN	Q6NUS6	4	1	4	2	1	2	0	1	3	1	2	3	4	5	0	1	1	1	1	3	3	4	4	1	2	1	2	0	1	4	5	0	1	3	4	3	1	3	3	4	2	1	-0.424603	0.174017
sp|Q9ULJ6|ZMIZ1_HUMAN	ZMIZ1	ZMIZ1_HUMAN Zinc finger MIZ domain-containing protein 1	3933	ZMIZ1_HUMAN	Q9ULJ6	8	2	4	3	1	3	3	7	3	5	3	3	2	6	10	5	3	4	3	8	10	7	5	7	8	7	11	3	3	6	4	3	6	6	5	2	4	5	9	10	8	5	0.290294	0.0450856
sp|Q8NF64|ZMIZ2_HUMAN	ZMIZ2	ZMIZ2_HUMAN Zinc finger MIZ domain-containing protein 2	3933	ZMIZ2_HUMAN	Q8NF64	3	2	1	5	1	0	1	1	0	2	1	3	2	2	1	1	2	1	2	0	0	0	0	3	2	0	0	2	2	2	1	2	0	0	0	2	2	3	2	2	2	2	1.21514	-0.75029
sp|Q9P2M4|TBC14_HUMAN	TBC1D14	TBC14_HUMAN TBC1 domain family member 14	3934	TBC14_HUMAN	Q9P2M4	1	0	0	0	1	0	1	1	0	0	0	0	0	0	0	0	0	0	1	0	0	0	1	1	0	0	0	0	0	0	0	0	0	0	0	0	0	0	2	3	0	1	-0.275762	2.38252
sp|O60347|TBC12_HUMAN	TBC1D12	TBC12_HUMAN TBC1 domain family member 12	3934	TBC12_HUMAN	O60347	1	1	0	1	0	0	1	2	0	0	1	0	1	0	1	0	1	2	3	1	1	2	2	1	0	0	0	0	0	0	1	1	0	2	2	2	5	0	0	0	2	0	-0.476639	0.186592
tr|J3KQV8|J3KQV8_HUMAN	SYNJ1	J3KQV8_HUMAN Synaptojanin-1	3935	J3KQV8_HUMAN	J3KQV8	9	8	12	7	4	4	9	8	2	4	3	7	0	0	6	2	1	1	9	8	2	9	2	9	1	3	5	1	2	0	6	6	4	3	5	3	3	2	13	15	4	5	0.119397	0.112207
sp|O15056|SYNJ2_HUMAN	SYNJ2	SYNJ2_HUMAN Synaptojanin-2	3935	SYNJ2_HUMAN	O15056	10	10	3	10	4	7	7	12	3	0	6	7	4	5	9	6	3	4	5	3	3	3	4	8	3	5	1	1	1	4	6	5	5	18	3	5	6	6	9	14	5	2	0.0126834	-0.793369
sp|Q8N475|FSTL5_HUMAN	FSTL5	FSTL5_HUMAN Follistatin-related protein 5	3937	FSTL5_HUMAN	Q8N475	0	0	0	0	0	0	0	0	0	0	0	0	0	0	0	0	0	0	0	0	0	0	0	0	2	0	0	1	0	0	0	0	0	0	0	0	0	0	3	0	0	0	NA	NA
sp|Q6MZW2|FSTL4_HUMAN	FSTL4	FSTL4_HUMAN Follistatin-related protein 4	3937	FSTL4_HUMAN	Q6MZW2	0	0	0	0	0	0	0	0	0	0	0	0	0	0	0	0	0	0	0	0	0	7	0	0	0	0	0	0	0	0	0	0	0	0	0	0	0	0	0	0	0	0	NA	NA
sp|P08253|MMP2_HUMAN	MMP2	MMP2_HUMAN 72 kDa type IV collagenase	3938	MMP2_HUMAN	P08253	3	1	2	0	0	0	1	0	2	2	0	1	16	0	4	0	0	0	7	11	6	7	1	6	0	1	10	1	1	3	8	0	2	19	0	4	5	13	12	1	6	2	-0.741009	-0.669176
sp|P09237|MMP7_HUMAN	MMP7	MMP7_HUMAN Matrilysin	3938	MMP7_HUMAN	P09237	0	0	0	0	0	1	0	0	4	3	1	5	0	0	0	0	0	0	0	0	0	0	0	2	0	3	0	3	4	0	0	0	0	0	0	0	0	0	0	0	0	0	NA	NA
sp|P24347|MMP11_HUMAN	MMP11	MMP11_HUMAN Stromelysin-3	3938	MMP11_HUMAN	P24347	0	0	0	0	0	0	0	0	0	0	0	0	0	1	0	0	0	0	0	0	1	0	0	1	1	0	0	0	0	0	0	0	0	1	1	0	0	0	0	0	0	0	NA	NA
sp|Q9BU89|DOHH_HUMAN	DOHH	DOHH_HUMAN Deoxyhypusine hydroxylase	3939	DOHH_HUMAN	Q9BU89	5	9	8	9	4	7	5	5	1	6	4	4	3	4	3	5	1	3	11	8	6	5	4	11	8	3	9	6	4	7	10	4	10	10	11	7	4	6	6	12	4	16	-0.0155867	-0.113076
sp|P00747|PLMN_HUMAN	PLG	PLMN_HUMAN Plasminogen	3940	PLMN_HUMAN	P00747	0	0	0	0	3	3	1	3	2	0	4	6	6	3	4	5	8	0	5	4	3	3	6	1	2	4	2	2	1	1	4	0	4	3	4	6	7	5	9	7	4	4	NA	NA
sp|P30048|PRDX3_HUMAN	PRDX3	PRDX3_HUMAN Thioredoxin-dependent peroxide reductase, mitochondrial	3941	PRDX3_HUMAN	P30048	34	45	42	36	48	23	33	36	64	51	27	20	38	32	47	43	51	50	27	18	23	22	18	37	34	31	36	43	37	33	39	31	41	17	33	21	22	17	11	17	49	46	-0.7272	0.24802
sp|P35052|GPC1_HUMAN	GPC1	GPC1_HUMAN Glypican-1	3942	GPC1_HUMAN	P35052	9	13	13	13	7	11	16	36	11	10	19	14	17	14	7	6	20	8	10	11	10	20	18	8	15	8	6	8	6	8	11	10	3	8	9	10	15	8	11	13	11	14	-0.513376	-0.289189
sp|Q8NC26|ZN114_HUMAN	ZNF114	ZN114_HUMAN Zinc finger protein 114	3943	ZN114_HUMAN	Q8NC26	0	0	0	0	6	3	1	0	0	0	1	4	0	2	2	2	1	0	2	2	0	0	0	1	2	1	0	0	0	2	1	2	0	1	1	4	3	0	0	4	0	2	NA	NA
sp|P51570|GALK1_HUMAN	GALK1	GALK1_HUMAN Galactokinase	3944	GALK1_HUMAN	P51570	13	16	11	17	17	17	20	16	11	20	15	16	14	11	24	12	7	13	14	14	13	12	10	20	19	15	13	14	10	19	22	18	19	9	20	22	15	9	10	17	19	35	-0.102891	0.0882699
sp|P09466-3|PAEP_HUMAN	PAEP	PAEP_HUMAN Isoform 3 of Glycodelin	3946	PAEP_HUMAN	P09466-3	0	0	0	0	0	0	0	0	0	0	0	0	0	0	0	0	0	1	0	0	2	5	1	0	0	0	0	0	1	0	1	1	2	0	0	0	0	0	0	1	1	0	NA	NA
sp|O14841|OPLA_HUMAN	OPLAH	OPLA_HUMAN 5-oxoprolinase	3947	OPLA_HUMAN	O14841	12	20	11	28	7	15	6	17	7	9	21	15	6	8	10	13	7	12	10	9	8	7	6	9	10	7	4	5	1	5	8	8	5	6	7	13	14	4	15	18	6	13	-0.758557	0.899902
sp|Q9Y6W5|WASF2_HUMAN	WASF2	WASF2_HUMAN Wiskott-Aldrich syndrome protein family member 2	3948	WASF2_HUMAN	Q9Y6W5	12	25	13	23	15	17	16	28	15	20	12	16	17	22	19	19	15	14	14	12	13	12	14	13	14	14	14	13	13	7	27	22	13	13	17	10	18	6	9	14	15	25	-0.0751013	0.150933
tr|Q86VQ2|Q86VQ2_HUMAN	WASF3	Q86VQ2_HUMAN WAS protein family, member 3, isoform CRA_a	3948	Q86VQ2_HUMAN	Q86VQ2	1	0	0	0	0	0	1	0	0	0	0	0	0	0	0	0	1	1	3	1	1	0	0	1	0	1	1	0	0	0	0	0	3	1	0	2	0	2	2	2	0	3	-1.23932	1.60236
sp|Q92558|WASF1_HUMAN	WASF1	WASF1_HUMAN Wiskott-Aldrich syndrome protein family member 1	3948	WASF1_HUMAN	Q92558	2	5	4	5	4	2	5	2	1	6	1	3	4	5	3	1	1	0	6	12	8	9	6	5	2	6	10	4	6	4	5	5	10	11	10	0	0	4	11	11	2	10	0.465014	-0.572355
sp|Q96GN5|CDA7L_HUMAN	CDCA7L	CDA7L_HUMAN Cell division cycle-associated 7-like protein	3952	CDA7L_HUMAN	Q96GN5	3	4	2	9	6	3	5	8	4	2	5	6	5	7	2	7	3	2	8	5	0	4	3	4	2	1	3	4	3	4	5	6	4	3	2	0	2	1	4	4	8	7	0.420279	-0.102094
sp|Q9BWT1|CDCA7_HUMAN	CDCA7	CDCA7_HUMAN Cell division cycle-associated protein 7	3952	CDCA7_HUMAN	Q9BWT1	0	2	2	3	3	3	1	2	0	1	0	1	1	1	1	4	0	0	2	0	0	2	1	0	0	0	0	0	0	0	1	1	0	1	1	0	0	0	1	3	1	1	NA	NA
sp|Q8WVM0|TFB1M_HUMAN	TFB1M	TFB1M_HUMAN Dimethyladenosine transferase 1, mitochondrial	3954	TFB1M_HUMAN	Q8WVM0	7	7	5	13	11	5	10	13	6	8	9	6	12	9	10	4	5	5	7	9	9	7	9	9	6	7	6	6	3	4	5	9	6	15	6	7	5	4	8	10	6	3	-0.570782	0.439539
sp|Q7LDG7-2|GRP2_HUMAN	RASGRP2	GRP2_HUMAN Isoform 2 of RAS guanyl-releasing protein 2	3955	GRP2_HUMAN	Q7LDG7-2	0	0	0	0	0	0	0	0	0	0	0	1	0	0	0	1	1	0	2	3	3	2	2	1	2	1	1	1	1	0	2	0	2	3	0	0	0	0	0	1	0	4	NA	NA
sp|Q14CS0|UBX2B_HUMAN	UBXN2B	UBX2B_HUMAN UBX domain-containing protein 2B	3956	UBX2B_HUMAN	Q14CS0	0	0	0	0	1	0	0	0	0	0	2	1	3	4	1	4	2	0	5	2	1	1	1	1	1	0	0	1	1	2	1	0	3	2	2	2	2	2	5	8	0	2	NA	NA
sp|Q92890-1|UFD1_HUMAN	UFD1L	UFD1_HUMAN Isoform Long of Ubiquitin fusion degradation protein 1 homolog	3957	UFD1_HUMAN	Q92890-1	22	37	18	29	18	19	28	31	28	27	17	15	17	22	8	16	11	16	18	18	19	18	14	20	15	19	12	16	18	10	27	30	20	14	25	15	16	13	14	15	13	24	0.101437	0.325346
sp|P10768|ESTD_HUMAN	ESD	ESTD_HUMAN S-formylglutathione hydrolase	3958	ESTD_HUMAN	P10768	13	14	13	18	12	11	18	12	13	18	8	9	10	12	16	13	9	11	14	10	13	12	12	9	14	10	13	13	8	7	27	15	14	13	22	6	8	6	14	13	13	29	-0.76244	0.430101
sp|Q96JQ2|CLMN_HUMAN	CLMN	CLMN_HUMAN Calmin	3959	CLMN_HUMAN	Q96JQ2	12	10	4	17	15	5	19	21	11	9	23	27	10	13	11	6	12	13	11	12	11	13	13	11	13	11	8	8	11	16	3	16	7	13	14	6	17	5	10	12	20	4	0.546437	-0.349486
sp|P43378|PTN9_HUMAN	PTPN9	PTN9_HUMAN Tyrosine-protein phosphatase non-receptor type 9	3960	PTN9_HUMAN	P43378	8	7	4	8	4	5	5	3	5	4	5	5	4	2	5	5	5	8	8	6	5	4	3	9	3	2	0	3	4	1	2	6	2	6	4	5	5	0	5	4	4	3	-0.296996	-0.01489
sp|Q8NAG6|ANKL1_HUMAN	ANKLE1	ANKL1_HUMAN Ankyrin repeat and LEM domain-containing protein 1	3962	ANKL1_HUMAN	Q8NAG6	1	1	0	0	1	0	0	0	0	0	0	0	0	0	0	0	0	0	1	1	0	1	0	0	0	3	0	0	0	0	0	0	0	0	0	0	0	0	0	0	0	0	1.42333	-0.633611
tr|E5RJ29|E5RJ29_HUMAN	PSD3	E5RJ29_HUMAN PH and SEC7 domain-containing protein 3	3963	E5RJ29_HUMAN	E5RJ29	5	4	0	2	2	0	0	1	1	1	8	3	3	1	1	6	4	2	3	3	3	2	3	5	6	2	5	2	1	9	10	1	7	6	1	4	2	8	12	10	4	1	-0.477176	-0.121059
tr|E5RIH3|E5RIH3_HUMAN	PSD3	E5RIH3_HUMAN PH and SEC7 domain-containing protein 3 (Fragment)	3963	E5RIH3_HUMAN	E5RIH3	0	0	0	0	0	0	0	0	0	0	0	0	0	0	0	1	0	1	0	0	0	0	0	1	1	0	0	0	0	1	0	0	0	0	0	0	0	1	2	1	0	0	NA	NA
sp|Q9H0E2|TOLIP_HUMAN	TOLLIP	TOLIP_HUMAN Toll-interacting protein	3964	TOLIP_HUMAN	Q9H0E2	14	13	14	13	14	11	16	19	10	9	4	8	12	10	9	13	12	12	9	10	8	12	11	10	9	13	10	14	13	11	20	14	10	8	11	10	7	12	9	5	14	24	-0.037697	0.524255
sp|Q8NEA6-2|GLIS3_HUMAN	GLIS3	GLIS3_HUMAN Isoform 2 of Zinc finger protein GLIS3	3965	GLIS3_HUMAN	Q8NEA6-2	0	0	0	1	2	0	0	0	0	0	0	0	2	0	1	0	0	0	0	0	0	0	0	0	0	0	0	0	0	0	0	0	0	0	0	0	1	0	0	3	1	0	NA	NA
sp|Q8N6M3|FITM2_HUMAN	FITM2	FITM2_HUMAN Fat storage-inducing transmembrane protein 2	3966	FITM2_HUMAN	Q8N6M3	8	1	5	3	6	1	5	4	2	5	4	2	5	1	2	5	2	4	2	2	1	2	1	2	2	3	1	1	2	2	0	6	2	1	3	2	2	2	2	3	2	0	-0.591028	0.706604
sp|Q9H9S3|S61A2_HUMAN	SEC61A2	S61A2_HUMAN Protein transport protein Sec61 subunit alpha isoform 2	3967	S61A2_HUMAN	Q9H9S3	1	0	0	2	0	1	1	0	0	0	2	1	0	0	1	0	0	0	2	1	0	1	0	0	0	0	0	0	0	0	0	1	0	0	1	1	1	2	1	0	0	0	-0.419335	-0.2302
sp|P61619|S61A1_HUMAN	SEC61A1	S61A1_HUMAN Protein transport protein Sec61 subunit alpha isoform 1	3967	S61A1_HUMAN	P61619	15	18	18	14	18	22	25	17	11	19	19	19	19	10	20	17	14	23	15	7	11	13	10	5	6	6	9	9	10	8	24	26	7	10	12	15	12	8	18	15	20	18	0.00617121	0.0960239
sp|O95863|SNAI1_HUMAN	SNAI1	SNAI1_HUMAN Zinc finger protein SNAI1	3969	SNAI1_HUMAN	O95863	0	0	0	0	0	0	0	0	0	0	0	0	0	0	0	0	0	0	2	0	0	0	1	0	0	0	0	0	0	0	0	0	0	0	0	0	0	0	0	0	0	0	NA	NA
sp|O43623|SNAI2_HUMAN	SNAI2	SNAI2_HUMAN Zinc finger protein SNAI2	3969	SNAI2_HUMAN	O43623	0	0	0	0	0	0	1	1	0	0	0	0	0	0	1	0	0	0	0	0	0	0	0	0	0	0	0	0	0	0	3	0	0	0	0	0	0	0	0	0	0	0	NA	NA
sp|Q5JRX3|PREP_HUMAN	PITRM1	PREP_HUMAN Presequence protease, mitochondrial	3970	PREP_HUMAN	Q5JRX3	63	66	54	71	55	56	56	67	45	66	59	58	51	41	47	40	34	44	35	36	34	38	30	35	35	37	25	32	32	26	49	68	35	42	37	50	45	32	37	32	51	43	-0.0845148	0.104726
sp|Q14241|ELOA1_HUMAN	TCEB3	ELOA1_HUMAN Transcription elongation factor B polypeptide 3	3971	ELOA1_HUMAN	Q14241	21	11	19	15	23	15	20	22	16	20	24	28	24	27	28	23	20	21	17	11	10	19	18	17	16	15	14	8	14	10	26	24	12	10	17	25	16	6	22	20	19	18	0.163054	0.290123
sp|Q9ULV3-2|CIZ1_HUMAN	CIZ1	CIZ1_HUMAN Isoform 2 of Cip1-interacting zinc finger protein	3972	CIZ1_HUMAN	Q9ULV3-2	16	9	15	17	15	6	7	12	7	10	12	13	8	10	12	12	12	16	22	15	13	17	18	17	14	20	17	14	13	12	22	9	14	12	20	17	16	10	8	14	15	28	-0.115062	-0.443517
tr|F6VD24|F6VD24_HUMAN	CIZ1	F6VD24_HUMAN Cip1-interacting zinc finger protein (Fragment)	3972	F6VD24_HUMAN	F6VD24	0	0	1	0	0	0	0	0	0	0	0	0	0	1	0	1	2	2	1	0	0	0	0	0	0	0	0	0	0	0	2	0	0	0	0	0	0	0	0	1	0	0	NA	NA
sp|Q9UN86|G3BP2_HUMAN	G3BP2	G3BP2_HUMAN Ras GTPase-activating protein-binding protein 2	3973	G3BP2_HUMAN	Q9UN86	19	23	23	28	24	12	23	32	20	25	17	13	20	32	17	25	27	16	17	15	17	19	16	25	26	28	27	27	27	20	41	22	24	19	28	28	18	21	32	25	16	39	0.174915	0.126014
sp|Q13283|G3BP1_HUMAN	G3BP1	G3BP1_HUMAN Ras GTPase-activating protein-binding protein 1	3973	G3BP1_HUMAN	Q13283	46	56	64	46	48	35	56	62	30	56	44	49	82	70	57	48	56	52	51	48	43	50	49	46	36	51	44	54	49	40	73	49	62	67	61	58	51	34	46	59	47	76	0.285205	-0.245049
sp|P49757|NUMB_HUMAN	NUMB	NUMB_HUMAN Protein numb homolog	3974	NUMB_HUMAN	P49757	18	9	10	16	18	12	18	21	11	16	24	29	20	20	12	9	15	10	16	16	11	8	22	9	12	15	9	14	9	8	17	14	16	23	14	16	16	12	11	16	13	28	0.201277	-0.327521
sp|Q9Y6R0|NUMBL_HUMAN	NUMBL	NUMBL_HUMAN Numb-like protein	3974	NUMBL_HUMAN	Q9Y6R0	6	3	3	2	6	0	8	2	2	1	2	0	2	3	2	0	2	1	4	6	1	4	5	8	4	1	2	3	0	1	7	3	3	6	5	8	2	2	5	4	3	16	-0.185863	-0.278169
sp|Q7L775|EPMIP_HUMAN	EPM2AIP1	EPMIP_HUMAN EPM2A-interacting protein 1	3975	EPMIP_HUMAN	Q7L775	3	4	5	6	6	2	3	8	1	4	2	5	2	4	3	1	2	1	3	5	5	8	10	4	0	0	2	0	0	4	2	4	7	6	3	2	7	1	4	5	3	0	-0.109085	-0.191008
sp|Q12923-4|PTN13_HUMAN	PTPN13	PTN13_HUMAN Isoform 4 of Tyrosine-protein phosphatase non-receptor type 13	3976	PTN13_HUMAN	Q12923-4	21	4	1	13	17	2	14	13	5	4	19	12	14	12	12	7	5	8	14	4	16	16	4	19	19	7	1	3	5	1	2	4	4	10	26	18	7	4	11	27	8	1	-0.51822	-0.210767
sp|Q9BTF0|THUM2_HUMAN	THUMPD2	THUM2_HUMAN THUMP domain-containing protein 2	3977	THUM2_HUMAN	Q9BTF0	0	0	1	5	2	0	1	2	0	0	3	4	1	0	2	2	0	2	2	1	2	1	0	2	2	1	1	1	0	0	0	1	0	1	0	5	4	0	5	3	1	2	NA	NA
sp|Q9HBM1|SPC25_HUMAN	SPC25	SPC25_HUMAN Kinetochore protein Spc25	3978	SPC25_HUMAN	Q9HBM1	11	7	9	13	4	3	7	8	1	2	3	6	3	7	8	4	3	3	10	5	3	6	6	4	3	4	2	2	4	3	11	8	3	5	4	5	1	4	4	7	4	10	0.313327	-0.239892
sp|P61599|NAA20_HUMAN	NAA20	NAA20_HUMAN N-alpha-acetyltransferase 20	3979	NAA20_HUMAN	P61599	1	2	2	3	3	3	1	5	0	3	4	3	2	3	3	1	3	4	5	4	2	1	0	3	3	2	1	2	1	2	4	2	2	1	2	4	3	2	2	6	4	6	-0.262613	-0.233122
sp|O43490|PROM1_HUMAN	PROM1	PROM1_HUMAN Prominin-1	3980	PROM1_HUMAN	O43490	3	2	0	5	5	7	0	6	0	4	8	7	4	0	0	2	3	1	0	0	0	0	0	0	0	0	0	0	0	4	0	0	0	0	7	0	5	0	2	8	0	0	3.15474	-0.799382
sp|Q96KB5|TOPK_HUMAN	PBK	TOPK_HUMAN Lymphokine-activated killer T-cell-originated protein kinase	3981	TOPK_HUMAN	Q96KB5	27	15	24	17	15	15	21	20	11	16	10	8	5	7	7	10	8	6	17	10	7	10	13	9	8	9	11	8	15	7	19	21	8	9	8	4	4	7	15	15	8	19	-0.246803	-0.100097
sp|O60925|PFD1_HUMAN	PFDN1	PFD1_HUMAN Prefoldin subunit 1	3982	PFD1_HUMAN	O60925	8	10	8	11	8	6	7	15	8	8	8	9	9	15	10	5	6	7	5	8	8	6	5	9	8	13	16	8	6	9	12	9	7	4	13	11	10	7	5	6	11	16	0.0637589	-0.0228055
sp|Q9H9C1|SPE39_HUMAN	VIPAS39	SPE39_HUMAN Spermatogenesis-defective protein 39 homolog	3984	SPE39_HUMAN	Q9H9C1	6	2	6	5	5	5	9	8	3	4	8	9	4	6	3	4	5	6	8	6	6	7	7	7	6	4	2	4	4	2	7	8	5	9	8	6	7	1	8	13	1	6	-0.160081	0.384593
sp|Q9UNZ2|NSF1C_HUMAN	NSFL1C	NSF1C_HUMAN NSFL1 cofactor p47	3985	NSF1C_HUMAN	Q9UNZ2	38	32	30	39	33	27	27	31	20	37	26	31	18	21	26	28	28	26	29	31	25	28	27	28	18	16	25	28	18	23	45	30	25	28	35	30	26	24	20	26	34	49	0.650793	0.10816
sp|Q9HBM0|VEZA_HUMAN	VEZT	VEZA_HUMAN Vezatin	3987	VEZA_HUMAN	Q9HBM0	6	9	4	9	7	0	4	12	1	7	7	9	12	8	6	4	7	4	2	5	5	4	6	1	1	2	1	0	4	2	3	4	4	6	1	4	8	2	13	7	8	3	-0.0612191	-0.228971
tr|F8W8C2|F8W8C2_HUMAN	VEZT	F8W8C2_HUMAN Vezatin (Fragment)	3987	F8W8C2_HUMAN	F8W8C2	0	0	0	0	2	0	0	0	0	0	2	1	0	1	0	0	0	0	0	0	0	0	0	0	0	0	0	0	0	0	0	0	0	0	1	1	1	0	1	1	0	0	NA	NA
sp|P12955|PEPD_HUMAN	PEPD	PEPD_HUMAN Xaa-Pro dipeptidase	3988	PEPD_HUMAN	P12955	25	31	23	28	21	13	23	24	9	17	12	13	9	13	13	11	12	12	16	14	11	12	13	18	12	12	10	12	10	8	29	31	14	13	21	18	15	8	24	27	14	29	0.0949471	0.604595
sp|P86397|HTD2_HUMAN	RPP14	HTD2_HUMAN Hydroxyacyl-thioester dehydratase type 2, mitochondrial	3989	HTD2_HUMAN	P86397	0	0	1	1	0	0	0	1	0	1	0	1	0	0	1	0	0	0	1	1	0	0	2	1	1	1	1	0	1	0	2	0	1	0	1	2	1	0	1	1	0	2	NA	NA
sp|Q8NFA0|UBP32_HUMAN	USP32	UBP32_HUMAN Ubiquitin carboxyl-terminal hydrolase 32	3990	UBP32_HUMAN	Q8NFA0	4	8	7	11	1	2	12	9	0	0	7	5	4	2	10	3	1	4	10	5	1	7	2	5	5	1	0	1	2	0	2	5	4	8	2	5	4	4	5	9	3	5	-0.182508	0.262388
sp|O15118|NPC1_HUMAN	NPC1	NPC1_HUMAN Niemann-Pick C1 protein	3992	NPC1_HUMAN	O15118	20	20	16	14	15	14	22	15	18	25	16	17	14	8	15	12	12	12	15	12	19	14	15	11	11	10	7	4	8	9	19	29	14	14	22	16	17	9	17	16	13	22	-0.483483	1.27483
sp|Q9UHC9|NPCL1_HUMAN	NPC1L1	NPCL1_HUMAN Niemann-Pick C1-like protein 1	3992	NPCL1_HUMAN	Q9UHC9	2	0	2	1	1	2	1	1	1	2	1	0	0	1	2	0	0	0	0	0	1	0	1	1	0	1	0	0	0	0	1	3	0	0	0	0	1	1	0	1	0	0	-0.567058	1.16068
sp|O00442-2|RTCA_HUMAN	RTCA	RTCA_HUMAN Isoform 2 of RNA 3'-terminal phosphate cyclase	3993	RTCA_HUMAN	O00442-2	12	12	15	14	15	7	18	11	10	14	6	8	11	7	6	14	8	10	9	10	7	9	7	15	11	11	7	8	11	6	16	22	9	8	5	9	8	7	16	19	8	24	0.653734	0.273755
sp|Q07021|C1QBP_HUMAN	C1QBP	C1QBP_HUMAN Complement component 1 Q subcomponent-binding protein, mitochondrial	3994	C1QBP_HUMAN	Q07021	17	88	52	81	40	28	82	67	59	59	23	10	17	29	43	47	44	43	42	37	39	43	22	43	17	30	27	25	30	22	49	45	29	30	40	6	8	16	21	25	56	51	-0.365565	0.0291399
sp|P28330|ACADL_HUMAN	ACADL	ACADL_HUMAN Long-chain specific acyl-CoA dehydrogenase, mitochondrial	3995	ACADL_HUMAN	P28330	0	1	0	0	0	0	0	0	0	0	0	3	0	0	0	0	0	0	0	0	0	0	0	0	1	0	0	0	0	0	0	1	0	0	2	0	0	0	0	0	0	0	NA	NA
sp|Q5TDH0-3|DDI2_HUMAN	DDI2	DDI2_HUMAN Isoform 3 of Protein DDI1 homolog 2	3996	DDI2_HUMAN	Q5TDH0-3	15	11	11	24	10	7	16	11	12	12	9	9	9	14	12	7	6	10	13	9	11	12	11	10	8	13	8	13	7	10	15	9	15	9	18	6	4	9	11	12	11	20	-0.265234	-0.253869
sp|Q9HD26|GOPC_HUMAN	GOPC	GOPC_HUMAN Golgi-associated PDZ and coiled-coil motif-containing protein	3998	GOPC_HUMAN	Q9HD26	15	18	15	17	17	14	18	15	12	16	17	13	16	13	16	18	14	12	12	12	14	8	10	13	11	8	12	10	8	10	22	17	16	14	10	15	16	11	12	12	16	22	0.730888	-0.703609
sp|O94763|RMP_HUMAN	URI1	RMP_HUMAN Unconventional prefoldin RPB5 interactor 1	3999	RMP_HUMAN	O94763	11	11	10	16	14	8	10	9	5	9	12	13	8	11	7	11	10	7	10	17	13	15	10	13	12	10	9	8	8	4	20	11	15	12	17	14	8	8	17	18	13	22	0.325989	-0.152648
sp|P48147|PPCE_HUMAN	PREP	PPCE_HUMAN Prolyl endopeptidase	4000	PPCE_HUMAN	P48147	39	56	47	51	31	34	48	40	23	42	28	23	24	30	17	24	19	22	30	21	18	19	18	26	21	16	16	14	13	15	35	54	18	24	25	15	18	18	28	30	18	30	0.65211	-0.169164
sp|Q8N9T8|KRI1_HUMAN	KRI1	KRI1_HUMAN Protein KRI1 homolog	4001	KRI1_HUMAN	Q8N9T8	28	28	23	25	28	18	22	38	23	27	21	18	27	21	17	23	21	21	15	13	19	14	13	17	19	22	17	13	18	18	27	24	13	12	11	25	20	10	17	16	20	31	0.904074	-0.0555338
sp|P55082|MFAP3_HUMAN	MFAP3	MFAP3_HUMAN Microfibril-associated glycoprotein 3	4002	MFAP3_HUMAN	P55082	1	0	0	4	2	0	1	1	0	0	4	2	0	0	0	0	0	1	1	2	2	0	1	0	1	1	1	0	0	1	0	0	2	1	1	1	0	0	0	0	0	0	-0.202749	0.00301224
sp|O75121|MFA3L_HUMAN	MFAP3L	MFA3L_HUMAN Microfibrillar-associated protein 3-like	4002	MFA3L_HUMAN	O75121	1	1	0	1	2	0	0	1	1	0	3	0	0	1	1	1	1	0	1	0	0	0	0	0	2	0	0	0	0	1	0	0	0	1	0	2	2	0	1	0	0	0	-0.108447	0.19615
sp|Q9NRW7|VPS45_HUMAN	VPS45	VPS45_HUMAN Vacuolar protein sorting-associated protein 45	4003	VPS45_HUMAN	Q9NRW7	15	12	19	19	13	17	28	22	17	16	17	13	15	16	11	13	15	13	9	13	10	14	16	14	13	8	1	4	6	10	8	16	12	15	14	11	17	7	19	15	13	9	-0.297132	0.305729
sp|Q99708-2|COM1_HUMAN	RBBP8	COM1_HUMAN Isoform 2 of DNA endonuclease RBBP8	4004	COM1_HUMAN	Q99708-2	0	3	0	0	0	0	1	6	3	6	5	16	7	7	2	6	3	4	5	8	9	6	4	10	13	12	12	4	8	7	13	2	14	12	15	8	6	3	8	8	5	10	NA	NA
sp|P25490|TYY1_HUMAN	YY1	TYY1_HUMAN Transcriptional repressor protein YY1	4005	TYY1_HUMAN	P25490	14	14	16	15	19	9	18	25	14	18	15	13	14	19	16	16	14	15	13	7	9	14	5	8	7	10	8	9	7	5	21	17	8	10	9	13	12	7	14	18	16	21	0.0420999	-0.166721
sp|Q9UKG9|OCTC_HUMAN	CROT	OCTC_HUMAN Peroxisomal carnitine O-octanoyltransferase	4006	OCTC_HUMAN	Q9UKG9	7	8	2	4	2	8	9	14	2	3	9	8	3	1	3	0	8	2	4	3	5	3	3	0	2	3	3	3	1	1	8	5	6	8	4	7	2	2	10	8	4	3	-0.137015	-0.260366
sp|Q9BPU9|B9D2_HUMAN	B9D2	B9D2_HUMAN B9 domain-containing protein 2	4007	B9D2_HUMAN	Q9BPU9	0	0	0	0	0	0	0	0	0	0	1	0	0	0	1	0	0	0	0	0	0	0	1	2	1	1	0	0	0	4	0	0	1	0	2	0	0	1	0	2	0	0	NA	NA
sp|Q13009|TIAM1_HUMAN	TIAM1	TIAM1_HUMAN T-lymphoma invasion and metastasis-inducing protein 1	4008	TIAM1_HUMAN	Q13009	0	1	1	0	1	0	0	0	0	1	3	2	0	0	0	1	0	0	3	1	0	0	3	1	0	1	0	0	0	0	1	0	1	0	2	0	1	0	0	4	0	0	NA	NA
sp|Q8IVF5-2|TIAM2_HUMAN	TIAM2	TIAM2_HUMAN Isoform 2 of T-lymphoma invasion and metastasis-inducing protein 2	4008	TIAM2_HUMAN	Q8IVF5-2	1	0	1	0	1	0	1	0	1	1	2	0	1	0	0	0	1	0	1	1	1	0	0	0	0	0	1	1	1	0	2	1	0	0	0	0	1	1	0	1	1	1	-1.19972	0.41624
sp|Q08116|RGS1_HUMAN	RGS1	RGS1_HUMAN Regulator of G-protein signaling 1	4009	RGS1_HUMAN	Q08116	0	0	0	0	0	0	0	0	0	0	0	0	0	0	0	0	0	0	0	0	0	0	0	0	2	0	0	0	0	0	0	1	0	1	0	0	0	1	0	0	0	1	NA	NA
sp|P68363|TBA1B_HUMAN	TUBA1B	TBA1B_HUMAN Tubulin alpha-1B chain	4010	TBA1B_HUMAN	P68363	296	377	362	337	290	196	292	301	216	224	108	125	153	217	209	154	153	150	125	170	124	143	132	133	79	60	86	52	93	82	215	323	171	173	247	93	91	78	175	160	182	228	0.157184	-0.180144
sp|Q13748|TBA3C_HUMAN	TUBA3C	TBA3C_HUMAN Tubulin alpha-3C/D chain	4010	TBA3C_HUMAN	Q13748	5	21	9	12	10	15	12	9	12	10	8	7	9	5	9	14	10	2	10	5	5	2	8	2	1	1	8	4	5	4	5	13	2	2	2	3	1	6	5	2	6	12	-0.53703	-0.210984
sp|Q9NY65|TBA8_HUMAN	TUBA8	TBA8_HUMAN Tubulin alpha-8 chain	4010	TBA8_HUMAN	Q9NY65	3	1	0	0	0	0	0	0	0	0	0	0	0	0	1	0	1	0	0	0	0	0	0	0	0	0	0	0	0	0	0	0	0	0	0	0	0	1	0	1	0	1	0.0977925	2.5794
sp|Q9BQE3|TBA1C_HUMAN	TUBA1C	TBA1C_HUMAN Tubulin alpha-1C chain	4010	TBA1C_HUMAN	Q9BQE3	34	26	41	17	36	18	29	30	11	17	12	4	13	30	22	18	16	27	11	14	10	12	11	8	5	4	4	2	8	2	14	18	9	17	14	3	6	9	18	10	17	17	0.0280789	-0.0105986
sp|P68366|TBA4A_HUMAN	TUBA4A	TBA4A_HUMAN Tubulin alpha-4A chain	4010	TBA4A_HUMAN	P68366	7	4	6	8	8	4	4	7	6	9	5	2	5	6	4	6	8	2	6	6	5	7	2	6	5	5	5	6	6	4	8	6	6	5	4	2	1	3	6	4	2	8	-1.12353	-1.71763
sp|A6NHL2|TBAL3_HUMAN	TUBAL3	TBAL3_HUMAN Tubulin alpha chain-like 3	4010	TBAL3_HUMAN	A6NHL2	5	3	2	0	1	2	4	2	2	0	3	1	1	1	1	0	0	0	1	3	2	1	2	1	0	2	3	1	2	1	0	3	1	3	4	2	1	2	1	0	2	1	-0.0091938	-0.056446
sp|Q13322|GRB10_HUMAN	GRB10	GRB10_HUMAN Growth factor receptor-bound protein 10	4012	GRB10_HUMAN	Q13322	2	4	3	9	4	4	1	4	1	1	10	6	3	0	1	4	6	1	5	4	9	7	3	9	0	3	2	0	3	2	1	8	7	4	9	4	4	2	1	6	6	1	-0.275077	0.133524
sp|Q14449|GRB14_HUMAN	GRB14	GRB14_HUMAN Growth factor receptor-bound protein 14	4012	GRB14_HUMAN	Q14449	0	0	0	0	1	1	0	0	0	0	0	1	0	0	0	1	0	0	0	0	0	0	0	0	0	0	0	0	0	0	0	0	0	1	0	0	0	0	0	0	1	0	NA	NA
sp|Q9NS86|LANC2_HUMAN	LANCL2	LANC2_HUMAN LanC-like protein 2	4013	LANC2_HUMAN	Q9NS86	28	8	14	18	9	11	14	15	8	3	13	12	7	9	9	9	8	10	13	6	6	6	7	7	6	10	8	6	8	9	8	14	7	7	10	8	14	8	7	6	9	11	3.73736	-0.643501
sp|Q8N0T1|CH059_HUMAN	C8orf59	CH059_HUMAN Uncharacterized protein C8orf59	4014	CH059_HUMAN	Q8N0T1	4	3	3	5	2	2	3	6	2	4	1	3	4	5	5	3	3	0	2	3	4	2	1	5	2	5	2	2	1	1	3	4	2	2	3	3	3	2	1	5	4	5	0.842113	-0.734562
sp|Q9Y3C7|MED31_HUMAN	MED31	MED31_HUMAN Mediator of RNA polymerase II transcription subunit 31	4015	MED31_HUMAN	Q9Y3C7	1	1	1	2	1	1	0	1	2	1	2	1	1	2	2	1	2	1	0	2	1	1	0	1	1	1	1	1	1	1	1	1	1	0	1	1	2	0	2	0	0	0	-0.0590809	0.0476683
sp|Q13395|TARB1_HUMAN	TARBP1	TARB1_HUMAN Probable methyltransferase TARBP1	4017	TARB1_HUMAN	Q13395	9	3	4	6	4	5	2	3	1	2	6	5	4	0	3	3	3	0	9	7	2	10	4	2	2	0	0	0	0	1	1	5	4	3	6	5	1	1	6	5	2	1	0.657226	0.0260654
sp|Q5JU69|TOR2A_HUMAN	TOR2A	TOR2A_HUMAN Torsin-2A	4018	TOR2A_HUMAN	Q5JU69	2	1	2	1	0	0	1	2	1	2	0	2	0	0	0	3	1	0	3	0	0	1	3	1	1	4	0	0	0	0	2	2	0	1	1	0	0	0	3	2	0	2	0.339461	0.227732
sp|O14656|TOR1A_HUMAN	TOR1A	TOR1A_HUMAN Torsin-1A	4018	TOR1A_HUMAN	O14656	6	13	15	8	9	9	7	8	4	13	4	8	6	8	8	8	11	13	7	10	9	9	5	3	2	3	3	4	6	6	11	11	9	11	8	7	2	6	9	5	6	4	0.0955215	-0.0858496
sp|Q9NQW7-3|XPP1_HUMAN	XPNPEP1	XPP1_HUMAN Isoform 3 of Xaa-Pro aminopeptidase 1	4019	XPP1_HUMAN	Q9NQW7-3	33	26	23	31	20	23	28	36	15	26	17	15	18	26	16	31	17	21	21	25	17	20	19	21	17	16	15	12	15	13	19	24	15	17	21	14	16	13	22	20	12	23	-0.202779	0.812754
sp|O00462|MANBA_HUMAN	MANBA	MANBA_HUMAN Beta-mannosidase	4019	MANBA_HUMAN	O00462	10	18	19	19	13	17	19	33	24	14	12	15	11	16	9	7	10	8	14	12	9	9	5	11	9	7	9	10	9	9	18	15	8	19	9	12	16	4	16	8	6	13	-0.389534	0.485114
sp|Q5SWX8|ODR4_HUMAN	ODR4	ODR4_HUMAN Protein odr-4 homolog	4020	ODR4_HUMAN	Q5SWX8	9	10	7	18	15	11	9	10	11	11	13	18	15	15	7	8	6	9	10	5	5	5	11	6	8	7	4	8	8	7	8	15	4	8	9	15	11	5	14	17	11	5	-0.0911811	0.0526178
sp|Q8NCC3|PAG15_HUMAN	PLA2G15	PAG15_HUMAN Group XV phospholipase A2	4021	PAG15_HUMAN	Q8NCC3	8	5	8	6	7	5	4	7	4	5	4	7	6	5	5	1	2	3	4	3	9	6	5	5	3	4	6	3	5	5	6	7	9	8	8	5	5	4	4	6	2	6	-0.109035	0.452638
sp|P52630|STAT2_HUMAN	STAT2	STAT2_HUMAN Signal transducer and activator of transcription 2	4022	STAT2_HUMAN	P52630	12	22	13	16	14	13	15	12	7	7	10	10	7	7	10	5	8	6	12	9	8	10	12	14	10	6	6	2	6	3	9	14	10	20	16	6	9	7	17	15	6	7	-0.352571	0.00796588
sp|Q9H2B2|SYT4_HUMAN	SYT4	SYT4_HUMAN Synaptotagmin-4	4023	SYT4_HUMAN	Q9H2B2	0	0	0	0	0	0	0	0	0	0	0	0	0	0	0	1	5	0	0	0	0	0	0	0	0	0	0	0	0	0	0	0	0	0	0	0	0	0	0	2	0	0	NA	NA
sp|O43463|SUV91_HUMAN	SUV39H1	SUV91_HUMAN Histone-lysine N-methyltransferase SUV39H1	4024	SUV91_HUMAN	O43463	1	1	4	2	3	1	0	2	4	0	0	4	1	2	5	2	3	1	1	3	2	2	2	2	3	1	2	2	3	2	0	4	0	0	3	3	2	1	2	5	3	0	-0.214639	-0.110862
sp|Q96LJ7|DHRS1_HUMAN	DHRS1	DHRS1_HUMAN Dehydrogenase/reductase SDR family member 1	4025	DHRS1_HUMAN	Q96LJ7	3	9	7	6	6	6	10	11	5	5	6	8	6	5	4	3	7	4	8	7	6	4	5	4	7	5	3	3	3	3	13	7	9	7	7	4	6	3	5	5	4	9	0.843005	-0.335763
tr|C9J660|C9J660_HUMAN	SUMF2	C9J660_HUMAN Sulfatase-modifying factor 2	4026	C9J660_HUMAN	C9J660	10	13	7	9	10	13	13	13	7	9	10	24	13	15	11	6	7	8	9	10	13	9	9	9	6	6	8	10	9	8	24	11	12	13	10	13	16	6	9	8	12	24	0.598175	0.00367311
tr|A8MXB9|A8MXB9_HUMAN	SUMF2	A8MXB9_HUMAN Sulfatase-modifying factor 2	4026	A8MXB9_HUMAN	A8MXB9	6	5	6	2	4	9	3	6	1	3	3	6	5	4	4	10	10	7	4	2	4	2	3	2	3	2	3	6	5	3	6	5	2	2	2	5	8	4	4	4	6	10	1.51259	-0.575852
sp|Q9UL46|PSME2_HUMAN	PSME2	PSME2_HUMAN Proteasome activator complex subunit 2	4027	PSME2_HUMAN	Q9UL46	28	24	18	32	18	15	17	29	18	21	18	21	14	15	14	16	11	16	18	15	12	9	16	16	12	10	12	6	10	10	21	20	12	15	12	14	12	8	15	17	14	20	0.830043	-0.143308
sp|O75718|CRTAP_HUMAN	CRTAP	CRTAP_HUMAN Cartilage-associated protein	4030	CRTAP_HUMAN	O75718	22	25	18	19	20	25	22	16	15	22	13	17	16	11	19	14	19	14	12	17	19	21	19	14	10	15	11	3	9	9	29	21	16	20	19	12	13	10	16	18	18	23	-1.07578	-0.128095
sp|Q8WUY1|THEM6_HUMAN	THEM6	THEM6_HUMAN Protein THEM6	4031	THEM6_HUMAN	Q8WUY1	16	11	16	16	16	12	16	30	13	18	18	17	15	7	13	12	11	10	7	9	7	6	4	9	6	6	8	7	7	9	10	17	7	5	4	12	13	7	4	5	16	8	1.10235	1.00465
sp|Q16828|DUS6_HUMAN	DUSP6	DUS6_HUMAN Dual specificity protein phosphatase 6	4032	DUS6_HUMAN	Q16828	0	0	0	0	0	0	0	0	1	0	0	1	0	0	0	0	0	0	2	3	2	1	0	2	0	0	1	0	0	0	0	0	2	1	1	1	1	0	0	3	0	0	NA	NA
sp|P04181|OAT_HUMAN	OAT	OAT_HUMAN Ornithine aminotransferase, mitochondrial	4033	OAT_HUMAN	P04181	29	43	36	34	35	20	39	36	40	27	17	19	35	30	19	16	29	20	12	20	17	20	20	14	16	15	13	14	14	15	37	36	13	20	18	16	16	14	24	25	36	25	1.02033	0.548434
sp|Q5EBM0|CMPK2_HUMAN	CMPK2	CMPK2_HUMAN UMP-CMP kinase 2, mitochondrial	4034	CMPK2_HUMAN	Q5EBM0	0	3	1	1	3	9	1	1	3	2	10	12	5	5	2	8	5	4	6	7	8	9	1	10	7	11	3	3	9	7	19	0	7	3	5	5	8	6	5	7	4	7	NA	NA
sp|O43462|MBTP2_HUMAN	MBTPS2	MBTP2_HUMAN Membrane-bound transcription factor site-2 protease	4035	MBTP2_HUMAN	O43462	0	0	1	0	2	2	2	1	0	0	1	1	1	2	0	0	1	2	1	2	0	0	0	0	1	0	1	1	1	0	0	1	1	2	1	0	2	1	3	2	0	0	NA	NA
sp|Q8IWW6|RHG12_HUMAN	ARHGAP12	RHG12_HUMAN Rho GTPase-activating protein 12	4036	RHG12_HUMAN	Q8IWW6	11	13	21	15	8	11	13	15	17	9	16	20	9	8	10	8	7	9	9	12	12	9	5	9	8	4	9	6	7	4	10	12	10	17	9	10	19	6	12	17	11	10	-0.391239	0.0936445
sp|O95365|ZBT7A_HUMAN	ZBTB7A	ZBT7A_HUMAN Zinc finger and BTB domain-containing protein 7A	4038	ZBT7A_HUMAN	O95365	3	3	2	9	2	3	2	6	2	4	5	4	2	3	7	2	4	5	5	8	3	3	1	2	5	4	1	3	2	3	8	2	4	4	1	2	4	2	10	8	8	6	-0.0277759	-0.422873
sp|Q5T440|CAF17_HUMAN	IBA57	CAF17_HUMAN Putative transferase CAF17, mitochondrial	4039	CAF17_HUMAN	Q5T440	6	5	5	8	9	7	9	11	9	7	11	7	9	5	2	8	2	4	7	10	7	7	2	9	7	6	11	7	7	5	10	6	8	5	8	4	4	1	7	9	5	13	0.111791	0.0847022
sp|Q8IXV7|KLD8B_HUMAN	KLHDC8B	KLD8B_HUMAN Kelch domain-containing protein 8B	4040	KLD8B_HUMAN	Q8IXV7	0	0	0	0	0	0	0	1	0	0	1	1	0	0	0	0	0	0	0	1	0	2	0	0	2	2	0	0	0	1	0	0	0	0	0	0	0	0	0	0	0	0	NA	NA
sp|Q53GT1|KLH22_HUMAN	KLHL22	KLH22_HUMAN Kelch-like protein 22	4040	KLH22_HUMAN	Q53GT1	2	1	0	2	1	3	3	0	0	2	0	4	1	2	0	0	0	0	2	3	0	1	0	2	4	0	0	0	0	0	0	2	1	5	5	0	1	1	2	3	0	0	0.390559	0.692055
sp|P30291|WEE1_HUMAN	WEE1	WEE1_HUMAN Wee1-like protein kinase	4041	WEE1_HUMAN	P30291	2	1	0	1	0	3	2	0	0	0	2	2	2	2	2	5	2	2	2	0	0	2	2	1	1	1	0	1	3	0	1	1	1	1	0	3	3	1	3	5	3	3	0.0905339	-0.46122
sp|O60245-2|PCDH7_HUMAN	PCDH7	PCDH7_HUMAN Isoform B of Protocadherin-7	4042	PCDH7_HUMAN	O60245-2	9	2	0	0	3	0	17	1	1	0	2	8	10	5	2	3	8	0	15	1	8	6	3	10	7	11	12	0	10	1	4	0	3	4	3	8	13	7	4	15	1	18	-0.37239	1.7736
tr|F5GWJ1|F5GWJ1_HUMAN	PCDH7	F5GWJ1_HUMAN Protocadherin-7	4042	F5GWJ1_HUMAN	F5GWJ1	1	0	0	0	0	0	0	0	0	0	1	1	1	0	0	0	0	0	0	0	0	0	0	1	0	1	0	0	0	0	0	0	0	0	0	2	1	0	0	2	0	1	0.495147	1.57754
sp|Q8WW12|PCNP_HUMAN	PCNP	PCNP_HUMAN PEST proteolytic signal-containing nuclear protein	4043	PCNP_HUMAN	Q8WW12	15	21	19	17	14	10	18	17	12	20	13	12	11	12	12	17	13	8	7	10	12	10	8	9	13	8	13	13	8	7	14	15	12	4	12	13	12	6	11	15	10	24	0.167018	0.367533
sp|O43761|SNG3_HUMAN	SYNGR3	SNG3_HUMAN Synaptogyrin-3	4045	SNG3_HUMAN	O43761	1	1	0	0	0	1	0	0	0	0	2	4	0	0	0	0	0	0	0	1	1	1	1	2	0	0	0	0	0	0	0	0	0	0	0	3	1	0	1	0	0	1	-0.914198	-0.521618
sp|P04198|MYCN_HUMAN	MYCN	MYCN_HUMAN N-myc proto-oncogene protein	4046	MYCN_HUMAN	P04198	0	0	0	0	0	0	0	0	0	0	0	0	0	0	0	0	0	0	2	2	1	0	0	0	0	0	0	1	0	1	0	0	0	0	0	0	0	1	0	0	0	0	NA	NA
sp|P01106-2|MYC_HUMAN	MYC	MYC_HUMAN Isoform 2 of Myc proto-oncogene protein	4046	MYC_HUMAN	P01106-2	0	1	0	0	1	1	1	1	0	2	6	2	0	1	1	2	1	1	2	0	3	0	2	2	2	0	0	1	0	2	2	0	2	2	1	6	1	2	1	4	2	4	NA	NA
sp|Q9NTM9|CUTC_HUMAN	CUTC	CUTC_HUMAN Copper homeostasis protein cutC homolog	4047	CUTC_HUMAN	Q9NTM9	3	8	9	11	11	5	6	5	3	4	4	5	1	3	2	3	3	5	8	9	6	7	6	6	3	4	5	4	6	5	7	6	7	9	8	5	5	3	7	6	4	11	0.419541	-0.13596
sp|Q96C57|CL043_HUMAN	C12orf43	CL043_HUMAN Uncharacterized protein C12orf43	4048	CL043_HUMAN	Q96C57	4	8	6	7	4	3	14	15	6	10	9	6	5	12	7	3	7	10	7	5	5	5	5	8	9	7	9	8	2	5	12	7	5	5	3	8	4	3	5	11	7	18	-0.587382	0.00509265
sp|Q92974|ARHG2_HUMAN	ARHGEF2	ARHG2_HUMAN Rho guanine nucleotide exchange factor 2	4049	ARHG2_HUMAN	Q92974	45	49	49	51	34	50	45	52	32	45	40	37	28	27	40	34	28	39	40	32	43	34	27	34	36	30	22	20	21	21	56	56	32	33	35	40	33	19	41	50	24	46	0.352132	0.374596
sp|P06576|ATPB_HUMAN	ATP5B	ATPB_HUMAN ATP synthase subunit beta, mitochondrial	4050	ATPB_HUMAN	P06576	109	148	125	158	132	91	117	122	144	159	144	129	122	144	134	76	118	131	104	87	82	84	94	74	81	84	88	99	91	71	149	110	139	126	101	99	117	45	129	110	152	157	-0.172714	0.111926
tr|F8W0P7|F8W0P7_HUMAN	ATP5B	F8W0P7_HUMAN ATP synthase subunit beta, mitochondrial (Fragment)	4050	F8W0P7_HUMAN	F8W0P7	0	1	1	1	2	0	1	1	3	6	2	1	1	4	2	3	2	2	2	1	2	2	5	2	3	1	2	1	3	1	0	0	2	2	3	0	0	3	3	3	5	1	NA	NA
tr|Q6ZR64|Q6ZR64_HUMAN	MXRA7	Q6ZR64_HUMAN HBV PreS1-transactivated protein 1	4050	Q6ZR64_HUMAN	Q6ZR64	1	3	1	1	3	2	2	3	1	0	1	3	1	3	2	0	1	1	1	3	2	3	2	1	1	1	1	1	2	2	1	0	2	1	1	1	1	1	1	1	2	1	0.560673	-0.0960261
sp|P84157|MXRA7_HUMAN	MXRA7	MXRA7_HUMAN Matrix-remodeling-associated protein 7	4050	MXRA7_HUMAN	P84157	4	7	8	7	10	9	5	8	5	10	5	7	11	8	13	8	9	6	6	6	6	11	8	6	7	6	8	9	6	6	11	8	6	7	10	9	7	11	5	7	9	9	-1.8217	0.734172
sp|Q9BVL4|SELO_HUMAN	SELO	SELO_HUMAN Selenoprotein O	4052	SELO_HUMAN	Q9BVL4	5	3	3	7	5	1	3	3	2	6	2	6	4	4	4	1	3	3	3	3	2	8	9	2	3	1	1	1	2	3	5	5	4	4	4	4	4	4	7	5	3	2	0.311067	0.554676
sp|Q96PQ7|KLHL5_HUMAN	KLHL5	KLHL5_HUMAN Kelch-like protein 5	4053	KLHL5_HUMAN	Q96PQ7	0	0	0	0	0	1	1	1	0	0	0	2	0	0	1	0	0	0	1	2	1	1	1	0	0	0	0	0	0	0	0	1	1	2	0	1	0	1	1	0	0	0	NA	NA
sp|Q9C0H6|KLHL4_HUMAN	KLHL4	KLHL4_HUMAN Kelch-like protein 4	4053	KLHL4_HUMAN	Q9C0H6	2	0	1	0	0	0	2	0	0	0	0	0	0	0	0	1	1	0	0	0	0	0	1	0	0	0	0	0	0	1	0	0	0	2	0	0	0	2	1	0	0	0	-0.657163	0.00417035
sp|Q53HC5|KLH26_HUMAN	KLHL26	KLH26_HUMAN Kelch-like protein 26	4053	KLH26_HUMAN	Q53HC5	1	0	0	1	1	0	0	1	0	0	1	5	1	0	1	4	0	0	0	0	1	3	0	0	0	0	0	0	0	0	1	1	1	3	0	2	2	0	1	4	0	0	0.394459	-0.174424
sp|A6NIX2|WTIP_HUMAN	WTIP	WTIP_HUMAN Wilms tumor protein 1-interacting protein	4054	WTIP_HUMAN	A6NIX2	0	1	0	0	0	0	0	0	0	0	0	0	0	1	0	0	0	0	0	0	0	0	0	0	0	0	0	0	0	0	1	0	0	1	0	0	0	0	1	0	0	0	NA	NA
sp|P19838-2|NFKB1_HUMAN	NFKB1	NFKB1_HUMAN Isoform 2 of Nuclear factor NF-kappa-B p105 subunit	4055	NFKB1_HUMAN	P19838-2	23	28	19	29	25	13	21	36	14	15	25	16	13	19	17	16	10	21	33	24	18	17	13	29	16	14	26	13	19	14	31	27	26	21	22	13	14	15	31	24	15	31	-0.0142999	-0.258359
sp|Q9Y283|INVS_HUMAN	INVS	INVS_HUMAN Inversin	4056	INVS_HUMAN	Q9Y283	0	0	0	0	0	0	0	0	0	0	0	1	0	0	1	0	0	0	0	0	1	0	0	0	1	0	0	0	0	0	0	0	0	0	0	1	0	0	1	1	0	0	NA	NA
sp|Q9BUP3-3|HTAI2_HUMAN	HTATIP2	HTAI2_HUMAN Isoform 3 of Oxidoreductase HTATIP2	4059	HTAI2_HUMAN	Q9BUP3-3	24	23	22	17	15	17	28	28	15	18	24	21	25	18	14	19	21	16	12	8	7	12	9	9	9	11	13	9	12	12	20	18	8	10	10	20	25	13	10	10	23	20	-0.272786	-0.746976
sp|Q15628|TRADD_HUMAN	TRADD	TRADD_HUMAN Tumor necrosis factor receptor type 1-associated DEATH domain protein	4060	TRADD_HUMAN	Q15628	8	8	5	5	5	3	6	7	4	5	3	4	6	5	2	4	3	2	7	3	2	4	3	12	5	7	8	5	6	6	6	7	6	6	4	2	2	4	3	2	4	6	0.5046	0.133724
sp|P61011|SRP54_HUMAN	SRP54	SRP54_HUMAN Signal recognition particle 54 kDa protein	4062	SRP54_HUMAN	P61011	30	19	42	36	32	20	40	36	31	33	29	21	31	29	27	27	18	28	21	27	23	26	24	16	13	19	19	17	12	16	28	28	24	31	20	22	27	12	27	22	18	25	0.181971	0.58264
sp|Q13641|TPBG_HUMAN	TPBG	TPBG_HUMAN Trophoblast glycoprotein	4063	TPBG_HUMAN	Q13641	5	4	7	2	6	5	3	6	6	7	5	6	7	4	3	4	4	3	6	6	6	5	5	5	6	6	4	6	7	4	9	6	4	2	4	5	7	3	9	10	5	7	0.902349	-1.19389
sp|Q96EU6|RRP36_HUMAN	RRP36	RRP36_HUMAN Ribosomal RNA processing protein 36 homolog	4065	RRP36_HUMAN	Q96EU6	9	8	5	12	7	6	9	13	7	12	5	6	8	3	7	3	5	4	3	5	5	7	5	8	9	6	6	5	3	4	6	6	5	6	5	7	7	6	5	9	3	8	-0.246254	0.0899333
sp|Q9H160|ING2_HUMAN	ING2	ING2_HUMAN Inhibitor of growth protein 2	4065	ING2_HUMAN	Q9H160	3	2	0	2	3	2	4	3	2	4	3	4	5	3	3	1	5	3	1	2	1	2	2	4	3	3	3	2	2	2	6	2	3	1	1	5	4	3	1	2	4	5	-0.428699	-0.556881
sp|Q6Y1H2|HACD2_HUMAN	PTPLB	HACD2_HUMAN Very-long-chain (3R)-3-hydroxyacyl-[acyl-carrier protein] dehydratase 2	4066	HACD2_HUMAN	Q6Y1H2	2	2	4	4	3	0	2	1	4	4	3	2	6	4	3	4	3	6	1	1	1	0	1	1	3	3	0	2	1	0	3	3	1	1	2	3	5	0	3	3	1	2	1.49031	-0.381653
sp|Q96AY3|FKB10_HUMAN	FKBP10	FKB10_HUMAN Peptidyl-prolyl cis-trans isomerase FKBP10	4067	FKB10_HUMAN	Q96AY3	49	60	40	33	37	30	35	22	47	33	37	53	77	53	72	33	43	56	40	40	52	60	46	55	52	39	52	46	37	31	77	39	49	54	36	57	33	41	39	31	82	73	-1.54041	0.134719
sp|O95302|FKBP9_HUMAN	FKBP9	FKBP9_HUMAN Peptidyl-prolyl cis-trans isomerase FKBP9	4067	FKBP9_HUMAN	O95302	25	38	17	32	28	26	27	25	13	22	15	28	32	29	16	19	24	24	19	16	21	14	15	31	23	26	37	27	35	17	39	28	15	22	22	16	17	18	20	29	19	39	-0.65541	0.0360348
tr|B7Z6H3|B7Z6H3_HUMAN	FKBP9	B7Z6H3_HUMAN Peptidyl-prolyl cis-trans isomerase FKBP9	4067	B7Z6H3_HUMAN	B7Z6H3	0	0	0	0	0	0	0	0	0	0	0	1	1	0	0	0	0	0	0	0	0	2	0	0	0	1	0	1	0	0	0	0	0	1	0	1	0	0	0	0	0	0	NA	NA
sp|P15502-4|ELN_HUMAN	ELN	ELN_HUMAN Isoform 4 of Elastin	4069	ELN_HUMAN	P15502-4	0	0	0	0	0	0	0	0	0	3	1	0	0	0	0	0	0	0	0	0	0	0	0	0	3	0	4	0	0	0	0	0	0	0	0	0	0	0	2	0	0	0	NA	NA
sp|O95865|DDAH2_HUMAN	DDAH2	DDAH2_HUMAN N(G),N(G)-dimethylarginine dimethylaminohydrolase 2	4071	DDAH2_HUMAN	O95865	13	13	8	13	8	16	17	18	7	11	8	10	10	8	8	6	6	10	11	12	11	11	11	10	11	12	12	11	9	12	15	11	13	9	17	7	6	10	6	10	13	18	1.67508	0.433004
sp|O94760|DDAH1_HUMAN	DDAH1	DDAH1_HUMAN N(G),N(G)-dimethylarginine dimethylaminohydrolase 1	4071	DDAH1_HUMAN	O94760	22	24	21	28	20	16	21	33	20	29	18	12	19	16	22	20	14	16	15	15	12	10	6	23	9	20	20	26	16	11	21	16	16	12	16	11	14	12	13	12	18	26	1.06612	-0.551883
sp|Q8NCH0|CHSTE_HUMAN	CHST14	CHSTE_HUMAN Carbohydrate sulfotransferase 14	4072	CHSTE_HUMAN	Q8NCH0	6	9	5	11	3	3	9	4	5	3	2	6	3	2	4	4	6	0	4	1	6	6	4	5	2	3	4	1	1	1	5	2	1	9	3	4	2	3	6	9	4	5	-0.598306	-0.372344
sp|P40926|MDHM_HUMAN	MDH2	MDHM_HUMAN Malate dehydrogenase, mitochondrial	4074	MDHM_HUMAN	P40926	143	127	123	137	154	103	124	142	187	204	115	114	121	110	99	82	80	82	83	79	96	77	77	75	74	68	73	84	97	69	156	103	115	71	107	95	97	69	84	86	122	189	-0.643973	0.709845
sp|Q6P2P2|ANM10_HUMAN	PRMT10	ANM10_HUMAN Putative protein arginine N-methyltransferase 10	4076	ANM10_HUMAN	Q6P2P2	3	6	1	10	3	3	4	7	1	2	7	11	2	1	4	2	3	2	6	3	2	8	3	1	6	0	1	0	1	2	0	2	3	2	3	5	7	1	7	10	3	1	-0.333191	-0.0976928
sp|Q7L1V2|MON1B_HUMAN	MON1B	MON1B_HUMAN Vacuolar fusion protein MON1 homolog B	4078	MON1B_HUMAN	Q7L1V2	3	4	1	2	3	4	1	9	4	5	4	6	3	5	3	2	3	2	4	6	5	3	4	6	3	0	1	0	3	0	3	3	6	6	4	2	5	2	4	9	3	2	0.0723866	0.238031
sp|Q86VX9|MON1A_HUMAN	MON1A	MON1A_HUMAN Vacuolar fusion protein MON1 homolog A	4078	MON1A_HUMAN	Q86VX9	0	0	1	0	0	3	1	2	0	0	1	0	0	0	1	0	0	1	0	1	0	1	0	0	0	0	0	0	0	0	0	1	0	1	0	0	0	0	0	0	0	0	NA	NA
sp|Q8N441|FGRL1_HUMAN	FGFRL1	FGRL1_HUMAN Fibroblast growth factor receptor-like 1	4079	FGRL1_HUMAN	Q8N441	0	1	0	0	1	1	0	0	2	1	2	0	0	0	0	1	1	0	0	0	1	1	0	1	0	0	0	0	1	0	1	0	0	1	2	3	4	0	1	2	0	1	NA	NA
sp|Q9P2D7|DYH1_HUMAN	DNAH1	DYH1_HUMAN Dynein heavy chain 1, axonemal	4080	DYH1_HUMAN	Q9P2D7	0	1	1	0	0	1	0	0	0	0	0	0	0	0	0	0	0	1	1	0	0	0	2	0	0	0	0	0	0	1	0	0	0	0	0	0	0	0	0	0	0	0	NA	NA
sp|P32189|GLPK_HUMAN	GK	GLPK_HUMAN Glycerol kinase	4082	GLPK_HUMAN	P32189	20	26	8	17	20	11	9	13	11	19	15	14	11	9	8	7	7	6	9	7	10	7	5	8	8	2	4	0	4	4	4	18	9	10	5	11	13	4	9	12	9	8	-0.579271	0.6943
sp|Q8N4F0|BPIB2_HUMAN	BPIFB2	BPIB2_HUMAN BPI fold-containing family B member 2	4085	BPIB2_HUMAN	Q8N4F0	0	0	0	0	0	0	1	0	0	0	1	0	0	0	0	0	5	0	0	0	0	0	0	0	0	0	0	0	1	0	1	0	0	0	0	0	0	0	0	0	0	1	NA	NA
sp|P06396|GELS_HUMAN	GSN	GELS_HUMAN Gelsolin	4086	GELS_HUMAN	P06396	58	78	45	42	38	35	86	71	44	62	35	34	37	44	31	29	41	38	31	31	30	41	29	35	30	24	26	28	20	20	55	76	33	28	44	29	32	28	26	36	31	66	0.154803	3.02592
sp|P06396-3|GELS_HUMAN	GSN	GELS_HUMAN Isoform 3 of Gelsolin	4086	GELS_HUMAN	P06396-3	0	3	4	1	0	0	3	4	0	0	0	0	0	0	0	0	0	0	0	1	0	0	1	2	1	1	2	0	2	1	1	2	0	0	1	0	0	0	0	1	0	0	NA	NA
sp|Q86SX3|CN080_HUMAN	C14orf80	CN080_HUMAN Uncharacterized protein C14orf80	4087	CN080_HUMAN	Q86SX3	0	0	0	1	1	0	0	0	0	0	0	0	0	1	0	1	0	0	1	0	0	0	0	1	0	0	0	0	0	0	0	1	0	0	0	1	0	0	0	2	0	0	NA	NA
sp|P55058|PLTP_HUMAN	PLTP	PLTP_HUMAN Phospholipid transfer protein	4088	PLTP_HUMAN	P55058	4	1	0	1	1	0	1	3	1	1	1	3	0	1	0	0	0	0	1	6	4	2	1	0	1	1	0	0	0	0	3	2	1	1	3	3	0	0	2	2	1	0	-0.824322	1.69899
sp|O95786|DDX58_HUMAN	DDX58	DDX58_HUMAN Probable ATP-dependent RNA helicase DDX58	4092	DDX58_HUMAN	O95786	11	7	4	5	10	27	14	5	7	9	12	14	9	3	13	12	7	4	7	15	10	3	7	18	9	8	3	0	6	6	5	5	4	14	5	8	8	6	13	11	2	3	-0.0372156	-0.288814
sp|P84550|SKOR1_HUMAN	SKOR1	SKOR1_HUMAN SKI family transcriptional corepressor 1	4092	SKOR1_HUMAN	P84550	0	0	0	0	0	0	0	1	0	1	0	0	1	1	0	1	1	0	0	0	0	1	0	1	0	0	0	0	0	0	0	0	0	0	1	0	0	0	1	1	0	0	NA	NA
sp|O15063|K0355_HUMAN	KIAA0355	K0355_HUMAN Uncharacterized protein KIAA0355	4093	K0355_HUMAN	O15063	2	0	2	2	0	2	0	0	0	1	2	2	1	0	1	1	1	0	5	3	4	5	5	6	0	1	0	1	1	0	0	3	4	2	1	6	1	1	4	7	1	1	-0.0666384	0.0612954
sp|P53350|PLK1_HUMAN	PLK1	PLK1_HUMAN Serine/threonine-protein kinase PLK1	4094	PLK1_HUMAN	P53350	14	9	9	4	8	5	13	13	6	14	4	6	8	3	3	7	6	3	5	6	5	8	9	3	1	4	1	1	2	3	3	12	3	7	6	8	5	5	6	7	1	1	-0.187642	-0.691795
sp|Q15653-2|IKBB_HUMAN	NFKBIB	IKBB_HUMAN Isoform 2 of NF-kappa-B inhibitor beta	4095	IKBB_HUMAN	Q15653-2	6	2	2	5	3	2	3	3	1	3	2	3	4	6	5	5	2	3	1	4	3	4	6	5	3	2	4	2	4	0	6	3	5	4	4	4	3	4	7	4	4	6	0.890054	-0.64484
sp|Q9UM11|FZR_HUMAN	FZR1	FZR_HUMAN Fizzy-related protein homolog	4096	FZR_HUMAN	Q9UM11	0	1	0	1	0	0	0	0	0	1	1	4	0	0	1	0	1	2	0	0	1	3	1	1	1	0	0	0	0	0	0	1	2	4	3	3	2	0	2	2	0	0	NA	NA
sp|O95931|CBX7_HUMAN	CBX7	CBX7_HUMAN Chromobox protein homolog 7	4097	CBX7_HUMAN	O95931	0	0	0	0	0	0	0	0	1	0	1	0	0	0	0	0	0	1	1	0	0	0	0	0	0	0	0	1	0	0	0	1	1	0	0	0	0	1	0	0	0	1	NA	NA
sp|O15212|PFD6_HUMAN	PFDN6	PFD6_HUMAN Prefoldin subunit 6	4098	PFD6_HUMAN	O15212	16	12	24	15	19	14	14	16	13	10	8	8	8	12	12	9	11	12	12	8	9	10	11	11	10	7	7	9	7	7	18	20	8	11	10	10	10	6	12	10	9	22	0.0561589	-0.131449
sp|Q9H9J4-2|UBP42_HUMAN	USP42	UBP42_HUMAN Isoform 2 of Ubiquitin carboxyl-terminal hydrolase 42	4100	UBP42_HUMAN	Q9H9J4-2	4	0	1	10	2	1	2	3	2	1	1	4	3	2	1	1	3	0	3	3	1	4	7	7	5	1	2	1	3	0	2	4	1	4	3	4	1	1	4	10	2	2	-0.0583684	-0.486616
sp|Q92908|GATA6_HUMAN	GATA6	GATA6_HUMAN Transcription factor GATA-6	4101	GATA6_HUMAN	Q92908	0	2	0	3	5	4	0	2	0	0	3	1	2	1	0	7	0	4	4	3	2	2	2	1	1	0	3	4	0	0	4	1	1	2	2	1	0	0	5	1	0	0	NA	NA
sp|P43694|GATA4_HUMAN	GATA4	GATA4_HUMAN Transcription factor GATA-4	4101	GATA4_HUMAN	P43694	0	0	0	0	0	0	0	0	0	0	2	0	0	0	0	0	0	0	0	0	0	1	0	0	2	0	5	2	0	0	0	0	0	0	0	0	0	0	2	0	0	0	NA	NA
sp|Q9H7P9|PKHG2_HUMAN	PLEKHG2	PKHG2_HUMAN Pleckstrin homology domain-containing family G member 2	4103	PKHG2_HUMAN	Q9H7P9	0	1	0	0	0	1	1	1	1	1	2	1	1	0	4	2	2	1	1	1	0	2	0	3	2	5	2	0	0	0	1	1	1	1	0	3	3	1	4	4	0	5	NA	NA
sp|A1L390|PKHG3_HUMAN	PLEKHG3	PKHG3_HUMAN Pleckstrin homology domain-containing family G member 3	4103	PKHG3_HUMAN	A1L390	4	6	7	9	9	4	8	15	2	7	13	12	18	12	12	8	13	8	3	3	13	13	9	7	7	4	3	5	6	4	12	3	3	14	5	12	10	3	9	11	10	3	0.135558	-0.344453
sp|P28065|PSB9_HUMAN	PSMB9	PSB9_HUMAN Proteasome subunit beta type-9	4104	PSB9_HUMAN	P28065	14	7	8	4	7	7	9	8	9	6	7	8	8	4	8	4	5	2	11	9	5	9	7	7	5	8	11	8	7	10	17	5	8	8	10	5	6	7	7	5	7	12	0.126458	0.253072
sp|Q9BUE0|MED18_HUMAN	MED18	MED18_HUMAN Mediator of RNA polymerase II transcription subunit 18	4105	MED18_HUMAN	Q9BUE0	1	5	7	8	6	5	5	5	4	7	3	5	2	2	2	3	4	6	2	3	2	4	3	3	2	2	2	2	0	2	5	6	3	1	2	3	2	1	6	7	3	7	-0.210805	-0.302211
sp|A6NGB9|WIPF3_HUMAN	WIPF3	WIPF3_HUMAN WAS/WASL-interacting protein family member 3	4106	WIPF3_HUMAN	A6NGB9	2	0	0	1	0	0	0	0	0	0	0	0	0	0	0	0	0	0	0	0	0	0	0	2	0	2	0	0	0	0	6	0	2	0	1	3	0	0	0	1	0	0	-0.0246667	1.38269
sp|Q8WVN6|SCTM1_HUMAN	SECTM1	SCTM1_HUMAN Secreted and transmembrane protein 1	4110	SCTM1_HUMAN	Q8WVN6	0	0	0	0	0	1	0	0	0	0	2	0	0	0	1	0	1	1	2	0	0	0	0	0	0	0	0	0	0	0	0	0	0	0	0	1	0	0	0	0	1	0	NA	NA
sp|O15151|MDM4_HUMAN	MDM4	MDM4_HUMAN Protein Mdm4	4112	MDM4_HUMAN	O15151	0	0	0	0	0	0	0	0	0	0	0	0	0	0	0	0	0	0	0	0	0	0	0	1	2	0	2	0	0	0	0	0	2	0	0	0	0	0	2	1	0	0	NA	NA
sp|Q9P266|JCAD_HUMAN	KIAA1462	JCAD_HUMAN Junctional protein associated with coronary artery disease	4114	JCAD_HUMAN	Q9P266	2	1	0	0	9	0	0	0	3	0	10	5	6	5	11	10	8	0	15	1	4	3	7	14	2	12	2	1	10	1	0	4	3	4	9	8	2	11	0	5	4	4	-0.676055	-0.560527
sp|Q9P270|SLAI2_HUMAN	SLAIN2	SLAI2_HUMAN SLAIN motif-containing protein 2	4115	SLAI2_HUMAN	Q9P270	8	13	10	14	13	9	8	17	6	9	14	10	7	11	10	7	8	5	13	11	7	10	10	18	15	13	13	13	7	15	19	9	10	8	6	13	10	6	10	12	7	22	-0.0523232	0.0512904
tr|D6RIF6|D6RIF6_HUMAN	SLAIN2	D6RIF6_HUMAN SLAIN motif-containing protein 2	4115	D6RIF6_HUMAN	D6RIF6	0	0	0	0	1	0	1	0	0	0	0	3	0	0	0	0	0	2	1	1	0	1	1	1	0	1	0	0	1	1	0	0	0	1	1	0	0	1	1	1	0	1	NA	NA
sp|Q9UJW0|DCTN4_HUMAN	DCTN4	DCTN4_HUMAN Dynactin subunit 4	4116	DCTN4_HUMAN	Q9UJW0	23	18	15	16	19	13	20	20	7	18	13	12	5	11	9	15	14	16	10	14	10	9	8	13	9	11	11	5	6	5	19	26	13	13	11	10	6	6	15	14	9	19	0.034988	0.193535
sp|P08648|ITA5_HUMAN	ITGA5	ITA5_HUMAN Integrin alpha-5	4117	ITA5_HUMAN	P08648	21	18	13	14	17	17	22	11	8	10	14	14	13	15	21	13	20	7	18	17	16	19	18	16	13	19	13	7	9	18	35	9	19	32	13	18	10	20	11	18	13	31	-1.11516	-0.337589
sp|P16278|BGAL_HUMAN	GLB1	BGAL_HUMAN Beta-galactosidase	4120	BGAL_HUMAN	P16278	18	26	13	21	21	15	16	24	15	21	13	14	13	11	14	10	14	8	11	13	12	22	11	17	10	6	5	7	8	7	24	18	9	13	14	12	10	9	13	14	15	21	-0.258311	0.260448
sp|Q6UWU2|GLB1L_HUMAN	GLB1L	GLB1L_HUMAN Beta-galactosidase-1-like protein	4120	GLB1L_HUMAN	Q6UWU2	1	2	0	0	0	1	2	0	1	4	0	0	0	0	0	0	0	0	1	0	0	0	1	0	0	0	0	0	0	0	0	1	0	0	1	0	0	0	0	0	0	0	-0.474931	0.786846
sp|Q9NXR5|ANR10_HUMAN	ANKRD10	ANR10_HUMAN Ankyrin repeat domain-containing protein 10	4121	ANR10_HUMAN	Q9NXR5	1	1	1	1	0	2	0	1	0	0	2	2	1	1	0	6	0	0	2	2	2	1	1	4	3	4	5	4	3	2	4	0	2	1	1	2	1	4	1	0	0	7	0.133652	0.110169
sp|Q6P3S6|FBX42_HUMAN	FBXO42	FBX42_HUMAN F-box only protein 42	4122	FBX42_HUMAN	Q6P3S6	0	0	0	1	0	0	1	1	0	0	0	1	0	0	0	1	1	0	0	3	1	1	1	3	2	0	0	0	0	0	0	1	1	1	1	0	1	1	1	7	0	1	NA	NA
sp|P23743|DGKA_HUMAN	DGKA	DGKA_HUMAN Diacylglycerol kinase alpha	4123	DGKA_HUMAN	P23743	7	12	6	10	6	13	10	13	2	8	12	21	6	6	7	4	2	3	13	12	8	8	11	5	9	7	6	4	5	6	6	9	6	8	7	8	13	6	15	6	7	8	-0.192271	-0.00528781
sp|Q9Y6T7|DGKB_HUMAN	DGKB	DGKB_HUMAN Diacylglycerol kinase beta	4123	DGKB_HUMAN	Q9Y6T7	0	1	0	1	0	0	1	0	0	1	0	1	0	1	1	4	1	1	1	0	1	0	1	0	1	1	0	0	0	0	0	0	0	0	2	0	0	0	0	2	0	0	NA	NA
sp|P21439|MDR3_HUMAN	ABCB4	MDR3_HUMAN Multidrug resistance protein 3	4125	MDR3_HUMAN	P21439	1	6	0	4	2	0	0	3	0	1	1	3	1	0	0	1	2	1	0	0	0	2	4	3	4	0	0	5	0	4	1	3	2	0	1	4	2	0	0	4	2	0	-0.535567	-0.228143
sp|P08183|MDR1_HUMAN	ABCB1	MDR1_HUMAN Multidrug resistance protein 1	4125	MDR1_HUMAN	P08183	16	18	2	24	17	2	0	24	0	17	0	7	0	0	0	17	1	0	0	0	0	1	10	9	10	0	0	8	2	4	0	9	10	1	14	17	1	1	8	15	13	0	-0.962441	-0.682479
sp|Q9NP58|ABCB6_HUMAN	ABCB6	ABCB6_HUMAN ATP-binding cassette sub-family B member 6, mitochondrial	4125	ABCB6_HUMAN	Q9NP58	11	5	10	14	4	12	13	11	5	13	15	10	7	8	6	5	7	6	8	5	11	11	6	2	1	1	2	2	4	2	5	8	9	10	12	10	7	2	6	4	6	4	-0.329661	0.876377
sp|Q2M3G0-4|ABCB5_HUMAN	ABCB5	ABCB5_HUMAN Isoform 4 of ATP-binding cassette sub-family B member 5	4125	ABCB5_HUMAN	Q2M3G0-4	1	0	1	1	1	1	1	0	0	0	0	0	1	0	0	1	0	0	0	0	0	0	0	1	0	0	0	0	0	0	0	0	0	0	0	1	1	0	0	0	1	1	0.290833	-0.23777
sp|O95342|ABCBB_HUMAN	ABCB11	ABCBB_HUMAN Bile salt export pump	4125	ABCBB_HUMAN	O95342	0	0	0	0	1	0	0	0	0	0	0	0	0	0	0	0	0	0	0	0	0	0	2	2	0	0	0	0	0	0	0	1	1	0	0	0	0	0	1	1	0	0	NA	NA
sp|P06865|HEXA_HUMAN	HEXA	HEXA_HUMAN Beta-hexosaminidase subunit alpha	4126	HEXA_HUMAN	P06865	26	25	25	27	24	13	37	25	29	34	18	18	17	20	20	18	21	11	16	15	16	12	15	17	14	13	8	16	12	16	23	26	14	18	18	12	16	12	12	16	17	28	-0.599804	1.05575
sp|P07686|HEXB_HUMAN	HEXB	HEXB_HUMAN Beta-hexosaminidase subunit beta	4126	HEXB_HUMAN	P07686	33	34	32	52	37	36	41	41	37	47	39	44	33	34	42	26	36	37	24	30	29	33	21	30	30	26	23	36	22	20	62	32	38	45	42	21	28	15	25	26	20	55	-0.804481	1.3235
sp|O15195|VILL_HUMAN	VILL	VILL_HUMAN Villin-like protein	4127	VILL_HUMAN	O15195	0	0	0	9	0	7	6	21	1	2	16	6	2	1	3	8	0	1	0	0	0	1	0	0	1	0	1	6	2	6	3	0	1	1	0	0	4	1	9	1	0	0	NA	NA
sp|P08240|SRPR_HUMAN	SRPR	SRPR_HUMAN Signal recognition particle receptor subunit alpha	4129	SRPR_HUMAN	P08240	45	61	46	45	43	34	50	50	29	34	53	48	47	29	33	22	28	28	29	28	25	21	34	21	32	23	19	17	17	18	34	48	18	36	25	31	37	16	34	27	33	38	0.265029	-0.815622
sp|Q9BY50|SC11C_HUMAN	SEC11C	SC11C_HUMAN Signal peptidase complex catalytic subunit SEC11C	4130	SC11C_HUMAN	Q9BY50	6	4	2	5	6	5	7	6	8	7	4	2	3	3	6	4	2	1	6	1	1	2	1	3	5	1	2	1	5	5	4	7	2	2	3	4	1	2	3	4	7	3	-0.502621	0.590928
sp|Q9NYL2-2|MLTK_HUMAN	MLTK	MLTK_HUMAN Isoform 2 of Mitogen-activated protein kinase kinase kinase MLT	4131	MLTK_HUMAN	Q9NYL2-2	4	2	0	3	1	3	1	1	1	2	0	0	2	4	1	2	0	0	1	1	0	0	0	2	1	2	2	1	4	0	2	2	1	2	0	0	0	2	2	1	1	3	0.747474	-0.245746
sp|Q9NYL2|MLTK_HUMAN	MLTK	MLTK_HUMAN Mitogen-activated protein kinase kinase kinase MLT	4131	MLTK_HUMAN	Q9NYL2	15	13	8	10	10	11	5	10	2	6	13	10	4	6	6	3	4	6	11	9	8	13	8	10	10	5	3	4	5	7	5	7	7	10	6	6	9	3	10	9	4	16	0.678168	-0.445472
sp|P27487|DPP4_HUMAN	DPP4	DPP4_HUMAN Dipeptidyl peptidase 4	4132	DPP4_HUMAN	P27487	17	29	6	24	35	13	0	23	13	37	17	20	10	12	17	27	14	10	11	3	13	1	13	7	7	9	8	10	17	6	2	31	11	15	22	14	17	8	8	7	7	0	-0.773753	-0.749371
sp|Q8TC05|MDM1_HUMAN	MDM1	MDM1_HUMAN Nuclear protein MDM1	4135	MDM1_HUMAN	Q8TC05	0	0	0	0	0	1	0	0	0	0	0	1	0	0	1	1	2	1	1	0	3	1	2	2	1	0	2	1	1	0	2	0	3	0	5	3	3	0	3	4	0	3	NA	NA
sp|Q9NRS6|SNX15_HUMAN	SNX15	SNX15_HUMAN Sorting nexin-15	4136	SNX15_HUMAN	Q9NRS6	1	8	4	5	5	3	6	11	1	3	6	3	4	5	6	6	3	6	10	10	12	7	6	8	10	7	7	10	8	3	8	4	11	3	10	9	6	5	6	5	3	8	1.18266	-0.0864861
sp|Q8IWV7|UBR1_HUMAN	UBR1	UBR1_HUMAN E3 ubiquitin-protein ligase UBR1	4137	UBR1_HUMAN	Q8IWV7	25	13	9	29	12	9	12	17	8	12	12	14	2	5	17	13	9	9	11	9	8	10	7	12	9	8	3	1	2	0	2	15	7	17	10	10	14	3	19	21	6	7	-0.578974	-0.113804
sp|Q13554|KCC2B_HUMAN	CAMK2B	KCC2B_HUMAN Calcium/calmodulin-dependent protein kinase type II subunit beta	4138	KCC2B_HUMAN	Q13554	9	7	5	12	7	9	8	13	9	8	6	5	8	11	6	11	5	4	10	6	7	4	4	3	5	6	7	6	6	6	11	9	4	7	9	4	7	6	8	7	6	10	0.692249	-0.184186
sp|Q13555-8|KCC2G_HUMAN	CAMK2G	KCC2G_HUMAN Isoform 8 of Calcium/calmodulin-dependent protein kinase type II subunit gamma	4138	KCC2G_HUMAN	Q13555-8	9	10	8	6	5	10	7	10	5	9	8	8	7	4	5	5	5	9	6	6	5	12	9	4	4	4	2	2	3	7	11	6	6	10	6	5	8	3	9	8	10	11	0.901517	-0.282011
sp|Q13557-11|KCC2D_HUMAN	CAMK2D	KCC2D_HUMAN Isoform Delta 11 of Calcium/calmodulin-dependent protein kinase type II subunit delta	4138	KCC2D_HUMAN	Q13557-11	11	16	15	16	13	13	14	16	14	13	11	14	16	14	22	15	14	14	10	8	11	9	10	20	18	10	11	11	14	7	19	17	8	13	10	16	15	7	23	25	21	21	-0.171554	0.0166792
tr|Q5SWX3|Q5SWX3_HUMAN	CAMK2G	Q5SWX3_HUMAN Calcium/calmodulin-dependent protein kinase (CaM kinase) II gamma, isoform CRA_n	4138	Q5SWX3_HUMAN	Q5SWX3	0	1	0	0	1	0	0	0	0	0	1	0	0	0	0	0	0	0	0	2	0	0	1	1	1	1	1	1	0	0	1	0	0	1	0	0	1	0	0	0	1	1	NA	NA
sp|Q9BQD7|F173A_HUMAN	FAM173A	F173A_HUMAN Protein FAM173A	4139	F173A_HUMAN	Q9BQD7	2	0	0	0	0	2	0	1	0	0	3	2	0	0	0	0	0	0	1	1	1	0	2	2	0	1	2	1	0	0	0	2	2	2	1	1	1	0	1	0	0	0	-0.0518338	-0.121651
sp|P55345|ANM2_HUMAN	PRMT2	ANM2_HUMAN Protein arginine N-methyltransferase 2	4141	ANM2_HUMAN	P55345	0	0	0	0	0	0	0	0	0	0	0	0	0	0	0	0	0	0	0	0	0	1	0	0	0	0	0	0	0	1	1	0	1	1	1	0	1	1	0	1	0	0	NA	NA
sp|Q8TE58|ATS15_HUMAN	ADAMTS15	ATS15_HUMAN A disintegrin and metalloproteinase with thrombospondin motifs 15	4144	ATS15_HUMAN	Q8TE58	0	0	0	0	0	0	0	0	0	0	0	0	0	0	1	0	0	0	0	0	0	1	0	0	0	0	0	0	0	0	0	0	0	1	1	1	0	0	0	1	0	0	NA	NA
sp|Q9UHI8|ATS1_HUMAN	ADAMTS1	ATS1_HUMAN A disintegrin and metalloproteinase with thrombospondin motifs 1	4144	ATS1_HUMAN	Q9UHI8	6	6	1	0	1	0	3	0	0	3	1	5	0	0	5	0	0	0	6	1	1	2	1	6	1	0	0	1	5	0	8	0	2	8	1	1	0	6	6	2	2	1	-0.508512	-0.536578
sp|O43396|TXNL1_HUMAN	TXNL1	TXNL1_HUMAN Thioredoxin-like protein 1	4145	TXNL1_HUMAN	O43396	20	31	34	35	22	20	18	25	18	21	24	20	15	17	24	23	18	13	30	21	18	25	18	28	24	35	23	28	22	23	43	33	16	11	26	23	18	24	25	21	18	39	0.147395	-0.364513
sp|A6NFQ2|F115C_HUMAN	FAM115C	F115C_HUMAN Protein FAM115C	4146	F115C_HUMAN	A6NFQ2	0	3	1	2	1	0	6	3	0	0	1	4	0	0	0	0	1	0	3	3	2	4	6	0	0	0	1	0	0	0	0	2	0	1	2	1	2	3	0	12	0	0	NA	NA
sp|Q6P4F7|RHGBA_HUMAN	ARHGAP11A	RHGBA_HUMAN Rho GTPase-activating protein 11A	4147	RHGBA_HUMAN	Q6P4F7	1	2	4	3	5	1	0	3	1	1	3	4	0	2	1	4	2	1	4	5	2	6	0	1	3	0	3	0	3	2	6	3	3	4	5	4	1	0	4	6	3	8	0.151315	-0.470897
sp|Q9BV35|SCMC3_HUMAN	SLC25A23	SCMC3_HUMAN Calcium-binding mitochondrial carrier protein SCaMC-3	4148	SCMC3_HUMAN	Q9BV35	0	0	0	0	0	1	1	0	2	1	1	3	0	0	0	0	1	0	1	1	1	0	2	0	0	0	0	0	0	0	0	1	0	0	1	0	1	0	1	0	0	0	NA	NA
sp|Q6KCM7-3|SCMC2_HUMAN	SLC25A25	SCMC2_HUMAN Isoform 3 of Calcium-binding mitochondrial carrier protein SCaMC-2	4148	SCMC2_HUMAN	Q6KCM7-3	3	0	1	2	4	2	5	5	2	1	7	6	5	5	6	6	4	2	3	6	9	6	3	2	3	1	3	1	2	2	1	3	5	3	5	5	9	1	3	8	5	2	-0.065177	0.290658
sp|Q8IVN8|SBSPO_HUMAN	SBSPON	SBSPO_HUMAN Somatomedin-B and thrombospondin type-1 domain-containing protein	4149	SBSPO_HUMAN	Q8IVN8	0	0	0	2	0	4	0	0	0	0	0	0	0	0	2	0	0	0	0	0	0	0	1	4	2	3	1	0	0	0	0	0	0	1	5	0	2	0	2	2	1	0	NA	NA
tr|F5H269|F5H269_HUMAN	DMXL1	F5H269_HUMAN DmX-like protein 1	4152	F5H269_HUMAN	F5H269	6	7	4	11	5	3	11	12	3	3	9	4	2	2	3	9	4	4	4	10	6	6	6	6	10	2	1	2	4	6	0	18	5	6	12	3	7	0	15	16	5	0	-0.162869	0.16511
sp|Q8TDJ6-3|DMXL2_HUMAN	DMXL2	DMXL2_HUMAN Isoform 3 of DmX-like protein 2	4152	DMXL2_HUMAN	Q8TDJ6-3	4	1	4	1	2	4	5	2	0	3	3	5	0	0	3	11	3	2	5	11	2	4	4	7	6	0	2	0	1	0	1	10	3	8	4	1	4	0	12	15	0	5	-0.52568	0.498713
sp|P02774-3|VTDB_HUMAN	GC	VTDB_HUMAN Isoform 3 of Vitamin D-binding protein	4152	VTDB_HUMAN	P02774-3	1	26	1	9	3	2	0	2	2	1	2	5	5	2	2	0	0	1	2	1	1	0	0	2	3	5	2	4	2	5	5	0	0	0	4	3	6	3	2	3	1	3	-0.454801	-0.718162
sp|Q92628|K0232_HUMAN	KIAA0232	K0232_HUMAN Uncharacterized protein KIAA0232	4153	K0232_HUMAN	Q92628	0	0	0	0	0	0	0	1	0	0	1	1	0	1	0	1	0	0	0	1	1	1	0	0	7	1	0	0	0	0	0	1	1	0	0	0	2	0	1	0	0	1	NA	NA
sp|Q6P1R4|DUS1L_HUMAN	DUS1L	DUS1L_HUMAN tRNA-dihydrouridine(16/17) synthase [NAD(P)(+)]-like	4154	DUS1L_HUMAN	Q6P1R4	10	3	3	4	11	6	3	6	3	7	6	7	3	1	8	6	5	4	5	5	4	2	1	5	4	1	5	3	3	4	4	5	1	2	1	4	5	4	5	4	6	7	0.326755	-0.0654971
sp|Q99519|NEUR1_HUMAN	NEU1	NEUR1_HUMAN Sialidase-1	4155	NEUR1_HUMAN	Q99519	8	12	9	11	6	12	9	8	5	6	10	8	4	6	11	5	6	10	6	6	6	8	6	7	6	4	6	8	9	12	8	7	8	6	8	10	7	9	4	4	6	11	-0.720679	1.16506
sp|P53794|SC5A3_HUMAN	SLC5A3	SC5A3_HUMAN Sodium/myo-inositol cotransporter	4156	SC5A3_HUMAN	P53794	5	4	1	3	2	2	7	7	3	2	5	4	2	2	1	3	4	1	3	5	4	2	5	2	1	1	3	1	1	1	2	5	1	1	3	4	3	0	4	3	4	1	-0.0516605	1.31369
sp|O75925|PIAS1_HUMAN	PIAS1	PIAS1_HUMAN E3 SUMO-protein ligase PIAS1	4157	PIAS1_HUMAN	O75925	4	5	2	6	2	1	1	5	2	2	3	2	5	2	3	0	1	3	7	4	4	3	3	2	4	2	3	2	1	2	2	2	4	2	3	1	2	1	6	6	3	1	0.0858547	-0.109162
sp|O75928|PIAS2_HUMAN	PIAS2	PIAS2_HUMAN E3 SUMO-protein ligase PIAS2	4157	PIAS2_HUMAN	O75928	2	0	3	2	2	0	2	1	1	1	1	0	0	1	2	3	2	1	5	3	3	4	3	2	3	2	4	2	1	1	3	2	3	3	0	1	1	2	7	8	3	1	0.121013	0.244994
sp|Q9Y6X2|PIAS3_HUMAN	PIAS3	PIAS3_HUMAN E3 SUMO-protein ligase PIAS3	4157	PIAS3_HUMAN	Q9Y6X2	0	1	2	2	1	1	1	2	0	0	0	2	0	2	2	0	0	0	2	0	1	2	1	3	1	0	3	1	2	2	2	0	1	0	3	2	1	1	2	2	2	4	NA	NA
sp|P21580|TNAP3_HUMAN	TNFAIP3	TNAP3_HUMAN Tumor necrosis factor alpha-induced protein 3	4159	TNAP3_HUMAN	P21580	9	0	1	1	0	2	1	1	0	1	2	3	3	1	0	4	1	10	3	1	0	1	0	2	5	2	1	1	1	0	14	4	3	11	1	2	2	6	4	10	0	3	-0.585079	-0.843438
sp|Q2VPK5|CTU2_HUMAN	CTU2	CTU2_HUMAN Cytoplasmic tRNA 2-thiolation protein 2	4162	CTU2_HUMAN	Q2VPK5	2	4	6	10	7	4	7	8	3	3	5	5	4	7	5	4	4	2	11	9	6	7	5	8	6	2	3	2	3	4	4	3	8	9	7	5	7	2	10	7	4	3	0.0737023	0.181657
sp|Q86UX7|URP2_HUMAN	FERMT3	URP2_HUMAN Fermitin family homolog 3	4163	URP2_HUMAN	Q86UX7	9	17	5	16	8	13	5	31	11	20	13	15	11	9	16	9	12	13	22	21	25	32	16	14	10	9	10	6	7	8	28	8	20	14	21	14	10	8	23	27	5	19	-0.572114	-0.457268
sp|Q9HC56|PCDH9_HUMAN	PCDH9	PCDH9_HUMAN Protocadherin-9	4165	PCDH9_HUMAN	Q9HC56	0	0	1	0	0	0	1	0	0	0	0	0	0	0	0	1	0	0	2	0	0	0	0	0	7	0	6	1	2	3	0	0	4	0	0	1	0	0	0	3	0	0	NA	NA
sp|Q5T0W9|FA83B_HUMAN	FAM83B	FA83B_HUMAN Protein FAM83B	4166	FA83B_HUMAN	Q5T0W9	1	0	5	15	11	17	8	15	0	9	12	23	14	22	4	9	13	16	3	3	12	3	11	2	4	10	3	6	2	0	6	0	1	12	0	14	20	4	9	12	12	6	3.38606	-0.883911
sp|Q9BXX0|EMIL2_HUMAN	EMILIN2	EMIL2_HUMAN EMILIN-2	4167	EMIL2_HUMAN	Q9BXX0	0	0	0	0	3	0	0	0	0	1	1	1	1	1	0	8	0	0	11	1	4	1	0	0	2	0	0	0	0	0	1	0	3	1	0	0	0	1	0	0	0	6	NA	NA
sp|Q9Y6K1|DNM3A_HUMAN	DNMT3A	DNM3A_HUMAN DNA (cytosine-5)-methyltransferase 3A	4169	DNM3A_HUMAN	Q9Y6K1	8	12	2	14	16	2	9	3	8	9	4	11	12	3	7	9	4	5	17	8	7	11	5	6	11	11	4	4	5	5	10	9	5	9	10	3	10	3	9	21	4	9	0.6109	-0.0229859
sp|Q9UBC3|DNM3B_HUMAN	DNMT3B	DNM3B_HUMAN DNA (cytosine-5)-methyltransferase 3B	4169	DNM3B_HUMAN	Q9UBC3	0	0	1	2	4	0	1	1	1	1	0	1	3	0	1	1	0	0	2	2	0	2	1	2	0	0	0	0	0	0	0	1	1	0	0	3	0	0	1	3	0	0	NA	NA
sp|Q16836|HCDH_HUMAN	HADH	HCDH_HUMAN Hydroxyacyl-coenzyme A dehydrogenase, mitochondrial	4173	HCDH_HUMAN	Q16836	20	20	29	28	27	23	35	32	41	41	25	27	30	35	21	26	25	20	24	22	16	18	24	13	11	11	14	13	16	13	39	30	17	19	22	17	20	12	22	22	28	41	0.378915	-0.0665486
sp|Q96ME7|ZN512_HUMAN	ZNF512	ZN512_HUMAN Zinc finger protein 512	4174	ZN512_HUMAN	Q96ME7	13	14	8	13	15	7	11	8	15	22	12	14	9	4	11	9	5	10	6	7	9	7	10	9	8	3	2	3	8	7	4	15	9	12	10	8	4	4	8	11	6	6	-0.330626	0.699821
sp|O15072|ATS3_HUMAN	ADAMTS3	ATS3_HUMAN A disintegrin and metalloproteinase with thrombospondin motifs 3	4179	ATS3_HUMAN	O15072	0	0	0	1	0	0	0	0	0	0	0	1	1	0	0	1	0	0	0	0	0	0	0	0	0	0	0	1	0	0	0	0	0	0	2	1	0	0	0	0	0	0	NA	NA
sp|Q86TV6-2|TTC7B_HUMAN	TTC7B	TTC7B_HUMAN Isoform 2 of Tetratricopeptide repeat protein 7B	4180	TTC7B_HUMAN	Q86TV6-2	3	2	1	2	3	1	2	3	2	2	4	3	1	0	3	1	3	2	1	1	1	1	2	1	1	2	1	0	0	0	1	5	2	5	1	5	1	0	3	8	0	0	-0.515343	1.80847
sp|Q9UBB6-3|NCDN_HUMAN	NCDN	NCDN_HUMAN Isoform 3 of Neurochondrin	4181	NCDN_HUMAN	Q9UBB6-3	13	8	6	11	7	10	8	9	4	7	4	2	2	3	6	7	3	2	11	8	8	5	5	3	5	2	3	1	6	5	4	10	6	10	10	3	3	7	6	3	4	6	0.230737	0.163136
sp|P21912|DHSB_HUMAN	SDHB	DHSB_HUMAN Succinate dehydrogenase [ubiquinone] iron-sulfur subunit, mitochondrial	4183	DHSB_HUMAN	P21912	34	35	28	39	40	29	38	40	28	38	29	30	26	26	19	24	30	28	26	22	23	22	22	23	23	33	27	41	29	17	38	26	39	23	37	36	26	13	23	23	28	50	0.245159	-1.04573
sp|Q8ND61|CC020_HUMAN	C3orf20	CC020_HUMAN Uncharacterized protein C3orf20	4183	CC020_HUMAN	Q8ND61	0	1	1	0	0	1	0	0	1	0	1	0	1	1	1	1	2	0	0	0	0	0	1	0	0	0	0	0	0	0	0	0	0	0	0	1	0	0	0	0	1	2	NA	NA
sp|Q9NU02|ANKE1_HUMAN	ANKEF1	ANKE1_HUMAN Ankyrin repeat and EF-hand domain-containing protein 1	4184	ANKE1_HUMAN	Q9NU02	0	0	0	0	0	0	0	0	0	0	0	0	0	0	0	0	0	1	0	0	0	1	1	0	0	0	0	1	0	0	0	0	0	0	1	0	1	0	0	0	0	0	NA	NA
sp|Q96BZ9-3|TBC20_HUMAN	TBC1D20	TBC20_HUMAN Isoform 3 of TBC1 domain family member 20	4186	TBC20_HUMAN	Q96BZ9-3	2	3	0	8	4	7	3	3	0	4	3	2	5	2	3	3	2	2	2	1	3	5	1	2	1	1	0	1	0	3	1	2	2	6	4	2	5	2	3	2	6	0	-0.020382	-0.267234
sp|Q7Z4V5-2|HDGR2_HUMAN	HDGFRP2	HDGR2_HUMAN Isoform 2 of Hepatoma-derived growth factor-related protein 2	4188	HDGR2_HUMAN	Q7Z4V5-2	23	24	25	20	25	24	26	26	33	29	32	39	21	29	25	30	24	23	24	13	14	18	22	19	14	17	18	16	11	14	33	23	16	12	21	32	27	15	29	26	24	33	-0.0635361	-0.21145
tr|K7ERN8|K7ERN8_HUMAN	HDGFRP2	K7ERN8_HUMAN Hepatoma-derived growth factor-related protein 2 (Fragment)	4188	K7ERN8_HUMAN	K7ERN8	0	2	0	0	0	0	0	0	0	0	0	0	0	0	0	0	1	0	0	0	0	0	0	0	0	0	0	0	0	0	0	0	0	0	0	0	0	0	1	0	0	0	NA	NA
sp|P51858|HDGF_HUMAN	HDGF	HDGF_HUMAN Hepatoma-derived growth factor	4188	HDGF_HUMAN	P51858	43	51	67	42	38	27	43	44	45	59	63	49	42	45	72	48	37	43	57	33	51	50	34	52	53	47	68	48	38	31	55	38	53	68	92	66	60	32	30	22	66	60	0.307757	-0.0513603
sp|Q9Y3E1|HDGR3_HUMAN	HDGFRP3	HDGR3_HUMAN Hepatoma-derived growth factor-related protein 3	4188	HDGR3_HUMAN	Q9Y3E1	8	6	5	6	4	5	6	6	7	7	3	2	8	9	7	8	13	7	3	4	4	3	3	6	5	4	3	4	4	6	5	5	3	6	8	4	5	5	2	4	6	7	-2.56358	0.950538
sp|O75475|PSIP1_HUMAN	PSIP1	PSIP1_HUMAN PC4 and SFRS1-interacting protein	4188	PSIP1_HUMAN	O75475	46	45	43	35	42	36	36	29	30	41	39	44	44	35	37	62	54	48	23	26	21	32	26	32	28	19	22	21	24	20	49	36	28	21	27	50	52	21	35	35	55	53	-0.12582	-0.0818889
sp|A5PL33|KRBA1_HUMAN	KRBA1	KRBA1_HUMAN Protein KRBA1	4189	KRBA1_HUMAN	A5PL33	0	0	0	1	0	0	0	0	0	0	0	0	1	0	0	0	0	0	0	0	0	1	0	0	2	0	2	0	0	0	1	0	0	0	2	0	1	0	0	1	0	0	NA	NA
sp|P12956|XRCC6_HUMAN	XRCC6	XRCC6_HUMAN X-ray repair cross-complementing protein 6	4191	XRCC6_HUMAN	P12956	108	107	117	121	103	70	100	116	103	135	70	61	90	58	102	68	54	82	79	72	64	68	48	50	40	44	48	48	44	40	80	105	65	65	80	50	60	41	68	62	101	80	-0.146169	0.20262
sp|P29400-2|CO4A5_HUMAN	COL4A5	CO4A5_HUMAN Isoform 2 of Collagen alpha-5(IV) chain	4193	CO4A5_HUMAN	P29400-2	1	1	1	0	0	2	3	2	0	2	0	1	2	2	1	1	1	0	2	2	3	2	2	2	2	2	1	3	2	1	4	1	2	2	2	1	0	1	0	0	0	1	-1.66207	-0.0572836
sp|P02462|CO4A1_HUMAN	COL4A1	CO4A1_HUMAN Collagen alpha-1(IV) chain	4193	CO4A1_HUMAN	P02462	3	4	4	1	1	4	1	2	2	1	1	2	6	1	3	4	2	1	3	2	3	6	7	4	2	2	4	4	2	3	7	2	1	7	4	2	4	2	1	15	3	3	-2.01431	0.352169
sp|Q14699|RFTN1_HUMAN	RFTN1	RFTN1_HUMAN Raftlin	4195	RFTN1_HUMAN	Q14699	18	10	13	4	13	11	12	4	7	1	7	9	16	4	10	8	8	2	14	10	12	15	16	16	14	4	8	9	13	6	12	3	13	16	12	8	3	10	24	14	16	22	-1.51079	-0.0980242
sp|Q52LD8|RFTN2_HUMAN	RFTN2	RFTN2_HUMAN Raftlin-2	4195	RFTN2_HUMAN	Q52LD8	0	0	0	0	0	0	0	0	0	0	0	0	0	0	0	0	0	0	0	0	2	0	0	0	0	0	0	0	0	0	0	0	0	0	0	0	0	0	0	0	0	0	NA	NA
sp|Q00403|TF2B_HUMAN	GTF2B	TF2B_HUMAN Transcription initiation factor IIB	4196	TF2B_HUMAN	Q00403	6	10	11	17	13	6	11	9	5	8	10	10	7	9	11	4	4	5	16	12	13	11	8	14	10	13	6	10	9	10	19	13	13	6	11	7	6	9	10	12	9	22	0.394492	-0.143225
sp|Q92968|PEX13_HUMAN	PEX13	PEX13_HUMAN Peroxisomal membrane protein PEX13	4197	PEX13_HUMAN	Q92968	6	5	3	7	5	2	2	3	2	3	4	5	5	3	2	3	4	1	3	1	1	3	2	0	1	3	2	0	2	2	2	3	0	0	1	5	4	2	1	1	5	0	0.129314	-0.341567
sp|Q92485|ASM3B_HUMAN	SMPDL3B	ASM3B_HUMAN Acid sphingomyelinase-like phosphodiesterase 3b	4199	ASM3B_HUMAN	Q92485	5	4	1	7	9	10	8	11	10	10	4	3	5	7	3	6	5	2	5	10	8	8	4	4	4	7	1	1	3	4	4	6	8	6	9	4	6	5	10	4	5	3	2.1449	-1.02109
sp|Q9Y320|TMX2_HUMAN	TMX2	TMX2_HUMAN Thioredoxin-related transmembrane protein 2	4200	TMX2_HUMAN	Q9Y320	16	14	12	17	18	10	11	13	12	12	12	11	11	8	9	5	8	12	5	6	6	7	8	11	10	7	7	7	10	7	10	15	5	9	10	12	9	8	5	8	14	12	0.418603	-0.162264
sp|Q9BZI1|IRX2_HUMAN	IRX2	IRX2_HUMAN Iroquois-class homeodomain protein IRX-2	4202	IRX2_HUMAN	Q9BZI1	0	0	0	0	0	0	0	0	0	0	0	2	0	0	0	0	0	0	0	0	0	0	0	0	1	1	0	0	0	0	0	0	1	0	0	0	0	0	0	0	0	1	NA	NA
sp|P78411|IRX5_HUMAN	IRX5	IRX5_HUMAN Iroquois-class homeodomain protein IRX-5	4202	IRX5_HUMAN	P78411	0	0	0	0	0	0	1	0	0	0	0	0	0	0	1	1	0	0	0	0	0	0	0	0	0	1	0	0	0	0	0	0	0	0	0	1	1	0	1	1	1	0	NA	NA
sp|P78415|IRX3_HUMAN	IRX3	IRX3_HUMAN Iroquois-class homeodomain protein IRX-3	4202	IRX3_HUMAN	P78415	0	0	0	0	0	0	0	0	1	0	0	1	0	0	1	0	1	0	1	1	1	1	0	1	0	0	0	0	0	0	0	0	1	0	0	0	0	0	0	1	1	1	NA	NA
sp|P78413|IRX4_HUMAN	IRX4	IRX4_HUMAN Iroquois-class homeodomain protein IRX-4	4202	IRX4_HUMAN	P78413	0	0	0	0	0	0	0	0	0	0	0	0	0	0	0	0	0	0	1	0	0	0	0	0	0	0	0	0	0	0	0	0	0	0	0	0	0	0	0	0	0	0	NA	NA
sp|Q9BV19|CA050_HUMAN	C1orf50	CA050_HUMAN Uncharacterized protein C1orf50	4203	CA050_HUMAN	Q9BV19	1	1	1	2	2	0	5	3	1	2	2	3	2	1	2	1	3	1	7	2	2	4	3	4	5	4	3	2	3	1	7	1	4	1	2	0	1	1	3	5	0	10	0.96412	0.111715
tr|E9PSI1|E9PSI1_HUMAN	TM9SF1	E9PSI1_HUMAN Transmembrane 9 superfamily member 1	4204	E9PSI1_HUMAN	E9PSI1	9	8	8	14	12	8	13	18	10	9	12	15	13	13	12	8	12	8	2	7	7	7	5	7	4	7	4	2	5	10	5	13	6	5	6	7	12	8	9	4	13	6	0.0301178	0.256568
sp|Q9BY43|CHM4A_HUMAN	CHMP4A	CHM4A_HUMAN Charged multivesicular body protein 4a	4204	CHM4A_HUMAN	Q9BY43	13	12	11	12	7	8	11	11	7	8	11	10	6	11	14	6	7	8	13	9	9	11	10	15	13	10	11	12	9	6	15	6	10	8	6	10	11	5	4	7	12	23	0.555577	-0.0973869
sp|P32929|CGL_HUMAN	CTH	CGL_HUMAN Cystathionine gamma-lyase	4205	CGL_HUMAN	P32929	11	9	8	13	10	4	7	9	7	9	10	4	6	9	7	5	7	9	8	5	6	3	4	12	7	9	10	3	4	5	8	10	2	6	6	3	9	5	7	11	6	2	-0.829126	0.337477
sp|O14924|RGS12_HUMAN	RGS12	RGS12_HUMAN Regulator of G-protein signaling 12	4206	RGS12_HUMAN	O14924	0	1	0	0	0	0	1	0	0	0	1	3	1	0	0	4	1	0	0	1	0	0	3	1	0	0	1	1	0	0	0	0	0	1	2	0	0	0	1	3	0	0	NA	NA
sp|Q9BTV6|DPH7_HUMAN	DPH7	DPH7_HUMAN Diphthamide biosynthesis protein 7	4207	DPH7_HUMAN	Q9BTV6	0	3	1	4	3	0	2	1	0	2	0	1	0	0	1	1	2	0	4	1	0	2	0	4	3	2	3	1	0	2	1	0	2	0	1	2	3	1	1	1	0	0	NA	NA
sp|O43156|TTI1_HUMAN	TTI1	TTI1_HUMAN TELO2-interacting protein 1 homolog	4208	TTI1_HUMAN	O43156	5	5	8	11	6	8	5	6	4	4	5	9	2	2	6	4	4	8	12	8	5	8	8	7	4	3	4	1	1	1	6	8	5	9	5	5	5	1	9	11	6	3	-0.172222	0.0400167
sp|Q9Y5Z9|UBIA1_HUMAN	UBIAD1	UBIA1_HUMAN UbiA prenyltransferase domain-containing protein 1	4209	UBIA1_HUMAN	Q9Y5Z9	1	2	3	1	3	2	1	1	1	1	1	1	1	0	2	1	1	2	2	0	0	0	0	2	1	0	0	1	0	1	3	1	0	0	0	0	1	0	1	1	3	0	-0.350593	-0.470168
sp|Q96JY6-5|PDLI2_HUMAN	PDLIM2	PDLI2_HUMAN Isoform 5 of PDZ and LIM domain protein 2	4210	PDLI2_HUMAN	Q96JY6-5	10	7	6	8	6	7	8	13	5	6	11	11	5	7	6	11	10	10	9	7	8	12	11	14	13	11	11	11	9	9	19	5	8	8	9	8	13	9	9	7	11	24	0.711942	-0.714759
sp|Q9Y256|FACE2_HUMAN	RCE1	FACE2_HUMAN CAAX prenyl protease 2	4211	FACE2_HUMAN	Q9Y256	4	1	1	3	2	4	2	2	2	4	0	1	0	0	0	1	1	1	2	2	1	1	2	4	1	2	1	2	1	1	1	1	2	2	3	0	0	2	0	0	0	1	0.438508	-0.0550998
sp|Q6WRI0|IGS10_HUMAN	IGSF10	IGS10_HUMAN Immunoglobulin superfamily member 10	4214	IGS10_HUMAN	Q6WRI0	0	1	0	1	0	0	0	0	0	0	0	0	0	0	0	0	0	0	2	1	0	0	0	4	0	0	0	0	0	0	0	0	0	0	0	1	0	0	1	0	0	0	NA	NA
sp|Q8IV50|LYSM2_HUMAN	LYSMD2	LYSM2_HUMAN LysM and putative peptidoglycan-binding domain-containing protein 2	4215	LYSM2_HUMAN	Q8IV50	3	4	7	3	2	2	4	1	2	3	0	1	0	4	5	1	2	4	3	2	2	5	1	3	5	6	5	4	3	4	7	3	2	1	5	2	0	3	2	2	4	9	0.468622	-0.0399322
sp|Q96S90|LYSM1_HUMAN	LYSMD1	LYSM1_HUMAN LysM and putative peptidoglycan-binding domain-containing protein 1	4215	LYSM1_HUMAN	Q96S90	3	0	0	1	6	0	1	1	1	0	3	3	0	2	0	1	1	0	5	4	2	1	1	3	5	3	2	1	2	1	4	1	4	1	3	5	1	2	2	4	0	8	0.223119	0.181718
sp|Q86X55|CARM1_HUMAN	CARM1	CARM1_HUMAN Histone-arginine methyltransferase CARM1	4216	CARM1_HUMAN	Q86X55	15	13	17	17	20	17	21	20	11	10	12	9	10	6	7	18	10	17	11	12	9	9	8	8	6	7	6	7	4	3	14	21	9	9	9	13	10	6	12	11	10	10	-0.119053	0.198504
sp|Q9BPW8|NIPS1_HUMAN	NIPSNAP1	NIPS1_HUMAN Protein NipSnap homolog 1	4217	NIPS1_HUMAN	Q9BPW8	17	17	12	18	19	17	16	18	10	18	25	24	12	8	8	12	11	11	8	8	8	11	12	9	12	8	5	6	5	5	15	17	7	9	10	17	21	6	12	12	13	15	0.23866	0.402766
sp|O75323|NIPS2_HUMAN	GBAS	NIPS2_HUMAN Protein NipSnap homolog 2	4217	NIPS2_HUMAN	O75323	17	14	16	14	15	15	13	20	14	19	15	19	17	12	15	14	17	13	13	6	8	7	9	7	11	6	6	7	5	7	14	15	14	12	10	17	20	11	17	8	16	18	1.57267	-0.137657
sp|O15514|RPB4_HUMAN	POLR2D	RPB4_HUMAN DNA-directed RNA polymerase II subunit RPB4	4218	RPB4_HUMAN	O15514	7	6	6	8	10	3	7	8	1	7	5	3	6	8	7	4	4	7	7	4	9	7	8	7	8	10	12	6	7	8	11	5	11	4	13	2	3	4	7	4	7	14	0.221689	-0.549963
sp|Q13882|PTK6_HUMAN	PTK6	PTK6_HUMAN Protein-tyrosine kinase 6	4219	PTK6_HUMAN	Q13882	0	0	0	2	0	1	0	3	0	1	1	1	0	1	2	0	0	1	0	0	0	0	0	1	0	0	0	0	0	0	1	0	0	0	0	0	0	0	1	0	0	2	NA	NA
sp|Q9UQ88|CD11A_HUMAN	CDK11A	CD11A_HUMAN Cyclin-dependent kinase 11A	4219	CD11A_HUMAN	Q9UQ88	25	27	25	46	32	32	27	30	25	36	30	27	25	26	22	24	32	23	26	26	20	25	21	31	23	18	16	17	17	12	33	27	25	25	26	22	25	16	30	31	23	32	-0.0145228	0.00681456
sp|P21127-2|CD11B_HUMAN	CDK11B	CD11B_HUMAN Isoform SV1 of Cyclin-dependent kinase 11B	4219	CD11B_HUMAN	P21127-2	3	4	5	4	7	3	4	6	4	5	4	4	4	3	2	4	4	3	2	1	2	1	1	2	3	3	2	1	2	1	7	3	1	1	2	3	2	1	2	6	5	3	0.256624	-0.404621
sp|Q9H8Y5|ANKZ1_HUMAN	ANKZF1	ANKZ1_HUMAN Ankyrin repeat and zinc finger domain-containing protein 1	4220	ANKZ1_HUMAN	Q9H8Y5	13	12	11	15	10	7	11	13	4	4	12	10	6	4	5	5	11	3	6	7	2	7	8	9	7	7	3	4	3	8	8	13	10	10	7	13	8	8	13	13	2	7	-0.104756	-0.213491
sp|Q8WXE0|CSKI2_HUMAN	CASKIN2	CSKI2_HUMAN Caskin-2	4221	CSKI2_HUMAN	Q8WXE0	7	7	8	8	13	5	5	11	1	4	7	9	2	6	5	4	7	3	5	10	5	5	6	8	4	1	13	8	5	8	11	11	9	7	8	11	8	3	8	8	3	9	0.308629	-0.0351174
sp|Q9UK45|LSM7_HUMAN	LSM7	LSM7_HUMAN U6 snRNA-associated Sm-like protein LSm7	4221	LSM7_HUMAN	Q9UK45	2	3	4	7	3	3	4	4	3	5	1	2	2	3	3	4	3	5	5	8	7	8	7	5	5	6	4	5	7	3	5	3	6	7	11	3	2	3	5	5	2	9	0.0863124	0.0657814
sp|Q8WXD9|CSKI1_HUMAN	CASKIN1	CSKI1_HUMAN Caskin-1	4221	CSKI1_HUMAN	Q8WXD9	1	1	1	1	0	0	1	1	0	0	1	1	0	0	1	1	1	1	2	2	0	0	1	2	1	1	1	0	0	1	2	0	0	1	1	1	1	1	2	0	0	2	0.788556	0.104391
sp|Q96DT6|ATG4C_HUMAN	ATG4C	ATG4C_HUMAN Cysteine protease ATG4C	4223	ATG4C_HUMAN	Q96DT6	4	3	2	0	1	0	4	1	0	3	1	3	1	1	2	0	0	0	2	2	4	3	3	1	3	1	1	2	1	1	0	4	3	3	2	2	1	0	5	3	1	1	0.0942541	0.082008
sp|Q8NDW8-7|TT21A_HUMAN	TTC21A	TT21A_HUMAN Isoform 7 of Tetratricopeptide repeat protein 21A	4224	TT21A_HUMAN	Q8NDW8-7	2	0	0	2	0	0	1	0	0	0	0	0	1	1	0	0	0	1	1	0	0	0	0	0	1	0	0	0	0	0	0	0	1	0	0	0	0	0	1	0	1	0	-0.555683	0.250013
sp|Q7Z4L5|TT21B_HUMAN	TTC21B	TT21B_HUMAN Tetratricopeptide repeat protein 21B	4224	TT21B_HUMAN	Q7Z4L5	0	2	1	3	0	1	0	2	1	1	1	5	1	0	0	5	1	0	1	4	1	1	2	1	2	0	0	0	0	0	1	3	0	3	3	1	1	0	7	7	1	1	NA	NA
sp|Q96Q05-2|TPPC9_HUMAN	TRAPPC9	TPPC9_HUMAN Isoform 2 of Trafficking protein particle complex subunit 9	4225	TPPC9_HUMAN	Q96Q05-2	11	5	0	8	6	5	14	15	5	11	9	7	3	4	4	4	3	6	5	3	4	9	5	10	8	3	2	2	1	6	2	6	7	8	6	3	6	2	15	13	3	3	0.307364	-0.0613619
sp|P15692-11|VEGFA_HUMAN	VEGFA	VEGFA_HUMAN Isoform L-VEGF165 of Vascular endothelial growth factor A	4229	VEGFA_HUMAN	P15692-11	0	0	0	0	0	3	0	1	0	0	2	1	3	0	1	2	1	0	0	1	1	0	0	1	2	1	1	1	1	1	0	0	3	0	1	0	1	0	0	1	2	0	NA	NA
sp|Q9NVN3-1|RIC8B_HUMAN	RIC8B	RIC8B_HUMAN Isoform 1 of Synembryn-B	4230	RIC8B_HUMAN	Q9NVN3-1	1	2	3	3	2	0	1	2	1	1	2	4	2	1	1	3	2	2	2	2	2	2	3	2	0	2	1	1	0	0	1	2	1	3	4	4	3	1	2	5	1	0	-0.125119	-0.404448
sp|Q9NPQ8|RIC8A_HUMAN	RIC8A	RIC8A_HUMAN Synembryn-A	4230	RIC8A_HUMAN	Q9NPQ8	11	14	13	16	7	11	10	13	2	9	8	7	4	3	13	10	7	10	12	13	9	10	9	6	7	4	5	2	5	7	5	11	8	12	15	7	5	10	13	11	9	12	0.0131537	-0.259218
sp|Q9BR76|COR1B_HUMAN	CORO1B	COR1B_HUMAN Coronin-1B	4232	COR1B_HUMAN	Q9BR76	24	36	28	30	22	17	28	32	24	17	27	28	20	22	23	19	23	30	14	12	14	12	7	23	12	22	15	19	16	15	28	24	15	15	21	27	20	10	16	20	19	30	1.27832	-0.193618
sp|A9Z1Z3|FR1L4_HUMAN	FER1L4	FR1L4_HUMAN Fer-1-like protein 4	4232	FR1L4_HUMAN	A9Z1Z3	1	2	2	2	1	1	1	2	0	1	1	1	0	1	2	2	0	1	0	0	0	0	0	2	1	1	1	0	2	0	3	2	0	1	0	2	1	1	1	2	0	1	1.06846	-0.135314
sp|Q7L014|DDX46_HUMAN	DDX46	DDX46_HUMAN Probable ATP-dependent RNA helicase DDX46	4232	DDX46_HUMAN	Q7L014	79	95	86	119	86	62	79	91	69	85	75	75	66	65	60	49	71	72	56	41	40	52	45	48	55	37	44	45	53	38	74	89	35	53	42	41	50	40	57	63	62	64	0.241049	-0.0555259
sp|P31146|COR1A_HUMAN	CORO1A	COR1A_HUMAN Coronin-1A	4232	COR1A_HUMAN	P31146	18	14	16	23	18	24	18	27	15	14	17	20	21	16	14	19	18	14	28	19	26	31	24	23	36	14	27	35	39	29	39	19	18	20	23	11	18	12	25	25	20	46	0.356859	-0.651406
sp|Q9ULV4-3|COR1C_HUMAN	CORO1C	COR1C_HUMAN Isoform 3 of Coronin-1C	4232	COR1C_HUMAN	Q9ULV4-3	44	59	57	59	47	35	59	71	46	55	37	43	42	54	45	41	42	38	28	27	22	23	27	26	20	26	23	22	18	18	59	54	22	34	27	37	36	16	34	40	45	55	-0.89665	0.117915
sp|P09497-2|CLCB_HUMAN	CLTB	CLCB_HUMAN Isoform Non-brain of Clathrin light chain B	4232	CLCB_HUMAN	P09497-2	19	14	15	16	21	16	21	18	16	17	14	20	17	15	15	14	16	19	12	8	17	11	9	15	12	26	13	14	18	10	22	18	12	8	11	17	15	7	13	11	15	26	0.306229	-0.00605497
sp|Q6QEF8-5|CORO6_HUMAN	CORO6	CORO6_HUMAN Isoform 5 of Coronin-6	4232	CORO6_HUMAN	Q6QEF8-5	2	0	1	2	0	1	0	3	1	1	3	2	0	1	2	1	0	2	2	3	5	6	3	6	5	2	3	4	4	4	3	0	3	4	5	2	3	3	2	2	1	5	0.638676	-1.0069
sp|Q13501|SQSTM_HUMAN	SQSTM1	SQSTM_HUMAN Sequestosome-1	4235	SQSTM_HUMAN	Q13501	29	45	65	22	26	29	28	51	21	32	32	28	45	53	43	29	20	31	15	28	28	18	13	26	22	28	22	34	43	35	35	24	20	17	22	21	25	28	18	13	47	64	-0.0764118	-0.0616223
sp|Q9BYD2|RM09_HUMAN	MRPL9	RM09_HUMAN 39S ribosomal protein L9, mitochondrial	4236	RM09_HUMAN	Q9BYD2	9	14	13	25	17	17	14	19	18	16	14	13	15	16	11	20	15	18	9	6	8	6	7	15	13	9	11	13	13	4	12	14	5	5	7	12	10	5	10	11	9	19	-0.0535781	0.159427
sp|Q9UFG5|CS025_HUMAN	C19orf25	CS025_HUMAN UPF0449 protein C19orf25	4238	CS025_HUMAN	Q9UFG5	4	5	3	9	6	4	5	5	3	5	9	5	5	3	3	4	3	4	8	5	8	10	8	7	6	8	6	10	6	2	10	3	6	7	7	6	5	4	5	4	3	14	-0.244971	-0.230147
tr|J3KNZ9|J3KNZ9_HUMAN	FBRS	J3KNZ9_HUMAN Probable fibrosin-1	4240	J3KNZ9_HUMAN	J3KNZ9	1	1	2	6	6	0	2	3	4	2	5	8	2	5	4	1	3	7	5	4	3	3	3	8	7	6	7	4	4	1	4	2	4	5	5	8	8	3	8	8	4	4	-0.08043	-0.0359451
sp|Q9BY67-3|CADM1_HUMAN	CADM1	CADM1_HUMAN Isoform 3 of Cell adhesion molecule 1	4241	CADM1_HUMAN	Q9BY67-3	13	10	7	14	8	5	20	4	6	9	7	5	6	8	6	15	6	8	9	7	13	23	16	5	4	6	8	11	16	10	8	4	6	11	24	8	7	5	5	2	9	3	-1.9963	-0.493731
sp|Q96S55|WRIP1_HUMAN	WRNIP1	WRIP1_HUMAN ATPase WRNIP1	4242	WRIP1_HUMAN	Q96S55	18	14	22	21	18	17	18	21	15	20	15	15	19	18	18	13	15	17	10	20	17	19	16	14	13	15	11	17	17	12	18	17	20	18	24	18	13	16	15	16	17	13	0.244519	0.0292306
sp|Q96D09|GASP2_HUMAN	GPRASP2	GASP2_HUMAN G-protein coupled receptor-associated sorting protein 2	4247	GASP2_HUMAN	Q96D09	0	0	0	0	0	0	4	0	0	0	1	2	0	1	1	4	0	1	1	0	0	1	0	1	1	0	0	1	1	0	1	2	3	2	1	1	1	1	9	3	0	2	NA	NA
sp|Q5JY77|GASP1_HUMAN	GPRASP1	GASP1_HUMAN G-protein coupled receptor-associated sorting protein 1	4247	GASP1_HUMAN	Q5JY77	0	0	0	0	0	0	1	0	0	0	1	1	0	0	0	0	0	0	1	0	0	0	0	0	0	0	0	1	0	0	0	0	0	0	0	1	0	0	0	0	0	0	NA	NA
sp|O43766|LIAS_HUMAN	LIAS	LIAS_HUMAN Lipoyl synthase, mitochondrial	4249	LIAS_HUMAN	O43766	2	2	2	7	6	1	3	11	2	1	3	3	4	7	6	5	2	3	5	8	7	6	5	6	4	4	5	5	4	3	6	3	5	4	6	2	5	5	4	2	3	10	0.087839	-0.5958
sp|P20711|DDC_HUMAN	DDC	DDC_HUMAN Aromatic-L-amino-acid decarboxylase	4250	DDC_HUMAN	P20711	0	0	1	6	2	7	1	2	0	7	0	0	0	0	8	21	7	0	0	0	2	0	0	0	0	0	0	0	0	0	0	0	0	0	0	0	1	0	0	4	0	0	NA	NA
sp|Q5JQC4|CT47A_HUMAN	CT47A1	CT47A_HUMAN Cancer/testis antigen 47A	4252	CT47A_HUMAN	Q5JQC4	0	0	0	0	0	0	0	0	0	0	0	0	2	0	10	0	0	0	0	0	0	0	0	0	0	0	6	0	0	0	0	0	0	0	0	1	0	0	0	3	0	0	NA	NA
sp|Q8TBP5|F174A_HUMAN	FAM174A	F174A_HUMAN Membrane protein FAM174A	4254	F174A_HUMAN	Q8TBP5	0	0	0	1	0	0	0	1	1	1	0	1	1	1	0	1	1	1	0	1	0	4	1	2	2	1	0	0	2	0	0	0	1	1	1	1	0	1	1	0	0	1	NA	NA
sp|O00541|PESC_HUMAN	PES1	PESC_HUMAN Pescadillo homolog	4255	PESC_HUMAN	O00541	35	31	39	43	32	31	38	38	34	35	44	29	52	26	35	24	43	31	17	14	18	20	19	12	11	13	12	14	13	13	27	33	15	18	18	29	32	7	16	30	29	19	-0.279492	-0.0622618
sp|O00541-2|PESC_HUMAN	PES1	PESC_HUMAN Isoform 2 of Pescadillo homolog	4255	PESC_HUMAN	O00541-2	0	1	0	1	0	1	0	0	1	1	1	0	2	0	0	0	0	0	0	0	0	2	0	1	0	0	0	0	0	0	0	1	0	0	0	0	0	2	0	0	0	0	NA	NA
sp|Q96A59-2|MALD3_HUMAN	MARVELD3	MALD3_HUMAN Isoform 2 of MARVEL domain-containing protein 3	4257	MALD3_HUMAN	Q96A59-2	0	0	0	0	0	0	0	3	0	4	2	2	4	1	0	0	2	0	1	0	0	1	1	0	2	0	0	2	1	1	0	0	0	2	1	2	4	1	1	2	0	0	NA	NA
sp|Q96A59|MALD3_HUMAN	MARVELD3	MALD3_HUMAN MARVEL domain-containing protein 3	4257	MALD3_HUMAN	Q96A59	0	0	0	0	1	1	1	0	0	1	0	3	0	2	0	1	1	0	0	0	0	0	0	0	0	0	0	0	0	0	0	0	0	1	0	1	1	0	1	0	0	0	NA	NA
sp|Q8TD30|ALAT2_HUMAN	GPT2	ALAT2_HUMAN Alanine aminotransferase 2	4259	ALAT2_HUMAN	Q8TD30	17	22	25	21	20	16	10	28	16	29	26	12	9	19	9	22	13	7	17	18	19	15	15	13	19	19	11	13	19	10	18	21	26	17	22	12	16	10	18	18	14	19	1.47094	-0.327139
sp|P24298|ALAT1_HUMAN	GPT	ALAT1_HUMAN Alanine aminotransferase 1	4259	ALAT1_HUMAN	P24298	0	0	0	0	0	0	0	0	0	0	1	0	0	0	0	0	0	0	0	0	0	0	0	0	0	0	0	0	0	0	0	0	0	0	0	0	1	0	0	0	0	0	NA	NA
sp|Q9Y5B8|NDK7_HUMAN	NME7	NDK7_HUMAN Nucleoside diphosphate kinase 7	4261	NDK7_HUMAN	Q9Y5B8	12	8	11	8	4	4	9	6	2	3	3	1	5	5	4	4	3	4	3	0	2	4	2	5	6	4	4	4	5	6	3	9	3	4	2	1	3	4	10	8	3	5	-0.226425	-0.282387
sp|Q92783|STAM1_HUMAN	STAM	STAM1_HUMAN Signal transducing adapter molecule 1	4262	STAM1_HUMAN	Q92783	10	32	23	23	15	4	16	14	11	16	9	9	10	10	14	16	14	8	13	15	13	15	9	19	12	16	16	20	16	19	23	19	13	15	13	9	9	15	17	18	14	21	-0.617332	0.168056
sp|O75886|STAM2_HUMAN	STAM2	STAM2_HUMAN Signal transducing adapter molecule 2	4262	STAM2_HUMAN	O75886	13	16	7	12	8	8	18	19	13	19	12	9	10	10	13	9	12	8	15	9	9	12	10	14	11	14	13	11	10	11	16	7	9	6	9	11	12	6	6	14	10	18	0.214113	0.312569
sp|Q8NEV8|EXPH5_HUMAN	EXPH5	EXPH5_HUMAN Exophilin-5	4263	EXPH5_HUMAN	Q8NEV8	2	0	0	0	2	2	0	8	0	0	12	20	8	5	5	2	3	1	1	7	5	1	1	1	2	9	2	0	6	0	1	0	3	4	0	6	10	1	17	3	14	2	1.71625	-0.311979
sp|Q9BST9|RTKN_HUMAN	RTKN	RTKN_HUMAN Rhotekin	4265	RTKN_HUMAN	Q9BST9	15	19	9	16	8	14	5	18	8	12	8	12	6	13	10	6	6	9	5	9	8	8	5	11	8	6	3	5	4	3	7	14	8	6	9	13	16	3	13	13	11	7	0.926606	-0.442513
sp|Q14050|CO9A3_HUMAN	COL9A3	CO9A3_HUMAN Collagen alpha-3(IX) chain	4268	CO9A3_HUMAN	Q14050	4	0	1	0	0	0	0	0	0	0	0	0	0	0	0	0	0	0	1	0	0	0	0	7	3	0	1	1	0	1	0	1	0	0	2	0	2	0	0	0	0	0	-0.381771	3.3144
sp|Q9Y4X0|AMMR1_HUMAN	AMMECR1	AMMR1_HUMAN AMME syndrome candidate gene 1 protein	4269	AMMR1_HUMAN	Q9Y4X0	1	0	1	3	3	1	1	2	0	2	2	1	1	1	0	0	1	1	1	3	2	2	2	1	2	0	0	0	0	1	3	1	0	4	2	2	2	0	1	5	1	1	0.139133	0.09117
sp|Q6DCA0|AMERL_HUMAN	AMMECR1L	AMERL_HUMAN AMMECR1-like protein	4269	AMERL_HUMAN	Q6DCA0	0	1	0	1	1	1	0	0	0	0	1	0	0	0	0	0	0	0	1	3	0	2	1	0	0	1	1	1	0	0	0	0	1	3	1	1	0	0	0	0	0	0	NA	NA
sp|Q9NZJ0|DTL_HUMAN	DTL	DTL_HUMAN Denticleless protein homolog	4270	DTL_HUMAN	Q9NZJ0	5	4	7	3	4	2	2	1	3	0	4	7	5	1	3	4	1	0	3	3	2	6	4	8	1	2	2	1	3	2	7	4	2	5	4	11	6	1	10	9	1	10	0.212046	-0.35023
sp|Q9UK23|NAGPA_HUMAN	NAGPA	NAGPA_HUMAN N-acetylglucosamine-1-phosphodiester alpha-N-acetylglucosaminidase	4273	NAGPA_HUMAN	Q9UK23	3	7	5	2	1	3	5	7	0	2	5	4	3	4	6	1	2	3	2	4	6	6	5	4	3	3	4	5	4	4	9	4	5	3	3	4	4	4	4	4	10	6	-0.748188	0.678953
sp|O60244|MED14_HUMAN	MED14	MED14_HUMAN Mediator of RNA polymerase II transcription subunit 14	4274	MED14_HUMAN	O60244	12	10	15	24	20	18	16	26	16	26	18	14	15	6	12	12	9	8	14	16	15	12	10	14	11	5	9	1	4	5	10	14	9	16	11	7	7	3	13	23	13	6	-0.039327	-0.115726
sp|Q9UJ70-2|NAGK_HUMAN	NAGK	NAGK_HUMAN Isoform 2 of N-acetyl-D-glucosamine kinase	4275	NAGK_HUMAN	Q9UJ70-2	12	16	11	19	8	9	14	13	8	13	9	6	8	8	6	10	7	8	7	3	3	2	3	4	2	6	6	1	5	5	14	11	4	4	7	7	4	8	14	16	4	17	0.788849	0.171509
sp|O76054|S14L2_HUMAN	SEC14L2	S14L2_HUMAN SEC14-like protein 2	4276	S14L2_HUMAN	O76054	5	6	8	12	1	1	6	6	2	2	5	5	3	1	5	4	3	2	5	2	3	2	4	3	1	1	2	5	0	2	5	16	1	5	4	1	1	3	6	4	2	3	0.568086	-0.44406
sp|Q9UDX5|MTFP1_HUMAN	MTFP1	MTFP1_HUMAN Mitochondrial fission process protein 1	4276	MTFP1_HUMAN	Q9UDX5	4	1	4	1	5	3	5	6	1	3	5	8	3	0	2	2	1	4	1	0	1	1	1	0	1	1	1	0	0	1	2	3	2	0	1	5	5	0	4	4	4	1	-0.127797	0.550111
sp|P12429|ANXA3_HUMAN	ANXA3	ANXA3_HUMAN Annexin A3	4277	ANXA3_HUMAN	P12429	29	37	35	42	27	34	30	43	35	29	25	27	34	32	24	37	18	22	18	12	15	15	14	20	20	14	16	13	18	15	29	33	13	22	15	25	38	14	21	18	32	30	1.27935	-1.60576
sp|Q12962|TAF10_HUMAN	TAF10	TAF10_HUMAN Transcription initiation factor TFIID subunit 10	4278	TAF10_HUMAN	Q12962	4	5	3	3	2	3	4	3	3	5	0	2	3	5	1	1	1	4	1	3	4	4	1	3	5	4	6	8	5	1	6	2	3	2	5	2	2	1	3	3	3	5	-0.109136	-0.0977137
sp|P42679-2|MATK_HUMAN	MATK	MATK_HUMAN Isoform 2 of Megakaryocyte-associated tyrosine-protein kinase	4283	MATK_HUMAN	P42679-2	0	2	1	0	0	1	0	2	0	0	0	0	1	0	0	0	0	0	1	2	1	0	0	0	0	1	0	0	0	0	3	0	0	0	0	0	0	0	1	0	0	2	NA	NA
sp|Q9NYV4|CDK12_HUMAN	CDK12	CDK12_HUMAN Cyclin-dependent kinase 12	4283	CDK12_HUMAN	Q9NYV4	18	21	19	28	30	12	13	21	18	24	17	21	28	28	20	19	23	14	13	12	12	16	13	18	16	12	7	9	9	9	26	21	12	19	13	22	19	11	20	27	19	22	-0.353425	-0.0910738
tr|F8W9L8|F8W9L8_HUMAN	PHF20L1	F8W9L8_HUMAN PHD finger protein 20-like protein 1	4283	F8W9L8_HUMAN	F8W9L8	6	4	7	11	8	1	5	3	4	9	13	12	7	6	9	6	10	3	9	6	9	9	7	8	8	5	2	3	8	8	6	8	3	7	6	9	8	4	9	11	12	4	-0.310055	0.167572
sp|P06241|FYN_HUMAN	FYN	FYN_HUMAN Tyrosine-protein kinase Fyn	4283	FYN_HUMAN	P06241	4	7	2	5	2	4	9	6	5	5	6	9	3	2	6	4	6	3	3	1	1	4	2	4	2	4	1	4	1	1	3	3	3	5	5	4	8	2	7	11	2	6	0.74691	-0.254927
sp|P22607-2|FGFR3_HUMAN	FGFR3	FGFR3_HUMAN Isoform 2 of Fibroblast growth factor receptor 3	4283	FGFR3_HUMAN	P22607-2	0	0	1	0	1	0	1	2	0	0	0	0	0	0	0	0	0	0	0	0	0	0	0	0	0	1	0	0	0	0	0	1	0	0	2	0	0	0	0	0	0	0	NA	NA
sp|P24941|CDK2_HUMAN	CDK2	CDK2_HUMAN Cyclin-dependent kinase 2	4283	CDK2_HUMAN	P24941	20	16	18	21	15	10	18	16	11	18	9	10	5	8	11	8	7	13	15	8	7	17	14	11	12	6	13	4	8	5	12	21	9	5	9	9	9	6	4	13	8	8	-0.467095	1.60898
sp|Q14004|CDK13_HUMAN	CDK13	CDK13_HUMAN Cyclin-dependent kinase 13	4283	CDK13_HUMAN	Q14004	20	22	16	23	21	8	17	25	15	27	26	21	26	17	14	11	17	22	18	21	17	20	16	25	20	12	12	13	14	12	22	14	11	28	15	17	22	9	18	20	19	19	0.125302	-0.261337
sp|P12931-2|SRC_HUMAN	SRC	SRC_HUMAN Isoform 2 of Proto-oncogene tyrosine-protein kinase Src	4283	SRC_HUMAN	P12931-2	20	24	21	24	21	19	17	19	16	16	19	14	17	11	10	12	8	13	16	11	12	14	9	8	12	10	8	7	6	7	15	19	10	13	15	10	11	8	7	10	12	14	0.178535	0.297762
tr|J3QRU1|J3QRU1_HUMAN	YES1	J3QRU1_HUMAN Tyrosine-protein kinase Yes	4283	J3QRU1_HUMAN	J3QRU1	10	10	6	11	8	9	15	14	10	16	7	3	8	3	7	5	9	6	8	7	3	8	11	3	4	7	5	4	5	4	5	4	8	4	4	5	4	8	5	9	7	7	0.984285	-0.0356971
sp|P06239-3|LCK_HUMAN	LCK	LCK_HUMAN Isoform 3 of Tyrosine-protein kinase Lck	4283	LCK_HUMAN	P06239-3	0	0	2	0	1	0	0	0	0	0	4	2	0	3	0	7	0	0	0	0	2	0	1	0	0	0	0	3	7	0	0	0	0	0	0	0	1	0	10	4	0	0	NA	NA
sp|P50750-2|CDK9_HUMAN	CDK9	CDK9_HUMAN Isoform 2 of Cyclin-dependent kinase 9	4283	CDK9_HUMAN	P50750-2	10	7	15	7	10	4	9	20	12	9	13	13	7	7	9	8	9	6	5	4	2	3	3	4	4	6	3	3	6	4	4	15	4	4	3	8	10	2	7	8	8	6	-0.482456	0.19193
sp|P07948|LYN_HUMAN	LYN	LYN_HUMAN Tyrosine-protein kinase Lyn	4283	LYN_HUMAN	P07948	7	2	6	13	8	17	23	13	9	17	11	10	15	12	8	14	11	7	13	11	12	9	8	10	12	8	5	4	7	9	20	10	6	11	7	2	9	2	15	13	9	17	-0.477201	0.39433
sp|Q04912|RON_HUMAN	MST1R	RON_HUMAN Macrophage-stimulating protein receptor	4283	RON_HUMAN	Q04912	5	2	4	6	7	10	6	17	3	5	11	9	10	5	5	2	3	0	5	2	7	1	2	5	9	6	1	3	2	4	8	6	3	6	0	4	6	3	12	3	12	1	0.82953	-0.572621
sp|Q00534|CDK6_HUMAN	CDK6	CDK6_HUMAN Cyclin-dependent kinase 6	4283	CDK6_HUMAN	Q00534	11	11	10	7	9	3	6	8	6	9	8	5	8	12	5	3	3	6	9	10	11	7	10	10	6	7	5	6	8	8	12	12	8	6	8	7	9	4	8	11	6	12	-0.91522	-0.0414436
sp|P22455|FGFR4_HUMAN	FGFR4	FGFR4_HUMAN Fibroblast growth factor receptor 4	4283	FGFR4_HUMAN	P22455	0	1	0	0	2	0	0	1	0	0	0	0	0	0	4	1	0	0	2	0	0	0	0	2	0	0	0	0	0	0	0	0	0	0	0	1	0	0	0	5	0	0	NA	NA
sp|Q00536-2|CDK16_HUMAN	CDK16	CDK16_HUMAN Isoform 2 of Cyclin-dependent kinase 16	4283	CDK16_HUMAN	Q00536-2	5	10	3	9	7	5	9	7	4	9	7	10	4	5	5	5	5	4	4	8	4	4	4	7	4	4	2	3	0	1	6	7	4	10	5	3	5	3	12	11	6	6	0.23938	-0.235079
sp|P08581|MET_HUMAN	MET	MET_HUMAN Hepatocyte growth factor receptor	4283	MET_HUMAN	P08581	28	30	17	18	23	19	26	37	45	18	24	23	26	32	12	8	11	15	15	15	20	15	19	12	15	10	4	9	13	12	33	39	10	27	12	14	23	10	23	35	10	19	-0.719026	-0.201858
sp|P06493|CDK1_HUMAN	CDK1	CDK1_HUMAN Cyclin-dependent kinase 1	4283	CDK1_HUMAN	P06493	28	28	38	30	25	23	30	36	20	12	23	21	16	13	18	24	22	14	13	13	10	12	12	14	15	9	8	8	10	7	21	23	11	11	14	16	16	14	13	15	15	25	0.635036	-0.367059
sp|Q00535|CDK5_HUMAN	CDK5	CDK5_HUMAN Cyclin-dependent kinase 5	4283	CDK5_HUMAN	Q00535	13	18	11	13	9	11	10	8	8	14	5	4	7	7	12	9	8	4	11	9	9	8	7	7	7	4	6	3	4	8	14	19	9	10	13	4	8	8	14	15	9	15	0.269772	0.633692
sp|Q13188|STK3_HUMAN	STK3	STK3_HUMAN Serine/threonine-protein kinase 3	4283	STK3_HUMAN	Q13188	15	20	20	33	19	16	25	21	13	20	16	18	16	21	13	18	20	13	17	13	13	16	16	17	20	6	11	5	17	10	22	18	9	17	16	20	12	14	15	15	15	21	0.235444	0.402702
sp|Q13043|STK4_HUMAN	STK4	STK4_HUMAN Serine/threonine-protein kinase 4	4283	STK4_HUMAN	Q13043	9	14	13	16	9	9	14	13	7	6	7	9	5	7	8	12	6	5	16	13	9	8	13	9	11	6	9	6	11	10	13	10	10	11	11	7	9	4	16	15	6	19	-0.360622	0.18589
sp|Q00526|CDK3_HUMAN	CDK3	CDK3_HUMAN Cyclin-dependent kinase 3	4283	CDK3_HUMAN	Q00526	2	3	4	6	2	1	3	2	2	2	2	1	3	1	2	1	0	1	2	2	2	1	1	1	2	2	2	3	1	0	1	3	2	1	3	1	1	1	0	1	1	1	0.417048	0.5927
sp|P11802|CDK4_HUMAN	CDK4	CDK4_HUMAN Cyclin-dependent kinase 4	4283	CDK4_HUMAN	P11802	10	13	19	8	12	7	7	7	8	4	6	6	2	3	7	7	8	2	8	6	2	9	5	9	4	5	8	3	4	3	11	10	2	5	9	6	5	2	9	11	7	12	0.0247667	-0.270225
sp|Q9BZL6|KPCD2_HUMAN	PRKD2	KPCD2_HUMAN Serine/threonine-protein kinase D2	4283	KPCD2_HUMAN	Q9BZL6	9	4	6	11	4	4	4	6	4	7	4	5	4	7	7	3	2	7	4	9	7	6	7	6	7	5	3	0	2	2	9	7	7	12	11	6	4	2	7	5	5	4	0.0803262	-0.104273
sp|Q15139|KPCD1_HUMAN	PRKD1	KPCD1_HUMAN Serine/threonine-protein kinase D1	4283	KPCD1_HUMAN	Q15139	9	8	5	2	4	4	3	4	2	3	1	1	0	0	1	0	2	1	5	3	7	4	3	5	2	1	3	1	0	0	1	7	7	5	5	3	1	1	1	9	0	1	-0.384064	0.763722
sp|O76039|CDKL5_HUMAN	CDKL5	CDKL5_HUMAN Cyclin-dependent kinase-like 5	4283	CDKL5_HUMAN	O76039	1	0	0	1	1	1	0	0	1	0	0	1	0	1	0	0	0	0	1	1	1	1	1	1	1	1	1	1	1	1	1	1	1	1	1	0	0	2	0	0	1	2	0.258577	0.855113
sp|Q07002-3|CDK18_HUMAN	CDK18	CDK18_HUMAN Isoform 3 of Cyclin-dependent kinase 18	4283	CDK18_HUMAN	Q07002-3	0	0	0	0	0	0	0	2	0	0	2	0	1	0	1	1	0	0	2	0	1	0	0	3	1	0	0	0	0	0	0	3	0	1	3	1	2	0	1	1	2	1	NA	NA
sp|Q00537|CDK17_HUMAN	CDK17	CDK17_HUMAN Cyclin-dependent kinase 17	4283	CDK17_HUMAN	Q00537	8	7	10	9	5	2	9	6	0	3	4	4	5	4	4	4	5	1	2	5	3	4	5	7	6	3	1	0	6	3	0	6	1	3	0	0	2	3	5	4	3	0	-0.682836	-0.0345064
sp|Q15131|CDK10_HUMAN	CDK10	CDK10_HUMAN Cyclin-dependent kinase 10	4283	CDK10_HUMAN	Q15131	2	0	1	1	2	0	3	1	0	1	1	4	1	1	1	0	0	1	1	1	1	2	0	2	1	1	0	0	1	1	0	2	0	1	0	2	1	1	1	3	0	0	-0.253701	-0.370283
sp|O94806|KPCD3_HUMAN	PRKD3	KPCD3_HUMAN Serine/threonine-protein kinase D3	4283	KPCD3_HUMAN	O94806	3	2	1	1	0	0	1	0	1	1	0	1	0	0	0	0	1	1	2	1	1	6	0	2	0	0	0	0	0	0	2	3	0	0	3	2	0	0	4	2	0	0	-0.327442	0.640746
sp|P21802-11|FGFR2_HUMAN	FGFR2	FGFR2_HUMAN Isoform 11 of Fibroblast growth factor receptor 2	4283	FGFR2_HUMAN	P21802-11	0	0	0	0	0	0	1	0	0	0	3	2	0	1	2	1	1	2	0	1	2	3	0	0	10	1	0	1	0	0	4	0	0	0	2	3	17	0	1	2	0	0	NA	NA
sp|P11362-21|FGFR1_HUMAN	FGFR1	FGFR1_HUMAN Isoform 21 of Fibroblast growth factor receptor 1	4283	FGFR1_HUMAN	P11362-21	1	2	0	1	2	2	2	1	1	1	3	2	0	0	1	4	1	0	3	4	3	2	2	3	4	2	3	4	0	1	7	3	2	1	2	0	3	0	7	6	1	1	-0.90521	-0.436589
sp|P08631|HCK_HUMAN	HCK	HCK_HUMAN Tyrosine-protein kinase HCK	4283	HCK_HUMAN	P08631	0	0	0	0	3	1	0	1	0	0	1	1	0	0	0	0	0	1	5	1	1	5	4	0	4	1	1	0	4	0	2	1	1	3	0	2	1	0	0	0	0	3	NA	NA
sp|P42685|FRK_HUMAN	FRK	FRK_HUMAN Tyrosine-protein kinase FRK	4283	FRK_HUMAN	P42685	3	3	0	5	6	2	3	9	4	2	7	7	2	0	2	4	5	8	1	2	2	1	2	0	3	1	2	1	1	0	1	3	1	1	2	4	6	0	6	2	2	0	1.0022	-0.540415
sp|O15111|IKKA_HUMAN	CHUK	IKKA_HUMAN Inhibitor of nuclear factor kappa-B kinase subunit alpha	4283	IKKA_HUMAN	O15111	5	11	13	16	6	8	11	11	3	7	8	5	8	4	5	10	3	4	10	11	4	10	7	9	7	1	2	3	3	4	3	3	5	10	8	3	10	3	12	12	8	5	-0.0102964	0.45798
sp|O14920|IKKB_HUMAN	IKBKB	IKKB_HUMAN Inhibitor of nuclear factor kappa-B kinase subunit beta	4283	IKKB_HUMAN	O14920	14	17	18	14	12	12	19	15	2	5	13	7	7	5	11	7	3	9	13	12	12	8	8	7	5	2	4	2	4	3	15	17	2	8	8	7	8	5	12	18	12	13	-0.175137	1.15615
sp|O94921|CDK14_HUMAN	CDK14	CDK14_HUMAN Cyclin-dependent kinase 14	4283	CDK14_HUMAN	O94921	0	0	0	0	0	0	0	0	0	0	1	1	0	0	0	1	0	0	0	1	0	0	1	1	2	0	0	0	1	0	1	2	0	1	3	0	0	0	1	6	0	0	NA	NA
sp|P41240|CSK_HUMAN	CSK	CSK_HUMAN Tyrosine-protein kinase CSK	4283	CSK_HUMAN	P41240	16	19	16	20	15	12	18	20	6	16	12	14	8	10	17	12	12	13	12	14	7	10	10	17	18	8	9	9	17	12	12	12	8	9	4	11	8	9	17	16	11	15	-0.116039	0.274419
sp|P43405|KSYK_HUMAN	SYK	KSYK_HUMAN Tyrosine-protein kinase SYK	4283	KSYK_HUMAN	P43405	9	1	2	16	18	11	8	18	10	18	12	8	7	4	6	14	13	7	9	13	13	13	7	8	11	3	6	7	8	3	19	2	9	8	9	7	11	3	15	15	3	12	1.75878	-1.27357
sp|P43403|ZAP70_HUMAN	ZAP70	ZAP70_HUMAN Tyrosine-protein kinase ZAP-70	4283	ZAP70_HUMAN	P43403	0	0	0	0	0	0	0	0	1	0	0	0	0	0	0	0	0	0	10	0	0	1	0	0	0	0	14	2	0	0	0	0	0	0	0	0	0	0	0	7	0	0	NA	NA
sp|Q8NFD2|ANKK1_HUMAN	ANKK1	ANKK1_HUMAN Ankyrin repeat and protein kinase domain-containing protein 1	4283	ANKK1_HUMAN	Q8NFD2	0	0	1	0	0	2	0	1	2	1	2	1	0	1	1	0	0	0	1	2	1	0	1	0	0	0	0	0	1	1	1	0	1	1	1	2	1	2	1	0	0	1	NA	NA
sp|Q9NRP7|STK36_HUMAN	STK36	STK36_HUMAN Serine/threonine-protein kinase 36	4283	STK36_HUMAN	Q9NRP7	2	0	1	1	1	1	1	1	0	0	0	1	0	0	0	1	0	1	1	2	0	0	0	1	1	0	1	1	1	0	0	1	0	1	1	1	1	2	0	1	1	1	-0.158276	0.366693
sp|Q93009|UBP7_HUMAN	USP7	UBP7_HUMAN Ubiquitin carboxyl-terminal hydrolase 7	4284	UBP7_HUMAN	Q93009	60	70	58	85	62	50	63	72	61	61	64	55	41	48	40	44	42	39	54	38	43	48	45	40	36	37	31	36	35	28	64	71	41	57	47	44	52	19	56	49	41	50	-0.364691	-0.312438
sp|P19174-2|PLCG1_HUMAN	PLCG1	PLCG1_HUMAN Isoform 2 of 1-phosphatidylinositol 4,5-bisphosphate phosphodiesterase gamma-1	4286	PLCG1_HUMAN	P19174-2	27	27	30	32	21	21	24	20	8	21	16	12	9	9	16	15	10	6	22	24	19	18	15	20	20	9	15	7	15	8	9	34	14	19	23	13	14	10	18	18	15	20	-0.374026	0.722603
sp|Q15528|MED22_HUMAN	MED22	MED22_HUMAN Mediator of RNA polymerase II transcription subunit 22	4287	MED22_HUMAN	Q15528	2	4	1	3	6	6	5	6	3	4	4	1	4	1	3	3	6	6	11	7	7	4	4	5	6	7	5	8	6	7	11	3	7	5	6	7	5	4	1	1	6	8	-0.259302	-0.154889
sp|Q08257|QOR_HUMAN	CRYZ	QOR_HUMAN Quinone oxidoreductase	4289	QOR_HUMAN	Q08257	28	24	29	31	31	20	25	35	27	26	17	17	17	17	22	23	15	13	16	13	12	15	15	19	22	19	14	11	14	9	28	32	14	19	20	13	10	10	19	14	20	32	0.00340251	-0.247112
sp|A8MWS1|KI3P1_HUMAN	KIR3DP1	KI3P1_HUMAN Putative killer cell immunoglobulin-like receptor like protein KIR3DP1	4291	KI3P1_HUMAN	A8MWS1	0	0	0	0	0	0	0	0	0	0	0	0	0	0	0	0	0	0	0	0	0	0	0	0	0	0	0	0	0	0	0	0	0	0	0	0	0	0	0	3	0	0	NA	NA
sp|Q9NRC1|ST7_HUMAN	ST7	ST7_HUMAN Suppressor of tumorigenicity 7 protein	4293	ST7_HUMAN	Q9NRC1	5	1	0	2	5	3	3	4	3	6	5	2	2	2	0	3	4	2	2	3	3	3	3	6	4	3	2	2	2	2	1	2	2	3	4	2	7	3	2	1	2	0	-0.212977	-0.285422
sp|Q9ULH0-4|KDIS_HUMAN	KIDINS220	KDIS_HUMAN Isoform 4 of Kinase D-interacting substrate of 220 kDa	4295	KDIS_HUMAN	Q9ULH0-4	23	9	12	16	32	19	27	25	19	18	30	31	17	16	17	15	19	15	13	27	16	23	23	21	17	15	7	9	5	14	15	25	16	21	25	17	16	6	21	22	13	12	-0.263544	-0.0574827
sp|P40616|ARL1_HUMAN	ARL1	ARL1_HUMAN ADP-ribosylation factor-like protein 1	4295	ARL1_HUMAN	P40616	15	23	13	15	9	16	13	15	12	10	7	2	7	7	5	6	3	2	8	4	6	6	7	6	4	5	5	7	5	5	8	11	8	9	4	2	2	5	8	13	6	7	0.119659	0.168877
sp|O95067|CCNB2_HUMAN	CCNB2	CCNB2_HUMAN G2/mitotic-specific cyclin-B2	4296	CCNB2_HUMAN	O95067	5	4	9	10	3	3	5	7	2	4	4	4	5	4	7	5	3	0	7	5	2	1	4	4	3	1	2	0	1	2	4	5	2	0	2	2	2	1	3	3	4	5	0.048322	-0.800188
sp|P14635|CCNB1_HUMAN	CCNB1	CCNB1_HUMAN G2/mitotic-specific cyclin-B1	4296	CCNB1_HUMAN	P14635	10	4	14	10	7	10	10	13	1	3	7	5	4	5	8	5	6	5	9	7	4	3	6	6	6	4	3	3	2	1	3	5	2	5	4	4	5	3	2	7	6	7	-0.207671	-0.521683
sp|Q5TGL8|PXDC1_HUMAN	PXDC1	PXDC1_HUMAN PX domain-containing protein 1	4297	PXDC1_HUMAN	Q5TGL8	0	2	0	0	0	0	0	1	0	0	1	2	0	0	2	0	1	0	2	0	0	0	0	1	1	1	0	0	1	0	0	1	1	0	0	0	5	1	1	0	1	1	NA	NA
sp|Q96S16|JMJD8_HUMAN	JMJD8	JMJD8_HUMAN JmjC domain-containing protein 8	4298	JMJD8_HUMAN	Q96S16	1	2	0	0	0	1	0	0	0	0	1	2	1	1	0	0	1	0	2	2	1	0	1	1	2	1	0	0	0	0	2	0	0	2	2	1	1	0	1	3	0	0	-0.297602	0.242829
sp|Q86W56|PARG_HUMAN	PARG	PARG_HUMAN Poly(ADP-ribose) glycohydrolase	4299	PARG_HUMAN	Q86W56	12	6	7	14	6	7	7	11	2	8	7	13	5	5	8	4	5	8	9	12	6	11	10	8	4	1	4	4	6	0	2	7	5	8	12	8	4	4	13	13	2	6	-0.0673136	0.11084
sp|P25311|ZA2G_HUMAN	AZGP1	ZA2G_HUMAN Zinc-alpha-2-glycoprotein	4300	ZA2G_HUMAN	P25311	17	8	0	1	4	6	1	6	10	1	2	14	5	0	17	6	5	0	7	1	9	0	1	7	0	4	7	4	6	0	0	1	5	1	3	3	15	0	4	1	23	14	3.45818	-0.251427
sp|Q5XKP0|QIL1_HUMAN	QIL1	QIL1_HUMAN Protein QIL1	4302	QIL1_HUMAN	Q5XKP0	5	4	10	1	8	2	4	2	6	11	3	2	2	2	3	3	3	2	4	6	6	11	7	4	6	5	6	5	5	6	7	1	10	8	14	2	3	3	6	9	3	9	-0.208218	0.282159
sp|P58215|LOXL3_HUMAN	LOXL3	LOXL3_HUMAN Lysyl oxidase homolog 3	4303	LOXL3_HUMAN	P58215	14	3	3	1	0	1	2	3	1	0	0	2	1	1	1	10	10	0	12	3	9	3	7	1	0	0	12	0	0	0	26	20	1	7	1	0	2	1	7	15	8	0	-0.581442	3.03356
sp|O95954|FTCD_HUMAN	FTCD	FTCD_HUMAN Formimidoyltransferase-cyclodeaminase	4304	FTCD_HUMAN	O95954	1	7	0	0	0	0	0	0	0	0	0	0	0	0	0	0	0	0	0	0	0	0	0	0	0	0	0	0	0	0	0	0	0	0	0	0	0	0	0	0	0	0	0.888726	-0.266946
sp|Q6ZRV2|FA83H_HUMAN	FAM83H	FA83H_HUMAN Protein FAM83H	4305	FA83H_HUMAN	Q6ZRV2	23	6	23	38	35	30	43	58	26	30	47	59	19	37	18	15	35	22	16	15	27	14	20	13	25	44	12	18	11	3	29	23	13	24	6	34	41	13	28	23	40	23	1.32553	-0.0370323
sp|Q9Y2H2|SAC2_HUMAN	INPP5F	SAC2_HUMAN Phosphatidylinositide phosphatase SAC2	4307	SAC2_HUMAN	Q9Y2H2	25	13	35	6	14	3	33	21	9	4	3	3	2	0	1	5	4	3	10	6	9	11	2	15	4	3	5	3	1	1	4	55	2	5	28	9	9	1	8	15	2	5	-0.438472	2.90823
sp|Q8NBF2|NHLC2_HUMAN	NHLRC2	NHLC2_HUMAN NHL repeat-containing protein 2	4309	NHLC2_HUMAN	Q8NBF2	21	20	19	25	13	17	23	24	13	18	12	11	8	12	8	14	11	14	11	11	11	10	7	11	12	7	15	11	10	8	10	17	9	13	9	11	11	6	11	18	7	19	-0.00708012	0.449856
sp|Q9NVH1|DJC11_HUMAN	DNAJC11	DJC11_HUMAN DnaJ homolog subfamily C member 11	4311	DJC11_HUMAN	Q9NVH1	24	16	18	18	21	31	25	31	21	23	20	20	19	15	21	12	20	17	17	14	14	17	13	12	14	12	10	11	7	12	17	25	13	17	12	16	20	9	12	18	19	14	-0.647288	0.337773
sp|Q9BY76|ANGL4_HUMAN	ANGPTL4	ANGL4_HUMAN Angiopoietin-related protein 4	4312	ANGL4_HUMAN	Q9BY76	1	0	0	0	0	0	0	0	1	0	2	1	1	0	3	0	2	0	1	0	0	0	6	1	0	0	0	0	0	0	0	1	0	0	1	1	0	0	0	0	0	4	-1.42321	-0.794448
sp|Q9NZJ5|E2AK3_HUMAN	EIF2AK3	E2AK3_HUMAN Eukaryotic translation initiation factor 2-alpha kinase 3	4313	E2AK3_HUMAN	Q9NZJ5	8	4	1	2	13	4	3	6	3	5	8	8	5	4	5	8	5	4	2	2	4	4	5	5	5	4	1	1	3	3	4	1	3	4	5	8	7	3	4	6	3	1	-0.352263	-0.0943057
sp|A3KN83|SBNO1_HUMAN	SBNO1	SBNO1_HUMAN Protein strawberry notch homolog 1	4315	SBNO1_HUMAN	A3KN83	18	15	19	23	15	17	17	19	6	12	13	8	7	2	10	12	4	6	12	16	11	16	17	10	4	7	9	4	6	5	13	13	17	12	13	12	9	5	17	20	6	13	-0.352114	-0.0579597
sp|Q9Y2G9|SBNO2_HUMAN	SBNO2	SBNO2_HUMAN Protein strawberry notch homolog 2	4315	SBNO2_HUMAN	Q9Y2G9	1	0	0	1	0	0	0	1	0	0	0	0	0	0	0	0	0	0	0	0	0	0	0	1	0	0	0	0	0	0	0	0	0	1	0	0	0	0	1	1	0	0	0.268182	-0.375727
sp|P98170|XIAP_HUMAN	XIAP	XIAP_HUMAN E3 ubiquitin-protein ligase XIAP	4316	XIAP_HUMAN	P98170	14	8	15	16	14	6	10	17	4	2	12	16	10	11	12	6	5	11	12	10	13	8	5	14	14	14	15	11	12	18	17	8	8	10	9	17	9	13	13	12	8	16	0.28572	-0.445841
sp|P08572|CO4A2_HUMAN	COL4A2	CO4A2_HUMAN Collagen alpha-2(IV) chain	4317	CO4A2_HUMAN	P08572	11	12	7	6	8	6	8	10	0	8	3	3	14	5	5	4	5	5	15	3	9	17	18	14	8	7	8	9	7	10	23	3	4	13	6	3	10	4	1	18	5	19	-1.48074	0.216899
sp|Q9BY49|PECR_HUMAN	PECR	PECR_HUMAN Peroxisomal trans-2-enoyl-CoA reductase	4318	PECR_HUMAN	Q9BY49	10	19	7	9	10	7	7	11	6	7	10	8	7	8	7	5	5	6	6	5	8	6	4	8	4	7	5	5	5	6	7	6	6	6	8	8	11	4	3	5	7	10	-0.619392	1.24884
sp|Q9H981|ARP8_HUMAN	ACTR8	ARP8_HUMAN Actin-related protein 8	4319	ARP8_HUMAN	Q9H981	3	12	6	8	9	8	8	7	6	3	10	12	4	2	4	6	2	4	8	7	1	7	4	3	2	1	0	0	2	1	6	10	4	5	6	8	7	1	12	10	2	4	-0.0722981	-0.231608
sp|O15234|CASC3_HUMAN	CASC3	CASC3_HUMAN Protein CASC3	4321	CASC3_HUMAN	O15234	8	7	6	8	8	6	4	9	2	7	11	10	8	12	9	11	9	8	11	10	9	6	6	7	10	11	5	8	7	2	16	9	11	9	9	8	12	6	15	13	5	15	-0.196406	-0.199095
sp|O43709|WBS22_HUMAN	WBSCR22	WBS22_HUMAN Ribosome biogenesis methyltransferase WBSCR22	4322	WBS22_HUMAN	O43709	4	3	4	9	8	3	7	8	3	8	5	8	3	3	2	6	4	4	3	2	2	4	3	6	4	2	4	2	4	0	2	7	1	2	3	5	5	3	7	2	4	2	-0.519039	-0.173425
sp|P16444|DPEP1_HUMAN	DPEP1	DPEP1_HUMAN Dipeptidase 1	4325	DPEP1_HUMAN	P16444	0	0	0	6	24	9	0	9	0	2	1	1	0	0	8	8	0	0	12	0	5	0	0	5	0	0	2	4	0	0	0	0	6	0	0	0	0	0	0	0	2	0	NA	NA
sp|Q9H1A3|METL9_HUMAN	METTL9	METL9_HUMAN Methyltransferase-like protein 9	4326	METL9_HUMAN	Q9H1A3	8	0	2	2	8	3	0	4	7	6	1	1	2	2	3	3	5	2	1	2	2	0	2	2	1	0	2	1	1	1	4	5	2	1	5	3	3	1	6	4	2	2	-0.516387	2.41599
sp|Q9H0A0|NAT10_HUMAN	NAT10	NAT10_HUMAN N-acetyltransferase 10	4327	NAT10_HUMAN	Q9H0A0	54	43	58	57	47	50	63	60	49	78	45	38	47	24	32	30	34	37	33	32	37	37	26	32	33	25	24	20	24	20	44	54	35	31	28	38	36	18	30	36	34	30	0.0396705	0.13493
sp|P29350-3|PTN6_HUMAN	PTPN6	PTN6_HUMAN Isoform 2 of Tyrosine-protein phosphatase non-receptor type 6	4329	PTN6_HUMAN	P29350-3	12	14	9	19	10	10	11	20	19	24	12	21	12	15	16	20	15	7	23	13	15	21	24	19	22	20	13	11	10	12	38	12	11	11	19	12	17	9	11	21	12	45	0.667507	-1.10698
sp|Q13490|BIRC2_HUMAN	BIRC2	BIRC2_HUMAN Baculoviral IAP repeat-containing protein 2	4331	BIRC2_HUMAN	Q13490	8	8	6	11	4	2	11	7	3	3	10	8	7	3	12	10	10	8	14	10	12	7	3	13	12	9	5	4	5	5	18	5	11	9	6	9	6	16	9	17	7	11	0.141354	0.0850573
sp|Q01101|INSM1_HUMAN	INSM1	INSM1_HUMAN Insulinoma-associated protein 1	4333	INSM1_HUMAN	Q01101	0	0	0	0	0	0	0	0	0	0	1	0	0	0	0	4	4	0	0	0	0	0	0	0	0	0	1	0	0	0	0	0	0	0	0	2	0	0	3	7	0	0	NA	NA
sp|O43759-2|SNG1_HUMAN	SYNGR1	SNG1_HUMAN Isoform 1B of Synaptogyrin-1	4334	SNG1_HUMAN	O43759-2	2	2	0	3	3	1	2	1	2	4	1	1	0	0	0	0	0	1	2	0	0	1	0	1	2	1	0	0	0	0	2	4	0	0	1	1	2	2	3	3	0	2	-0.222192	1.21724
sp|Q6ZTI6|F101A_HUMAN	FAM101A	F101A_HUMAN Protein FAM101A	4335	F101A_HUMAN	Q6ZTI6	1	4	0	0	0	1	0	0	0	0	2	0	0	0	0	0	0	1	1	1	3	0	1	1	1	0	2	2	0	0	1	0	0	0	2	5	1	0	0	5	0	0	-0.430465	-0.408489
sp|Q96EB6|SIR1_HUMAN	SIRT1	SIR1_HUMAN NAD-dependent protein deacetylase sirtuin-1	4338	SIR1_HUMAN	Q96EB6	5	14	5	12	10	7	6	11	3	4	19	10	9	14	15	8	9	5	17	19	7	17	12	13	13	15	15	15	11	7	14	5	12	9	10	14	13	12	8	16	18	16	0.493051	-0.618673
sp|O14558|HSPB6_HUMAN	HSPB6	HSPB6_HUMAN Heat shock protein beta-6	4339	HSPB6_HUMAN	O14558	0	0	0	0	0	0	1	0	0	0	0	0	0	0	0	0	0	0	0	1	0	3	0	0	0	3	2	0	0	0	3	0	0	1	1	0	0	2	2	3	0	8	NA	NA
sp|Q15291|RBBP5_HUMAN	RBBP5	RBBP5_HUMAN Retinoblastoma-binding protein 5	4340	RBBP5_HUMAN	Q15291	23	20	22	22	22	18	22	26	14	18	21	24	28	27	21	18	14	17	15	17	18	21	17	17	24	18	15	13	15	12	20	26	13	16	16	19	22	10	16	18	23	19	0.108053	0.0432339
sp|Q3SY56|SP6_HUMAN	SP6	SP6_HUMAN Transcription factor Sp6	4342	SP6_HUMAN	Q3SY56	0	0	0	1	2	1	0	0	0	2	1	8	0	4	2	7	2	1	1	0	0	0	0	3	0	3	0	0	0	0	0	0	1	0	0	0	3	0	5	3	1	1	NA	NA
sp|Q96I34|PP16A_HUMAN	PPP1R16A	PP16A_HUMAN Protein phosphatase 1 regulatory subunit 16A	4345	PP16A_HUMAN	Q96I34	1	2	0	2	1	0	2	5	1	1	5	8	2	2	4	3	3	1	2	1	3	2	2	4	3	4	4	5	5	3	1	2	3	1	2	4	3	3	7	2	8	5	0.214871	0.23238
sp|Q9Y606|TRUA_HUMAN	PUS1	TRUA_HUMAN tRNA pseudouridine synthase A, mitochondrial	4346	TRUA_HUMAN	Q9Y606	13	10	16	17	16	20	15	29	15	22	17	16	12	15	11	8	10	11	8	13	13	14	10	11	8	8	8	10	7	7	16	18	11	10	12	16	11	6	18	21	11	16	-0.333112	0.204423
sp|Q8N2Y8|RUSC2_HUMAN	RUSC2	RUSC2_HUMAN Iporin	4347	RUSC2_HUMAN	Q8N2Y8	0	0	0	0	0	0	0	0	0	0	1	0	0	0	0	0	0	0	1	0	0	0	0	0	0	0	0	0	0	1	0	1	0	2	1	0	1	0	1	0	0	0	NA	NA
sp|Q13541|4EBP1_HUMAN	EIF4EBP1	4EBP1_HUMAN Eukaryotic translation initiation factor 4E-binding protein 1	4350	4EBP1_HUMAN	Q13541	0	1	4	0	0	0	3	3	0	5	3	3	3	2	2	2	1	1	5	17	9	13	6	7	6	8	11	8	15	13	5	2	9	5	13	5	2	4	1	3	2	5	NA	NA
sp|P51606|RENBP_HUMAN	RENBP	RENBP_HUMAN N-acylglucosamine 2-epimerase	4351	RENBP_HUMAN	P51606	9	5	0	4	1	0	8	0	0	5	10	3	0	0	0	0	0	2	2	1	4	7	1	9	2	1	0	0	0	1	2	4	1	5	4	2	4	0	4	3	0	0	-1.05175	2.2314
sp|Q96KN4|FA84A_HUMAN	FAM84A	FA84A_HUMAN Protein FAM84A	4353	FA84A_HUMAN	Q96KN4	0	0	0	2	0	0	0	0	0	0	1	0	1	0	2	1	2	0	1	0	0	0	0	0	1	2	1	3	0	0	0	0	0	0	0	0	0	0	3	2	0	0	NA	NA
sp|Q96KN4-2|FA84A_HUMAN	FAM84A	FA84A_HUMAN Isoform 2 of Protein FAM84A	4353	FA84A_HUMAN	Q96KN4-2	1	0	0	0	1	1	0	2	0	1	2	1	0	1	0	0	0	0	0	1	1	1	0	0	0	0	1	3	1	0	1	2	1	1	0	1	1	0	0	0	0	0	0.0976096	-0.559657
sp|Q9HAV4|XPO5_HUMAN	XPO5	XPO5_HUMAN Exportin-5	4354	XPO5_HUMAN	Q9HAV4	51	50	37	43	34	36	44	40	20	43	25	32	19	19	32	40	28	37	27	31	23	29	30	23	18	22	17	17	16	12	26	48	19	30	31	35	30	13	34	30	23	25	0.151866	0.395052
sp|Q8TD19|NEK9_HUMAN	NEK9	NEK9_HUMAN Serine/threonine-protein kinase Nek9	4356	NEK9_HUMAN	Q8TD19	18	26	13	31	27	14	19	32	14	19	13	22	11	13	19	11	6	17	19	20	19	18	17	14	17	12	12	8	13	11	31	30	14	29	14	13	12	12	24	17	18	32	-0.42536	0.594161
sp|Q5VTL8|PR38B_HUMAN	PRPF38B	PR38B_HUMAN Pre-mRNA-splicing factor 38B	4357	PR38B_HUMAN	Q5VTL8	12	14	10	13	19	13	15	17	9	11	11	16	10	13	5	8	6	8	7	7	9	6	4	4	5	5	3	3	5	3	9	13	9	12	7	9	9	1	8	10	10	6	0.369329	0.0321343
sp|Q8NI37|PPTC7_HUMAN	PPTC7	PPTC7_HUMAN Protein phosphatase PTC7 homolog	4360	PPTC7_HUMAN	Q8NI37	1	1	0	1	6	1	6	6	4	3	6	8	2	5	0	2	4	2	4	5	5	3	5	3	4	7	2	8	7	4	6	5	6	4	4	5	7	3	2	1	4	8	-0.668739	1.27057
sp|Q86VZ4|LRP11_HUMAN	LRP11	LRP11_HUMAN Low-density lipoprotein receptor-related protein 11	4363	LRP11_HUMAN	Q86VZ4	2	0	0	1	2	0	0	0	1	0	4	3	2	7	1	2	2	5	1	1	4	2	1	3	4	3	1	1	1	2	5	0	1	4	0	1	4	1	1	3	2	4	0.799272	-1.54173
sp|Q9H4L7-2|SMRCD_HUMAN	SMARCAD1	SMRCD_HUMAN Isoform 2 of SWI/SNF-related matrix-associated actin-dependent regulator of chromatin subfamily A containing DEAD/H box 1	4368	SMRCD_HUMAN	Q9H4L7-2	11	13	13	18	18	8	12	18	10	8	10	8	5	5	15	11	9	7	15	11	10	17	13	18	9	5	7	5	9	4	11	15	9	14	10	9	9	7	13	17	14	9	-0.23814	-0.287148
sp|Q9Y296|TPPC4_HUMAN	TRAPPC4	TPPC4_HUMAN Trafficking protein particle complex subunit 4	4369	TPPC4_HUMAN	Q9Y296	7	12	9	6	7	5	8	8	5	4	3	4	1	1	5	4	4	1	9	10	6	8	3	6	6	6	5	5	5	2	6	7	7	7	6	2	2	4	6	5	5	7	0.39027	0.160148
sp|Q9H6H4|REEP4_HUMAN	REEP4	REEP4_HUMAN Receptor expression-enhancing protein 4	4370	REEP4_HUMAN	Q9H6H4	3	2	1	3	4	5	7	5	2	2	4	5	4	3	2	1	1	6	2	2	2	1	4	3	3	2	0	2	5	2	2	4	1	4	3	2	5	0	1	1	2	0	0.640334	-0.379769
sp|Q6NUK4|REEP3_HUMAN	REEP3	REEP3_HUMAN Receptor expression-enhancing protein 3	4370	REEP3_HUMAN	Q6NUK4	7	4	4	5	1	5	5	7	6	4	4	5	4	1	3	3	3	5	2	2	1	1	1	1	1	2	1	2	2	0	2	1	0	2	1	6	4	1	1	2	1	3	0.577618	-0.353371
sp|P09467|F16P1_HUMAN	FBP1	F16P1_HUMAN Fructose-1,6-bisphosphatase 1	4373	F16P1_HUMAN	P09467	0	5	10	9	0	3	18	6	9	10	10	6	19	3	2	5	7	8	12	3	6	1	1	0	0	5	0	0	1	1	4	1	7	1	0	1	5	4	4	0	3	5	NA	NA
sp|O00757|F16P2_HUMAN	FBP2	F16P2_HUMAN Fructose-1,6-bisphosphatase isozyme 2	4373	F16P2_HUMAN	O00757	0	2	3	3	0	0	2	2	3	2	4	2	5	3	0	0	0	1	1	1	1	0	0	0	1	0	0	0	1	0	0	0	1	0	0	1	1	0	0	0	0	1	NA	NA
sp|Q96PE7|MCEE_HUMAN	MCEE	MCEE_HUMAN Methylmalonyl-CoA epimerase, mitochondrial	4374	MCEE_HUMAN	Q96PE7	8	8	3	7	8	6	5	6	7	6	6	6	5	9	3	8	5	9	5	6	6	8	4	6	6	4	4	2	7	3	13	9	9	7	7	8	2	4	5	7	7	11	0.040874	0.0743839
sp|Q9H013-2|ADA19_HUMAN	ADAM19	ADA19_HUMAN Isoform B of Disintegrin and metalloproteinase domain-containing protein 19	4376	ADA19_HUMAN	Q9H013-2	0	0	1	1	0	1	0	0	0	0	0	1	0	0	0	0	0	0	1	0	0	0	0	0	0	0	0	1	0	0	0	0	0	2	1	0	0	0	0	1	0	0	NA	NA
sp|Q5BKX6|S45A4_HUMAN	SLC45A4	S45A4_HUMAN Solute carrier family 45 member 4	4377	S45A4_HUMAN	Q5BKX6	0	0	0	0	0	0	0	0	0	1	3	0	2	2	0	0	0	0	0	0	0	1	1	0	0	0	0	0	0	0	0	0	0	0	0	0	4	0	1	2	0	0	NA	NA
sp|Q9UJU5|FOXD3_HUMAN	FOXD3	FOXD3_HUMAN Forkhead box protein D3	4378	FOXD3_HUMAN	Q9UJU5	0	1	0	0	0	0	0	0	0	0	0	0	0	0	0	0	0	0	0	0	0	1	0	1	0	0	1	0	0	0	0	0	0	0	0	0	0	0	0	1	0	0	NA	NA
sp|O60548|FOXD2_HUMAN	FOXD2	FOXD2_HUMAN Forkhead box protein D2	4378	FOXD2_HUMAN	O60548	0	1	0	0	0	0	0	0	0	0	0	0	0	0	0	0	0	0	1	0	2	0	0	3	0	0	1	0	0	0	0	0	0	0	0	0	0	0	0	1	0	1	NA	NA
sp|Q9UPW0|FOXJ3_HUMAN	FOXJ3	FOXJ3_HUMAN Forkhead box protein J3	4378	FOXJ3_HUMAN	Q9UPW0	1	3	2	1	2	0	2	2	0	4	3	2	1	0	3	4	3	2	2	3	4	5	2	6	6	4	7	5	5	3	5	1	7	5	3	3	4	4	1	5	1	7	0.456783	-0.288736
sp|Q9P0K8|FOXJ2_HUMAN	FOXJ2	FOXJ2_HUMAN Forkhead box protein J2	4378	FOXJ2_HUMAN	Q9P0K8	1	3	1	0	1	0	0	0	0	0	4	5	1	1	3	1	1	0	1	2	1	2	1	1	3	3	1	2	1	2	3	1	2	2	4	2	5	1	2	4	1	5	0.065947	0.358027
sp|O00409|FOXN3_HUMAN	FOXN3	FOXN3_HUMAN Forkhead box protein N3	4378	FOXN3_HUMAN	O00409	0	0	0	0	0	0	0	0	0	0	0	0	0	0	0	0	0	0	3	0	0	0	0	0	0	0	0	0	0	0	1	0	0	0	0	0	0	0	0	0	0	2	NA	NA
sp|Q12948|FOXC1_HUMAN	FOXC1	FOXC1_HUMAN Forkhead box protein C1	4378	FOXC1_HUMAN	Q12948	3	0	0	0	0	2	1	0	0	1	1	0	2	2	2	3	0	0	1	1	1	0	0	4	0	1	1	1	0	0	1	1	2	0	8	4	2	2	1	3	2	4	0.197129	0.329224
sp|Q99958|FOXC2_HUMAN	FOXC2	FOXC2_HUMAN Forkhead box protein C2	4378	FOXC2_HUMAN	Q99958	0	0	0	0	0	0	0	0	0	0	0	0	1	0	0	0	0	0	0	1	0	0	0	1	0	1	0	0	0	0	0	0	0	0	0	0	1	1	0	1	0	0	NA	NA
sp|P55316|FOXG1_HUMAN	FOXG1	FOXG1_HUMAN Forkhead box protein G1	4378	FOXG1_HUMAN	P55316	0	0	0	0	0	0	0	0	0	0	0	0	0	0	0	0	0	0	0	0	0	0	0	0	0	0	0	0	0	0	0	0	0	0	1	1	0	0	1	0	0	0	NA	NA
sp|Q8TBC5-3|ZSC18_HUMAN	ZSCAN18	ZSC18_HUMAN Isoform 3 of Zinc finger and SCAN domain-containing protein 18	4379	ZSC18_HUMAN	Q8TBC5-3	1	3	1	0	0	0	0	2	0	1	1	7	0	1	2	1	4	1	6	3	4	4	3	2	2	6	3	3	0	3	0	0	8	1	1	4	2	2	1	4	5	4	3.35877	-1.13278
sp|Q9H3R5|CENPH_HUMAN	CENPH	CENPH_HUMAN Centromere protein H	4380	CENPH_HUMAN	Q9H3R5	11	8	5	10	11	5	7	9	1	8	9	9	8	8	7	5	3	2	6	4	4	3	6	8	4	4	3	5	3	6	10	11	5	3	3	5	4	4	3	8	4	8	-0.348362	-0.416403
sp|A0PJW6|TM223_HUMAN	TMEM223	TM223_HUMAN Transmembrane protein 223	4383	TM223_HUMAN	A0PJW6	3	1	5	2	1	2	1	3	1	7	0	3	2	2	2	1	1	1	2	5	3	5	4	4	2	2	1	2	1	2	1	3	3	1	3	0	0	0	3	2	5	1	0.165847	-0.319009
sp|O43586|PPIP1_HUMAN	PSTPIP1	PPIP1_HUMAN Proline-serine-threonine phosphatase-interacting protein 1	4384	PPIP1_HUMAN	O43586	0	0	0	0	0	0	0	0	0	0	0	0	0	0	0	0	0	0	2	0	2	0	0	0	1	0	1	0	0	0	0	0	0	2	0	0	0	0	0	0	0	3	NA	NA
sp|Q9H9A6|LRC40_HUMAN	LRRC40	LRC40_HUMAN Leucine-rich repeat-containing protein 40	4385	LRC40_HUMAN	Q9H9A6	22	32	22	30	19	18	26	30	15	22	21	18	20	24	17	18	15	20	15	21	13	14	11	16	14	7	10	7	9	10	17	16	16	23	14	14	10	9	27	23	15	21	0.309452	-0.174292
sp|Q8WV24|PHLA1_HUMAN	PHLDA1	PHLA1_HUMAN Pleckstrin homology-like domain family A member 1	4386	PHLA1_HUMAN	Q8WV24	4	2	5	8	4	3	6	12	6	7	2	4	2	4	2	5	4	4	5	4	5	3	5	1	3	3	1	4	3	0	7	4	6	8	4	2	4	0	8	8	7	7	0.701663	0.87319
sp|O60243|H6ST1_HUMAN	HS6ST1	H6ST1_HUMAN Heparan-sulfate 6-O-sulfotransferase 1	4387	H6ST1_HUMAN	O60243	0	0	1	0	0	0	0	0	0	0	0	0	1	2	1	0	0	0	0	1	1	0	1	0	0	0	0	0	1	0	0	0	0	1	1	0	0	0	1	1	1	0	NA	NA
sp|Q96MM7-4|H6ST2_HUMAN	HS6ST2	H6ST2_HUMAN Isoform 4 of Heparan-sulfate 6-O-sulfotransferase 2	4387	H6ST2_HUMAN	Q96MM7-4	0	0	0	0	1	0	0	4	0	1	0	4	1	1	3	1	2	0	1	1	1	0	0	0	0	0	0	0	0	0	0	0	0	0	0	0	1	0	0	3	2	0	NA	NA
sp|Q7Z7M0|MEGF8_HUMAN	MEGF8	MEGF8_HUMAN Multiple epidermal growth factor-like domains protein 8	4388	MEGF8_HUMAN	Q7Z7M0	1	0	0	1	1	3	1	0	0	2	3	4	6	2	3	2	4	1	1	2	2	6	6	7	7	5	8	4	0	2	7	4	0	7	2	4	3	2	6	9	1	6	-0.118451	0.33745
sp|O43760|SNG2_HUMAN	SYNGR2	SNG2_HUMAN Synaptogyrin-2	4389	SNG2_HUMAN	O43760	6	6	5	4	5	4	8	8	5	4	4	6	7	4	4	6	5	5	4	4	4	0	2	4	6	7	4	5	4	4	3	5	6	2	5	4	6	2	4	2	4	3	0.331547	-0.0014119
sp|Q9HBB8|CDHR5_HUMAN	CDHR5	CDHR5_HUMAN Cadherin-related family member 5	4391	CDHR5_HUMAN	Q9HBB8	0	0	0	0	0	2	0	1	0	0	3	0	0	0	2	0	0	0	0	0	0	0	0	0	0	0	0	0	0	0	0	0	1	0	0	0	3	0	0	0	1	0	NA	NA
sp|O94885|SASH1_HUMAN	SASH1	SASH1_HUMAN SAM and SH3 domain-containing protein 1	4393	SASH1_HUMAN	O94885	9	10	11	22	5	1	11	7	3	11	4	2	6	3	7	3	3	4	17	8	14	4	1	11	3	6	0	0	1	3	16	14	8	9	9	2	8	10	17	30	4	23	0.211364	0.731479
sp|Q9NSI8|SAMN1_HUMAN	SAMSN1	SAMN1_HUMAN SAM domain-containing protein SAMSN-1	4393	SAMN1_HUMAN	Q9NSI8	2	0	0	2	1	3	1	4	1	1	2	7	3	2	4	3	2	1	4	9	8	21	6	14	4	12	0	2	2	2	33	0	3	0	0	0	3	8	3	12	2	10	-0.117482	-0.555468
sp|Q9UF56|FXL17_HUMAN	FBXL17	FXL17_HUMAN F-box/LRR-repeat protein 17	4395	FXL17_HUMAN	Q9UF56	0	1	0	1	0	0	0	2	0	1	2	1	4	1	2	0	0	1	1	1	0	2	1	2	0	0	0	0	0	0	0	1	1	1	2	0	1	0	3	3	1	0	NA	NA
sp|Q9NXW2|DJB12_HUMAN	DNAJB12	DJB12_HUMAN DnaJ homolog subfamily B member 12	4396	DJB12_HUMAN	Q9NXW2	9	12	12	11	10	9	14	13	9	8	9	11	10	8	9	8	13	10	7	10	5	4	5	9	7	7	5	6	8	6	12	15	6	8	8	9	9	5	8	8	8	12	0.24853	-0.128749
sp|P25685|DNJB1_HUMAN	DNAJB1	DNJB1_HUMAN DnaJ homolog subfamily B member 1	4396	DNJB1_HUMAN	P25685	24	29	33	46	30	18	29	32	26	31	20	32	25	23	25	25	20	29	23	17	21	16	12	28	19	20	19	23	20	15	31	30	18	16	21	22	23	14	16	18	25	32	0.518763	0.310193
sp|Q9UDY4|DNJB4_HUMAN	DNAJB4	DNJB4_HUMAN DnaJ homolog subfamily B member 4	4396	DNJB4_HUMAN	Q9UDY4	7	14	11	8	6	9	5	12	3	6	6	4	3	8	11	5	5	5	6	7	4	7	5	11	9	5	5	4	5	3	10	12	4	6	6	7	10	5	5	8	13	13	-0.809354	-0.273338
sp|O95218-2|ZRAB2_HUMAN	ZRANB2	ZRAB2_HUMAN Isoform 2 of Zinc finger Ran-binding domain-containing protein 2	4398	ZRAB2_HUMAN	O95218-2	30	19	26	23	22	9	20	29	20	27	26	23	23	31	30	36	22	29	12	21	20	15	17	13	18	17	18	14	13	10	25	22	24	17	17	21	28	11	11	14	31	29	0.320284	-0.499179
sp|Q9BYN0|SRXN1_HUMAN	SRXN1	SRXN1_HUMAN Sulfiredoxin-1	4399	SRXN1_HUMAN	Q9BYN0	3	2	7	1	1	3	1	3	0	2	6	2	1	7	2	3	3	4	3	8	3	3	5	3	3	4	4	3	1	3	9	2	4	4	4	3	4	2	3	3	6	8	-0.21202	0.187934
sp|Q96C24|SYTL4_HUMAN	SYTL4	SYTL4_HUMAN Synaptotagmin-like protein 4	4400	SYTL4_HUMAN	Q96C24	6	1	3	0	2	3	15	4	3	0	16	10	3	2	5	1	5	0	1	5	1	4	2	3	2	1	1	2	0	2	0	7	1	1	3	4	3	0	11	2	3	1	0.534087	-0.175285
sp|Q9Y6U3|ADSV_HUMAN	SCIN	ADSV_HUMAN Adseverin	4401	ADSV_HUMAN	Q9Y6U3	19	8	2	44	25	2	6	12	6	34	15	12	4	4	20	15	35	10	6	10	8	11	4	8	12	10	2	2	7	1	1	9	7	9	12	5	9	4	8	27	3	14	-0.670944	-0.870591
sp|O75607|NPM3_HUMAN	NPM3	NPM3_HUMAN Nucleoplasmin-3	4402	NPM3_HUMAN	O75607	3	4	6	4	3	1	5	7	4	4	2	3	5	5	5	4	4	4	9	6	4	5	3	5	4	7	8	4	5	5	11	4	8	4	5	3	3	4	7	7	3	9	-0.388072	0.209349
sp|Q14527|HLTF_HUMAN	HLTF	HLTF_HUMAN Helicase-like transcription factor	4403	HLTF_HUMAN	Q14527	26	21	16	31	27	12	20	23	17	32	20	42	22	20	31	19	23	30	16	20	15	29	19	20	17	21	21	14	14	11	20	32	17	24	14	27	17	13	22	29	25	19	0.12867	0.249787
sp|O60507|TPST1_HUMAN	TPST1	TPST1_HUMAN Protein-tyrosine sulfotransferase 1	4405	TPST1_HUMAN	O60507	0	3	0	2	2	1	2	2	4	3	1	4	2	1	3	1	3	1	0	3	2	5	3	4	2	1	1	0	0	0	2	6	2	5	4	0	1	1	4	3	0	0	NA	NA
sp|O60704|TPST2_HUMAN	TPST2	TPST2_HUMAN Protein-tyrosine sulfotransferase 2	4405	TPST2_HUMAN	O60704	5	3	2	1	2	0	5	4	1	0	1	5	6	1	3	0	0	2	3	2	1	4	1	2	2	4	2	1	2	2	2	0	1	5	4	1	2	2	2	3	1	1	-0.0436127	-0.285601
sp|Q8TB03|CX038_HUMAN	CXorf38	CX038_HUMAN Uncharacterized protein CXorf38	4406	CX038_HUMAN	Q8TB03	6	5	5	6	7	4	4	8	2	4	6	4	1	3	2	10	0	2	5	10	6	11	6	11	7	4	9	3	1	1	7	6	6	11	8	2	5	2	5	10	1	5	-0.0527511	0.165205
sp|Q9Y4A0|JERKL_HUMAN	JRKL	JERKL_HUMAN Jerky protein homolog-like	4407	JERKL_HUMAN	Q9Y4A0	0	0	0	1	0	0	0	0	0	0	0	2	1	0	0	0	0	2	0	0	0	2	0	1	1	0	0	0	1	1	0	0	0	0	0	0	1	0	0	2	0	0	NA	NA
sp|Q4W5G0|TIGD2_HUMAN	TIGD2	TIGD2_HUMAN Tigger transposable element-derived protein 2	4407	TIGD2_HUMAN	Q4W5G0	0	0	1	1	1	0	1	2	1	0	1	7	2	0	0	1	0	1	0	0	0	0	0	0	0	0	0	0	0	0	0	3	1	0	0	4	2	0	0	1	0	0	NA	NA
sp|Q9BQA9|CQ062_HUMAN	C17orf62	CQ062_HUMAN Uncharacterized protein C17orf62	4408	CQ062_HUMAN	Q9BQA9	2	4	1	3	5	5	5	9	3	7	8	6	5	5	3	2	2	0	1	4	4	4	4	4	4	2	2	2	3	5	7	4	3	3	4	3	2	3	1	4	3	4	0.199651	0.360879
sp|Q9BWD1|THIC_HUMAN	ACAT2	THIC_HUMAN Acetyl-CoA acetyltransferase, cytosolic	4409	THIC_HUMAN	Q9BWD1	10	30	33	14	16	9	23	13	19	19	7	8	10	10	11	17	9	11	25	17	11	21	13	21	16	26	18	21	20	11	29	15	13	8	23	10	10	7	18	23	13	34	0.958	0.439292
sp|Q9Y2Z4|SYYM_HUMAN	YARS2	SYYM_HUMAN Tyrosine--tRNA ligase, mitochondrial	4413	SYYM_HUMAN	Q9Y2Z4	13	19	16	21	24	18	17	26	20	18	19	15	18	13	15	8	12	12	9	19	12	20	17	9	10	10	9	6	4	9	21	22	13	14	11	20	15	8	20	23	10	19	-0.360341	0.0741601
sp|Q96DT5|DYH11_HUMAN	DNAH11	DYH11_HUMAN Dynein heavy chain 11, axonemal	4414	DYH11_HUMAN	Q96DT5	0	0	1	0	0	0	0	1	0	0	0	0	0	0	0	0	0	0	0	0	0	0	0	0	0	0	0	0	0	0	0	0	0	0	0	0	0	0	1	0	0	0	NA	NA
sp|Q9NYC9|DYH9_HUMAN	DNAH9	DYH9_HUMAN Dynein heavy chain 9, axonemal	4414	DYH9_HUMAN	Q9NYC9	3	1	1	5	3	3	2	3	3	3	1	1	1	3	4	0	1	1	0	1	1	1	0	1	3	1	1	1	1	2	2	3	1	1	2	3	1	1	0	0	3	1	-0.293202	-0.102391
sp|P61758|PFD3_HUMAN	VBP1	PFD3_HUMAN Prefoldin subunit 3	4414	PFD3_HUMAN	P61758	21	24	25	24	14	21	28	33	14	25	20	19	21	29	29	29	19	26	17	16	20	16	12	16	18	21	24	22	22	8	28	20	24	12	20	21	20	8	24	19	20	36	0.114215	-0.197434
sp|Q8NCB2|CAMKV_HUMAN	CAMKV	CAMKV_HUMAN CaM kinase-like vesicle-associated protein	4414	CAMKV_HUMAN	Q8NCB2	0	0	0	0	1	0	0	0	0	0	0	0	0	0	2	0	0	0	0	0	0	0	1	0	0	0	0	1	0	0	0	0	0	0	0	0	0	0	0	0	0	0	NA	NA
sp|P51397|DAP1_HUMAN	DAP	DAP1_HUMAN Death-associated protein 1	4415	DAP1_HUMAN	P51397	18	18	15	21	11	5	17	14	13	10	9	16	14	9	14	14	16	13	10	13	10	12	12	13	15	13	14	19	8	6	20	15	10	6	19	13	9	7	12	17	14	27	0.907145	-0.364775
sp|Q96EY7|PTCD3_HUMAN	PTCD3	PTCD3_HUMAN Pentatricopeptide repeat domain-containing protein 3, mitochondrial	4416	PTCD3_HUMAN	Q96EY7	23	31	29	34	22	23	36	39	22	32	14	9	10	13	15	14	12	13	17	13	14	16	15	13	12	9	14	15	20	13	19	25	7	21	15	13	13	13	11	15	8	13	-0.396747	0.261896
sp|P11473-2|VDR_HUMAN	VDR	VDR_HUMAN Isoform 2 of Vitamin D3 receptor	4418	VDR_HUMAN	P11473-2	0	0	0	0	0	0	0	0	0	0	2	1	1	0	1	0	0	0	0	0	0	0	0	0	0	0	0	0	0	0	0	0	0	0	0	1	0	0	2	0	0	1	NA	NA
sp|Q5SZK8|FREM2_HUMAN	FREM2	FREM2_HUMAN FRAS1-related extracellular matrix protein 2	4420	FREM2_HUMAN	Q5SZK8	5	0	1	5	3	0	0	0	1	1	1	1	0	0	0	10	1	3	9	1	4	0	1	0	0	0	0	0	0	0	2	1	0	1	1	3	3	0	0	0	1	1	-0.351156	-0.535052
sp|Q9NZA1|CLIC5_HUMAN	CLIC5	CLIC5_HUMAN Chloride intracellular channel protein 5	4423	CLIC5_HUMAN	Q9NZA1	1	0	0	3	0	1	0	1	2	1	0	0	2	0	0	0	0	0	1	0	1	10	1	1	2	0	0	3	4	0	0	0	3	2	2	0	1	3	4	0	0	0	1.12283	-0.861497
sp|O15247|CLIC2_HUMAN	CLIC2	CLIC2_HUMAN Chloride intracellular channel protein 2	4423	CLIC2_HUMAN	O15247	0	0	0	0	5	0	0	0	1	0	3	1	3	8	2	0	0	0	4	3	4	1	1	8	3	8	2	1	0	0	0	0	0	5	9	0	3	1	3	8	0	6	NA	NA
sp|Q9Y696|CLIC4_HUMAN	CLIC4	CLIC4_HUMAN Chloride intracellular channel protein 4	4423	CLIC4_HUMAN	Q9Y696	29	51	42	26	32	20	31	40	25	41	16	19	15	20	17	16	16	15	29	21	19	16	23	29	25	29	12	21	17	12	36	33	19	12	25	13	15	16	27	28	29	42	0.0726397	-0.135255
sp|Q96NY7|CLIC6_HUMAN	CLIC6	CLIC6_HUMAN Chloride intracellular channel protein 6	4423	CLIC6_HUMAN	Q96NY7	0	0	0	0	0	0	0	7	1	0	0	3	0	0	0	0	0	13	5	1	3	1	5	1	2	1	3	1	1	1	0	0	0	0	0	0	0	2	2	1	0	1	NA	NA
sp|Q9NWR8|MCUB_HUMAN	CCDC109B	MCUB_HUMAN Mitochondrial calcium uniporter regulatory subunit MCUb	4424	MCUB_HUMAN	Q9NWR8	3	5	2	5	3	4	5	4	8	4	6	6	8	5	5	3	3	1	2	2	1	2	3	3	2	1	2	2	4	2	6	0	1	4	2	4	2	2	7	5	7	4	-0.312461	0.426287
sp|Q6ZNW5|GDPP1_HUMAN	GDPGP1	GDPP1_HUMAN GDP-D-glucose phosphorylase 1	4425	GDPP1_HUMAN	Q6ZNW5	1	0	0	3	2	1	2	3	2	2	1	2	0	2	1	2	0	1	3	3	3	2	2	4	1	1	3	3	1	1	3	0	3	3	5	1	2	1	2	5	2	2	-0.147401	-0.0513562
sp|P12109|CO6A1_HUMAN	COL6A1	CO6A1_HUMAN Collagen alpha-1(VI) chain	4427	CO6A1_HUMAN	P12109	20	21	14	11	13	29	9	21	6	9	10	13	20	15	12	9	14	14	7	23	24	33	14	15	14	13	18	14	4	20	17	8	16	22	19	12	16	20	29	20	9	30	-1.1874	-0.210204
sp|P09669|COX6C_HUMAN	COX6C	COX6C_HUMAN Cytochrome c oxidase subunit 6C	4428	COX6C_HUMAN	P09669	7	8	8	10	7	8	11	10	10	12	8	12	11	7	5	11	17	11	4	4	3	1	4	3	3	3	1	2	1	1	10	7	4	3	4	6	8	2	13	5	6	6	0.562588	-0.0118766
sp|Q969S2|NEIL2_HUMAN	NEIL2	NEIL2_HUMAN Endonuclease 8-like 2	4430	NEIL2_HUMAN	Q969S2	2	1	1	3	1	1	6	6	0	0	4	1	0	0	2	1	1	0	2	3	1	0	0	5	4	3	1	4	1	3	1	1	5	2	1	1	2	2	1	1	2	0	-0.271367	0.425885
sp|Q99497|PARK7_HUMAN	PARK7	PARK7_HUMAN Protein DJ-1	4431	PARK7_HUMAN	Q99497	41	62	50	50	41	25	57	46	51	43	42	42	57	54	61	43	42	46	35	30	39	36	39	42	21	38	42	47	39	18	66	37	62	32	38	49	45	20	25	35	62	76	-0.11295	0.410592
sp|P33993|MCM7_HUMAN	MCM7	MCM7_HUMAN DNA replication licensing factor MCM7	4432	MCM7_HUMAN	P33993	58	59	64	57	51	39	57	70	43	67	35	57	49	41	44	41	43	35	39	42	27	33	30	29	28	23	27	29	26	22	63	58	35	41	42	35	37	19	42	52	40	49	-0.0105083	0.0482771
sp|Q8N3X6|LCORL_HUMAN	LCORL	LCORL_HUMAN Ligand-dependent nuclear receptor corepressor-like protein	4433	LCORL_HUMAN	Q8N3X6	2	0	0	3	2	1	1	0	0	0	5	0	5	1	1	4	1	1	4	2	1	3	1	5	4	5	1	3	5	2	0	1	2	1	1	2	1	1	2	6	1	1	-0.160631	0.45129
sp|Q8IWV8|UBR2_HUMAN	UBR2	UBR2_HUMAN E3 ubiquitin-protein ligase UBR2	4434	UBR2_HUMAN	Q8IWV8	14	7	9	15	12	3	7	18	3	7	11	10	10	6	5	16	9	8	14	7	13	9	8	8	6	8	2	1	2	4	2	23	5	13	8	7	11	6	15	20	7	4	-0.122696	0.450686
sp|Q8N3J3|CQ053_HUMAN	C17orf53	CQ053_HUMAN Uncharacterized protein C17orf53	4435	CQ053_HUMAN	Q8N3J3	0	0	0	1	0	0	0	2	0	0	0	0	0	0	0	1	0	0	2	0	0	0	0	4	0	0	3	0	0	2	0	1	1	0	0	2	0	1	0	1	0	0	NA	NA
sp|O14730|RIOK3_HUMAN	RIOK3	RIOK3_HUMAN Serine/threonine-protein kinase RIO3	4436	RIOK3_HUMAN	O14730	8	5	13	7	5	3	3	7	2	10	6	4	0	3	6	4	3	5	5	3	4	3	1	2	2	3	1	3	3	0	2	8	1	3	4	4	3	0	10	5	8	6	-0.00720793	0.32791
sp|P23526|SAHH_HUMAN	AHCY	SAHH_HUMAN Adenosylhomocysteinase	4437	SAHH_HUMAN	P23526	58	68	67	52	63	42	52	61	50	59	60	55	39	40	50	59	57	48	28	36	33	37	37	35	30	20	39	26	35	31	49	56	39	37	40	54	48	28	48	31	43	58	-0.398917	0.780604
sp|Q96HN2|SAHH3_HUMAN	AHCYL2	SAHH3_HUMAN Putative adenosylhomocysteinase 3	4437	SAHH3_HUMAN	Q96HN2	24	19	19	26	15	17	29	24	20	32	25	29	18	22	29	27	19	17	13	13	12	13	6	15	12	10	9	13	11	11	20	22	15	13	18	23	22	8	23	25	19	17	0.396171	0.139986
sp|O43865|SAHH2_HUMAN	AHCYL1	SAHH2_HUMAN Putative adenosylhomocysteinase 2	4437	SAHH2_HUMAN	O43865	20	18	9	20	15	12	17	23	10	12	12	13	9	14	10	12	10	12	8	11	11	12	9	9	9	6	6	4	5	6	13	19	12	10	9	9	8	6	8	7	13	13	0.589534	-0.440097
sp|Q13616|CUL1_HUMAN	CUL1	CUL1_HUMAN Cullin-1	4438	CUL1_HUMAN	Q13616	34	37	43	54	31	23	41	41	25	44	29	37	21	15	22	32	30	19	18	19	14	15	12	24	17	18	17	11	16	18	25	35	13	23	13	27	20	14	23	24	27	22	-0.000488003	0.117518
sp|Q8WU58|F222B_HUMAN	FAM222B	F222B_HUMAN Protein FAM222B	4439	F222B_HUMAN	Q8WU58	0	0	1	0	0	0	0	0	0	0	2	0	0	0	0	0	0	0	0	0	0	3	0	4	1	2	2	1	0	1	1	0	1	0	1	1	0	2	0	0	0	2	NA	NA
sp|P33992|MCM5_HUMAN	MCM5	MCM5_HUMAN DNA replication licensing factor MCM5	4443	MCM5_HUMAN	P33992	54	59	70	80	65	37	71	68	34	58	34	49	45	41	49	37	42	37	38	39	32	36	43	35	25	30	22	23	22	25	66	77	35	43	32	29	22	23	49	51	35	58	-0.0168141	0.227877
sp|Q8N5G0|SMI20_HUMAN	SMIM20	SMI20_HUMAN Small integral membrane protein 20	4444	SMI20_HUMAN	Q8N5G0	1	1	1	4	2	2	3	2	3	0	1	1	1	3	1	1	2	1	1	2	2	3	2	1	1	1	1	0	2	2	1	1	2	0	2	1	1	2	1	1	1	1	0.109533	-0.499151
sp|P49736|MCM2_HUMAN	MCM2	MCM2_HUMAN DNA replication licensing factor MCM2	4445	MCM2_HUMAN	P49736	72	70	67	70	58	50	46	60	58	63	40	56	42	40	63	50	40	50	53	47	42	41	37	35	36	33	33	36	41	28	78	67	51	60	45	34	34	32	53	51	55	71	-0.000600844	0.0890514
sp|Q99808|S29A1_HUMAN	SLC29A1	S29A1_HUMAN Equilibrative nucleoside transporter 1	4446	S29A1_HUMAN	Q99808	4	9	6	12	6	6	3	8	8	6	5	5	5	6	4	6	4	5	5	6	3	2	3	2	2	2	3	2	3	3	4	3	2	4	2	3	3	2	5	4	4	5	-0.704653	-0.345082
sp|P62906|RL10A_HUMAN	RPL10A	RL10A_HUMAN 60S ribosomal protein L10a	4447	RL10A_HUMAN	P62906	29	40	45	42	38	30	35	37	38	41	38	24	45	36	35	36	30	40	21	12	23	15	18	14	7	12	10	12	9	12	25	30	17	13	14	37	23	9	25	25	35	20	0.0919015	0.19293
sp|Q15464|SHB_HUMAN	SHB	SHB_HUMAN SH2 domain-containing adapter protein B	4448	SHB_HUMAN	Q15464	2	1	0	3	4	2	1	5	1	0	4	8	1	5	4	1	2	0	4	4	7	1	1	4	3	0	1	2	1	0	4	2	3	7	2	3	5	2	7	7	3	5	0.74268	-1.13981
sp|Q9BWU0|NADAP_HUMAN	SLC4A1AP	NADAP_HUMAN Kanadaptin	4450	NADAP_HUMAN	Q9BWU0	22	22	32	28	19	11	14	26	15	30	22	26	17	23	27	19	17	16	24	28	17	23	17	20	26	30	28	23	20	13	36	18	23	21	28	18	14	16	23	24	23	40	0.00982556	-0.427338
sp|Q16186|ADRM1_HUMAN	ADRM1	ADRM1_HUMAN Proteasomal ubiquitin receptor ADRM1	4451	ADRM1_HUMAN	Q16186	15	20	22	16	14	15	12	23	11	9	15	13	14	17	11	23	11	19	13	11	10	11	13	13	9	14	12	14	11	9	22	17	10	14	11	10	10	4	15	18	12	20	-0.0669964	-0.0367283
sp|Q86TB3|ALPK2_HUMAN	ALPK2	ALPK2_HUMAN Alpha-protein kinase 2	4452	ALPK2_HUMAN	Q86TB3	0	0	0	1	1	1	1	0	0	0	1	1	0	0	0	0	0	0	0	0	0	1	0	0	0	0	1	0	0	0	0	2	0	2	0	0	0	0	0	0	0	0	NA	NA
sp|Q96PD2-2|DCBD2_HUMAN	DCBLD2	DCBD2_HUMAN Isoform 2 of Discoidin, CUB and LCCL domain-containing protein 2	4453	DCBD2_HUMAN	Q96PD2-2	10	9	12	6	11	6	5	16	9	1	9	10	11	6	13	1	8	3	7	15	12	11	15	6	6	6	4	4	5	7	10	6	8	16	15	6	11	8	6	12	9	10	-1.08663	-0.211879
sp|O43294|TGFI1_HUMAN	TGFB1I1	TGFI1_HUMAN Transforming growth factor beta-1-induced transcript 1 protein	4454	TGFI1_HUMAN	O43294	2	11	4	4	3	4	9	3	2	5	3	0	4	4	4	0	5	2	9	2	2	8	8	13	8	6	10	8	4	2	11	7	8	7	5	5	4	7	6	5	5	13	-0.847143	-0.15868
sp|Q8IXB1|DJC10_HUMAN	DNAJC10	DJC10_HUMAN DnaJ homolog subfamily C member 10	4455	DJC10_HUMAN	Q8IXB1	23	18	11	20	25	15	24	27	23	31	17	12	19	10	11	14	17	14	13	8	13	10	10	10	6	11	3	9	9	8	18	17	7	16	16	9	9	6	17	19	11	16	-0.214083	0.177441
sp|O95478|NSA2_HUMAN	NSA2	NSA2_HUMAN Ribosome biogenesis protein NSA2 homolog	4456	NSA2_HUMAN	O95478	11	15	9	18	15	10	11	11	8	13	8	10	10	7	8	6	3	10	5	7	6	7	7	5	6	4	3	3	4	2	9	17	3	5	7	7	6	7	8	10	7	4	-0.00315636	-0.125288
sp|Q8WV99|ZFN2B_HUMAN	ZFAND2B	ZFN2B_HUMAN AN1-type zinc finger protein 2B	4458	ZFN2B_HUMAN	Q8WV99	2	2	2	3	2	2	1	2	4	2	2	0	0	5	1	1	0	1	6	3	7	5	2	9	3	6	6	7	4	3	8	1	3	1	4	0	1	1	1	4	0	7	0.480525	-0.0946944
sp|P08294|SODE_HUMAN	SOD3	SODE_HUMAN Extracellular superoxide dismutase [Cu-Zn]	4459	SODE_HUMAN	P08294	3	0	0	0	5	0	0	4	0	0	7	2	20	1	3	0	2	0	4	1	1	3	2	0	0	0	3	0	3	0	5	1	0	3	0	0	0	0	1	1	0	1	-0.843615	0.747318
sp|Q9UF12|PROD2_HUMAN	PRODH2	PROD2_HUMAN Probable proline dehydrogenase 2	4461	PROD2_HUMAN	Q9UF12	0	2	2	2	0	0	0	0	0	0	0	0	0	0	0	0	0	0	0	0	0	0	0	0	0	0	0	0	0	0	0	0	0	0	0	0	0	0	0	0	0	0	NA	NA
sp|Q5BKX5|CS054_HUMAN	C19orf54	CS054_HUMAN UPF0692 protein C19orf54	4468	CS054_HUMAN	Q5BKX5	1	4	1	1	2	0	2	0	0	0	3	3	3	2	1	0	1	0	0	1	1	1	1	4	2	2	2	0	2	0	1	0	0	2	2	2	3	0	1	6	0	6	-0.405044	0.366651
sp|Q8N584|TT39C_HUMAN	TTC39C	TT39C_HUMAN Tetratricopeptide repeat protein 39C	4469	TT39C_HUMAN	Q8N584	3	5	4	5	1	3	2	4	4	1	3	5	0	1	2	4	3	3	5	1	2	1	4	2	2	1	2	0	0	1	2	6	3	8	5	3	4	0	6	6	3	2	-0.14158	0.0176005
sp|Q58DX5|NADL2_HUMAN	NAALADL2	NADL2_HUMAN Inactive N-acetylated-alpha-linked acidic dipeptidase-like protein 2	4470	NADL2_HUMAN	Q58DX5	1	0	0	1	1	0	1	1	1	0	1	5	0	0	1	1	1	1	1	0	0	2	0	0	3	0	0	0	0	0	0	2	2	2	1	0	3	0	0	1	0	0	0.242294	-0.0218039
sp|Q96IZ7|RSRC1_HUMAN	RSRC1	RSRC1_HUMAN Serine/Arginine-related protein 53	4474	RSRC1_HUMAN	Q96IZ7	7	3	3	9	10	3	5	13	8	7	5	7	6	10	6	4	3	3	6	7	4	5	5	3	4	4	7	7	5	3	6	7	5	2	7	4	3	3	3	3	9	10	0.282324	-0.0277108
sp|Q76I76|SSH2_HUMAN	SSH2	SSH2_HUMAN Protein phosphatase Slingshot homolog 2	4476	SSH2_HUMAN	Q76I76	2	0	0	4	0	2	1	0	1	3	1	4	1	2	4	0	3	0	5	4	1	9	4	6	6	2	2	2	0	3	0	6	3	8	3	0	1	0	8	8	0	6	-0.331649	0.0257002
sp|Q8WYL5|SSH1_HUMAN	SSH1	SSH1_HUMAN Protein phosphatase Slingshot homolog 1	4476	SSH1_HUMAN	Q8WYL5	5	4	2	9	1	1	7	4	1	1	0	1	2	0	2	0	1	4	6	7	4	3	2	3	2	3	3	0	1	1	7	6	4	2	4	4	3	1	4	1	3	0	-0.725317	1.37131
sp|Q5JV73|FRPD3_HUMAN	FRMPD3	FRPD3_HUMAN FERM and PDZ domain-containing protein 3	4477	FRPD3_HUMAN	Q5JV73	1	2	3	3	1	0	1	1	2	2	0	1	0	0	1	0	0	0	0	2	1	1	0	0	0	1	0	0	0	0	1	2	2	1	1	0	0	0	2	3	1	1	-0.517437	0.343107
sp|Q9NPH3|IL1AP_HUMAN	IL1RAP	IL1AP_HUMAN Interleukin-1 receptor accessory protein	4478	IL1AP_HUMAN	Q9NPH3	2	1	0	2	4	1	4	3	0	4	4	2	5	4	1	0	3	1	3	2	5	5	4	3	3	3	0	1	0	0	4	5	1	4	4	1	4	1	2	2	2	0	-0.814192	2.30805
sp|Q9NPH3-5|IL1AP_HUMAN	IL1RAP	IL1AP_HUMAN Isoform 4 of Interleukin-1 receptor accessory protein	4478	IL1AP_HUMAN	Q9NPH3-5	8	13	3	9	13	8	12	12	1	17	3	6	8	6	4	2	8	3	10	2	9	7	6	2	2	1	0	1	1	2	7	12	3	3	5	6	11	2	7	11	9	4	-0.981364	2.75739
sp|O00519|FAAH1_HUMAN	FAAH	FAAH1_HUMAN Fatty-acid amide hydrolase 1	4479	FAAH1_HUMAN	O00519	1	1	1	1	2	2	4	3	0	5	6	6	3	2	5	3	3	2	5	0	4	5	0	0	1	2	1	1	1	0	2	0	6	4	3	1	1	0	3	2	0	1	1.04794	-0.585639
sp|Q96LA8|ANM6_HUMAN	PRMT6	ANM6_HUMAN Protein arginine N-methyltransferase 6	4481	ANM6_HUMAN	Q96LA8	0	0	6	0	1	0	0	0	0	2	2	4	3	2	4	2	0	4	1	4	2	4	3	4	5	4	5	2	4	5	1	1	4	3	4	2	3	4	2	2	4	1	NA	NA
sp|O60832|DKC1_HUMAN	DKC1	DKC1_HUMAN H/ACA ribonucleoprotein complex subunit 4	4483	DKC1_HUMAN	O60832	20	33	24	39	23	25	33	37	37	36	31	35	20	23	28	29	27	23	20	17	20	20	19	22	21	17	15	20	21	14	31	36	20	17	25	24	28	12	22	20	23	25	0.00193332	-0.00906682
sp|Q86SK9|SCD5_HUMAN	SCD5	SCD5_HUMAN Stearoyl-CoA desaturase 5	4485	SCD5_HUMAN	Q86SK9	6	6	2	4	3	2	3	2	2	2	3	8	3	1	1	1	1	1	1	1	1	1	1	0	1	1	0	0	1	0	1	3	1	5	2	6	3	0	4	3	4	2	0.989325	0.581624
sp|Q8WWA1|TMM40_HUMAN	TMEM40	TMM40_HUMAN Transmembrane protein 40	4487	TMM40_HUMAN	Q8WWA1	1	1	0	0	0	0	1	0	0	0	0	2	0	0	0	0	1	0	0	1	0	0	1	0	0	0	0	0	0	0	0	1	0	1	0	1	0	0	0	1	1	3	1.2773	-0.158565
sp|P78563|RED1_HUMAN	ADARB1	RED1_HUMAN Double-stranded RNA-specific editase 1	4489	RED1_HUMAN	P78563	4	0	1	2	0	1	4	0	1	1	1	2	2	1	1	0	3	0	6	3	1	1	3	2	1	1	0	1	1	1	1	5	1	4	4	0	1	0	3	7	2	2	0.0689305	0.645384
sp|Q9ULR0-1|ISY1_HUMAN	ISY1	ISY1_HUMAN Isoform 2 of Pre-mRNA-splicing factor ISY1 homolog	4490	ISY1_HUMAN	Q9ULR0-1	11	12	9	25	12	8	17	14	13	16	15	14	10	11	11	16	16	7	18	9	10	11	7	12	11	10	10	11	10	8	20	12	13	7	12	14	14	7	11	14	14	21	-0.102557	-0.489841
sp|O15155|BET1_HUMAN	BET1	BET1_HUMAN BET1 homolog	4491	BET1_HUMAN	O15155	3	0	3	1	1	0	0	0	2	4	3	1	1	0	3	3	3	0	4	3	3	3	3	0	0	0	0	0	0	1	1	1	3	2	5	0	3	3	1	3	4	2	-0.505571	0.03937
sp|O75132|ZBED4_HUMAN	ZBED4	ZBED4_HUMAN Zinc finger BED domain-containing protein 4	4492	ZBED4_HUMAN	O75132	0	0	0	2	1	1	1	1	2	0	0	2	1	1	0	0	0	1	3	1	1	2	0	1	0	0	0	0	1	0	0	1	0	1	0	1	2	0	2	5	0	0	NA	NA
sp|Q9H4B0|OSGP2_HUMAN	OSGEPL1	OSGP2_HUMAN Probable tRNA N6-adenosine threonylcarbamoyltransferase, mitochondrial	4493	OSGP2_HUMAN	Q9H4B0	5	6	3	2	6	3	4	9	6	5	8	6	4	4	4	5	2	3	8	3	3	5	7	8	4	2	3	2	2	9	3	4	3	2	2	5	5	6	5	5	4	4	-0.530559	0.973659
sp|Q6ZSJ8|CA122_HUMAN	C1orf122	CA122_HUMAN Uncharacterized protein C1orf122	4497	CA122_HUMAN	Q6ZSJ8	4	1	2	4	4	2	2	3	3	2	2	2	0	1	0	0	1	1	2	4	2	2	1	1	0	1	0	2	0	0	5	5	3	0	1	4	2	0	3	1	3	5	1.43775	-0.0117656
sp|Q6VN20|RBP10_HUMAN	RANBP10	RBP10_HUMAN Ran-binding protein 10	4501	RBP10_HUMAN	Q6VN20	8	4	10	7	9	7	9	10	5	3	9	7	9	4	4	7	6	6	5	7	7	7	7	7	13	10	7	12	6	6	12	7	11	6	10	8	6	6	8	7	4	15	-0.284085	0.0857652
sp|Q96S59|RANB9_HUMAN	RANBP9	RANB9_HUMAN Ran-binding protein 9	4501	RANB9_HUMAN	Q96S59	17	14	6	18	10	13	17	11	7	8	8	5	7	6	10	6	5	9	20	15	14	15	16	14	13	9	13	8	9	9	16	12	14	12	13	7	8	12	14	15	6	15	0.73045	-0.380325
sp|P49748-3|ACADV_HUMAN	ACADVL	ACADV_HUMAN Isoform 3 of Very long-chain specific acyl-CoA dehydrogenase, mitochondrial	4502	ACADV_HUMAN	P49748-3	67	61	54	59	41	53	69	78	66	58	47	43	56	46	47	41	39	47	33	30	36	25	29	27	22	31	23	23	18	29	49	65	32	38	29	35	38	24	25	32	53	44	0.163029	-0.220939
sp|Q9P2D6|F135A_HUMAN	FAM135A	F135A_HUMAN Protein FAM135A	4504	F135A_HUMAN	Q9P2D6	1	0	0	0	0	0	0	0	0	0	0	0	0	0	0	0	0	0	1	0	0	1	0	1	0	0	0	0	0	0	0	0	0	0	1	0	0	1	4	2	0	0	-0.0955235	0.142433
sp|Q9UKU6|TRHDE_HUMAN	TRHDE	TRHDE_HUMAN Thyrotropin-releasing hormone-degrading ectoenzyme	4505	TRHDE_HUMAN	Q9UKU6	0	1	0	0	1	0	0	0	0	0	0	0	0	0	0	0	0	0	0	0	1	6	3	1	0	0	0	0	0	2	1	0	0	4	1	0	0	0	0	0	0	0	NA	NA
sp|Q13368|MPP3_HUMAN	MPP3	MPP3_HUMAN MAGUK p55 subfamily member 3	4506	MPP3_HUMAN	Q13368	0	0	0	1	1	2	1	2	2	1	2	1	0	0	0	1	0	1	1	0	0	0	0	1	1	1	1	0	1	1	0	0	0	1	1	1	1	2	0	0	1	1	NA	NA
sp|Q5T2T1|MPP7_HUMAN	MPP7	MPP7_HUMAN MAGUK p55 subfamily member 7	4506	MPP7_HUMAN	Q5T2T1	11	6	5	23	11	6	7	21	14	18	12	17	7	6	6	6	5	3	4	8	3	15	4	7	12	13	8	5	6	8	4	0	8	7	6	6	10	7	11	5	11	16	1.12486	-0.163302
sp|Q9UI26-2|IPO11_HUMAN	IPO11	IPO11_HUMAN Isoform 2 of Importin-11	4508	IPO11_HUMAN	Q9UI26-2	12	6	11	15	12	8	7	15	10	9	9	11	9	11	9	11	11	3	10	7	7	9	10	11	7	8	7	7	7	4	9	10	7	9	5	7	11	6	14	13	9	7	-0.287337	-0.00508169
sp|Q9NY33|DPP3_HUMAN	DPP3	DPP3_HUMAN Dipeptidyl peptidase 3	4510	DPP3_HUMAN	Q9NY33	38	41	33	35	36	24	36	43	26	36	27	24	25	24	18	30	24	33	18	23	22	20	19	24	23	25	22	20	19	16	31	26	26	26	22	11	18	15	22	26	19	36	1.12386	0.00833574
sp|P23786|CPT2_HUMAN	CPT2	CPT2_HUMAN Carnitine O-palmitoyltransferase 2, mitochondrial	4512	CPT2_HUMAN	P23786	30	34	21	29	31	34	39	53	34	50	34	43	29	31	21	31	34	33	21	24	27	24	28	28	33	29	28	25	30	18	36	36	30	27	27	30	25	18	25	29	16	42	0.428246	0.354939
sp|Q9Y5J7|TIM9_HUMAN	TIMM9	TIM9_HUMAN Mitochondrial import inner membrane translocase subunit Tim9	4513	TIM9_HUMAN	Q9Y5J7	7	4	6	7	9	8	9	11	4	7	3	3	4	13	4	7	8	6	3	5	5	6	5	5	6	5	5	4	5	3	7	6	4	4	7	7	6	5	4	3	5	10	0.9037	0.415883
sp|Q96AX1|VP33A_HUMAN	VPS33A	VP33A_HUMAN Vacuolar protein sorting-associated protein 33A	4514	VP33A_HUMAN	Q96AX1	17	17	13	14	7	11	14	26	11	16	13	13	11	5	13	11	11	8	6	8	7	4	8	9	8	5	4	3	3	4	9	8	4	7	8	9	6	3	12	18	11	6	-0.258763	0.267813
sp|Q3KRA9-2|ALKB6_HUMAN	ALKBH6	ALKB6_HUMAN Isoform 2 of Alpha-ketoglutarate-dependent dioxygenase alkB homolog 6	4515	ALKB6_HUMAN	Q3KRA9-2	1	0	0	0	0	0	0	0	0	0	2	2	0	0	0	1	1	0	3	7	2	3	3	2	0	0	0	0	0	2	2	0	4	0	4	2	3	0	3	5	2	4	0.624292	0.612824
sp|Q8WY22|BRI3B_HUMAN	BRI3BP	BRI3B_HUMAN BRI3-binding protein	4516	BRI3B_HUMAN	Q8WY22	3	1	6	3	6	4	5	4	6	4	4	3	4	2	2	2	2	4	2	5	3	3	3	1	2	2	2	1	1	2	5	3	3	4	4	5	2	1	1	1	3	4	0.379487	0.198219
sp|Q9NVS2|RT18A_HUMAN	MRPS18A	RT18A_HUMAN 28S ribosomal protein S18a, mitochondrial	4518	RT18A_HUMAN	Q9NVS2	6	9	10	11	6	10	9	9	10	12	11	15	9	11	11	8	6	8	11	6	8	7	7	7	11	7	9	6	7	6	15	12	6	8	8	15	13	4	7	7	10	16	-0.209893	0.131778
sp|O00716|E2F3_HUMAN	E2F3	E2F3_HUMAN Transcription factor E2F3	4519	E2F3_HUMAN	O00716	1	3	1	2	0	1	0	5	1	3	0	2	2	1	3	5	4	3	3	3	2	2	1	4	3	2	7	6	0	2	5	1	6	2	4	1	2	1	4	5	4	9	-0.63249	-0.121664
sp|Q14209|E2F2_HUMAN	E2F2	E2F2_HUMAN Transcription factor E2F2	4519	E2F2_HUMAN	Q14209	0	0	0	0	0	0	0	0	0	0	0	0	0	0	0	0	0	0	2	0	0	0	0	0	0	0	0	0	0	0	0	0	0	0	3	0	0	0	2	2	0	0	NA	NA
sp|Q9P1Z2|CACO1_HUMAN	CALCOCO1	CACO1_HUMAN Calcium-binding and coiled-coil domain-containing protein 1	4520	CACO1_HUMAN	Q9P1Z2	5	7	9	8	3	6	4	9	3	6	4	3	11	6	8	10	12	7	9	12	12	9	11	16	18	11	9	10	10	12	11	6	12	7	11	10	12	7	12	12	3	20	-0.0796612	-0.150706
sp|Q8WYQ5|DGCR8_HUMAN	DGCR8	DGCR8_HUMAN Microprocessor complex subunit DGCR8	4521	DGCR8_HUMAN	Q8WYQ5	4	6	6	10	5	2	5	8	4	5	8	10	5	9	7	8	12	5	10	4	5	7	5	7	10	6	6	4	4	4	5	7	6	9	9	9	11	3	16	14	6	10	0.0574429	-0.0356027
sp|Q5RKV6|EXOS6_HUMAN	EXOSC6	EXOS6_HUMAN Exosome complex component MTR3	4522	EXOS6_HUMAN	Q5RKV6	14	6	8	6	14	8	13	13	12	11	19	16	16	16	18	15	17	15	18	13	10	12	13	12	12	11	10	11	10	8	20	11	12	11	13	13	10	9	13	17	17	25	-0.433433	-0.223195
sp|A8K2U0|A2ML1_HUMAN	A2ML1	A2ML1_HUMAN Alpha-2-macroglobulin-like protein 1	4523	A2ML1_HUMAN	A8K2U0	0	0	0	0	0	11	24	0	0	16	3	8	0	0	0	0	1	0	0	0	0	0	0	0	1	1	0	0	0	4	0	0	0	6	0	2	1	0	27	0	0	0	NA	NA
sp|Q9H267|VP33B_HUMAN	VPS33B	VP33B_HUMAN Vacuolar protein sorting-associated protein 33B	4524	VP33B_HUMAN	Q9H267	27	11	14	18	21	14	19	21	7	9	13	18	7	12	15	19	9	14	12	10	12	12	6	6	6	5	2	3	5	4	9	19	8	9	7	12	12	1	13	18	13	5	-0.435904	0.280654
sp|Q14703|MBTP1_HUMAN	MBTPS1	MBTP1_HUMAN Membrane-bound transcription factor site-1 protease	4525	MBTP1_HUMAN	Q14703	4	1	2	1	5	1	5	3	2	1	9	2	5	1	6	2	6	1	0	2	3	3	4	4	6	2	1	0	1	0	1	2	0	2	1	7	5	1	3	6	2	0	0.255752	-0.0374952
sp|Q8WUA8|TSK_HUMAN	TSKU	TSK_HUMAN Tsukushin	4528	TSK_HUMAN	Q8WUA8	0	3	3	1	2	1	2	5	1	2	1	1	1	2	0	0	1	0	5	3	1	2	1	5	7	8	2	3	3	6	2	1	3	1	2	1	0	1	3	0	0	5	NA	NA
sp|Q14162|SREC_HUMAN	SCARF1	SREC_HUMAN Scavenger receptor class F member 1	4530	SREC_HUMAN	Q14162	0	0	0	0	0	0	2	0	0	0	1	0	0	0	0	0	0	0	0	0	0	0	0	0	0	5	2	0	0	0	0	1	0	0	0	0	0	0	0	0	0	0	NA	NA
tr|H0YKT2|H0YKT2_HUMAN	POU2F2	H0YKT2_HUMAN POU domain, class 2, transcription factor 2 (Fragment)	4531	H0YKT2_HUMAN	H0YKT2	0	0	0	0	0	0	1	0	0	1	0	0	0	0	3	1	0	0	1	1	1	0	1	1	6	4	2	1	3	1	0	0	1	0	0	0	0	0	1	0	0	0	NA	NA
sp|P20264|PO3F3_HUMAN	POU3F3	PO3F3_HUMAN POU domain, class 3, transcription factor 3	4531	PO3F3_HUMAN	P20264	2	0	1	0	4	0	0	1	3	4	0	0	0	1	2	2	0	0	2	0	5	0	2	0	2	0	0	0	0	0	0	0	1	1	5	2	0	2	1	4	1	2	-1.61358	0.985322
sp|P20265|PO3F2_HUMAN	POU3F2	PO3F2_HUMAN POU domain, class 3, transcription factor 2	4531	PO3F2_HUMAN	P20265	0	1	3	0	0	0	0	1	1	2	0	0	0	0	0	0	0	0	1	0	1	0	1	0	2	0	1	0	0	0	0	3	0	0	5	0	0	0	1	0	0	0	NA	NA
sp|P14859-2|PO2F1_HUMAN	POU2F1	PO2F1_HUMAN Isoform 2 of POU domain, class 2, transcription factor 1	4531	PO2F1_HUMAN	P14859-2	10	13	5	11	8	8	5	11	4	12	7	6	10	13	8	6	9	8	8	11	8	14	6	11	9	11	13	14	10	6	16	12	9	2	18	6	6	4	7	8	7	19	0.185714	-0.0733115
sp|Q03052|PO3F1_HUMAN	POU3F1	PO3F1_HUMAN POU domain, class 3, transcription factor 1	4531	PO3F1_HUMAN	Q03052	0	0	0	0	0	0	0	0	0	0	0	0	0	0	0	0	0	0	0	0	0	0	0	0	1	0	0	0	0	0	0	0	0	0	2	0	0	0	0	1	0	0	NA	NA
sp|P28069-2|PIT1_HUMAN	POU1F1	PIT1_HUMAN Isoform A of Pituitary-specific positive transcription factor 1	4531	PIT1_HUMAN	P28069-2	0	0	0	0	0	0	0	0	0	0	0	0	0	0	0	0	0	0	2	0	0	0	0	0	0	0	0	0	0	0	0	0	0	0	0	0	0	0	0	0	0	0	NA	NA
sp|Q5T2W1|NHRF3_HUMAN	PDZK1	NHRF3_HUMAN Na(+)/H(+) exchange regulatory cofactor NHE-RF3	4532	NHRF3_HUMAN	Q5T2W1	19	26	7	18	13	0	6	23	9	0	8	0	1	11	0	19	0	5	0	0	7	3	0	8	1	4	0	8	5	8	0	9	0	0	12	0	1	6	0	10	8	4	-0.319319	-0.771054
sp|Q5EBL8-2|PDZ11_HUMAN	PDZD11	PDZ11_HUMAN Isoform 2 of PDZ domain-containing protein 11	4533	PDZ11_HUMAN	Q5EBL8-2	2	9	1	7	5	5	2	9	5	6	7	2	2	10	7	5	4	4	5	1	3	1	1	4	4	3	2	2	4	1	7	3	5	4	3	7	2	0	6	6	3	8	-0.186952	-0.260257
sp|P16104|H2AX_HUMAN	H2AFX	H2AX_HUMAN Histone H2AX	4534	H2AX_HUMAN	P16104	30	132	167	155	148	78	104	149	90	134	77	70	93	58	51	116	115	92	37	34	41	39	30	75	53	40	42	46	46	46	67	76	44	28	43	58	67	37	71	81	42	65	0.118505	0.118264
sp|Q8IUE6|H2A2B_HUMAN	HIST2H2AB	H2A2B_HUMAN Histone H2A type 2-B	4534	H2A2B_HUMAN	Q8IUE6	1	3	3	5	7	2	4	8	5	9	6	4	9	6	7	7	7	7	7	1	2	2	2	2	5	5	3	4	5	5	4	7	3	1	3	3	2	2	5	8	8	9	-0.21201	0.159352
sp|Q6FI13|H2A2A_HUMAN	HIST2H2AA3	H2A2A_HUMAN Histone H2A type 2-A	4534	H2A2A_HUMAN	Q6FI13	2	0	4	0	6	0	3	1	4	6	0	0	9	5	6	8	5	13	21	23	20	10	13	8	11	11	13	10	10	5	16	7	17	21	10	1	1	3	13	18	5	13	-0.0687994	-0.0873841
sp|P04908|H2A1B_HUMAN	HIST1H2AB	H2A1B_HUMAN Histone H2A type 1-B/E	4534	H2A1B_HUMAN	P04908	0	0	2	1	0	0	2	1	1	2	1	0	3	1	1	0	1	4	1	0	1	0	0	0	0	0	0	0	0	0	0	0	0	0	0	0	0	0	0	0	2	0	NA	NA
sp|Q71UI9|H2AV_HUMAN	H2AFV	H2AV_HUMAN Histone H2A.V	4534	H2AV_HUMAN	Q71UI9	13	16	27	14	29	10	18	18	24	16	13	12	23	13	25	12	10	19	8	5	10	5	4	9	7	5	4	3	4	7	12	17	9	7	7	10	10	8	8	11	24	15	0.272758	0.550209
sp|P08134|RHOC_HUMAN	RHOC	RHOC_HUMAN Rho-related GTP-binding protein RhoC	4535	RHOC_HUMAN	P08134	19	22	27	24	22	22	34	32	20	20	12	21	39	30	21	26	17	17	13	12	11	13	13	11	6	16	13	15	9	7	24	26	7	10	15	21	26	7	9	9	26	23	0.241633	0.280732
sp|P61586|RHOA_HUMAN	RHOA	RHOA_HUMAN Transforming protein RhoA	4535	RHOA_HUMAN	P61586	4	6	19	11	7	9	10	8	9	9	11	8	9	8	13	7	16	12	6	6	7	6	3	9	4	6	3	8	4	3	9	12	3	6	7	9	12	3	5	6	6	10	0.124091	0.215795
sp|Q9ULR3|PPM1H_HUMAN	PPM1H	PPM1H_HUMAN Protein phosphatase 1H	4535	PPM1H_HUMAN	Q9ULR3	1	7	1	7	6	9	5	8	3	5	8	5	0	2	3	10	3	3	5	10	7	7	5	9	5	10	3	4	3	3	8	4	3	5	8	4	8	0	9	10	2	8	-0.48842	0.349834
sp|P62745|RHOB_HUMAN	RHOB	RHOB_HUMAN Rho-related GTP-binding protein RhoB	4535	RHOB_HUMAN	P62745	11	16	14	12	11	10	12	11	8	13	6	2	10	14	9	6	7	8	4	4	2	5	7	9	3	5	5	3	6	2	6	16	5	3	4	5	5	3	4	4	7	3	-0.365947	-0.207673
sp|P13987|CD59_HUMAN	CD59	CD59_HUMAN CD59 glycoprotein	4536	CD59_HUMAN	P13987	8	12	6	9	9	8	12	11	11	10	6	10	17	10	9	8	9	11	5	3	4	7	4	4	5	3	4	3	6	3	14	7	4	8	9	9	12	4	5	5	6	13	1.46901	0.233748
sp|Q9Y6M0|TEST_HUMAN	PRSS21	TEST_HUMAN Testisin	4537	TEST_HUMAN	Q9Y6M0	0	0	0	0	0	0	0	1	0	0	2	0	0	0	0	0	0	0	0	0	2	0	0	1	0	0	0	0	0	0	1	0	0	0	0	0	0	0	0	1	0	2	NA	NA
sp|O43464|HTRA2_HUMAN	HTRA2	HTRA2_HUMAN Serine protease HTRA2, mitochondrial	4538	HTRA2_HUMAN	O43464	10	7	9	6	9	4	9	8	9	12	7	11	8	9	12	12	8	10	8	7	10	10	11	8	8	13	12	11	15	11	16	7	10	8	11	8	10	9	6	10	12	13	-0.235258	-0.0219755
sp|P83110|HTRA3_HUMAN	HTRA3	HTRA3_HUMAN Serine protease HTRA3	4538	HTRA3_HUMAN	P83110	0	0	0	0	1	0	0	0	0	0	0	0	0	1	0	0	0	0	4	0	0	0	0	1	0	0	0	0	0	0	0	0	0	0	0	0	0	0	0	1	0	0	NA	NA
sp|Q96BT3|CENPT_HUMAN	CENPT	CENPT_HUMAN Centromere protein T	4539	CENPT_HUMAN	Q96BT3	3	0	4	6	1	1	0	1	3	2	4	5	2	1	2	5	2	0	6	5	1	5	0	6	1	2	5	1	5	2	6	1	5	4	5	5	2	1	5	8	3	8	-0.0167525	-0.278049
sp|Q5HYI7|MTX3_HUMAN	MTX3	MTX3_HUMAN Metaxin-3	4540	MTX3_HUMAN	Q5HYI7	5	8	6	12	12	3	14	12	12	13	6	7	7	6	6	5	3	5	8	8	6	7	7	7	10	7	7	4	6	8	7	9	8	9	10	6	5	6	4	6	7	7	-0.244499	0.501207
sp|O43826-2|G6PT1_HUMAN	SLC37A4	G6PT1_HUMAN Isoform 2 of Glucose-6-phosphate translocase	4541	G6PT1_HUMAN	O43826-2	5	5	6	7	6	5	4	6	2	6	3	5	2	4	3	0	1	1	4	5	2	4	5	1	1	2	1	2	1	1	3	3	1	1	5	4	5	3	6	5	4	2	0.144385	0.605414
sp|Q8WUT4|LRRN4_HUMAN	LRRN4	LRRN4_HUMAN Leucine-rich repeat neuronal protein 4	4543	LRRN4_HUMAN	Q8WUT4	0	0	0	0	0	0	0	0	0	0	0	0	0	0	0	0	0	0	0	0	0	0	6	0	0	0	6	1	0	2	0	0	0	0	0	0	0	0	0	0	2	0	NA	NA
sp|Q9H582|ZN644_HUMAN	ZNF644	ZN644_HUMAN Zinc finger protein 644	4546	ZN644_HUMAN	Q9H582	6	2	1	8	11	2	2	9	5	6	9	9	11	6	6	4	9	4	13	12	4	11	10	10	14	11	11	5	8	5	8	4	6	3	17	9	7	2	10	20	8	18	0.472569	-0.45954
sp|Q14558-2|KPRA_HUMAN	PRPSAP1	KPRA_HUMAN Isoform 2 of Phosphoribosyl pyrophosphate synthase-associated protein 1	4548	KPRA_HUMAN	Q14558-2	15	21	18	19	14	16	16	16	13	16	12	10	9	9	9	9	9	6	8	14	11	7	8	12	13	9	8	8	10	5	11	18	10	9	10	15	14	7	16	13	7	16	0.59375	0.613695
sp|O60256|KPRB_HUMAN	PRPSAP2	KPRB_HUMAN Phosphoribosyl pyrophosphate synthase-associated protein 2	4548	KPRB_HUMAN	O60256	14	14	8	15	16	10	13	17	9	8	5	11	4	8	6	9	9	8	11	7	6	5	4	8	5	4	9	5	8	5	7	13	6	7	6	10	7	5	7	12	3	13	0.018226	0.112443
sp|Q14249|NUCG_HUMAN	ENDOG	NUCG_HUMAN Endonuclease G, mitochondrial	4549	NUCG_HUMAN	Q14249	6	5	9	8	8	5	5	13	6	8	6	3	8	12	10	7	10	7	6	10	7	9	8	6	7	3	5	6	6	5	9	5	12	7	7	4	4	4	6	6	12	13	-0.255763	0.351709
sp|Q6XUX3|DUSTY_HUMAN	DSTYK	DUSTY_HUMAN Dual serine/threonine and tyrosine protein kinase	4550	DUSTY_HUMAN	Q6XUX3	4	0	1	2	1	2	1	1	1	0	1	2	0	0	1	1	2	3	2	1	4	0	1	2	0	0	0	1	1	0	0	9	1	4	6	6	3	0	3	8	0	0	-0.508594	0.639281
sp|O75947|ATP5H_HUMAN	ATP5H	ATP5H_HUMAN ATP synthase subunit d, mitochondrial	4554	ATP5H_HUMAN	O75947	20	23	17	29	23	18	30	30	28	42	19	22	25	32	20	18	25	20	27	20	18	23	17	19	13	19	18	16	22	7	41	21	21	26	35	13	12	5	21	22	18	56	-0.148002	0.0958535
sp|Q9BRJ2|RM45_HUMAN	MRPL45	RM45_HUMAN 39S ribosomal protein L45, mitochondrial	4556	RM45_HUMAN	Q9BRJ2	26	16	20	27	18	14	19	19	28	21	21	16	14	17	16	14	13	19	14	11	11	8	11	10	9	11	10	14	10	11	21	19	8	10	13	15	13	9	11	16	20	27	-0.160174	0.0610568
sp|A1A5C7|S22AN_HUMAN	SLC22A23	S22AN_HUMAN Solute carrier family 22 member 23	4558	S22AN_HUMAN	A1A5C7	0	0	0	1	1	1	0	0	0	0	0	1	0	0	1	0	1	0	0	1	0	0	0	1	0	1	0	0	0	1	0	0	0	0	1	1	2	0	1	0	0	0	NA	NA
sp|Q9H2M3|BHMT2_HUMAN	BHMT2	BHMT2_HUMAN S-methylmethionine--homocysteine S-methyltransferase BHMT2	4559	BHMT2_HUMAN	Q9H2M3	1	2	2	0	0	0	0	0	0	1	1	0	0	0	0	0	0	0	0	0	0	0	0	0	0	0	0	0	0	0	0	0	0	0	0	0	0	0	0	0	0	0	0.221683	-0.630667
sp|Q93088|BHMT1_HUMAN	BHMT	BHMT1_HUMAN Betaine--homocysteine S-methyltransferase 1	4559	BHMT1_HUMAN	Q93088	0	0	1	0	1	0	1	0	0	0	0	0	0	1	2	4	1	0	2	0	0	0	1	4	2	1	1	2	4	1	1	2	2	0	1	0	0	0	2	1	0	1	NA	NA
sp|Q8IVL5|P3H2_HUMAN	LEPREL1	P3H2_HUMAN Prolyl 3-hydroxylase 2	4560	P3H2_HUMAN	Q8IVL5	17	24	6	4	9	18	15	5	3	9	6	24	17	5	15	10	18	10	9	9	14	15	10	13	7	18	8	11	4	10	11	9	5	7	14	14	13	15	11	9	16	7	-1.13648	0.097633
sp|Q32P28|P3H1_HUMAN	LEPRE1	P3H1_HUMAN Prolyl 3-hydroxylase 1	4560	P3H1_HUMAN	Q32P28	26	37	27	25	26	20	22	15	22	31	17	9	18	24	24	14	17	19	26	16	26	36	23	32	19	18	21	14	19	24	42	27	17	30	14	13	16	27	15	23	23	34	-0.915165	-0.434897
sp|O75648|MTU1_HUMAN	TRMU	MTU1_HUMAN Mitochondrial tRNA-specific 2-thiouridylase 1	4563	MTU1_HUMAN	O75648	8	9	10	10	12	11	2	8	7	9	9	8	4	5	7	5	6	9	6	3	6	4	6	5	6	4	7	6	4	11	5	10	7	3	7	7	7	3	7	8	8	3	0.185265	0.451563
sp|O75096|LRP4_HUMAN	LRP4	LRP4_HUMAN Low-density lipoprotein receptor-related protein 4	4565	LRP4_HUMAN	O75096	0	0	1	2	1	2	1	1	0	0	0	1	0	1	0	1	3	3	2	3	3	1	0	3	7	0	3	9	0	0	1	1	0	0	1	5	0	0	0	1	1	0	NA	NA
sp|Q9HC36|RMTL1_HUMAN	RNMTL1	RMTL1_HUMAN RNA methyltransferase-like protein 1	4567	RMTL1_HUMAN	Q9HC36	4	7	6	8	9	7	15	5	13	6	12	9	11	14	10	8	13	12	16	12	9	9	9	12	12	17	12	11	12	8	15	11	11	10	12	14	15	10	9	6	12	16	-0.323105	-0.0672778
sp|Q07092|COGA1_HUMAN	COL16A1	COGA1_HUMAN Collagen alpha-1(XVI) chain	4574	COGA1_HUMAN	Q07092	1	0	1	1	2	2	0	1	0	0	1	0	0	0	0	0	0	0	1	0	0	5	0	2	5	0	0	0	0	0	0	0	0	0	0	0	3	0	2	1	0	0	0.290204	-0.609809
sp|Q8NFW1|COMA1_HUMAN	COL22A1	COMA1_HUMAN Collagen alpha-1(XXII) chain	4574	COMA1_HUMAN	Q8NFW1	0	1	0	0	0	0	0	0	0	1	0	0	1	0	0	0	1	0	0	1	0	1	0	0	1	0	1	0	0	0	0	0	0	0	4	0	0	3	0	2	1	0	NA	NA
sp|Q8WUX2|CHAC2_HUMAN	CHAC2	CHAC2_HUMAN Cation transport regulator-like protein 2	4574	CHAC2_HUMAN	Q8WUX2	1	6	4	5	3	5	1	3	1	3	3	2	2	4	3	4	2	2	3	2	2	5	4	3	3	3	6	4	6	7	2	2	1	3	3	6	3	3	4	3	2	3	0.0730618	-0.118465
sp|O43900|PRIC3_HUMAN	PRICKLE3	PRIC3_HUMAN Prickle-like protein 3	4575	PRIC3_HUMAN	O43900	2	0	0	0	0	1	1	1	0	0	5	0	1	1	0	0	0	1	0	1	0	1	0	0	0	1	0	2	1	2	1	0	0	1	0	1	0	0	1	3	0	0	-0.0941572	0.274575
sp|Q7Z3G6|PRIC2_HUMAN	PRICKLE2	PRIC2_HUMAN Prickle-like protein 2	4575	PRIC2_HUMAN	Q7Z3G6	0	0	0	0	0	0	0	0	0	0	0	0	0	0	0	0	0	0	0	1	0	0	1	2	1	1	1	0	1	0	1	1	0	1	0	0	0	1	1	2	0	3	NA	NA
sp|Q9Y5K6|CD2AP_HUMAN	CD2AP	CD2AP_HUMAN CD2-associated protein	4576	CD2AP_HUMAN	Q9Y5K6	42	49	44	64	44	27	42	55	44	33	31	31	20	39	43	33	30	39	36	30	26	22	22	34	41	38	26	38	31	19	53	35	33	26	24	30	23	24	34	34	38	55	0.339005	-0.0682104
sp|Q9Y2Q3|GSTK1_HUMAN	GSTK1	GSTK1_HUMAN Glutathione S-transferase kappa 1	4577	GSTK1_HUMAN	Q9Y2Q3	34	32	34	30	33	25	32	32	23	38	25	23	41	30	33	26	30	28	19	31	17	21	24	20	28	21	8	21	17	10	27	40	18	19	24	15	23	9	36	30	33	23	0.456459	0.803255
sp|Q8N8K9-2|K1958_HUMAN	KIAA1958	K1958_HUMAN Isoform 2 of Uncharacterized protein KIAA1958	4578	K1958_HUMAN	Q8N8K9-2	0	0	0	0	0	0	0	0	0	0	0	0	0	0	1	0	0	0	0	1	0	0	0	0	0	0	0	2	0	0	0	0	1	0	0	0	0	0	0	0	1	0	NA	NA
sp|Q9UIJ5|ZDHC2_HUMAN	ZDHHC2	ZDHC2_HUMAN Palmitoyltransferase ZDHHC2	4579	ZDHC2_HUMAN	Q9UIJ5	1	1	1	1	1	0	2	1	0	2	1	2	1	0	0	1	2	2	1	2	2	2	0	0	0	0	0	0	0	0	2	1	0	2	0	1	2	0	3	4	1	0	-0.0737704	0.0679697
sp|Q5W0Z9|ZDH20_HUMAN	ZDHHC20	ZDH20_HUMAN Probable palmitoyltransferase ZDHHC20	4579	ZDH20_HUMAN	Q5W0Z9	4	4	6	7	5	9	5	4	3	1	5	3	0	0	7	2	3	3	2	1	4	2	1	4	4	1	2	0	2	3	1	1	3	4	2	3	6	1	3	3	7	3	-0.37163	0.288587
sp|Q5W0Z9-3|ZDH20_HUMAN	ZDHHC20	ZDH20_HUMAN Isoform 3 of Probable palmitoyltransferase ZDHHC20	4579	ZDH20_HUMAN	Q5W0Z9-3	1	0	1	0	0	0	1	0	0	0	1	1	0	0	0	0	0	1	0	1	1	0	0	0	0	0	0	0	0	0	0	0	1	0	0	0	1	0	0	1	0	0	-0.230254	0.340676
sp|P40227|TCPZ_HUMAN	CCT6A	TCPZ_HUMAN T-complex protein 1 subunit zeta	4581	TCPZ_HUMAN	P40227	54	53	94	59	81	36	62	68	40	67	37	43	53	43	62	46	35	44	56	56	45	45	27	51	33	23	38	31	36	27	57	48	39	46	53	31	31	32	42	54	49	65	0.336206	-0.570288
sp|Q08431|MFGM_HUMAN	MFGE8	MFGM_HUMAN Lactadherin	4582	MFGM_HUMAN	Q08431	17	17	7	9	17	11	23	10	7	13	7	27	12	10	14	10	13	4	15	8	9	10	8	7	7	8	3	1	3	3	5	15	7	15	11	4	12	8	11	19	5	10	-0.619132	0.514402
sp|Q7Z434|MAVS_HUMAN	MAVS	MAVS_HUMAN Mitochondrial antiviral-signaling protein	4583	MAVS_HUMAN	Q7Z434	30	27	24	28	22	24	35	35	24	27	18	22	19	33	22	16	20	9	23	18	19	16	18	13	15	23	15	14	21	17	32	25	15	11	20	12	12	22	19	19	23	29	-0.0691039	0.346059
sp|Q7Z6J6|FRMD5_HUMAN	FRMD5	FRMD5_HUMAN FERM domain-containing protein 5	4584	FRMD5_HUMAN	Q7Z6J6	1	2	1	4	2	4	7	1	0	1	0	1	4	1	1	2	2	0	0	0	3	1	4	0	0	1	0	0	0	1	0	7	1	0	2	2	1	0	2	1	0	0	-0.793397	0.845763
sp|O00444|PLK4_HUMAN	PLK4	PLK4_HUMAN Serine/threonine-protein kinase PLK4	4585	PLK4_HUMAN	O00444	0	0	0	2	0	0	0	0	0	0	0	0	1	3	0	0	0	1	0	1	0	0	0	0	0	1	0	0	0	0	0	0	1	0	1	0	0	0	1	1	0	0	NA	NA
sp|Q9H6K1|CF106_HUMAN	C6orf106	CF106_HUMAN Uncharacterized protein C6orf106	4587	CF106_HUMAN	Q9H6K1	3	2	1	4	3	1	1	2	0	0	1	3	3	2	3	7	3	3	3	3	6	3	5	4	6	4	6	4	5	0	5	1	2	4	4	2	1	1	6	7	1	6	0.194556	0.515357
sp|P0C1Z6|TFPT_HUMAN	TFPT	TFPT_HUMAN TCF3 fusion partner	4589	TFPT_HUMAN	P0C1Z6	5	2	1	4	0	3	1	0	1	1	4	1	5	3	3	1	1	4	3	2	2	4	2	3	2	3	5	3	4	2	4	1	3	1	1	3	1	3	1	1	6	0	0.27835	-0.389595
sp|Q6W4X9|MUC6_HUMAN	MUC6	MUC6_HUMAN Mucin-6	4590	MUC6_HUMAN	Q6W4X9	0	0	0	0	0	1	0	0	0	0	6	0	0	0	0	0	0	2	10	0	0	0	0	0	0	0	0	0	0	0	0	0	0	0	0	0	0	0	0	0	0	0	NA	NA
sp|Q9HAN9|NMNA1_HUMAN	NMNAT1	NMNA1_HUMAN Nicotinamide mononucleotide adenylyltransferase 1	4591	NMNA1_HUMAN	Q9HAN9	3	3	3	4	6	6	10	7	6	10	6	5	4	3	5	6	3	3	10	9	8	9	6	4	2	3	2	2	4	1	7	8	3	12	7	1	1	2	3	7	3	3	-0.0485854	0.0895193
sp|O43474|KLF4_HUMAN	KLF4	KLF4_HUMAN Krueppel-like factor 4	4593	KLF4_HUMAN	O43474	0	0	1	0	0	1	0	3	1	2	1	2	0	0	0	2	1	1	2	0	1	1	0	1	0	1	0	0	2	0	1	1	0	0	0	1	1	1	0	2	0	2	NA	NA
sp|O15530|PDPK1_HUMAN	PDPK1	PDPK1_HUMAN 3-phosphoinositide-dependent protein kinase 1	4596	PDPK1_HUMAN	O15530	12	10	12	13	9	8	14	19	5	10	10	5	2	3	10	7	4	10	10	3	5	3	6	7	7	6	6	6	6	5	10	8	2	7	5	6	7	6	5	9	9	10	-0.297071	-0.265239
sp|P18124|RL7_HUMAN	RPL7	RL7_HUMAN 60S ribosomal protein L7	4597	RL7_HUMAN	P18124	24	39	42	48	47	37	36	40	32	69	28	29	38	21	32	32	31	40	16	16	21	23	15	11	11	13	12	13	14	13	24	40	17	17	23	33	24	9	21	23	28	22	0.0684672	0.309231
sp|O94916-5|NFAT5_HUMAN	NFAT5	NFAT5_HUMAN Isoform E of Nuclear factor of activated T-cells 5	4599	NFAT5_HUMAN	O94916-5	3	14	11	12	4	0	5	9	5	1	5	16	5	8	10	7	8	5	6	9	6	6	9	14	10	9	7	10	8	7	9	10	6	10	5	13	11	7	10	12	3	19	-0.420508	0.234071
sp|Q14696|MESD_HUMAN	MESDC2	MESD_HUMAN LDLR chaperone MESD	4600	MESD_HUMAN	Q14696	19	30	17	23	17	11	25	24	22	24	20	21	20	25	17	19	27	20	12	10	14	15	11	10	12	11	10	10	12	6	18	18	11	10	19	13	18	8	14	12	22	24	-0.330115	0.595841
sp|P35268|RL22_HUMAN	RPL22	RL22_HUMAN 60S ribosomal protein L22	4602	RL22_HUMAN	P35268	18	16	23	19	23	7	13	26	14	21	19	17	9	11	12	13	19	14	8	1	2	10	4	2	5	4	3	3	4	3	13	13	2	10	4	13	12	3	4	7	12	9	0.289071	0.115888
tr|K7EMH1|K7EMH1_HUMAN	RPL22	K7EMH1_HUMAN 60S ribosomal protein L22 (Fragment)	4602	K7EMH1_HUMAN	K7EMH1	0	0	0	0	0	0	0	0	0	0	0	0	0	0	0	0	0	0	0	0	0	0	0	1	0	0	1	0	1	0	0	0	0	0	0	0	0	0	0	0	0	1	NA	NA
sp|Q6P5R6|RL22L_HUMAN	RPL22L1	RL22L_HUMAN 60S ribosomal protein L22-like 1	4602	RL22L_HUMAN	Q6P5R6	3	2	5	6	1	4	2	2	0	1	5	2	2	1	3	2	3	2	1	2	3	2	2	2	1	1	2	3	2	2	1	3	2	1	3	2	1	2	1	2	2	3	-0.739596	0.972959
sp|O95967|FBLN4_HUMAN	EFEMP2	FBLN4_HUMAN EGF-containing fibulin-like extracellular matrix protein 2	4605	FBLN4_HUMAN	O95967	0	0	0	0	0	0	0	0	0	0	0	0	0	0	0	0	0	0	0	1	1	0	0	1	0	0	0	0	0	0	0	0	0	0	1	0	0	1	4	0	0	1	NA	NA
sp|O94854|K0754_HUMAN	KIAA0754	K0754_HUMAN Uncharacterized protein KIAA0754	4607	K0754_HUMAN	O94854	9	5	6	4	10	2	10	5	5	3	4	4	4	1	7	2	1	1	6	5	8	7	9	5	2	6	2	6	5	9	2	5	7	8	4	3	6	10	6	10	3	6	0.437892	-0.429252
sp|Q68DA7|FMN1_HUMAN	FMN1	FMN1_HUMAN Formin-1	4609	FMN1_HUMAN	Q68DA7	8	4	1	8	5	0	7	13	0	23	2	4	3	1	0	3	0	4	0	0	3	12	0	5	1	1	1	3	0	2	8	26	12	0	4	1	5	1	4	6	2	0	-0.0643655	0.964631
sp|Q68DA7-5|FMN1_HUMAN	FMN1	FMN1_HUMAN Isoform 5 of Formin-1	4609	FMN1_HUMAN	Q68DA7-5	0	0	0	0	1	0	0	3	0	0	0	2	1	0	0	1	0	1	1	0	0	3	1	4	0	0	1	1	1	0	1	0	0	0	0	0	3	1	4	1	0	0	NA	NA
sp|Q53T59|H1BP3_HUMAN	HS1BP3	H1BP3_HUMAN HCLS1-binding protein 3	4610	H1BP3_HUMAN	Q53T59	11	14	10	16	9	7	7	7	7	9	7	10	3	7	9	6	3	5	8	4	4	3	5	10	9	6	4	6	5	2	15	10	4	8	4	7	6	4	17	13	6	17	-0.250929	0.757207
sp|Q9H910|HN1L_HUMAN	HN1L	HN1L_HUMAN Hematological and neurological expressed 1-like protein	4611	HN1L_HUMAN	Q9H910	20	21	27	16	24	17	15	21	16	12	14	21	12	15	13	18	14	15	18	15	15	13	13	20	14	19	19	19	19	14	23	16	22	11	17	16	13	13	13	13	16	26	-0.261962	-0.50814
sp|Q5XUX1|FBXW9_HUMAN	FBXW9	FBXW9_HUMAN F-box/WD repeat-containing protein 9	4612	FBXW9_HUMAN	Q5XUX1	2	1	1	1	2	2	0	3	0	0	1	0	0	0	0	2	1	0	3	1	1	2	1	2	2	0	0	0	0	0	1	2	0	3	3	1	1	2	3	4	2	0	0.274102	0.119252
sp|Q07912|ACK1_HUMAN	TNK2	ACK1_HUMAN Activated CDC42 kinase 1	4614	ACK1_HUMAN	Q07912	3	2	1	0	1	0	0	4	0	0	2	0	0	2	2	2	1	1	1	2	1	3	4	2	4	3	0	0	0	1	0	1	1	6	2	1	2	0	4	3	2	3	-0.34542	0.0205805
sp|Q14055|CO9A2_HUMAN	COL9A2	CO9A2_HUMAN Collagen alpha-2(IX) chain	4615	CO9A2_HUMAN	Q14055	0	0	0	0	0	0	0	0	0	1	0	0	0	0	0	0	0	0	0	0	0	0	0	1	2	3	0	0	2	1	1	0	1	0	0	0	0	3	1	3	0	24	NA	NA
sp|Q9BX66-11|SRBS1_HUMAN	SORBS1	SRBS1_HUMAN Isoform 11 of Sorbin and SH3 domain-containing protein 1	4616	SRBS1_HUMAN	Q9BX66-11	1	1	0	0	0	0	0	0	0	0	0	0	0	0	0	0	0	0	0	1	2	0	0	1	1	1	2	1	0	2	0	1	1	0	1	0	1	0	0	0	1	0	2.25629	0.100414
sp|O94875-12|SRBS2_HUMAN	SORBS2	SRBS2_HUMAN Isoform 12 of Sorbin and SH3 domain-containing protein 2	4616	SRBS2_HUMAN	O94875-12	0	0	0	0	0	0	1	1	0	0	0	1	3	0	0	1	0	0	0	0	0	0	0	1	0	0	0	0	0	0	3	0	0	0	0	1	1	0	0	0	0	0	NA	NA
sp|O94875-11|SRBS2_HUMAN	SORBS2	SRBS2_HUMAN Isoform 11 of Sorbin and SH3 domain-containing protein 2	4616	SRBS2_HUMAN	O94875-11	3	17	5	4	2	5	12	11	7	10	14	15	23	13	3	4	9	5	13	8	7	10	7	2	8	5	9	5	5	11	28	11	10	13	11	5	15	10	18	7	15	8	-0.0921834	-0.147945
sp|Q9BX66-12|SRBS1_HUMAN	SORBS1	SRBS1_HUMAN Isoform 12 of Sorbin and SH3 domain-containing protein 1	4616	SRBS1_HUMAN	Q9BX66-12	9	15	6	4	20	3	7	12	17	5	8	7	8	7	3	17	4	9	8	9	20	8	7	16	9	18	21	22	10	12	9	17	16	5	24	3	22	4	15	13	7	15	1.51816	0.398854
sp|Q9NY59|NSMA2_HUMAN	SMPD3	NSMA2_HUMAN Sphingomyelin phosphodiesterase 3	4619	NSMA2_HUMAN	Q9NY59	0	0	0	0	1	3	0	3	0	1	3	2	0	0	1	1	3	1	0	0	1	0	0	3	0	0	0	1	1	0	0	0	0	0	1	0	1	4	1	0	1	1	NA	NA
sp|O75970|MPDZ_HUMAN	MPDZ	MPDZ_HUMAN Multiple PDZ domain protein	4621	MPDZ_HUMAN	O75970	14	15	12	8	14	5	24	13	6	12	13	15	9	13	15	10	16	15	22	13	6	17	13	20	23	21	17	8	7	11	19	16	16	7	11	22	19	14	9	22	10	26	-0.630515	0.339414
sp|Q8NI35|INADL_HUMAN	INADL	INADL_HUMAN InaD-like protein	4621	INADL_HUMAN	Q8NI35	8	9	13	16	13	9	16	19	26	12	35	29	24	27	18	20	19	10	14	23	21	17	27	20	20	30	16	36	32	26	25	10	27	35	16	18	23	24	34	23	32	35	1.10535	-0.880589
sp|P51116|FXR2_HUMAN	FXR2	FXR2_HUMAN Fragile X mental retardation syndrome-related protein 2	4622	FXR2_HUMAN	P51116	27	23	33	33	29	26	36	31	21	30	30	29	29	35	22	24	25	28	18	24	19	26	14	23	17	22	23	17	18	18	39	29	26	17	30	21	26	18	16	24	28	36	-0.061429	0.0422595
sp|Q06787-7|FMR1_HUMAN	FMR1	FMR1_HUMAN Isoform 7 of Fragile X mental retardation protein 1	4622	FMR1_HUMAN	Q06787-7	16	22	20	16	23	19	21	18	16	22	20	23	14	9	9	12	13	14	15	11	9	13	13	10	7	9	7	5	4	4	23	20	12	14	13	15	24	5	15	25	9	17	0.932205	-0.634509
sp|Q06787-8|FMR1_HUMAN	FMR1	FMR1_HUMAN Isoform 8 of Fragile X mental retardation protein 1	4622	FMR1_HUMAN	Q06787-8	0	2	2	2	3	4	8	4	2	2	3	1	6	2	2	2	4	2	3	0	1	1	1	0	0	1	0	2	2	2	2	4	3	1	1	2	3	0	4	3	3	4	NA	NA
tr|B4DXZ6|B4DXZ6_HUMAN	FXR1	B4DXZ6_HUMAN Fragile X mental retardation syndrome-related protein 1	4622	B4DXZ6_HUMAN	B4DXZ6	4	4	4	6	3	2	3	5	2	1	3	4	0	0	2	3	3	3	3	2	3	2	3	0	1	1	2	1	4	1	3	3	2	1	0	4	3	2	2	1	4	2	-0.533575	-0.0358815
sp|P51114-2|FXR1_HUMAN	FXR1	FXR1_HUMAN Isoform 2 of Fragile X mental retardation syndrome-related protein 1	4622	FXR1_HUMAN	P51114-2	34	42	26	33	27	28	39	51	28	46	28	25	32	21	31	29	20	27	22	23	22	31	26	24	15	19	16	11	18	19	41	32	16	24	23	19	17	16	26	24	23	35	-0.858575	0.298808
sp|Q9BZ67|FRMD8_HUMAN	FRMD8	FRMD8_HUMAN FERM domain-containing protein 8	4624	FRMD8_HUMAN	Q9BZ67	0	4	6	8	3	6	1	7	4	9	7	8	2	8	10	4	6	11	6	8	10	8	6	6	8	5	3	3	2	5	10	5	8	14	11	5	5	5	4	5	4	9	NA	NA
sp|A6NED2|RCCD1_HUMAN	RCCD1	RCCD1_HUMAN RCC1 domain-containing protein 1	4626	RCCD1_HUMAN	A6NED2	2	1	0	2	0	0	0	2	0	2	4	3	1	3	2	0	0	1	5	8	4	3	3	7	4	5	7	6	6	3	4	2	4	4	7	4	4	4	3	3	2	3	-0.550948	-0.405483
sp|Q9H0W8|SMG9_HUMAN	SMG9	SMG9_HUMAN Protein SMG9	4627	SMG9_HUMAN	Q9H0W8	13	11	7	7	7	6	5	8	1	3	5	10	1	2	6	9	3	1	6	6	3	3	7	5	7	3	3	2	2	2	6	12	5	5	4	2	6	1	4	8	5	5	0.767496	-0.0712449
sp|Q9UNI6|DUS12_HUMAN	DUSP12	DUS12_HUMAN Dual specificity protein phosphatase 12	4628	DUS12_HUMAN	Q9UNI6	11	9	11	13	12	5	9	19	9	7	3	3	3	4	7	6	4	8	10	10	5	10	4	9	7	8	6	5	5	6	8	8	6	10	7	2	4	7	11	10	8	7	0.057292	0.0616289
sp|Q6NYC8|PPR18_HUMAN	PPP1R18	PPR18_HUMAN Phostensin	4629	PPR18_HUMAN	Q6NYC8	23	20	22	20	14	24	29	29	11	9	14	32	19	16	22	26	24	21	30	17	20	26	19	23	32	27	39	28	32	23	46	20	32	22	30	20	24	20	17	29	22	37	-0.472025	0.424197
sp|Q15691|MARE1_HUMAN	MAPRE1	MARE1_HUMAN Microtubule-associated protein RP/EB family member 1	4630	MARE1_HUMAN	Q15691	25	27	22	20	21	22	28	26	15	29	17	19	24	25	21	18	15	22	22	15	16	21	13	13	12	16	14	14	21	18	26	17	16	18	17	20	18	13	23	19	29	33	-0.111175	-0.172524
sp|Q15555-3|MARE2_HUMAN	MAPRE2	MARE2_HUMAN Isoform 3 of Microtubule-associated protein RP/EB family member 2	4630	MARE2_HUMAN	Q15555-3	14	14	12	9	11	8	6	9	4	14	10	8	3	8	10	9	7	6	5	9	7	6	5	12	7	8	15	6	9	10	14	8	6	6	10	9	5	4	12	11	8	19	-1.39913	0.22773
sp|Q9UPY8|MARE3_HUMAN	MAPRE3	MARE3_HUMAN Microtubule-associated protein RP/EB family member 3	4630	MARE3_HUMAN	Q9UPY8	8	11	9	10	11	8	8	10	5	7	8	8	6	8	4	10	9	3	5	4	5	5	2	9	4	3	3	2	4	4	7	9	2	3	3	8	9	5	5	7	5	11	-0.0698048	0.39438
sp|P02776|PLF4_HUMAN	PF4	PLF4_HUMAN Platelet factor 4	4631	PLF4_HUMAN	P02776	1	0	0	1	0	0	0	0	0	0	0	0	0	0	0	0	0	0	0	0	0	0	0	0	0	0	0	0	0	0	0	0	0	0	0	0	0	0	0	0	0	0	-1.23087	-2.61695
sp|Q96EY8|MMAB_HUMAN	MMAB	MMAB_HUMAN Cob(I)yrinic acid a,c-diamide adenosyltransferase, mitochondrial	4635	MMAB_HUMAN	Q96EY8	8	12	12	13	11	9	14	17	7	12	6	7	5	9	8	8	5	7	9	7	11	11	9	9	8	10	12	12	11	5	11	12	5	10	16	6	5	7	8	10	8	17	0.563215	1.13496
sp|Q15223|PVRL1_HUMAN	PVRL1	PVRL1_HUMAN Poliovirus receptor-related protein 1	4636	PVRL1_HUMAN	Q15223	3	0	2	1	3	2	4	8	3	4	10	11	7	6	4	3	4	4	6	3	8	3	4	4	4	5	2	5	2	4	17	2	5	7	4	6	5	3	5	3	5	11	0.487656	-0.32054
sp|Q5T2R2|DPS1_HUMAN	PDSS1	DPS1_HUMAN Decaprenyl-diphosphate synthase subunit 1	4637	DPS1_HUMAN	Q5T2R2	1	0	3	2	1	2	0	2	1	0	3	1	0	0	0	1	1	0	1	2	0	2	1	0	0	0	0	0	1	0	0	2	0	1	0	2	0	0	1	3	1	0	-0.145564	0.0299339
sp|Q96PM9|Z385A_HUMAN	ZNF385A	Z385A_HUMAN Zinc finger protein 385A	4640	Z385A_HUMAN	Q96PM9	5	0	2	2	2	3	4	4	0	3	8	5	7	3	2	1	5	3	4	3	4	5	3	5	6	8	0	4	2	3	10	2	2	1	3	8	6	1	9	6	3	4	-0.683773	-0.302205
sp|P17844|DDX5_HUMAN	DDX5	DDX5_HUMAN Probable ATP-dependent RNA helicase DDX5	4641	DDX5_HUMAN	P17844	56	63	82	79	83	65	68	74	81	75	56	61	78	74	65	63	62	70	50	33	38	43	43	40	33	31	39	38	41	37	83	72	36	48	62	49	44	33	43	65	63	99	0.157185	-0.458631
sp|Q92841|DDX17_HUMAN	DDX17	DDX17_HUMAN Probable ATP-dependent RNA helicase DDX17	4641	DDX17_HUMAN	Q92841	104	106	101	98	99	82	105	107	95	116	87	101	131	114	116	86	79	100	80	60	60	75	72	49	64	77	73	82	68	56	118	85	91	59	115	123	89	45	85	99	153	143	0.415232	-0.34368
sp|O00571|DDX3X_HUMAN	DDX3X	DDX3X_HUMAN ATP-dependent RNA helicase DDX3X	4641	DDX3X_HUMAN	O00571	67	76	74	72	73	57	73	74	59	61	72	57	54	62	59	69	58	56	41	38	40	32	30	30	40	42	45	32	38	29	77	69	38	47	56	51	44	26	55	52	70	75	0.26738	-0.209842
sp|O15523|DDX3Y_HUMAN	DDX3Y	DDX3Y_HUMAN ATP-dependent RNA helicase DDX3Y	4641	DDX3Y_HUMAN	O15523	2	2	2	1	10	2	4	2	2	1	3	6	0	0	3	3	0	2	3	5	2	3	1	4	3	6	2	3	3	1	3	7	5	4	3	1	0	0	4	4	3	6	-1.2153	-1.20591
sp|Q9NQI0|DDX4_HUMAN	DDX4	DDX4_HUMAN Probable ATP-dependent RNA helicase DDX4	4641	DDX4_HUMAN	Q9NQI0	3	1	1	5	3	4	3	3	2	3	1	2	3	1	2	3	3	4	2	1	2	2	1	1	1	1	1	2	2	1	4	3	2	3	2	1	1	1	1	1	2	4	0.0195052	-0.320684
sp|Q9NRM7|LATS2_HUMAN	LATS2	LATS2_HUMAN Serine/threonine-protein kinase LATS2	4645	LATS2_HUMAN	Q9NRM7	0	0	0	1	0	0	4	0	0	0	0	2	0	0	3	0	0	0	0	0	0	0	0	1	1	0	0	0	0	0	0	1	0	1	0	0	1	0	0	2	0	1	NA	NA
sp|O95835|LATS1_HUMAN	LATS1	LATS1_HUMAN Serine/threonine-protein kinase LATS1	4645	LATS1_HUMAN	O95835	4	1	2	0	0	0	0	0	0	1	1	1	1	0	0	4	1	0	4	3	3	7	4	4	3	4	3	5	0	0	5	2	2	1	3	2	0	3	8	10	0	5	0.311716	-0.982221
sp|Q5VT25-2|MRCKA_HUMAN	CDC42BPA	MRCKA_HUMAN Isoform 2 of Serine/threonine-protein kinase MRCK alpha	4645	MRCKA_HUMAN	Q5VT25-2	29	17	17	28	20	12	22	36	15	18	25	30	26	14	19	25	21	25	15	15	19	20	10	24	21	6	4	11	6	3	14	22	12	19	23	10	18	7	24	33	19	7	-0.328113	-0.0131005
sp|Q9Y5S2|MRCKB_HUMAN	CDC42BPB	MRCKB_HUMAN Serine/threonine-protein kinase MRCK beta	4645	MRCKB_HUMAN	Q9Y5S2	32	19	25	38	28	28	33	43	21	24	38	49	30	24	28	17	20	23	18	24	18	16	14	20	18	18	15	19	11	17	15	30	22	25	14	28	32	19	19	29	26	13	-0.0915739	-0.0654825
sp|Q6DT37|MRCKG_HUMAN	CDC42BPG	MRCKG_HUMAN Serine/threonine-protein kinase MRCK gamma	4645	MRCKG_HUMAN	Q6DT37	4	1	0	1	3	5	8	4	1	5	9	17	7	3	1	5	3	1	0	1	0	6	2	1	4	1	0	0	0	0	0	2	1	6	1	1	9	0	8	3	0	0	1.05951	-0.45382
sp|Q13618|CUL3_HUMAN	CUL3	CUL3_HUMAN Cullin-3	4645	CUL3_HUMAN	Q13618	34	35	24	38	31	26	32	32	18	36	32	23	22	21	20	19	19	25	24	19	16	28	20	18	16	9	8	10	10	14	18	34	13	16	15	24	31	10	25	28	18	28	0.189152	0.29568
sp|Q09013-1|DMPK_HUMAN	DMPK	DMPK_HUMAN Isoform 7 of Myotonin-protein kinase	4645	DMPK_HUMAN	Q09013-1	0	0	0	0	0	0	0	0	0	0	0	0	0	0	0	0	0	0	0	0	0	0	0	0	0	0	0	0	0	0	0	0	0	0	0	0	0	0	0	3	0	0	NA	NA
sp|Q86Y22|CONA1_HUMAN	COL23A1	CONA1_HUMAN Collagen alpha-1(XXIII) chain	4646	CONA1_HUMAN	Q86Y22	0	0	0	0	1	1	0	0	0	0	0	0	0	1	0	0	0	0	0	0	3	1	0	1	0	1	0	0	0	0	0	0	0	0	1	0	0	1	0	1	0	0	NA	NA
sp|Q9H1Z9|TSN10_HUMAN	TSPAN10	TSN10_HUMAN Tetraspanin-10	4650	TSN10_HUMAN	Q9H1Z9	6	3	1	2	1	0	0	0	2	10	1	1	1	1	3	1	3	2	1	0	0	8	1	2	0	0	0	0	0	0	3	6	1	2	1	0	0	0	1	1	1	2	-0.313881	0.0914372
sp|Q86UW9|DTX2_HUMAN	DTX2	DTX2_HUMAN Probable E3 ubiquitin-protein ligase DTX2	4651	DTX2_HUMAN	Q86UW9	1	3	0	0	1	4	1	4	1	0	7	5	1	1	3	7	0	5	4	5	4	2	2	3	5	5	7	2	2	2	0	2	2	6	0	4	6	1	5	5	5	2	0.96215	-0.339653
sp|P16066|ANPRA_HUMAN	NPR1	ANPRA_HUMAN Atrial natriuretic peptide receptor 1	4652	ANPRA_HUMAN	P16066	0	1	0	0	0	0	0	0	0	1	0	0	0	0	0	0	0	0	0	1	2	2	1	0	1	0	0	2	0	0	1	0	1	1	1	0	0	0	0	1	4	2	NA	NA
sp|P20594|ANPRB_HUMAN	NPR2	ANPRB_HUMAN Atrial natriuretic peptide receptor 2	4652	ANPRB_HUMAN	P20594	0	1	0	1	0	1	0	0	0	0	0	0	0	0	0	0	0	0	0	0	0	0	1	0	0	0	1	0	0	0	0	0	1	1	0	0	0	0	0	0	0	0	NA	NA
sp|Q13505|MTX1_HUMAN	MTX1	MTX1_HUMAN Metaxin-1	4653	MTX1_HUMAN	Q13505	9	12	12	11	11	12	9	14	14	14	10	11	11	12	13	6	9	7	3	9	9	6	7	5	7	5	7	6	8	8	14	11	9	5	10	7	11	6	10	13	12	11	-0.331486	0.435951
sp|Q8WXF7|ATLA1_HUMAN	ATL1	ATLA1_HUMAN Atlastin-1	4654	ATLA1_HUMAN	Q8WXF7	4	1	1	3	14	3	2	4	1	9	10	9	4	1	12	4	7	4	6	3	4	5	6	5	5	0	2	1	2	2	2	13	1	3	2	5	5	0	8	7	6	2	-0.213939	-0.603071
sp|Q6DD88|ATLA3_HUMAN	ATL3	ATLA3_HUMAN Atlastin-3	4654	ATLA3_HUMAN	Q6DD88	43	37	43	49	43	36	49	38	44	38	32	25	44	36	29	26	31	33	34	23	23	21	18	28	24	31	11	12	20	14	37	38	16	28	25	24	27	16	33	32	40	36	0.474583	-0.691417
sp|Q8NHH9|ATLA2_HUMAN	ATL2	ATLA2_HUMAN Atlastin-2	4654	ATLA2_HUMAN	Q8NHH9	23	10	18	19	22	15	23	18	11	11	18	18	20	14	14	15	12	12	11	10	8	7	10	6	8	11	9	8	3	4	14	18	8	6	7	14	18	4	18	17	12	11	0.143013	0.0238123
sp|Q86VR7-2|VS10L_HUMAN	VSIG10L	VS10L_HUMAN Isoform 2 of V-set and immunoglobulin domain-containing protein 10-like	4655	VS10L_HUMAN	Q86VR7-2	0	0	1	2	0	0	0	0	0	0	0	0	0	0	0	0	1	0	0	0	0	1	0	0	0	0	0	1	0	0	0	0	0	0	0	0	7	0	0	0	1	0	NA	NA
sp|Q96JG9|ZN469_HUMAN	ZNF469	ZN469_HUMAN Zinc finger protein 469	4656	ZN469_HUMAN	Q96JG9	0	1	0	0	0	0	0	0	0	0	0	0	0	0	0	0	0	0	0	0	0	0	0	0	0	0	0	0	0	0	0	0	0	0	0	0	0	0	0	0	0	1	NA	NA
sp|Q9BX10|GTPB2_HUMAN	GTPBP2	GTPB2_HUMAN GTP-binding protein 2	4659	GTPB2_HUMAN	Q9BX10	5	9	3	7	6	4	4	5	2	3	8	10	4	1	6	4	4	6	4	2	4	3	0	1	0	2	0	0	0	3	1	5	1	2	2	5	9	3	3	5	4	0	0.101124	0.16766
sp|P57772|SELB_HUMAN	EEFSEC	SELB_HUMAN Selenocysteine-specific elongation factor	4661	SELB_HUMAN	P57772	13	18	16	14	20	15	13	17	10	13	15	13	15	13	15	18	14	18	7	12	9	8	12	10	8	9	6	12	8	7	13	15	9	6	11	11	10	5	15	11	15	5	0.43807	0.130267
sp|P52209|6PGD_HUMAN	PGD	6PGD_HUMAN 6-phosphogluconate dehydrogenase, decarboxylating	4662	6PGD_HUMAN	P52209	42	45	52	59	43	35	47	35	37	50	31	26	25	40	28	32	32	30	29	29	20	22	16	27	26	26	18	22	14	10	28	37	22	32	30	29	32	14	18	21	42	31	0.263407	0.341217
sp|Q14DG7|T132B_HUMAN	TMEM132B	T132B_HUMAN Transmembrane protein 132B	4663	T132B_HUMAN	Q14DG7	1	0	0	0	0	0	0	0	0	0	0	1	0	0	0	0	0	0	0	0	0	0	0	0	4	0	0	0	0	0	0	0	0	0	0	0	0	0	0	0	0	0	0.595736	-0.482543
sp|Q99439|CNN2_HUMAN	CNN2	CNN2_HUMAN Calponin-2	4664	CNN2_HUMAN	Q99439	29	41	33	24	17	14	23	28	12	19	17	31	28	26	28	16	15	21	29	19	18	19	21	21	24	24	16	27	17	17	51	31	21	38	20	22	16	8	24	34	15	47	0.24709	-1.38974
sp|Q15417|CNN3_HUMAN	CNN3	CNN3_HUMAN Calponin-3	4664	CNN3_HUMAN	Q15417	46	60	48	49	26	14	37	22	20	15	13	21	22	11	43	24	21	10	33	20	16	31	35	32	20	24	31	25	22	24	58	32	16	31	29	16	17	23	18	25	36	48	0.598671	-1.00642
sp|P51911|CNN1_HUMAN	CNN1	CNN1_HUMAN Calponin-1	4664	CNN1_HUMAN	P51911	1	3	1	5	1	1	1	1	1	2	2	1	0	1	13	1	12	1	0	5	2	8	7	6	1	1	2	4	8	16	1	1	1	8	2	1	1	7	1	2	1	1	-2.57916	-3.21397
sp|Q06547|GABP1_HUMAN	GABPB1	GABP1_HUMAN GA-binding protein subunit beta-1	4665	GABP1_HUMAN	Q06547	4	1	1	2	2	3	1	5	1	1	4	4	4	3	5	6	6	7	5	4	3	4	4	3	5	3	2	3	2	1	3	2	4	1	3	4	4	4	4	5	4	5	-0.094099	0.0232565
sp|Q99549|MPP8_HUMAN	MPHOSPH8	MPP8_HUMAN M-phase phosphoprotein 8	4667	MPP8_HUMAN	Q99549	6	11	12	16	17	14	20	18	16	22	19	17	16	10	16	9	9	10	15	7	6	11	9	10	6	5	4	4	8	9	15	13	9	8	6	14	15	6	13	13	14	20	-0.45951	-0.251376
sp|Q9UJ04|TSYL4_HUMAN	TSPYL4	TSYL4_HUMAN Testis-specific Y-encoded-like protein 4	4669	TSYL4_HUMAN	Q9UJ04	0	0	0	0	0	0	0	0	0	0	0	0	0	0	0	0	0	0	0	0	0	0	0	0	0	0	0	0	0	0	0	0	0	1	0	0	0	1	0	0	0	0	NA	NA
sp|Q9NPI6|DCP1A_HUMAN	DCP1A	DCP1A_HUMAN mRNA-decapping enzyme 1A	4670	DCP1A_HUMAN	Q9NPI6	8	10	19	12	10	5	9	14	7	12	8	8	8	11	11	6	5	5	21	16	10	17	13	14	18	17	14	19	18	14	20	12	13	11	18	14	9	9	11	10	15	20	-0.593812	0.120612
sp|Q9UJX3|APC7_HUMAN	ANAPC7	APC7_HUMAN Anaphase-promoting complex subunit 7	4672	APC7_HUMAN	Q9UJX3	11	24	17	22	15	13	18	20	9	18	8	11	11	11	12	9	15	4	13	14	14	13	13	12	9	5	6	4	8	13	10	15	11	16	13	8	11	11	12	11	19	15	-0.420958	0.179509
sp|Q8N8Q9|NIPA2_HUMAN	NIPA2	NIPA2_HUMAN Magnesium transporter NIPA2	4673	NIPA2_HUMAN	Q8N8Q9	1	0	0	0	1	0	0	2	0	1	2	0	0	0	0	1	0	1	1	0	0	1	0	0	0	0	0	0	0	0	0	0	0	0	1	1	0	0	1	1	0	0	0.162535	0.13888
sp|Q6NVV3|NIPA3_HUMAN	NIPAL1	NIPA3_HUMAN Magnesium transporter NIPA3	4673	NIPA3_HUMAN	Q6NVV3	1	0	0	1	0	1	1	2	0	1	1	1	0	0	0	0	0	1	1	0	1	1	1	1	1	0	0	0	0	0	0	1	1	1	1	1	1	0	1	1	0	0	-0.187922	-0.430352
sp|P54725|RD23A_HUMAN	RAD23A	RD23A_HUMAN UV excision repair protein RAD23 homolog A	4674	RD23A_HUMAN	P54725	6	10	9	7	5	4	9	13	8	7	10	12	8	2	6	10	8	9	9	10	10	14	13	17	11	15	13	14	11	6	18	12	9	12	12	12	8	8	8	8	10	19	0.787813	0.311503
sp|P54727|RD23B_HUMAN	RAD23B	RD23B_HUMAN UV excision repair protein RAD23 homolog B	4674	RD23B_HUMAN	P54727	30	37	34	37	27	32	33	45	33	29	21	26	27	34	39	23	24	30	23	30	25	25	31	35	25	29	34	39	27	19	51	21	56	27	29	23	17	20	22	19	29	58	-0.113701	-0.0161726
sp|Q96ED9-2|HOOK2_HUMAN	HOOK2	HOOK2_HUMAN Isoform 2 of Protein Hook homolog 2	4675	HOOK2_HUMAN	Q96ED9-2	4	7	0	7	6	6	4	13	8	10	15	16	8	4	4	6	6	4	7	9	4	6	4	7	13	13	4	5	7	7	11	8	9	3	4	10	11	7	17	16	9	16	0.829471	-0.30594
sp|P05187|PPB1_HUMAN	ALPP	PPB1_HUMAN Alkaline phosphatase, placental type	4678	PPB1_HUMAN	P05187	0	14	0	0	8	2	44	17	5	21	14	16	9	35	0	0	11	5	0	20	14	10	11	6	7	4	4	17	0	8	0	1	3	14	0	12	17	22	13	16	8	20	NA	NA
sp|P10696|PPBN_HUMAN	ALPPL2	PPBN_HUMAN Alkaline phosphatase, placental-like	4678	PPBN_HUMAN	P10696	0	0	0	0	1	0	8	0	0	0	4	1	0	1	0	0	0	1	0	5	0	0	1	0	0	0	0	2	0	1	0	0	0	0	0	0	0	1	2	2	0	0	NA	NA
sp|P09923|PPBI_HUMAN	ALPI	PPBI_HUMAN Intestinal-type alkaline phosphatase	4678	PPBI_HUMAN	P09923	0	0	0	0	0	0	0	0	0	0	0	0	0	0	0	2	0	0	0	0	0	0	0	0	0	3	0	0	0	0	0	0	0	0	0	0	0	0	0	0	0	0	NA	NA
sp|Q9ULP9|TBC24_HUMAN	TBC1D24	TBC24_HUMAN TBC1 domain family member 24	4682	TBC24_HUMAN	Q9ULP9	7	5	4	8	9	5	8	7	5	5	8	7	4	4	8	4	3	3	10	7	8	9	5	7	3	3	4	0	4	3	3	10	6	5	7	3	6	4	5	3	2	2	-0.453014	0.0492405
sp|Q9UNA0|ATS5_HUMAN	ADAMTS5	ATS5_HUMAN A disintegrin and metalloproteinase with thrombospondin motifs 5	4683	ATS5_HUMAN	Q9UNA0	0	0	0	0	0	1	0	0	0	0	0	0	0	0	0	0	0	0	1	0	0	1	0	1	0	0	0	0	0	0	0	1	0	0	0	1	1	0	0	1	0	0	NA	NA
sp|Q8IXJ6|SIR2_HUMAN	SIRT2	SIR2_HUMAN NAD-dependent protein deacetylase sirtuin-2	4684	SIR2_HUMAN	Q8IXJ6	6	7	12	11	7	5	8	7	1	7	6	5	6	4	2	4	3	3	2	6	6	6	6	6	3	5	5	5	5	4	6	8	5	7	4	4	2	5	6	7	3	5	0.537554	0.219514
sp|Q96K12|FACR2_HUMAN	FAR2	FACR2_HUMAN Fatty acyl-CoA reductase 2	4688	FACR2_HUMAN	Q96K12	8	0	0	6	1	0	0	3	2	1	6	0	1	0	0	0	0	1	2	0	0	1	0	0	0	0	0	0	0	0	0	0	0	1	0	2	0	0	2	3	1	0	-0.574435	-0.477156
sp|Q8WVX9|FACR1_HUMAN	FAR1	FACR1_HUMAN Fatty acyl-CoA reductase 1	4689	FACR1_HUMAN	Q8WVX9	22	18	14	13	16	9	13	23	15	14	8	8	14	5	9	4	11	2	6	6	8	6	6	7	3	1	0	0	2	5	4	11	6	12	6	10	9	2	11	12	9	6	-0.844496	0.462593
sp|Q8N608-3|DPP10_HUMAN	DPP10	DPP10_HUMAN Isoform 3 of Inactive dipeptidyl peptidase 10	4691	DPP10_HUMAN	Q8N608-3	1	0	0	0	0	0	1	0	0	0	0	0	0	0	0	0	1	1	0	0	0	0	0	0	0	0	0	0	0	0	0	0	0	0	0	0	0	0	1	0	0	0	-0.0346734	-0.141897
sp|Q9H6U8-3|ALG9_HUMAN	ALG9	ALG9_HUMAN Isoform 3 of Alpha-1,2-mannosyltransferase ALG9	4692	ALG9_HUMAN	Q9H6U8-3	8	4	5	4	9	3	11	7	6	6	8	6	8	7	4	3	5	2	4	4	7	4	6	4	2	3	1	1	1	2	4	5	2	5	4	7	7	3	4	5	4	2	0.228782	-0.0503557
sp|Q14653|IRF3_HUMAN	IRF3	IRF3_HUMAN Interferon regulatory factor 3	4693	IRF3_HUMAN	Q14653	4	6	3	8	4	6	5	8	5	2	4	1	4	4	2	3	3	6	7	11	5	5	4	5	4	6	5	3	2	1	7	8	11	14	8	2	1	3	7	9	2	5	1.02578	-0.555353
sp|Q9H6R0|DHX33_HUMAN	DHX33	DHX33_HUMAN Putative ATP-dependent RNA helicase DHX33	4698	DHX33_HUMAN	Q9H6R0	15	13	15	19	15	13	11	17	19	13	17	14	9	9	14	8	8	11	7	8	8	6	9	8	7	3	0	2	3	3	3	13	6	8	6	11	13	1	12	13	10	1	-0.158837	-0.154997
sp|Q86VI4|LAP4B_HUMAN	LAPTM4B	LAP4B_HUMAN Lysosomal-associated transmembrane protein 4B	4699	LAP4B_HUMAN	Q86VI4	0	1	0	1	1	1	1	0	0	0	0	1	0	0	0	1	2	1	1	0	1	3	0	1	0	1	1	1	2	1	2	1	0	3	2	0	0	1	0	1	0	1	NA	NA
sp|Q02750|MP2K1_HUMAN	MAP2K1	MP2K1_HUMAN Dual specificity mitogen-activated protein kinase kinase 1	4702	MP2K1_HUMAN	Q02750	17	14	14	23	16	9	23	16	13	14	13	20	11	12	13	11	10	11	16	16	10	12	14	19	17	13	12	17	11	7	13	13	14	15	12	10	13	10	13	13	13	19	0.0707588	-0.0347209
sp|P36507|MP2K2_HUMAN	MAP2K2	MP2K2_HUMAN Dual specificity mitogen-activated protein kinase kinase 2	4702	MP2K2_HUMAN	P36507	19	25	26	32	22	14	18	33	20	30	19	18	19	23	21	23	26	17	26	23	21	27	26	20	16	14	13	18	19	11	29	21	28	24	26	19	12	13	22	23	20	29	0.0308872	0.476169
sp|Q1L5Z9|LONF2_HUMAN	LONRF2	LONF2_HUMAN LON peptidase N-terminal domain and RING finger protein 2	4704	LONF2_HUMAN	Q1L5Z9	0	0	1	0	0	0	0	0	0	0	0	0	0	0	0	3	1	0	0	0	0	0	0	0	0	0	0	0	0	0	0	0	0	0	0	0	0	0	0	2	0	0	NA	NA
sp|O94811|TPPP_HUMAN	TPPP	TPPP_HUMAN Tubulin polymerization-promoting protein	4707	TPPP_HUMAN	O94811	0	0	0	4	2	0	2	1	0	2	3	1	0	3	0	2	1	1	3	2	0	0	0	0	1	0	0	0	0	0	2	2	2	0	1	7	0	0	2	3	0	0	NA	NA
sp|Q99798|ACON_HUMAN	ACO2	ACON_HUMAN Aconitate hydratase, mitochondrial	4709	ACON_HUMAN	Q99798	60	61	51	67	69	62	73	75	85	94	61	57	74	72	57	46	59	44	53	52	58	55	46	45	42	63	37	45	56	38	76	81	61	44	67	45	44	41	55	59	54	90	-0.315473	0.44518
sp|O43861|ATP9B_HUMAN	ATP9B	ATP9B_HUMAN Probable phospholipid-transporting ATPase IIB	4710	ATP9B_HUMAN	O43861	9	0	1	3	8	0	6	6	2	6	7	7	6	5	2	5	2	0	3	3	6	4	2	1	3	3	0	0	1	1	5	6	1	8	4	3	7	0	4	9	1	0	-0.199857	0.296642
sp|O75110|ATP9A_HUMAN	ATP9A	ATP9A_HUMAN Probable phospholipid-transporting ATPase IIA	4710	ATP9A_HUMAN	O75110	12	2	6	9	13	8	11	18	14	10	18	13	19	14	10	9	11	12	4	4	12	7	2	4	7	2	4	2	3	1	3	12	9	7	9	7	19	6	7	4	10	3	-0.203708	0.726874
sp|Q9P241|AT10D_HUMAN	ATP10D	AT10D_HUMAN Probable phospholipid-transporting ATPase VD	4710	AT10D_HUMAN	Q9P241	0	0	0	0	0	0	1	0	0	0	0	0	1	0	0	0	0	0	0	0	1	1	1	0	0	0	0	0	0	0	0	0	0	2	0	0	0	0	1	1	0	0	NA	NA
sp|Q6EMB2|TTLL5_HUMAN	TTLL5	TTLL5_HUMAN Tubulin polyglutamylase TTLL5	4711	TTLL5_HUMAN	Q6EMB2	0	0	0	1	0	0	0	0	0	0	0	0	1	0	0	1	0	0	0	0	0	0	0	0	0	0	0	0	0	0	0	0	0	2	0	0	0	0	0	0	0	0	NA	NA
sp|O00299|CLIC1_HUMAN	CLIC1	CLIC1_HUMAN Chloride intracellular channel protein 1	4713	CLIC1_HUMAN	O00299	33	54	37	66	34	41	53	48	27	53	19	21	26	35	44	24	22	35	28	34	28	38	22	44	24	25	28	34	30	20	42	38	28	21	27	17	19	18	23	29	24	63	0.370886	0.952248
sp|Q6F5E8|LR16C_HUMAN	RLTPR	LR16C_HUMAN Leucine-rich repeat-containing protein 16C	4714	LR16C_HUMAN	Q6F5E8	0	0	2	1	0	0	0	0	0	0	2	2	0	0	0	2	2	0	5	2	1	1	2	4	6	0	0	2	2	0	1	0	0	0	0	4	1	0	4	7	1	5	NA	NA
sp|P24588|AKAP5_HUMAN	AKAP5	AKAP5_HUMAN A-kinase anchor protein 5	4715	AKAP5_HUMAN	P24588	2	1	0	1	0	1	0	0	0	0	8	0	4	0	0	2	3	2	0	1	0	7	4	5	8	0	1	2	3	2	1	0	3	1	1	1	0	0	2	0	2	1	-0.160793	-0.0767136
sp|Q16829|DUS7_HUMAN	DUSP7	DUS7_HUMAN Dual specificity protein phosphatase 7	4716	DUS7_HUMAN	Q16829	0	0	0	0	0	0	0	0	0	0	0	0	0	0	0	0	0	0	0	0	0	2	0	0	0	0	0	0	0	0	0	0	0	0	1	0	0	0	0	0	0	0	NA	NA
sp|Q9UBL0-3|ARP21_HUMAN	ARPP21	ARP21_HUMAN Isoform 3 of cAMP-regulated phosphoprotein 21	4717	ARP21_HUMAN	Q9UBL0-3	0	0	0	0	0	0	0	0	0	0	1	0	0	0	0	0	0	0	0	0	0	0	0	0	0	0	1	6	0	0	0	0	4	0	4	0	0	0	0	2	0	0	NA	NA
sp|Q15032-2|R3HD1_HUMAN	R3HDM1	R3HD1_HUMAN Isoform 2 of R3H domain-containing protein 1	4717	R3HD1_HUMAN	Q15032-2	0	4	2	5	2	1	4	3	4	1	2	3	3	6	5	5	3	4	9	4	1	2	1	7	6	5	5	6	5	3	12	3	4	3	5	4	1	1	12	10	3	13	NA	NA
tr|B5MCU0|B5MCU0_HUMAN	R3HDM2	B5MCU0_HUMAN R3H domain-containing protein 2	4717	B5MCU0_HUMAN	B5MCU0	1	2	1	0	1	1	1	3	0	1	4	1	1	2	2	6	1	3	6	1	2	3	2	5	4	4	1	3	0	0	2	1	5	1	2	2	0	1	3	6	2	6	-0.200202	0.168443
tr|H7C2F9|H7C2F9_HUMAN	R3HDM1	H7C2F9_HUMAN R3H domain-containing protein 1 (Fragment)	4717	H7C2F9_HUMAN	H7C2F9	0	0	0	0	0	0	0	1	0	0	0	0	0	0	0	0	0	0	0	0	0	0	0	1	1	0	0	0	0	0	1	0	0	0	0	0	0	0	0	1	0	1	NA	NA
sp|Q66K89|E4F1_HUMAN	E4F1	E4F1_HUMAN Transcription factor E4F1	4718	E4F1_HUMAN	Q66K89	1	1	0	1	0	1	2	1	0	1	1	2	0	0	1	0	0	0	3	0	0	1	1	3	2	2	0	0	1	1	0	2	0	0	1	1	2	1	1	4	0	2	-0.107248	-0.481309
sp|P31431|SDC4_HUMAN	SDC4	SDC4_HUMAN Syndecan-4	4723	SDC4_HUMAN	P31431	3	3	3	6	9	6	6	8	6	5	5	7	2	2	4	2	8	2	3	5	8	4	2	3	4	3	4	3	2	4	4	2	1	5	7	2	7	3	4	1	7	7	-0.0949752	-0.50759
sp|Q16560-2|U1SBP_HUMAN	SNRNP35	U1SBP_HUMAN Isoform 2 of U11/U12 small nuclear ribonucleoprotein 35 kDa protein	4726	U1SBP_HUMAN	Q16560-2	0	0	0	1	3	0	1	0	0	2	1	1	0	0	0	1	0	0	1	1	1	0	1	0	2	0	1	0	0	1	1	1	2	4	0	2	2	0	1	2	0	0	NA	NA
sp|A0AV96|RBM47_HUMAN	RBM47	RBM47_HUMAN RNA-binding protein 47	4727	RBM47_HUMAN	A0AV96	13	10	11	24	14	10	7	17	6	5	18	8	9	10	9	8	13	9	10	9	9	11	8	10	8	7	5	6	9	6	8	14	10	15	8	7	9	3	15	9	11	15	0.358567	-1.11241
sp|Q9NQ94|A1CF_HUMAN	A1CF	A1CF_HUMAN APOBEC1 complementation factor	4727	A1CF_HUMAN	Q9NQ94	2	19	18	14	23	1	0	5	0	1	2	1	2	2	2	6	0	0	0	4	7	0	0	0	10	0	0	4	12	0	0	17	0	0	13	3	3	0	1	1	1	0	0.463976	-1.80295
sp|Q53SF7|COBL1_HUMAN	COBLL1	COBL1_HUMAN Cordon-bleu protein-like 1	4731	COBL1_HUMAN	Q53SF7	21	31	11	18	27	10	18	21	11	21	35	33	24	31	24	19	22	16	17	10	28	9	32	26	27	34	18	18	12	14	35	16	27	18	21	27	16	11	15	28	23	29	0.0440722	-0.177962
sp|Q53SF7-2|COBL1_HUMAN	COBLL1	COBL1_HUMAN Isoform 2 of Cordon-bleu protein-like 1	4731	COBL1_HUMAN	Q53SF7-2	0	0	0	1	1	0	0	1	0	2	0	0	1	3	0	0	1	0	0	0	0	0	0	0	0	1	0	0	0	0	0	0	0	0	0	0	0	0	1	1	0	0	NA	NA
sp|Q6PFW1|VIP1_HUMAN	PPIP5K1	VIP1_HUMAN Inositol hexakisphosphate and diphosphoinositol-pentakisphosphate kinase 1	4733	VIP1_HUMAN	Q6PFW1	4	1	2	9	3	1	1	11	1	4	5	7	3	4	4	9	6	1	5	6	3	2	3	6	5	4	3	4	6	2	3	4	5	6	7	3	2	6	10	5	3	2	-0.158034	0.247771
sp|O43314|VIP2_HUMAN	PPIP5K2	VIP2_HUMAN Inositol hexakisphosphate and diphosphoinositol-pentakisphosphate kinase 2	4733	VIP2_HUMAN	O43314	11	9	5	12	8	5	8	10	3	6	14	4	1	4	7	8	4	8	8	9	10	8	5	14	8	9	5	2	1	2	8	19	5	10	8	8	3	2	9	14	3	2	-0.501012	0.656518
sp|O94903|PROSC_HUMAN	PROSC	PROSC_HUMAN Proline synthase co-transcribed bacterial homolog protein	4734	PROSC_HUMAN	O94903	14	24	13	17	15	8	19	18	11	19	16	10	10	12	12	18	10	14	23	15	14	16	13	19	21	19	15	23	8	8	24	13	13	12	15	14	13	7	11	18	10	33	0.128396	1.26728
sp|Q9NY43|BARH2_HUMAN	BARHL2	BARH2_HUMAN BarH-like 2 homeobox protein	4735	BARH2_HUMAN	Q9NY43	0	0	0	0	0	0	0	0	0	0	0	0	0	0	0	0	0	0	3	0	0	0	0	0	0	0	0	0	0	0	0	0	0	0	2	0	0	0	0	0	0	0	NA	NA
sp|Q9NRY4|RHG35_HUMAN	ARHGAP35	RHG35_HUMAN Rho GTPase-activating protein 35	4736	RHG35_HUMAN	Q9NRY4	24	19	15	37	22	11	24	27	10	17	24	22	12	13	15	14	12	12	22	15	12	12	15	13	11	8	5	2	6	11	17	25	17	30	17	15	21	9	26	29	10	16	0.257048	-0.630716
sp|P35442|TSP2_HUMAN	THBS2	TSP2_HUMAN Thrombospondin-2	4736	TSP2_HUMAN	P35442	4	6	6	2	0	0	3	2	10	1	1	1	1	1	0	0	1	0	2	1	1	5	9	25	1	1	2	1	1	3	1	13	1	0	8	1	7	8	1	15	9	6	-0.654645	1.90969
sp|P07996|TSP1_HUMAN	THBS1	TSP1_HUMAN Thrombospondin-1	4736	TSP1_HUMAN	P07996	43	74	26	26	15	34	48	47	6	30	31	25	42	40	23	22	30	12	24	20	47	42	31	30	34	48	36	32	32	44	51	23	15	69	31	25	40	45	23	24	36	29	-0.934493	-1.40657
sp|P35443|TSP4_HUMAN	THBS4	TSP4_HUMAN Thrombospondin-4	4736	TSP4_HUMAN	P35443	0	1	0	0	1	0	0	0	0	0	0	0	1	0	0	0	0	0	0	0	0	0	0	1	2	0	0	0	1	0	0	0	1	1	0	0	1	0	0	0	0	0	NA	NA
sp|P49747|COMP_HUMAN	COMP	COMP_HUMAN Cartilage oligomeric matrix protein	4736	COMP_HUMAN	P49747	0	0	0	0	0	0	0	0	0	0	0	0	1	0	0	2	0	0	0	0	0	1	0	0	1	0	0	0	0	0	0	0	0	0	0	1	1	0	1	0	0	0	NA	NA
sp|P49746|TSP3_HUMAN	THBS3	TSP3_HUMAN Thrombospondin-3	4736	TSP3_HUMAN	P49746	0	3	0	0	2	10	1	0	0	0	0	0	5	1	0	0	0	1	2	4	2	4	11	0	1	0	4	0	0	0	8	0	0	8	5	2	1	0	6	6	0	2	NA	NA
sp|Q8NFM7|I17RD_HUMAN	IL17RD	I17RD_HUMAN Interleukin-17 receptor D	4737	I17RD_HUMAN	Q8NFM7	0	0	0	0	0	1	0	0	0	1	0	0	0	0	0	0	0	0	1	0	0	0	0	0	0	0	0	0	0	0	0	0	0	0	0	1	0	0	0	2	0	0	NA	NA
sp|Q12913|PTPRJ_HUMAN	PTPRJ	PTPRJ_HUMAN Receptor-type tyrosine-protein phosphatase eta	4738	PTPRJ_HUMAN	Q12913	18	11	12	13	14	5	10	11	12	15	18	10	6	8	16	12	17	13	13	10	11	13	12	15	10	11	8	14	7	17	21	15	8	9	16	12	12	11	8	17	9	13	-0.830913	0.193575
sp|P23467-3|PTPRB_HUMAN	PTPRB	PTPRB_HUMAN Isoform 3 of Receptor-type tyrosine-protein phosphatase beta	4738	PTPRB_HUMAN	P23467-3	1	0	0	0	1	1	1	1	0	1	1	0	1	0	1	0	0	0	0	2	2	1	0	1	0	0	1	1	0	1	2	0	1	2	1	0	0	1	1	0	0	1	0.0268741	-0.225993
sp|P18848|ATF4_HUMAN	ATF4	ATF4_HUMAN Cyclic AMP-dependent transcription factor ATF-4	4741	ATF4_HUMAN	P18848	0	0	0	0	1	0	0	1	0	2	2	2	3	0	1	1	1	0	0	0	0	0	0	0	1	1	0	0	0	0	1	0	2	0	0	2	0	0	1	1	4	1	NA	NA
sp|O60231|DHX16_HUMAN	DHX16	DHX16_HUMAN Putative pre-mRNA-splicing factor ATP-dependent RNA helicase DHX16	4742	DHX16_HUMAN	O60231	29	17	24	25	27	26	27	33	20	35	20	32	18	17	21	22	14	15	20	19	16	14	15	9	9	10	10	10	13	6	24	25	15	20	12	21	21	8	34	25	24	17	0.628744	-0.310005
sp|Q14562|DHX8_HUMAN	DHX8	DHX8_HUMAN ATP-dependent RNA helicase DHX8	4742	DHX8_HUMAN	Q14562	28	27	26	24	27	12	20	33	16	24	27	26	23	21	17	13	16	17	19	27	16	25	30	17	16	14	14	12	19	16	17	27	17	21	20	14	14	12	18	13	13	14	-0.276637	-0.289015
sp|O43143|DHX15_HUMAN	DHX15	DHX15_HUMAN Putative pre-mRNA-splicing factor ATP-dependent RNA helicase DHX15	4742	DHX15_HUMAN	O43143	80	71	83	91	84	72	78	87	69	83	73	67	70	60	66	68	69	53	51	38	33	52	43	38	30	30	28	30	28	31	59	65	38	48	48	71	59	31	62	57	61	69	0.186967	-0.141828
sp|Q96IZ5|RBM41_HUMAN	RBM41	RBM41_HUMAN RNA-binding protein 41	4742	RBM41_HUMAN	Q96IZ5	1	1	1	1	1	0	0	0	1	0	2	3	1	1	4	0	0	1	1	0	0	0	0	5	3	3	1	0	3	1	1	2	0	2	0	0	0	0	1	2	5	1	0.755784	-0.318962
sp|Q92620|PRP16_HUMAN	DHX38	PRP16_HUMAN Pre-mRNA-splicing factor ATP-dependent RNA helicase PRP16	4742	PRP16_HUMAN	Q92620	21	16	20	30	22	18	23	30	7	15	22	23	20	22	24	21	24	18	19	23	19	19	21	13	14	12	11	14	13	7	17	16	24	18	18	19	21	14	23	21	22	7	-0.553725	-0.411068
sp|O75460|ERN1_HUMAN	ERN1	ERN1_HUMAN Serine/threonine-protein kinase/endoribonuclease IRE1	4744	ERN1_HUMAN	O75460	1	4	0	0	3	3	4	6	3	7	9	6	6	3	1	4	2	2	3	1	4	1	2	3	6	1	0	1	2	3	0	1	1	7	6	4	7	1	3	7	2	0	-0.314973	-0.190809
sp|P07305|H10_HUMAN	H1F0	H10_HUMAN Histone H1.0	4745	H10_HUMAN	P07305	9	26	12	25	19	18	22	34	20	28	25	20	33	18	13	10	13	9	6	6	8	8	7	4	3	3	3	2	1	7	6	17	5	5	5	11	16	7	6	8	10	9	0.0938054	0.684398
sp|Q9C0I3|CCSE1_HUMAN	CCSER1	CCSE1_HUMAN Serine-rich coiled-coil domain-containing protein 1	4746	CCSE1_HUMAN	Q9C0I3	1	0	0	0	0	0	0	0	0	0	2	2	0	0	0	0	0	0	0	0	0	0	0	0	0	1	1	0	0	0	0	0	0	0	0	1	0	0	0	0	0	0	-0.0781527	-0.0307401
sp|P49790|NU153_HUMAN	NUP153	NU153_HUMAN Nuclear pore complex protein Nup153	4747	NU153_HUMAN	P49790	70	85	71	75	70	56	67	77	67	80	57	75	64	75	59	64	64	71	61	50	58	58	56	59	59	73	69	68	65	49	94	72	75	53	59	74	60	56	44	59	79	105	0.0626	-0.164757
sp|Q92882|OSTF1_HUMAN	OSTF1	OSTF1_HUMAN Osteoclast-stimulating factor 1	4748	OSTF1_HUMAN	Q92882	8	17	8	10	9	6	13	10	7	4	5	2	2	7	3	4	4	8	11	10	10	8	10	11	10	9	8	10	12	4	19	6	9	11	7	5	6	5	7	7	4	22	0.58945	0.31104
sp|Q8N5L8|RP25L_HUMAN	RPP25L	RP25L_HUMAN Ribonuclease P protein subunit p25-like protein	4749	RP25L_HUMAN	Q8N5L8	0	5	2	6	3	2	4	5	4	0	2	2	3	4	2	4	3	3	8	4	4	3	3	5	3	5	5	6	4	6	11	0	5	4	4	2	2	2	5	5	3	9	NA	NA
sp|Q9Y2G1|MRF_HUMAN	MYRF	MRF_HUMAN Myelin regulatory factor	4752	MRF_HUMAN	Q9Y2G1	0	0	0	0	0	0	0	6	1	0	0	1	0	0	0	0	1	0	0	0	0	0	3	1	0	0	0	0	0	1	0	0	0	0	2	0	1	0	1	2	0	0	NA	NA
sp|A3KMH1|VWA8_HUMAN	VWA8	VWA8_HUMAN von Willebrand factor A domain-containing protein 8	4756	VWA8_HUMAN	A3KMH1	54	58	39	79	48	58	46	93	47	78	71	57	36	39	39	54	35	32	29	37	41	45	34	22	35	22	17	16	23	30	43	36	41	45	33	46	53	24	52	51	40	26	-0.206296	0.574573
sp|O00220|TR10A_HUMAN	TNFRSF10A	TR10A_HUMAN Tumor necrosis factor receptor superfamily member 10A	4757	TR10A_HUMAN	O00220	0	5	3	5	2	2	4	5	2	2	3	2	2	5	1	2	3	2	1	3	3	1	3	1	0	1	1	2	2	1	2	0	2	4	2	2	2	0	4	4	0	1	NA	NA
sp|Q9H568|ACTL8_HUMAN	ACTL8	ACTL8_HUMAN Actin-like protein 8	4758	ACTL8_HUMAN	Q9H568	4	10	2	7	6	4	13	4	9	2	11	7	3	6	7	3	2	8	14	5	5	5	8	12	9	7	5	6	6	6	10	2	3	4	3	6	4	2	11	5	4	11	-0.552571	-0.698445
sp|P57737-3|CORO7_HUMAN	CORO7	CORO7_HUMAN Isoform 3 of Coronin-7	4760	CORO7_HUMAN	P57737-3	25	28	27	29	34	29	37	31	20	35	26	23	18	21	23	30	20	21	35	24	37	23	24	33	27	24	29	27	27	26	41	29	27	36	44	21	17	19	27	24	22	55	-0.607395	-0.329874
sp|P57737|CORO7_HUMAN	CORO7	CORO7_HUMAN Coronin-7	4760	CORO7_HUMAN	P57737	0	0	1	0	0	0	0	0	0	0	0	0	0	1	1	0	0	0	1	3	2	2	1	2	2	1	1	2	2	3	1	0	2	0	2	0	0	1	0	2	0	1	NA	NA
sp|P23769|GATA2_HUMAN	GATA2	GATA2_HUMAN Endothelial transcription factor GATA-2	4762	GATA2_HUMAN	P23769	0	0	0	1	1	0	1	1	0	0	1	6	0	0	2	0	2	3	0	1	0	2	0	4	1	7	0	0	1	0	10	0	0	0	0	0	3	1	1	2	0	2	NA	NA
sp|P15976|GATA1_HUMAN	GATA1	GATA1_HUMAN Erythroid transcription factor	4762	GATA1_HUMAN	P15976	0	0	0	0	0	0	0	0	0	0	0	0	0	0	0	0	0	0	0	0	3	4	0	4	1	9	0	0	0	0	11	0	0	0	0	0	0	0	0	3	0	0	NA	NA
sp|P23771-2|GATA3_HUMAN	GATA3	GATA3_HUMAN Isoform 2 of Trans-acting T-cell-specific transcription factor GATA-3	4762	GATA3_HUMAN	P23771-2	0	0	2	2	3	0	4	2	0	0	1	1	0	0	4	0	0	1	0	2	0	0	1	0	0	4	0	0	0	0	0	0	0	0	0	0	2	0	0	1	0	3	NA	NA
sp|Q6UXH8|CCBE1_HUMAN	CCBE1	CCBE1_HUMAN Collagen and calcium-binding EGF domain-containing protein 1	4763	CCBE1_HUMAN	Q6UXH8	0	1	0	0	0	0	0	0	0	0	0	0	1	0	1	0	0	0	0	0	0	0	0	0	0	0	0	0	1	1	0	0	0	0	2	0	0	1	0	0	1	1	NA	NA
sp|O95456|PSMG1_HUMAN	PSMG1	PSMG1_HUMAN Proteasome assembly chaperone 1	4766	PSMG1_HUMAN	O95456	15	8	6	13	9	11	7	7	5	6	6	14	11	9	7	4	6	8	12	9	8	11	7	5	5	6	8	5	5	4	8	9	10	8	7	9	11	4	10	8	9	9	0.506316	-0.221568
sp|Q9NQR4|NIT2_HUMAN	NIT2	NIT2_HUMAN Omega-amidase NIT2	4767	NIT2_HUMAN	Q9NQR4	26	23	32	23	25	19	26	26	27	19	22	22	13	20	21	22	16	23	19	17	17	18	14	13	17	7	10	11	12	8	29	25	15	14	16	16	13	12	21	25	22	34	0.0663304	0.925969
sp|Q15047|SETB1_HUMAN	SETDB1	SETB1_HUMAN Histone-lysine N-methyltransferase SETDB1	4768	SETB1_HUMAN	Q15047	22	11	17	15	14	9	21	18	4	8	14	17	17	9	14	13	11	13	11	14	12	16	15	14	13	9	7	6	8	9	18	9	12	18	16	11	12	10	14	24	13	17	0.0182372	-0.024792
sp|Q15645|PCH2_HUMAN	TRIP13	PCH2_HUMAN Pachytene checkpoint protein 2 homolog	4769	PCH2_HUMAN	Q15645	16	21	28	22	16	16	30	19	13	19	10	13	9	14	16	16	15	10	9	16	10	14	11	11	10	6	7	4	6	4	15	11	10	7	10	12	10	4	14	20	11	16	0.151961	-0.466144
sp|Q9Y5Y0|FLVC1_HUMAN	FLVCR1	FLVC1_HUMAN Feline leukemia virus subgroup C receptor-related protein 1	4771	FLVC1_HUMAN	Q9Y5Y0	5	4	4	5	6	1	1	7	3	7	7	4	1	2	5	3	2	3	2	2	0	2	2	1	3	1	0	2	3	2	1	1	1	5	4	2	1	0	3	5	5	1	0.135879	0.855412
sp|O43175|SERA_HUMAN	PHGDH	SERA_HUMAN D-3-phosphoglycerate dehydrogenase	4774	SERA_HUMAN	O43175	53	80	59	55	68	40	67	52	46	69	49	41	34	44	48	72	36	43	43	39	50	63	32	46	42	43	49	51	46	35	62	61	58	73	83	45	30	35	38	55	35	93	1.79465	0.634819
sp|O43572|AKA10_HUMAN	AKAP10	AKA10_HUMAN A-kinase anchor protein 10, mitochondrial	4776	AKA10_HUMAN	O43572	2	6	3	8	2	3	2	2	1	0	4	3	4	4	6	1	2	4	2	2	3	3	2	5	2	2	0	0	1	3	1	5	5	2	4	2	3	2	5	4	4	2	-0.0482002	-0.0803393
sp|P32942|ICAM3_HUMAN	ICAM3	ICAM3_HUMAN Intercellular adhesion molecule 3	4780	ICAM3_HUMAN	P32942	0	0	0	0	0	0	0	0	0	0	0	0	0	0	0	0	0	0	9	9	3	3	4	13	5	6	0	3	4	1	5	0	2	4	0	0	1	2	7	2	0	3	NA	NA
sp|Q8N4Q0|ZADH2_HUMAN	ZADH2	ZADH2_HUMAN Zinc-binding alcohol dehydrogenase domain-containing protein 2	4781	ZADH2_HUMAN	Q8N4Q0	7	6	7	7	8	4	5	10	9	8	6	7	8	7	9	5	3	5	4	6	6	8	6	4	4	7	4	4	7	5	4	12	5	3	5	4	6	8	4	7	8	9	0.235988	1.3677
sp|O14792|HS3S1_HUMAN	HS3ST1	HS3S1_HUMAN Heparan sulfate glucosamine 3-O-sulfotransferase 1	4782	HS3S1_HUMAN	O14792	0	0	0	0	0	0	0	0	1	0	1	0	0	0	0	0	0	0	0	0	0	0	0	0	0	0	0	0	1	0	0	0	0	0	0	0	0	0	1	0	0	0	NA	NA
sp|O00311|CDC7_HUMAN	CDC7	CDC7_HUMAN Cell division cycle 7-related protein kinase	4788	CDC7_HUMAN	O00311	0	1	1	3	6	0	1	2	0	0	1	1	0	0	2	2	0	0	3	3	1	2	2	4	2	0	2	1	1	1	0	2	1	2	1	5	3	1	4	6	0	1	NA	NA
sp|O14544|SOCS6_HUMAN	SOCS6	SOCS6_HUMAN Suppressor of cytokine signaling 6	4790	SOCS6_HUMAN	O14544	2	0	0	0	0	0	0	0	0	0	1	1	0	0	0	0	0	0	0	0	0	0	0	0	0	0	0	1	0	0	0	3	0	0	0	1	1	0	0	1	0	0	-0.207391	0.125903
sp|P06756|ITAV_HUMAN	ITGAV	ITAV_HUMAN Integrin alpha-V	4791	ITAV_HUMAN	P06756	87	63	46	51	64	47	73	62	52	63	56	63	82	67	39	37	52	37	32	46	44	47	45	51	35	36	49	48	46	49	80	64	42	45	49	53	45	42	39	44	46	74	-0.608098	0.491445
sp|Q13261|I15RA_HUMAN	IL15RA	I15RA_HUMAN Interleukin-15 receptor subunit alpha	4793	I15RA_HUMAN	Q13261	0	1	0	0	0	0	0	0	0	0	1	0	0	0	0	0	0	0	2	0	0	0	0	0	1	0	0	0	0	1	0	0	0	0	0	1	0	0	0	0	1	0	NA	NA
sp|Q9Y6Q1|CAN6_HUMAN	CAPN6	CAN6_HUMAN Calpain-6	4794	CAN6_HUMAN	Q9Y6Q1	1	0	0	0	0	1	0	0	0	0	0	7	13	0	0	0	0	0	0	0	0	1	0	0	0	0	0	0	0	0	0	0	0	0	0	0	0	0	0	0	0	0	-0.153189	-0.387477
sp|Q96NU7|HUTI_HUMAN	AMDHD1	HUTI_HUMAN Probable imidazolonepropionase	4796	HUTI_HUMAN	Q96NU7	0	5	0	1	0	0	0	0	0	0	0	0	0	0	0	2	0	1	0	1	0	0	0	0	0	0	0	0	0	2	0	0	0	0	0	1	0	0	0	0	0	0	NA	NA
sp|Q659A1|NARG2_HUMAN	NARG2	NARG2_HUMAN NMDA receptor-regulated protein 2	4797	NARG2_HUMAN	Q659A1	1	4	4	7	9	2	0	7	2	10	6	4	3	5	3	3	6	6	4	2	2	5	6	4	4	5	0	2	0	1	1	3	1	2	2	4	2	0	6	5	1	1	-0.115593	0.0782538
sp|O75897|ST1C4_HUMAN	SULT1C4	ST1C4_HUMAN Sulfotransferase 1C4	4798	ST1C4_HUMAN	O75897	0	0	0	0	1	0	0	0	0	0	0	1	0	0	0	0	0	0	1	1	3	0	0	0	0	0	0	0	0	0	0	0	1	1	3	1	1	0	0	0	0	0	NA	NA
sp|Q9Y6Z7|COL10_HUMAN	COLEC10	COL10_HUMAN Collectin-10	4799	COL10_HUMAN	Q9Y6Z7	0	1	1	1	0	0	0	0	0	1	1	0	1	1	0	1	0	0	0	1	0	0	0	1	0	0	0	0	0	0	0	0	1	0	0	0	0	1	1	0	0	0	NA	NA
tr|J3KP75|J3KP75_HUMAN	PHACTR2	J3KP75_HUMAN Phosphatase and actin regulator	4801	J3KP75_HUMAN	J3KP75	1	2	1	2	2	3	1	2	0	0	5	7	5	3	3	9	3	6	4	1	3	2	2	5	4	5	0	4	0	2	7	1	3	1	2	4	5	4	7	6	2	12	1.10531	-1.49609
sp|Q8TAB3|PCD19_HUMAN	PCDH19	PCD19_HUMAN Protocadherin-19	4802	PCD19_HUMAN	Q8TAB3	0	0	1	0	0	3	0	0	1	3	0	2	0	7	0	0	0	1	0	0	0	1	0	0	0	0	1	0	0	0	0	0	1	0	0	2	0	0	1	0	0	0	NA	NA
sp|Q12769|NU160_HUMAN	NUP160	NU160_HUMAN Nuclear pore complex protein Nup160	4803	NU160_HUMAN	Q12769	30	33	27	36	31	32	38	37	30	32	25	25	18	24	26	25	25	25	19	20	21	21	17	17	15	11	7	10	20	13	26	31	19	21	14	21	24	8	13	28	26	18	-0.234995	-0.107852
sp|Q10469|MGAT2_HUMAN	MGAT2	MGAT2_HUMAN Alpha-1,6-mannosyl-glycoprotein 2-beta-N-acetylglucosaminyltransferase	4805	MGAT2_HUMAN	Q10469	7	13	7	11	14	11	16	18	6	12	13	12	13	9	7	2	5	5	6	8	5	10	10	3	2	1	3	1	2	5	10	5	5	9	6	11	8	4	11	13	3	8	-0.422093	0.0925032
sp|Q9UGT4|SUSD2_HUMAN	SUSD2	SUSD2_HUMAN Sushi domain-containing protein 2	4806	SUSD2_HUMAN	Q9UGT4	26	3	4	2	1	5	32	1	6	5	11	11	1	16	9	1	3	12	0	17	1	11	4	3	7	11	0	12	13	2	1	0	0	1	2	2	8	6	4	0	12	1	2.50079	-0.876809
sp|Q9NQ36|SCUB2_HUMAN	SCUBE2	SCUB2_HUMAN Signal peptide, CUB and EGF-like domain-containing protein 2	4807	SCUB2_HUMAN	Q9NQ36	0	0	0	0	0	0	0	0	0	0	0	3	0	0	0	0	1	4	0	0	0	0	0	0	0	0	0	0	0	0	0	0	0	0	0	0	0	0	1	0	0	0	NA	NA
sp|Q8TCX1|DC2L1_HUMAN	DYNC2LI1	DC2L1_HUMAN Cytoplasmic dynein 2 light intermediate chain 1	4808	DC2L1_HUMAN	Q8TCX1	1	2	1	2	1	0	0	3	0	0	0	5	0	1	2	1	0	0	1	0	0	1	0	2	0	0	1	1	0	0	0	2	0	1	1	0	0	0	0	2	0	0	-0.0182581	0.381625
sp|Q8N5M4|TTC9C_HUMAN	TTC9C	TTC9C_HUMAN Tetratricopeptide repeat protein 9C	4809	TTC9C_HUMAN	Q8N5M4	5	5	3	6	4	7	7	4	1	4	4	4	0	5	6	4	3	2	3	3	2	3	2	5	6	5	3	4	3	2	3	6	2	3	3	5	5	3	0	3	4	6	0.494046	-0.116023
sp|Q96RN5|MED15_HUMAN	MED15	MED15_HUMAN Mediator of RNA polymerase II transcription subunit 15	4810	MED15_HUMAN	Q96RN5	10	18	13	13	10	4	12	7	9	12	9	7	6	9	7	3	6	4	17	7	6	3	10	12	11	13	8	9	10	3	15	11	11	9	9	9	7	4	8	14	4	15	-0.251772	0.221011
sp|Q969E8|TSR2_HUMAN	TSR2	TSR2_HUMAN Pre-rRNA-processing protein TSR2 homolog	4811	TSR2_HUMAN	Q969E8	3	5	4	3	0	3	3	5	2	1	2	1	2	3	1	3	3	6	4	4	3	2	4	5	3	4	3	4	3	1	2	2	5	3	4	1	1	2	6	3	1	5	0.139623	0.0637962
sp|P03973|SLPI_HUMAN	SLPI	SLPI_HUMAN Antileukoproteinase	4812	SLPI_HUMAN	P03973	1	0	2	2	1	2	4	9	0	6	8	11	12	6	2	2	8	6	3	1	1	3	7	4	5	2	3	0	1	5	5	0	0	0	2	4	6	3	6	4	7	2	2.57572	-1.0012
tr|F5H2V0|F5H2V0_HUMAN	TXNRD2	F5H2V0_HUMAN Thioredoxin reductase 2, mitochondrial	4814	F5H2V0_HUMAN	F5H2V0	18	21	11	17	20	10	19	15	16	16	22	27	14	14	8	9	11	9	7	11	12	7	11	12	10	9	8	8	9	10	18	12	15	15	20	15	12	9	10	11	20	17	0.228376	0.688699
tr|B7Z904|B7Z904_HUMAN	TXNRD1	B7Z904_HUMAN Thioredoxin reductase 1	4814	B7Z904_HUMAN	B7Z904	55	67	65	45	51	30	60	60	49	60	43	24	34	54	40	38	40	29	33	42	29	30	35	34	29	33	29	29	43	24	36	54	28	75	51	34	54	22	21	30	41	51	-1.05069	-0.123944
tr|E9PMY9|E9PMY9_HUMAN	TXNRD1	E9PMY9_HUMAN Thioredoxin reductase 1, cytoplasmic	4814	E9PMY9_HUMAN	E9PMY9	0	0	0	0	0	0	0	0	0	1	1	1	0	0	0	0	1	0	1	0	0	0	0	0	0	0	0	0	0	0	0	0	0	0	0	0	0	0	0	0	0	0	NA	NA
sp|Q16698|DECR_HUMAN	DECR1	DECR_HUMAN 2,4-dienoyl-CoA reductase, mitochondrial	4815	DECR_HUMAN	Q16698	56	40	50	41	38	27	53	40	26	37	22	25	30	27	28	22	23	28	30	23	23	22	24	19	21	24	19	24	22	27	35	37	20	21	24	20	22	24	26	30	35	40	-0.770602	0.330501
sp|O14965|AURKA_HUMAN	AURKA	AURKA_HUMAN Aurora kinase A	4816	AURKA_HUMAN	O14965	8	9	8	11	12	5	13	8	5	4	4	4	2	2	4	6	5	5	7	4	3	7	4	6	3	4	1	2	1	4	3	11	2	5	6	7	7	8	5	6	4	5	-0.0569705	-0.526589
sp|Q96GD4|AURKB_HUMAN	AURKB	AURKB_HUMAN Aurora kinase B	4816	AURKB_HUMAN	Q96GD4	10	2	7	7	6	6	9	7	2	5	3	4	4	6	4	4	4	4	7	2	2	4	7	3	1	1	1	1	3	3	4	4	1	2	2	4	3	3	2	4	7	3	-0.0582786	-0.605491
sp|Q9BV94|EDEM2_HUMAN	EDEM2	EDEM2_HUMAN ER degradation-enhancing alpha-mannosidase-like protein 2	4818	EDEM2_HUMAN	Q9BV94	4	4	0	3	2	0	2	3	1	4	4	2	4	1	3	3	2	2	1	3	3	3	2	3	0	2	0	1	3	4	2	3	1	3	2	3	2	1	2	2	5	1	-0.396374	-0.000832614
sp|P19801-2|AOC1_HUMAN	AOC1	AOC1_HUMAN Isoform 2 of Amiloride-sensitive amine oxidase [copper-containing]	4820	AOC1_HUMAN	P19801-2	0	0	0	0	1	0	0	5	0	1	1	0	0	0	4	6	0	1	1	0	0	0	1	1	1	0	1	2	0	1	1	0	0	0	0	0	5	0	8	0	1	0	NA	NA
sp|Q9NZ71-8|RTEL1_HUMAN	RTEL1	RTEL1_HUMAN Isoform 8 of Regulator of telomere elongation helicase 1	4821	RTEL1_HUMAN	Q9NZ71-8	0	1	1	0	0	1	1	0	0	0	1	3	2	0	0	1	0	0	5	1	0	2	2	2	1	1	0	0	0	0	0	0	1	0	0	1	0	0	0	3	2	1	NA	NA
tr|F6WH68|F6WH68_HUMAN	RTEL1	F6WH68_HUMAN Protein RTEL1-TNFRSF6B	4821	F6WH68_HUMAN	F6WH68	0	0	0	1	0	0	1	2	0	0	0	1	0	0	0	0	1	0	0	0	0	0	1	0	0	0	1	1	0	0	1	0	0	0	0	0	1	0	0	1	0	0	NA	NA
sp|Q96EN9|CS060_HUMAN	C19orf60	CS060_HUMAN Uncharacterized protein C19orf60	4822	CS060_HUMAN	Q96EN9	0	0	0	0	0	0	0	0	0	0	0	1	0	0	0	1	0	0	1	2	0	0	2	1	0	0	0	1	0	0	0	0	1	1	4	0	0	0	1	2	0	2	NA	NA
sp|P13726|TF_HUMAN	F3	TF_HUMAN Tissue factor	4824	TF_HUMAN	P13726	8	3	2	3	1	6	8	1	8	2	7	5	4	8	3	3	2	2	8	8	8	5	7	4	10	10	2	4	7	4	15	1	8	19	2	4	2	4	7	8	4	5	-0.437111	-1.38248
sp|Q96NT0|CC115_HUMAN	CCDC115	CC115_HUMAN Coiled-coil domain-containing protein 115	4825	CC115_HUMAN	Q96NT0	1	3	4	6	4	2	6	4	3	7	3	3	2	1	1	4	2	4	4	3	3	4	3	4	2	4	2	3	3	4	6	4	6	3	3	2	2	3	3	4	4	5	-0.180371	0.0342926
sp|P12532|KCRU_HUMAN	CKMT1A	KCRU_HUMAN Creatine kinase U-type, mitochondrial	4826	KCRU_HUMAN	P12532	22	9	14	34	14	30	17	34	16	29	27	18	25	15	30	21	18	25	9	18	13	14	9	7	18	17	31	17	33	10	20	12	13	7	11	17	11	13	12	9	15	48	1.46348	-0.767868
sp|P17540|KCRS_HUMAN	CKMT2	KCRS_HUMAN Creatine kinase S-type, mitochondrial	4826	KCRS_HUMAN	P17540	7	0	3	11	11	9	5	13	16	8	7	5	4	5	10	7	10	5	5	13	7	11	5	8	8	6	8	19	11	3	9	2	8	1	8	2	3	4	12	3	8	19	0.590997	-0.761837
sp|P12277|KCRB_HUMAN	CKB	KCRB_HUMAN Creatine kinase B-type	4827	KCRB_HUMAN	P12277	23	33	12	43	50	22	28	27	17	24	21	15	20	30	34	38	29	19	42	47	29	23	31	30	38	40	59	23	13	11	33	23	46	13	30	33	4	8	16	30	16	44	0.820376	-1.38822
sp|P06732|KCRM_HUMAN	CKM	KCRM_HUMAN Creatine kinase M-type	4827	KCRM_HUMAN	P06732	0	9	0	0	0	0	0	0	0	0	0	0	0	0	0	2	0	0	4	1	0	1	0	0	2	0	0	1	0	0	0	0	0	0	0	1	0	0	1	7	0	0	NA	NA
sp|Q9Y224|CN166_HUMAN	C14orf166	CN166_HUMAN UPF0568 protein C14orf166	4829	CN166_HUMAN	Q9Y224	19	26	17	21	17	16	20	24	17	25	15	16	18	21	16	15	13	12	15	12	12	20	14	14	14	11	10	15	13	6	30	16	15	10	20	13	12	8	22	19	20	32	0.19194	-0.312591
sp|Q9Y5S1|TRPV2_HUMAN	TRPV2	TRPV2_HUMAN Transient receptor potential cation channel subfamily V member 2	4830	TRPV2_HUMAN	Q9Y5S1	23	12	21	11	26	9	12	20	5	7	11	7	0	1	8	1	6	1	5	6	3	7	7	4	3	2	5	0	8	0	4	16	11	3	3	0	0	3	3	11	4	7	-0.98737	2.15942
sp|Q9H0B3-4|K1683_HUMAN	KIAA1683	K1683_HUMAN Isoform 4 of Uncharacterized protein KIAA1683	4831	K1683_HUMAN	Q9H0B3-4	1	0	0	0	0	0	0	2	0	0	1	1	0	1	0	1	1	0	0	1	2	1	2	0	0	1	1	1	0	0	0	1	1	0	1	1	1	0	0	0	0	2	-0.410008	0.710625
sp|P13765|DOB_HUMAN	HLA-DOB	DOB_HUMAN HLA class II histocompatibility antigen, DO beta chain	4832	DOB_HUMAN	P13765	0	0	0	0	0	0	0	0	0	0	0	7	0	0	0	0	0	0	0	0	0	0	0	0	0	0	0	0	1	0	0	0	0	0	0	0	0	0	3	0	0	0	NA	NA
sp|O15439|MRP4_HUMAN	ABCC4	MRP4_HUMAN Multidrug resistance-associated protein 4	4832	MRP4_HUMAN	O15439	23	10	16	17	25	10	13	26	12	19	18	19	16	12	19	16	12	14	13	15	18	16	14	19	12	11	5	7	9	11	7	18	16	20	13	12	9	4	17	24	22	5	-0.668716	0.869098
sp|O15438-4|MRP3_HUMAN	ABCC3	MRP3_HUMAN Isoform 4 of Canalicular multispecific organic anion transporter 2	4832	MRP3_HUMAN	O15438-4	8	4	8	20	13	19	2	36	8	13	25	22	12	9	4	13	12	3	3	7	7	3	0	6	11	4	0	5	4	6	0	9	4	15	11	9	12	3	10	3	12	0	0.302391	-1.41554
sp|Q9NUT2|ABCB8_HUMAN	ABCB8	ABCB8_HUMAN ATP-binding cassette sub-family B member 8, mitochondrial	4832	ABCB8_HUMAN	Q9NUT2	14	8	8	13	7	13	15	13	8	15	11	13	10	6	10	8	11	11	4	6	9	6	7	7	6	4	5	2	6	3	1	11	5	3	2	9	14	5	3	9	14	3	-0.510052	0.65855
sp|P33527|MRP1_HUMAN	ABCC1	MRP1_HUMAN Multidrug resistance-associated protein 1	4832	MRP1_HUMAN	P33527	25	22	14	33	24	26	39	53	20	48	39	22	30	29	20	15	19	23	18	24	23	22	19	24	19	18	8	12	18	16	18	31	17	19	18	27	26	11	23	23	31	9	-0.869637	0.0469322
sp|Q09428-2|ABCC8_HUMAN	ABCC8	ABCC8_HUMAN Isoform 2 of ATP-binding cassette sub-family C member 8	4832	ABCC8_HUMAN	Q09428-2	0	0	0	0	1	0	0	1	0	1	2	1	0	0	0	1	0	2	1	0	0	0	0	1	2	0	0	0	0	2	0	0	1	1	1	1	2	0	1	1	0	0	NA	NA
sp|Q03519|TAP2_HUMAN	TAP2	TAP2_HUMAN Antigen peptide transporter 2	4832	TAP2_HUMAN	Q03519	16	10	8	10	12	28	16	19	14	19	12	12	13	8	12	13	9	15	11	9	8	12	9	10	11	10	6	4	4	9	6	17	8	16	11	8	11	10	9	9	8	4	0.392884	-0.228262
sp|Q9NRK6|ABCBA_HUMAN	ABCB10	ABCBA_HUMAN ATP-binding cassette sub-family B member 10, mitochondrial	4832	ABCBA_HUMAN	Q9NRK6	15	13	9	11	13	11	15	10	9	11	16	14	12	8	8	10	7	7	11	8	8	15	7	7	15	8	4	2	5	4	22	9	10	10	8	13	10	3	8	8	2	7	-0.323418	0.405335
sp|Q5T3U5|MRP7_HUMAN	ABCC10	MRP7_HUMAN Multidrug resistance-associated protein 7	4832	MRP7_HUMAN	Q5T3U5	1	1	2	3	2	1	2	3	0	2	4	3	0	0	0	1	0	1	1	0	1	1	0	0	3	1	1	0	0	0	0	2	2	5	3	3	4	0	2	4	0	0	-0.36346	0.391052
sp|Q92887|MRP2_HUMAN	ABCC2	MRP2_HUMAN Canalicular multispecific organic anion transporter 1	4832	MRP2_HUMAN	Q92887	10	10	10	12	7	0	0	13	3	2	20	0	2	1	0	5	0	3	0	4	2	1	0	1	0	0	0	0	0	1	0	2	3	5	8	3	16	0	0	9	16	0	-1.18464	0.634564
sp|O15440|MRP5_HUMAN	ABCC5	MRP5_HUMAN Multidrug resistance-associated protein 5	4832	MRP5_HUMAN	O15440	10	2	3	6	7	2	6	5	1	1	9	5	5	1	4	1	8	4	1	1	2	3	4	1	1	0	0	0	0	0	4	3	0	3	0	8	4	0	2	5	4	0	-0.641136	1.07897
sp|Q14451-3|GRB7_HUMAN	GRB7	GRB7_HUMAN Isoform 3 of Growth factor receptor-bound protein 7	4832	GRB7_HUMAN	Q14451-3	12	0	2	5	6	2	48	6	5	0	14	7	3	3	6	3	4	3	0	2	1	17	6	1	4	3	9	1	0	2	0	0	0	3	6	1	9	0	14	6	3	1	0.0795401	-0.724842
sp|O95255|MRP6_HUMAN	ABCC6	MRP6_HUMAN Multidrug resistance-associated protein 6	4832	MRP6_HUMAN	O95255	1	0	1	2	1	0	0	0	0	0	0	0	0	0	1	0	0	0	1	0	0	0	0	0	0	0	0	0	0	0	0	0	0	0	0	0	0	0	0	0	0	0	-0.292527	-0.401211
sp|O75340|PDCD6_HUMAN	PDCD6	PDCD6_HUMAN Programmed cell death protein 6	4833	PDCD6_HUMAN	O75340	10	16	19	17	9	11	16	18	11	12	11	9	13	12	11	9	14	14	6	9	11	13	11	12	9	10	10	7	13	9	16	15	6	4	10	10	8	9	6	6	13	11	0.620675	-0.248643
sp|Q6NSI4|CX057_HUMAN	CXorf57	CX057_HUMAN Uncharacterized protein CXorf57	4835	CX057_HUMAN	Q6NSI4	0	0	1	0	0	0	0	0	0	0	3	0	1	1	1	0	3	1	0	0	1	0	0	0	0	0	0	0	0	0	0	2	1	0	1	1	2	0	0	1	1	0	NA	NA
sp|O00487|PSDE_HUMAN	PSMD14	PSDE_HUMAN 26S proteasome non-ATPase regulatory subunit 14	4837	PSDE_HUMAN	O00487	21	30	25	25	16	15	28	30	12	24	32	25	22	27	17	20	22	20	19	23	17	24	21	16	11	13	11	12	12	10	23	21	17	15	20	17	21	19	31	27	21	22	0.0253541	-0.0413965
sp|Q9H2A2|AL8A1_HUMAN	ALDH8A1	AL8A1_HUMAN Aldehyde dehydrogenase family 8 member A1	4838	AL8A1_HUMAN	Q9H2A2	1	0	1	1	0	0	0	0	0	0	0	0	0	0	0	0	0	0	0	0	0	0	1	0	0	0	0	0	0	2	4	0	0	0	0	0	0	0	0	0	0	0	0.223952	-0.255586
sp|A6NJ78|MET15_HUMAN	METTL15	MET15_HUMAN Probable methyltransferase-like protein 15	4840	MET15_HUMAN	A6NJ78	2	2	0	9	7	4	2	9	6	2	4	2	4	3	2	4	5	2	5	8	8	7	9	3	4	4	3	5	3	4	4	4	9	9	6	3	3	4	4	10	2	7	0.639357	0.272054
sp|Q8N7H5|PAF1_HUMAN	PAF1	PAF1_HUMAN RNA polymerase II-associated factor 1 homolog	4841	PAF1_HUMAN	Q8N7H5	23	33	21	29	17	15	20	26	14	21	19	16	20	27	18	25	17	25	24	21	19	17	15	22	18	25	19	18	24	16	30	21	21	35	21	17	13	10	19	23	18	31	0.123673	-0.466593
sp|Q9NZN5|ARHGC_HUMAN	ARHGEF12	ARHGC_HUMAN Rho guanine nucleotide exchange factor 12	4842	ARHGC_HUMAN	Q9NZN5	12	18	18	26	12	13	13	24	12	15	28	26	19	20	14	15	17	7	11	13	13	17	15	15	20	15	5	6	7	11	20	19	20	23	14	20	22	8	34	30	11	12	0.677302	-0.102543
sp|Q96EK4|THA11_HUMAN	THAP11	THA11_HUMAN THAP domain-containing protein 11	4843	THA11_HUMAN	Q96EK4	1	1	2	2	3	0	2	1	2	2	3	2	2	1	5	2	2	0	2	3	3	1	1	3	0	0	0	1	2	2	6	2	0	0	1	1	1	2	3	3	1	4	-0.333734	0.279844
sp|P36551|HEM6_HUMAN	CPOX	HEM6_HUMAN Coproporphyrinogen-III oxidase, mitochondrial	4844	HEM6_HUMAN	P36551	20	24	21	28	27	33	29	36	20	27	22	17	23	21	23	19	23	22	21	18	20	20	20	24	15	24	22	18	22	24	31	23	23	25	29	19	15	23	14	17	26	30	-0.409451	1.7137
sp|Q9UGM6|SYWM_HUMAN	WARS2	SYWM_HUMAN Tryptophan--tRNA ligase, mitochondrial	4845	SYWM_HUMAN	Q9UGM6	7	3	4	4	4	6	4	8	5	6	5	4	3	2	2	4	4	4	6	6	5	3	4	3	3	4	3	3	4	2	3	5	4	5	2	6	3	2	6	7	3	5	-0.0172123	0.185663
sp|P30876|RPB2_HUMAN	POLR2B	RPB2_HUMAN DNA-directed RNA polymerase II subunit RPB2	4846	RPB2_HUMAN	P30876	46	48	53	67	44	44	55	58	37	48	45	33	30	25	36	39	28	40	35	28	23	25	25	18	20	24	23	22	21	19	33	60	21	31	29	36	34	22	30	36	37	35	0.0130543	-0.202973
sp|Q9NYA1-2|SPHK1_HUMAN	SPHK1	SPHK1_HUMAN Isoform 2 of Sphingosine kinase 1	4847	SPHK1_HUMAN	Q9NYA1-2	1	0	0	2	0	0	0	1	0	0	2	0	0	0	0	0	0	0	0	0	1	0	0	0	0	0	0	0	0	0	0	0	0	3	0	0	1	0	1	1	0	0	-0.723566	0.35928
sp|Q6UXG2|K1324_HUMAN	KIAA1324	K1324_HUMAN UPF0577 protein KIAA1324	4848	K1324_HUMAN	Q6UXG2	9	0	12	30	0	7	18	23	4	10	15	1	0	11	7	11	15	7	0	2	0	1	0	0	6	5	3	0	4	0	0	0	0	0	0	0	0	0	2	3	16	9	2.437	-0.822873
sp|Q5T3I0-3|GPTC4_HUMAN	GPATCH4	GPTC4_HUMAN Isoform 3 of G patch domain-containing protein 4	4849	GPTC4_HUMAN	Q5T3I0-3	16	16	29	22	24	13	22	28	18	22	30	28	19	15	20	17	14	23	19	13	12	12	18	13	7	11	12	14	9	8	20	18	8	11	12	27	24	7	19	16	19	20	-0.321739	0.10805
sp|Q9Y365|PCTL_HUMAN	STARD10	PCTL_HUMAN PCTP-like protein	4850	PCTL_HUMAN	Q9Y365	9	6	2	6	5	10	8	12	10	9	12	3	3	5	9	3	6	6	3	1	4	1	2	2	3	5	2	4	2	0	0	2	2	2	5	3	4	2	2	0	4	1	1.97802	-0.595461
sp|Q96DG6|CMBL_HUMAN	CMBL	CMBL_HUMAN Carboxymethylenebutenolidase homolog	4851	CMBL_HUMAN	Q96DG6	13	12	15	16	14	7	12	15	13	5	10	4	8	17	8	14	19	10	10	10	10	7	7	7	10	6	6	7	3	2	10	20	10	7	13	4	8	5	12	18	8	10	-1.49598	-1.47119
sp|Q6NUJ1|SAPL1_HUMAN	PSAPL1	SAPL1_HUMAN Proactivator polypeptide-like 1	4852	SAPL1_HUMAN	Q6NUJ1	0	0	0	0	0	0	0	0	1	1	0	0	0	0	1	0	0	1	0	0	0	0	0	0	0	0	0	0	0	0	0	0	0	0	0	0	0	0	1	0	1	0	NA	NA
sp|Q32M88|ATHL1_HUMAN	ATHL1	ATHL1_HUMAN Acid trehalase-like protein 1	4853	ATHL1_HUMAN	Q32M88	0	0	0	0	0	2	0	0	0	0	2	1	0	0	0	0	1	1	0	0	0	2	1	0	1	0	0	0	0	0	0	0	0	1	1	0	0	0	0	0	0	0	NA	NA
sp|Q4G0W2|DUS28_HUMAN	DUSP28	DUS28_HUMAN Dual specificity phosphatase 28	4855	DUS28_HUMAN	Q4G0W2	0	0	0	0	0	0	0	0	0	0	0	0	0	0	0	0	0	0	1	0	0	0	0	0	0	0	0	0	0	0	0	0	0	1	0	0	0	0	1	0	0	1	NA	NA
sp|Q8NBP7|PCSK9_HUMAN	PCSK9	PCSK9_HUMAN Proprotein convertase subtilisin/kexin type 9	4861	PCSK9_HUMAN	Q8NBP7	1	2	0	0	0	3	0	0	1	0	2	1	0	1	0	2	2	2	1	2	2	0	0	0	7	4	0	0	0	0	5	2	0	2	0	6	1	2	0	1	2	0	-0.11735	0.234457
sp|Q9BWM7|SFXN3_HUMAN	SFXN3	SFXN3_HUMAN Sideroflexin-3	4862	SFXN3_HUMAN	Q9BWM7	19	18	17	17	18	18	24	25	18	11	12	15	12	11	13	8	11	11	13	11	11	8	10	9	13	8	10	12	11	8	13	22	10	12	8	12	16	7	12	16	11	30	-0.549779	1.33747
sp|Q9H9B4|SFXN1_HUMAN	SFXN1	SFXN1_HUMAN Sideroflexin-1	4862	SFXN1_HUMAN	Q9H9B4	17	24	21	23	23	17	27	21	22	19	15	12	21	18	16	14	13	16	12	13	13	15	13	14	15	13	11	16	20	9	19	19	16	13	16	11	15	8	14	13	18	22	-0.339073	0.441896
sp|Q96KG7|MEG10_HUMAN	MEGF10	MEG10_HUMAN Multiple epidermal growth factor-like domains protein 10	4865	MEG10_HUMAN	Q96KG7	0	0	0	0	0	0	0	0	0	0	0	0	0	0	0	0	0	0	8	0	0	0	0	3	0	0	0	0	0	0	0	1	0	0	0	0	0	0	0	12	0	0	NA	NA
sp|P28702-3|RXRB_HUMAN	RXRB	RXRB_HUMAN Isoform 2 of Retinoic acid receptor RXR-beta	4867	RXRB_HUMAN	P28702-3	4	3	6	12	13	8	5	12	0	7	5	10	9	8	12	8	5	6	8	6	3	7	4	6	6	4	2	2	8	3	5	9	9	5	5	4	7	2	10	11	6	12	0.34219	0.22249
sp|P48443|RXRG_HUMAN	RXRG	RXRG_HUMAN Retinoic acid receptor RXR-gamma	4867	RXRG_HUMAN	P48443	0	0	1	1	2	0	1	0	1	0	1	2	1	1	0	1	1	1	0	0	2	2	1	1	0	0	1	0	1	1	0	1	0	1	0	0	1	0	0	0	0	1	NA	NA
sp|P19793|RXRA_HUMAN	RXRA	RXRA_HUMAN Retinoic acid receptor RXR-alpha	4867	RXRA_HUMAN	P19793	1	1	3	4	3	2	4	3	0	1	3	4	1	2	1	1	1	2	5	2	2	2	2	6	1	1	1	0	0	0	1	1	1	2	1	2	3	0	2	2	2	1	-0.395939	0.0883638
sp|O96019|ACL6A_HUMAN	ACTL6A	ACL6A_HUMAN Actin-like protein 6A	4869	ACL6A_HUMAN	O96019	20	31	24	21	22	15	28	23	20	28	18	21	17	21	22	12	16	18	16	15	16	19	13	17	17	23	24	23	24	15	20	21	16	9	30	19	15	12	21	20	23	24	0.0705883	-0.516207
sp|O94805|ACL6B_HUMAN	ACTL6B	ACL6B_HUMAN Actin-like protein 6B	4869	ACL6B_HUMAN	O94805	0	0	0	0	0	0	0	0	0	0	0	0	0	0	0	2	2	0	0	0	0	0	0	0	3	0	0	0	0	0	0	0	0	1	0	1	0	0	4	1	0	0	NA	NA
sp|Q17R31-3|TATD3_HUMAN	TATDN3	TATD3_HUMAN Isoform 3 of Putative deoxyribonuclease TATDN3	4872	TATD3_HUMAN	Q17R31-3	1	2	1	3	3	2	0	3	0	3	3	2	0	2	0	1	2	1	5	6	5	6	1	9	7	6	7	4	5	3	0	2	5	5	9	3	3	3	3	4	0	5	-0.16744	0.561522
sp|P07949|RET_HUMAN	RET	RET_HUMAN Proto-oncogene tyrosine-protein kinase receptor Ret	4873	RET_HUMAN	P07949	0	0	0	0	0	0	0	1	0	0	0	1	0	0	0	0	1	0	0	0	0	0	0	0	0	0	4	0	2	0	1	0	0	0	0	0	0	0	0	0	0	4	NA	NA
tr|F5GXE4|F5GXE4_HUMAN	ATE1	F5GXE4_HUMAN Arginyl-tRNA--protein transferase 1	4874	F5GXE4_HUMAN	F5GXE4	1	2	2	4	2	3	0	3	1	2	1	1	0	0	1	0	0	0	3	0	0	0	0	1	0	0	0	0	1	0	1	4	1	1	0	1	2	0	1	3	2	0	-0.631006	0.372555
sp|O95260|ATE1_HUMAN	ATE1	ATE1_HUMAN Arginyl-tRNA--protein transferase 1	4874	ATE1_HUMAN	O95260	7	8	9	6	7	3	8	9	5	4	9	7	1	2	8	8	5	8	7	6	5	4	5	5	4	8	4	4	2	4	1	13	3	8	6	8	9	4	7	12	5	3	-0.129568	0.305573
sp|P10253|LYAG_HUMAN	GAA	LYAG_HUMAN Lysosomal alpha-glucosidase	4875	LYAG_HUMAN	P10253	31	32	20	24	31	30	33	41	31	30	38	37	24	21	18	12	19	31	28	22	24	28	23	35	24	33	20	30	17	37	32	26	21	34	25	28	25	23	17	20	31	33	0.95555	1.43447
sp|Q16585|SGCB_HUMAN	SGCB	SGCB_HUMAN Beta-sarcoglycan	4876	SGCB_HUMAN	Q16585	1	3	0	0	1	0	3	0	0	1	0	0	0	2	1	0	1	2	0	2	2	4	1	4	0	0	1	0	0	0	0	0	3	2	0	0	0	0	1	3	0	0	-0.645318	0.0189369
sp|Q16647|PTGIS_HUMAN	PTGIS	PTGIS_HUMAN Prostacyclin synthase	4877	PTGIS_HUMAN	Q16647	0	0	1	0	0	1	0	0	0	0	0	4	0	0	0	0	0	0	3	0	0	2	12	2	1	0	0	0	0	0	1	3	0	0	3	11	0	1	4	1	2	0	NA	NA
sp|O95471|CLD7_HUMAN	CLDN7	CLD7_HUMAN Claudin-7	4879	CLD7_HUMAN	O95471	1	0	1	2	2	2	1	3	0	1	4	2	6	1	2	2	4	3	1	0	2	2	0	1	2	1	2	1	1	1	1	1	0	0	0	1	3	0	0	0	4	0	1.60815	-0.94595
sp|Q93033|IGSF2_HUMAN	CD101	IGSF2_HUMAN Immunoglobulin superfamily member 2	4880	IGSF2_HUMAN	Q93033	0	0	0	0	0	0	0	0	0	0	0	0	0	0	0	0	0	0	0	0	0	6	0	0	0	0	0	0	0	0	1	0	0	0	0	0	0	0	0	0	0	0	NA	NA
sp|O15050|TRNK1_HUMAN	TRANK1	TRNK1_HUMAN TPR and ankyrin repeat-containing protein 1	4881	TRNK1_HUMAN	O15050	0	1	0	0	1	0	0	1	2	1	1	1	0	1	0	1	2	1	0	2	1	1	0	0	0	0	0	0	0	0	1	0	0	1	1	2	0	0	1	2	0	0	NA	NA
sp|Q9BWH6|RPAP1_HUMAN	RPAP1	RPAP1_HUMAN RNA polymerase II-associated protein 1	4882	RPAP1_HUMAN	Q9BWH6	16	9	7	13	8	9	7	13	3	4	10	10	1	6	6	5	1	5	11	4	5	9	4	10	6	3	1	0	2	2	1	14	4	8	6	4	8	2	11	11	7	3	-0.525066	0.600705
sp|P46777|RL5_HUMAN	RPL5	RL5_HUMAN 60S ribosomal protein L5	4883	RL5_HUMAN	P46777	57	76	82	66	78	43	50	65	51	71	45	68	47	30	51	42	55	43	28	28	29	34	35	47	32	24	21	19	28	22	34	62	20	34	30	31	31	27	63	60	42	37	0.198024	0.0296876
sp|Q9BQA1|MEP50_HUMAN	WDR77	MEP50_HUMAN Methylosome protein 50	4885	MEP50_HUMAN	Q9BQA1	10	11	9	8	11	5	9	14	5	4	6	9	6	7	12	7	10	11	11	10	8	10	9	11	8	10	12	10	11	10	16	13	7	11	12	11	7	9	11	9	6	20	0.0388363	0.037077
sp|Q495W5|FUT11_HUMAN	FUT11	FUT11_HUMAN Alpha-(1,3)-fucosyltransferase 11	4886	FUT11_HUMAN	Q495W5	2	4	2	2	1	3	2	4	1	1	1	0	1	2	0	2	2	2	9	6	5	4	0	7	7	5	2	2	2	4	7	3	4	6	3	1	0	3	3	5	0	8	-0.565041	0.343341
sp|O00170|AIP_HUMAN	AIP	AIP_HUMAN AH receptor-interacting protein	4887	AIP_HUMAN	O00170	14	22	29	19	26	12	24	33	18	19	17	23	15	16	15	15	19	25	12	16	16	14	14	21	17	18	24	23	22	14	30	22	21	16	19	17	16	15	16	12	13	32	0.914013	0.469663
sp|Q9UNT1-2|RBL2B_HUMAN	RABL2B	RBL2B_HUMAN Isoform 2 of Rab-like protein 2B	4888	RBL2B_HUMAN	Q9UNT1-2	2	3	1	5	1	0	1	4	2	1	1	0	0	1	1	2	0	3	4	4	3	1	3	6	3	1	3	2	2	2	1	0	3	5	3	1	1	1	2	3	0	1	0.569078	-0.770403
sp|P48681|NEST_HUMAN	NES	NEST_HUMAN Nestin	4889	NEST_HUMAN	P48681	68	109	128	23	71	21	134	108	75	73	39	46	70	56	64	19	59	83	109	72	78	66	71	128	42	64	99	71	19	94	127	147	74	46	106	61	45	27	27	90	108	120	-0.956332	2.17133
sp|Q9BPX6-3|MICU1_HUMAN	MICU1	MICU1_HUMAN Isoform 3 of Calcium uptake protein 1, mitochondrial	4891	MICU1_HUMAN	Q9BPX6-3	10	12	10	14	19	14	16	16	9	14	15	12	12	9	9	13	10	10	7	13	8	13	11	4	4	6	3	7	5	6	9	12	7	10	8	10	12	7	15	14	8	3	0.220196	-0.120923
sp|P41235-4|HNF4A_HUMAN	HNF4A	HNF4A_HUMAN Isoform HNF4-Alpha-4 of Hepatocyte nuclear factor 4-alpha	4892	HNF4A_HUMAN	P41235-4	0	6	1	5	5	8	0	1	0	1	0	0	0	0	5	2	0	0	1	1	1	0	0	0	0	0	0	0	0	0	0	2	0	2	0	0	2	0	2	0	0	0	NA	NA
sp|Q9H4Z2|ZN335_HUMAN	ZNF335	ZN335_HUMAN Zinc finger protein 335	4893	ZN335_HUMAN	Q9H4Z2	0	0	0	0	1	1	0	2	0	0	1	3	1	1	4	1	2	0	0	1	1	1	2	1	0	1	1	0	0	0	0	0	0	0	2	2	3	0	0	3	1	0	NA	NA
sp|Q6NZI2|PTRF_HUMAN	PTRF	PTRF_HUMAN Polymerase I and transcript release factor	4894	PTRF_HUMAN	Q6NZI2	30	72	37	20	28	31	43	39	30	22	31	37	44	52	32	21	56	41	20	23	21	24	27	26	29	27	18	21	22	20	50	30	18	25	30	43	34	25	28	27	43	35	-1.03268	-0.832743
sp|P55283|CADH4_HUMAN	CDH4	CADH4_HUMAN Cadherin-4	4895	CADH4_HUMAN	P55283	3	4	1	2	4	2	0	1	1	1	4	0	1	1	2	2	2	1	5	1	4	3	4	2	3	2	2	2	2	1	1	1	2	0	10	1	0	2	2	4	3	1	-1.50087	0.661997
sp|P19022|CADH2_HUMAN	CDH2	CADH2_HUMAN Cadherin-2	4895	CADH2_HUMAN	P19022	21	27	14	19	13	8	14	10	12	17	17	7	13	4	6	13	12	3	10	11	17	15	13	20	10	17	16	17	13	17	17	14	10	10	22	14	7	16	11	16	13	22	-0.881395	0.558029
sp|Q8NFJ5|RAI3_HUMAN	GPRC5A	RAI3_HUMAN Retinoic acid-induced protein 3	4896	RAI3_HUMAN	Q8NFJ5	6	13	7	14	9	11	18	16	16	6	10	17	10	8	8	6	5	10	6	6	5	5	11	3	10	4	4	4	11	10	5	14	3	7	5	9	15	6	6	6	6	6	0.465026	-0.796138
sp|P41743|KPCI_HUMAN	PRKCI	KPCI_HUMAN Protein kinase C iota type	4897	KPCI_HUMAN	P41743	15	10	9	9	12	8	14	14	9	11	8	8	5	9	8	4	0	6	5	8	6	5	10	10	8	5	8	7	7	8	4	7	7	13	11	4	6	6	5	5	4	6	0.391428	-0.0988358
sp|Q05513|KPCZ_HUMAN	PRKCZ	KPCZ_HUMAN Protein kinase C zeta type	4897	KPCZ_HUMAN	Q05513	1	2	1	5	1	1	2	1	0	1	3	5	3	2	4	5	1	0	0	3	1	3	2	1	1	0	0	1	0	0	0	1	0	3	1	2	1	0	2	4	1	0	0.663618	0.280768
sp|O95905-3|SGT1_HUMAN	ECD	SGT1_HUMAN Isoform 3 of Protein SGT1	4898	SGT1_HUMAN	O95905-3	6	6	10	7	4	3	1	6	1	2	6	4	0	4	4	5	3	1	9	10	3	3	3	5	3	4	3	3	3	2	1	4	5	5	4	1	4	3	5	3	2	2	0.0990276	-0.133696
sp|P52848|NDST1_HUMAN	NDST1	NDST1_HUMAN Bifunctional heparan sulfate N-deacetylase/N-sulfotransferase 1	4899	NDST1_HUMAN	P52848	9	1	2	5	5	1	2	5	0	10	2	4	2	0	0	1	6	0	1	0	1	2	2	4	3	0	0	0	0	1	0	4	0	5	0	3	4	1	2	3	2	0	-0.162075	-0.101566
sp|P52849|NDST2_HUMAN	NDST2	NDST2_HUMAN Bifunctional heparan sulfate N-deacetylase/N-sulfotransferase 2	4899	NDST2_HUMAN	P52849	0	0	0	0	0	0	0	1	0	0	0	0	0	0	0	0	0	1	0	0	1	1	0	0	0	0	0	0	0	0	0	0	0	1	0	0	1	0	0	0	0	0	NA	NA
sp|Q05048|CSTF1_HUMAN	CSTF1	CSTF1_HUMAN Cleavage stimulation factor subunit 1	4900	CSTF1_HUMAN	Q05048	15	21	16	19	19	12	23	27	9	24	21	23	37	26	22	14	20	19	11	16	13	14	11	17	13	13	11	9	18	12	28	17	15	15	19	21	29	13	16	16	22	26	-0.00151289	-0.115786
sp|O75083|WDR1_HUMAN	WDR1	WDR1_HUMAN WD repeat-containing protein 1	4901	WDR1_HUMAN	O75083	66	75	61	74	49	55	80	76	50	64	46	43	47	56	53	55	49	54	33	42	33	42	39	48	35	32	28	31	26	43	60	64	36	41	53	29	35	22	48	45	48	65	-0.159378	-0.106133
sp|Q9NVX2|NLE1_HUMAN	NLE1	NLE1_HUMAN Notchless protein homolog 1	4902	NLE1_HUMAN	Q9NVX2	17	12	14	16	9	8	14	9	7	9	4	11	14	12	9	6	8	9	9	9	6	8	10	7	9	6	7	6	7	8	11	11	6	10	6	7	6	4	10	13	13	7	-0.460519	-0.295955
sp|Q8N9V3|WSDU1_HUMAN	WDSUB1	WSDU1_HUMAN WD repeat, SAM and U-box domain-containing protein 1	4903	WSDU1_HUMAN	Q8N9V3	8	5	2	3	4	1	4	9	1	8	5	2	3	5	2	7	4	1	2	1	4	4	1	8	5	2	5	2	5	3	0	2	0	1	7	0	3	2	8	7	2	4	-0.158519	-0.0369659
sp|P55199|ELL_HUMAN	ELL	ELL_HUMAN RNA polymerase II elongation factor ELL	4904	ELL_HUMAN	P55199	4	6	1	8	5	2	8	7	5	4	9	13	4	6	6	4	11	4	10	8	6	7	6	11	11	3	5	2	6	1	12	3	10	8	4	9	14	2	17	17	7	13	0.0264062	-0.258905
sp|Q14728|MFS10_HUMAN	MFSD10	MFS10_HUMAN Major facilitator superfamily domain-containing protein 10	4905	MFS10_HUMAN	Q14728	5	6	3	5	3	7	6	7	4	10	8	10	4	4	3	2	3	3	5	2	3	3	1	4	4	3	3	4	3	2	5	4	2	1	0	4	10	4	3	3	3	3	0.286368	0.102655
sp|O60635|TSN1_HUMAN	TSPAN1	TSN1_HUMAN Tetraspanin-1	4906	TSN1_HUMAN	O60635	1	1	0	0	1	3	4	3	0	0	0	0	0	2	0	0	0	0	0	1	2	1	1	0	1	1	1	1	1	1	2	0	1	1	1	0	0	2	1	1	1	0	1.28329	-0.447808
sp|Q9P215|POGK_HUMAN	POGK	POGK_HUMAN Pogo transposable element with KRAB domain	4907	POGK_HUMAN	Q9P215	4	4	6	3	7	6	6	6	6	6	8	8	4	4	7	11	5	6	5	4	6	2	0	4	3	2	1	1	1	1	4	5	2	4	4	2	4	1	8	10	7	3	0.131635	0.163222
sp|A1A4S6|RHG10_HUMAN	ARHGAP10	RHG10_HUMAN Rho GTPase-activating protein 10	4908	RHG10_HUMAN	A1A4S6	11	9	3	6	8	3	8	4	1	4	3	5	4	6	11	4	1	3	7	6	6	7	5	4	6	3	1	0	3	5	4	4	3	13	2	3	1	4	12	9	4	6	-0.366869	-0.554844
sp|A6NI28|RHG42_HUMAN	ARHGAP42	RHG42_HUMAN Rho GTPase-activating protein 42	4908	RHG42_HUMAN	A6NI28	2	4	3	3	2	0	1	1	1	1	5	3	2	2	0	0	0	0	1	2	1	4	1	1	1	0	1	0	1	1	0	3	2	3	2	1	0	1	3	8	0	2	-0.372429	0.307461
sp|Q9UNA1|RHG26_HUMAN	ARHGAP26	RHG26_HUMAN Rho GTPase-activating protein 26	4908	RHG26_HUMAN	Q9UNA1	2	8	2	4	4	4	1	13	0	4	7	10	1	1	1	8	3	4	7	2	3	4	2	8	3	1	0	0	0	2	1	3	2	3	1	1	4	0	5	9	1	0	0.644338	-0.283232
sp|Q96P31|FCRL3_HUMAN	FCRL3	FCRL3_HUMAN Fc receptor-like protein 3	4910	FCRL3_HUMAN	Q96P31	0	0	0	0	0	0	0	0	0	0	0	0	0	0	0	0	0	0	0	0	0	0	6	0	0	0	0	0	1	0	0	0	0	0	0	0	0	0	0	0	0	0	NA	NA
sp|Q9BRS8|LARP6_HUMAN	LARP6	LARP6_HUMAN La-related protein 6	4911	LARP6_HUMAN	Q9BRS8	2	1	0	2	1	0	0	0	1	0	2	1	0	1	1	2	0	0	3	0	0	0	1	1	0	0	1	0	0	0	3	0	0	2	1	3	1	2	2	1	2	0	0.0511711	-0.135552
sp|Q9HCU5|PREB_HUMAN	PREB	PREB_HUMAN Prolactin regulatory element-binding protein	4912	PREB_HUMAN	Q9HCU5	14	9	10	16	13	10	16	14	19	12	12	13	16	11	9	13	13	9	8	7	6	9	8	9	7	6	5	5	5	7	14	10	4	8	8	12	11	6	12	11	10	14	0.510185	0.286301
sp|Q92664|TF3A_HUMAN	GTF3A	TF3A_HUMAN Transcription factor IIIA	4913	TF3A_HUMAN	Q92664	1	1	1	3	2	0	0	0	0	0	0	2	0	1	0	2	0	0	1	0	0	1	2	1	7	1	1	2	0	0	1	0	2	1	2	1	1	1	5	5	0	2	-0.144095	0.154341
sp|P16930|FAAA_HUMAN	FAH	FAAA_HUMAN Fumarylacetoacetase	4914	FAAA_HUMAN	P16930	14	19	20	26	17	9	21	26	11	18	7	7	3	6	9	7	12	8	16	17	17	16	13	22	9	15	12	16	14	7	30	17	10	16	19	6	8	12	11	20	12	25	-0.333841	-0.145799
sp|P50990|TCPQ_HUMAN	CCT8	TCPQ_HUMAN T-complex protein 1 subunit theta	4915	TCPQ_HUMAN	P50990	138	136	167	128	114	74	127	123	83	142	96	85	89	87	101	90	89	88	65	52	53	55	55	60	50	39	48	51	54	51	89	95	44	77	48	69	73	49	81	82	82	86	0.139758	-0.476934
sp|Q9UDY8|MALT1_HUMAN	MALT1	MALT1_HUMAN Mucosa-associated lymphoid tissue lymphoma translocation protein 1	4916	MALT1_HUMAN	Q9UDY8	8	7	15	9	1	8	3	5	4	5	7	5	2	1	9	5	2	3	14	10	5	6	7	11	9	2	10	6	7	4	8	12	5	9	10	4	6	5	7	7	8	4	-0.0881803	-0.323731
sp|Q8IY92|SLX4_HUMAN	SLX4	SLX4_HUMAN Structure-specific endonuclease subunit SLX4	4916	SLX4_HUMAN	Q8IY92	0	2	1	1	3	0	0	2	1	0	2	4	4	2	3	2	3	2	6	6	4	3	6	6	8	2	7	4	7	4	2	1	3	3	5	2	3	4	7	5	3	7	NA	NA
sp|P07585|PGS2_HUMAN	DCN	PGS2_HUMAN Decorin	4917	PGS2_HUMAN	P07585	0	0	0	0	3	0	1	0	1	0	2	0	0	0	3	0	1	0	0	3	0	0	0	1	1	0	0	0	0	0	0	0	0	0	0	0	0	3	6	0	0	0	NA	NA
sp|P21810|PGS1_HUMAN	BGN	PGS1_HUMAN Biglycan	4917	PGS1_HUMAN	P21810	1	0	0	7	2	0	0	0	0	1	1	0	0	0	8	5	1	1	3	1	0	1	1	0	10	0	3	6	1	0	1	0	4	0	3	1	5	9	9	4	1	1	-0.367895	-0.197129
sp|Q15477|SKIV2_HUMAN	SKIV2L	SKIV2_HUMAN Helicase SKI2W	4918	SKIV2_HUMAN	Q15477	23	29	25	39	23	12	29	30	19	20	17	19	13	5	27	14	14	8	16	23	20	27	21	18	14	10	10	6	11	12	15	34	13	23	23	13	15	7	24	22	15	12	-0.08239	0.67794
sp|P13073|COX41_HUMAN	COX4I1	COX41_HUMAN Cytochrome c oxidase subunit 4 isoform 1, mitochondrial	4921	COX41_HUMAN	P13073	23	22	27	24	19	23	20	29	15	23	31	35	37	29	17	25	26	32	13	10	12	14	18	11	8	12	12	11	13	10	20	26	12	18	16	16	21	11	19	18	26	19	0.196322	0.0547017
sp|P50748|KNTC1_HUMAN	KNTC1	KNTC1_HUMAN Kinetochore-associated protein 1	4922	KNTC1_HUMAN	P50748	30	22	17	34	24	18	27	32	5	20	23	16	8	5	21	29	18	13	23	34	22	17	14	20	13	6	5	3	6	7	18	29	21	27	18	16	15	9	33	32	18	12	-0.667409	-0.0486411
sp|Q4G176|ACSF3_HUMAN	ACSF3	ACSF3_HUMAN Acyl-CoA synthetase family member 3, mitochondrial	4922	ACSF3_HUMAN	Q4G176	6	11	8	23	16	9	14	16	7	12	15	14	7	10	9	11	10	5	9	12	14	18	16	12	14	14	8	9	7	9	11	14	10	10	12	10	15	6	16	9	9	11	0.168956	0.825591
sp|Q9NVF7|FBX28_HUMAN	FBXO28	FBX28_HUMAN F-box only protein 28	4923	FBX28_HUMAN	Q9NVF7	1	1	3	4	5	4	3	3	4	1	3	9	5	4	3	1	6	4	3	4	5	4	5	2	2	1	0	0	2	1	5	6	3	6	6	4	4	0	5	7	1	4	0.460412	-0.370812
sp|Q8N3R9|MPP5_HUMAN	MPP5	MPP5_HUMAN MAGUK p55 subfamily member 5	4925	MPP5_HUMAN	Q8N3R9	16	16	14	16	12	10	22	21	22	14	19	21	16	17	16	17	23	13	15	18	11	13	14	16	19	24	8	14	13	11	26	15	9	21	7	12	17	10	18	19	22	29	0.167321	0.0479912
sp|Q9UNE7|CHIP_HUMAN	STUB1	CHIP_HUMAN E3 ubiquitin-protein ligase CHIP	4926	CHIP_HUMAN	Q9UNE7	33	30	25	29	34	24	39	38	21	18	26	24	14	22	24	17	16	28	30	18	25	15	14	25	19	21	24	18	22	15	39	28	25	23	22	19	14	19	23	15	25	49	-0.301275	0.0938229
sp|Q9BXS5|AP1M1_HUMAN	AP1M1	AP1M1_HUMAN AP-1 complex subunit mu-1	4927	AP1M1_HUMAN	Q9BXS5	11	22	17	18	14	14	23	12	17	18	10	9	9	5	8	7	9	6	12	14	12	16	18	6	8	8	7	7	7	11	19	22	13	10	19	12	12	12	14	10	10	12	-0.681693	0.222638
sp|Q9Y6Q5-2|AP1M2_HUMAN	AP1M2	AP1M2_HUMAN Isoform 2 of AP-1 complex subunit mu-2	4927	AP1M2_HUMAN	Q9Y6Q5-2	14	1	8	18	7	16	13	22	18	17	12	16	15	11	18	9	9	15	9	6	6	8	8	6	7	6	7	3	7	8	6	4	5	10	6	5	9	6	12	7	11	7	1.68054	-0.41474
sp|O75312|ZPR1_HUMAN	ZNF259	ZPR1_HUMAN Zinc finger protein ZPR1	4928	ZPR1_HUMAN	O75312	14	15	19	25	17	21	20	24	11	21	12	11	9	12	10	13	7	11	24	18	17	22	17	22	21	26	27	18	18	19	30	14	19	10	20	9	10	17	23	16	10	33	0.45651	-0.329008
sp|Q8IUF8|MINA_HUMAN	MINA	MINA_HUMAN Bifunctional lysine-specific demethylase and histidyl-hydroxylase MINA	4929	MINA_HUMAN	Q8IUF8	11	10	11	18	16	10	7	16	8	14	22	13	14	13	18	11	7	9	10	10	8	15	13	6	8	6	10	6	8	10	16	11	8	10	13	10	7	9	18	17	12	14	-0.0723854	-0.766569
sp|Q96CP6|GRM1A_HUMAN	GRAMD1A	GRM1A_HUMAN GRAM domain-containing protein 1A	4930	GRM1A_HUMAN	Q96CP6	3	8	1	1	3	3	1	2	5	3	7	6	3	0	3	3	7	0	1	4	1	10	3	3	2	2	3	1	1	0	1	7	4	9	5	3	5	0	3	4	4	0	0.151162	0.208993
sp|Q3KR37|GRM1B_HUMAN	GRAMD1B	GRM1B_HUMAN GRAM domain-containing protein 1B	4930	GRM1B_HUMAN	Q3KR37	5	2	2	1	0	0	0	4	0	0	5	3	1	16	0	4	1	1	0	5	0	3	0	12	1	0	0	0	0	0	1	1	0	1	0	1	2	0	1	1	7	0	-0.327793	0.487642
sp|Q15397|K0020_HUMAN	KIAA0020	K0020_HUMAN Pumilio domain-containing protein KIAA0020	4930	K0020_HUMAN	Q15397	18	25	23	33	25	23	23	19	20	41	23	28	24	12	21	13	20	11	23	17	14	20	16	13	9	10	12	12	13	11	20	29	16	21	21	18	20	10	19	21	21	19	-0.339164	0.12316
sp|Q8IYS0|GRM1C_HUMAN	GRAMD1C	GRM1C_HUMAN GRAM domain-containing protein 1C	4930	GRM1C_HUMAN	Q8IYS0	3	1	3	3	3	2	2	4	2	2	2	5	3	1	1	3	3	3	1	2	0	0	0	1	2	1	1	1	1	1	2	2	0	0	0	2	4	0	1	3	1	2	-0.302696	0.138397
sp|Q9UHF1|EGFL7_HUMAN	EGFL7	EGFL7_HUMAN Epidermal growth factor-like protein 7	4931	EGFL7_HUMAN	Q9UHF1	1	0	0	2	2	1	2	1	2	0	1	1	0	0	0	0	1	0	4	4	1	4	3	6	3	4	2	4	2	2	0	1	2	0	1	1	3	2	0	1	0	4	-0.668011	-0.348968
sp|Q9H7F0|AT133_HUMAN	ATP13A3	AT133_HUMAN Probable cation-transporting ATPase 13A3	4932	AT133_HUMAN	Q9H7F0	13	9	7	6	12	8	7	10	0	7	7	7	7	2	4	2	9	4	4	9	9	4	7	1	4	4	2	2	3	10	5	9	3	18	10	3	4	2	8	12	8	4	-0.490551	-0.52218
tr|H7C1U7|H7C1U7_HUMAN	ATP13A3	H7C1U7_HUMAN Probable cation-transporting ATPase 13A3 (Fragment)	4932	H7C1U7_HUMAN	H7C1U7	1	0	0	0	0	1	0	1	0	0	1	0	0	0	1	0	0	0	0	0	0	0	0	1	0	0	0	0	0	0	1	0	0	0	0	1	0	0	0	0	1	0	-1.01909	-0.419987
sp|Q8NFY4|SEM6D_HUMAN	SEMA6D	SEM6D_HUMAN Semaphorin-6D	4933	SEM6D_HUMAN	Q8NFY4	0	0	1	0	0	0	0	0	0	0	1	0	0	0	0	0	1	0	0	0	0	0	0	0	0	0	0	0	0	0	0	0	0	0	1	0	0	0	1	0	0	0	NA	NA
sp|P18846|ATF1_HUMAN	ATF1	ATF1_HUMAN Cyclic AMP-dependent transcription factor ATF-1	4934	ATF1_HUMAN	P18846	0	3	1	1	1	4	2	3	2	2	2	0	4	4	2	2	5	5	3	3	1	2	1	3	2	4	6	2	3	2	4	3	1	0	2	2	1	1	2	1	2	4	NA	NA
sp|P16220|CREB1_HUMAN	CREB1	CREB1_HUMAN Cyclic AMP-responsive element-binding protein 1	4934	CREB1_HUMAN	P16220	7	9	5	13	6	10	17	6	8	9	5	4	6	4	5	10	7	5	2	5	6	8	4	6	4	4	2	3	3	1	9	10	7	2	10	6	4	4	1	6	6	11	-0.117412	-0.187265
sp|Q9BSH5|HDHD3_HUMAN	HDHD3	HDHD3_HUMAN Haloacid dehalogenase-like hydrolase domain-containing protein 3	4935	HDHD3_HUMAN	Q9BSH5	11	11	10	19	17	11	9	17	12	13	12	5	6	5	5	6	3	12	5	11	9	10	9	11	6	11	10	11	6	11	9	9	8	17	11	3	6	5	8	7	8	9	0.345602	0.349245
sp|P35680|HNF1B_HUMAN	HNF1B	HNF1B_HUMAN Hepatocyte nuclear factor 1-beta	4936	HNF1B_HUMAN	P35680	0	0	0	0	1	0	0	0	0	0	0	0	0	0	1	0	0	0	2	0	0	0	3	1	1	0	0	0	0	0	0	0	0	1	1	0	0	0	0	9	0	0	NA	NA
sp|P20823|HNF1A_HUMAN	HNF1A	HNF1A_HUMAN Hepatocyte nuclear factor 1-alpha	4936	HNF1A_HUMAN	P20823	0	2	1	3	3	1	0	1	0	0	2	1	0	0	0	2	0	0	1	4	6	1	0	1	2	0	1	4	1	0	0	1	1	0	2	2	0	1	0	1	0	1	NA	NA
sp|Q6NT76-5|HMBX1_HUMAN	HMBOX1	HMBX1_HUMAN Isoform 5 of Homeobox-containing protein 1	4936	HMBX1_HUMAN	Q6NT76-5	1	3	0	1	2	1	0	0	1	0	2	0	0	0	2	3	2	1	4	3	0	0	1	2	2	2	2	1	4	2	1	0	2	0	4	1	1	2	2	8	4	3	-0.187778	0.49779
sp|P19823|ITIH2_HUMAN	ITIH2	ITIH2_HUMAN Inter-alpha-trypsin inhibitor heavy chain H2	4937	ITIH2_HUMAN	P19823	2	14	5	10	14	1	3	1	0	0	8	4	1	1	0	4	0	0	1	3	3	5	3	3	4	0	0	2	2	5	2	3	2	6	4	1	4	3	4	1	1	2	-0.894324	0.103038
sp|P18077|RL35A_HUMAN	RPL35A	RL35A_HUMAN 60S ribosomal protein L35a	4938	RL35A_HUMAN	P18077	20	33	35	30	39	26	23	28	19	33	32	33	26	23	30	25	21	27	12	9	10	19	14	11	14	7	10	12	15	8	19	24	9	13	16	26	26	11	12	15	30	19	0.127775	0.0901852
sp|Q9HAD4|WDR41_HUMAN	WDR41	WDR41_HUMAN WD repeat-containing protein 41	4939	WDR41_HUMAN	Q9HAD4	7	4	4	3	1	2	5	5	1	3	3	4	2	6	5	4	2	3	4	4	5	4	5	5	3	4	5	2	1	2	5	2	4	4	3	6	2	2	6	5	0	2	0.156021	0.0742476
sp|Q6NW40|RGMB_HUMAN	RGMB	RGMB_HUMAN RGM domain family member B	4940	RGMB_HUMAN	Q6NW40	0	1	1	0	0	0	0	2	0	0	1	0	1	1	1	0	1	0	0	0	0	0	0	1	0	0	0	0	0	0	0	1	0	1	1	1	0	0	0	2	1	0	NA	NA
sp|O76061|STC2_HUMAN	STC2	STC2_HUMAN Stanniocalcin-2	4941	STC2_HUMAN	O76061	1	1	1	1	2	2	1	7	0	2	3	1	3	2	2	3	2	1	1	3	3	3	2	2	3	4	2	3	1	6	8	1	3	4	3	2	2	3	2	1	1	3	0.574457	-1.31356
sp|P61244|MAX_HUMAN	MAX	MAX_HUMAN Protein max	4944	MAX_HUMAN	P61244	2	3	4	7	8	4	5	9	4	3	6	7	6	6	5	9	6	7	6	4	3	7	6	5	5	4	6	3	6	2	10	5	6	6	7	5	7	4	2	8	8	14	-0.15007	0.0186368
sp|Q99447-3|PCY2_HUMAN	PCYT2	PCY2_HUMAN Isoform 3 of Ethanolamine-phosphate cytidylyltransferase	4946	PCY2_HUMAN	Q99447-3	18	17	14	15	13	18	17	22	10	13	16	16	9	10	14	17	14	11	12	12	11	10	11	18	12	13	12	10	11	9	17	17	15	17	15	9	13	10	14	9	8	23	0.270019	0.863621
sp|Q9UBK9|UXT_HUMAN	UXT	UXT_HUMAN Protein UXT	4948	UXT_HUMAN	Q9UBK9	3	3	6	4	6	2	3	5	0	2	1	2	3	2	2	2	0	2	6	2	2	2	2	1	3	2	4	1	4	2	2	1	1	1	3	3	0	2	1	2	2	2	0.366954	-0.363144
sp|Q712K3|UB2R2_HUMAN	UBE2R2	UB2R2_HUMAN Ubiquitin-conjugating enzyme E2 R2	4949	UB2R2_HUMAN	Q712K3	9	7	8	4	4	5	10	8	5	5	6	2	3	5	6	2	4	4	5	6	5	3	4	5	5	4	5	4	3	3	7	4	6	5	6	4	5	5	7	4	4	8	-0.343493	-0.157348
sp|P49427|UB2R1_HUMAN	CDC34	UB2R1_HUMAN Ubiquitin-conjugating enzyme E2 R1	4949	UB2R1_HUMAN	P49427	4	2	4	3	2	3	5	6	3	0	2	0	2	2	2	4	3	4	5	6	5	4	4	1	2	1	2	1	1	2	5	3	4	5	5	2	2	4	6	4	5	4	-0.102516	-0.057904
sp|P30520|PURA2_HUMAN	ADSS	PURA2_HUMAN Adenylosuccinate synthetase isozyme 2	4951	PURA2_HUMAN	P30520	18	29	25	24	23	21	27	28	13	15	15	12	13	18	16	8	12	14	13	19	16	11	9	20	10	11	14	11	15	7	27	26	10	15	14	10	10	9	16	20	13	27	0.678157	0.323653
sp|Q8N142|PURA1_HUMAN	ADSSL1	PURA1_HUMAN Adenylosuccinate synthetase isozyme 1	4951	PURA1_HUMAN	Q8N142	6	7	3	3	2	3	3	5	4	1	3	2	3	5	6	4	4	5	3	4	4	5	2	3	2	1	1	0	1	2	6	4	3	3	6	3	1	2	5	4	5	6	0.658951	0.243198
sp|Q6IQ16|SPOPL_HUMAN	SPOPL	SPOPL_HUMAN Speckle-type POZ protein-like	4952	SPOPL_HUMAN	Q6IQ16	0	1	1	0	0	0	0	0	0	2	0	0	0	0	1	0	0	0	1	0	0	0	0	0	1	0	0	0	1	0	0	0	1	1	0	0	0	0	0	0	0	0	NA	NA
sp|O43791|SPOP_HUMAN	SPOP	SPOP_HUMAN Speckle-type POZ protein	4952	SPOP_HUMAN	O43791	0	1	0	2	2	1	3	4	0	0	0	1	0	0	3	0	0	0	2	1	1	0	2	1	0	2	1	1	1	2	1	2	1	2	1	1	0	1	2	2	3	1	NA	NA
sp|Q96JC1|VPS39_HUMAN	VPS39	VPS39_HUMAN Vam6/Vps39-like protein	4953	VPS39_HUMAN	Q96JC1	16	9	15	14	11	7	17	15	7	18	13	11	7	7	8	4	6	10	12	11	10	12	10	7	7	5	3	1	6	10	8	15	9	21	12	11	10	0	14	12	10	2	-0.306747	-0.0210392
tr|E5RHU8|E5RHU8_HUMAN	LEPROTL1	E5RHU8_HUMAN Leptin receptor overlapping transcript-like 1 (Fragment)	4955	E5RHU8_HUMAN	E5RHU8	1	1	0	2	1	0	0	0	0	0	0	2	1	0	1	0	0	0	1	1	1	0	0	1	1	0	1	0	1	0	0	1	0	1	0	0	0	0	0	0	1	0	-0.510419	1.23429
sp|Q9HCK1|ZDBF2_HUMAN	ZDBF2	ZDBF2_HUMAN DBF4-type zinc finger-containing protein 2	4956	ZDBF2_HUMAN	Q9HCK1	0	1	0	2	2	0	0	2	0	0	3	1	5	5	1	0	1	0	1	0	0	2	4	1	4	2	0	0	1	0	1	1	0	7	4	0	4	2	0	4	6	2	NA	NA
sp|Q9UKX5-2|ITA11_HUMAN	ITGA11	ITA11_HUMAN Isoform 2 of Integrin alpha-11	4957	ITA11_HUMAN	Q9UKX5-2	4	1	0	0	0	0	0	1	0	0	0	0	0	0	10	0	4	0	1	0	11	18	1	1	0	0	2	0	0	1	0	0	4	10	0	1	1	6	3	0	3	0	-0.249992	-0.345337
sp|Q9BYG4|PAR6G_HUMAN	PARD6G	PAR6G_HUMAN Partitioning defective 6 homolog gamma	4958	PAR6G_HUMAN	Q9BYG4	2	1	2	4	4	0	1	2	2	2	1	2	0	3	1	3	3	4	3	3	3	2	5	3	2	3	2	2	1	1	4	2	3	4	3	4	1	1	3	4	1	3	-0.362352	-0.584641
sp|Q9NPB6|PAR6A_HUMAN	PARD6A	PAR6A_HUMAN Partitioning defective 6 homolog alpha	4958	PAR6A_HUMAN	Q9NPB6	0	0	0	0	0	0	0	0	0	0	1	1	0	0	0	0	0	0	0	0	0	0	0	1	0	0	0	0	0	1	1	0	1	0	0	0	0	1	2	0	1	0	NA	NA
sp|Q9BYG5|PAR6B_HUMAN	PARD6B	PAR6B_HUMAN Partitioning defective 6 homolog beta	4958	PAR6B_HUMAN	Q9BYG5	6	7	6	12	6	0	4	8	3	7	6	7	5	10	6	4	0	5	3	3	4	3	6	5	5	4	2	2	4	3	8	4	5	7	9	5	5	2	5	8	4	8	-0.415321	-0.706185
sp|P06340|DOA_HUMAN	HLA-DOA	DOA_HUMAN HLA class II histocompatibility antigen, DO alpha chain	4959	DOA_HUMAN	P06340	0	0	0	0	0	0	0	0	0	0	0	2	0	0	0	0	0	0	0	1	0	0	0	0	0	0	0	0	1	0	0	0	0	0	0	0	0	0	2	0	0	0	NA	NA
sp|Q9UKI2|BORG2_HUMAN	CDC42EP3	BORG2_HUMAN Cdc42 effector protein 3	4961	BORG2_HUMAN	Q9UKI2	0	8	3	4	0	1	7	4	2	1	0	2	5	1	1	3	3	0	6	1	2	3	1	6	3	3	4	4	0	2	3	4	2	4	1	1	1	3	3	1	1	3	NA	NA
sp|Q9Y6X4|F169A_HUMAN	FAM169A	F169A_HUMAN Soluble lamin-associated protein of 75 kDa	4962	F169A_HUMAN	Q9Y6X4	12	7	13	11	11	11	5	13	6	8	12	17	7	11	7	7	4	8	5	20	6	15	5	10	11	13	5	9	10	13	11	5	9	4	17	14	6	9	9	9	11	15	-0.0607995	0.214751
sp|P62266|RS23_HUMAN	RPS23	RS23_HUMAN 40S ribosomal protein S23	4963	RS23_HUMAN	P62266	14	20	22	19	17	13	16	16	14	17	6	10	6	6	9	7	10	8	10	6	5	5	8	5	4	7	6	4	4	3	14	14	6	11	10	7	6	5	6	11	10	12	0.222549	0.303879
sp|Q96AJ9|VTI1A_HUMAN	VTI1A	VTI1A_HUMAN Vesicle transport through interaction with t-SNAREs homolog 1A	4964	VTI1A_HUMAN	Q96AJ9	8	2	4	7	4	5	2	7	1	5	9	12	8	7	7	5	3	6	8	5	5	5	3	6	5	5	4	2	3	3	5	4	5	3	5	5	9	3	6	4	6	5	-0.216571	-0.0435318
sp|Q6UVK1|CSPG4_HUMAN	CSPG4	CSPG4_HUMAN Chondroitin sulfate proteoglycan 4	4965	CSPG4_HUMAN	Q6UVK1	75	76	63	30	44	40	90	9	5	33	22	22	21	12	33	11	43	40	41	32	41	34	34	30	27	30	25	9	12	21	66	73	17	19	42	28	17	31	23	37	39	73	-0.860807	2.21466
sp|A8MQ03|CI169_HUMAN	C9orf169	CI169_HUMAN UPF0574 protein C9orf169	4967	CI169_HUMAN	A8MQ03	0	0	0	0	0	0	0	0	0	0	0	0	0	1	0	0	0	0	0	0	0	0	0	0	0	0	0	0	0	0	0	0	0	0	0	0	0	0	0	1	0	0	NA	NA
sp|Q96JK9|MAML3_HUMAN	MAML3	MAML3_HUMAN Mastermind-like protein 3	4968	MAML3_HUMAN	Q96JK9	1	0	0	1	1	0	1	0	1	0	0	0	0	0	0	1	0	0	0	1	3	1	0	2	2	1	2	1	0	2	0	0	1	0	0	1	0	0	0	0	0	0	-0.496482	-0.739441
sp|P98175|RBM10_HUMAN	RBM10	RBM10_HUMAN RNA-binding protein 10	4969	RBM10_HUMAN	P98175	27	28	27	36	36	24	41	40	18	40	39	46	41	44	29	34	37	30	28	25	28	26	29	27	27	32	33	29	22	16	43	35	33	30	29	40	40	15	35	28	39	46	-0.0468632	-0.112375
sp|P78332|RBM6_HUMAN	RBM6	RBM6_HUMAN RNA-binding protein 6	4969	RBM6_HUMAN	P78332	12	12	16	21	24	17	25	32	9	20	29	39	32	36	31	32	26	14	27	21	15	32	18	32	25	33	26	28	25	20	44	18	23	26	25	35	29	17	23	27	34	37	0.0141563	-0.410935
sp|P52756|RBM5_HUMAN	RBM5	RBM5_HUMAN RNA-binding protein 5	4969	RBM5_HUMAN	P52756	15	8	14	18	13	13	22	16	17	13	16	19	19	23	15	19	14	15	13	11	11	12	9	11	14	11	10	10	11	9	25	14	11	7	13	15	13	11	15	12	16	25	-0.0922725	-0.428055
sp|P62253|UB2G1_HUMAN	UBE2G1	UB2G1_HUMAN Ubiquitin-conjugating enzyme E2 G1	4970	UB2G1_HUMAN	P62253	5	5	3	8	5	3	5	1	3	2	4	4	3	5	6	5	6	5	6	4	4	3	5	6	6	4	8	5	10	4	8	5	3	4	5	4	3	3	3	7	3	8	-0.151087	0.124071
sp|O60336|MABP1_HUMAN	MAPKBP1	MABP1_HUMAN Mitogen-activated protein kinase-binding protein 1	4971	MABP1_HUMAN	O60336	1	0	0	0	0	0	1	1	0	0	0	0	0	0	0	0	0	0	0	2	1	0	2	1	3	0	2	0	0	0	1	0	2	1	4	4	1	1	4	2	0	1	-0.763178	1.20786
tr|G3V145|G3V145_HUMAN	SDR16C5	G3V145_HUMAN Epidermal retinol dehydrogenase 2	4973	G3V145_HUMAN	G3V145	0	0	0	0	3	0	1	3	7	7	3	1	3	1	10	2	4	3	0	1	0	0	0	2	1	1	0	1	0	0	0	0	0	1	0	1	1	0	0	1	2	1	NA	NA
sp|Q8N9B5|JMY_HUMAN	JMY	JMY_HUMAN Junction-mediating and -regulatory protein	4975	JMY_HUMAN	Q8N9B5	3	0	0	3	1	4	0	2	0	0	6	6	3	4	5	11	5	4	7	3	1	4	1	2	2	3	0	2	1	1	2	2	1	3	2	10	5	0	10	11	4	1	0.944757	0.22736
sp|Q99848|EBP2_HUMAN	EBNA1BP2	EBP2_HUMAN Probable rRNA-processing protein EBP2	4976	EBP2_HUMAN	Q99848	22	25	41	31	35	25	30	42	33	33	30	36	33	29	22	17	20	30	13	15	15	19	13	13	13	12	11	9	12	12	27	33	13	9	13	27	24	12	20	22	23	20	0.269478	-0.15428
sp|Q9Y3E7|CHMP3_HUMAN	CHMP3	CHMP3_HUMAN Charged multivesicular body protein 3	4977	CHMP3_HUMAN	Q9Y3E7	6	12	4	10	6	1	9	8	4	9	6	9	5	7	6	9	4	5	5	4	3	2	3	6	5	1	3	1	2	2	4	4	2	4	2	6	6	3	2	3	4	3	0.635345	-0.172978
sp|Q9H5J0|ZBTB3_HUMAN	ZBTB3	ZBTB3_HUMAN Zinc finger and BTB domain-containing protein 3	4978	ZBTB3_HUMAN	Q9H5J0	0	1	0	0	0	1	1	0	0	0	0	0	1	0	0	1	1	1	1	1	1	1	3	2	1	0	1	0	0	3	0	0	1	2	1	0	2	0	2	3	1	1	NA	NA
sp|O14638|ENPP3_HUMAN	ENPP3	ENPP3_HUMAN Ectonucleotide pyrophosphatase/phosphodiesterase family member 3	4979	ENPP3_HUMAN	O14638	0	0	0	0	0	2	0	0	0	0	0	2	0	0	0	0	0	0	0	0	0	0	0	0	1	5	0	0	0	0	0	1	0	0	7	0	0	2	0	1	2	0	NA	NA
sp|Q969T7|5NT3B_HUMAN	NT5C3B	5NT3B_HUMAN 7-methylguanosine phosphate-specific 5'-nucleotidase	4980	5NT3B_HUMAN	Q969T7	3	4	3	6	6	2	4	8	1	1	3	6	1	3	4	5	2	3	5	5	3	6	2	5	5	3	2	2	3	1	2	4	3	7	3	3	3	1	6	6	6	8	-0.640159	0.253189
sp|Q4G0I0|CSMT1_HUMAN	CCSMST1	CSMT1_HUMAN Protein CCSMST1	4981	CSMT1_HUMAN	Q4G0I0	2	0	2	1	1	1	0	2	1	1	4	1	0	3	0	0	1	6	2	3	3	2	1	3	3	1	2	1	2	0	1	1	2	2	3	0	3	0	1	1	0	3	-0.450886	0.0207451
sp|Q8TB05|UBAD1_HUMAN	UBALD1	UBAD1_HUMAN UBA-like domain-containing protein 1	4982	UBAD1_HUMAN	Q8TB05	0	0	0	0	1	0	0	0	0	0	0	0	0	1	1	0	0	1	0	0	1	0	0	1	1	1	1	0	0	1	0	0	0	0	0	0	0	0	0	0	1	0	NA	NA
sp|Q14746|COG2_HUMAN	COG2	COG2_HUMAN Conserved oligomeric Golgi complex subunit 2	4983	COG2_HUMAN	Q14746	23	21	16	31	20	13	11	22	19	25	18	13	9	10	17	16	8	8	12	14	15	17	10	20	24	14	14	8	9	5	16	22	15	19	21	11	15	4	13	18	13	11	0.290759	-0.243075
sp|Q9H078-2|CLPB_HUMAN	CLPB	CLPB_HUMAN Isoform 2 of Caseinolytic peptidase B protein homolog	4984	CLPB_HUMAN	Q9H078-2	26	25	26	24	27	18	21	30	19	22	18	24	15	18	15	20	15	10	24	18	20	21	18	12	11	16	13	14	13	13	24	24	15	20	23	18	21	19	11	20	18	26	0.12449	-0.0343815
sp|P50224-3|ST1A3_HUMAN	SULT1A3	ST1A3_HUMAN Isoform 3 of Sulfotransferase 1A3/1A4	4985	ST1A3_HUMAN	P50224-3	11	14	10	17	9	9	4	11	8	7	3	9	4	6	6	7	3	8	5	10	8	13	12	19	7	26	8	13	3	2	19	17	5	3	6	4	7	1	7	4	6	14	0.832598	-1.35766
sp|P50225|ST1A1_HUMAN	SULT1A1	ST1A1_HUMAN Sulfotransferase 1A1	4985	ST1A1_HUMAN	P50225	2	6	5	6	3	2	0	4	1	4	2	3	1	1	0	1	1	0	0	1	2	3	0	4	3	3	2	2	0	1	1	4	0	0	5	0	5	0	1	2	1	4	0.798417	-0.930571
sp|Q13077|TRAF1_HUMAN	TRAF1	TRAF1_HUMAN TNF receptor-associated factor 1	4987	TRAF1_HUMAN	Q13077	1	3	0	0	1	0	1	5	1	0	0	0	0	0	2	0	1	0	1	1	10	0	1	1	0	0	3	0	0	1	0	3	0	3	0	0	0	8	0	0	0	1	-0.0611486	-0.121
sp|Q66K64|DCA15_HUMAN	DCAF15	DCA15_HUMAN DDB1- and CUL4-associated factor 15	4988	DCA15_HUMAN	Q66K64	1	0	0	2	0	0	1	0	0	0	0	1	2	0	0	0	0	0	0	2	1	1	0	1	0	0	0	0	0	0	1	0	2	1	0	1	1	1	2	2	0	1	0.159786	0.00686736
sp|P62308|RUXG_HUMAN	SNRPG	RUXG_HUMAN Small nuclear ribonucleoprotein G	4989	RUXG_HUMAN	P62308	14	19	24	19	19	9	15	12	13	10	10	5	21	24	15	14	9	11	12	12	11	8	14	7	9	9	9	8	12	7	15	9	10	9	15	17	9	9	13	13	16	21	-0.0280891	-0.270686
sp|Q9Y303-3|NAGA_HUMAN	AMDHD2	NAGA_HUMAN Isoform 3 of Putative N-acetylglucosamine-6-phosphate deacetylase	4990	NAGA_HUMAN	Q9Y303-3	8	4	7	5	4	5	11	5	3	4	5	5	1	4	7	5	4	4	3	3	7	5	5	5	2	2	4	5	5	6	7	6	2	5	10	5	3	3	3	4	5	7	-0.279401	0.335668
sp|Q96CS3|FAF2_HUMAN	FAF2	FAF2_HUMAN FAS-associated factor 2	4991	FAF2_HUMAN	Q96CS3	24	27	28	24	31	30	31	35	33	43	34	27	35	26	31	20	21	25	17	19	18	21	26	21	19	21	16	17	16	21	28	33	16	22	28	27	22	20	14	17	32	25	-0.251098	0.265686
sp|Q92759|TF2H4_HUMAN	GTF2H4	TF2H4_HUMAN General transcription factor IIH subunit 4	4992	TF2H4_HUMAN	Q92759	10	7	2	14	11	8	11	9	3	8	11	5	5	5	9	5	5	6	9	5	5	5	4	8	7	6	7	4	5	6	8	9	3	5	6	5	6	5	2	3	7	7	-0.28098	-0.0104944
sp|P21854|CD72_HUMAN	CD72	CD72_HUMAN B-cell differentiation antigen CD72	4993	CD72_HUMAN	P21854	0	0	0	0	0	0	0	0	0	0	0	0	0	0	0	0	0	0	0	0	0	0	0	0	0	0	1	1	1	0	0	0	0	0	1	0	0	0	1	5	0	0	NA	NA
sp|Q9UHR6|ZNHI2_HUMAN	ZNHIT2	ZNHI2_HUMAN Zinc finger HIT domain-containing protein 2	4994	ZNHI2_HUMAN	Q9UHR6	3	3	7	8	3	0	6	4	2	2	5	2	4	3	4	1	3	4	10	7	6	2	4	6	6	4	2	3	3	2	7	3	6	7	6	6	6	2	6	7	4	10	-0.0515366	-0.133319
sp|Q99608|NECD_HUMAN	NDN	NECD_HUMAN Necdin	4995	NECD_HUMAN	Q99608	0	2	0	0	0	1	0	0	1	0	0	0	0	1	0	0	0	0	0	0	0	0	5	0	1	0	0	1	1	0	0	2	0	1	1	0	0	1	2	6	0	1	NA	NA
sp|Q9BQ61|CS043_HUMAN	C19orf43	CS043_HUMAN Uncharacterized protein C19orf43	4996	CS043_HUMAN	Q9BQ61	6	7	10	4	8	8	14	18	9	8	9	15	7	10	8	16	7	13	5	4	5	5	4	6	4	6	5	5	2	2	8	8	6	4	4	9	5	2	6	8	9	11	0.397967	-0.304689
sp|P43155|CACP_HUMAN	CRAT	CACP_HUMAN Carnitine O-acetyltransferase	4997	CACP_HUMAN	P43155	16	17	17	14	13	20	18	27	31	18	15	14	8	13	24	17	21	14	15	13	15	13	10	7	6	7	5	5	6	13	13	19	10	12	12	14	15	10	20	14	13	15	0.339423	0.173103
sp|Q9UH92|MLX_HUMAN	MLX	MLX_HUMAN Max-like protein X	4998	MLX_HUMAN	Q9UH92	2	0	1	3	2	0	3	0	0	3	0	1	0	1	0	2	3	1	2	1	2	1	1	2	0	0	0	0	0	0	0	1	1	1	1	0	0	0	3	3	1	2	-0.0498082	0.30752
sp|Q8IZD4|DCP1B_HUMAN	DCP1B	DCP1B_HUMAN mRNA-decapping enzyme 1B	5000	DCP1B_HUMAN	Q8IZD4	3	5	2	6	3	0	2	2	4	2	7	7	8	5	3	4	5	3	12	9	5	5	2	8	12	9	9	8	4	5	9	4	5	2	7	7	7	4	10	9	1	12	-0.729692	-0.179597
sp|Q9Y3B6|EMC9_HUMAN	EMC9	EMC9_HUMAN ER membrane protein complex subunit 9	5001	EMC9_HUMAN	Q9Y3B6	2	2	1	0	1	4	0	4	0	2	0	0	3	2	3	1	1	2	1	1	2	0	1	1	0	1	1	0	1	0	2	2	2	2	1	0	0	0	1	2	1	0	-0.345305	-0.265883
sp|O00161|SNP23_HUMAN	SNAP23	SNP23_HUMAN Synaptosomal-associated protein 23	5003	SNP23_HUMAN	O00161	19	22	17	15	24	19	22	19	14	26	19	21	24	15	18	19	18	13	7	6	17	18	16	15	16	13	15	13	20	12	23	18	15	8	9	18	14	5	13	13	9	19	-0.49882	-0.0618639
sp|O00743|PPP6_HUMAN	PPP6C	PPP6_HUMAN Serine/threonine-protein phosphatase 6 catalytic subunit	5004	PPP6_HUMAN	O00743	18	19	18	15	12	17	19	13	9	15	9	9	5	6	10	12	11	11	11	10	9	9	5	8	9	7	6	6	6	11	14	13	7	9	8	8	10	7	7	6	11	16	0.288844	0.00468031
sp|P60510|PP4C_HUMAN	PPP4C	PP4C_HUMAN Serine/threonine-protein phosphatase 4 catalytic subunit	5005	PP4C_HUMAN	P60510	19	14	13	16	17	8	14	18	15	4	6	10	14	11	12	10	11	11	7	7	5	4	5	4	4	6	1	3	1	7	12	11	4	6	4	5	5	5	9	7	10	8	0.407045	-0.0986325
sp|P67775|PP2AA_HUMAN	PPP2CA	PP2AA_HUMAN Serine/threonine-protein phosphatase 2A catalytic subunit alpha isoform	5005	PP2AA_HUMAN	P67775	36	39	40	33	24	30	26	41	18	26	15	19	20	16	17	21	15	25	26	20	18	23	11	15	10	16	10	9	14	11	24	29	13	16	17	13	15	9	22	22	17	31	0.359204	0.151769
sp|P62714|PP2AB_HUMAN	PPP2CB	PP2AB_HUMAN Serine/threonine-protein phosphatase 2A catalytic subunit beta isoform	5005	PP2AB_HUMAN	P62714	2	1	1	2	2	2	4	2	2	4	2	1	1	1	1	2	2	2	2	2	2	2	2	1	1	1	1	2	0	3	2	3	2	3	2	1	1	2	1	1	2	2	0.268333	0.236292
sp|P63208|SKP1_HUMAN	SKP1	SKP1_HUMAN S-phase kinase-associated protein 1	5005	SKP1_HUMAN	P63208	14	21	17	19	9	13	20	19	11	16	9	11	10	20	11	12	15	13	25	12	12	12	6	18	13	11	10	8	10	9	22	16	11	19	10	6	8	9	14	9	12	24	0.467582	-0.125299
sp|Q9HCJ3-2|RAVR2_HUMAN	RAVER2	RAVR2_HUMAN Isoform 2 of Ribonucleoprotein PTB-binding 2	5006	RAVR2_HUMAN	Q9HCJ3-2	1	4	1	7	5	0	4	4	1	5	4	0	1	1	4	4	1	2	5	1	0	3	3	7	6	5	5	4	5	6	3	3	2	3	6	4	2	1	5	7	6	3	0.719765	0.52608
sp|O14880|MGST3_HUMAN	MGST3	MGST3_HUMAN Microsomal glutathione S-transferase 3	5007	MGST3_HUMAN	O14880	8	5	7	8	8	6	9	12	4	13	9	6	11	7	7	8	7	5	6	4	7	6	7	4	4	5	3	4	4	9	5	6	2	6	2	3	11	5	6	4	7	6	0.0502808	1.05078
sp|P36873-2|PP1G_HUMAN	PPP1CC	PP1G_HUMAN Isoform Gamma-2 of Serine/threonine-protein phosphatase PP1-gamma catalytic subunit	5008	PP1G_HUMAN	P36873-2	21	26	22	27	24	25	41	34	24	20	17	19	21	26	23	24	29	31	32	26	22	27	15	22	23	25	17	16	25	20	32	27	20	34	31	21	14	18	24	20	23	30	0.0978764	-0.106089
sp|P62136|PP1A_HUMAN	PPP1CA	PP1A_HUMAN Serine/threonine-protein phosphatase PP1-alpha catalytic subunit	5008	PP1A_HUMAN	P62136	17	9	9	10	10	12	10	14	7	10	9	9	13	9	7	7	11	9	8	7	7	5	5	6	5	8	5	6	5	4	8	8	5	6	6	8	9	4	6	5	9	12	0.168756	-0.177919
sp|P62140|PP1B_HUMAN	PPP1CB	PP1B_HUMAN Serine/threonine-protein phosphatase PP1-beta catalytic subunit	5008	PP1B_HUMAN	P62140	15	10	13	12	9	4	12	13	7	9	16	12	7	11	13	7	11	13	13	10	10	13	6	9	9	12	13	10	16	6	13	9	8	12	9	10	11	3	18	8	15	14	0.171713	-0.189737
tr|B4E0T2|B4E0T2_HUMAN	PEX5	B4E0T2_HUMAN Peroxisomal targeting signal 1 receptor	5011	B4E0T2_HUMAN	B4E0T2	9	8	10	9	3	3	6	6	2	3	8	7	4	6	3	7	7	4	14	11	4	4	5	12	14	14	16	13	10	3	8	6	5	5	3	4	11	5	9	8	4	12	0.110818	-0.0163773
tr|J3KPV0|J3KPV0_HUMAN	PEX5	J3KPV0_HUMAN Peroxisomal targeting signal 1 receptor (Fragment)	5011	J3KPV0_HUMAN	J3KPV0	1	0	0	0	0	0	0	0	0	0	0	0	0	0	0	0	0	0	0	0	0	0	0	0	0	0	0	0	0	0	0	0	0	0	0	0	0	0	1	0	0	0	0.16812	0.289431
sp|P07225|PROS_HUMAN	PROS1	PROS_HUMAN Vitamin K-dependent protein S	5012	PROS_HUMAN	P07225	19	21	8	15	14	4	11	4	1	8	8	17	10	11	4	6	10	3	9	4	8	5	1	8	11	6	8	10	11	5	12	11	6	7	12	6	6	5	10	11	3	11	-0.635247	1.86747
sp|Q9HAT2|SIAE_HUMAN	SIAE	SIAE_HUMAN Sialate O-acetylesterase	5013	SIAE_HUMAN	Q9HAT2	4	5	4	6	4	6	6	8	5	7	12	9	8	10	6	7	6	4	7	3	4	5	1	5	4	3	5	7	1	3	10	7	4	4	9	2	5	1	7	8	10	5	-0.609045	0.951168
sp|Q02543|RL18A_HUMAN	RPL18A	RL18A_HUMAN 60S ribosomal protein L18a	5016	RL18A_HUMAN	Q02543	27	39	33	38	32	28	35	28	22	36	25	28	20	17	22	19	13	24	12	10	17	14	21	11	7	9	11	12	12	8	21	29	10	17	16	27	23	7	18	13	18	18	0.0446452	0.194887
sp|Q9UER7|DAXX_HUMAN	DAXX	DAXX_HUMAN Death domain-associated protein 6	5017	DAXX_HUMAN	Q9UER7	6	10	5	13	7	8	10	8	6	10	7	9	11	5	10	5	4	3	8	12	8	8	9	7	4	5	6	8	8	6	9	9	11	11	10	4	4	6	12	8	7	11	0.119661	-0.103358
sp|Q8IZ21-2|PHAR4_HUMAN	PHACTR4	PHAR4_HUMAN Isoform 2 of Phosphatase and actin regulator 4	5018	PHAR4_HUMAN	Q8IZ21-2	10	13	11	13	13	5	8	8	3	5	15	13	7	9	12	9	8	8	9	16	9	12	10	14	9	14	11	8	13	6	21	6	12	11	15	13	11	10	11	20	9	22	0.0744237	-0.511347
sp|Q96I51|WBS16_HUMAN	WBSCR16	WBS16_HUMAN Williams-Beuren syndrome chromosomal region 16 protein	5019	WBS16_HUMAN	Q96I51	12	11	10	15	13	10	15	13	10	10	19	11	9	11	9	6	8	4	5	8	6	10	12	6	9	6	7	7	8	7	16	9	9	11	10	13	9	7	11	13	3	12	-0.479131	0.409869
sp|Q69YN4|VIR_HUMAN	KIAA1429	VIR_HUMAN Protein virilizer homolog	5023	VIR_HUMAN	Q69YN4	19	17	21	24	27	17	19	28	18	23	21	19	24	10	10	15	15	14	20	15	15	14	20	13	17	13	9	5	15	10	14	15	11	16	13	14	21	7	17	26	15	11	-0.218326	-0.359472
sp|Q6IQ19|CCSAP_HUMAN	CCSAP	CCSAP_HUMAN Centriole, cilia and spindle-associated protein	5024	CCSAP_HUMAN	Q6IQ19	0	0	0	0	0	0	0	0	0	0	1	0	1	3	1	0	0	0	0	0	0	1	0	0	1	0	0	1	1	0	0	0	0	0	0	1	0	0	1	1	0	1	NA	NA
sp|P49005|DPOD2_HUMAN	POLD2	DPOD2_HUMAN DNA polymerase delta subunit 2	5026	DPOD2_HUMAN	P49005	11	12	13	18	14	4	16	18	9	13	6	14	9	10	10	9	7	6	10	9	8	8	9	14	10	8	7	9	7	5	14	14	10	12	13	10	8	8	10	10	9	16	0.378429	-0.600834
sp|Q8TCC3-2|RM30_HUMAN	MRPL30	RM30_HUMAN Isoform 2 of 39S ribosomal protein L30, mitochondrial	5028	RM30_HUMAN	Q8TCC3-2	8	8	6	7	5	5	8	6	7	6	10	7	10	7	3	2	4	6	3	6	4	8	5	6	3	2	2	2	3	3	7	5	5	8	7	4	6	3	6	4	2	6	-0.149598	0.263774
sp|P11836|CD20_HUMAN	MS4A1	CD20_HUMAN B-lymphocyte antigen CD20	5029	CD20_HUMAN	P11836	0	0	0	0	0	0	0	0	0	0	0	0	0	0	0	0	0	0	0	4	0	0	4	3	7	0	2	4	11	0	1	0	0	0	0	0	0	0	9	0	0	0	NA	NA
sp|Q9BVW5|TIPIN_HUMAN	TIPIN	TIPIN_HUMAN TIMELESS-interacting protein	5030	TIPIN_HUMAN	Q9BVW5	6	4	3	2	4	1	4	3	1	0	2	3	2	3	4	4	4	2	6	3	2	2	2	5	3	2	3	3	3	2	6	3	3	1	3	2	4	1	4	4	3	8	-0.446953	-0.338704
tr|B4DRN7|B4DRN7_HUMAN	C2CD5	B4DRN7_HUMAN C2 domain-containing protein 5	5031	B4DRN7_HUMAN	B4DRN7	9	9	9	12	16	10	13	16	9	12	18	23	11	11	17	12	8	9	11	15	12	15	8	13	12	9	8	7	7	13	15	9	11	14	11	16	13	7	17	14	8	13	0.055783	0.259845
sp|Q16851|UGPA_HUMAN	UGP2	UGPA_HUMAN UTP--glucose-1-phosphate uridylyltransferase	5032	UGPA_HUMAN	Q16851	51	46	46	52	39	25	47	39	37	41	31	31	30	38	35	41	26	28	23	21	20	21	17	34	26	22	32	17	25	14	38	52	20	28	20	22	26	14	34	29	27	47	0.5211	0.47127
sp|P03905|NU4M_HUMAN	MT-ND4	NU4M_HUMAN NADH-ubiquinone oxidoreductase chain 4	5033	NU4M_HUMAN	P03905	1	0	0	6	0	3	2	0	1	2	1	3	1	3	1	0	0	1	2	2	1	0	1	1	1	0	0	0	0	0	1	1	2	2	1	1	1	0	2	1	1	2	-0.087085	-0.0824651
sp|Q8N9N7|LRC57_HUMAN	LRRC57	LRC57_HUMAN Leucine-rich repeat-containing protein 57	5034	LRC57_HUMAN	Q8N9N7	8	10	7	14	12	9	7	8	11	11	8	10	6	7	8	13	10	7	12	8	6	9	5	10	8	5	9	8	9	3	17	13	6	9	7	9	6	5	10	10	9	17	-0.019041	1.03003
sp|O60216|RAD21_HUMAN	RAD21	RAD21_HUMAN Double-strand-break repair protein rad21 homolog	5035	RAD21_HUMAN	O60216	25	22	30	27	25	24	26	33	35	27	22	22	27	17	27	24	28	30	23	23	19	26	20	21	25	27	23	20	22	20	39	26	22	30	19	18	19	16	29	29	22	39	0.222963	-0.106178
sp|Q9ULD2|MTUS1_HUMAN	MTUS1	MTUS1_HUMAN Microtubule-associated tumor suppressor 1	5036	MTUS1_HUMAN	Q9ULD2	3	3	3	12	7	1	1	7	1	1	8	14	5	7	2	1	1	5	0	5	2	1	1	6	9	5	5	2	1	0	9	7	5	1	0	6	13	0	15	5	5	0	1.05946	1.07079
sp|Q9BTE3|MCMBP_HUMAN	MCMBP	MCMBP_HUMAN Mini-chromosome maintenance complex-binding protein	5037	MCMBP_HUMAN	Q9BTE3	29	22	35	31	22	20	28	18	7	15	11	17	10	10	17	13	12	15	14	17	13	17	22	16	19	17	11	10	16	11	18	20	16	16	21	10	13	10	24	15	12	19	0.140369	-0.0688051
sp|P41182|BCL6_HUMAN	BCL6	BCL6_HUMAN B-cell lymphoma 6 protein	5038	BCL6_HUMAN	P41182	0	1	0	0	0	0	0	0	0	0	1	0	1	0	1	0	2	0	0	1	0	0	0	0	2	0	0	0	1	0	0	0	0	0	0	0	1	0	1	1	0	0	NA	NA
sp|Q8N8Q3-3|ENDOV_HUMAN	ENDOV	ENDOV_HUMAN Isoform 3 of Endonuclease V	5040	ENDOV_HUMAN	Q8N8Q3-3	0	1	1	0	1	0	0	2	1	0	0	0	0	0	0	0	1	0	0	2	0	0	0	2	0	0	1	0	0	0	1	2	1	0	0	0	1	0	2	1	0	0	NA	NA
sp|Q9Y6B7|AP4B1_HUMAN	AP4B1	AP4B1_HUMAN AP-4 complex subunit beta-1	5041	AP4B1_HUMAN	Q9Y6B7	1	1	1	2	2	1	1	4	1	0	1	3	0	0	0	4	0	0	5	0	1	3	2	3	3	1	0	1	0	1	0	2	0	2	1	2	3	0	3	6	2	1	-0.263059	-0.490931
sp|Q93091|RNAS6_HUMAN	RNASE6	RNAS6_HUMAN Ribonuclease K6	5042	RNAS6_HUMAN	Q93091	0	0	0	0	0	0	0	0	0	0	0	0	0	0	0	0	0	0	2	0	0	1	0	2	1	0	0	0	0	0	2	0	0	0	2	0	0	0	0	0	0	3	NA	NA
sp|Q92990|GLMN_HUMAN	GLMN	GLMN_HUMAN Glomulin	5044	GLMN_HUMAN	Q92990	11	11	10	14	7	8	15	12	3	12	5	7	10	7	9	3	3	7	8	10	6	11	6	7	8	8	4	2	2	3	3	8	10	8	4	7	6	3	8	11	7	4	0.991724	-0.525371
sp|P02675|FIBB_HUMAN	FGB	FIBB_HUMAN Fibrinogen beta chain	5045	FIBB_HUMAN	P02675	0	8	1	19	11	0	0	0	0	0	1	0	0	7	0	3	0	0	0	0	0	0	0	0	0	0	0	0	0	0	0	11	0	1	1	1	8	0	0	3	15	0	NA	NA
sp|Q86VE0|MYPOP_HUMAN	MYPOP	MYPOP_HUMAN Myb-related transcription factor, partner of profilin	5046	MYPOP_HUMAN	Q86VE0	0	0	0	0	0	0	0	0	0	0	0	2	0	1	1	1	1	0	1	0	0	0	1	0	0	1	1	1	2	1	1	1	1	0	2	2	3	0	0	2	1	1	NA	NA
sp|Q15475|SIX1_HUMAN	SIX1	SIX1_HUMAN Homeobox protein SIX1	5047	SIX1_HUMAN	Q15475	0	0	0	0	0	0	0	0	0	0	0	0	0	0	0	0	0	0	0	0	0	0	1	0	0	0	0	0	0	0	0	0	0	0	1	0	0	0	0	0	0	0	NA	NA
sp|Q9NPC8|SIX2_HUMAN	SIX2	SIX2_HUMAN Homeobox protein SIX2	5047	SIX2_HUMAN	Q9NPC8	0	0	1	0	0	1	0	0	0	0	3	0	0	1	0	1	1	0	3	0	0	2	0	1	0	0	2	0	0	1	0	0	1	0	0	2	0	0	0	3	1	0	NA	NA
sp|Q9H4I3|TRABD_HUMAN	TRABD	TRABD_HUMAN TraB domain-containing protein	5048	TRABD_HUMAN	Q9H4I3	6	5	3	7	7	6	6	9	1	6	5	2	4	5	3	1	2	1	4	3	2	8	6	4	2	1	2	1	4	1	6	7	4	1	5	4	1	2	9	7	4	6	-0.501204	0.304305
sp|Q8TAA5|GRPE2_HUMAN	GRPEL2	GRPE2_HUMAN GrpE protein homolog 2, mitochondrial	5049	GRPE2_HUMAN	Q8TAA5	3	6	3	9	9	1	6	12	5	5	6	5	6	5	3	7	3	3	5	2	2	1	1	6	6	4	4	3	5	4	6	7	3	6	2	3	4	4	6	4	2	6	-0.145284	0.598752
tr|Q5LJA0|Q5LJA0_HUMAN	TROVE2	Q5LJA0_HUMAN 60 kDa SS-A/Ro ribonucleoprotein	5051	Q5LJA0_HUMAN	Q5LJA0	26	32	26	37	18	22	30	27	26	32	22	25	19	19	25	25	21	26	22	19	26	26	15	16	16	12	12	9	16	12	25	28	21	34	21	22	17	11	20	26	28	21	0.189311	0.828339
tr|G5E9R9|G5E9R9_HUMAN	TROVE2	G5E9R9_HUMAN 60 kDa SS-A/Ro ribonucleoprotein	5051	G5E9R9_HUMAN	G5E9R9	5	2	4	3	1	2	4	2	4	4	0	1	2	2	2	0	0	0	0	3	2	4	5	1	2	1	2	1	1	2	2	5	0	2	4	1	1	0	1	3	4	2	0.107731	0.739543
sp|Q9NXA8|SIR5_HUMAN	SIRT5	SIR5_HUMAN NAD-dependent protein deacylase sirtuin-5, mitochondrial	5053	SIR5_HUMAN	Q9NXA8	6	8	6	8	8	8	7	12	8	12	6	10	5	9	8	5	7	6	6	5	8	5	5	5	6	6	6	7	7	4	8	10	5	8	7	6	10	5	8	3	6	13	0.615277	0.177697
sp|Q8WUD4|CCD12_HUMAN	CCDC12	CCD12_HUMAN Coiled-coil domain-containing protein 12	5054	CCD12_HUMAN	Q8WUD4	9	14	9	8	8	6	14	18	13	12	9	14	9	5	5	9	7	9	8	7	7	10	8	5	4	5	11	5	5	6	13	12	10	7	10	11	8	4	8	11	7	12	-0.169274	-0.63523
sp|Q9H0F6|SHRPN_HUMAN	SHARPIN	SHRPN_HUMAN Sharpin	5056	SHRPN_HUMAN	Q9H0F6	3	7	2	5	0	3	2	7	0	2	8	5	2	3	3	1	4	2	6	5	4	2	5	5	4	7	6	8	6	3	7	8	6	4	5	4	6	3	6	7	2	11	0.168335	0.183312
sp|Q8N4N3|KLH36_HUMAN	KLHL36	KLH36_HUMAN Kelch-like protein 36	5057	KLH36_HUMAN	Q8N4N3	1	1	2	7	1	0	1	6	2	0	0	3	3	0	2	2	0	0	0	1	3	5	2	3	1	1	0	1	0	0	0	6	1	1	1	0	2	0	3	5	0	0	0.517316	0.524806
sp|Q96M27-2|PRRC1_HUMAN	PRRC1	PRRC1_HUMAN Isoform 2 of Protein PRRC1	5059	PRRC1_HUMAN	Q96M27-2	8	17	12	15	9	13	16	15	7	9	14	13	9	13	9	13	9	11	17	9	9	11	9	14	10	18	15	12	9	10	17	11	8	8	13	7	9	10	8	6	8	20	0.456584	-0.136188
sp|Q9BQG2|NUD12_HUMAN	NUDT12	NUD12_HUMAN Peroxisomal NADH pyrophosphatase NUDT12	5060	NUD12_HUMAN	Q9BQG2	7	6	4	11	8	3	11	11	4	3	5	8	3	5	3	6	5	3	6	5	3	5	6	3	4	1	2	1	2	2	4	7	3	4	4	7	5	0	10	11	3	3	0.082517	0.361522
sp|P32320|CDD_HUMAN	CDA	CDD_HUMAN Cytidine deaminase	5062	CDD_HUMAN	P32320	3	9	1	4	5	4	2	4	1	1	3	2	3	2	3	3	2	1	7	5	4	3	4	4	5	6	2	5	5	4	5	5	2	3	4	7	5	5	2	2	2	7	-0.418872	-0.643515
sp|Q6N069|NAA16_HUMAN	NAA16	NAA16_HUMAN N-alpha-acetyltransferase 16, NatA auxiliary subunit	5063	NAA16_HUMAN	Q6N069	3	1	2	7	5	4	0	9	0	8	4	4	0	1	7	5	1	4	5	4	4	5	4	1	1	0	3	3	0	0	4	6	3	2	5	5	7	1	7	8	4	1	-0.286553	0.36049
sp|Q9BXJ9|NAA15_HUMAN	NAA15	NAA15_HUMAN N-alpha-acetyltransferase 15, NatA auxiliary subunit	5063	NAA15_HUMAN	Q9BXJ9	62	46	60	71	57	43	47	49	37	39	49	31	28	28	41	38	35	37	33	29	24	31	26	26	23	18	17	11	18	13	48	70	30	39	24	45	44	16	43	45	36	43	-0.228745	-0.0120331
sp|Q9C0D2-3|K1731_HUMAN	KIAA1731	K1731_HUMAN Isoform 3 of Centrosomal protein KIAA1731	5063	K1731_HUMAN	Q9C0D2-3	1	2	1	0	0	2	1	0	0	1	2	4	0	1	3	2	0	0	3	0	0	1	0	2	1	3	4	1	0	0	1	1	0	0	1	2	3	0	1	2	2	1	-0.486211	0.682355
sp|Q99633|PRP18_HUMAN	PRPF18	PRP18_HUMAN Pre-mRNA-splicing factor 18	5063	PRP18_HUMAN	Q99633	1	5	6	7	9	3	5	7	5	5	4	7	5	4	4	6	4	1	5	5	5	3	4	6	5	2	4	3	8	4	6	7	4	6	5	6	5	1	8	9	3	3	-0.0633651	0.364394
sp|Q96EQ0|SGTB_HUMAN	SGTB	SGTB_HUMAN Small glutamine-rich tetratricopeptide repeat-containing protein beta	5064	SGTB_HUMAN	Q96EQ0	3	4	5	4	4	1	1	2	2	7	3	2	4	1	6	6	4	4	4	9	4	3	2	11	7	5	7	7	11	9	8	6	5	5	6	4	2	6	6	4	6	8	-1.19783	1.15647
sp|Q92615|LAR4B_HUMAN	LARP4B	LAR4B_HUMAN La-related protein 4B	5065	LAR4B_HUMAN	Q92615	18	14	23	19	16	15	18	23	18	18	19	20	22	19	15	23	22	14	22	23	18	22	19	18	23	30	20	24	16	14	37	22	22	13	24	20	19	14	24	24	20	40	0.291685	-0.200862
sp|Q71RC2-4|LARP4_HUMAN	LARP4	LARP4_HUMAN Isoform 4 of La-related protein 4	5065	LARP4_HUMAN	Q71RC2-4	14	16	19	20	19	8	12	13	15	12	17	20	12	17	16	19	20	11	17	21	16	22	12	16	18	20	20	17	17	9	32	12	22	16	19	25	28	13	14	16	16	42	-0.300334	0.376277
tr|H0Y4V9|H0Y4V9_HUMAN	LARP4B	H0Y4V9_HUMAN La-related protein 4B (Fragment)	5065	H0Y4V9_HUMAN	H0Y4V9	1	1	2	2	0	1	0	0	1	0	3	2	1	1	1	0	0	0	0	2	1	0	1	2	2	3	1	1	1	0	1	1	1	1	2	1	1	0	1	0	0	2	-0.666849	-0.104773
sp|P15848|ARSB_HUMAN	ARSB	ARSB_HUMAN Arylsulfatase B	5066	ARSB_HUMAN	P15848	5	13	3	8	6	4	5	5	4	4	10	4	7	5	8	3	3	7	12	5	7	5	4	10	10	7	8	8	6	6	15	13	7	7	6	4	4	3	7	6	5	16	-1.14828	1.08523
sp|Q5FYB1|ARSI_HUMAN	ARSI	ARSI_HUMAN Arylsulfatase I	5066	ARSI_HUMAN	Q5FYB1	1	0	0	0	0	0	0	0	1	0	0	0	2	0	0	0	1	0	0	1	1	1	0	1	1	0	1	2	0	0	2	0	1	0	1	0	0	0	1	1	0	1	-0.224136	0.224486
sp|Q9BZJ0|CRNL1_HUMAN	CRNKL1	CRNL1_HUMAN Crooked neck-like protein 1	5067	CRNL1_HUMAN	Q9BZJ0	23	27	25	35	38	26	27	33	15	26	24	23	32	18	20	12	16	15	18	12	13	14	16	12	11	11	13	7	11	9	16	29	11	14	8	15	23	7	17	19	20	9	-0.100945	-0.484002
sp|A6NI72|NCF1B_HUMAN	NCF1B	NCF1B_HUMAN Putative neutrophil cytosol factor 1B	5068	NCF1B_HUMAN	A6NI72	0	0	0	0	0	0	0	0	0	0	0	0	0	0	0	1	0	0	8	6	5	1	7	2	6	0	1	0	8	2	7	0	0	1	0	0	0	0	7	7	0	12	NA	NA
sp|Q96AJ1|CLUA1_HUMAN	CLUAP1	CLUA1_HUMAN Clusterin-associated protein 1	5069	CLUA1_HUMAN	Q96AJ1	1	1	0	3	0	1	0	0	0	1	1	2	0	1	0	1	0	0	0	0	1	0	4	2	2	0	0	1	0	0	0	1	0	1	2	0	1	2	3	2	0	1	-0.453062	0.0856942
sp|Q05209|PTN12_HUMAN	PTPN12	PTN12_HUMAN Tyrosine-protein phosphatase non-receptor type 12	5070	PTN12_HUMAN	Q05209	23	27	12	20	17	16	21	26	11	14	19	26	13	12	21	18	19	21	22	23	23	10	16	22	16	14	13	11	7	5	24	23	13	23	17	20	16	12	19	28	20	27	-0.492199	0.268739
sp|P08473|NEP_HUMAN	MME	NEP_HUMAN Neprilysin	5071	NEP_HUMAN	P08473	26	49	23	29	43	24	28	7	2	66	3	9	4	10	36	9	18	22	23	25	10	17	19	13	8	8	9	25	10	20	9	28	34	16	27	4	7	21	25	29	15	21	0.197445	-1.1324
sp|P42694|HELZ_HUMAN	HELZ	HELZ_HUMAN Probable helicase with zinc finger domain	5072	HELZ_HUMAN	P42694	10	6	7	18	9	6	16	15	6	11	11	11	5	3	12	8	5	11	9	13	10	16	12	14	12	3	5	3	6	2	10	10	8	10	14	8	11	2	12	22	6	9	-0.378998	0.69228
sp|Q96BI1|S22AI_HUMAN	SLC22A18	S22AI_HUMAN Solute carrier family 22 member 18	5073	S22AI_HUMAN	Q96BI1	6	3	2	4	6	3	5	3	2	4	4	2	2	0	2	0	2	1	2	0	0	0	1	1	0	1	0	1	0	1	2	2	2	1	1	1	5	1	3	2	2	1	-0.015966	0.803277
sp|Q9Y6R1|S4A4_HUMAN	SLC4A4	S4A4_HUMAN Electrogenic sodium bicarbonate cotransporter 1	5074	S4A4_HUMAN	Q9Y6R1	1	1	0	2	0	0	0	0	0	0	1	5	1	0	0	0	1	0	0	2	1	1	0	0	1	0	0	0	0	0	0	6	3	1	5	1	0	0	0	11	1	0	-1.33156	-0.255854
sp|Q2Y0W8|S4A8_HUMAN	SLC4A8	S4A8_HUMAN Electroneutral sodium bicarbonate exchanger 1	5074	S4A8_HUMAN	Q2Y0W8	0	0	0	0	0	0	1	0	0	0	0	0	0	0	1	1	1	0	0	0	0	0	0	0	0	1	0	0	0	0	0	0	0	0	0	0	0	0	2	0	0	0	NA	NA
sp|Q9Y6M7-13|S4A7_HUMAN	SLC4A7	S4A7_HUMAN Isoform 13 of Sodium bicarbonate cotransporter 3	5074	S4A7_HUMAN	Q9Y6M7-13	2	5	4	4	5	2	2	8	4	3	2	2	3	1	4	4	7	3	0	3	3	3	3	0	0	1	0	0	1	0	3	4	5	3	1	3	2	2	2	4	3	1	-0.443819	-0.147083
sp|Q9Y6M7|S4A7_HUMAN	SLC4A7	S4A7_HUMAN Sodium bicarbonate cotransporter 3	5074	S4A7_HUMAN	Q9Y6M7	10	5	10	8	13	10	9	13	8	13	11	5	7	6	10	5	13	6	11	8	9	13	15	7	7	6	7	5	5	6	11	11	6	13	10	8	6	7	16	12	9	4	-0.726059	-0.214785
sp|Q9C035|TRIM5_HUMAN	TRIM5	TRIM5_HUMAN Tripartite motif-containing protein 5	5074	TRIM5_HUMAN	Q9C035	6	9	4	2	2	2	4	6	1	1	4	5	2	2	2	1	0	2	2	3	4	3	6	5	7	5	4	3	3	3	7	6	6	4	4	2	3	4	10	7	6	5	0.0966692	-0.207804
tr|B2RNG4|B2RNG4_HUMAN	TRIM6-TRIM34	B2RNG4_HUMAN Protein TRIM6-TRIM34	5074	B2RNG4_HUMAN	B2RNG4	0	0	0	1	0	1	0	0	0	0	1	2	0	0	1	1	1	0	0	0	0	0	0	0	0	0	1	0	1	0	0	0	0	2	0	0	0	0	1	1	0	0	NA	NA
sp|Q6U841|S4A10_HUMAN	SLC4A10	S4A10_HUMAN Sodium-driven chloride bicarbonate exchanger	5074	S4A10_HUMAN	Q6U841	0	0	0	0	0	0	0	1	0	0	0	0	0	0	1	1	1	0	0	0	0	0	0	0	1	0	1	0	0	0	0	0	0	0	0	0	1	0	2	0	0	0	NA	NA
sp|Q9UL18|AGO1_HUMAN	AGO1	AGO1_HUMAN Protein argonaute-1	5075	AGO1_HUMAN	Q9UL18	2	2	3	8	5	6	5	8	1	5	2	3	0	0	4	2	0	1	6	4	2	4	4	7	3	0	1	0	3	0	1	7	0	7	3	1	3	2	4	3	3	0	0.468901	-0.226494
sp|Q9UKV8|AGO2_HUMAN	AGO2	AGO2_HUMAN Protein argonaute-2	5075	AGO2_HUMAN	Q9UKV8	12	16	17	27	21	14	17	13	9	17	15	18	8	5	13	9	9	4	11	22	15	14	14	6	5	6	1	3	6	2	4	15	10	18	12	15	20	7	8	12	12	9	0.0960646	0.29078
sp|Q9H9G7|AGO3_HUMAN	AGO3	AGO3_HUMAN Protein argonaute-3	5075	AGO3_HUMAN	Q9H9G7	4	5	1	4	9	3	4	8	3	6	5	5	2	1	3	5	4	5	2	4	3	2	3	6	3	2	2	1	3	3	0	2	7	5	2	3	5	2	8	3	0	1	0.483728	-0.209285
sp|Q9HCK5|AGO4_HUMAN	AGO4	AGO4_HUMAN Protein argonaute-4	5075	AGO4_HUMAN	Q9HCK5	11	10	2	6	12	10	8	9	1	3	8	8	4	4	6	6	8	5	8	5	4	4	6	4	5	4	3	3	2	1	6	8	3	5	7	6	9	2	5	8	7	6	0.402257	-0.0594126
sp|P35670|ATP7B_HUMAN	ATP7B	ATP7B_HUMAN Copper-transporting ATPase 2	5076	ATP7B_HUMAN	P35670	0	1	0	5	2	2	0	1	1	1	3	2	0	0	3	1	1	0	0	1	0	0	2	2	0	0	0	1	1	1	0	3	0	0	0	0	1	0	1	4	0	0	NA	NA
sp|Q04656-3|ATP7A_HUMAN	ATP7A	ATP7A_HUMAN Isoform 2 of Copper-transporting ATPase 1	5076	ATP7A_HUMAN	Q04656-3	11	10	2	15	8	9	8	10	5	11	13	12	7	11	14	5	8	6	6	9	8	13	7	10	11	5	3	3	3	13	9	17	12	8	15	9	8	10	14	10	15	4	-0.0878871	0.195383
sp|O43808|PM34_HUMAN	SLC25A17	PM34_HUMAN Peroxisomal membrane protein PMP34	5078	PM34_HUMAN	O43808	3	2	1	4	4	2	5	7	5	2	3	3	2	3	6	4	6	3	8	3	4	5	4	2	2	3	4	4	5	1	1	3	5	4	5	2	3	2	3	4	3	0	0.353184	0.237697
sp|P28062|PSB8_HUMAN	PSMB8	PSB8_HUMAN Proteasome subunit beta type-8	5080	PSB8_HUMAN	P28062	14	8	11	7	12	13	15	15	9	11	8	14	6	7	10	7	7	8	10	14	11	17	13	19	13	10	10	7	13	11	14	16	11	19	18	8	13	12	10	12	9	25	0.656101	-0.200459
sp|Q9H977|WDR54_HUMAN	WDR54	WDR54_HUMAN WD repeat-containing protein 54	5081	WDR54_HUMAN	Q9H977	4	1	3	5	3	1	1	0	0	0	1	0	0	1	0	0	0	0	5	2	0	1	1	1	1	1	2	1	1	2	0	2	0	1	0	1	0	1	0	1	0	0	-0.74308	-0.0992767
sp|P40925-3|MDHC_HUMAN	MDH1	MDHC_HUMAN Isoform 3 of Malate dehydrogenase, cytoplasmic	5082	MDHC_HUMAN	P40925-3	39	52	41	36	36	24	50	37	25	50	19	23	22	38	24	28	21	32	17	21	24	19	19	21	17	19	22	20	15	12	37	40	18	16	19	26	17	9	28	30	23	43	0.482589	0.805807
sp|Q92834|RPGR_HUMAN	RPGR	RPGR_HUMAN X-linked retinitis pigmentosa GTPase regulator	5083	RPGR_HUMAN	Q92834	0	0	0	0	0	0	0	0	0	0	0	0	0	0	0	0	0	0	0	2	0	1	0	0	1	0	0	0	0	0	0	0	1	0	2	0	0	0	1	2	0	2	NA	NA
sp|Q92834-6|RPGR_HUMAN	RPGR	RPGR_HUMAN Isoform 6 of X-linked retinitis pigmentosa GTPase regulator	5083	RPGR_HUMAN	Q92834-6	0	1	0	0	1	0	0	0	0	0	0	0	0	1	0	0	1	0	0	3	1	0	0	3	4	0	0	0	0	0	0	0	1	0	0	1	1	0	0	2	0	0	NA	NA
sp|Q9UHW5-2|GPN3_HUMAN	GPN3	GPN3_HUMAN Isoform 2 of GPN-loop GTPase 3	5085	GPN3_HUMAN	Q9UHW5-2	3	2	0	3	0	0	0	1	0	2	3	3	1	3	2	1	3	0	3	2	2	3	3	1	3	1	1	0	0	1	0	3	3	2	4	2	0	0	4	3	1	1	-0.570059	-0.0304863
sp|O43765|SGTA_HUMAN	SGTA	SGTA_HUMAN Small glutamine-rich tetratricopeptide repeat-containing protein alpha	5086	SGTA_HUMAN	O43765	18	21	20	16	17	15	23	16	15	19	13	16	13	14	20	17	14	15	13	13	10	10	12	17	17	19	18	19	19	13	18	23	14	13	12	17	16	8	9	11	17	21	-0.2855	0.285008
sp|P86452|ZBED6_HUMAN	ZBED6	ZBED6_HUMAN Zinc finger BED domain-containing protein 6	5088	ZBED6_HUMAN	P86452	0	0	0	0	1	1	0	1	0	0	0	0	0	0	0	0	0	0	0	0	0	2	2	1	0	0	0	0	0	1	0	1	0	0	0	0	0	0	1	3	1	0	NA	NA
sp|O95395|GCNT3_HUMAN	GCNT3	GCNT3_HUMAN Beta-1,3-galactosyl-O-glycosyl-glycoprotein beta-1,6-N-acetylglucosaminyltransferase 3	5092	GCNT3_HUMAN	O95395	0	0	1	10	0	0	0	0	0	25	9	2	0	2	0	1	0	1	1	0	4	1	0	1	0	0	0	0	0	0	0	0	1	1	1	0	1	0	0	1	4	0	NA	NA
sp|Q8N1G1|REXO1_HUMAN	REXO1	REXO1_HUMAN RNA exonuclease 1 homolog	5094	REXO1_HUMAN	Q8N1G1	1	1	1	2	3	2	2	4	2	1	1	2	3	5	1	3	4	0	1	1	2	4	2	4	2	2	4	1	2	0	3	2	2	5	0	2	0	0	6	12	0	1	-0.408232	-0.305434
sp|Q9Y2G2-5|CARD8_HUMAN	CARD8	CARD8_HUMAN Isoform 5 of Caspase recruitment domain-containing protein 8	5095	CARD8_HUMAN	Q9Y2G2-5	0	0	0	0	1	0	3	1	0	0	0	1	0	0	3	1	1	0	6	1	0	3	0	5	3	3	2	1	3	3	5	1	1	2	1	0	1	3	2	4	1	4	NA	NA
sp|Q8TCF1|ZFAN1_HUMAN	ZFAND1	ZFAN1_HUMAN AN1-type zinc finger protein 1	5099	ZFAN1_HUMAN	Q8TCF1	2	3	0	9	1	2	3	5	3	3	1	1	0	0	0	1	0	1	6	1	3	1	2	5	4	5	2	3	3	2	2	2	3	4	3	2	1	5	5	0	1	7	-0.189427	0.343695
sp|P42330|AK1C3_HUMAN	AKR1C3	AK1C3_HUMAN Aldo-keto reductase family 1 member C3	5100	AK1C3_HUMAN	P42330	23	48	60	28	68	13	10	53	17	53	63	20	15	73	16	29	52	25	18	11	13	10	6	21	24	14	12	21	9	4	18	45	15	13	15	17	37	13	9	29	47	20	0.42628	-1.05139
sp|Q04828|AK1C1_HUMAN	AKR1C1	AK1C1_HUMAN Aldo-keto reductase family 1 member C1	5100	AK1C1_HUMAN	Q04828	10	31	35	26	30	1	8	18	19	47	24	9	6	27	1	7	21	7	7	8	3	4	2	13	2	1	4	7	1	2	15	21	6	8	11	5	11	4	4	15	42	7	1.9421	-1.25597
sp|P52895|AK1C2_HUMAN	AKR1C2	AK1C2_HUMAN Aldo-keto reductase family 1 member C2	5100	AK1C2_HUMAN	P52895	0	5	2	7	1	0	0	1	3	4	5	0	0	2	0	2	4	0	0	0	0	0	0	1	0	1	2	0	0	0	2	2	0	0	1	1	1	0	0	3	1	3	NA	NA
sp|P17516|AK1C4_HUMAN	AKR1C4	AK1C4_HUMAN Aldo-keto reductase family 1 member C4	5100	AK1C4_HUMAN	P17516	0	0	4	1	0	0	0	0	0	0	0	0	0	0	0	2	0	1	0	0	0	0	0	0	4	0	0	0	0	0	0	0	0	0	0	0	0	0	0	0	1	0	NA	NA
sp|P51857|AK1D1_HUMAN	AKR1D1	AK1D1_HUMAN 3-oxo-5-beta-steroid 4-dehydrogenase	5100	AK1D1_HUMAN	P51857	2	3	3	2	4	3	2	6	2	5	6	3	1	7	2	3	5	3	1	0	1	0	0	1	3	1	1	1	1	1	3	3	0	0	0	4	7	0	0	1	8	5	0.318145	-1.12244
sp|Q96MG8|PCMD1_HUMAN	PCMTD1	PCMD1_HUMAN Protein-L-isoaspartate O-methyltransferase domain-containing protein 1	5104	PCMD1_HUMAN	Q96MG8	1	0	0	3	1	0	1	0	0	1	6	3	2	0	2	4	4	2	3	3	2	5	2	3	5	2	1	2	2	2	2	1	6	2	5	2	2	1	8	8	1	7	-0.485633	0.11793
sp|O14672|ADA10_HUMAN	ADAM10	ADA10_HUMAN Disintegrin and metalloproteinase domain-containing protein 10	5105	ADA10_HUMAN	O14672	27	21	20	33	34	22	25	38	22	26	31	41	30	21	18	25	33	18	24	16	21	25	18	21	20	23	16	23	16	26	30	26	17	21	15	21	19	18	23	25	29	24	-0.17131	0.17607
sp|Q16822|PCKGM_HUMAN	PCK2	PCKGM_HUMAN Phosphoenolpyruvate carboxykinase [GTP], mitochondrial	5106	PCKGM_HUMAN	Q16822	39	71	48	65	57	58	69	67	67	60	70	53	78	53	52	46	51	41	46	41	39	33	29	25	32	37	21	34	38	40	58	41	56	33	33	53	52	31	47	45	69	64	0.62319	0.687547
sp|P35558|PCKGC_HUMAN	PCK1	PCKGC_HUMAN Phosphoenolpyruvate carboxykinase, cytosolic [GTP]	5106	PCKGC_HUMAN	P35558	0	0	0	1	1	0	0	0	0	0	0	0	0	0	4	0	0	0	0	0	0	0	0	0	1	0	0	0	0	0	0	0	0	0	3	0	0	0	0	0	0	0	NA	NA
sp|Q9NQC8-2|IFT46_HUMAN	IFT46	IFT46_HUMAN Isoform 2 of Intraflagellar transport protein 46 homolog	5107	IFT46_HUMAN	Q9NQC8-2	1	0	1	3	1	0	0	1	0	3	3	2	0	0	3	0	0	0	2	2	0	0	0	1	2	1	2	0	0	0	1	0	0	2	0	1	1	1	0	1	2	1	-0.122272	0.0390207
sp|O60637|TSN3_HUMAN	TSPAN3	TSN3_HUMAN Tetraspanin-3	5109	TSN3_HUMAN	O60637	2	2	2	3	2	4	4	5	0	3	2	2	3	3	2	6	6	5	0	1	5	1	3	2	1	0	1	0	0	2	2	1	1	2	2	2	3	0	3	2	2	3	-0.812867	1.83435
sp|Q3B7T1|EDRF1_HUMAN	EDRF1	EDRF1_HUMAN Erythroid differentiation-related factor 1	5110	EDRF1_HUMAN	Q3B7T1	5	3	4	6	2	1	2	0	0	1	4	6	1	0	5	1	0	1	3	2	0	4	0	3	1	0	0	1	0	0	1	3	0	4	2	2	5	0	4	7	2	1	-0.0746058	0.114918
sp|Q96CP2|FWCH2_HUMAN	FLYWCH2	FWCH2_HUMAN FLYWCH family member 2	5111	FWCH2_HUMAN	Q96CP2	5	5	6	6	8	4	7	7	7	2	5	7	3	5	5	7	6	5	8	4	3	5	7	6	10	6	4	3	2	2	10	7	2	5	7	10	8	4	4	9	5	11	0.289003	-0.0811473
sp|Q8N6U8-4|GP161_HUMAN	GPR161	GP161_HUMAN Isoform 4 of G-protein coupled receptor 161	5113	GP161_HUMAN	Q8N6U8-4	1	0	0	0	0	0	0	1	0	0	2	1	1	0	1	0	0	2	1	0	0	1	2	0	0	1	1	0	1	1	0	0	0	0	0	0	0	0	2	3	0	0	-0.262017	0.372456
sp|Q96H35|RBM18_HUMAN	RBM18	RBM18_HUMAN Probable RNA-binding protein 18	5114	RBM18_HUMAN	Q96H35	3	0	1	2	0	0	4	2	0	2	1	0	2	1	4	2	3	1	3	1	0	4	3	0	0	0	0	1	1	2	1	3	0	2	0	2	2	1	2	2	3	2	0.0646559	-0.456641
sp|Q9H6T3|RPAP3_HUMAN	RPAP3	RPAP3_HUMAN RNA polymerase II-associated protein 3	5116	RPAP3_HUMAN	Q9H6T3	34	35	34	40	31	14	29	30	19	32	24	25	17	21	19	21	21	29	30	26	22	26	22	26	22	29	27	20	23	18	48	32	19	27	23	21	29	13	22	28	21	41	0.293399	-0.471037
sp|Q96N46|TTC14_HUMAN	TTC14	TTC14_HUMAN Tetratricopeptide repeat protein 14	5117	TTC14_HUMAN	Q96N46	1	1	0	3	1	2	4	2	2	0	5	6	4	6	4	3	5	3	0	1	2	5	2	4	4	1	1	1	1	3	2	1	0	4	2	5	2	0	1	5	5	0	-0.187007	-0.29392
sp|Q7Z699|SPRE1_HUMAN	SPRED1	SPRE1_HUMAN Sprouty-related, EVH1 domain-containing protein 1	5118	SPRE1_HUMAN	Q7Z699	1	0	0	5	4	1	1	5	0	1	3	1	3	3	0	0	0	2	5	1	4	5	2	5	5	6	2	3	3	2	6	1	4	3	3	4	1	0	6	6	0	3	-0.0450798	0.671991
sp|Q7Z698|SPRE2_HUMAN	SPRED2	SPRE2_HUMAN Sprouty-related, EVH1 domain-containing protein 2	5118	SPRE2_HUMAN	Q7Z698	0	0	0	1	0	1	1	2	0	0	2	1	1	1	0	0	1	0	2	0	0	1	0	2	2	1	1	1	3	0	0	0	1	0	0	0	1	0	3	1	0	0	NA	NA
sp|Q8N6M0|OTU6B_HUMAN	OTUD6B	OTU6B_HUMAN OTU domain-containing protein 6B	5120	OTU6B_HUMAN	Q8N6M0	5	7	4	11	8	4	10	13	1	7	1	4	4	4	4	2	4	2	7	5	6	4	6	4	6	5	3	4	6	4	10	6	5	5	5	1	0	3	6	7	2	12	-0.398537	0.744584
sp|Q96PC3-2|AP1S3_HUMAN	AP1S3	AP1S3_HUMAN Isoform 2 of AP-1 complex subunit sigma-3	5121	AP1S3_HUMAN	Q96PC3-2	3	1	2	2	2	1	1	3	2	2	2	1	1	2	1	2	3	3	0	1	2	1	2	0	2	0	0	0	0	0	2	2	0	0	1	1	2	0	3	2	0	1	-0.368747	-0.262048
sp|P56377|AP1S2_HUMAN	AP1S2	AP1S2_HUMAN AP-1 complex subunit sigma-2	5121	AP1S2_HUMAN	P56377	4	1	3	0	3	3	2	4	0	2	1	2	1	3	2	1	1	2	2	3	2	1	1	1	1	2	0	0	1	1	1	3	2	2	3	1	1	1	0	1	3	0	-0.644958	0.568426
sp|P61966|AP1S1_HUMAN	AP1S1	AP1S1_HUMAN AP-1 complex subunit sigma-1A	5121	AP1S1_HUMAN	P61966	4	4	9	4	5	5	7	9	3	3	6	3	2	1	3	7	2	5	4	2	2	3	1	2	2	2	1	1	2	1	2	5	3	3	4	3	3	1	7	3	2	1	0.388458	-0.109649
sp|P02748|CO9_HUMAN	C9	CO9_HUMAN Complement component C9	5122	CO9_HUMAN	P02748	1	0	0	0	0	1	0	0	0	0	0	0	0	0	1	0	0	0	1	2	0	0	1	0	0	0	0	2	1	0	0	0	0	1	0	0	1	0	1	1	0	0	-0.369619	0.243662
sp|Q6ZMT4|KDM7A_HUMAN	KDM7A	KDM7A_HUMAN Lysine-specific demethylase 7A	5123	KDM7A_HUMAN	Q6ZMT4	0	0	0	0	0	1	0	0	0	0	0	0	0	0	0	2	2	2	0	0	0	0	0	1	0	0	0	0	0	0	0	0	0	0	0	0	4	0	0	0	0	0	NA	NA
sp|Q9Y2L1|RRP44_HUMAN	DIS3	RRP44_HUMAN Exosome complex exonuclease RRP44	5124	RRP44_HUMAN	Q9Y2L1	25	32	33	38	42	34	32	47	20	37	27	20	17	16	20	26	20	25	30	25	18	27	17	20	18	13	16	13	16	16	27	40	19	33	25	26	17	21	25	21	14	26	-0.299738	0.0134728
sp|Q9BXW9|FACD2_HUMAN	FANCD2	FACD2_HUMAN Fanconi anemia group D2 protein	5125	FACD2_HUMAN	Q9BXW9	15	8	15	16	15	6	15	9	7	13	13	16	10	13	13	9	6	9	10	12	7	11	13	7	6	0	2	1	0	2	8	21	11	11	7	7	10	7	13	16	14	4	-0.762321	-0.311399
sp|Q13023|AKAP6_HUMAN	AKAP6	AKAP6_HUMAN A-kinase anchor protein 6	5128	AKAP6_HUMAN	Q13023	0	0	0	1	0	0	0	0	0	1	0	0	0	1	0	0	1	0	1	2	1	1	1	0	2	1	0	1	1	0	2	1	0	2	2	0	0	0	1	5	0	2	NA	NA
sp|P48637|GSHB_HUMAN	GSS	GSHB_HUMAN Glutathione synthetase	5129	GSHB_HUMAN	P48637	41	38	52	45	33	36	40	35	26	31	36	37	25	35	29	20	22	22	26	29	26	25	19	24	22	25	17	21	20	18	44	40	24	29	25	27	28	17	24	22	27	51	0.169256	0.679525
sp|Q2M389|WASH7_HUMAN	KIAA1033	WASH7_HUMAN WASH complex subunit 7	5130	WASH7_HUMAN	Q2M389	18	13	13	21	14	12	14	22	8	13	15	18	11	7	12	11	7	7	18	19	13	13	9	15	8	10	5	5	3	3	6	14	15	13	17	13	13	7	12	17	11	10	-0.538922	0.302559
sp|Q9NVK5|FGOP2_HUMAN	FGFR1OP2	FGOP2_HUMAN FGFR1 oncogene partner 2	5132	FGOP2_HUMAN	Q9NVK5	2	4	4	6	4	2	4	7	3	4	11	5	3	7	4	4	3	5	8	2	5	5	2	6	7	4	4	2	5	2	9	1	4	3	4	7	5	1	13	10	3	10	0.327979	-0.674012
sp|Q99741|CDC6_HUMAN	CDC6	CDC6_HUMAN Cell division control protein 6 homolog	5133	CDC6_HUMAN	Q99741	1	0	2	0	3	0	0	0	0	0	0	0	1	3	2	0	0	0	0	0	0	1	0	1	0	0	0	0	0	0	0	1	0	0	0	0	1	0	0	0	1	0	-0.0770777	0.0337472
sp|Q70UQ0-4|IKIP_HUMAN	IKBIP	IKIP_HUMAN Isoform 4 of Inhibitor of nuclear factor kappa-B kinase-interacting protein	5134	IKIP_HUMAN	Q70UQ0-4	25	46	26	25	27	17	24	32	14	15	19	24	33	19	28	26	23	29	14	12	13	17	16	17	18	17	13	9	17	16	34	23	13	10	18	17	10	21	18	24	27	32	-1.89505	0.0485564
sp|Q70UQ0|IKIP_HUMAN	IKBIP	IKIP_HUMAN Inhibitor of nuclear factor kappa-B kinase-interacting protein	5134	IKIP_HUMAN	Q70UQ0	15	27	12	11	16	9	15	11	11	10	6	9	13	6	16	10	9	8	10	11	10	10	8	6	5	6	7	6	8	11	13	17	7	5	7	9	6	8	6	6	14	12	-1.64823	-0.320642
sp|Q8IVI9-4|NOSTN_HUMAN	NOSTRIN	NOSTN_HUMAN Isoform 4 of Nostrin	5135	NOSTN_HUMAN	Q8IVI9-4	0	1	0	4	4	2	0	7	1	3	6	1	2	3	1	2	0	1	1	2	8	3	0	0	0	0	0	0	0	3	3	0	1	0	0	0	2	0	2	9	0	0	NA	NA
sp|P30419|NMT1_HUMAN	NMT1	NMT1_HUMAN Glycylpeptide N-tetradecanoyltransferase 1	5136	NMT1_HUMAN	P30419	14	19	21	19	19	16	21	22	20	20	12	18	12	10	13	19	17	15	17	10	7	10	9	12	10	9	9	10	9	7	11	16	6	11	5	14	9	5	9	12	18	15	-0.331026	0.705446
sp|O60551|NMT2_HUMAN	NMT2	NMT2_HUMAN Glycylpeptide N-tetradecanoyltransferase 2	5136	NMT2_HUMAN	O60551	5	14	11	10	3	7	9	9	9	12	6	10	3	6	4	13	6	3	9	12	10	12	11	6	6	5	7	7	5	2	9	8	12	13	12	10	7	3	10	12	4	10	-0.509205	0.286562
sp|O14910|LIN7A_HUMAN	LIN7A	LIN7A_HUMAN Protein lin-7 homolog A	5137	LIN7A_HUMAN	O14910	4	9	4	9	4	2	3	5	4	15	5	6	4	5	3	6	5	5	5	4	3	3	1	3	5	6	3	4	4	2	3	4	6	5	2	6	3	2	6	11	5	7	0.0116686	-0.0297293
sp|Q9NUP9|LIN7C_HUMAN	LIN7C	LIN7C_HUMAN Protein lin-7 homolog C	5137	LIN7C_HUMAN	Q9NUP9	8	5	7	9	8	7	9	14	10	10	9	18	13	15	9	10	14	8	6	9	10	10	8	8	10	14	11	10	10	6	11	6	10	5	8	7	11	6	6	9	14	11	0.0217503	-0.0877829
sp|Q7Z4H7|HAUS6_HUMAN	HAUS6	HAUS6_HUMAN HAUS augmin-like complex subunit 6	5138	HAUS6_HUMAN	Q7Z4H7	10	18	10	19	13	7	8	12	5	3	10	12	7	5	2	7	5	6	6	8	7	10	4	16	13	12	10	9	11	4	16	17	8	8	10	12	5	6	16	13	4	18	-0.379619	-0.228294
sp|Q99551|MTERF_HUMAN	MTERF	MTERF_HUMAN Transcription termination factor, mitochondrial	5138	MTERF_HUMAN	Q99551	0	0	0	0	2	0	1	2	1	4	1	1	1	1	0	1	2	0	3	0	2	2	2	0	0	1	0	0	0	0	0	2	0	2	2	0	0	0	3	5	0	0	NA	NA
sp|Q15796|SMAD2_HUMAN	SMAD2	SMAD2_HUMAN Mothers against decapentaplegic homolog 2	5141	SMAD2_HUMAN	Q15796	5	2	2	3	4	6	10	4	1	2	6	7	8	2	8	11	5	3	2	3	2	5	5	4	3	3	4	4	6	2	8	8	3	3	7	6	6	2	8	2	7	10	0.301727	0.314991
sp|P84022|SMAD3_HUMAN	SMAD3	SMAD3_HUMAN Mothers against decapentaplegic homolog 3	5141	SMAD3_HUMAN	P84022	7	5	3	5	5	5	4	7	2	2	3	4	6	3	5	1	1	2	3	3	3	2	2	1	4	5	3	0	2	2	2	3	3	3	3	4	3	0	3	5	1	5	-0.868945	-0.104249
sp|O15198|SMAD9_HUMAN	SMAD9	SMAD9_HUMAN Mothers against decapentaplegic homolog 9	5141	SMAD9_HUMAN	O15198	7	7	3	7	3	5	3	6	4	5	4	5	4	2	3	7	5	2	3	4	3	3	3	3	5	2	3	2	1	1	4	6	5	2	4	3	5	2	3	5	2	4	0.137068	-0.0803956
sp|Q15797|SMAD1_HUMAN	SMAD1	SMAD1_HUMAN Mothers against decapentaplegic homolog 1	5141	SMAD1_HUMAN	Q15797	2	2	2	4	3	4	1	1	1	1	3	1	2	3	2	4	2	1	2	2	2	2	2	1	2	0	1	1	0	3	3	0	1	2	4	1	3	2	4	3	2	2	0.146407	0.345908
sp|Q99717|SMAD5_HUMAN	SMAD5	SMAD5_HUMAN Mothers against decapentaplegic homolog 5	5141	SMAD5_HUMAN	Q99717	2	3	5	3	3	4	2	3	1	4	2	3	1	1	3	7	2	0	2	3	3	2	3	3	4	2	3	2	2	1	3	5	3	4	3	2	3	4	4	3	2	4	-0.445481	0.290737
sp|Q96MF7|NSE2_HUMAN	NSMCE2	NSE2_HUMAN E3 SUMO-protein ligase NSE2	5142	NSE2_HUMAN	Q96MF7	4	2	3	6	9	4	4	5	2	2	5	12	8	7	2	6	8	2	7	5	4	5	5	3	6	5	4	5	3	2	4	3	4	5	5	5	5	4	4	9	2	8	-0.0492624	-0.191634
sp|Q15435|PP1R7_HUMAN	PPP1R7	PP1R7_HUMAN Protein phosphatase 1 regulatory subunit 7	5143	PP1R7_HUMAN	Q15435	31	26	19	25	24	16	22	31	14	24	15	12	9	18	19	10	12	16	20	20	18	18	12	19	13	13	12	15	16	13	21	15	19	28	20	11	13	13	13	20	11	27	0.36087	0.0636792
sp|Q96T23|RSF1_HUMAN	RSF1	RSF1_HUMAN Remodeling and spacing factor 1	5144	RSF1_HUMAN	Q96T23	39	39	43	49	46	24	34	52	33	45	52	48	58	48	39	38	40	42	39	32	30	56	36	44	42	36	33	37	26	33	56	35	36	34	31	38	41	30	42	35	43	55	0.441629	-0.752948
sp|Q9BRT8|CBWD1_HUMAN	CBWD1	CBWD1_HUMAN COBW domain-containing protein 1	5145	CBWD1_HUMAN	Q9BRT8	6	8	7	12	8	5	7	11	4	4	8	4	5	7	4	8	7	5	7	13	10	9	6	6	7	3	6	5	6	2	7	8	12	13	8	7	3	1	7	13	2	15	0.337947	0.49519
sp|Q8IUF1|CBWD2_HUMAN	CBWD2	CBWD2_HUMAN COBW domain-containing protein 2	5145	CBWD2_HUMAN	Q8IUF1	0	0	0	2	0	0	1	0	0	0	1	0	0	0	0	1	0	0	2	1	1	0	1	2	1	1	0	0	0	0	1	0	0	1	0	0	0	0	0	1	0	2	NA	NA
sp|O75223|GGCT_HUMAN	GGCT	GGCT_HUMAN Gamma-glutamylcyclotransferase	5147	GGCT_HUMAN	O75223	16	22	15	25	18	14	23	18	15	21	18	23	13	14	25	15	23	14	19	17	14	12	12	11	11	11	10	17	10	8	12	17	19	20	17	17	14	13	12	12	14	23	1.10789	-0.479728
sp|Q12846|STX4_HUMAN	STX4	STX4_HUMAN Syntaxin-4	5149	STX4_HUMAN	Q12846	10	9	9	8	13	13	15	13	13	10	16	14	15	7	16	8	8	7	10	9	10	10	9	7	6	6	8	6	10	9	8	13	9	12	5	17	14	6	9	9	14	11	-0.194138	-0.293482
sp|O15392|BIRC5_HUMAN	BIRC5	BIRC5_HUMAN Baculoviral IAP repeat-containing protein 5	5151	BIRC5_HUMAN	O15392	3	3	1	6	4	4	5	5	2	1	4	1	5	5	3	2	1	0	5	7	5	4	3	6	4	4	5	4	5	5	8	5	5	1	9	5	2	3	1	5	2	6	0.351816	-0.653038
sp|P32856|STX2_HUMAN	STX2	STX2_HUMAN Syntaxin-2	5152	STX2_HUMAN	P32856	5	8	1	3	3	2	1	5	1	0	2	1	0	1	1	9	6	1	3	6	1	1	1	1	1	0	0	0	1	1	2	3	3	2	2	3	3	0	4	4	1	3	-1.16212	0.0719165
sp|P61266|STX1B_HUMAN	STX1B	STX1B_HUMAN Syntaxin-1B	5152	STX1B_HUMAN	P61266	1	0	0	0	0	0	0	0	0	0	0	0	0	0	0	0	0	0	0	0	1	0	0	0	0	0	0	0	0	0	0	0	0	0	0	0	0	0	0	1	0	0	-0.458027	-0.411174
sp|Q16623|STX1A_HUMAN	STX1A	STX1A_HUMAN Syntaxin-1A	5152	STX1A_HUMAN	Q16623	0	0	1	0	0	0	0	0	0	0	0	0	0	0	0	2	2	0	0	0	0	0	0	1	2	0	1	0	2	0	0	0	0	0	0	4	5	1	5	7	0	5	NA	NA
sp|Q9Y5B6|PAXB1_HUMAN	PAXBP1	PAXB1_HUMAN PAX3- and PAX7-binding protein 1	5153	PAXB1_HUMAN	Q9Y5B6	20	14	10	21	21	15	12	19	14	20	14	17	12	12	11	10	15	12	15	18	14	17	14	10	9	4	2	2	3	5	13	15	11	16	14	14	15	8	17	22	9	10	0.242336	-0.237236
sp|Q9H7Z3|NRDE2_HUMAN	NRDE2	NRDE2_HUMAN Protein NRDE2 homolog	5155	NRDE2_HUMAN	Q9H7Z3	10	4	2	3	11	5	6	7	5	5	8	6	1	3	4	5	9	6	4	6	4	8	7	3	4	3	1	2	2	1	2	4	3	5	4	8	8	2	6	9	5	1	-0.217325	-0.136447
sp|Q9UKA2|FBXL4_HUMAN	FBXL4	FBXL4_HUMAN F-box/LRR-repeat protein 4	5156	FBXL4_HUMAN	Q9UKA2	0	3	0	3	2	2	0	1	0	3	3	1	0	1	0	0	0	0	1	0	1	2	0	0	0	0	0	0	0	0	0	1	0	0	0	2	3	0	0	1	1	0	NA	NA
sp|Q00765|REEP5_HUMAN	REEP5	REEP5_HUMAN Receptor expression-enhancing protein 5	5157	REEP5_HUMAN	Q00765	15	18	18	19	22	14	22	27	23	25	14	11	22	17	19	5	16	18	5	6	7	6	9	8	7	8	6	6	7	9	16	17	6	5	4	10	11	11	10	8	16	15	0.798866	0.0448466
sp|Q96HR9|REEP6_HUMAN	REEP6	REEP6_HUMAN Receptor expression-enhancing protein 6	5158	REEP6_HUMAN	Q96HR9	3	5	2	6	4	8	2	5	5	7	9	8	2	9	3	4	0	3	6	4	5	2	6	1	3	4	3	2	2	2	3	8	2	2	2	7	7	2	3	7	3	4	-0.0247074	1.21726
sp|Q9HCY8|S10AE_HUMAN	S100A14	S10AE_HUMAN Protein S100-A14	5159	S10AE_HUMAN	Q9HCY8	13	8	9	17	6	12	15	16	12	16	12	12	17	12	11	7	18	9	6	5	7	5	10	7	9	15	6	4	12	6	9	7	5	5	5	10	4	7	6	3	17	10	3.89145	-1.01024
sp|Q86X76|NIT1_HUMAN	NIT1	NIT1_HUMAN Nitrilase homolog 1	5160	NIT1_HUMAN	Q86X76	6	7	8	16	9	4	9	10	7	6	8	12	10	10	9	7	8	8	11	11	8	10	6	7	8	8	9	7	8	6	13	6	10	8	13	6	9	4	6	9	9	14	0.200068	-0.429
sp|P40692|MLH1_HUMAN	MLH1	MLH1_HUMAN DNA mismatch repair protein Mlh1	5161	MLH1_HUMAN	P40692	17	13	18	20	12	5	18	19	11	8	21	20	5	7	23	12	13	10	17	9	7	13	18	14	11	7	6	5	5	11	13	14	7	12	12	10	17	5	21	24	15	9	-0.0318011	-0.122121
sp|Q8TCG1|CIP2A_HUMAN	KIAA1524	CIP2A_HUMAN Protein CIP2A	5163	CIP2A_HUMAN	Q8TCG1	26	22	30	18	20	12	17	15	9	9	15	15	4	9	18	18	10	6	16	13	9	10	14	15	8	7	7	4	12	10	12	17	9	10	10	10	7	8	12	16	13	16	-0.498281	-0.34068
sp|Q96T68|SETB2_HUMAN	SETDB2	SETB2_HUMAN Histone-lysine N-methyltransferase SETDB2	5164	SETB2_HUMAN	Q96T68	0	3	1	3	0	0	0	1	0	1	0	1	0	1	0	3	2	1	0	1	0	0	0	0	0	1	0	3	0	1	2	1	3	1	0	0	0	0	2	0	0	2	NA	NA
sp|Q9BPX3|CND3_HUMAN	NCAPG	CND3_HUMAN Condensin complex subunit 3	5166	CND3_HUMAN	Q9BPX3	35	25	29	26	21	21	28	31	10	20	21	14	20	17	20	26	12	18	21	24	20	27	21	15	14	6	8	8	8	11	23	25	21	19	21	13	13	13	22	25	17	13	-0.0822649	-0.453883
sp|Q9GZP9|DERL2_HUMAN	DERL2	DERL2_HUMAN Derlin-2	5168	DERL2_HUMAN	Q9GZP9	5	1	2	3	4	0	3	4	3	0	1	1	5	1	1	0	1	3	4	1	2	2	0	2	0	1	3	0	0	2	0	1	1	2	1	1	0	3	1	4	1	0	0.151747	0.182496
sp|Q8N118|CP4X1_HUMAN	CYP4X1	CP4X1_HUMAN Cytochrome P450 4X1	5169	CP4X1_HUMAN	Q8N118	5	0	0	2	0	3	0	0	0	1	7	3	4	0	0	0	1	1	0	0	0	2	0	0	1	0	0	0	0	0	0	0	0	0	0	0	0	0	0	0	0	1	2.8933	-0.887324
sp|O14657|TOR1B_HUMAN	TOR1B	TOR1B_HUMAN Torsin-1B	5170	TOR1B_HUMAN	O14657	6	8	6	9	8	8	10	8	8	8	9	5	3	6	8	4	4	3	6	5	6	7	7	4	5	3	3	2	3	6	6	12	3	5	4	7	6	4	7	6	6	8	-0.254086	-0.472967
sp|Q53H47|SETMR_HUMAN	SETMAR	SETMR_HUMAN Histone-lysine N-methyltransferase SETMAR	5172	SETMR_HUMAN	Q53H47	2	1	3	5	4	3	2	1	0	4	6	6	2	1	2	5	5	3	7	3	3	6	2	5	3	3	6	3	1	0	5	2	2	4	1	5	6	2	6	7	5	5	0.0691034	-0.292776
sp|P60520|GBRL2_HUMAN	GABARAPL2	GBRL2_HUMAN Gamma-aminobutyric acid receptor-associated protein-like 2	5173	GBRL2_HUMAN	P60520	2	5	10	5	4	5	6	6	7	3	1	3	5	3	3	3	6	3	7	5	3	4	1	5	6	6	4	5	6	2	6	4	3	4	3	3	2	4	5	5	2	8	0.493972	0.0343565
sp|Q9H0R8-2|GBRL1_HUMAN	GABARAPL1	GBRL1_HUMAN Isoform 2 of Gamma-aminobutyric acid receptor-associated protein-like 1	5173	GBRL1_HUMAN	Q9H0R8-2	4	3	4	3	5	3	4	5	1	6	3	5	0	1	3	6	3	1	3	2	3	3	3	2	2	1	1	1	1	2	3	5	3	4	4	3	4	2	3	2	4	3	-0.012598	-0.0648984
sp|Q15013-3|MD2BP_HUMAN	MAD2L1BP	MD2BP_HUMAN Isoform 2 of MAD2L1-binding protein	5174	MD2BP_HUMAN	Q15013-3	0	3	2	1	2	0	2	1	1	6	0	1	4	4	2	3	2	2	0	1	0	3	2	2	2	0	0	0	0	0	2	0	1	0	0	1	2	0	3	6	3	3	NA	NA
sp|Q96JQ0|PCD16_HUMAN	DCHS1	PCD16_HUMAN Protocadherin-16	5177	PCD16_HUMAN	Q96JQ0	0	0	1	0	0	0	0	1	0	0	0	0	0	0	0	0	0	0	1	1	0	1	0	1	5	0	3	0	0	0	0	1	0	0	4	0	0	0	0	4	1	0	NA	NA
sp|Q9H4E5|RHOJ_HUMAN	RHOJ	RHOJ_HUMAN Rho-related GTP-binding protein RhoJ	5178	RHOJ_HUMAN	Q9H4E5	4	3	5	2	8	3	6	5	3	4	4	6	5	3	2	1	2	1	3	2	1	3	4	7	5	4	4	2	3	2	7	1	2	3	2	4	4	2	3	2	3	12	0.329743	0.0665346
sp|P84095|RHOG_HUMAN	RHOG	RHOG_HUMAN Rho-related GTP-binding protein RhoG	5178	RHOG_HUMAN	P84095	12	12	10	13	9	9	13	11	10	17	11	8	14	17	18	7	6	10	9	8	7	6	10	10	5	10	6	7	9	7	14	15	9	5	7	7	8	9	7	6	10	13	-0.218869	-0.179103
sp|P63000-2|RAC1_HUMAN	RAC1	RAC1_HUMAN Isoform B of Ras-related C3 botulinum toxin substrate 1	5178	RAC1_HUMAN	P63000-2	20	19	23	25	18	19	22	16	22	21	16	14	29	21	19	26	28	21	11	14	16	12	9	13	12	13	14	15	16	14	22	29	20	32	19	13	17	8	15	11	18	18	0.163254	0.101395
tr|B1AH77|B1AH77_HUMAN	RAC2	B1AH77_HUMAN Ras-related C3 botulinum toxin substrate 2	5178	B1AH77_HUMAN	B1AH77	2	4	3	3	6	4	4	3	5	2	3	3	5	2	2	2	2	6	4	5	6	3	2	2	3	4	7	5	5	5	7	5	7	4	2	3	2	4	4	3	3	8	1.58633	-2.78308
sp|P17081|RHOQ_HUMAN	RHOQ	RHOQ_HUMAN Rho-related GTP-binding protein RhoQ	5178	RHOQ_HUMAN	P17081	2	1	1	0	3	0	1	0	0	2	1	0	1	0	0	0	0	0	1	0	0	1	1	0	2	0	3	2	1	0	0	1	0	0	1	0	0	1	0	0	0	1	-0.859637	2.32567
sp|P60953-1|CDC42_HUMAN	CDC42	CDC42_HUMAN Isoform 1 of Cell division control protein 42 homolog	5178	CDC42_HUMAN	P60953-1	14	16	12	18	16	13	19	16	13	13	5	10	5	7	11	10	11	18	10	14	10	11	6	9	9	10	8	8	7	4	18	15	10	12	9	6	7	5	11	12	11	21	0.228334	-0.1057
sp|P60953|CDC42_HUMAN	CDC42	CDC42_HUMAN Cell division control protein 42 homolog	5178	CDC42_HUMAN	P60953	2	3	3	3	2	1	4	2	3	4	3	2	1	1	2	1	2	1	4	5	5	4	3	4	10	8	5	8	3	1	8	2	7	4	6	1	1	0	6	8	4	7	0.230347	-0.110723
tr|J3QLK0|J3QLK0_HUMAN	RAC3	J3QLK0_HUMAN Ras-related C3 botulinum toxin substrate 3 (Fragment)	5178	J3QLK0_HUMAN	J3QLK0	2	0	1	0	2	0	0	1	0	0	3	0	0	0	1	0	0	1	1	1	1	1	0	0	0	0	0	0	0	0	1	0	0	0	2	1	0	0	1	1	1	0	-0.0261235	0.124595
sp|Q9BYE7|PCGF6_HUMAN	PCGF6	PCGF6_HUMAN Polycomb group RING finger protein 6	5179	PCGF6_HUMAN	Q9BYE7	1	1	3	2	3	0	5	4	2	1	2	4	1	2	0	1	1	0	1	3	2	3	2	4	3	2	2	1	0	1	1	2	2	3	2	4	1	1	2	4	0	0	0.200555	-0.336501
sp|P52655|TF2AA_HUMAN	GTF2A1	TF2AA_HUMAN Transcription initiation factor IIA subunit 1	5180	TF2AA_HUMAN	P52655	3	2	3	5	3	1	3	3	2	0	2	1	1	3	1	1	1	1	3	3	1	2	1	1	3	3	4	3	3	2	3	2	1	2	3	3	0	2	2	2	3	3	0.193837	-0.207413
sp|Q9Y6Q2|STON1_HUMAN	STON1	STON1_HUMAN Stonin-1	5180	STON1_HUMAN	Q9Y6Q2	3	1	1	1	0	0	0	1	0	0	1	1	0	0	0	0	3	0	5	0	8	4	2	5	3	1	0	0	0	0	0	2	2	2	8	1	0	1	1	3	1	1	-0.291279	0.952614
sp|O15355|PPM1G_HUMAN	PPM1G	PPM1G_HUMAN Protein phosphatase 1G	5181	PPM1G_HUMAN	O15355	31	41	53	47	38	26	47	39	35	39	32	34	28	29	31	24	18	19	20	26	21	27	21	37	30	24	34	33	29	19	40	40	35	27	25	27	24	28	25	24	30	49	0.330714	-0.114435
sp|P49593|PPM1F_HUMAN	PPM1F	PPM1F_HUMAN Protein phosphatase 1F	5182	PPM1F_HUMAN	P49593	16	14	18	11	12	6	20	11	9	10	5	3	6	8	15	10	10	11	15	20	17	19	13	13	12	11	8	6	14	5	21	21	15	6	16	12	3	13	11	23	8	28	-0.58404	1.28233
sp|Q9GZX6|IL22_HUMAN	IL22	IL22_HUMAN Interleukin-22	5183	IL22_HUMAN	Q9GZX6	0	0	0	0	0	0	0	0	0	0	0	0	0	0	0	0	0	0	3	0	0	0	0	0	0	0	0	0	0	0	0	0	0	0	0	0	0	0	0	0	0	1	NA	NA
sp|Q9HAC7|SUCHY_HUMAN	C7orf10	SUCHY_HUMAN Succinate--hydroxymethylglutarate CoA-transferase	5184	SUCHY_HUMAN	Q9HAC7	0	0	0	1	1	0	2	0	0	2	2	2	1	1	0	0	1	0	0	3	0	2	1	2	2	0	1	2	0	2	1	0	4	1	2	0	0	4	1	5	0	0	NA	NA
sp|Q9BWP8-10|COL11_HUMAN	COLEC11	COL11_HUMAN Isoform 10 of Collectin-11	5185	COL11_HUMAN	Q9BWP8-10	0	0	0	0	0	0	1	0	0	0	0	0	1	0	0	0	0	0	0	0	0	0	0	0	0	0	4	0	0	0	0	0	0	0	0	1	0	0	1	0	0	0	NA	NA
sp|Q9UHL9-3|GT2D1_HUMAN	GTF2IRD1	GT2D1_HUMAN Isoform 3 of General transcription factor II-I repeat domain-containing protein 1	5188	GT2D1_HUMAN	Q9UHL9-3	4	2	0	2	5	1	1	3	3	2	10	5	2	1	0	4	3	0	4	5	1	7	2	3	3	2	1	0	2	2	1	0	3	2	1	4	9	0	8	7	0	2	0.194159	-0.334277
sp|Q8TB37|NUBPL_HUMAN	NUBPL	NUBPL_HUMAN Iron-sulfur protein NUBPL	5190	NUBPL_HUMAN	Q8TB37	5	9	7	8	11	5	8	9	13	8	10	8	6	9	6	6	8	7	6	3	6	2	6	7	7	10	3	7	7	4	11	10	4	2	4	10	6	4	6	10	12	15	-0.0679356	0.889915
sp|Q13825|AUHM_HUMAN	AUH	AUHM_HUMAN Methylglutaconyl-CoA hydratase, mitochondrial	5191	AUHM_HUMAN	Q13825	4	7	4	11	11	6	9	9	7	7	10	12	9	10	5	6	9	6	5	5	4	4	5	6	4	5	3	6	4	5	8	4	11	3	5	6	8	6	5	8	6	8	0.996765	-0.650702
sp|Q13042|CDC16_HUMAN	CDC16	CDC16_HUMAN Cell division cycle protein 16 homolog	5192	CDC16_HUMAN	Q13042	8	12	15	18	12	7	15	11	11	12	17	11	3	2	5	8	3	4	8	12	7	8	6	5	5	6	5	4	3	6	9	14	7	14	12	7	10	4	15	8	5	5	-0.237388	0.463721
sp|P52292|IMA1_HUMAN	KPNA2	IMA1_HUMAN Importin subunit alpha-1	5193	IMA1_HUMAN	P52292	23	32	31	24	20	14	28	28	16	21	12	13	16	12	14	4	12	11	18	17	14	16	16	13	9	10	17	14	19	12	23	17	12	14	15	11	14	11	14	17	13	21	-0.495382	-0.331811
sp|P42285|SK2L2_HUMAN	SKIV2L2	SK2L2_HUMAN Superkiller viralicidic activity 2-like 2	5194	SK2L2_HUMAN	P42285	54	64	55	69	54	38	46	65	59	64	40	40	39	33	42	45	43	48	42	43	41	36	40	32	35	32	23	22	37	26	30	53	35	39	42	33	28	27	29	29	38	30	-0.211424	-0.260677
sp|P05186|PPBT_HUMAN	ALPL	PPBT_HUMAN Alkaline phosphatase, tissue-nonspecific isozyme	5196	PPBT_HUMAN	P05186	1	6	0	0	0	0	5	0	0	4	0	11	2	0	0	4	0	1	2	1	1	40	1	25	13	0	0	0	11	0	20	0	0	0	6	0	4	0	0	4	0	1	-0.264145	-0.3098
sp|Q14686|NCOA6_HUMAN	NCOA6	NCOA6_HUMAN Nuclear receptor coactivator 6	5198	NCOA6_HUMAN	Q14686	6	11	12	15	8	2	7	12	3	8	4	7	11	8	9	10	14	6	12	5	11	19	11	16	15	21	14	15	12	10	19	5	10	9	16	10	5	6	14	16	11	26	0.0960631	-0.261115
sp|Q75QN2|INT8_HUMAN	INTS8	INT8_HUMAN Integrator complex subunit 8	5199	INT8_HUMAN	Q75QN2	14	6	4	15	11	9	15	16	6	8	8	5	8	5	6	5	8	10	10	2	5	7	7	5	4	4	2	2	3	2	3	12	5	4	4	6	6	4	9	8	7	1	-0.0695071	-0.168283
sp|Q9Y697|NFS1_HUMAN	NFS1	NFS1_HUMAN Cysteine desulfurase, mitochondrial	5201	NFS1_HUMAN	Q9Y697	15	14	15	20	14	12	17	22	13	33	15	16	18	18	25	11	12	16	14	13	17	11	19	20	19	20	18	14	19	13	25	16	14	13	26	13	13	14	14	13	29	26	-0.189343	0.538793
sp|O14494|LPP1_HUMAN	PPAP2A	LPP1_HUMAN Lipid phosphate phosphohydrolase 1	5202	LPP1_HUMAN	O14494	2	1	0	1	3	1	1	1	1	3	1	1	1	2	3	0	1	0	2	2	1	0	0	2	4	2	3	2	1	0	3	1	2	3	3	1	1	1	2	2	1	5	-0.43856	0.510276
sp|Q8TCU4|ALMS1_HUMAN	ALMS1	ALMS1_HUMAN Alstrom syndrome protein 1	5204	ALMS1_HUMAN	Q8TCU4	2	5	1	2	0	0	1	0	1	0	2	6	1	2	2	9	1	1	13	16	1	6	3	18	5	6	9	6	0	0	9	1	10	1	3	6	6	0	17	17	0	24	0.0165795	-0.146302
sp|O75431|MTX2_HUMAN	MTX2	MTX2_HUMAN Metaxin-2	5206	MTX2_HUMAN	O75431	10	11	6	11	5	7	10	16	10	17	6	4	7	6	8	10	8	7	13	6	6	14	5	8	6	7	6	7	8	7	8	13	11	12	11	9	6	5	6	8	7	9	-0.0557957	0.498524
sp|Q6P1R3|MSD2_HUMAN	MSANTD2	MSD2_HUMAN Myb/SANT-like DNA-binding domain-containing protein 2	5207	MSD2_HUMAN	Q6P1R3	1	0	0	0	0	0	1	0	0	0	0	1	1	0	0	0	1	1	4	3	1	1	5	2	0	2	1	0	0	0	0	0	2	3	1	1	2	2	1	0	2	0	0.102658	-0.359334
sp|Q96PY6-6|NEK1_HUMAN	NEK1	NEK1_HUMAN Isoform 6 of Serine/threonine-protein kinase Nek1	5209	NEK1_HUMAN	Q96PY6-6	3	1	2	1	5	1	1	1	0	1	4	6	3	3	3	3	1	1	5	2	4	2	1	6	4	2	2	0	1	1	3	9	4	5	2	6	3	0	13	21	2	6	-0.409421	0.410039
sp|P10915|HPLN1_HUMAN	HAPLN1	HPLN1_HUMAN Hyaluronan and proteoglycan link protein 1	5210	HPLN1_HUMAN	P10915	1	0	0	0	1	0	0	0	0	0	0	0	0	0	0	0	0	0	1	1	2	8	3	1	2	0	2	0	0	4	0	0	0	0	0	0	0	2	0	0	0	0	-0.368322	-0.0217155
sp|Q96Q11|TRNT1_HUMAN	TRNT1	TRNT1_HUMAN CCA tRNA nucleotidyltransferase 1, mitochondrial	5210	TRNT1_HUMAN	Q96Q11	16	15	22	18	16	20	18	13	17	17	18	9	12	18	18	19	15	16	15	15	10	14	9	15	18	11	15	10	12	10	14	19	13	14	8	13	11	12	15	10	14	22	-0.180872	0.100146
sp|Q96S86|HPLN3_HUMAN	HAPLN3	HPLN3_HUMAN Hyaluronan and proteoglycan link protein 3	5210	HPLN3_HUMAN	Q96S86	0	0	0	0	0	0	0	0	0	0	0	4	0	0	0	1	1	0	2	0	0	2	0	1	1	1	0	0	0	0	1	0	0	0	1	0	0	0	3	0	0	0	NA	NA
sp|P08962|CD63_HUMAN	CD63	CD63_HUMAN CD63 antigen	5211	CD63_HUMAN	P08962	34	24	25	19	16	17	20	22	9	13	16	10	16	10	18	9	14	22	8	9	15	15	7	5	5	8	14	9	8	6	20	19	9	11	13	12	28	6	16	12	21	16	-1.01357	2.17321
sp|P48745|NOV_HUMAN	NOV	NOV_HUMAN Protein NOV homolog	5212	NOV_HUMAN	P48745	1	0	2	0	3	0	0	1	0	0	0	3	0	0	0	0	0	0	1	1	3	0	0	3	2	0	2	1	1	0	5	0	3	0	4	3	0	0	7	1	3	1	-0.819843	-1.06705
sp|Q16678|CP1B1_HUMAN	CYP1B1	CP1B1_HUMAN Cytochrome P450 1B1	5213	CP1B1_HUMAN	Q16678	3	1	0	1	2	5	2	3	1	4	1	4	7	3	0	3	4	3	1	3	3	0	3	3	1	2	0	0	0	2	3	0	4	2	1	5	4	2	4	5	3	0	1.26752	-0.523283
sp|O60343-2|TBCD4_HUMAN	TBC1D4	TBCD4_HUMAN Isoform 2 of TBC1 domain family member 4	5214	TBCD4_HUMAN	O60343-2	25	33	20	27	18	18	19	21	6	15	22	17	8	9	13	28	10	17	15	21	11	15	4	19	5	13	12	12	11	5	13	26	19	18	14	24	14	12	18	17	11	11	-0.282864	2.39997
sp|Q86TI0|TBCD1_HUMAN	TBC1D1	TBCD1_HUMAN TBC1 domain family member 1	5214	TBCD1_HUMAN	Q86TI0	5	1	0	0	2	1	1	2	0	0	4	3	0	2	4	11	0	0	2	2	3	3	4	1	3	0	2	1	3	1	1	1	3	4	3	5	1	0	5	7	1	1	1.37127	0.302819
sp|Q9H668|STN1_HUMAN	OBFC1	STN1_HUMAN CST complex subunit STN1	5215	STN1_HUMAN	Q9H668	1	2	0	0	1	1	0	2	0	1	1	2	1	3	2	0	0	0	2	1	1	2	2	4	1	2	2	2	0	0	0	0	1	2	0	1	1	1	0	0	1	0	-0.0427519	0.0224154
sp|P28070|PSB4_HUMAN	PSMB4	PSB4_HUMAN Proteasome subunit beta type-4	5216	PSB4_HUMAN	P28070	27	29	21	18	13	11	19	18	20	13	11	7	14	22	13	13	14	11	19	16	10	11	6	11	9	11	11	7	11	11	21	17	22	23	12	6	9	9	11	10	26	23	0.315978	-0.0285214
sp|P21926|CD9_HUMAN	CD9	CD9_HUMAN CD9 antigen	5218	CD9_HUMAN	P21926	4	12	12	15	10	12	13	17	13	14	10	18	12	11	9	9	7	9	6	7	5	8	10	6	7	7	10	6	6	5	11	13	5	5	8	5	11	5	4	4	16	8	1.78889	-2.40263
sp|O14980|XPO1_HUMAN	XPO1	XPO1_HUMAN Exportin-1	5219	XPO1_HUMAN	O14980	78	80	78	83	70	58	78	68	65	74	56	50	55	46	64	48	52	56	45	43	44	35	36	33	29	29	26	22	32	26	59	69	35	38	40	47	53	34	61	55	61	59	0.037727	0.181505
sp|Q8IUX7|AEBP1_HUMAN	AEBP1	AEBP1_HUMAN Adipocyte enhancer-binding protein 1	5220	AEBP1_HUMAN	Q8IUX7	0	2	0	0	0	1	0	0	0	2	0	0	0	0	0	0	0	0	0	1	3	0	0	3	1	0	0	5	0	1	0	0	3	0	1	0	2	4	0	4	0	1	NA	NA
sp|P23471|PTPRZ_HUMAN	PTPRZ1	PTPRZ_HUMAN Receptor-type tyrosine-protein phosphatase zeta	5221	PTPRZ_HUMAN	P23471	1	0	0	0	0	1	4	7	2	3	0	2	0	2	0	1	4	0	5	0	14	0	0	0	0	1	3	6	0	0	6	6	0	4	8	1	2	0	0	4	6	0	0.0633727	-0.329284
sp|Q9NXJ5|PGPI_HUMAN	PGPEP1	PGPI_HUMAN Pyroglutamyl-peptidase 1	5223	PGPI_HUMAN	Q9NXJ5	0	1	2	2	1	1	3	1	1	1	0	0	0	0	0	0	0	0	2	2	2	1	0	1	0	1	1	1	1	0	2	2	1	3	1	0	1	0	1	1	0	2	NA	NA
sp|Q16819|MEP1A_HUMAN	MEP1A	MEP1A_HUMAN Meprin A subunit alpha	5224	MEP1A_HUMAN	Q16819	0	0	0	2	7	7	0	0	0	1	0	0	0	0	4	2	0	0	0	0	1	0	0	0	0	0	0	0	0	0	0	0	0	0	0	0	0	0	0	0	0	0	NA	NA
sp|Q96A65|EXOC4_HUMAN	EXOC4	EXOC4_HUMAN Exocyst complex component 4	5225	EXOC4_HUMAN	Q96A65	36	34	35	35	21	32	50	38	19	30	23	23	20	12	30	29	19	26	14	18	20	19	19	15	20	16	14	10	9	12	16	38	17	27	19	16	20	15	21	25	26	20	0.331452	0.26376
sp|Q12765-2|SCRN1_HUMAN	SCRN1	SCRN1_HUMAN Isoform 2 of Secernin-1	5226	SCRN1_HUMAN	Q12765-2	30	24	34	17	17	16	28	22	16	16	15	21	11	20	12	18	14	17	29	23	23	19	13	20	17	14	19	15	23	13	33	16	24	22	20	22	12	10	26	22	18	38	-0.374885	0.329775
sp|P53355-3|DAPK1_HUMAN	DAPK1	DAPK1_HUMAN Isoform 3 of Death-associated protein kinase 1	5227	DAPK1_HUMAN	P53355-3	2	3	1	2	7	0	2	2	2	3	3	12	2	10	8	1	1	1	3	2	1	3	9	5	3	4	0	2	2	2	0	6	1	9	3	1	2	4	2	5	5	1	-0.924453	0.939556
sp|O43293|DAPK3_HUMAN	DAPK3	DAPK3_HUMAN Death-associated protein kinase 3	5227	DAPK3_HUMAN	O43293	4	8	2	7	3	2	3	3	1	1	3	6	5	2	8	1	6	2	4	4	4	4	4	0	5	2	2	2	2	5	2	6	4	11	3	5	4	3	3	5	7	1	-0.0209212	-0.190695
sp|Q9UIK4-2|DAPK2_HUMAN	DAPK2	DAPK2_HUMAN Isoform 2 of Death-associated protein kinase 2	5227	DAPK2_HUMAN	Q9UIK4-2	1	0	1	1	2	3	2	1	0	0	0	0	0	0	0	0	0	0	1	0	0	0	0	0	0	0	0	0	0	0	0	1	0	0	0	0	0	0	1	1	1	0	0.424676	-0.943309
sp|P62081|RS7_HUMAN	RPS7	RS7_HUMAN 40S ribosomal protein S7	5229	RS7_HUMAN	P62081	17	23	20	23	18	16	18	17	19	19	13	13	13	19	16	17	15	17	13	15	15	23	19	15	12	11	10	13	12	4	23	17	16	22	11	8	12	1	17	24	16	30	0.189313	0.0910733
sp|P78423|X3CL1_HUMAN	CX3CL1	X3CL1_HUMAN Fractalkine	5230	X3CL1_HUMAN	P78423	0	0	0	0	0	0	0	0	1	0	1	1	3	0	0	0	0	0	0	0	4	0	0	0	0	0	0	0	0	0	1	0	0	2	0	0	0	0	0	0	0	0	NA	NA
sp|Q6YP21|KAT3_HUMAN	CCBL2	KAT3_HUMAN Kynurenine--oxoglutarate transaminase 3	5231	KAT3_HUMAN	Q6YP21	21	16	19	18	11	16	15	19	11	13	17	12	19	6	11	7	8	9	12	10	10	10	9	5	7	4	5	1	9	3	13	14	9	10	8	15	11	5	16	12	9	14	0.996999	0.133406
sp|Q16773|KAT1_HUMAN	CCBL1	KAT1_HUMAN Kynurenine--oxoglutarate transaminase 1	5231	KAT1_HUMAN	Q16773	4	5	3	1	3	0	1	3	2	3	2	1	0	0	4	2	3	4	6	1	1	1	1	2	0	0	1	0	1	2	1	4	2	2	0	1	1	3	2	7	2	1	-0.515771	0.560721
sp|Q5T2E6|CJ076_HUMAN	C10orf76	CJ076_HUMAN UPF0668 protein C10orf76	5232	CJ076_HUMAN	Q5T2E6	6	4	4	5	1	6	4	4	1	4	3	5	2	0	1	5	1	6	4	4	3	3	3	2	2	3	2	1	2	2	3	2	3	4	1	4	2	2	2	3	1	2	0.0756808	0.238273
sp|Q9Y646|CBPQ_HUMAN	CPQ	CBPQ_HUMAN Carboxypeptidase Q	5233	CBPQ_HUMAN	Q9Y646	4	5	1	5	3	4	6	2	0	8	2	4	4	4	4	2	0	5	7	3	8	8	3	5	4	4	2	0	2	4	3	8	4	5	7	1	1	3	5	6	0	2	-0.887446	-0.687351
sp|Q9NYL4|FKB11_HUMAN	FKBP11	FKB11_HUMAN Peptidyl-prolyl cis-trans isomerase FKBP11	5234	FKB11_HUMAN	Q9NYL4	8	4	4	10	6	3	7	8	5	9	6	3	2	3	3	2	4	2	4	4	2	2	4	8	5	3	3	3	3	5	4	5	3	3	5	5	3	1	3	3	0	3	-1.06029	1.92694
sp|Q9BXT4-3|TDRD1_HUMAN	TDRD1	TDRD1_HUMAN Isoform 3 of Tudor domain-containing protein 1	5235	TDRD1_HUMAN	Q9BXT4-3	4	0	1	0	0	0	0	0	0	1	0	1	0	0	0	0	1	0	0	5	0	0	1	0	0	0	0	1	0	0	0	0	0	0	0	0	1	0	0	0	0	0	-0.451029	-0.385414
sp|Q8N0W4-2|NLGNX_HUMAN	NLGN4X	NLGNX_HUMAN Isoform 2 of Neuroligin-4, X-linked	5236	NLGNX_HUMAN	Q8N0W4-2	0	0	0	0	0	1	0	1	0	0	0	0	0	0	0	0	0	0	4	2	1	0	2	0	0	0	0	0	0	0	0	0	0	0	1	0	0	0	0	1	0	0	NA	NA
sp|Q8N2Q7|NLGN1_HUMAN	NLGN1	NLGN1_HUMAN Neuroligin-1	5236	NLGN1_HUMAN	Q8N2Q7	0	0	1	0	1	0	0	1	0	0	0	0	0	0	0	0	0	0	0	1	1	0	1	0	1	0	1	0	0	0	0	0	0	0	0	0	0	0	1	3	0	0	NA	NA
sp|Q8NFZ4|NLGN2_HUMAN	NLGN2	NLGN2_HUMAN Neuroligin-2	5236	NLGN2_HUMAN	Q8NFZ4	0	0	0	0	0	0	0	0	0	0	0	0	0	0	1	1	0	0	0	0	0	0	0	0	1	0	0	0	0	1	1	1	0	1	1	0	0	0	0	2	0	0	NA	NA
sp|P55017-2|S12A3_HUMAN	SLC12A3	S12A3_HUMAN Isoform 2 of Solute carrier family 12 member 3	5237	S12A3_HUMAN	P55017-2	0	0	0	0	0	0	0	0	0	0	0	0	0	0	0	0	0	0	0	0	0	0	0	0	0	0	0	0	1	0	0	0	0	0	0	0	0	0	0	3	0	0	NA	NA
sp|Q6ZVD8|PHLP2_HUMAN	PHLPP2	PHLP2_HUMAN PH domain leucine-rich repeat-containing protein phosphatase 2	5238	PHLP2_HUMAN	Q6ZVD8	0	0	1	0	0	0	0	0	0	0	0	0	0	0	0	0	0	0	1	0	0	0	0	0	0	0	0	0	0	0	0	1	0	0	0	0	0	1	1	1	0	0	NA	NA
sp|P82675|RT05_HUMAN	MRPS5	RT05_HUMAN 28S ribosomal protein S5, mitochondrial	5239	RT05_HUMAN	P82675	24	19	18	23	18	19	15	32	13	21	16	20	15	16	14	18	10	21	14	11	15	11	10	14	12	8	8	6	6	9	14	20	16	12	14	15	17	8	12	17	13	15	-0.0783362	0.0905041
sp|P37268|FDFT_HUMAN	FDFT1	FDFT_HUMAN Squalene synthase	5240	FDFT_HUMAN	P37268	21	20	22	24	44	20	32	22	13	14	24	15	12	9	16	14	13	12	18	9	9	7	6	5	7	8	9	9	6	7	19	22	7	8	8	13	10	8	14	23	20	17	1.17421	1.18083
sp|P21980|TGM2_HUMAN	TGM2	TGM2_HUMAN Protein-glutamine gamma-glutamyltransferase 2	5241	TGM2_HUMAN	P21980	65	83	62	37	43	40	61	45	31	30	31	62	43	28	70	40	26	80	28	38	30	33	29	24	23	38	20	23	31	24	37	58	47	16	34	32	26	23	34	32	63	32	-1.64849	-0.477891
sp|O43548|TGM5_HUMAN	TGM5	TGM5_HUMAN Protein-glutamine gamma-glutamyltransferase 5	5241	TGM5_HUMAN	O43548	2	1	1	1	2	1	0	1	1	0	0	2	0	0	0	1	0	2	1	1	0	1	1	1	0	0	0	0	0	1	2	1	0	1	1	0	1	1	1	0	1	1	-1.08287	-0.135929
sp|Q99832|TCPH_HUMAN	CCT7	TCPH_HUMAN T-complex protein 1 subunit eta	5243	TCPH_HUMAN	Q99832	93	108	113	110	74	61	95	109	43	73	55	58	71	81	83	54	60	60	34	44	36	46	39	40	29	41	39	28	41	34	58	77	54	41	43	51	62	34	52	43	82	61	0.109629	-0.61495
sp|Q9H0E9-2|BRD8_HUMAN	BRD8	BRD8_HUMAN Isoform 2 of Bromodomain-containing protein 8	5244	BRD8_HUMAN	Q9H0E9-2	17	7	14	17	10	11	17	13	9	11	20	23	15	13	11	14	17	15	18	21	15	17	18	19	17	15	18	12	17	14	25	8	18	18	16	11	14	15	15	13	18	25	-0.209977	-0.111192
sp|Q5T011|SZT2_HUMAN	SZT2	SZT2_HUMAN Protein SZT2	5245	SZT2_HUMAN	Q5T011	1	0	1	1	4	4	2	4	1	0	2	6	0	1	1	1	1	1	0	1	1	2	3	3	4	0	0	0	1	0	0	3	3	1	0	1	10	0	6	3	0	0	-0.0474883	-0.204356
sp|P25205|MCM3_HUMAN	MCM3	MCM3_HUMAN DNA replication licensing factor MCM3	5246	MCM3_HUMAN	P25205	52	78	66	81	78	60	68	74	55	58	53	71	51	57	57	55	47	57	39	47	40	37	42	49	35	41	41	36	45	33	80	76	40	40	48	52	45	28	62	54	57	73	0.0805902	0.138901
sp|O00567|NOP56_HUMAN	NOP56	NOP56_HUMAN Nucleolar protein 56	5247	NOP56_HUMAN	O00567	41	56	61	66	58	42	50	58	54	74	55	62	55	44	41	31	41	59	42	26	27	23	30	28	24	31	16	19	23	17	37	52	28	28	32	47	45	23	36	42	39	39	-0.160297	0.0642561
sp|Q9BXL7|CAR11_HUMAN	CARD11	CAR11_HUMAN Caspase recruitment domain-containing protein 11	5248	CAR11_HUMAN	Q9BXL7	1	0	0	1	0	2	0	2	1	0	1	4	2	1	0	0	0	0	4	1	1	0	3	1	4	2	1	2	2	0	3	2	0	0	7	2	1	2	8	10	3	4	-0.24109	-1.54638
sp|Q9H257|CARD9_HUMAN	CARD9	CARD9_HUMAN Caspase recruitment domain-containing protein 9	5248	CARD9_HUMAN	Q9H257	0	0	0	0	0	0	0	0	0	0	1	0	0	0	0	0	0	0	0	1	0	2	0	1	0	1	0	0	0	0	7	0	0	3	0	0	0	0	0	4	0	9	NA	NA
sp|Q9BSF8|BTBDA_HUMAN	BTBD10	BTBDA_HUMAN BTB/POZ domain-containing protein 10	5249	BTBDA_HUMAN	Q9BSF8	1	2	0	1	0	0	0	1	0	0	0	2	0	0	1	0	0	0	1	1	0	0	0	0	0	0	0	0	1	0	1	1	0	1	0	2	1	0	3	4	0	2	0.235074	-0.428263
sp|Q6P4A8|PLBL1_HUMAN	PLBD1	PLBL1_HUMAN Phospholipase B-like 1	5253	PLBL1_HUMAN	Q6P4A8	19	7	9	7	10	9	17	6	9	8	15	13	11	13	9	8	6	10	2	8	11	6	7	5	9	2	3	4	3	3	9	6	13	7	4	10	7	5	18	10	7	9	-0.301846	-1.07818
sp|Q8WV22|NSE1_HUMAN	NSMCE1	NSE1_HUMAN Non-structural maintenance of chromosomes element 1 homolog	5254	NSE1_HUMAN	Q8WV22	4	6	6	9	7	6	6	8	2	3	5	6	1	1	2	3	3	5	3	6	5	3	2	4	4	2	6	3	4	2	5	7	5	3	5	4	2	0	6	3	3	2	-0.340645	-0.231269
sp|P49023-3|PAXI_HUMAN	PXN	PAXI_HUMAN Isoform Gamma of Paxillin	5255	PAXI_HUMAN	P49023-3	29	39	46	33	27	12	43	37	15	18	25	31	15	30	23	24	24	21	32	28	27	21	23	28	21	32	21	26	18	13	44	36	25	20	25	25	23	25	25	23	23	55	-0.246418	0.590204
sp|P49023|PAXI_HUMAN	PXN	PAXI_HUMAN Paxillin	5255	PAXI_HUMAN	P49023	0	2	0	1	0	1	0	1	0	0	2	1	0	2	0	1	2	1	2	1	1	1	1	0	1	1	0	1	2	1	3	0	0	1	1	1	1	1	2	3	0	3	NA	NA
sp|P05230|FGF1_HUMAN	FGF1	FGF1_HUMAN Fibroblast growth factor 1	5256	FGF1_HUMAN	P05230	0	0	0	0	0	0	0	0	0	0	0	0	0	0	0	0	0	1	1	2	2	0	0	1	0	0	0	0	1	0	0	0	0	1	1	0	0	0	1	0	0	0	NA	NA
sp|P09038|FGF2_HUMAN	FGF2	FGF2_HUMAN Fibroblast growth factor 2	5257	FGF2_HUMAN	P09038	4	9	2	2	2	2	3	1	1	4	3	1	0	2	3	0	1	3	1	4	2	0	4	3	3	0	0	1	0	1	3	5	0	3	2	2	2	0	6	4	3	2	-1.315	-0.295736
sp|Q9BTY2|FUCO2_HUMAN	FUCA2	FUCO2_HUMAN Plasma alpha-L-fucosidase	5259	FUCO2_HUMAN	Q9BTY2	12	18	8	17	10	14	23	22	16	17	18	21	7	8	15	11	8	11	15	10	13	15	9	8	11	7	6	6	9	11	11	16	7	16	17	13	19	7	7	8	15	11	0.192495	-0.695944
sp|Q9BQ70|TCF25_HUMAN	TCF25	TCF25_HUMAN Transcription factor 25	5260	TCF25_HUMAN	Q9BQ70	10	4	18	9	6	8	7	11	3	9	11	7	9	3	6	8	5	1	5	9	8	5	9	6	6	7	2	5	2	6	7	9	8	6	7	9	8	3	8	5	6	7	0.216162	0.206954
sp|Q92572|AP3S1_HUMAN	AP3S1	AP3S1_HUMAN AP-3 complex subunit sigma-1	5261	AP3S1_HUMAN	Q92572	9	15	11	12	8	9	7	11	8	6	6	8	5	6	4	6	9	9	4	9	8	6	8	9	8	8	7	4	7	5	6	10	9	8	7	8	5	4	7	5	4	10	-0.487688	0.508127
sp|P61923|COPZ1_HUMAN	COPZ1	COPZ1_HUMAN Coatomer subunit zeta-1	5262	COPZ1_HUMAN	P61923	9	10	11	9	11	6	9	8	9	12	6	1	6	5	2	5	3	4	8	3	3	7	2	5	4	6	4	6	5	5	13	12	5	4	8	2	3	5	2	3	4	8	0.0413947	-0.455874
sp|Q9P2K8|E2AK4_HUMAN	EIF2AK4	E2AK4_HUMAN Eukaryotic translation initiation factor 2-alpha kinase 4	5263	E2AK4_HUMAN	Q9P2K8	11	15	13	17	16	5	15	14	4	5	8	18	2	3	11	6	4	0	10	12	14	14	14	12	8	6	3	1	3	1	8	21	8	16	16	9	11	3	16	24	11	0	-0.563119	0.276662
sp|Q9BVC6|TM109_HUMAN	TMEM109	TM109_HUMAN Transmembrane protein 109	5265	TM109_HUMAN	Q9BVC6	14	11	12	9	11	10	13	11	13	10	9	9	14	9	13	10	12	10	3	4	4	3	3	4	6	4	7	2	6	5	9	13	6	4	4	6	10	6	3	6	11	7	0.272022	0.315684
sp|Q7RTV2|GSTA5_HUMAN	GSTA5	GSTA5_HUMAN Glutathione S-transferase A5	5266	GSTA5_HUMAN	Q7RTV2	0	0	9	6	2	2	0	0	1	0	4	1	0	0	0	8	0	10	1	0	0	1	1	1	1	0	1	0	0	0	0	4	1	0	4	0	2	0	2	1	0	0	NA	NA
sp|P09210|GSTA2_HUMAN	GSTA2	GSTA2_HUMAN Glutathione S-transferase A2	5266	GSTA2_HUMAN	P09210	0	0	25	7	0	0	0	0	0	0	2	0	0	0	0	3	0	5	0	0	0	0	0	0	4	0	2	0	0	0	0	1	0	0	5	0	0	0	0	0	0	0	NA	NA
sp|Q14240|IF4A2_HUMAN	EIF4A2	IF4A2_HUMAN Eukaryotic initiation factor 4A-II	5267	IF4A2_HUMAN	Q14240	66	74	79	54	52	44	54	49	37	49	34	30	32	36	43	36	29	34	24	27	22	19	24	19	18	11	18	12	16	21	37	63	21	22	28	32	31	14	45	35	48	41	0.0419157	-0.117365
sp|P60842|IF4A1_HUMAN	EIF4A1	IF4A1_HUMAN Eukaryotic initiation factor 4A-I	5267	IF4A1_HUMAN	P60842	36	56	53	41	32	24	46	40	26	34	36	28	24	20	23	19	24	15	18	19	16	14	14	22	15	16	16	12	19	18	28	27	13	40	27	22	31	13	24	18	30	28	-0.242573	-0.0538158
sp|Q9NUL7|DDX28_HUMAN	DDX28	DDX28_HUMAN Probable ATP-dependent RNA helicase DDX28	5267	DDX28_HUMAN	Q9NUL7	7	10	10	15	15	12	15	14	17	15	9	6	18	10	11	3	10	9	9	11	9	11	4	4	4	3	3	4	1	3	8	14	8	8	7	14	15	3	19	14	12	4	-0.249636	0.173644
sp|P38919|IF4A3_HUMAN	EIF4A3	IF4A3_HUMAN Eukaryotic initiation factor 4A-III	5267	IF4A3_HUMAN	P38919	48	56	56	61	57	38	53	61	55	65	38	42	39	48	39	46	48	43	28	31	29	37	37	19	19	21	22	19	23	22	46	46	37	61	32	34	31	19	36	35	40	51	0.271372	-0.245503
sp|P09960|LKHA4_HUMAN	LTA4H	LKHA4_HUMAN Leukotriene A-4 hydrolase	5268	LKHA4_HUMAN	P09960	28	52	46	65	31	30	44	46	31	42	30	42	26	34	37	31	27	30	25	24	22	29	19	25	17	20	21	21	23	17	32	49	17	22	20	32	30	20	23	20	23	36	0.0493171	0.0485097
tr|E9PGC0|E9PGC0_HUMAN	RASA1	E9PGC0_HUMAN Ras GTPase-activating protein 1	5269	E9PGC0_HUMAN	E9PGC0	18	11	10	19	16	9	6	18	4	11	10	13	5	3	7	15	5	6	7	8	10	6	6	12	6	5	2	1	2	8	7	17	8	11	5	3	4	6	13	10	6	4	-6.75634e-05	0.661027
sp|Q9HC16|ABC3G_HUMAN	APOBEC3G	ABC3G_HUMAN DNA dC->dU-editing enzyme APOBEC-3G	5271	ABC3G_HUMAN	Q9HC16	4	8	1	2	2	0	0	0	6	1	3	6	0	0	1	0	0	1	6	2	1	2	1	3	1	1	2	0	0	5	1	3	3	2	2	2	2	3	4	9	2	0	-1.89475	1.76217
sp|P31941|ABC3A_HUMAN	APOBEC3A	ABC3A_HUMAN DNA dC->dU-editing enzyme APOBEC-3A	5271	ABC3A_HUMAN	P31941	2	3	3	3	3	3	2	5	1	2	0	3	3	0	3	0	1	0	4	3	4	3	3	2	1	2	1	1	1	0	2	3	1	3	3	1	1	1	3	3	4	2	0.366477	0.550778
tr|B0QYD3|B0QYD3_HUMAN	APOBEC3B	B0QYD3_HUMAN DNA dC->dU-editing enzyme APOBEC-3B	5271	B0QYD3_HUMAN	B0QYD3	4	5	3	5	2	3	3	7	2	0	1	3	1	0	0	0	3	1	3	2	2	0	4	0	1	1	1	1	0	0	2	3	1	2	0	2	3	0	3	3	0	0	0.177323	0.549431
sp|Q9NRW3|ABC3C_HUMAN	APOBEC3C	ABC3C_HUMAN DNA dC->dU-editing enzyme APOBEC-3C	5271	ABC3C_HUMAN	Q9NRW3	5	3	4	4	2	0	3	6	4	2	0	0	3	0	1	0	2	1	5	3	5	1	3	6	4	1	1	1	1	1	0	9	2	2	4	1	0	1	4	3	0	2	-0.397238	1.3001
sp|Q96AK3|ABC3D_HUMAN	APOBEC3D	ABC3D_HUMAN DNA dC->dU-editing enzyme APOBEC-3D	5271	ABC3D_HUMAN	Q96AK3	6	5	1	0	3	3	2	3	1	0	0	2	2	2	3	2	2	1	4	2	3	2	2	0	1	1	1	1	1	1	2	3	4	2	1	1	1	0	2	2	2	1	0.0623736	0.647319
sp|Q8IUX4|ABC3F_HUMAN	APOBEC3F	ABC3F_HUMAN DNA dC->dU-editing enzyme APOBEC-3F	5271	ABC3F_HUMAN	Q8IUX4	2	2	0	0	2	0	0	0	2	0	1	2	3	1	0	2	2	1	1	3	1	2	1	0	1	0	1	0	1	2	0	1	2	0	1	2	2	1	3	0	2	0	0.128813	0.066547
sp|Q3MIN7-2|RGL3_HUMAN	RGL3	RGL3_HUMAN Isoform 2 of Ral guanine nucleotide dissociation stimulator-like 3	5272	RGL3_HUMAN	Q3MIN7-2	0	0	0	0	0	0	0	0	0	0	0	1	0	0	0	0	0	1	0	0	0	1	0	0	0	1	0	0	0	0	0	1	0	0	0	1	0	0	0	0	1	0	NA	NA
sp|Q9UGH3|S23A2_HUMAN	SLC23A2	S23A2_HUMAN Solute carrier family 23 member 2	5273	S23A2_HUMAN	Q9UGH3	2	0	3	2	4	0	3	5	2	0	5	2	1	1	1	2	3	2	1	1	0	1	1	2	1	2	3	0	2	1	2	3	0	3	1	2	1	2	2	3	2	2	-0.364033	2.69207
sp|Q9Y4K0|LOXL2_HUMAN	LOXL2	LOXL2_HUMAN Lysyl oxidase homolog 2	5275	LOXL2_HUMAN	Q9Y4K0	23	19	9	4	7	18	10	3	7	3	6	9	13	9	17	12	9	2	12	11	12	7	11	15	10	7	8	7	7	14	17	11	8	9	12	7	7	11	12	7	14	21	-1.28297	-1.42858
sp|Q8IZV5|RDH10_HUMAN	RDH10	RDH10_HUMAN Retinol dehydrogenase 10	5276	RDH10_HUMAN	Q8IZV5	9	4	4	4	9	6	7	11	8	4	6	9	2	3	6	6	4	4	6	1	4	2	5	3	3	2	3	4	2	3	1	4	0	3	2	1	4	1	1	2	7	4	0.429648	-1.12967
sp|Q9P2K2|TXD16_HUMAN	TXNDC16	TXD16_HUMAN Thioredoxin domain-containing protein 16	5277	TXD16_HUMAN	Q9P2K2	0	0	0	0	2	0	0	0	0	0	1	4	0	0	0	2	2	0	1	1	0	2	1	0	0	0	0	0	0	0	0	1	1	0	0	1	1	0	1	5	0	0	NA	NA
sp|Q6ZS30|NBEL1_HUMAN	NBEAL1	NBEL1_HUMAN Neurobeachin-like protein 1	5278	NBEL1_HUMAN	Q6ZS30	7	6	2	8	6	1	3	3	4	2	4	7	2	0	5	2	1	2	3	1	3	2	2	2	0	0	0	0	0	0	0	12	0	4	5	4	9	1	14	8	0	0	-0.011705	-0.154271
sp|Q6ZVH7|ESPNL_HUMAN	ESPNL	ESPNL_HUMAN Espin-like protein	5280	ESPNL_HUMAN	Q6ZVH7	0	1	0	1	0	0	0	1	0	1	0	0	0	0	0	0	0	1	0	2	0	0	0	0	0	0	0	0	0	0	0	0	0	0	0	2	0	0	2	1	0	0	NA	NA
sp|P11215-2|ITAM_HUMAN	ITGAM	ITAM_HUMAN Isoform 2 of Integrin alpha-M	5281	ITAM_HUMAN	P11215-2	1	0	0	0	0	1	0	0	0	0	0	0	0	0	0	0	0	0	0	0	0	0	1	7	0	5	0	0	0	0	0	0	0	1	0	0	0	0	0	0	0	0	0.0279496	-0.196623
sp|P20702|ITAX_HUMAN	ITGAX	ITAX_HUMAN Integrin alpha-X	5281	ITAX_HUMAN	P20702	0	0	1	0	0	0	0	0	0	0	0	0	0	0	0	0	0	0	2	0	1	0	0	0	0	1	0	0	0	0	4	0	0	1	0	0	0	0	0	0	0	3	NA	NA
sp|Q99758|ABCA3_HUMAN	ABCA3	ABCA3_HUMAN ATP-binding cassette sub-family A member 3	5283	ABCA3_HUMAN	Q99758	1	2	4	2	7	1	0	5	1	3	2	3	2	0	1	4	11	1	1	2	2	0	1	1	0	0	0	0	0	3	0	0	2	0	4	7	3	1	3	7	0	0	0.808301	-0.476162
sp|Q96J94|PIWL1_HUMAN	PIWIL1	PIWL1_HUMAN Piwi-like protein 1	5284	PIWL1_HUMAN	Q96J94	0	1	0	1	0	0	0	0	0	0	0	0	0	0	0	2	0	1	0	1	0	1	0	0	0	0	0	0	0	0	0	0	0	0	2	0	0	0	1	0	0	0	NA	NA
sp|P00387-3|NB5R3_HUMAN	CYB5R3	NB5R3_HUMAN Isoform 3 of NADH-cytochrome b5 reductase 3	5285	NB5R3_HUMAN	P00387-3	34	44	29	39	42	26	37	40	36	46	16	17	37	30	31	20	17	21	23	17	20	40	30	15	15	14	10	7	15	12	24	41	16	14	35	14	20	18	22	21	26	19	-0.535677	0.942952
sp|Q8NDD1|CA131_HUMAN	C1orf131	CA131_HUMAN Uncharacterized protein C1orf131	5286	CA131_HUMAN	Q8NDD1	5	8	2	10	9	5	5	11	5	6	10	8	7	4	10	6	5	9	11	9	9	8	6	8	6	6	7	7	4	4	5	6	7	6	8	10	6	4	9	9	11	9	0.222969	0.198306
sp|Q8NDD1-3|CA131_HUMAN	C1orf131	CA131_HUMAN Isoform 3 of Uncharacterized protein C1orf131	5286	CA131_HUMAN	Q8NDD1-3	0	1	0	0	2	1	0	2	0	1	0	0	0	1	1	0	0	0	1	0	0	0	1	1	1	0	0	2	0	0	1	0	0	0	0	3	2	0	1	1	0	1	NA	NA
sp|Q8TC92|ENOX1_HUMAN	ENOX1	ENOX1_HUMAN Ecto-NOX disulfide-thiol exchanger 1	5286	ENOX1_HUMAN	Q8TC92	0	1	2	2	5	0	1	2	1	2	2	1	1	2	0	1	1	1	1	0	1	1	2	1	1	1	2	1	0	1	2	2	0	1	2	1	1	1	1	1	1	2	NA	NA
sp|Q16206|ENOX2_HUMAN	ENOX2	ENOX2_HUMAN Ecto-NOX disulfide-thiol exchanger 2	5286	ENOX2_HUMAN	Q16206	0	1	0	1	0	0	0	0	0	0	1	0	0	0	0	0	0	0	2	0	0	0	0	0	0	0	0	0	0	0	0	0	0	0	0	1	0	0	0	0	0	1	NA	NA
sp|Q6V1P9|PCD23_HUMAN	DCHS2	PCD23_HUMAN Protocadherin-23	5288	PCD23_HUMAN	Q6V1P9	1	1	0	1	1	0	0	1	1	1	0	0	0	0	1	3	3	3	0	0	0	0	0	0	0	1	1	0	0	1	1	0	0	1	1	0	0	0	1	0	2	1	0.731435	1.00212
sp|P52657|T2AG_HUMAN	GTF2A2	T2AG_HUMAN Transcription initiation factor IIA subunit 2	5289	T2AG_HUMAN	P52657	4	4	4	4	4	4	3	6	3	5	2	4	4	3	4	4	2	5	4	3	2	3	2	1	2	2	1	2	0	3	2	1	2	3	3	3	3	2	2	3	2	4	0.266161	-0.0872417
sp|P53634|CATC_HUMAN	CTSC	CATC_HUMAN Dipeptidyl peptidase 1	5290	CATC_HUMAN	P53634	15	22	19	20	14	10	23	31	25	20	28	22	26	25	12	8	17	13	10	17	19	13	11	26	14	18	13	21	14	17	27	20	12	15	30	24	15	10	7	13	18	27	-0.439051	-0.0498148
sp|Q9Y263|PLAP_HUMAN	PLAA	PLAP_HUMAN Phospholipase A-2-activating protein	5291	PLAP_HUMAN	Q9Y263	47	41	41	46	28	32	36	38	24	33	30	33	24	18	35	29	24	24	28	28	22	25	21	23	22	16	18	15	19	17	34	32	26	26	31	23	22	18	21	27	29	36	0.126393	-0.0338076
sp|Q8TCN5|ZN507_HUMAN	ZNF507	ZN507_HUMAN Zinc finger protein 507	5292	ZN507_HUMAN	Q8TCN5	0	0	1	2	1	0	1	4	0	1	0	1	4	5	5	5	2	2	8	5	5	4	4	4	8	5	8	4	6	1	9	0	4	5	10	3	3	2	9	11	4	14	NA	NA
sp|Q15363|TMED2_HUMAN	TMED2	TMED2_HUMAN Transmembrane emp24 domain-containing protein 2	5293	TMED2_HUMAN	Q15363	21	15	14	12	30	14	11	19	14	28	19	14	25	18	16	21	24	11	18	10	10	13	10	14	14	14	11	11	12	12	15	20	9	16	16	12	21	7	14	11	17	9	0.0789528	0.213025
sp|P08133|ANXA6_HUMAN	ANXA6	ANXA6_HUMAN Annexin A6	5294	ANXA6_HUMAN	P08133	95	86	76	88	74	64	76	88	64	45	50	30	44	51	58	70	40	52	48	41	35	44	40	44	34	28	26	29	24	22	76	83	37	68	48	34	33	25	44	51	50	65	-1.24681	0.111065
tr|A6NN80|A6NN80_HUMAN	ANXA6	A6NN80_HUMAN Annexin	5294	A6NN80_HUMAN	A6NN80	3	1	0	1	0	0	1	3	2	1	0	1	0	0	0	2	1	2	1	1	1	2	2	1	2	2	1	1	1	1	1	4	0	3	2	0	0	1	2	0	0	1	-0.461575	0.17531
sp|Q8NFV4|ABHDB_HUMAN	ABHD11	ABHDB_HUMAN Alpha/beta hydrolase domain-containing protein 11	5296	ABHDB_HUMAN	Q8NFV4	12	18	10	14	15	11	17	19	16	12	20	19	12	18	15	9	13	12	8	11	13	8	14	12	9	11	12	12	16	14	16	13	10	13	10	13	12	7	8	8	16	18	0.26656	0.441505
sp|Q4ADV7|RIC1_HUMAN	KIAA1432	RIC1_HUMAN Protein RIC1 homolog	5297	RIC1_HUMAN	Q4ADV7	2	1	0	0	4	2	1	1	1	0	0	0	1	1	0	1	1	0	1	1	0	4	2	0	1	0	0	0	0	0	0	2	1	2	2	0	1	0	1	1	0	0	-0.0971767	0.0672972
sp|Q7Z7L7|ZER1_HUMAN	ZER1	ZER1_HUMAN Protein zer-1 homolog	5298	ZER1_HUMAN	Q7Z7L7	1	0	2	4	2	1	3	3	0	1	0	0	0	0	0	0	2	0	2	3	3	0	2	3	0	0	0	0	0	1	0	1	0	1	1	1	1	1	1	1	0	0	0.407769	0.359025
sp|Q8TDD5|MCLN3_HUMAN	MCOLN3	MCLN3_HUMAN Mucolipin-3	5299	MCLN3_HUMAN	Q8TDD5	0	0	0	0	0	0	0	0	0	0	0	1	1	0	0	0	0	0	0	1	0	1	0	1	0	0	0	0	0	0	0	0	0	1	2	0	0	0	0	0	1	0	NA	NA
sp|Q5SRE5|NU188_HUMAN	NUP188	NU188_HUMAN Nucleoporin NUP188 homolog	5299	NU188_HUMAN	Q5SRE5	35	16	23	32	38	29	38	46	27	30	30	22	26	28	32	24	24	22	27	23	23	21	20	16	19	12	11	7	12	10	20	36	19	23	18	23	20	15	21	29	28	12	0.0389876	-0.0795806
sp|Q8IWF2|FXRD2_HUMAN	FOXRED2	FXRD2_HUMAN FAD-dependent oxidoreductase domain-containing protein 2	5300	FXRD2_HUMAN	Q8IWF2	0	0	2	0	7	4	3	2	2	4	1	1	1	0	0	4	3	1	1	0	0	1	0	1	0	0	0	1	0	0	0	1	0	1	0	0	1	0	4	3	0	0	NA	NA
sp|Q07960|RHG01_HUMAN	ARHGAP1	RHG01_HUMAN Rho GTPase-activating protein 1	5301	RHG01_HUMAN	Q07960	19	18	19	26	16	16	18	21	13	13	16	16	14	10	15	20	19	27	20	15	16	20	17	15	12	12	8	12	11	10	16	19	12	17	12	13	17	13	21	21	16	20	0.474172	-0.0421476
sp|P60900|PSA6_HUMAN	PSMA6	PSA6_HUMAN Proteasome subunit alpha type-6	5302	PSA6_HUMAN	P60900	36	52	48	38	29	33	37	46	35	47	26	32	27	23	26	27	25	25	23	22	19	21	15	25	25	21	27	25	21	14	30	27	23	26	26	25	27	15	25	25	16	44	0.11124	-0.0878011
sp|Q9BUL8|PDC10_HUMAN	PDCD10	PDC10_HUMAN Programmed cell death protein 10	5304	PDC10_HUMAN	Q9BUL8	16	13	18	12	10	12	10	13	7	12	14	11	9	14	18	7	10	8	10	5	6	6	5	8	7	8	6	6	8	4	14	10	4	6	5	9	11	6	13	7	11	13	0.605238	0.318983
sp|Q14157-5|UBP2L_HUMAN	UBAP2L	UBP2L_HUMAN Isoform 5 of Ubiquitin-associated protein 2-like	5306	UBP2L_HUMAN	Q14157-5	36	48	44	42	36	24	40	31	27	28	27	28	34	34	40	25	32	26	31	32	28	37	25	34	36	32	52	46	44	23	57	35	36	30	41	26	22	23	30	37	33	65	0.00735597	0.460879
sp|Q14157-4|UBP2L_HUMAN	UBAP2L	UBP2L_HUMAN Isoform 4 of Ubiquitin-associated protein 2-like	5306	UBP2L_HUMAN	Q14157-4	1	0	1	3	2	0	1	1	0	3	1	1	1	1	1	1	1	3	1	2	2	1	2	1	3	3	2	1	1	1	2	1	1	1	1	0	1	1	0	2	1	1	-0.0529546	0.325011
sp|O75094|SLIT3_HUMAN	SLIT3	SLIT3_HUMAN Slit homolog 3 protein	5308	SLIT3_HUMAN	O75094	0	0	0	0	10	1	1	0	1	0	0	1	0	1	0	1	0	1	0	0	15	4	2	1	1	4	1	0	1	4	1	0	0	5	4	0	11	1	0	0	1	0	NA	NA
sp|O94813|SLIT2_HUMAN	SLIT2	SLIT2_HUMAN Slit homolog 2 protein	5308	SLIT2_HUMAN	O94813	3	0	0	1	4	2	5	0	1	0	5	0	2	0	0	2	0	3	3	0	3	8	0	0	3	0	0	1	2	0	1	0	1	0	10	6	3	0	1	10	1	1	-0.482907	-0.689108
sp|O75093|SLIT1_HUMAN	SLIT1	SLIT1_HUMAN Slit homolog 1 protein	5308	SLIT1_HUMAN	O75093	1	1	1	2	3	1	1	1	2	2	1	1	2	1	0	0	1	0	1	0	1	1	1	0	0	0	1	1	0	0	2	2	0	1	6	1	3	1	1	1	1	1	-0.22337	0.0768077
sp|P57678|GEMI4_HUMAN	GEMIN4	GEMI4_HUMAN Gem-associated protein 4	5309	GEMI4_HUMAN	P57678	28	14	13	32	27	22	26	28	11	21	14	17	14	12	19	17	13	11	13	17	10	10	17	11	7	0	3	1	1	2	13	23	17	11	10	14	10	9	16	21	16	12	-0.111862	-0.0267976
sp|Q9NY93|DDX56_HUMAN	DDX56	DDX56_HUMAN Probable ATP-dependent RNA helicase DDX56	5310	DDX56_HUMAN	Q9NY93	16	17	22	26	17	15	19	27	14	19	18	13	14	15	11	13	13	16	14	16	15	20	17	12	12	12	9	7	12	7	16	16	16	22	17	8	13	8	13	10	10	13	-0.0680602	-0.190087
sp|O60869|EDF1_HUMAN	EDF1	EDF1_HUMAN Endothelial differentiation-related factor 1	5311	EDF1_HUMAN	O60869	18	23	18	30	19	16	16	20	9	14	14	19	16	22	20	15	16	11	13	7	10	9	9	9	9	9	12	18	13	10	15	17	9	8	6	20	13	10	11	16	13	22	0.43228	-0.239921
sp|P78524|ST5_HUMAN	ST5	ST5_HUMAN Suppression of tumorigenicity 5 protein	5312	ST5_HUMAN	P78524	5	4	3	2	1	9	2	0	0	2	5	6	10	3	1	0	3	1	1	1	1	5	0	2	4	0	1	0	0	1	0	6	2	1	0	2	1	1	2	4	0	2	0.197176	0.0151646
sp|Q9H6A0|DEN2D_HUMAN	DENND2D	DEN2D_HUMAN DENN domain-containing protein 2D	5312	DEN2D_HUMAN	Q9H6A0	0	0	0	3	0	2	2	5	0	1	1	2	0	1	1	3	2	0	1	0	0	0	2	1	4	0	0	0	0	0	0	0	0	3	0	0	3	0	2	0	0	0	NA	NA
sp|Q9ULE3|DEN2A_HUMAN	DENND2A	DEN2A_HUMAN DENN domain-containing protein 2A	5312	DEN2A_HUMAN	Q9ULE3	2	0	1	1	0	0	0	1	1	0	0	0	0	0	0	1	0	0	0	0	0	0	0	0	0	0	0	1	0	0	0	0	0	1	0	0	1	0	0	1	1	0	-0.481497	-0.0971857
sp|Q02878|RL6_HUMAN	RPL6	RL6_HUMAN 60S ribosomal protein L6	5313	RL6_HUMAN	Q02878	30	31	30	40	35	30	33	39	42	37	32	33	27	28	26	30	27	26	24	17	20	21	18	14	15	13	15	18	9	9	22	32	19	24	25	25	23	10	18	16	30	23	0.0903297	0.16924
sp|Q16549|PCSK7_HUMAN	PCSK7	PCSK7_HUMAN Proprotein convertase subtilisin/kexin type 7	5314	PCSK7_HUMAN	Q16549	0	0	0	0	0	0	0	0	0	0	0	0	0	0	0	0	0	0	0	0	0	0	0	0	0	0	0	0	0	0	0	0	0	1	0	0	1	0	0	0	0	0	NA	NA
sp|Q6PIY7|GLD2_HUMAN	PAPD4	GLD2_HUMAN Poly(A) RNA polymerase GLD2	5315	GLD2_HUMAN	Q6PIY7	2	1	1	2	3	1	3	1	2	3	2	3	1	1	2	0	0	1	0	5	3	3	3	2	1	1	0	0	0	0	0	1	0	3	1	1	0	1	1	5	1	1	0.300101	-0.0185915
sp|P10451|OSTP_HUMAN	SPP1	OSTP_HUMAN Osteopontin	5316	OSTP_HUMAN	P10451	5	3	3	2	2	0	0	5	1	0	4	0	0	5	16	0	5	3	0	0	1	3	0	1	1	2	0	3	1	3	2	2	0	3	3	1	4	0	0	5	11	3	-1.14797	0.0889246
sp|Q9NYZ3|GTSE1_HUMAN	GTSE1	GTSE1_HUMAN G2 and S phase-expressed protein 1	5317	GTSE1_HUMAN	Q9NYZ3	3	5	2	2	4	2	2	3	0	0	1	2	4	5	7	6	1	2	10	6	2	9	6	5	6	3	4	2	4	5	7	5	6	2	16	4	4	4	11	12	5	11	0.0889207	0.0151622
sp|Q9UHX1|PUF60_HUMAN	PUF60	PUF60_HUMAN Poly(U)-binding-splicing factor PUF60	5318	PUF60_HUMAN	Q9UHX1	46	53	67	52	48	34	52	53	32	52	46	35	40	45	64	37	37	50	37	31	21	29	28	31	27	35	37	28	33	30	45	45	24	38	32	39	32	27	23	20	58	42	0.11382	0.0946197
sp|Q9UHX1-2|PUF60_HUMAN	PUF60	PUF60_HUMAN Isoform 2 of Poly(U)-binding-splicing factor PUF60	5318	PUF60_HUMAN	Q9UHX1-2	4	1	6	1	3	4	3	3	0	1	4	2	3	4	5	0	0	1	2	1	1	0	0	0	0	0	0	0	0	0	2	2	2	1	1	6	3	0	2	2	3	3	-0.365874	0.198483
sp|O95628-10|CNOT4_HUMAN	CNOT4	CNOT4_HUMAN Isoform 10 of CCR4-NOT transcription complex subunit 4	5319	CNOT4_HUMAN	O95628-10	4	4	6	8	9	5	6	9	3	6	3	5	2	4	5	12	12	3	6	6	5	3	6	7	7	5	4	3	5	2	7	8	6	7	9	7	7	2	10	7	4	12	0.0807839	0.0931334
sp|Q13257|MD2L1_HUMAN	MAD2L1	MD2L1_HUMAN Mitotic spindle assembly checkpoint protein MAD2A	5320	MD2L1_HUMAN	Q13257	10	10	13	17	10	5	11	9	7	3	8	8	6	5	9	12	8	9	9	7	7	5	5	5	4	3	6	3	7	5	13	9	6	6	7	6	6	5	5	5	5	11	-0.458954	-0.111915
sp|Q92520|FAM3C_HUMAN	FAM3C	FAM3C_HUMAN Protein FAM3C	5321	FAM3C_HUMAN	Q92520	19	27	19	30	17	16	17	29	33	23	20	24	24	15	21	13	17	17	13	8	12	9	14	15	17	15	15	15	15	15	17	19	9	11	10	14	18	9	12	14	18	13	-0.36555	0.471963
sp|Q9HB96|FANCE_HUMAN	FANCE	FANCE_HUMAN Fanconi anemia group E protein	5323	FANCE_HUMAN	Q9HB96	0	3	0	2	0	0	1	0	0	0	0	1	1	2	3	1	3	1	1	0	0	0	0	1	0	0	1	0	0	0	0	0	0	1	0	0	1	0	3	2	2	1	NA	NA
sp|P02724|GLPA_HUMAN	GYPA	GLPA_HUMAN Glycophorin-A	5324	GLPA_HUMAN	P02724	0	0	0	0	0	0	0	0	0	0	0	0	0	0	0	0	0	0	0	0	4	1	0	3	0	0	0	0	0	0	0	0	0	0	0	0	0	0	0	0	0	0	NA	NA
sp|Q9HAS0|NJMU_HUMAN	C17orf75	NJMU_HUMAN Protein Njmu-R1	5325	NJMU_HUMAN	Q9HAS0	9	7	7	9	8	8	12	10	4	8	9	7	7	5	7	2	6	6	15	14	13	13	9	7	8	7	7	4	9	7	9	11	10	8	11	5	11	6	13	10	6	8	0.187575	0.299848
sp|O15228|GNPAT_HUMAN	GNPAT	GNPAT_HUMAN Dihydroxyacetone phosphate acyltransferase	5327	GNPAT_HUMAN	O15228	17	16	7	20	25	13	13	19	14	11	11	14	8	6	12	14	10	14	9	16	10	8	8	7	5	1	2	2	3	10	10	19	11	11	13	10	10	6	9	12	11	8	0.300402	0.154161
sp|P33981|TTK_HUMAN	TTK	TTK_HUMAN Dual specificity protein kinase TTK	5328	TTK_HUMAN	P33981	13	17	16	6	11	9	4	10	3	6	8	9	3	2	10	8	6	5	7	9	3	10	7	13	10	4	7	3	6	3	7	5	8	3	5	11	8	4	11	13	4	14	0.853014	-0.842565
sp|Q8TCD1|CR032_HUMAN	C18orf32	CR032_HUMAN UPF0729 protein C18orf32	5329	CR032_HUMAN	Q8TCD1	3	3	2	3	5	2	2	5	2	2	3	5	3	3	4	2	1	6	3	1	0	0	0	2	2	1	2	0	2	1	1	3	0	0	0	3	0	2	3	2	4	2	0.401118	0.177663
sp|Q93075|TATD2_HUMAN	TATDN2	TATD2_HUMAN Putative deoxyribonuclease TATDN2	5330	TATD2_HUMAN	Q93075	0	0	2	1	2	1	1	1	1	0	2	2	0	0	0	0	0	0	2	1	1	2	3	1	6	1	0	0	1	1	3	0	2	0	3	1	0	0	2	6	1	1	NA	NA
sp|O00411|RPOM_HUMAN	POLRMT	RPOM_HUMAN DNA-directed RNA polymerase, mitochondrial	5331	RPOM_HUMAN	O00411	27	16	16	27	23	16	16	25	19	14	19	17	12	9	11	8	19	8	19	18	17	10	16	9	5	2	4	4	6	9	3	22	10	10	14	14	18	4	15	19	7	5	-0.588443	0.602839
sp|Q92851-4|CASPA_HUMAN	CASP10	CASPA_HUMAN Isoform D of Caspase-10	5332	CASPA_HUMAN	Q92851-4	2	2	0	3	2	0	0	3	0	1	2	3	0	0	0	1	0	1	4	5	4	2	0	5	5	2	3	1	0	5	1	0	3	4	2	1	0	0	4	4	2	4	2.01493	0.923997
sp|O43242|PSMD3_HUMAN	PSMD3	PSMD3_HUMAN 26S proteasome non-ATPase regulatory subunit 3	5333	PSMD3_HUMAN	O43242	51	54	56	46	45	40	50	56	45	48	38	38	33	31	36	35	34	28	29	22	21	28	26	25	20	23	26	23	20	14	44	56	23	41	31	36	30	14	34	31	35	36	-0.0637417	0.0782524
sp|Q99614|TTC1_HUMAN	TTC1	TTC1_HUMAN Tetratricopeptide repeat protein 1	5334	TTC1_HUMAN	Q99614	21	32	23	26	18	17	18	15	16	15	24	21	12	26	28	18	13	19	14	26	22	26	15	28	30	30	32	36	23	18	31	23	23	19	30	20	20	16	14	14	25	30	0.267318	0.0138252
sp|Q9BT78|CSN4_HUMAN	COPS4	CSN4_HUMAN COP9 signalosome complex subunit 4	5335	CSN4_HUMAN	Q9BT78	34	44	38	46	37	17	39	34	18	21	21	27	19	20	17	20	22	15	16	19	20	20	20	15	14	12	14	12	14	15	33	33	24	20	26	16	14	17	19	21	27	34	-0.0826802	0.0730187
sp|P54252-2|ATX3_HUMAN	ATXN3	ATX3_HUMAN Isoform 2 of Ataxin-3	5336	ATX3_HUMAN	P54252-2	6	5	3	6	6	4	3	6	1	3	5	7	6	4	0	5	2	5	8	7	6	7	4	6	8	7	8	5	5	3	7	4	9	5	6	7	6	6	8	7	1	11	-0.0342071	-0.21496
sp|P02679|FIBG_HUMAN	FGG	FIBG_HUMAN Fibrinogen gamma chain	5337	FIBG_HUMAN	P02679	0	21	3	24	12	0	0	0	22	0	0	0	0	20	0	15	1	0	0	1	0	0	0	0	0	0	1	1	0	0	1	12	0	0	8	0	12	0	2	0	28	0	NA	NA
sp|P08567|PLEK_HUMAN	PLEK	PLEK_HUMAN Pleckstrin	5338	PLEK_HUMAN	P08567	2	2	1	2	2	1	2	5	1	2	3	2	2	3	3	2	6	3	9	9	6	9	13	7	11	3	4	4	5	1	18	1	3	8	3	2	2	1	8	4	5	13	-0.4293	-0.313369
sp|Q9C0J8|WDR33_HUMAN	WDR33	WDR33_HUMAN pre-mRNA 3' end processing protein WDR33	5339	WDR33_HUMAN	Q9C0J8	25	24	17	34	26	16	19	35	33	28	40	44	37	29	27	29	27	25	35	34	22	45	26	35	36	45	51	48	42	29	47	25	30	29	33	37	31	19	33	37	27	59	0.0089379	-0.351495
sp|Q86X27|RGPS2_HUMAN	RALGPS2	RGPS2_HUMAN Ras-specific guanine nucleotide-releasing factor RalGPS2	5340	RGPS2_HUMAN	Q86X27	3	6	4	5	1	2	3	4	1	0	3	2	1	0	0	1	3	3	1	1	2	1	0	1	3	1	0	1	1	0	0	5	0	1	1	1	2	0	4	5	1	0	0.0668956	0.208753
sp|O75964|ATP5L_HUMAN	ATP5L	ATP5L_HUMAN ATP synthase subunit g, mitochondrial	5341	ATP5L_HUMAN	O75964	15	14	15	17	16	11	13	15	20	21	11	12	13	11	12	14	10	8	10	8	8	7	4	4	4	7	7	5	6	4	16	14	4	1	4	7	9	7	10	9	14	14	0.00658899	0.413183
sp|O15079-2|SNPH_HUMAN	SNPH	SNPH_HUMAN Isoform 2 of Syntaphilin	5342	SNPH_HUMAN	O15079-2	1	0	0	0	0	0	1	0	0	0	1	0	0	0	1	0	0	0	0	0	0	1	0	1	0	0	0	0	0	0	1	0	0	0	0	0	0	0	1	1	0	0	-0.139789	-0.414681
sp|Q9NX95|SYBU_HUMAN	SYBU	SYBU_HUMAN Syntabulin	5342	SYBU_HUMAN	Q9NX95	0	0	0	1	5	1	2	3	0	1	4	2	4	2	2	0	3	1	0	2	0	1	1	2	1	0	0	1	0	0	0	0	2	1	0	5	3	1	2	1	3	2	NA	NA
sp|Q15910-2|EZH2_HUMAN	EZH2	EZH2_HUMAN Isoform 2 of Histone-lysine N-methyltransferase EZH2	5343	EZH2_HUMAN	Q15910-2	9	7	5	16	12	5	10	16	9	8	16	18	15	16	7	14	14	7	13	7	4	13	11	7	6	5	8	5	7	5	9	10	7	9	9	9	13	5	12	11	6	13	-0.132498	-0.24374
sp|Q92800-2|EZH1_HUMAN	EZH1	EZH1_HUMAN Isoform 2 of Histone-lysine N-methyltransferase EZH1	5343	EZH1_HUMAN	Q92800-2	4	4	4	3	3	3	3	5	1	3	1	2	3	3	6	2	1	2	3	2	3	3	3	5	4	2	3	2	4	2	7	3	3	3	3	1	2	1	2	6	5	6	-0.175601	-0.0994807
sp|Q9Y375|CIA30_HUMAN	NDUFAF1	CIA30_HUMAN Complex I intermediate-associated protein 30, mitochondrial	5344	CIA30_HUMAN	Q9Y375	9	9	9	16	8	10	11	18	6	17	8	7	10	14	15	8	8	5	10	9	8	9	10	8	9	9	11	13	8	10	14	9	7	9	10	5	5	9	9	8	18	17	-0.121145	0.198911
sp|P08311|CATG_HUMAN	CTSG	CATG_HUMAN Cathepsin G	5345	CATG_HUMAN	P08311	0	0	0	0	0	0	0	0	0	1	0	0	0	0	1	1	0	0	8	3	0	0	0	0	0	0	0	1	1	1	28	0	0	16	0	0	0	1	0	0	1	32	NA	NA
sp|P50402|EMD_HUMAN	EMD	EMD_HUMAN Emerin	5347	EMD_HUMAN	P50402	20	11	12	14	15	18	15	29	25	27	35	30	19	18	26	20	17	18	14	12	12	17	18	14	13	15	11	15	15	14	22	22	10	14	16	21	23	14	12	14	17	22	0.724041	-0.153142
sp|P25106|ACKR3_HUMAN	ACKR3	ACKR3_HUMAN Atypical chemokine receptor 3	5351	ACKR3_HUMAN	P25106	0	0	1	0	0	0	0	0	0	1	0	0	0	0	0	0	2	0	0	0	0	0	0	0	0	0	0	0	0	0	0	0	0	1	0	0	0	0	0	0	0	0	NA	NA
sp|Q05084|ICA69_HUMAN	ICA1	ICA69_HUMAN Islet cell autoantigen 1	5353	ICA69_HUMAN	Q05084	2	0	2	6	2	2	5	8	4	0	6	3	0	1	7	12	4	1	0	1	2	0	0	1	0	1	0	0	0	0	0	0	0	0	0	0	1	1	9	7	7	3	0.13666	0.142348
sp|Q6PJT7-9|ZC3HE_HUMAN	ZC3H14	ZC3HE_HUMAN Isoform 9 of Zinc finger CCCH domain-containing protein 14	5354	ZC3HE_HUMAN	Q6PJT7-9	31	24	28	34	30	19	25	41	37	30	34	40	31	41	30	28	24	21	32	33	31	24	22	28	34	34	30	29	28	28	43	32	32	33	36	30	28	22	24	30	28	54	0.200507	-0.15895
sp|Q6PJT7-5|ZC3HE_HUMAN	ZC3H14	ZC3HE_HUMAN Isoform 5 of Zinc finger CCCH domain-containing protein 14	5354	ZC3HE_HUMAN	Q6PJT7-5	1	3	2	1	4	2	5	4	1	4	3	1	1	2	2	3	3	3	4	1	1	2	3	3	2	1	2	1	3	2	7	4	1	5	1	1	4	0	1	2	4	4	0.458232	-0.595753
sp|Q6PJT7-4|ZC3HE_HUMAN	ZC3H14	ZC3HE_HUMAN Isoform 4 of Zinc finger CCCH domain-containing protein 14	5354	ZC3HE_HUMAN	Q6PJT7-4	0	0	0	0	0	0	0	0	0	0	0	0	0	0	0	0	0	0	0	0	0	0	0	1	1	0	1	3	0	0	0	0	0	0	0	0	0	0	0	0	0	1	NA	NA
sp|P41091|IF2G_HUMAN	EIF2S3	IF2G_HUMAN Eukaryotic translation initiation factor 2 subunit 3	5355	IF2G_HUMAN	P41091	34	43	34	40	38	30	41	42	32	42	34	31	37	43	36	37	33	35	31	21	24	20	19	21	29	19	11	19	14	17	32	28	22	26	21	37	33	14	31	36	34	38	0.314838	0.106723
tr|F5H3X9|F5H3X9_HUMAN	PPP2R1A	F5H3X9_HUMAN Serine/threonine-protein phosphatase 2A 65 kDa regulatory subunit A alpha isoform	5356	F5H3X9_HUMAN	F5H3X9	43	46	43	43	46	33	45	52	50	46	37	29	43	36	38	45	39	26	38	31	26	24	25	32	33	24	30	31	29	14	48	40	33	36	34	33	18	20	44	34	28	51	0.0978388	0.0609262
sp|P30154|2AAB_HUMAN	PPP2R1B	2AAB_HUMAN Serine/threonine-protein phosphatase 2A 65 kDa regulatory subunit A beta isoform	5356	2AAB_HUMAN	P30154	22	20	33	29	17	15	22	25	15	14	11	9	10	12	16	11	3	10	26	17	16	10	16	14	15	10	14	9	17	10	11	16	13	23	16	6	7	6	18	16	15	20	0.276823	0.172533
sp|Q53R41|FAKD1_HUMAN	FASTKD1	FAKD1_HUMAN FAST kinase domain-containing protein 1	5358	FAKD1_HUMAN	Q53R41	8	4	5	8	5	9	8	11	7	9	5	7	4	0	2	3	3	3	4	5	8	6	5	6	4	2	1	1	2	3	3	8	4	4	4	3	3	1	6	11	2	1	-0.229545	0.712931
sp|Q8N5D0|WDTC1_HUMAN	WDTC1	WDTC1_HUMAN WD and tetratricopeptide repeats protein 1	5359	WDTC1_HUMAN	Q8N5D0	1	2	0	0	0	0	1	1	1	1	2	2	0	0	1	3	1	0	3	2	0	2	1	2	1	1	1	0	1	1	1	2	0	6	1	1	6	1	4	7	2	2	0.648244	0.409826
sp|Q9H4K7|MTG2_HUMAN	MTG2	MTG2_HUMAN Mitochondrial ribosome-associated GTPase 2	5360	MTG2_HUMAN	Q9H4K7	6	7	1	6	4	1	6	7	5	5	8	7	8	4	4	6	3	1	4	3	3	4	3	3	4	1	3	1	3	0	3	3	3	2	3	5	3	2	7	5	4	5	-0.65044	0.60504
sp|P49754|VPS41_HUMAN	VPS41	VPS41_HUMAN Vacuolar protein sorting-associated protein 41 homolog	5361	VPS41_HUMAN	P49754	10	5	7	8	4	4	11	15	3	10	13	8	8	5	10	7	9	8	5	8	4	7	7	4	5	2	4	1	2	12	4	6	4	5	9	3	5	4	8	10	5	1	-0.554347	0.0535341
sp|P19835|CEL_HUMAN	CEL	CEL_HUMAN Bile salt-activated lipase	5363	CEL_HUMAN	P19835	0	0	0	0	8	2	0	0	0	0	0	0	0	0	0	0	2	0	0	0	0	0	0	0	5	0	0	0	0	0	0	0	0	0	0	0	0	0	0	0	0	0	NA	NA
sp|Q9NP61|ARFG3_HUMAN	ARFGAP3	ARFG3_HUMAN ADP-ribosylation factor GTPase-activating protein 3	5364	ARFG3_HUMAN	Q9NP61	26	23	9	21	21	11	16	25	7	14	17	19	11	16	14	13	13	15	12	13	13	14	12	25	13	20	9	10	10	9	24	16	18	10	14	15	17	7	15	16	8	24	0.303318	0.0563662
tr|H0Y6A0|H0Y6A0_HUMAN	ARFGAP3	H0Y6A0_HUMAN ADP-ribosylation factor GTPase-activating protein 3 (Fragment)	5364	H0Y6A0_HUMAN	H0Y6A0	0	0	0	0	0	0	0	0	0	0	0	0	0	0	1	0	0	0	1	0	0	0	0	3	2	1	2	4	0	0	0	1	0	0	0	0	0	2	0	0	1	0	NA	NA
sp|Q8N684-3|CPSF7_HUMAN	CPSF7	CPSF7_HUMAN Isoform 3 of Cleavage and polyadenylation specificity factor subunit 7	5365	CPSF7_HUMAN	Q8N684-3	21	20	21	20	17	16	19	20	15	22	22	16	19	17	17	9	15	14	12	5	5	9	6	10	7	6	10	9	14	8	19	21	8	7	7	20	14	7	15	17	22	20	0.564399	-0.343971
sp|Q12996|CSTF3_HUMAN	CSTF3	CSTF3_HUMAN Cleavage stimulation factor subunit 3	5366	CSTF3_HUMAN	Q12996	25	30	22	41	30	24	37	37	37	33	30	28	23	22	25	18	31	22	22	20	19	25	26	23	14	14	13	12	15	12	21	23	12	16	19	23	18	13	21	18	33	17	0.109048	-0.185009
sp|Q5KU26|COL12_HUMAN	COLEC12	COL12_HUMAN Collectin-12	5367	COL12_HUMAN	Q5KU26	2	0	0	0	0	0	0	0	0	0	0	0	8	1	7	4	10	0	2	0	5	17	0	17	0	0	6	2	2	0	3	0	7	1	9	2	0	2	9	1	0	3	-0.58108	0.0245211
sp|Q14181|DPOA2_HUMAN	POLA2	DPOA2_HUMAN DNA polymerase alpha subunit B	5368	DPOA2_HUMAN	Q14181	5	10	11	10	7	4	9	6	6	5	7	8	4	5	6	4	5	6	8	5	3	3	6	11	12	8	9	6	6	6	10	7	4	7	6	7	7	6	8	6	6	11	0.173104	-0.328723
sp|P42336|PK3CA_HUMAN	PIK3CA	PK3CA_HUMAN Phosphatidylinositol 4,5-bisphosphate 3-kinase catalytic subunit alpha isoform	5369	PK3CA_HUMAN	P42336	9	7	3	11	5	3	3	9	1	4	1	3	2	1	2	4	1	1	3	3	1	3	2	4	2	2	0	0	0	0	3	8	2	11	4	3	2	0	4	10	0	5	-0.419708	0.43919
sp|Q9H2J4|PDCL3_HUMAN	PDCL3	PDCL3_HUMAN Phosducin-like protein 3	5370	PDCL3_HUMAN	Q9H2J4	9	12	9	8	10	9	8	11	5	9	6	8	9	14	5	11	4	5	9	9	6	7	6	10	9	5	7	1	7	3	10	5	8	7	7	5	6	6	8	8	8	13	0.125237	-0.2595
sp|Q8IZW8|TENS4_HUMAN	TNS4	TENS4_HUMAN Tensin-4	5371	TENS4_HUMAN	Q8IZW8	0	0	1	4	2	2	3	11	0	3	4	6	6	2	0	4	0	3	10	5	1	0	0	9	3	2	2	6	2	0	5	0	0	5	0	1	4	1	10	2	10	2	NA	NA
sp|Q9H1X3|DJC25_HUMAN	DNAJC25	DJC25_HUMAN DnaJ homolog subfamily C member 25	5373	DJC25_HUMAN	Q9H1X3	4	1	0	2	6	4	1	3	1	3	4	5	6	2	1	1	5	0	4	5	2	3	2	2	3	2	0	0	1	1	3	6	0	3	2	4	2	2	6	4	3	3	-0.628855	-0.559822
sp|P50151|GBG10_HUMAN	GNG10	GBG10_HUMAN Guanine nucleotide-binding protein G(I)/G(S)/G(O) subunit gamma-10	5373	GBG10_HUMAN	P50151	4	0	2	2	2	3	5	2	2	1	1	4	1	4	2	0	3	2	1	1	1	0	1	1	5	5	1	1	2	2	1	1	1	0	0	2	3	1	1	0	2	1	-0.0281853	-0.309927
sp|Q9UJ41|RABX5_HUMAN	RABGEF1	RABX5_HUMAN Rab5 GDP/GTP exchange factor	5374	RABX5_HUMAN	Q9UJ41	11	13	13	10	10	9	13	19	4	7	10	14	10	13	17	17	11	9	7	5	7	7	7	9	9	8	7	7	6	6	12	10	4	9	6	10	9	10	8	11	11	15	-0.161525	0.151216
sp|Q9H336|CRLD1_HUMAN	CRISPLD1	CRLD1_HUMAN Cysteine-rich secretory protein LCCL domain-containing 1	5375	CRLD1_HUMAN	Q9H336	0	0	0	0	0	0	0	0	0	0	1	0	0	0	0	0	0	0	0	0	0	0	0	0	0	0	0	0	0	0	0	0	0	0	0	1	0	0	0	0	0	0	NA	NA
sp|Q96N64|PWP2A_HUMAN	PWWP2A	PWP2A_HUMAN PWWP domain-containing protein 2A	5376	PWP2A_HUMAN	Q96N64	1	1	1	3	3	1	1	2	3	2	6	8	6	7	7	5	3	3	2	5	5	4	7	3	4	3	3	3	0	4	2	2	3	1	2	3	4	3	3	6	4	1	0.202217	-0.210346
sp|P35249|RFC4_HUMAN	RFC4	RFC4_HUMAN Replication factor C subunit 4	5377	RFC4_HUMAN	P35249	20	24	23	29	20	18	20	23	13	21	19	18	20	29	22	9	14	18	16	16	15	18	12	16	18	10	14	11	8	13	32	26	18	13	18	16	14	10	13	12	22	31	-0.283813	-0.0184669
sp|P83731|RL24_HUMAN	RPL24	RL24_HUMAN 60S ribosomal protein L24	5378	RL24_HUMAN	P83731	31	34	43	40	44	35	36	40	30	34	24	24	29	29	51	49	39	45	18	14	16	11	14	9	7	16	11	6	6	7	20	42	11	12	15	21	25	7	20	16	29	21	0.152669	0.316023
sp|O43657|TSN6_HUMAN	TSPAN6	TSN6_HUMAN Tetraspanin-6	5381	TSN6_HUMAN	O43657	5	3	4	3	6	3	7	6	5	5	3	11	6	6	5	3	5	7	3	3	3	2	3	2	2	1	2	3	2	1	2	3	2	4	2	4	11	1	2	3	5	2	0.795536	0.199992
sp|Q504Q3-2|PAN2_HUMAN	PAN2	PAN2_HUMAN Isoform 2 of PAB-dependent poly(A)-specific ribonuclease subunit 2	5382	PAN2_HUMAN	Q504Q3-2	6	1	1	5	5	4	2	1	3	4	5	9	1	2	1	1	0	3	9	2	2	4	6	4	3	2	0	0	0	0	1	4	4	3	5	3	4	1	4	9	3	0	-0.573839	-0.0679656
sp|P23142|FBLN1_HUMAN	FBLN1	FBLN1_HUMAN Fibulin-1	5383	FBLN1_HUMAN	P23142	13	9	0	2	15	6	7	9	2	0	7	7	13	4	8	10	5	4	10	5	7	4	2	7	20	15	7	2	4	7	11	3	7	9	7	8	5	8	11	8	9	13	0.796317	-0.908486
tr|B1AHL2|B1AHL2_HUMAN	FBLN1	B1AHL2_HUMAN Fibulin-1	5383	B1AHL2_HUMAN	B1AHL2	0	0	0	0	0	0	0	2	0	0	0	0	0	0	0	1	0	0	1	0	0	0	0	0	1	4	0	0	0	0	0	1	0	0	0	0	0	0	0	2	0	0	NA	NA
sp|Q5SYB0|FRPD1_HUMAN	FRMPD1	FRPD1_HUMAN FERM and PDZ domain-containing protein 1	5383	FRPD1_HUMAN	Q5SYB0	0	1	0	1	1	0	1	0	0	0	0	1	0	1	0	0	0	0	0	0	1	0	0	0	1	1	1	0	1	0	0	0	1	0	1	0	0	2	0	0	0	0	NA	NA
sp|Q13642|FHL1_HUMAN	FHL1	FHL1_HUMAN Four and a half LIM domains protein 1	5384	FHL1_HUMAN	Q13642	13	11	7	6	12	6	15	10	2	5	9	13	6	3	10	11	5	7	9	6	2	11	8	8	4	7	9	9	5	7	8	9	7	3	16	8	8	7	7	14	8	13	-1.42255	-0.471323
sp|Q13642-4|FHL1_HUMAN	FHL1	FHL1_HUMAN Isoform 4 of Four and a half LIM domains protein 1	5384	FHL1_HUMAN	Q13642-4	3	4	2	4	4	6	4	3	4	3	4	6	3	3	5	5	5	3	1	1	1	2	4	3	4	2	5	4	3	4	4	3	1	2	4	5	3	2	4	5	1	5	-1.84843	-0.40267
sp|Q5RL73|RBM48_HUMAN	RBM48	RBM48_HUMAN RNA-binding protein 48	5385	RBM48_HUMAN	Q5RL73	1	0	0	1	0	0	0	0	0	0	2	2	1	1	0	0	0	0	2	0	0	2	3	0	0	1	1	1	1	0	0	0	0	0	2	1	0	0	1	2	0	0	-0.0339515	-0.0165016
sp|Q99598|TSNAX_HUMAN	TSNAX	TSNAX_HUMAN Translin-associated protein X	5386	TSNAX_HUMAN	Q99598	19	28	26	18	18	11	18	28	13	20	21	22	13	12	12	17	15	11	15	12	9	11	4	14	14	11	13	8	15	6	19	11	10	7	13	14	14	10	10	14	17	21	-0.00548546	0.465646
sp|Q8TAA3|PSA7L_HUMAN	PSMA8	PSA7L_HUMAN Proteasome subunit alpha type-7-like	5387	PSA7L_HUMAN	Q8TAA3	8	9	9	11	4	8	9	13	8	12	5	3	5	9	5	3	4	6	4	5	3	3	4	6	5	6	1	0	5	3	8	9	3	8	7	1	4	4	2	5	5	7	0.155821	-0.0214003
sp|O14818|PSA7_HUMAN	PSMA7	PSA7_HUMAN Proteasome subunit alpha type-7	5387	PSA7_HUMAN	O14818	15	32	21	25	21	19	26	30	16	24	17	19	18	17	19	20	17	21	13	16	11	9	4	16	12	18	14	14	7	7	22	13	12	4	16	15	14	8	11	12	17	23	0.0971524	-0.0868687
sp|Q8IZF0|NALCN_HUMAN	NALCN	NALCN_HUMAN Sodium leak channel non-selective protein	5388	NALCN_HUMAN	Q8IZF0	0	0	0	0	0	0	0	1	1	1	0	0	0	0	0	0	0	0	0	0	0	1	1	0	0	0	0	0	1	0	2	0	0	0	0	0	0	0	0	0	0	0	NA	NA
sp|Q96PZ0|PUS7_HUMAN	PUS7	PUS7_HUMAN Pseudouridylate synthase 7 homolog	5389	PUS7_HUMAN	Q96PZ0	32	30	27	32	36	18	25	36	24	44	26	23	20	13	24	14	16	16	22	15	17	20	21	13	14	12	17	13	17	10	22	31	12	18	21	21	15	13	20	25	21	26	-0.562495	0.124454
sp|Q9BUB7|TMM70_HUMAN	TMEM70	TMM70_HUMAN Transmembrane protein 70, mitochondrial	5390	TMM70_HUMAN	Q9BUB7	8	4	4	7	4	4	6	7	3	6	7	6	4	5	2	3	2	2	3	3	3	4	2	4	5	5	2	1	2	1	6	4	5	2	2	3	4	2	5	3	2	3	-0.233645	0.335258
sp|Q9NQZ2|SAS10_HUMAN	UTP3	SAS10_HUMAN Something about silencing protein 10	5391	SAS10_HUMAN	Q9NQZ2	8	7	6	6	8	5	8	8	5	6	6	9	8	2	9	4	3	5	7	10	10	7	10	7	6	8	8	3	6	2	5	4	7	11	6	2	5	4	4	5	8	4	0.0326139	0.138178
sp|Q13838-2|DX39B_HUMAN	DDX39B	DX39B_HUMAN Isoform 2 of Spliceosome RNA helicase DDX39B	5392	DX39B_HUMAN	Q13838-2	55	67	78	89	57	42	68	74	60	70	47	51	58	58	71	57	53	58	30	24	33	41	29	26	22	19	19	21	20	30	52	65	36	34	30	38	39	19	55	62	69	49	0.156825	0.000798579
sp|O00148|DX39A_HUMAN	DDX39A	DX39A_HUMAN ATP-dependent RNA helicase DDX39A	5392	DX39A_HUMAN	O00148	13	31	15	18	16	9	16	17	15	17	11	10	16	13	15	20	16	14	9	14	7	17	17	12	8	12	11	6	12	6	10	15	10	27	9	8	6	9	16	19	17	11	0.247139	-0.124307
sp|Q9Y5Z0|BACE2_HUMAN	BACE2	BACE2_HUMAN Beta-secretase 2	5393	BACE2_HUMAN	Q9Y5Z0	6	2	1	4	1	1	2	5	0	2	0	1	1	0	1	0	2	0	2	2	2	0	0	0	1	0	0	0	0	1	0	2	1	3	2	1	3	1	1	1	1	0	0.109906	0.729724
sp|Q6ZW49|PAXI1_HUMAN	PAXIP1	PAXI1_HUMAN PAX-interacting protein 1	5394	PAXI1_HUMAN	Q6ZW49	4	8	4	10	7	1	3	9	6	3	5	7	4	6	4	9	7	3	10	9	3	11	6	2	4	1	3	3	4	5	8	5	3	7	7	1	3	2	5	13	6	5	-0.217927	0.0374857
sp|O96001|PPR17_HUMAN	PPP1R17	PPR17_HUMAN Protein phosphatase 1 regulatory subunit 17	5395	PPR17_HUMAN	O96001	0	0	0	0	1	0	0	0	0	0	0	0	0	0	0	0	0	0	0	0	0	0	3	0	0	0	0	0	0	0	0	0	0	0	0	0	0	0	0	0	0	0	NA	NA
sp|Q13112|CAF1B_HUMAN	CHAF1B	CAF1B_HUMAN Chromatin assembly factor 1 subunit B	5396	CAF1B_HUMAN	Q13112	22	13	14	17	17	10	12	18	9	9	5	9	7	9	13	15	14	9	10	9	8	10	10	9	7	6	7	2	6	5	15	15	7	12	11	9	4	6	12	12	12	15	-0.17538	-0.582084
sp|P62487|RPB7_HUMAN	POLR2G	RPB7_HUMAN DNA-directed RNA polymerase II subunit RPB7	5397	RPB7_HUMAN	P62487	7	11	7	10	7	6	10	12	8	12	11	12	11	11	4	6	4	3	5	7	7	4	3	5	6	7	10	9	9	8	14	8	6	4	7	7	5	5	6	8	6	14	0.126961	-0.436369
sp|Q9BUL9|RPP25_HUMAN	RPP25	RPP25_HUMAN Ribonuclease P protein subunit p25	5398	RPP25_HUMAN	Q9BUL9	4	6	9	6	4	10	4	8	8	10	8	11	5	7	4	3	3	6	3	5	6	3	1	2	6	6	7	4	5	2	6	6	3	3	3	8	6	1	6	5	3	8	0.0813035	0.515179
sp|Q9Y5M8|SRPRB_HUMAN	SRPRB	SRPRB_HUMAN Signal recognition particle receptor subunit beta	5399	SRPRB_HUMAN	Q9Y5M8	27	24	22	25	28	24	30	33	28	33	18	14	19	21	22	18	22	20	9	13	14	16	10	11	9	13	9	10	12	8	25	28	11	11	12	12	13	10	10	11	17	24	0.266441	-0.109453
sp|Q08426|ECHP_HUMAN	EHHADH	ECHP_HUMAN Peroxisomal bifunctional enzyme	5400	ECHP_HUMAN	Q08426	16	38	11	32	27	28	34	38	24	29	26	17	20	12	12	13	7	21	18	11	19	13	10	18	22	14	13	4	5	9	17	17	7	19	17	18	13	6	13	16	19	15	-0.723731	0.386436
sp|O43482|MS18B_HUMAN	OIP5	MS18B_HUMAN Protein Mis18-beta	5403	MS18B_HUMAN	O43482	0	1	1	0	1	0	1	0	0	0	1	3	1	2	1	0	2	0	2	0	0	1	1	3	1	0	1	0	1	0	2	1	2	3	1	0	0	0	1	6	0	1	NA	NA
sp|O14495|LPP3_HUMAN	PPAP2B	LPP3_HUMAN Lipid phosphate phosphohydrolase 3	5404	LPP3_HUMAN	O14495	4	3	2	3	5	2	6	8	3	1	4	10	1	3	2	2	2	1	2	5	3	2	2	1	2	0	1	0	1	0	2	3	1	3	1	0	6	2	3	5	3	1	1.49741	0.993266
sp|Q96KA5|CLP1L_HUMAN	CLPTM1L	CLP1L_HUMAN Cleft lip and palate transmembrane protein 1-like protein	5404	CLP1L_HUMAN	Q96KA5	10	10	6	8	7	7	13	7	9	10	10	10	19	10	12	4	6	4	7	8	8	15	12	3	4	3	3	2	3	8	4	14	8	13	14	12	8	5	13	11	5	7	0.619947	-0.372311
sp|P49815|TSC2_HUMAN	TSC2	TSC2_HUMAN Tuberin	5405	TSC2_HUMAN	P49815	16	12	6	9	7	6	4	9	4	7	6	11	3	4	8	4	10	4	13	14	4	8	8	15	8	1	3	2	2	1	3	11	9	10	13	9	8	3	9	11	4	1	-0.258625	-0.0803676
sp|O43324|MCA3_HUMAN	EEF1E1	MCA3_HUMAN Eukaryotic translation elongation factor 1 epsilon-1	5407	MCA3_HUMAN	O43324	11	10	9	11	9	8	8	13	8	13	7	7	9	8	9	9	8	8	6	6	5	5	4	4	6	4	3	4	4	2	10	9	7	3	5	8	6	1	7	12	10	5	0.787165	0.0738548
sp|P15313|VATB1_HUMAN	ATP6V1B1	VATB1_HUMAN V-type proton ATPase subunit B, kidney isoform	5409	VATB1_HUMAN	P15313	17	4	24	16	19	14	22	21	13	16	8	8	13	9	7	5	7	9	7	13	15	13	6	10	9	9	7	5	7	12	13	19	13	13	16	6	6	4	15	12	14	17	0.806292	0.626786
sp|P21281|VATB2_HUMAN	ATP6V1B2	VATB2_HUMAN V-type proton ATPase subunit B, brain isoform	5409	VATB2_HUMAN	P21281	25	27	26	22	20	12	28	20	18	24	15	14	17	13	17	18	19	18	17	15	17	22	9	16	12	13	14	9	18	9	21	21	18	18	24	13	13	9	17	18	18	31	-0.358041	0.631798
sp|Q6PHR2|ULK3_HUMAN	ULK3	ULK3_HUMAN Serine/threonine-protein kinase ULK3	5410	ULK3_HUMAN	Q6PHR2	1	3	1	5	2	2	2	3	0	4	1	5	4	2	0	1	0	0	2	1	1	2	2	5	1	1	0	3	1	0	0	4	2	2	4	1	1	1	7	3	0	2	0.412161	0.430364
sp|O15231-8|ZN185_HUMAN	ZNF185	ZN185_HUMAN Isoform 8 of Zinc finger protein 185	5412	ZN185_HUMAN	O15231-8	22	25	23	30	18	19	46	50	28	28	33	43	36	41	32	20	20	37	29	29	25	29	31	35	26	26	12	17	37	15	80	23	17	34	20	27	36	26	28	29	28	38	2.26499	-0.999739
sp|O15231-3|ZN185_HUMAN	ZNF185	ZN185_HUMAN Isoform 3 of Zinc finger protein 185	5412	ZN185_HUMAN	O15231-3	4	5	3	1	1	1	4	5	5	5	5	8	4	7	4	3	3	6	6	2	2	5	3	9	5	2	4	2	5	3	10	3	2	4	2	2	4	5	5	5	3	6	2.45922	-1.09594
sp|P04179|SODM_HUMAN	SOD2	SODM_HUMAN Superoxide dismutase [Mn], mitochondrial	5413	SODM_HUMAN	P04179	14	40	18	20	20	18	13	22	21	26	27	24	20	35	24	20	22	16	12	29	23	12	29	22	26	22	23	21	16	8	28	19	15	24	22	19	30	9	18	22	26	29	-0.145209	-1.29413
sp|Q9Y5Q8|TF3C5_HUMAN	GTF3C5	TF3C5_HUMAN General transcription factor 3C polypeptide 5	5414	TF3C5_HUMAN	Q9Y5Q8	10	15	15	22	20	18	23	23	7	18	19	21	13	12	17	18	19	10	18	8	5	8	5	7	5	7	11	8	9	5	9	16	6	3	10	18	15	8	7	15	9	9	0.0325338	-0.0650714
sp|O00232|PSD12_HUMAN	PSMD12	PSD12_HUMAN 26S proteasome non-ATPase regulatory subunit 12	5416	PSD12_HUMAN	O00232	39	51	41	52	28	26	48	39	30	38	29	22	24	26	31	30	23	31	26	21	17	17	12	20	17	13	16	13	11	14	29	41	13	19	18	25	19	15	23	22	34	27	-0.0268989	0.0568148
sp|Q96CQ1|S2536_HUMAN	SLC25A36	S2536_HUMAN Solute carrier family 25 member 36	5418	S2536_HUMAN	Q96CQ1	0	0	0	1	1	0	0	2	1	1	0	1	1	0	0	1	2	0	3	1	1	0	0	0	0	0	0	0	0	0	0	1	1	1	2	0	0	0	1	0	2	0	NA	NA
sp|Q9BSK2|S2533_HUMAN	SLC25A33	S2533_HUMAN Solute carrier family 25 member 33	5418	S2533_HUMAN	Q9BSK2	1	0	0	1	0	0	1	5	1	1	1	3	1	0	0	1	0	1	0	1	3	3	1	1	2	1	0	0	0	0	0	2	3	2	1	2	4	0	1	3	1	1	-0.240193	-0.0515482
sp|Q9NQ11|AT132_HUMAN	ATP13A2	AT132_HUMAN Probable cation-transporting ATPase 13A2	5419	AT132_HUMAN	Q9NQ11	4	0	0	4	3	7	3	4	1	7	7	4	0	3	1	4	1	3	0	1	2	3	0	2	1	3	1	0	1	1	0	4	1	5	1	5	5	1	3	4	2	0	0.164085	0.44401
sp|P40938|RFC3_HUMAN	RFC3	RFC3_HUMAN Replication factor C subunit 3	5420	RFC3_HUMAN	P40938	9	15	16	22	20	12	20	16	13	18	8	11	8	10	6	10	9	9	12	10	5	9	10	11	8	4	7	4	4	3	16	20	9	6	7	10	7	7	8	12	8	12	0.0291557	-0.223954
sp|P21964|COMT_HUMAN	COMT	COMT_HUMAN Catechol O-methyltransferase	5421	COMT_HUMAN	P21964	23	39	18	42	32	18	63	26	34	38	20	15	13	13	6	8	14	9	26	17	18	16	17	21	17	30	21	27	17	9	21	22	29	26	26	6	13	7	15	22	6	29	0.764797	0.295583
sp|Q9BTX7|TTPAL_HUMAN	TTPAL	TTPAL_HUMAN Alpha-tocopherol transfer protein-like	5422	TTPAL_HUMAN	Q9BTX7	2	2	4	3	0	0	2	1	0	3	3	4	0	5	0	1	1	1	4	8	4	4	5	4	4	2	0	0	2	0	4	5	3	3	4	1	3	2	3	4	2	3	-0.310499	0.358315
sp|P28074|PSB5_HUMAN	PSMB5	PSB5_HUMAN Proteasome subunit beta type-5	5423	PSB5_HUMAN	P28074	19	31	26	21	17	21	29	27	24	27	23	23	12	19	21	9	12	19	16	12	9	12	12	15	9	10	11	7	13	10	21	28	8	20	12	16	19	11	15	15	19	23	-0.15843	0.145638
sp|Q9UPT9|UBP22_HUMAN	USP22	UBP22_HUMAN Ubiquitin carboxyl-terminal hydrolase 22	5424	UBP22_HUMAN	Q9UPT9	9	4	5	8	8	5	3	5	3	2	6	5	1	2	1	8	6	2	4	3	3	1	3	4	5	1	2	0	1	0	1	9	3	5	2	5	5	1	4	8	4	2	-0.25096	-0.131668
sp|O94855-2|SC24D_HUMAN	SEC24D	SC24D_HUMAN Isoform 2 of Protein transport protein Sec24D	5424	SC24D_HUMAN	O94855-2	28	36	24	21	28	17	28	19	15	22	22	19	15	25	22	19	14	19	14	15	14	16	16	16	13	10	10	6	4	11	23	19	19	24	16	12	16	17	17	19	17	27	-0.590164	-0.731104
sp|P31327-3|CPSM_HUMAN	CPS1	CPSM_HUMAN Isoform 3 of Carbamoyl-phosphate synthase [ammonia], mitochondrial	5424	CPSM_HUMAN	P31327-3	77	20	86	85	16	5	13	9	100	24	60	7	17	46	9	35	74	69	22	43	15	69	10	7	15	17	10	17	15	16	4	22	7	22	16	7	110	11	7	14	161	1	-0.861228	-0.202272
sp|Q63HN8-4|RN213_HUMAN	RNF213	RN213_HUMAN Isoform 2 of E3 ubiquitin-protein ligase RNF213	5424	RN213_HUMAN	Q63HN8-4	108	105	51	89	76	88	93	114	76	62	97	119	108	48	69	70	49	73	88	71	42	53	52	90	60	52	16	13	47	40	26	133	31	61	61	69	77	35	72	78	68	25	-0.120984	0.0357018
sp|P27708|PYR1_HUMAN	CAD	PYR1_HUMAN CAD protein	5424	PYR1_HUMAN	P27708	95	98	116	102	95	82	99	111	80	88	53	56	52	65	74	60	65	72	80	63	54	67	63	72	54	46	54	46	50	31	87	92	37	66	59	60	64	44	65	65	57	98	-0.104793	0.295281
sp|P53992|SC24C_HUMAN	SEC24C	SC24C_HUMAN Protein transport protein Sec24C	5424	SC24C_HUMAN	P53992	36	44	45	44	34	29	47	52	35	41	28	30	16	21	30	23	24	31	25	25	23	26	27	25	19	17	18	13	15	22	30	38	26	31	17	19	20	17	27	27	22	32	0.138917	-0.0664043
sp|Q63HN8-5|RN213_HUMAN	RNF213	RN213_HUMAN Isoform 3 of E3 ubiquitin-protein ligase RNF213	5424	RN213_HUMAN	Q63HN8-5	1	1	0	1	0	1	0	0	1	0	2	1	0	0	1	1	0	0	0	0	0	0	0	0	0	0	0	0	0	0	1	0	0	0	0	1	1	0	0	1	2	1	-0.185768	0.138579
sp|A6NNY8|UBP27_HUMAN	USP27X	UBP27_HUMAN Ubiquitin carboxyl-terminal hydrolase 27	5424	UBP27_HUMAN	A6NNY8	0	0	0	0	0	0	0	0	1	0	0	0	0	0	0	0	0	0	0	1	1	0	0	0	1	0	0	0	0	0	0	0	0	0	0	0	0	0	0	1	0	0	NA	NA
sp|Q70EK9|UBP51_HUMAN	USP51	UBP51_HUMAN Ubiquitin carboxyl-terminal hydrolase 51	5424	UBP51_HUMAN	Q70EK9	3	2	2	1	1	0	3	3	2	1	1	1	0	1	1	1	1	0	0	0	0	0	0	0	1	0	0	0	0	0	0	2	0	0	0	0	1	0	1	3	1	1	-0.204263	0.32916
sp|Q15018|F175B_HUMAN	FAM175B	F175B_HUMAN BRISC complex subunit Abro1	5425	F175B_HUMAN	Q15018	8	7	7	8	10	7	9	12	7	8	8	5	3	2	6	8	5	5	12	6	4	9	6	9	2	9	5	6	5	7	7	11	3	6	8	6	2	5	5	5	8	9	-0.192407	0.0273673
sp|Q96J84-2|KIRR1_HUMAN	KIRREL	KIRR1_HUMAN Isoform 2 of Kin of IRRE-like protein 1	5426	KIRR1_HUMAN	Q96J84-2	14	11	11	6	11	7	13	6	4	9	8	10	12	11	15	7	4	3	9	9	12	11	16	13	9	8	7	5	6	7	15	14	5	15	16	10	8	11	12	17	14	10	-0.260881	-0.0763707
sp|Q9P2I0|CPSF2_HUMAN	CPSF2	CPSF2_HUMAN Cleavage and polyadenylation specificity factor subunit 2	5429	CPSF2_HUMAN	Q9P2I0	35	29	26	38	29	27	23	38	30	28	26	30	37	45	24	26	35	23	25	13	15	20	23	15	17	16	20	18	16	21	31	26	12	25	15	20	22	14	27	27	24	28	-0.0585942	-0.278771
sp|Q96C34|RUND1_HUMAN	RUNDC1	RUND1_HUMAN RUN domain-containing protein 1	5431	RUND1_HUMAN	Q96C34	0	1	1	2	1	4	0	3	2	1	5	4	0	1	0	2	1	0	1	0	1	3	1	0	1	0	0	0	1	0	0	0	3	0	0	1	1	0	5	6	1	1	NA	NA
sp|P08397|HEM3_HUMAN	HMBS	HEM3_HUMAN Porphobilinogen deaminase	5433	HEM3_HUMAN	P08397	8	10	4	15	5	7	12	9	10	11	13	8	8	15	8	8	6	2	6	18	17	14	9	10	7	6	11	4	7	10	17	7	12	12	14	8	11	11	15	12	8	21	0.386562	-0.147786
sp|Q96C01|F136A_HUMAN	FAM136A	F136A_HUMAN Protein FAM136A	5434	F136A_HUMAN	Q96C01	26	20	17	21	25	15	24	29	18	19	19	20	19	33	21	41	25	43	17	23	15	17	18	13	18	20	22	22	20	15	25	21	39	14	12	24	25	10	10	10	25	32	-0.134327	0.166317
sp|P26373|RL13_HUMAN	RPL13	RL13_HUMAN 60S ribosomal protein L13	5435	RL13_HUMAN	P26373	32	49	46	40	38	40	42	47	39	46	48	49	30	25	38	44	32	36	17	18	14	14	16	16	13	12	19	16	13	14	30	44	12	15	19	40	41	14	17	28	36	27	0.12434	0.204404
sp|Q9C0E8|LNP_HUMAN	LNP	LNP_HUMAN Protein lunapark	5436	LNP_HUMAN	Q9C0E8	24	19	16	17	19	21	16	17	14	19	11	12	15	10	10	16	14	10	10	12	12	13	14	10	11	12	6	8	8	12	16	18	15	14	11	10	7	13	14	15	12	10	-0.423107	1.23934
sp|P22694-2|KAPCB_HUMAN	PRKACB	KAPCB_HUMAN Isoform 2 of cAMP-dependent protein kinase catalytic subunit beta	5437	KAPCB_HUMAN	P22694-2	11	19	13	15	5	10	18	13	8	13	8	9	9	7	6	11	10	12	6	10	7	5	4	10	7	4	3	4	3	4	12	12	10	9	5	7	8	4	9	9	10	12	0.600773	0.0291594
sp|P22694|KAPCB_HUMAN	PRKACB	KAPCB_HUMAN cAMP-dependent protein kinase catalytic subunit beta	5437	KAPCB_HUMAN	P22694	1	2	1	1	2	1	1	1	0	1	1	1	0	0	1	2	2	0	1	2	2	2	1	1	1	1	2	0	2	1	0	2	0	1	2	0	0	0	0	0	0	0	0.410444	-0.207172
sp|P17612|KAPCA_HUMAN	PRKACA	KAPCA_HUMAN cAMP-dependent protein kinase catalytic subunit alpha	5437	KAPCA_HUMAN	P17612	6	9	6	5	3	5	5	4	5	5	4	4	4	5	6	10	5	1	4	5	4	5	4	3	3	2	2	2	2	2	5	3	3	9	3	6	4	4	4	7	5	5	0.628517	0.216555
sp|P22612|KAPCG_HUMAN	PRKACG	KAPCG_HUMAN cAMP-dependent protein kinase catalytic subunit gamma	5437	KAPCG_HUMAN	P22612	0	0	0	0	0	0	0	0	0	0	0	0	0	0	0	0	0	0	0	1	1	0	1	0	0	0	0	0	0	0	0	0	2	2	1	0	0	0	1	0	0	1	NA	NA
sp|O75940|SPF30_HUMAN	SMNDC1	SPF30_HUMAN Survival of motor neuron-related-splicing factor 30	5438	SPF30_HUMAN	O75940	14	15	12	17	13	8	15	14	12	12	13	15	14	10	9	12	6	10	6	9	11	13	14	13	9	14	18	16	16	9	17	11	14	7	15	7	4	8	6	4	13	12	0.106166	-0.182991
sp|Q8IYP9|ZDH23_HUMAN	ZDHHC23	ZDH23_HUMAN Palmitoyltransferase ZDHHC23	5439	ZDH23_HUMAN	Q8IYP9	0	0	0	0	0	0	0	0	0	0	1	1	0	1	0	0	0	0	0	0	0	0	0	1	0	0	0	0	0	0	0	0	0	0	0	0	0	0	0	0	0	0	NA	NA
sp|Q6DKJ4|NXN_HUMAN	NXN	NXN_HUMAN Nucleoredoxin	5440	NXN_HUMAN	Q6DKJ4	10	8	7	10	5	11	15	9	6	7	3	8	5	6	7	7	7	5	13	12	10	10	7	19	10	12	8	6	10	5	23	11	15	12	8	6	9	8	10	13	10	17	-0.644336	-0.0892267
sp|Q9Y3A4|RRP7A_HUMAN	RRP7A	RRP7A_HUMAN Ribosomal RNA-processing protein 7 homolog A	5441	RRP7A_HUMAN	Q9Y3A4	20	8	10	13	12	9	7	11	9	19	8	8	12	14	9	4	7	7	8	14	8	12	12	5	9	6	8	8	7	8	15	13	10	13	7	5	5	4	5	13	9	10	-0.187691	0.316321
sp|P05026|AT1B1_HUMAN	ATP1B1	AT1B1_HUMAN Sodium/potassium-transporting ATPase subunit beta-1	5442	AT1B1_HUMAN	P05026	19	20	17	22	20	20	11	28	26	30	27	22	27	23	22	30	23	14	9	11	15	9	15	10	11	12	12	11	13	10	19	22	8	16	17	17	23	7	13	13	28	21	1.24329	-2.33655
sp|Q14139-2|UBE4A_HUMAN	UBE4A	UBE4A_HUMAN Isoform 2 of Ubiquitin conjugation factor E4 A	5443	UBE4A_HUMAN	Q14139-2	25	22	24	24	23	27	34	27	12	23	25	19	14	15	20	11	12	16	13	13	16	13	15	17	14	14	5	9	13	9	13	24	17	12	10	15	10	4	19	23	19	14	0.47367	-0.0736409
sp|P49756|RBM25_HUMAN	RBM25	RBM25_HUMAN RNA-binding protein 25	5445	RBM25_HUMAN	P49756	32	38	42	49	45	36	43	50	36	26	34	42	48	53	48	40	53	41	32	24	23	21	23	27	26	36	24	28	33	22	45	48	25	28	21	35	29	18	30	30	50	42	-0.0331551	-0.119538
sp|Q9ULW0|TPX2_HUMAN	TPX2	TPX2_HUMAN Targeting protein for Xklp2	5445	TPX2_HUMAN	Q9ULW0	38	44	46	47	48	31	48	58	42	39	28	33	43	46	37	52	37	23	32	24	19	34	35	42	30	36	34	28	32	26	55	52	23	21	37	41	26	27	25	38	41	58	-0.213989	-0.654438
sp|Q8TAA9|VANG1_HUMAN	VANGL1	VANG1_HUMAN Vang-like protein 1	5445	VANG1_HUMAN	Q8TAA9	8	2	3	6	5	7	5	8	2	4	5	4	3	8	2	4	8	4	3	2	4	3	5	3	3	7	1	1	3	3	1	5	0	10	6	2	5	1	2	6	0	0	0.775624	-0.337662
sp|Q9ULK5|VANG2_HUMAN	VANGL2	VANG2_HUMAN Vang-like protein 2	5445	VANG2_HUMAN	Q9ULK5	1	0	0	0	0	1	1	0	0	1	2	1	1	0	0	0	4	0	1	1	1	1	0	0	0	0	0	1	0	0	0	0	0	0	0	3	1	0	0	2	0	0	-0.330308	0.170962
sp|P16435|NCPR_HUMAN	POR	NCPR_HUMAN NADPH--cytochrome P450 reductase	5446	NCPR_HUMAN	P16435	68	75	45	62	52	40	55	65	37	66	41	50	38	47	36	39	35	42	26	26	27	24	17	27	23	23	16	17	23	23	37	54	21	22	31	28	37	21	46	42	36	34	-0.105327	-0.0793192
sp|Q9BYC5|FUT8_HUMAN	FUT8	FUT8_HUMAN Alpha-(1,6)-fucosyltransferase	5447	FUT8_HUMAN	Q9BYC5	4	4	8	10	11	9	13	16	10	9	13	23	15	11	14	9	6	13	9	6	11	10	7	7	9	5	4	7	4	7	6	8	7	13	7	10	12	5	8	5	9	2	-0.263006	-0.140828
sp|Q13451|FKBP5_HUMAN	FKBP5	FKBP5_HUMAN Peptidyl-prolyl cis-trans isomerase FKBP5	5448	FKBP5_HUMAN	Q13451	26	21	27	32	31	15	32	33	19	19	30	39	27	35	38	18	22	27	24	23	17	21	18	30	21	19	18	13	25	11	37	20	24	31	19	32	25	12	39	30	35	34	0.626236	0.833734
sp|Q16666|IF16_HUMAN	IFI16	IF16_HUMAN Gamma-interferon-inducible protein 16	5449	IF16_HUMAN	Q16666	49	44	38	49	31	32	44	49	45	49	43	47	53	36	35	24	42	54	30	25	21	31	34	40	32	24	29	34	33	19	29	56	22	31	33	36	35	26	29	36	33	26	-1.65158	1.8434
sp|Q9H446|RWDD1_HUMAN	RWDD1	RWDD1_HUMAN RWD domain-containing protein 1	5450	RWDD1_HUMAN	Q9H446	4	7	4	7	3	2	2	5	6	3	1	1	3	4	3	3	4	3	2	3	2	2	2	3	2	2	3	2	3	1	3	3	4	3	2	0	0	1	3	3	5	5	0.584184	-0.386777
sp|Q9UBC2-2|EP15R_HUMAN	EPS15L1	EP15R_HUMAN Isoform 2 of Epidermal growth factor receptor substrate 15-like 1	5451	EP15R_HUMAN	Q9UBC2-2	28	45	33	42	36	31	43	46	29	44	28	24	25	30	32	27	26	28	40	32	29	22	25	29	28	29	27	28	25	21	52	31	44	36	28	21	14	20	35	29	30	52	0.202418	-0.360551
sp|Q9NX58|LYAR_HUMAN	LYAR	LYAR_HUMAN Cell growth-regulating nucleolar protein	5452	LYAR_HUMAN	Q9NX58	19	36	32	32	34	16	23	34	34	35	23	16	17	15	21	22	17	29	14	11	16	12	14	18	13	15	11	13	13	11	15	26	12	9	15	20	17	11	18	15	18	20	-0.512953	0.234771
sp|Q9Y4E6|WDR7_HUMAN	WDR7	WDR7_HUMAN WD repeat-containing protein 7	5453	WDR7_HUMAN	Q9Y4E6	8	2	2	7	1	3	6	9	1	1	4	4	4	3	2	4	3	3	4	4	3	6	4	8	6	1	1	0	2	4	2	12	3	8	4	4	2	1	12	14	3	0	0.0604997	0.545531
sp|Q9UBU9|NXF1_HUMAN	NXF1	NXF1_HUMAN Nuclear RNA export factor 1	5454	NXF1_HUMAN	Q9UBU9	24	28	40	40	34	24	35	26	24	30	14	19	23	14	15	19	21	21	21	12	13	19	18	9	16	11	12	12	15	15	17	28	11	18	13	19	15	11	20	16	16	20	-0.063257	-0.245606
sp|P78310|CXAR_HUMAN	CXADR	CXAR_HUMAN Coxsackievirus and adenovirus receptor	5455	CXAR_HUMAN	P78310	15	9	5	14	10	15	20	12	14	14	13	9	14	9	10	15	16	10	6	9	5	7	10	9	6	9	9	9	7	11	11	5	5	8	6	8	12	9	9	7	14	11	0.936408	-0.433228
sp|P78417|GSTO1_HUMAN	GSTO1	GSTO1_HUMAN Glutathione S-transferase omega-1	5456	GSTO1_HUMAN	P78417	41	38	37	37	24	23	33	33	20	29	19	18	19	14	22	18	19	21	24	23	19	18	16	20	10	19	13	16	20	10	26	41	31	24	16	12	17	17	22	18	24	36	-0.662803	1.14962
sp|Q9UL25|RAB21_HUMAN	RAB21	RAB21_HUMAN Ras-related protein Rab-21	5457	RAB21_HUMAN	Q9UL25	16	20	17	22	18	9	14	20	11	18	9	12	10	7	9	10	11	15	10	7	9	7	5	4	8	3	2	1	4	2	12	14	6	8	12	6	10	6	13	12	8	9	-0.612957	0.167696
sp|Q6P9B6|TLDC1_HUMAN	TLDC1	TLDC1_HUMAN TLD domain-containing protein 1	5458	TLDC1_HUMAN	Q6P9B6	14	12	11	9	11	4	14	10	8	10	13	12	7	7	12	10	7	8	7	7	7	10	10	14	15	11	4	11	10	9	8	12	9	18	14	7	8	9	11	8	11	14	0.658909	-0.526245
sp|P04080|CYTB_HUMAN	CSTB	CYTB_HUMAN Cystatin-B	5459	CYTB_HUMAN	P04080	21	26	16	21	21	8	18	20	12	20	14	14	10	17	13	13	13	14	10	13	8	10	8	16	13	14	9	10	4	8	30	23	15	11	15	21	15	11	13	8	11	34	0.822776	0.752506
sp|P24666|PPAC_HUMAN	ACP1	PPAC_HUMAN Low molecular weight phosphotyrosine protein phosphatase	5462	PPAC_HUMAN	P24666	14	14	11	11	12	8	16	19	10	22	14	9	9	11	15	11	8	13	15	15	12	12	14	14	14	23	20	18	10	7	29	10	15	17	17	14	7	7	16	12	14	28	0.940792	0.0831907
sp|P24666-2|PPAC_HUMAN	ACP1	PPAC_HUMAN Isoform 2 of Low molecular weight phosphotyrosine protein phosphatase	5462	PPAC_HUMAN	P24666-2	0	0	0	0	0	0	0	1	0	1	0	0	0	0	1	0	0	0	1	1	1	2	2	0	0	0	0	0	0	0	1	0	1	1	2	0	0	0	1	1	0	1	NA	NA
sp|P07093-3|GDN_HUMAN	SERPINE2	GDN_HUMAN Isoform 3 of Glia-derived nexin	5463	GDN_HUMAN	P07093-3	12	34	23	5	13	13	24	30	19	15	8	5	8	6	5	7	18	8	20	9	22	14	6	29	8	3	15	8	7	8	11	34	15	12	17	5	13	6	14	23	14	17	-1.25824	2.92996
sp|P62979|RS27A_HUMAN	RPS27A	RS27A_HUMAN Ubiquitin-40S ribosomal protein S27a	5464	RS27A_HUMAN	P62979	83	90	121	98	93	88	119	96	90	92	85	111	100	70	71	80	62	84	55	55	58	66	58	78	80	44	51	47	43	48	90	79	64	69	73	77	60	41	50	50	66	100	0.0479955	0.0295108
tr|J3QRK5|J3QRK5_HUMAN	UBBP4	J3QRK5_HUMAN Protein UBBP4	5464	J3QRK5_HUMAN	J3QRK5	0	0	1	0	2	1	0	1	0	0	0	0	0	0	0	0	0	0	0	1	4	1	1	2	0	1	1	0	0	0	1	1	0	1	1	0	0	0	2	1	0	1	NA	NA
tr|M0R2S1|M0R2S1_HUMAN	UBA52	M0R2S1_HUMAN Ubiquitin-60S ribosomal protein L40 (Fragment)	5464	M0R2S1_HUMAN	M0R2S1	2	1	3	1	2	3	2	4	2	3	0	2	3	3	1	1	0	2	2	1	1	0	1	2	2	1	1	2	2	0	3	1	2	1	1	1	2	1	1	1	0	2	0.272206	0.259223
sp|Q99442|SEC62_HUMAN	SEC62	SEC62_HUMAN Translocation protein SEC62	5465	SEC62_HUMAN	Q99442	9	13	10	13	15	15	17	19	13	24	12	10	14	7	11	12	9	15	4	4	5	8	5	8	10	7	7	7	7	6	12	11	4	8	5	10	13	3	10	14	9	9	-0.393535	0.147735
sp|Q96GC9|VMP1_HUMAN	VMP1	VMP1_HUMAN Vacuole membrane protein 1	5466	VMP1_HUMAN	Q96GC9	3	1	4	4	1	2	3	2	3	1	4	1	2	0	3	1	4	3	4	2	2	4	1	1	1	1	1	1	0	0	1	2	1	1	2	1	1	0	3	2	1	1	-0.0189595	-0.064468
sp|O75874|IDHC_HUMAN	IDH1	IDHC_HUMAN Isocitrate dehydrogenase [NADP] cytoplasmic	5467	IDHC_HUMAN	O75874	60	57	79	55	45	37	55	69	41	84	53	47	23	43	47	56	41	53	29	33	24	25	18	34	25	35	27	41	29	22	46	55	50	29	61	30	37	22	28	28	44	72	0.276867	1.48546
sp|P48735|IDHP_HUMAN	IDH2	IDHP_HUMAN Isocitrate dehydrogenase [NADP], mitochondrial	5467	IDHP_HUMAN	P48735	60	66	74	64	57	65	57	73	70	84	52	55	74	49	40	67	79	57	33	47	40	48	29	43	44	45	39	41	56	48	57	59	42	34	45	32	42	30	36	37	45	70	0.420955	-0.752514
sp|P23511|NFYA_HUMAN	NFYA	NFYA_HUMAN Nuclear transcription factor Y subunit alpha	5468	NFYA_HUMAN	P23511	0	0	3	0	0	1	0	2	4	4	0	1	0	0	1	0	0	1	4	2	2	4	4	4	3	2	4	2	4	2	2	1	1	0	4	0	0	2	1	2	0	2	NA	NA
sp|P48200|IREB2_HUMAN	IREB2	IREB2_HUMAN Iron-responsive element-binding protein 2	5469	IREB2_HUMAN	P48200	15	18	18	8	10	2	6	12	3	4	10	7	1	3	10	10	14	6	9	5	7	17	6	8	6	7	4	4	4	3	14	8	7	8	6	7	9	0	13	8	5	15	0.420756	0.705007
sp|P62888|RL30_HUMAN	RPL30	RL30_HUMAN 60S ribosomal protein L30	5473	RL30_HUMAN	P62888	34	26	38	20	33	22	30	30	33	30	20	13	27	25	21	29	29	44	10	15	19	16	21	8	9	8	9	12	14	9	20	22	14	9	14	23	27	10	12	13	33	16	0.124161	0.13901
tr|E5RI99|E5RI99_HUMAN	RPL30	E5RI99_HUMAN 60S ribosomal protein L30 (Fragment)	5473	E5RI99_HUMAN	E5RI99	0	0	0	0	0	0	0	0	0	0	0	0	0	0	0	0	0	0	0	1	0	0	0	0	1	2	0	1	0	0	0	0	0	0	0	0	0	1	0	0	0	0	NA	NA
sp|P00736|C1R_HUMAN	C1R	C1R_HUMAN Complement C1r subcomponent	5474	C1R_HUMAN	P00736	0	1	0	0	0	4	0	3	0	0	9	5	5	2	2	4	3	0	4	1	0	0	4	6	5	8	2	0	3	0	2	3	0	2	5	5	3	4	3	0	1	1	NA	NA
sp|Q9NZP8|C1RL_HUMAN	C1RL	C1RL_HUMAN Complement C1r subcomponent-like protein	5474	C1RL_HUMAN	Q9NZP8	0	0	0	0	0	1	0	0	0	0	1	3	2	1	0	0	0	0	1	1	2	0	1	1	1	1	0	0	1	4	1	1	2	1	1	1	1	0	2	1	1	3	NA	NA
sp|Q8WYA6|CTBL1_HUMAN	CTNNBL1	CTBL1_HUMAN Beta-catenin-like protein 1	5476	CTBL1_HUMAN	Q8WYA6	18	30	29	34	21	14	27	42	21	36	25	31	36	30	24	18	24	20	22	19	23	26	26	28	18	26	16	14	21	17	22	25	22	16	23	24	19	14	22	27	19	20	-0.0231693	-0.387887
sp|O60218|AK1BA_HUMAN	AKR1B10	AK1BA_HUMAN Aldo-keto reductase family 1 member B10	5477	AK1BA_HUMAN	O60218	12	19	61	25	32	6	12	22	9	21	18	6	1	19	6	2	10	14	0	6	3	0	0	5	7	3	0	3	1	2	7	36	4	8	7	10	23	3	7	8	30	16	1.75548	-1.3007
sp|P15121|ALDR_HUMAN	AKR1B1	ALDR_HUMAN Aldose reductase	5477	ALDR_HUMAN	P15121	36	46	21	22	27	15	22	23	29	28	31	36	12	18	15	29	27	15	16	14	12	10	17	24	22	18	19	21	16	11	26	29	12	15	17	20	28	12	15	18	25	46	-0.74466	0.234624
sp|P14550|AK1A1_HUMAN	AKR1A1	AK1A1_HUMAN Alcohol dehydrogenase [NADP(+)]	5477	AK1A1_HUMAN	P14550	26	51	27	42	40	27	30	36	30	29	26	20	16	29	19	18	19	19	27	25	18	27	20	22	22	21	15	18	9	14	31	46	37	19	27	18	21	10	28	33	21	40	0.439601	0.0683296
sp|C9JRZ8|AK1BF_HUMAN	AKR1B15	AK1BF_HUMAN Aldo-keto reductase family 1 member B15	5477	AK1BF_HUMAN	C9JRZ8	10	11	26	20	26	7	7	10	5	10	11	6	5	12	5	4	6	4	2	7	1	1	0	2	2	2	0	0	0	1	6	25	2	4	7	4	9	3	3	3	14	12	0.714071	-0.689173
sp|Q86SF2|GALT7_HUMAN	GALNT7	GALT7_HUMAN N-acetylgalactosaminyltransferase 7	5479	GALT7_HUMAN	Q86SF2	33	24	38	26	23	21	45	36	30	35	37	23	31	23	25	22	22	20	16	17	23	14	18	20	16	22	13	17	20	19	26	33	16	25	22	23	26	10	20	23	27	17	0.191798	-0.0580027
tr|H0YAH3|H0YAH3_HUMAN	GALNT7	H0YAH3_HUMAN N-acetylgalactosaminyltransferase 7 (Fragment)	5479	H0YAH3_HUMAN	H0YAH3	0	0	0	0	0	0	0	0	0	0	0	0	0	0	0	0	0	0	0	0	2	0	0	0	0	0	0	0	0	0	0	0	0	0	0	0	0	0	0	1	0	0	NA	NA
sp|Q5UCC4|EMC10_HUMAN	EMC10	EMC10_HUMAN ER membrane protein complex subunit 10	5480	EMC10_HUMAN	Q5UCC4	3	8	4	8	4	5	8	6	6	8	9	5	8	6	7	5	7	6	7	4	5	1	7	7	7	11	9	8	8	11	8	5	5	3	4	5	4	7	3	4	6	9	-0.349696	0.129872
sp|Q9Y6N1|COX11_HUMAN	COX11	COX11_HUMAN Cytochrome c oxidase assembly protein COX11, mitochondrial	5481	COX11_HUMAN	Q9Y6N1	2	4	1	5	3	3	1	3	3	1	4	1	2	1	2	3	3	1	5	5	5	4	3	2	5	3	3	1	4	0	2	3	2	5	3	3	2	0	4	4	3	3	-0.318249	-0.125357
sp|P13489|RINI_HUMAN	RNH1	RINI_HUMAN Ribonuclease inhibitor	5482	RINI_HUMAN	P13489	30	35	36	35	20	25	43	34	24	20	20	14	21	21	27	25	19	30	33	23	25	21	23	23	21	23	16	21	18	10	45	33	25	30	24	18	18	12	24	31	16	57	-0.0661522	0.0468108
sp|P15907|SIAT1_HUMAN	ST6GAL1	SIAT1_HUMAN Beta-galactoside alpha-2,6-sialyltransferase 1	5483	SIAT1_HUMAN	P15907	4	6	2	4	10	5	3	1	1	1	3	2	1	3	0	1	1	0	1	1	0	1	1	2	1	0	0	0	5	0	0	6	0	1	2	0	1	0	1	3	1	0	0.443718	0.852706
sp|Q969V5|MUL1_HUMAN	MUL1	MUL1_HUMAN Mitochondrial ubiquitin ligase activator of NFKB 1	5484	MUL1_HUMAN	Q969V5	7	6	1	5	9	5	2	7	4	5	2	3	5	3	3	3	4	2	1	7	4	4	6	3	3	0	1	0	2	3	2	5	6	6	7	2	5	5	5	6	2	1	-0.27029	0.384929
sp|Q8IY95|TM192_HUMAN	TMEM192	TM192_HUMAN Transmembrane protein 192	5485	TM192_HUMAN	Q8IY95	5	4	6	8	7	7	7	11	5	5	6	5	5	5	5	4	3	3	3	5	6	9	3	4	5	4	4	3	6	6	4	9	7	4	7	4	6	3	5	6	6	2	-0.174518	0.807845
sp|Q13823|NOG2_HUMAN	GNL2	NOG2_HUMAN Nucleolar GTP-binding protein 2	5486	NOG2_HUMAN	Q13823	25	20	26	32	26	15	22	32	26	31	22	19	27	16	18	19	17	16	18	18	18	18	18	10	18	11	5	8	6	9	17	27	17	18	13	16	12	13	21	23	17	8	0.275427	-0.516885
sp|Q9BSI4|TINF2_HUMAN	TINF2	TINF2_HUMAN TERF1-interacting nuclear factor 2	5487	TINF2_HUMAN	Q9BSI4	3	1	1	2	2	0	1	0	0	0	5	4	4	3	1	1	2	3	4	1	3	0	2	2	3	0	0	0	0	2	3	3	3	5	0	4	2	1	2	2	2	1	-0.117435	-0.109448
sp|Q969S9|RRF2M_HUMAN	GFM2	RRF2M_HUMAN Ribosome-releasing factor 2, mitochondrial	5488	RRF2M_HUMAN	Q969S9	17	22	15	25	19	16	20	22	16	27	23	12	21	23	15	7	9	10	18	21	22	24	21	14	15	14	9	14	12	18	22	25	17	17	20	14	9	13	22	16	11	20	-0.351378	0.611549
sp|Q5TFE4|NT5D1_HUMAN	NT5DC1	NT5D1_HUMAN 5'-nucleotidase domain-containing protein 1	5489	NT5D1_HUMAN	Q5TFE4	24	11	14	12	12	15	22	16	6	12	11	12	4	6	7	9	10	10	10	13	8	10	10	12	11	9	9	6	6	5	12	18	15	12	11	7	7	6	8	8	4	9	1.27089	-0.453945
sp|P78324-2|SHPS1_HUMAN	SIRPA	SHPS1_HUMAN Isoform 2 of Tyrosine-protein phosphatase non-receptor type substrate 1	5490	SHPS1_HUMAN	P78324-2	13	9	3	10	11	3	9	14	7	6	4	5	6	3	10	5	9	7	7	8	6	10	3	5	5	4	4	3	2	6	16	10	6	13	16	4	6	6	8	11	11	8	-0.966719	1.18738
sp|Q12768|STRUM_HUMAN	KIAA0196	STRUM_HUMAN WASH complex subunit strumpellin	5491	STRUM_HUMAN	Q12768	34	21	23	28	26	26	33	34	12	26	20	21	14	14	21	23	19	18	26	25	20	13	20	20	10	11	8	12	12	4	15	22	18	21	22	16	24	10	25	27	11	17	-0.379181	0.220623
sp|O15213|WDR46_HUMAN	WDR46	WDR46_HUMAN WD repeat-containing protein 46	5492	WDR46_HUMAN	O15213	18	13	16	28	19	14	16	27	20	23	19	18	19	8	15	9	16	14	11	10	16	13	11	12	10	10	8	5	13	6	10	16	5	9	12	16	13	9	7	16	15	8	-0.193976	0.325335
sp|P00367|DHE3_HUMAN	GLUD1	DHE3_HUMAN Glutamate dehydrogenase 1, mitochondrial	5493	DHE3_HUMAN	P00367	65	118	100	78	79	44	75	86	69	94	86	77	97	78	65	50	70	91	40	52	48	48	48	33	29	28	28	30	42	30	67	56	44	42	50	71	81	30	56	56	64	73	-0.082029	-0.171213
sp|P49448|DHE4_HUMAN	GLUD2	DHE4_HUMAN Glutamate dehydrogenase 2, mitochondrial	5493	DHE4_HUMAN	P49448	2	4	6	4	4	0	2	1	8	4	3	1	0	0	2	1	3	5	0	0	2	2	1	2	1	1	2	1	1	1	2	10	1	0	3	2	1	0	0	2	4	1	-1.25702	1.23887
sp|Q14320|FA50A_HUMAN	FAM50A	FA50A_HUMAN Protein FAM50A	5494	FA50A_HUMAN	Q14320	20	27	14	16	16	11	21	16	16	10	13	21	16	21	16	14	12	14	10	10	9	10	12	17	11	12	11	12	16	10	20	22	13	8	11	13	18	9	13	12	13	19	0.891197	-0.529798
sp|Q9Y247|FA50B_HUMAN	FAM50B	FA50B_HUMAN Protein FAM50B	5494	FA50B_HUMAN	Q9Y247	3	0	2	0	3	1	1	1	0	1	1	3	1	3	7	1	1	1	3	0	0	1	0	0	1	0	0	0	0	0	1	2	0	2	2	3	1	0	2	3	6	1	0.427577	-0.194974
sp|Q96IY1|NSL1_HUMAN	NSL1	NSL1_HUMAN Kinetochore-associated protein NSL1 homolog	5495	NSL1_HUMAN	Q96IY1	5	8	5	8	5	6	5	10	9	7	6	7	7	9	5	9	8	5	14	10	6	6	8	13	11	8	9	10	2	7	8	7	9	7	12	8	7	11	5	8	10	11	-0.125549	-0.21453
sp|Q9Y3B9|RRP15_HUMAN	RRP15	RRP15_HUMAN RRP15-like protein	5496	RRP15_HUMAN	Q9Y3B9	19	18	17	20	17	15	15	19	13	13	14	14	19	14	12	12	12	19	13	7	8	9	7	9	8	11	9	8	5	6	20	17	8	7	8	13	10	6	14	14	14	16	0.33029	-0.0327325
sp|Q6AHZ1|Z518A_HUMAN	ZNF518A	Z518A_HUMAN Zinc finger protein 518A	5498	Z518A_HUMAN	Q6AHZ1	0	0	0	0	1	0	0	0	0	0	0	1	3	2	1	0	0	0	1	0	0	1	1	1	0	0	0	0	0	0	0	0	1	0	0	1	1	0	1	5	0	1	NA	NA
sp|Q9NT62|ATG3_HUMAN	ATG3	ATG3_HUMAN Ubiquitin-like-conjugating enzyme ATG3	5500	ATG3_HUMAN	Q9NT62	6	10	9	10	6	5	12	13	10	8	4	5	5	6	6	2	3	7	6	3	3	3	3	9	7	5	6	6	6	3	12	6	4	7	7	5	3	5	5	7	4	11	0.450983	0.194165
sp|O15144|ARPC2_HUMAN	ARPC2	ARPC2_HUMAN Actin-related protein 2/3 complex subunit 2	5501	ARPC2_HUMAN	O15144	42	36	42	38	28	29	28	39	27	37	24	46	37	24	31	29	41	29	30	23	17	24	19	19	24	17	13	11	19	19	38	28	14	27	25	24	25	16	21	23	30	40	-0.165198	0.211438
sp|P27635|RL10_HUMAN	RPL10	RL10_HUMAN 60S ribosomal protein L10	5502	RL10_HUMAN	P27635	33	51	51	37	30	36	42	38	27	41	29	32	42	40	27	47	49	46	28	14	19	25	22	23	22	18	20	12	13	12	31	37	16	10	18	29	19	14	23	23	27	23	0.159917	0.197047
tr|F8W7C6|F8W7C6_HUMAN	RPL10	F8W7C6_HUMAN 60S ribosomal protein L10	5502	F8W7C6_HUMAN	F8W7C6	5	0	2	1	0	0	0	1	0	0	2	1	0	0	0	0	0	0	2	3	2	0	1	1	0	0	0	0	0	0	1	0	1	1	1	0	1	2	0	1	0	1	0.150278	0.0815821
sp|Q8N567|ZCHC9_HUMAN	ZCCHC9	ZCHC9_HUMAN Zinc finger CCHC domain-containing protein 9	5503	ZCHC9_HUMAN	Q8N567	2	2	5	8	10	6	6	6	8	6	4	6	5	3	5	5	5	1	7	4	2	3	1	6	2	2	5	3	4	5	5	6	5	1	4	3	4	5	2	6	5	8	-0.0657392	0.538446
sp|Q9NZC7|WWOX_HUMAN	WWOX	WWOX_HUMAN WW domain-containing oxidoreductase	5504	WWOX_HUMAN	Q9NZC7	5	0	3	2	5	1	4	4	1	3	3	2	3	1	2	1	2	3	4	1	1	0	0	3	5	3	5	2	3	1	2	2	0	0	2	3	1	3	2	5	5	1	1.56482	-1.54098
sp|O60879-2|DIAP2_HUMAN	DIAPH2	DIAP2_HUMAN Isoform 2 of Protein diaphanous homolog 2	5505	DIAP2_HUMAN	O60879-2	25	19	19	18	21	14	14	15	6	11	14	15	4	4	12	15	12	5	20	18	15	14	7	8	10	4	2	8	0	6	15	22	10	13	12	4	9	8	25	18	6	10	0.067797	1.08818
sp|Q8NC51-2|PAIRB_HUMAN	SERBP1	PAIRB_HUMAN Isoform 2 of Plasminogen activator inhibitor 1 RNA-binding protein	5506	PAIRB_HUMAN	Q8NC51-2	51	54	50	60	41	39	55	40	46	48	49	44	42	32	64	57	43	63	46	38	37	36	41	45	33	48	39	41	40	25	85	45	56	40	48	54	45	34	48	58	69	99	0.49489	-0.149414
sp|Q8NC51-3|PAIRB_HUMAN	SERBP1	PAIRB_HUMAN Isoform 3 of Plasminogen activator inhibitor 1 RNA-binding protein	5506	PAIRB_HUMAN	Q8NC51-3	4	4	6	4	2	0	0	3	2	3	2	1	0	0	0	0	0	1	3	2	2	3	4	3	6	4	4	3	4	4	2	1	2	3	3	0	1	6	0	0	0	1	0.339649	-0.0815913
sp|Q12986|NFX1_HUMAN	NFX1	NFX1_HUMAN Transcriptional repressor NF-X1	5507	NFX1_HUMAN	Q12986	7	4	4	7	8	8	4	12	2	4	14	14	6	5	7	4	1	4	8	10	7	11	7	9	13	5	3	2	2	7	12	11	6	11	8	9	9	4	17	20	6	14	-0.212183	0.0144971
sp|Q14258|TRI25_HUMAN	TRIM25	TRI25_HUMAN E3 ubiquitin/ISG15 ligase TRIM25	5508	TRI25_HUMAN	Q14258	24	40	43	36	28	33	44	45	32	39	22	27	23	20	30	29	26	27	24	23	21	15	22	14	14	19	19	17	14	18	37	42	21	29	36	19	21	16	27	25	31	37	-0.0720992	0.022123
sp|Q9GZR2|REXO4_HUMAN	REXO4	REXO4_HUMAN RNA exonuclease 4	5509	REXO4_HUMAN	Q9GZR2	12	13	16	18	16	12	17	23	15	17	16	13	20	16	19	5	11	7	9	14	10	13	6	10	11	6	6	4	9	7	13	19	9	10	10	12	9	10	13	19	9	14	0.140095	0.0194255
sp|Q6P1A2|MBOA5_HUMAN	LPCAT3	MBOA5_HUMAN Lysophospholipid acyltransferase 5	5511	MBOA5_HUMAN	Q6P1A2	10	8	4	11	8	5	10	9	7	9	9	4	7	3	6	3	4	3	5	5	6	3	6	8	8	7	5	4	6	7	7	8	6	2	6	5	4	5	4	3	4	3	0.145181	-0.178008
sp|P07108-5|ACBP_HUMAN	DBI	ACBP_HUMAN Isoform 5 of Acyl-CoA-binding protein	5512	ACBP_HUMAN	P07108-5	10	9	17	8	15	10	14	13	9	12	13	12	5	7	15	10	7	15	10	10	10	6	6	7	6	6	7	6	7	5	11	13	10	9	10	10	9	11	6	4	8	15	1.30633	0.711368
sp|P05106|ITB3_HUMAN	ITGB3	ITB3_HUMAN Integrin beta-3	5513	ITB3_HUMAN	P05106	38	30	20	12	32	5	26	8	15	22	8	17	12	7	26	8	18	5	14	8	16	16	13	25	14	13	23	17	19	14	12	44	15	12	20	12	12	15	6	12	33	8	-1.11452	2.30696
sp|Q13976-2|KGP1_HUMAN	PRKG1	KGP1_HUMAN Isoform Beta of cGMP-dependent protein kinase 1	5514	KGP1_HUMAN	Q13976-2	0	0	0	0	0	0	0	1	0	1	0	0	0	0	4	0	0	0	0	6	1	0	1	0	1	0	0	0	0	0	3	1	0	0	3	6	0	0	0	2	0	0	NA	NA
sp|Q13237|KGP2_HUMAN	PRKG2	KGP2_HUMAN cGMP-dependent protein kinase 2	5514	KGP2_HUMAN	Q13237	0	0	0	0	0	0	1	1	0	0	1	0	0	0	0	0	0	0	1	0	0	0	0	0	0	0	0	0	0	0	1	0	0	0	1	0	0	0	0	0	0	0	NA	NA
sp|Q9NRX4|PHP14_HUMAN	PHPT1	PHP14_HUMAN 14 kDa phosphohistidine phosphatase	5515	PHP14_HUMAN	Q9NRX4	9	9	4	6	6	6	10	7	4	5	6	7	6	6	9	13	13	7	8	7	9	4	4	6	5	7	4	8	6	5	9	8	9	2	9	8	5	4	9	4	6	9	-0.0178033	0.244867
sp|Q9UMX5|NENF_HUMAN	NENF	NENF_HUMAN Neudesin	5516	NENF_HUMAN	Q9UMX5	13	12	5	14	12	10	16	14	10	15	13	7	7	10	9	11	12	12	6	5	8	3	6	10	9	12	12	10	7	11	12	9	7	15	10	7	4	8	11	6	13	19	0.725659	0.298328
sp|O43505|B3GN1_HUMAN	B3GNT1	B3GN1_HUMAN N-acetyllactosaminide beta-1,3-N-acetylglucosaminyltransferase	5517	B3GN1_HUMAN	O43505	2	6	1	4	6	3	3	3	1	5	3	4	3	1	1	2	4	3	3	2	5	2	5	2	2	2	0	3	0	1	3	6	2	4	7	3	4	0	5	5	2	3	-0.884021	0.86171
sp|Q8IWT0|ARCH_HUMAN	ZBTB8OS	ARCH_HUMAN Protein archease	5518	ARCH_HUMAN	Q8IWT0	4	5	3	4	0	0	3	2	1	2	3	1	2	1	1	3	0	2	5	2	2	2	1	4	1	2	4	2	2	0	1	4	3	3	1	1	0	4	2	3	0	2	-0.0269061	-0.0150316
sp|O43768-3|ENSA_HUMAN	ENSA	ENSA_HUMAN Isoform 3 of Alpha-endosulfine	5519	ENSA_HUMAN	O43768-3	12	18	15	22	22	11	17	20	13	11	18	19	9	19	13	22	10	16	16	13	14	16	9	15	19	18	16	17	17	4	27	15	15	6	18	27	15	8	14	16	11	33	0.611892	0.642827
sp|P56211|ARP19_HUMAN	ARPP19	ARP19_HUMAN cAMP-regulated phosphoprotein 19	5519	ARP19_HUMAN	P56211	5	5	3	7	5	3	4	9	4	4	5	4	3	7	5	6	4	4	5	5	5	5	5	8	8	7	7	8	2	2	8	7	4	4	8	7	3	2	6	8	5	10	-0.0388279	0.436501
sp|P53007|TXTP_HUMAN	SLC25A1	TXTP_HUMAN Tricarboxylate transport protein, mitochondrial	5521	TXTP_HUMAN	P53007	22	23	20	22	21	21	26	25	23	25	24	17	21	16	21	19	18	17	10	12	12	12	10	7	9	10	12	8	8	5	14	19	12	10	14	19	30	6	10	15	17	17	-0.106667	1.40624
sp|O95352|ATG7_HUMAN	ATG7	ATG7_HUMAN Ubiquitin-like modifier-activating enzyme ATG7	5522	ATG7_HUMAN	O95352	8	17	10	18	8	16	10	14	9	3	16	9	4	4	10	6	4	6	15	13	9	7	10	13	8	4	2	2	1	3	16	9	8	11	7	6	8	3	16	12	1	20	-0.381711	-0.482815
sp|Q3B820-3|F161A_HUMAN	FAM161A	F161A_HUMAN Isoform 3 of Protein FAM161A	5523	F161A_HUMAN	Q3B820-3	0	0	0	0	0	0	0	0	0	0	0	1	0	0	0	0	1	0	2	1	0	1	1	1	0	0	0	1	1	0	1	0	1	0	2	1	1	0	1	4	0	0	NA	NA
sp|P39019|RS19_HUMAN	RPS19	RS19_HUMAN 40S ribosomal protein S19	5525	RS19_HUMAN	P39019	30	34	35	37	33	24	34	36	27	46	24	24	31	30	39	36	36	34	12	16	18	18	13	14	15	21	19	24	18	18	40	35	15	13	24	15	21	16	7	13	37	36	0.126422	0.207622
sp|P39210|MPV17_HUMAN	MPV17	MPV17_HUMAN Protein Mpv17	5526	MPV17_HUMAN	P39210	0	1	0	1	2	1	0	2	0	2	3	3	2	1	1	0	0	1	1	4	2	3	2	1	0	1	2	1	2	0	2	1	2	2	1	2	0	0	1	3	0	1	NA	NA
sp|Q5BKU9|OXLD1_HUMAN	OXLD1	OXLD1_HUMAN Oxidoreductase-like domain-containing protein 1	5527	OXLD1_HUMAN	Q5BKU9	1	0	0	1	1	1	0	2	0	0	1	2	3	1	0	1	0	1	1	0	0	0	0	0	1	0	0	0	0	0	3	1	0	0	0	1	1	0	1	1	1	2	0.60568	0.258495
sp|Q96MW7|TIGD1_HUMAN	TIGD1	TIGD1_HUMAN Tigger transposable element-derived protein 1	5528	TIGD1_HUMAN	Q96MW7	0	0	0	0	0	0	0	1	0	0	0	0	0	0	0	0	0	1	0	0	0	0	1	0	0	0	0	0	0	0	0	1	0	0	0	1	2	0	0	3	0	0	NA	NA
sp|Q01650|LAT1_HUMAN	SLC7A5	LAT1_HUMAN Large neutral amino acids transporter small subunit 1	5529	LAT1_HUMAN	Q01650	11	6	10	12	11	11	14	23	15	16	13	9	14	6	5	8	20	9	8	5	7	7	7	8	5	6	6	5	6	5	7	11	4	15	6	6	8	6	4	5	7	8	-0.675283	-0.15486
sp|Q92536|YLAT2_HUMAN	SLC7A6	YLAT2_HUMAN Y+L amino acid transporter 2	5529	YLAT2_HUMAN	Q92536	1	3	2	3	7	6	7	4	6	3	3	3	6	2	2	3	6	4	1	2	2	2	3	2	2	1	2	1	1	2	3	5	1	3	1	2	6	4	7	5	1	6	-0.319828	0.364024
sp|P10746|HEM4_HUMAN	UROS	HEM4_HUMAN Uroporphyrinogen-III synthase	5530	HEM4_HUMAN	P10746	2	6	3	6	6	2	4	5	2	6	9	7	5	7	4	3	1	7	7	5	4	6	5	10	8	9	7	11	4	7	19	7	7	1	6	7	3	8	6	3	3	11	0.0174506	0.39463
sp|Q96GK7|FAH2A_HUMAN	FAHD2A	FAH2A_HUMAN Fumarylacetoacetate hydrolase domain-containing protein 2A	5531	FAH2A_HUMAN	Q96GK7	8	6	7	7	3	4	6	5	6	6	5	7	6	6	8	7	8	6	7	4	6	2	0	4	2	2	4	3	4	5	8	11	3	1	3	7	7	4	8	6	4	10	-0.20292	-0.259114
sp|Q6P2I3|FAH2B_HUMAN	FAHD2B	FAH2B_HUMAN Fumarylacetoacetate hydrolase domain-containing protein 2B	5531	FAH2B_HUMAN	Q6P2I3	13	15	14	19	15	10	20	20	26	21	9	10	10	12	9	9	17	10	8	18	15	15	17	17	20	14	8	14	11	11	17	16	14	12	17	9	6	8	8	12	12	20	-0.275072	0.0625375
sp|Q9Y450-2|HBS1L_HUMAN	HBS1L	HBS1L_HUMAN Isoform 2 of HBS1-like protein	5532	HBS1L_HUMAN	Q9Y450-2	0	2	0	1	0	0	1	0	0	0	0	0	0	0	0	1	0	1	3	4	5	2	1	2	1	1	3	0	0	0	3	0	4	1	3	1	2	0	3	4	0	4	NA	NA
sp|Q9Y450|HBS1L_HUMAN	HBS1L	HBS1L_HUMAN HBS1-like protein	5532	HBS1L_HUMAN	Q9Y450	43	35	31	35	24	23	29	33	15	23	18	12	14	15	21	22	19	23	20	16	22	18	13	23	15	20	23	17	18	20	24	38	16	17	17	11	9	19	24	22	20	28	0.658878	-0.594207
sp|Q96IV0|NGLY1_HUMAN	NGLY1	NGLY1_HUMAN Peptide-N(4)-(N-acetyl-beta-glucosaminyl)asparagine amidase	5533	NGLY1_HUMAN	Q96IV0	6	5	7	8	13	2	5	6	3	3	8	5	2	3	5	3	2	6	12	7	5	3	2	10	5	7	2	3	3	4	11	8	5	5	6	7	5	4	12	10	5	10	-0.319619	-0.482016
sp|Q96ER3|SAAL1_HUMAN	SAAL1	SAAL1_HUMAN Protein SAAL1	5534	SAAL1_HUMAN	Q96ER3	11	11	12	12	13	10	9	14	6	6	6	4	11	6	7	6	4	2	10	9	7	8	9	12	3	5	8	4	6	5	5	13	6	7	8	4	4	5	5	10	5	11	-0.774392	-0.0272563
sp|Q9H9V9|JMJD4_HUMAN	JMJD4	JMJD4_HUMAN JmjC domain-containing protein 4	5538	JMJD4_HUMAN	Q9H9V9	0	1	0	0	0	0	0	0	0	0	4	1	1	0	0	0	1	0	0	3	0	2	2	1	0	0	1	0	0	0	0	0	1	1	0	2	2	1	0	2	1	0	NA	NA
sp|P52888|THOP1_HUMAN	THOP1	THOP1_HUMAN Thimet oligopeptidase	5539	THOP1_HUMAN	P52888	22	30	24	38	25	29	36	31	20	26	24	26	17	16	26	26	23	22	24	20	11	21	17	13	15	12	13	10	20	12	31	30	13	17	19	22	25	16	35	22	20	32	-0.308035	0.163559
sp|P43034|LIS1_HUMAN	PAFAH1B1	LIS1_HUMAN Platelet-activating factor acetylhydrolase IB subunit alpha	5540	LIS1_HUMAN	P43034	33	38	43	41	24	21	31	34	27	36	24	25	26	24	30	18	25	21	20	18	12	12	8	18	15	19	13	12	18	10	36	35	11	15	16	24	25	13	22	20	33	33	0.0274628	0.072826
sp|Q9BS26|ERP44_HUMAN	ERP44	ERP44_HUMAN Endoplasmic reticulum resident protein 44	5540	ERP44_HUMAN	Q9BS26	30	28	21	33	25	32	33	39	25	30	29	27	36	25	32	22	22	29	24	16	22	23	19	27	18	20	18	17	27	12	55	22	20	30	33	21	23	17	16	22	27	49	-0.131504	0.105446
sp|Q8IX07|FOG1_HUMAN	ZFPM1	FOG1_HUMAN Zinc finger protein ZFPM1	5541	FOG1_HUMAN	Q8IX07	0	0	1	0	0	1	0	1	0	0	2	0	1	2	0	2	0	1	3	0	0	1	4	1	1	3	1	1	2	1	4	1	0	0	1	1	1	0	1	3	0	2	NA	NA
sp|A4D126|ISPD_HUMAN	ISPD	ISPD_HUMAN Isoprenoid synthase domain-containing protein	5543	ISPD_HUMAN	A4D126	1	1	0	0	0	0	0	0	0	0	0	0	0	0	0	0	0	0	1	0	0	1	0	4	0	0	0	0	0	0	0	0	0	0	0	1	0	0	0	3	0	0	1.45326	-0.948513
sp|Q96EE4|CC126_HUMAN	CCDC126	CC126_HUMAN Coiled-coil domain-containing protein 126	5544	CC126_HUMAN	Q96EE4	0	0	0	0	0	0	0	0	0	3	0	2	1	1	1	0	0	1	1	1	2	0	2	2	0	2	1	1	1	1	1	0	1	3	1	1	0	0	2	2	1	0	NA	NA
sp|Q09328|MGT5A_HUMAN	MGAT5	MGT5A_HUMAN Alpha-1,6-mannosylglycoprotein 6-beta-N-acetylglucosaminyltransferase A	5544	MGT5A_HUMAN	Q09328	5	8	7	9	13	8	7	13	10	18	4	3	2	4	2	6	5	8	6	3	3	5	4	1	2	2	2	1	1	1	2	7	3	3	4	5	6	2	7	6	4	3	-0.701883	0.79597
sp|Q9BQE5|APOL2_HUMAN	APOL2	APOL2_HUMAN Apolipoprotein L2	5545	APOL2_HUMAN	Q9BQE5	19	17	10	11	12	15	18	8	17	13	16	16	15	16	10	15	16	5	8	10	14	15	12	16	16	16	12	7	13	8	16	18	14	17	23	11	14	11	18	16	17	15	-0.596832	-0.490748
sp|P10114|RAP2A_HUMAN	RAP2A	RAP2A_HUMAN Ras-related protein Rap-2a	5546	RAP2A_HUMAN	P10114	1	3	1	3	0	2	0	1	1	3	1	0	1	0	2	2	1	0	2	1	2	1	1	0	1	1	0	0	0	2	0	3	2	2	2	1	0	2	1	2	1	0	0.153151	0.828601
sp|P61225|RAP2B_HUMAN	RAP2B	RAP2B_HUMAN Ras-related protein Rap-2b	5546	RAP2B_HUMAN	P61225	13	9	13	11	13	7	15	23	16	14	14	11	13	7	4	7	14	6	10	7	6	7	6	8	6	6	5	4	7	8	11	10	7	11	6	9	9	8	11	8	10	8	-0.0593293	1.47344
sp|Q8IXI1|MIRO2_HUMAN	RHOT2	MIRO2_HUMAN Mitochondrial Rho GTPase 2	5546	MIRO2_HUMAN	Q8IXI1	15	18	22	17	19	19	22	20	12	22	10	11	14	10	12	7	11	6	12	12	8	12	10	9	10	8	7	4	6	8	12	13	7	13	11	11	13	9	10	14	11	16	0.297842	-0.415402
sp|Q8IXI2-3|MIRO1_HUMAN	RHOT1	MIRO1_HUMAN Isoform 3 of Mitochondrial Rho GTPase 1	5546	MIRO1_HUMAN	Q8IXI2-3	15	20	10	17	19	14	12	16	12	17	13	10	10	9	9	8	8	6	12	10	7	10	9	7	10	7	8	6	6	6	9	23	13	16	10	8	8	5	12	10	8	11	-0.351866	0.0805662
sp|Q9Y3L5|RAP2C_HUMAN	RAP2C	RAP2C_HUMAN Ras-related protein Rap-2c	5546	RAP2C_HUMAN	Q9Y3L5	1	6	6	5	4	2	5	4	3	4	6	3	2	0	0	0	1	0	3	3	2	3	4	3	0	1	1	1	2	1	1	0	2	3	3	2	3	1	3	3	1	2	1.11493	-0.676604
sp|Q8N9E0|F133A_HUMAN	FAM133A	F133A_HUMAN Protein FAM133A	5547	F133A_HUMAN	Q8N9E0	1	2	3	3	2	1	1	2	1	0	2	2	0	2	3	1	2	2	5	2	2	1	0	0	0	0	1	0	1	0	2	4	2	1	1	2	1	0	1	2	1	1	-0.594214	0.415282
sp|Q5BKY9|F133B_HUMAN	FAM133B	F133B_HUMAN Protein FAM133B	5547	F133B_HUMAN	Q5BKY9	1	2	0	2	1	1	2	1	0	2	1	3	2	0	1	0	0	2	0	1	1	1	0	1	0	0	0	1	1	1	1	2	0	0	1	1	1	1	0	0	0	1	-0.144033	0.47032
sp|Q9UQF2|JIP1_HUMAN	MAPK8IP1	JIP1_HUMAN C-Jun-amino-terminal kinase-interacting protein 1	5554	JIP1_HUMAN	Q9UQF2	0	0	0	0	0	0	0	0	0	0	0	0	0	0	0	0	0	0	0	0	0	0	0	0	0	0	0	0	0	0	0	0	0	0	0	0	0	0	2	0	0	0	NA	NA
sp|Q15382|RHEB_HUMAN	RHEB	RHEB_HUMAN GTP-binding protein Rheb	5555	RHEB_HUMAN	Q15382	21	18	24	11	14	14	18	15	10	21	10	12	8	9	11	11	9	8	9	8	8	8	5	8	7	8	5	6	9	5	11	16	5	16	8	7	11	3	7	12	12	7	-0.247265	0.437865
sp|Q7L4I2|RSRC2_HUMAN	RSRC2	RSRC2_HUMAN Arginine/serine-rich coiled-coil protein 2	5556	RSRC2_HUMAN	Q7L4I2	8	5	8	10	8	6	7	6	9	13	10	8	8	6	12	8	11	5	8	7	8	10	5	7	6	7	3	3	6	2	8	9	7	4	7	9	5	3	7	8	7	11	0.135056	0.0367337
sp|Q9H2F3|3BHS7_HUMAN	HSD3B7	3BHS7_HUMAN 3 beta-hydroxysteroid dehydrogenase type 7	5557	3BHS7_HUMAN	Q9H2F3	0	4	0	2	1	3	3	4	1	0	0	2	1	0	1	0	0	0	0	2	1	0	0	0	0	0	0	0	0	0	0	0	0	0	1	0	0	0	2	0	1	0	NA	NA
sp|Q8WTT2|NOC3L_HUMAN	NOC3L	NOC3L_HUMAN Nucleolar complex protein 3 homolog	5558	NOC3L_HUMAN	Q8WTT2	19	24	19	34	21	19	27	30	25	33	21	18	27	11	19	16	16	32	15	16	12	17	17	13	21	15	9	7	6	8	20	20	16	26	15	18	17	10	17	22	13	18	-0.499162	0.219586
sp|Q8WXA9-2|SREK1_HUMAN	SREK1	SREK1_HUMAN Isoform 2 of Splicing regulatory glutamine/lysine-rich protein 1	5559	SREK1_HUMAN	Q8WXA9-2	21	27	20	19	19	15	24	22	19	23	22	23	21	18	18	19	20	21	7	12	14	15	14	7	13	7	11	14	9	10	19	21	13	15	17	13	11	10	14	13	24	15	-0.553824	0.259437
sp|Q96LD4|TRI47_HUMAN	TRIM47	TRI47_HUMAN Tripartite motif-containing protein 47	5560	TRI47_HUMAN	Q96LD4	14	17	14	13	12	20	15	23	4	9	9	15	14	9	9	7	5	11	10	13	10	3	11	6	5	7	4	4	3	5	9	14	8	14	6	9	13	4	14	13	13	22	0.806748	0.619609
sp|Q9NX61|T161A_HUMAN	TMEM161A	T161A_HUMAN Transmembrane protein 161A	5562	T161A_HUMAN	Q9NX61	3	1	0	2	3	3	2	2	1	2	1	2	3	2	2	1	1	0	3	1	0	1	2	2	0	1	2	1	3	3	2	1	0	1	0	3	1	1	2	1	1	1	0.438091	0.632459
sp|Q9H299|SH3L3_HUMAN	SH3BGRL3	SH3L3_HUMAN SH3 domain-binding glutamic acid-rich-like protein 3	5564	SH3L3_HUMAN	Q9H299	19	11	11	12	10	14	19	19	7	5	9	11	13	16	15	10	10	17	6	10	11	14	10	8	3	5	3	6	8	7	21	6	12	5	9	11	8	5	10	6	14	24	0.215255	0.403519
sp|Q86YB7|ECHD2_HUMAN	ECHDC2	ECHD2_HUMAN Enoyl-CoA hydratase domain-containing protein 2, mitochondrial	5565	ECHD2_HUMAN	Q86YB7	0	0	0	0	0	0	0	0	0	0	1	0	0	0	0	0	0	0	0	0	0	0	0	0	1	0	0	0	0	1	0	0	0	1	1	0	0	0	2	1	0	3	NA	NA
sp|O75143-2|ATG13_HUMAN	ATG13	ATG13_HUMAN Isoform 2 of Autophagy-related protein 13	5566	ATG13_HUMAN	O75143-2	3	1	0	1	0	1	0	2	0	1	2	4	2	0	1	0	0	2	2	2	2	1	1	0	0	0	0	0	1	1	2	2	3	4	1	2	1	0	3	6	0	1	-0.179489	0.0512494
sp|Q92541|RTF1_HUMAN	RTF1	RTF1_HUMAN RNA polymerase-associated protein RTF1 homolog	5567	RTF1_HUMAN	Q92541	29	28	25	40	27	23	37	29	19	25	24	29	23	25	34	25	18	25	21	25	22	18	13	21	26	23	19	18	19	16	31	22	19	22	19	21	29	13	19	23	31	38	-0.11857	-0.277766
sp|P12268|IMDH2_HUMAN	IMPDH2	IMDH2_HUMAN Inosine-5'-monophosphate dehydrogenase 2	5568	IMDH2_HUMAN	P12268	49	62	88	61	58	42	59	60	45	50	31	35	38	44	52	33	38	32	43	44	31	33	27	39	39	38	41	32	46	36	66	61	54	43	46	27	28	31	48	48	50	75	-0.219012	-0.0130194
tr|H0Y4R1|H0Y4R1_HUMAN	IMPDH2	H0Y4R1_HUMAN Inosine-5'-monophosphate dehydrogenase 2 (Fragment)	5568	H0Y4R1_HUMAN	H0Y4R1	0	0	1	2	2	0	0	0	0	0	0	1	0	1	0	0	0	0	1	1	1	1	3	1	0	0	1	0	1	0	1	0	1	0	0	0	0	1	1	0	1	0	NA	NA
sp|P20839-6|IMDH1_HUMAN	IMPDH1	IMDH1_HUMAN Isoform 6 of Inosine-5'-monophosphate dehydrogenase 1	5568	IMDH1_HUMAN	P20839-6	24	16	32	21	20	18	21	24	15	20	13	17	9	10	14	10	14	12	16	10	9	6	6	14	12	11	14	14	6	13	21	13	9	4	15	10	8	9	17	14	15	28	-0.128583	0.247469
sp|P0CG22|DR4L1_HUMAN	DHRS4L1	DR4L1_HUMAN Putative dehydrogenase/reductase SDR family member 4-like 2	5569	DR4L1_HUMAN	P0CG22	7	8	9	3	5	2	3	7	4	4	5	7	3	4	5	5	6	3	4	6	5	5	5	6	6	5	6	5	2	6	6	4	5	3	6	8	6	4	4	4	5	7	0.115662	0.0238142
sp|Q9BTZ2|DHRS4_HUMAN	DHRS4	DHRS4_HUMAN Dehydrogenase/reductase SDR family member 4	5569	DHRS4_HUMAN	Q9BTZ2	9	7	8	5	9	7	15	12	13	9	11	6	13	14	9	4	7	8	6	9	8	4	5	8	6	12	7	11	6	6	16	5	7	6	10	5	8	5	9	9	10	15	0.261109	-0.0832052
sp|Q9P0U3|SENP1_HUMAN	SENP1	SENP1_HUMAN Sentrin-specific protease 1	5571	SENP1_HUMAN	Q9P0U3	6	8	3	13	12	5	11	13	4	8	11	8	6	4	6	4	5	5	4	9	4	6	8	5	4	4	3	1	2	1	9	6	5	6	4	7	9	4	10	13	10	6	-0.318189	-0.290027
sp|Q13351|KLF1_HUMAN	KLF1	KLF1_HUMAN Krueppel-like factor 1	5572	KLF1_HUMAN	Q13351	0	0	0	0	0	0	0	0	0	0	0	0	0	0	0	0	0	0	0	0	2	1	0	2	0	3	0	0	0	0	0	0	0	0	0	0	0	0	0	0	0	0	NA	NA
sp|P49643|PRI2_HUMAN	PRIM2	PRI2_HUMAN DNA primase large subunit	5573	PRI2_HUMAN	P49643	10	11	15	10	11	5	8	14	4	5	3	3	5	10	6	8	4	8	5	9	5	9	8	9	7	8	4	4	6	3	7	14	7	6	4	2	6	4	9	10	4	7	0.0981564	-0.253826
sp|Q8NBS3|S4A11_HUMAN	SLC4A11	S4A11_HUMAN Sodium bicarbonate transporter-like protein 11	5574	S4A11_HUMAN	Q8NBS3	0	0	0	0	0	0	0	1	1	0	2	0	0	0	0	0	0	0	0	0	0	1	0	0	0	0	0	0	0	0	0	0	0	0	0	0	1	0	0	1	0	0	NA	NA
sp|A2A3K4-2|PTPC1_HUMAN	PTPDC1	PTPC1_HUMAN Isoform 2 of Protein tyrosine phosphatase domain-containing protein 1	5575	PTPC1_HUMAN	A2A3K4-2	0	0	0	0	0	0	0	0	0	1	0	0	0	0	0	2	1	0	0	1	0	0	0	0	0	0	0	0	0	0	0	0	0	0	0	1	0	0	0	3	0	0	NA	NA
sp|Q9NZ43|USE1_HUMAN	USE1	USE1_HUMAN Vesicle transport protein USE1	5576	USE1_HUMAN	Q9NZ43	12	13	9	14	12	11	11	9	10	12	15	16	9	7	9	8	9	9	4	8	9	6	5	11	11	9	6	10	9	6	7	11	9	7	9	8	11	3	8	12	9	7	-0.38011	0.369876
sp|Q9BXL5|HEMGN_HUMAN	HEMGN	HEMGN_HUMAN Hemogen	5577	HEMGN_HUMAN	Q9BXL5	0	0	0	0	0	0	0	0	0	0	1	1	1	2	0	0	0	0	1	1	2	20	1	9	1	0	0	0	3	0	23	0	1	1	2	1	1	0	5	10	0	0	NA	NA
sp|Q9UL26|RB22A_HUMAN	RAB22A	RB22A_HUMAN Ras-related protein Rab-22A	5579	RB22A_HUMAN	Q9UL26	10	12	9	7	6	8	12	10	10	13	6	9	5	3	7	8	6	7	5	7	9	3	7	9	11	5	4	3	4	1	5	10	6	7	9	6	6	2	4	8	7	8	-0.610347	0.105533
sp|Q13636|RAB31_HUMAN	RAB31	RAB31_HUMAN Ras-related protein Rab-31	5579	RAB31_HUMAN	Q13636	9	2	4	3	4	4	6	1	3	5	5	7	12	8	8	1	5	4	2	5	4	4	5	4	5	1	1	1	0	4	6	2	6	7	3	5	5	2	6	5	2	8	0.894093	-0.77174
sp|Q8NEW0|ZNT7_HUMAN	SLC30A7	ZNT7_HUMAN Zinc transporter 7	5580	ZNT7_HUMAN	Q8NEW0	4	2	1	6	4	1	1	3	3	4	5	5	6	2	1	1	4	2	3	3	2	3	2	1	0	0	2	0	2	0	4	2	1	3	6	5	2	3	3	4	3	3	0.284614	-0.387819
sp|O75364|PITX3_HUMAN	PITX3	PITX3_HUMAN Pituitary homeobox 3	5581	PITX3_HUMAN	O75364	0	0	0	0	0	0	0	0	0	0	0	0	0	0	0	0	0	0	1	0	0	0	0	3	0	0	0	0	0	0	0	0	0	0	0	0	0	0	0	1	0	0	NA	NA
sp|Q99697|PITX2_HUMAN	PITX2	PITX2_HUMAN Pituitary homeobox 2	5581	PITX2_HUMAN	Q99697	0	0	0	0	0	1	0	1	0	0	1	2	1	0	1	0	0	0	1	3	0	0	0	0	2	1	1	1	2	0	0	0	1	0	2	1	0	0	1	1	1	0	NA	NA
sp|P78337|PITX1_HUMAN	PITX1	PITX1_HUMAN Pituitary homeobox 1	5581	PITX1_HUMAN	P78337	0	0	0	2	1	0	0	1	0	0	1	2	1	1	0	3	1	2	0	1	1	1	1	0	3	3	0	1	1	0	2	0	1	0	0	0	0	0	2	2	2	2	NA	NA
tr|Q86UY0|Q86UY0_HUMAN	TXNDC5	Q86UY0_HUMAN Protein BLOC1S5-TXNDC5	5583	Q86UY0_HUMAN	Q86UY0	44	67	39	60	39	36	43	60	50	71	30	47	49	58	50	45	52	43	52	27	37	40	30	60	32	44	41	42	36	40	82	42	50	43	57	35	32	25	60	26	47	65	-0.175705	0.122231
sp|P17936-2|IBP3_HUMAN	IGFBP3	IBP3_HUMAN Isoform 2 of Insulin-like growth factor-binding protein 3	5585	IBP3_HUMAN	P17936-2	12	6	0	5	0	2	10	6	10	2	8	13	9	2	3	6	6	7	2	6	8	9	4	5	5	9	7	5	2	3	7	6	1	6	10	7	12	4	5	5	15	3	-0.386133	-0.808091
sp|Q68BL7|OLM2A_HUMAN	OLFML2A	OLM2A_HUMAN Olfactomedin-like protein 2A	5587	OLM2A_HUMAN	Q68BL7	0	0	0	0	0	0	0	0	0	0	0	4	2	0	2	0	1	7	2	0	2	4	2	0	2	1	1	0	0	1	0	0	0	0	0	0	3	2	0	1	1	1	NA	NA
sp|Q8WU76|SCFD2_HUMAN	SCFD2	SCFD2_HUMAN Sec1 family domain-containing protein 2	5588	SCFD2_HUMAN	Q8WU76	6	8	3	8	7	4	6	8	6	10	8	6	4	2	5	4	5	5	8	4	9	7	9	5	6	2	4	4	7	4	5	7	8	9	9	6	5	2	10	8	4	5	-0.542055	0.283086
sp|P20933|ASPG_HUMAN	AGA	ASPG_HUMAN N(4)-(beta-N-acetylglucosaminyl)-L-asparaginase	5590	ASPG_HUMAN	P20933	0	4	0	1	5	2	0	1	2	3	5	5	5	5	1	3	4	2	7	4	8	11	4	11	10	10	10	11	7	8	15	6	13	3	8	2	4	8	3	4	4	12	NA	NA
sp|Q16763|UBE2S_HUMAN	UBE2S	UBE2S_HUMAN Ubiquitin-conjugating enzyme E2 S	5591	UBE2S_HUMAN	Q16763	10	8	14	7	5	6	4	13	2	9	9	5	4	3	4	8	5	7	4	5	3	5	2	9	5	7	7	8	8	5	7	7	5	3	4	6	0	5	6	8	6	8	0.247425	-0.587048
sp|Q9BUI4|RPC3_HUMAN	POLR3C	RPC3_HUMAN DNA-directed RNA polymerase III subunit RPC3	5592	RPC3_HUMAN	Q9BUI4	11	7	14	15	9	10	6	14	5	12	12	8	7	6	9	11	6	6	9	8	8	11	8	7	7	6	4	4	4	2	7	16	7	6	8	6	13	4	11	13	11	4	0.19145	-0.164341
sp|Q9BZQ8|NIBAN_HUMAN	FAM129A	NIBAN_HUMAN Protein Niban	5594	NIBAN_HUMAN	Q9BZQ8	22	34	33	16	16	22	36	33	28	23	23	30	20	24	26	8	17	19	34	21	23	25	19	33	24	16	20	17	15	9	28	34	13	24	30	16	16	21	23	17	13	19	0.914515	0.133868
sp|Q9UI42|CBPA4_HUMAN	CPA4	CBPA4_HUMAN Carboxypeptidase A4	5595	CBPA4_HUMAN	Q9UI42	2	10	1	9	0	2	5	0	0	6	0	1	4	0	0	0	2	0	0	10	3	9	11	1	1	2	2	0	4	6	2	1	0	10	9	4	0	3	3	1	2	5	0.30658	-0.64243
sp|O00458|IFRD1_HUMAN	IFRD1	IFRD1_HUMAN Interferon-related developmental regulator 1	5596	IFRD1_HUMAN	O00458	3	2	4	5	2	2	0	6	2	5	7	7	2	2	1	3	1	2	5	2	4	2	3	3	1	0	0	0	0	0	0	7	0	2	1	4	4	4	1	2	4	1	0.294168	-0.0384638
sp|Q8N490-3|PNKD_HUMAN	PNKD	PNKD_HUMAN Isoform 3 of Probable hydrolase PNKD	5598	PNKD_HUMAN	Q8N490-3	2	2	2	6	4	3	6	5	5	8	7	5	3	4	5	3	1	3	0	5	5	4	3	5	2	3	0	1	1	1	3	1	2	3	3	3	7	0	3	2	6	2	-0.136762	-0.458898
sp|Q8N490-2|PNKD_HUMAN	PNKD	PNKD_HUMAN Isoform 2 of Probable hydrolase PNKD	5598	PNKD_HUMAN	Q8N490-2	2	2	2	4	4	3	1	1	3	4	3	2	1	2	2	2	3	2	2	1	1	1	1	0	2	1	2	1	1	0	4	3	1	1	1	2	1	0	2	2	3	4	0.0504034	0.355987
sp|Q9Y4K4|M4K5_HUMAN	MAP4K5	M4K5_HUMAN Mitogen-activated protein kinase kinase kinase kinase 5	5601	M4K5_HUMAN	Q9Y4K4	9	5	5	7	8	5	3	4	1	4	4	6	1	5	3	7	5	2	5	7	8	5	5	7	4	4	4	2	3	3	4	8	4	7	7	3	4	5	11	8	2	6	0.0836637	-1.05342
sp|Q8IVH8|M4K3_HUMAN	MAP4K3	M4K3_HUMAN Mitogen-activated protein kinase kinase kinase kinase 3	5601	M4K3_HUMAN	Q8IVH8	7	4	3	3	4	1	8	4	2	8	7	7	4	1	7	4	3	3	3	6	2	6	4	6	4	1	1	0	1	3	1	5	1	5	8	5	4	3	6	3	3	1	-0.0920068	-0.134407
sp|Q12851|M4K2_HUMAN	MAP4K2	M4K2_HUMAN Mitogen-activated protein kinase kinase kinase kinase 2	5601	M4K2_HUMAN	Q12851	1	2	0	2	1	0	2	3	0	0	1	6	0	0	2	1	0	0	1	3	2	3	3	2	2	0	2	1	1	1	2	0	1	1	0	1	2	2	5	9	0	2	0.274674	0.695675
sp|Q96CN9|GCC1_HUMAN	GCC1	GCC1_HUMAN GRIP and coiled-coil domain-containing protein 1	5602	GCC1_HUMAN	Q96CN9	11	7	9	15	16	8	11	18	11	16	24	23	16	13	15	7	15	14	14	13	13	15	13	22	19	22	20	15	19	16	30	15	17	17	23	18	17	17	22	20	13	25	0.178916	0.137146
[truncated: 3,144 more rows]
[truncated: 376 more columns]
