# Supplementary material for: Bi-EB: Empirical Bayesian Biclustering for Multi-Omics Data Integration Pattern Identification among Species
Source: Genes (Basel). 2022 Oct 30;13(11):1982. doi: 10.3390/genes13111982 (PMC9690013; doi:10.3390/genes13111982)
Supplement: Supplementary file 1 [file genes-13-01982-s001.zip › Supplementary File S3_3_CCLE_Breast cancer cell line protein.xlsx]

## Sheet: CCLE_protein_quant_normaliz3
Supplement Table 3. Breast cancer cell line protein data collection from CCLE (https://sites.broadinstitute.org/ccle/). This quantify the component samples in each mass spectrometer raw file.
The detailed data description refer to : Nusinow DP, Szpyt J, Ghandi M, Rose CM, McDonald ER 3rd, Kalocsay M, Jané-Valbuena J, Gelfand E, Schweppe DK, Jedrychowski M, Golji J, Porter DA, Rejtar T, Wang YK, Kryukov GV, Stegmeier F, Erickson BK, Garraway LA, Sellers WR, Gygi SP. Quantitative Proteomics of the Cancer Cell Line Encyclopedia. Cell. 2020 Jan 23;180(2):387-402.e16. doi: 10.1016/j.cell.2…
Protein_Id	Gene_Symbol	Description	Group_ID	Uniprot	Uniprot_Acc	TenPx01_Peptides	TenPx02_Peptides	TenPx03_Peptides	TenPx04_Peptides	TenPx06_Peptides	TenPx07_Peptides	TenPx08_Peptides	TenPx09_Peptides	TenPx10_Peptides	TenPx11_Peptides	TenPx12_Peptides	TenPx13_Peptides	TenPx16_Peptides	TenPx17_Peptides	TenPx19_Peptides	TenPx20_Peptides	TenPx21_Peptides	TenPx22_Peptides	TenPx27_Peptides	TenPx28_Peptides	TenPx29_Peptides	TenPx33_Peptides	TenPx34_Peptides	TenPx35_Peptides	TenPx36_Peptides	TenPx37_Peptides	TenPx38_Peptides	TenPx39_Peptides	TenPx40_Peptides	TenPx42_Peptides	TenPx23_Peptides	TenPx05_Peptides	TenPx30_Peptides	TenPx31_Peptides	TenPx32_Peptides	TenPx14_Peptides	TenPx15_Peptides	TenPx41_Peptides	TenPx26_Peptides	TenPx25_Peptides	TenPx18_Peptides	TenPx24_Peptides	MDAMB468_BREAST_TenPx01	SH4_SKIN_TenPx01
sp|O75494|SRS10_HUMAN	SRSF10	SRS10_HUMAN Serine/arginine-rich splicing factor 10	9821	SRS10_HUMAN	O75494	17	15	16	18	17	20	15	22	13	27	20	18	28	32	19	19	19	18	13	10	13	11	9	12	9	8	7	9	9	6	18	14	11	13	17	17	19	6	10	15	26	19	0.341086	-0.370962
sp|Q8WXF0|SRS12_HUMAN	SRSF12	SRS12_HUMAN Serine/arginine-rich splicing factor 12	9821	SRS12_HUMAN	Q8WXF0	0	0	0	0	0	0	0	0	0	1	1	2	1	2	1	1	1	0	1	2	1	2	0	0	0	0	0	0	0	0	0	0	0	0	1	0	0	0	0	1	0	0	NA	NA
sp|Q01130|SRSF2_HUMAN	SRSF2	SRSF2_HUMAN Serine/arginine-rich splicing factor 2	9822	SRSF2_HUMAN	Q01130	22	20	27	20	19	9	3	21	13	16	20	27	28	32	32	14	15	24	14	17	20	15	13	17	17	14	9	19	18	6	17	13	23	19	22	20	17	13	11	12	21	17	0.185046	-0.1273
sp|Q9BRL6|SRSF8_HUMAN	SRSF8	SRSF8_HUMAN Serine/arginine-rich splicing factor 8	9822	SRSF8_HUMAN	Q9BRL6	5	5	4	9	6	7	4	5	5	8	5	5	4	3	7	5	6	3	4	7	7	6	3	6	4	2	3	4	4	4	6	4	4	4	5	5	3	2	5	5	5	9	0.335318	-0.0315126
sp|P01210|PENK_HUMAN	PENK	PENK_HUMAN Proenkephalin-A	9824	PENK_HUMAN	P01210	0	0	0	0	0	0	0	0	0	2	0	1	0	0	0	0	0	0	0	0	0	0	0	0	3	0	0	0	0	0	13	0	1	0	0	0	0	0	0	0	0	0	NA	NA
sp|Q96E14|RMI2_HUMAN	RMI2	RMI2_HUMAN RecQ-mediated genome instability protein 2	9828	RMI2_HUMAN	Q96E14	1	1	1	2	0	1	1	3	0	0	1	1	2	3	4	5	4	0	3	4	3	5	2	1	3	1	1	3	2	3	3	1	3	3	3	2	2	1	3	4	2	5	0.00183991	-0.200303
sp|O14654|IRS4_HUMAN	IRS4	IRS4_HUMAN Insulin receptor substrate 4	9831	IRS4_HUMAN	O14654	0	0	0	0	0	0	4	0	0	0	1	0	0	0	0	2	0	0	0	0	0	0	0	0	0	0	0	0	0	0	0	0	0	0	0	0	0	0	0	0	0	0	NA	NA
sp|Q9Y266|NUDC_HUMAN	NUDC	NUDC_HUMAN Nuclear migration protein nudC	9834	NUDC_HUMAN	Q9Y266	66	61	66	67	55	32	59	64	41	38	47	36	38	49	44	61	61	40	42	42	39	36	41	40	38	37	32	43	40	19	68	62	51	37	42	56	40	32	43	43	36	71	-0.146408	-0.228202
sp|Q8WUJ0|STYX_HUMAN	STYX	STYX_HUMAN Serine/threonine/tyrosine-interacting protein	9841	STYX_HUMAN	Q8WUJ0	1	2	0	1	0	0	0	3	0	0	0	0	0	0	0	0	0	0	0	1	0	1	1	1	0	1	1	0	0	0	0	0	0	2	1	0	0	0	0	1	0	0	0.256043	-0.176581
sp|Q9NRZ5|PLCD_HUMAN	AGPAT4	PLCD_HUMAN 1-acyl-sn-glycerol-3-phosphate acyltransferase delta	9845	PLCD_HUMAN	Q9NRZ5	2	0	0	0	0	3	0	2	1	1	2	2	4	2	3	1	0	0	1	1	1	1	0	9	4	2	1	1	2	2	0	0	1	5	4	0	2	2	2	2	2	0	-0.872585	-0.665871
sp|O15055|PER2_HUMAN	PER2	PER2_HUMAN Period circadian protein homolog 2	9846	PER2_HUMAN	O15055	0	0	0	0	0	0	0	0	0	0	1	0	0	1	1	0	0	0	1	0	1	0	0	0	0	0	0	0	0	0	0	0	0	0	2	0	0	0	1	0	0	0	NA	NA
sp|P56645-2|PER3_HUMAN	PER3	PER3_HUMAN Isoform 2 of Period circadian protein homolog 3	9846	PER3_HUMAN	P56645-2	0	1	0	0	0	0	0	0	0	0	1	0	0	0	0	0	0	0	0	0	0	1	0	0	0	0	0	0	0	0	5	0	0	0	0	1	0	0	0	1	0	0	NA	NA
sp|Q69YL0|YC029_HUMAN		YC029_HUMAN Uncharacterized protein DKFZp762I1415	9847	YC029_HUMAN	Q69YL0	0	0	1	1	2	6	0	3	0	3	1	1	3	1	0	1	1	0	1	2	2	2	0	0	1	0	0	0	1	0	0	0	3	0	2	2	2	1	1	0	1	1	NA	NA
sp|Q9HD45|TM9S3_HUMAN	TM9SF3	TM9S3_HUMAN Transmembrane 9 superfamily member 3	9848	TM9S3_HUMAN	Q9HD45	24	19	29	26	29	27	27	29	26	31	29	24	31	24	11	27	25	17	12	14	18	21	18	13	13	12	7	8	18	13	19	30	12	20	15	20	31	10	19	19	19	23	-0.36548	0.0802047
sp|Q6P6B1|CH047_HUMAN	C8orf47	CH047_HUMAN Uncharacterized protein C8orf47	9850	CH047_HUMAN	Q6P6B1	0	1	0	2	0	1	0	0	0	0	3	2	0	4	0	8	1	0	0	0	0	2	0	1	4	0	0	3	1	0	1	0	2	1	1	4	6	1	0	4	3	5	NA	NA
sp|O15041|SEM3E_HUMAN	SEMA3E	SEM3E_HUMAN Semaphorin-3E	9852	SEM3E_HUMAN	O15041	2	0	0	0	0	0	1	0	0	1	0	0	0	0	0	0	0	0	0	0	1	0	0	0	0	1	0	0	0	0	0	0	0	0	1	1	0	0	0	1	1	0	0.903317	0.136502
sp|P35367|HRH1_HUMAN	HRH1	HRH1_HUMAN Histamine H1 receptor	9853	HRH1_HUMAN	P35367	0	0	0	0	2	1	0	0	1	0	1	0	1	0	1	0	1	1	1	0	1	1	1	0	0	0	1	0	0	0	0	0	0	1	0	1	1	1	3	3	0	0	NA	NA
sp|Q8NCY6|MSD4_HUMAN	MSANTD4	MSD4_HUMAN Myb/SANT-like DNA-binding domain-containing protein 4	9854	MSD4_HUMAN	Q8NCY6	3	1	1	0	0	0	0	0	0	0	3	1	3	1	1	0	0	1	3	0	1	0	1	1	1	0	0	0	0	0	2	0	3	1	0	2	1	0	2	2	1	1	-0.0871285	-0.0338742
sp|P33897|ABCD1_HUMAN	ABCD1	ABCD1_HUMAN ATP-binding cassette sub-family D member 1	9857	ABCD1_HUMAN	P33897	14	10	8	12	12	12	17	17	9	15	16	14	6	4	7	8	8	10	7	8	9	13	8	7	10	8	2	5	9	10	6	24	9	8	11	9	11	5	6	4	6	10	-0.192832	0.308184
sp|Q15572-6|TAF1C_HUMAN	TAF1C	TAF1C_HUMAN Isoform 6 of TATA box-binding protein-associated factor RNA polymerase I subunit C	9863	TAF1C_HUMAN	Q15572-6	3	4	1	5	5	0	2	5	2	2	2	2	4	1	3	1	1	3	3	5	2	2	6	5	3	1	1	1	1	2	1	3	3	2	1	6	2	2	3	3	1	3	0.073986	-0.359484
sp|Q9H8M2|BRD9_HUMAN	BRD9	BRD9_HUMAN Bromodomain-containing protein 9	9866	BRD9_HUMAN	Q9H8M2	6	11	8	10	6	4	7	13	8	5	9	6	11	10	9	5	8	3	7	4	3	7	2	5	6	4	1	3	3	5	12	5	4	4	6	7	8	3	9	10	7	8	-0.544414	0.806069
sp|Q05925|HME1_HUMAN	EN1	HME1_HUMAN Homeobox protein engrailed-1	9867	HME1_HUMAN	Q05925	0	0	1	0	0	0	0	0	0	0	0	0	0	0	0	0	0	0	0	0	0	0	0	0	0	0	0	0	0	0	0	0	0	0	0	0	0	0	0	0	0	0	NA	NA
sp|Q00887|PSG9_HUMAN	PSG9	PSG9_HUMAN Pregnancy-specific beta-1-glycoprotein 9	9869	PSG9_HUMAN	Q00887	0	3	0	0	0	0	0	0	0	0	0	0	0	0	0	0	0	0	0	7	0	1	0	0	0	0	0	0	6	1	0	0	0	0	0	0	0	0	0	0	0	0	NA	NA
sp|Q9UQ74|PSG8_HUMAN	PSG8	PSG8_HUMAN Pregnancy-specific beta-1-glycoprotein 8	9869	PSG8_HUMAN	Q9UQ74	0	1	0	0	0	0	0	0	0	0	0	0	0	0	0	0	0	0	0	2	0	0	0	0	0	0	0	0	0	0	0	0	0	0	0	0	1	0	0	0	0	0	NA	NA
sp|Q00889|PSG6_HUMAN	PSG6	PSG6_HUMAN Pregnancy-specific beta-1-glycoprotein 6	9869	PSG6_HUMAN	Q00889	0	11	0	0	1	0	0	0	0	0	0	0	0	0	0	0	1	0	0	7	0	2	1	0	2	2	0	1	6	3	2	0	0	0	1	0	5	0	0	0	0	0	NA	NA
sp|Q16557|PSG3_HUMAN	PSG3	PSG3_HUMAN Pregnancy-specific beta-1-glycoprotein 3	9869	PSG3_HUMAN	Q16557	4	7	4	3	3	2	2	4	3	0	2	1	7	5	1	4	1	4	1	2	0	1	1	2	1	5	5	2	3	2	2	2	1	1	1	1	3	2	1	3	1	3	-0.30917	0.19962
tr|M0R1G9|M0R1G9_HUMAN	PSG5	M0R1G9_HUMAN Pregnancy-specific beta-1-glycoprotein 5	9869	M0R1G9_HUMAN	M0R1G9	0	2	0	0	0	0	0	0	0	0	0	0	0	0	0	0	0	0	0	2	0	0	0	0	0	1	0	0	0	0	0	0	0	0	0	0	0	0	0	0	0	0	NA	NA
sp|Q00888|PSG4_HUMAN	PSG4	PSG4_HUMAN Pregnancy-specific beta-1-glycoprotein 4	9869	PSG4_HUMAN	Q00888	0	1	0	0	0	0	0	0	0	0	0	0	0	0	0	0	0	0	0	1	0	0	0	0	0	1	0	0	0	0	0	0	0	0	0	0	0	0	0	0	0	0	NA	NA
sp|P11464-4|PSG1_HUMAN	PSG1	PSG1_HUMAN Isoform 4 of Pregnancy-specific beta-1-glycoprotein 1	9869	PSG1_HUMAN	P11464-4	0	2	0	0	0	0	0	0	1	0	0	0	0	0	0	0	0	0	0	4	0	0	0	0	0	0	0	0	2	3	0	0	0	0	0	0	2	0	0	0	0	0	NA	NA
sp|P11465|PSG2_HUMAN	PSG2	PSG2_HUMAN Pregnancy-specific beta-1-glycoprotein 2	9869	PSG2_HUMAN	P11465	0	0	0	0	0	0	0	0	0	0	0	0	0	0	0	0	0	0	0	0	0	0	0	0	0	0	0	0	1	0	0	0	0	0	0	0	0	0	0	0	0	0	NA	NA
sp|Q9UQ72|PSG11_HUMAN	PSG11	PSG11_HUMAN Pregnancy-specific beta-1-glycoprotein 11	9869	PSG11_HUMAN	Q9UQ72	0	1	0	0	0	0	0	0	0	0	0	0	0	0	0	0	0	0	0	0	0	0	0	0	0	0	0	0	2	0	0	0	0	0	0	0	0	0	0	0	0	0	NA	NA
sp|O60462|NRP2_HUMAN	NRP2	NRP2_HUMAN Neuropilin-2	9871	NRP2_HUMAN	O60462	10	11	8	3	12	4	10	10	12	10	13	9	5	4	14	11	5	2	11	7	14	11	8	9	11	5	12	9	5	12	10	17	5	8	17	10	9	8	9	13	7	0	-0.824054	0.840752
sp|Q56VL3|OCAD2_HUMAN	OCIAD2	OCAD2_HUMAN OCIA domain-containing protein 2	9873	OCAD2_HUMAN	Q56VL3	11	9	7	13	12	16	17	14	18	18	14	13	17	18	14	11	10	12	6	5	6	3	3	4	4	6	5	4	9	3	15	14	5	9	5	11	12	2	13	11	13	18	0.69507	-2.67283
sp|Q9H7X7|RABL5_HUMAN	RABL5	RABL5_HUMAN Rab-like protein 5	9874	RABL5_HUMAN	Q9H7X7	4	2	4	5	3	0	5	4	0	2	3	4	1	1	1	6	4	2	5	4	3	4	3	3	4	1	5	0	1	2	7	0	6	2	2	5	2	6	2	3	3	13	-0.276254	0.13555
sp|Q96RY5|CRML_HUMAN	CRAMP1L	CRML_HUMAN Protein cramped-like	9876	CRML_HUMAN	Q96RY5	0	0	0	2	1	0	1	0	0	0	0	2	1	0	0	2	1	0	0	0	1	0	0	2	1	2	0	0	0	0	0	0	0	1	0	1	0	0	1	1	0	0	NA	NA
sp|P36406|TRI23_HUMAN	TRIM23	TRI23_HUMAN E3 ubiquitin-protein ligase TRIM23	9881	TRI23_HUMAN	P36406	0	0	0	5	0	0	1	1	0	1	0	0	1	0	0	0	0	0	1	1	1	0	0	1	1	1	1	1	1	0	3	1	1	2	1	1	0	0	1	1	0	2	NA	NA
sp|P62330|ARF6_HUMAN	ARF6	ARF6_HUMAN ADP-ribosylation factor 6	9881	ARF6_HUMAN	P62330	13	7	13	15	11	8	20	18	7	8	7	12	7	5	5	8	5	5	9	7	9	8	5	9	10	9	7	11	6	7	10	15	8	15	6	8	4	3	4	6	6	10	-0.114184	0.740299
sp|Q3SY17|S2552_HUMAN	SLC25A52	S2552_HUMAN Solute carrier family 25 member 52	9882	S2552_HUMAN	Q3SY17	3	1	1	3	0	3	1	2	2	2	2	4	2	0	1	3	1	1	1	4	4	2	1	1	0	1	0	0	0	1	0	1	2	3	2	2	1	1	3	1	0	1	0.315441	0.0883078
sp|P11177|ODPB_HUMAN	PDHB	ODPB_HUMAN Pyruvate dehydrogenase E1 component subunit beta, mitochondrial	9883	ODPB_HUMAN	P11177	33	51	37	37	41	30	42	38	47	65	48	47	48	55	45	27	31	29	45	32	42	39	31	32	26	42	25	35	41	17	55	39	46	45	43	43	41	19	46	45	32	68	0.181138	0.0935495
sp|P48764|SL9A3_HUMAN	SLC9A3	SL9A3_HUMAN Sodium/hydrogen exchanger 3	9884	SL9A3_HUMAN	P48764	0	0	0	2	1	0	0	0	0	0	0	0	0	0	0	1	0	0	0	0	0	0	0	0	0	0	0	0	0	0	0	0	0	1	1	0	4	0	0	0	0	0	NA	NA
tr|D3YTG3|D3YTG3_HUMAN	ABI3BP	D3YTG3_HUMAN Target of Nesh-SH3	9887	D3YTG3_HUMAN	D3YTG3	0	0	0	0	0	0	0	0	0	0	0	0	0	0	0	0	0	0	1	2	1	0	0	1	8	0	0	0	0	1	0	0	1	0	12	0	0	0	2	1	0	0	NA	NA
sp|Q86WA6|BPHL_HUMAN	BPHL	BPHL_HUMAN Valacyclovir hydrolase	9888	BPHL_HUMAN	Q86WA6	15	10	6	12	11	10	14	9	14	16	9	10	8	10	7	10	13	21	11	12	8	8	5	10	11	16	10	14	11	9	11	13	13	14	8	8	11	8	6	7	10	14	0.532272	1.43162
sp|Q9NXG0-2|CNTLN_HUMAN	CNTLN	CNTLN_HUMAN Isoform 2 of Centlein	9889	CNTLN_HUMAN	Q9NXG0-2	0	2	0	1	1	0	0	1	0	0	1	0	1	1	2	2	1	1	1	4	0	1	1	3	0	1	2	0	1	0	3	2	4	1	1	2	2	1	4	1	1	5	NA	NA
sp|O60284|ST18_HUMAN	ST18	ST18_HUMAN Suppression of tumorigenicity 18 protein	9889	ST18_HUMAN	O60284	0	0	0	0	1	0	0	0	0	0	0	0	0	0	0	1	0	0	0	0	0	0	0	0	0	0	0	0	9	0	0	0	0	0	0	0	0	0	1	2	0	0	NA	NA
sp|Q9UL68|MYT1L_HUMAN	MYT1L	MYT1L_HUMAN Myelin transcription factor 1-like protein	9889	MYT1L_HUMAN	Q9UL68	0	0	0	0	0	1	0	0	2	0	0	0	0	0	0	1	0	0	1	0	0	1	0	0	0	1	0	0	0	1	1	0	0	0	0	0	1	0	1	2	0	1	NA	NA
sp|Q01538|MYT1_HUMAN	MYT1	MYT1_HUMAN Myelin transcription factor 1	9889	MYT1_HUMAN	Q01538	0	0	1	0	1	0	0	0	0	0	0	0	0	0	0	6	3	0	0	0	0	0	0	2	3	0	0	0	1	0	0	0	1	0	0	1	1	0	4	1	0	0	NA	NA
sp|P41231|P2RY2_HUMAN	P2RY2	P2RY2_HUMAN P2Y purinoceptor 2	9890	P2RY2_HUMAN	P41231	0	0	0	0	0	0	0	0	0	0	0	1	0	0	0	0	0	1	0	0	0	1	0	0	0	1	0	0	0	0	0	0	0	1	0	0	0	0	0	0	0	0	NA	NA
tr|M0R189|M0R189_HUMAN	MPND	M0R189_HUMAN MPN domain-containing protein (Fragment)	9895	M0R189_HUMAN	M0R189	1	0	0	2	0	0	0	0	0	0	1	1	0	0	1	0	1	1	2	0	0	1	1	1	0	0	1	0	0	0	0	0	0	1	1	0	1	0	3	1	1	0	-0.33712	0.174925
sp|Q96DT7|ZBT10_HUMAN	ZBTB10	ZBT10_HUMAN Zinc finger and BTB domain-containing protein 10	9898	ZBT10_HUMAN	Q96DT7	13	0	6	1	15	0	4	4	4	7	6	8	5	1	5	4	6	1	3	1	2	10	8	7	6	5	1	1	0	1	2	5	2	0	3	3	9	2	5	17	1	8	-0.361024	0.530532
sp|Q14CB8-2|RHG19_HUMAN	ARHGAP19	RHG19_HUMAN Isoform 2 of Rho GTPase-activating protein 19	9899	RHG19_HUMAN	Q14CB8-2	0	0	1	0	0	0	0	1	0	0	0	0	0	0	0	0	0	0	0	0	0	0	0	1	1	0	0	0	0	0	0	0	0	0	0	0	0	0	0	3	0	0	NA	NA
sp|P49406|RM19_HUMAN	MRPL19	RM19_HUMAN 39S ribosomal protein L19, mitochondrial	9900	RM19_HUMAN	P49406	18	18	19	18	19	12	26	20	18	13	14	12	19	16	19	9	15	17	14	10	12	8	7	12	7	9	9	7	9	10	12	19	9	5	13	10	11	7	10	12	12	17	0.0548278	0.268435
sp|Q9NRZ7-3|PLCC_HUMAN	AGPAT3	PLCC_HUMAN Isoform 3 of 1-acyl-sn-glycerol-3-phosphate acyltransferase gamma	9902	PLCC_HUMAN	Q9NRZ7-3	5	7	5	6	9	10	7	7	3	9	8	6	5	7	5	6	6	7	10	9	9	5	9	2	4	2	3	4	0	4	3	11	7	12	7	8	10	5	7	5	5	5	0.282888	0.416868
sp|O15173-2|PGRC2_HUMAN	PGRMC2	PGRC2_HUMAN Isoform 2 of Membrane-associated progesterone receptor component 2	9903	PGRC2_HUMAN	O15173-2	27	16	20	21	17	19	19	13	16	19	14	16	15	11	16	17	15	14	12	17	14	12	10	12	13	14	11	12	19	11	16	19	14	7	18	13	16	10	9	6	20	18	-0.209746	0.100151
sp|O00264|PGRC1_HUMAN	PGRMC1	PGRC1_HUMAN Membrane-associated progesterone receptor component 1	9903	PGRC1_HUMAN	O00264	18	16	22	11	18	25	20	27	20	13	21	19	28	26	12	19	20	16	10	13	14	17	11	16	11	15	14	14	12	9	17	17	14	13	17	21	16	15	12	9	17	13	0.828015	-0.383446
sp|P02656|APOC3_HUMAN	APOC3	APOC3_HUMAN Apolipoprotein C-III	9906	APOC3_HUMAN	P02656	1	1	1	2	1	1	2	1	1	0	0	0	0	1	2	1	1	1	1	1	0	1	0	0	0	0	0	0	0	0	0	0	0	0	1	1	1	0	1	0	0	0	1.49945	-0.435853
sp|Q9Y4D2|DGLA_HUMAN	DAGLA	DGLA_HUMAN Sn1-specific diacylglycerol lipase alpha	9907	DGLA_HUMAN	Q9Y4D2	0	0	0	0	1	0	0	1	0	0	1	2	0	0	0	0	0	0	0	0	0	0	0	0	0	0	0	0	0	0	0	0	0	0	0	0	0	0	1	0	0	0	NA	NA
sp|Q9NVQ4-2|FAIM1_HUMAN	FAIM	FAIM1_HUMAN Isoform 2 of Fas apoptotic inhibitory molecule 1	9908	FAIM1_HUMAN	Q9NVQ4-2	3	3	4	1	0	0	2	1	1	0	6	4	0	2	1	3	2	0	3	1	0	0	0	3	4	3	2	2	0	1	3	2	1	0	0	3	5	1	3	4	0	3	0.556597	-0.402552
sp|Q14011|CIRBP_HUMAN	CIRBP	CIRBP_HUMAN Cold-inducible RNA-binding protein	9910	CIRBP_HUMAN	Q14011	9	12	13	13	16	11	14	15	11	15	14	22	25	18	18	12	18	8	15	20	19	17	16	13	12	17	15	21	12	10	20	14	19	12	27	14	5	8	20	21	14	18	0.736392	0.0401583
sp|Q9H5K3|SG196_HUMAN	POMK	SG196_HUMAN Protein O-mannose kinase	9911	SG196_HUMAN	Q9H5K3	7	8	4	11	1	5	13	8	5	5	7	6	5	5	5	8	9	6	9	6	4	6	3	7	8	5	4	5	4	5	5	3	3	2	3	4	3	7	7	8	10	7	0.0718617	0.787018
sp|P62701|RS4X_HUMAN	RPS4X	RS4X_HUMAN 40S ribosomal protein S4, X isoform	9915	RS4X_HUMAN	P62701	49	59	69	63	57	50	70	57	46	59	36	33	36	28	33	44	40	35	36	35	30	29	26	20	25	31	24	25	19	16	43	47	31	32	36	37	23	15	31	34	33	45	-0.0509303	-0.0597909
sp|P22090|RS4Y1_HUMAN	RPS4Y1	RS4Y1_HUMAN 40S ribosomal protein S4, Y isoform 1	9915	RS4Y1_HUMAN	P22090	9	2	2	5	5	2	8	4	0	0	4	3	3	0	3	8	2	2	8	5	6	4	5	1	1	3	0	3	1	1	9	11	6	3	3	2	0	0	2	4	4	8	-1.14077	-0.810288
sp|Q9HCM1|K1551_HUMAN	KIAA1551	K1551_HUMAN Uncharacterized protein KIAA1551	9917	K1551_HUMAN	Q9HCM1	0	0	0	0	0	0	0	1	3	1	1	2	4	3	3	1	1	1	5	0	0	1	11	7	15	10	7	7	5	4	3	1	1	3	3	2	4	0	2	5	11	7	NA	NA
sp|Q96RJ3-2|TR13C_HUMAN	TNFRSF13C	TR13C_HUMAN Isoform 2 of Tumor necrosis factor receptor superfamily member 13C	9921	TR13C_HUMAN	Q96RJ3-2	0	0	0	0	0	0	0	0	0	0	0	0	0	0	0	0	0	0	0	1	0	0	0	0	2	0	2	0	0	0	0	0	2	0	0	0	0	0	0	1	0	0	NA	NA
sp|O15123|ANGP2_HUMAN	ANGPT2	ANGP2_HUMAN Angiopoietin-2	9923	ANGP2_HUMAN	O15123	0	0	0	0	0	0	0	0	0	0	0	0	0	0	0	0	0	0	0	0	1	0	0	0	0	0	0	0	0	0	0	0	0	0	0	0	0	0	0	3	0	0	NA	NA
sp|O95070|YIF1A_HUMAN	YIF1A	YIF1A_HUMAN Protein YIF1A	9924	YIF1A_HUMAN	O95070	2	2	1	2	2	1	2	4	3	4	6	5	5	1	0	0	1	0	1	0	2	2	0	2	1	2	0	1	1	0	4	4	0	2	1	2	3	1	3	3	2	1	0.278883	-0.106525
sp|P43251|BTD_HUMAN	BTD	BTD_HUMAN Biotinidase	9928	BTD_HUMAN	P43251	1	3	5	2	4	6	3	5	2	7	3	2	3	2	1	1	4	7	3	1	1	5	2	4	5	3	2	1	3	1	4	5	2	4	2	2	2	1	6	2	1	3	-0.340653	1.23519
sp|O95400|CD2B2_HUMAN	CD2BP2	CD2B2_HUMAN CD2 antigen cytoplasmic tail-binding protein 2	9930	CD2B2_HUMAN	O95400	12	16	15	14	15	14	14	16	15	15	15	10	15	18	12	9	12	11	16	18	15	10	16	11	7	11	12	8	16	12	29	11	21	10	21	10	12	9	8	15	12	26	-0.417373	-0.40706
sp|P15408|FOSL2_HUMAN	FOSL2	FOSL2_HUMAN Fos-related antigen 2	9931	FOSL2_HUMAN	P15408	2	9	2	2	4	1	4	7	7	4	4	7	9	9	8	5	7	5	7	4	3	7	4	7	4	5	4	4	5	7	5	2	5	4	3	4	4	4	1	1	6	9	-0.34528	-0.9495
sp|Q3T906|GNPTA_HUMAN	GNPTAB	GNPTA_HUMAN N-acetylglucosamine-1-phosphotransferase subunits alpha/beta	9932	GNPTA_HUMAN	Q3T906	10	6	2	5	11	1	13	8	5	6	7	8	4	2	4	5	8	6	4	1	5	5	4	13	7	4	3	3	2	4	6	9	4	5	12	4	3	1	8	7	3	4	-0.310033	1.45406
sp|Q9Y508|RN114_HUMAN	RNF114	RN114_HUMAN RING finger protein 114	9944	RN114_HUMAN	Q9Y508	10	9	14	15	9	10	13	10	5	12	9	8	13	13	10	12	5	10	12	15	11	8	9	8	8	12	9	9	5	8	15	10	12	9	12	9	7	7	8	13	13	17	0.21716	-0.459829
sp|Q8NA29|MFS2A_HUMAN	MFSD2A	MFS2A_HUMAN Major facilitator superfamily domain-containing protein 2A	9952	MFS2A_HUMAN	Q8NA29	0	0	0	0	0	0	0	0	0	0	0	0	0	0	0	0	3	0	0	0	0	0	1	0	0	0	0	0	0	0	0	0	0	0	0	0	0	0	0	0	0	0	NA	NA
sp|O14972|DSCR3_HUMAN	DSCR3	DSCR3_HUMAN Down syndrome critical region protein 3	9955	DSCR3_HUMAN	O14972	3	2	3	2	2	1	6	1	1	3	4	4	2	2	4	0	0	2	7	9	5	7	7	5	5	4	4	2	4	3	6	2	4	10	5	2	3	0	2	3	4	8	-1.3306	1.20182
sp|Q9NNX1|TUFT1_HUMAN	TUFT1	TUFT1_HUMAN Tuftelin	9957	TUFT1_HUMAN	Q9NNX1	3	4	3	3	1	2	7	2	1	3	4	10	7	9	7	9	5	9	7	2	2	5	6	4	6	8	1	7	4	2	3	1	2	1	2	7	14	3	9	8	7	13	0.547015	-0.551558
sp|Q86WC6|PPR27_HUMAN	PPP1R27	PPR27_HUMAN Protein phosphatase 1 regulatory subunit 27	9959	PPR27_HUMAN	Q86WC6	0	0	0	0	0	0	0	0	0	0	0	0	0	0	0	0	0	0	2	0	0	4	0	0	0	0	0	0	0	0	2	0	0	0	0	0	0	0	0	0	0	4	NA	NA
sp|P51151|RAB9A_HUMAN	RAB9A	RAB9A_HUMAN Ras-related protein Rab-9A	9960	RAB9A_HUMAN	P51151	5	8	5	8	4	7	5	6	8	9	7	7	9	4	8	1	2	3	4	5	5	7	7	6	5	4	6	5	6	2	7	6	3	5	7	6	7	4	7	5	5	7	-0.370052	0.786679
sp|Q9NP90|RAB9B_HUMAN	RAB9B	RAB9B_HUMAN Ras-related protein Rab-9B	9960	RAB9B_HUMAN	Q9NP90	2	1	2	0	1	0	2	1	0	2	1	3	2	2	1	1	2	1	1	1	1	1	1	2	1	1	1	1	1	3	0	3	0	2	2	2	2	2	1	2	1	3	-0.0965035	0.346864
sp|P09238|MMP10_HUMAN	MMP10	MMP10_HUMAN Stromelysin-2	9966	MMP10_HUMAN	P09238	0	0	0	0	0	0	0	0	0	0	0	0	4	0	0	0	0	0	0	0	0	1	0	0	0	1	0	0	0	0	0	0	0	0	1	0	0	0	0	0	0	0	NA	NA
sp|P08254|MMP3_HUMAN	MMP3	MMP3_HUMAN Stromelysin-1	9966	MMP3_HUMAN	P08254	1	0	0	0	0	0	0	0	0	0	0	0	0	0	0	0	0	0	0	1	0	0	0	0	0	0	0	0	0	0	2	0	1	0	0	0	0	0	4	0	0	0	1.38992	-1.99803
tr|B7Z382|B7Z382_HUMAN	NT5C2	B7Z382_HUMAN Cytosolic purine 5'-nucleotidase	9967	B7Z382_HUMAN	B7Z382	10	16	11	13	10	8	13	23	9	14	12	16	6	7	10	5	7	6	9	9	6	10	6	10	7	8	7	1	6	4	8	14	6	22	4	12	13	6	14	15	7	12	0.423468	-0.594176
tr|Q5JUV4|Q5JUV4_HUMAN	NT5C2	Q5JUV4_HUMAN Cytosolic purine 5'-nucleotidase (Fragment)	9967	Q5JUV4_HUMAN	Q5JUV4	1	3	3	1	2	3	0	1	1	1	0	2	0	0	1	1	1	1	1	1	1	1	1	1	2	1	1	1	1	1	0	4	0	1	1	0	0	3	0	2	0	1	0.85843	-1.43486
sp|P18085|ARF4_HUMAN	ARF4	ARF4_HUMAN ADP-ribosylation factor 4	9968	ARF4_HUMAN	P18085	16	32	16	17	14	12	14	13	11	17	10	7	8	10	16	11	8	10	8	11	7	6	6	6	5	5	4	2	6	2	13	14	6	31	7	11	14	5	11	14	14	12	-0.334777	-0.42632
sp|P61204|ARF3_HUMAN	ARF3	ARF3_HUMAN ADP-ribosylation factor 3	9968	ARF3_HUMAN	P61204	54	46	49	53	37	21	30	35	22	38	22	23	25	35	29	46	30	35	16	19	20	20	15	17	11	13	15	14	17	8	23	29	19	18	29	15	15	15	22	19	30	28	0.186333	0.368324
sp|P84085|ARF5_HUMAN	ARF5	ARF5_HUMAN ADP-ribosylation factor 5	9968	ARF5_HUMAN	P84085	15	13	10	8	8	8	11	15	5	11	6	4	2	4	6	7	8	5	4	3	2	4	4	6	5	3	2	3	2	1	8	5	5	6	3	4	3	2	8	9	4	11	0.390392	0.0388547
sp|Q6P4A7|SFXN4_HUMAN	SFXN4	SFXN4_HUMAN Sideroflexin-4	9969	SFXN4_HUMAN	Q6P4A7	4	3	3	4	4	7	5	4	5	7	5	5	5	4	0	2	1	1	2	3	2	4	2	2	3	2	1	0	3	1	1	3	2	2	1	3	4	3	2	6	2	3	-0.260933	0.611982
sp|Q9UJQ1|LAMP5_HUMAN	LAMP5	LAMP5_HUMAN Lysosome-associated membrane glycoprotein 5	9971	LAMP5_HUMAN	Q9UJQ1	0	0	0	0	0	0	1	0	0	0	0	0	0	0	0	0	0	0	1	0	0	2	0	0	0	0	2	0	0	1	0	0	0	0	0	0	0	0	0	1	0	0	NA	NA
sp|P49720|PSB3_HUMAN	PSMB3	PSB3_HUMAN Proteasome subunit beta type-3	9972	PSB3_HUMAN	P49720	23	12	21	24	15	14	18	16	20	23	12	11	16	10	22	10	13	11	20	16	10	12	16	21	12	12	20	11	15	17	18	17	9	14	18	4	7	9	10	12	17	16	0.106244	-0.0184838
sp|Q9H0F7|ARL6_HUMAN	ARL6	ARL6_HUMAN ADP-ribosylation factor-like protein 6	9974	ARL6_HUMAN	Q9H0F7	4	1	5	4	4	0	3	5	2	1	3	1	1	1	3	3	2	1	4	2	2	0	1	0	0	0	1	1	1	0	2	4	0	4	0	4	2	2	5	7	1	2	-0.287116	0.858914
sp|P62805|H4_HUMAN	HIST1H4A	H4_HUMAN Histone H4	9975	H4_HUMAN	P62805	143	181	207	255	280	221	255	281	280	309	132	128	234	162	137	140	142	126	56	62	101	110	103	48	49	29	24	28	31	40	85	203	69	97	83	92	90	40	84	109	123	95	0.208261	-0.323021
sp|O00590|ACKR2_HUMAN	ACKR2	ACKR2_HUMAN Atypical chemokine receptor 2	9976	ACKR2_HUMAN	O00590	0	0	0	0	0	0	0	0	0	0	1	1	0	0	0	0	0	0	0	0	0	0	0	0	0	0	0	0	0	0	0	0	0	0	0	0	0	0	0	1	0	0	NA	NA
sp|Q969X0|RIPL2_HUMAN	RILPL2	RIPL2_HUMAN RILP-like protein 2	9977	RIPL2_HUMAN	Q969X0	0	1	1	0	0	0	0	4	0	0	0	1	0	0	0	0	0	0	1	4	2	4	1	2	2	0	0	1	0	1	3	0	1	2	1	1	0	1	1	3	0	4	NA	NA
sp|Q5EBL4|RIPL1_HUMAN	RILPL1	RIPL1_HUMAN RILP-like protein 1	9977	RIPL1_HUMAN	Q5EBL4	3	7	2	4	4	4	9	6	2	1	8	10	6	6	7	6	4	6	7	7	5	4	2	6	5	6	1	3	1	4	10	9	9	7	6	9	6	5	8	10	4	8	-1.11887	0.611769
sp|P57078-2|RIPK4_HUMAN	RIPK4	RIPK4_HUMAN Isoform 2 of Receptor-interacting serine/threonine-protein kinase 4	9978	RIPK4_HUMAN	P57078-2	2	0	2	1	2	1	1	2	0	1	1	3	1	2	0	1	1	0	0	0	0	1	0	1	2	1	0	0	0	0	0	3	0	0	2	3	1	0	1	4	1	0	0.115592	-0.349808
sp|Q9Y6V7|DDX49_HUMAN	DDX49	DDX49_HUMAN Probable ATP-dependent RNA helicase DDX49	9981	DDX49_HUMAN	Q9Y6V7	10	7	5	14	12	6	9	13	9	10	13	8	2	5	11	8	8	8	5	6	5	6	7	5	4	5	4	4	2	9	2	8	6	9	9	6	5	5	5	9	7	4	-0.0348298	-0.234544
sp|Q6UXV4|APOOL_HUMAN	APOOL	APOOL_HUMAN Apolipoprotein O-like	9982	APOOL_HUMAN	Q6UXV4	10	6	7	15	20	8	8	13	9	12	15	9	4	8	7	10	8	7	6	7	8	8	4	4	3	4	3	6	3	3	7	10	4	10	7	8	11	2	9	11	4	6	-0.0791557	-0.412167
sp|Q9NUQ7|UFSP2_HUMAN	UFSP2	UFSP2_HUMAN Ufm1-specific protease 2	9983	UFSP2_HUMAN	Q9NUQ7	13	8	13	10	13	10	14	14	8	11	8	9	10	10	7	6	5	5	9	9	10	7	10	9	4	5	4	3	2	3	8	9	9	15	10	8	4	3	8	11	7	4	0.203032	0.21399
sp|Q07011|TNR9_HUMAN	TNFRSF9	TNR9_HUMAN Tumor necrosis factor receptor superfamily member 9	9986	TNR9_HUMAN	Q07011	0	0	0	0	0	0	0	0	0	0	0	0	0	0	0	0	0	0	1	0	0	0	0	0	0	0	0	0	0	0	0	0	0	0	0	0	0	0	0	0	0	0	NA	NA
sp|P38936|CDN1A_HUMAN	CDKN1A	CDN1A_HUMAN Cyclin-dependent kinase inhibitor 1	9988	CDN1A_HUMAN	P38936	0	2	0	1	0	0	0	2	0	0	2	3	3	1	2	1	2	2	0	4	3	2	1	3	3	3	2	2	3	4	1	4	2	2	5	1	1	3	2	3	4	4	NA	NA
sp|Q9BWT6|MND1_HUMAN	MND1	MND1_HUMAN Meiotic nuclear division protein 1 homolog	9991	MND1_HUMAN	Q9BWT6	3	3	3	3	1	0	3	4	1	2	0	0	0	2	1	3	1	0	4	4	3	5	3	3	2	1	2	2	0	0	1	1	4	2	3	1	1	1	7	6	2	7	-0.380684	-0.107538
sp|Q13530|SERC3_HUMAN	SERINC3	SERC3_HUMAN Serine incorporator 3	9993	SERC3_HUMAN	Q13530	6	4	7	4	3	4	4	5	2	6	9	3	9	7	12	3	6	5	6	1	4	3	5	0	1	1	2	2	2	4	1	8	2	6	2	11	15	4	5	1	8	4	-0.170221	0.956785
sp|Q70Z53|F10C1_HUMAN	FRA10AC1	F10C1_HUMAN Protein FRA10AC1	9996	F10C1_HUMAN	Q70Z53	2	4	5	4	2	3	4	5	0	2	2	5	2	3	4	5	4	0	0	3	0	2	0	4	2	1	2	0	1	0	1	3	1	3	2	4	4	2	5	5	5	4	0.246126	-0.518449
sp|Q9UNE0|EDAR_HUMAN	EDAR	EDAR_HUMAN Tumor necrosis factor receptor superfamily member EDAR	9999	EDAR_HUMAN	Q9UNE0	0	0	0	0	0	0	0	1	0	0	1	0	0	0	0	0	0	0	0	0	0	0	0	4	0	0	0	0	0	0	0	0	2	1	0	1	4	0	1	0	0	0	NA	NA
sp|A4D1E9|GTPBA_HUMAN	GTPBP10	GTPBA_HUMAN GTP-binding protein 10	10000	GTPBA_HUMAN	A4D1E9	17	21	12	27	19	14	16	22	18	21	19	11	11	9	9	12	6	7	8	6	13	7	9	8	6	6	7	6	6	12	12	17	5	6	8	14	14	6	14	14	7	15	-0.599703	0.432197
sp|P33764|S10A3_HUMAN	S100A3	S10A3_HUMAN Protein S100-A3	10004	S10A3_HUMAN	P33764	0	1	1	0	0	0	0	0	0	0	0	0	0	0	0	0	0	0	1	0	1	1	1	1	0	0	1	0	0	0	1	3	4	0	1	1	2	0	7	3	0	2	NA	NA
sp|Q9NP64|NO40_HUMAN	ZCCHC17	NO40_HUMAN Nucleolar protein of 40 kDa	10006	NO40_HUMAN	Q9NP64	2	9	9	5	7	3	5	6	6	9	5	12	7	9	4	4	4	5	4	5	3	5	2	3	3	3	2	4	1	1	4	3	3	2	3	7	4	3	5	4	4	1	-0.175833	0.234401
sp|P60174|TPIS_HUMAN	TPI1	TPIS_HUMAN Triosephosphate isomerase	10009	TPIS_HUMAN	P60174	95	129	87	137	91	64	90	92	105	100	74	62	58	84	52	112	84	66	109	118	94	90	74	105	122	79	67	76	63	37	153	87	132	95	164	60	70	53	91	90	56	195	-1.20332	0.238089
sp|Q9Y399|RT02_HUMAN	MRPS2	RT02_HUMAN 28S ribosomal protein S2, mitochondrial	10010	RT02_HUMAN	Q9Y399	16	11	12	12	14	15	16	16	10	10	16	12	18	12	14	10	7	9	5	9	9	12	12	6	8	6	5	7	6	7	11	12	8	10	10	10	9	9	8	7	13	14	-0.234045	0.22532
sp|Q9NS73|MBIP1_HUMAN	MBIP	MBIP1_HUMAN MAP3K12-binding inhibitory protein 1	10012	MBIP1_HUMAN	Q9NS73	4	3	6	6	5	2	1	4	4	1	5	6	4	7	4	6	8	4	8	8	5	7	4	7	6	7	5	6	4	4	8	5	7	5	7	9	5	2	7	8	3	8	0.273585	-0.883944
sp|Q92833|JARD2_HUMAN	JARID2	JARD2_HUMAN Protein Jumonji	10016	JARD2_HUMAN	Q92833	0	0	0	3	1	0	2	0	0	0	0	0	2	1	1	1	1	0	6	0	1	2	2	0	1	2	0	0	0	0	4	2	1	2	1	4	1	0	0	3	0	3	NA	NA
sp|Q9H0V9|LMA2L_HUMAN	LMAN2L	LMA2L_HUMAN VIP36-like protein	10017	LMA2L_HUMAN	Q9H0V9	8	9	2	8	12	13	13	16	8	13	12	10	5	6	8	10	9	8	10	5	6	10	9	9	7	5	6	5	7	5	5	5	3	3	7	11	7	7	6	9	9	6	-0.767308	-0.0506499
sp|Q8WW35|TC1D2_HUMAN	TCTEX1D2	TC1D2_HUMAN Tctex1 domain-containing protein 2	10018	TC1D2_HUMAN	Q8WW35	0	1	0	1	0	0	0	0	0	0	0	0	0	1	0	1	0	0	1	1	0	0	0	2	0	0	0	0	0	1	0	1	0	0	0	2	0	2	1	0	0	2	NA	NA
sp|P25098|ARBK1_HUMAN	ADRBK1	ARBK1_HUMAN Beta-adrenergic receptor kinase 1	10019	ARBK1_HUMAN	P25098	7	10	12	16	15	7	11	18	9	6	10	9	6	6	4	12	7	7	12	13	9	13	7	7	7	3	3	2	4	5	13	5	15	9	9	7	11	5	8	17	2	12	0.361407	0.203908
sp|Q96AG3|S2546_HUMAN	SLC25A46	S2546_HUMAN Solute carrier family 25 member 46	10020	S2546_HUMAN	Q96AG3	5	3	0	5	3	6	2	4	4	7	5	5	6	3	4	2	2	2	1	5	7	5	6	2	4	5	4	1	1	1	1	8	1	6	9	2	2	1	3	4	2	4	-0.443845	0.924798
tr|J3QR67|J3QR67_HUMAN	TNFRSF13B	J3QR67_HUMAN Tumor necrosis factor receptor superfamily member 13B	10022	J3QR67_HUMAN	J3QR67	1	0	1	0	0	0	0	0	0	0	0	0	0	0	0	0	0	0	0	0	0	0	2	0	2	0	0	0	0	0	0	1	0	0	0	0	0	0	0	0	0	0	0.495987	-1.75562
sp|P10244|MYBB_HUMAN	MYBL2	MYBB_HUMAN Myb-related protein B	10023	MYBB_HUMAN	P10244	4	2	2	2	4	0	3	1	2	1	2	0	0	6	3	6	1	2	2	2	1	3	4	5	3	2	5	7	1	0	4	1	5	3	4	3	4	0	9	11	1	9	-0.204418	-0.220989
sp|Q9NX57|RAB20_HUMAN	RAB20	RAB20_HUMAN Ras-related protein Rab-20	10026	RAB20_HUMAN	Q9NX57	8	0	3	8	2	6	7	6	2	3	4	2	5	3	1	4	5	4	1	1	3	4	0	3	3	3	0	0	0	1	0	7	4	3	2	0	4	1	3	3	3	0	0.746879	-0.309883
sp|Q99471|PFD5_HUMAN	PFDN5	PFD5_HUMAN Prefoldin subunit 5	10029	PFD5_HUMAN	Q99471	10	18	25	15	11	11	15	18	11	21	9	10	7	7	8	7	5	8	8	7	6	5	5	15	12	10	18	13	10	7	15	11	6	2	11	9	6	5	10	11	7	25	-0.0414753	-0.0718837
sp|Q9NUY8|TBC23_HUMAN	TBC1D23	TBC23_HUMAN TBC1 domain family member 23	10032	TBC23_HUMAN	Q9NUY8	13	12	12	13	9	12	13	12	8	16	9	7	4	6	6	5	6	6	11	8	6	9	9	9	9	6	6	5	9	6	10	16	5	8	11	7	5	5	6	7	7	7	-0.020811	0.430063
sp|Q13795|ARFRP_HUMAN	ARFRP1	ARFRP_HUMAN ADP-ribosylation factor-related protein 1	10033	ARFRP_HUMAN	Q13795	5	6	5	2	4	5	5	8	5	3	5	6	2	2	6	2	3	1	4	5	6	6	6	3	4	3	3	3	5	4	4	5	3	4	7	4	4	3	2	2	5	3	0.0191168	-0.22597
sp|Q9BPY3|F118B_HUMAN	FAM118B	F118B_HUMAN Protein FAM118B	10034	F118B_HUMAN	Q9BPY3	7	4	9	6	7	3	4	6	1	5	3	6	6	5	3	5	3	1	5	5	5	2	3	5	3	2	1	0	0	3	4	6	5	2	2	5	5	2	6	4	3	4	0.300379	-0.234816
sp|Q96CS7-2|PKHB2_HUMAN	PLEKHB2	PKHB2_HUMAN Isoform 2 of Pleckstrin homology domain-containing family B member 2	10037	PKHB2_HUMAN	Q96CS7-2	5	1	1	4	3	4	1	2	0	1	2	3	1	4	6	2	5	1	1	3	3	2	1	0	0	0	1	0	1	0	4	1	1	3	3	2	2	1	3	5	3	4	-0.646764	1.46137
sp|Q9NYJ1-2|COA4_HUMAN	COA4	COA4_HUMAN Isoform 2 of Cytochrome c oxidase assembly factor 4 homolog, mitochondrial	10039	COA4_HUMAN	Q9NYJ1-2	0	1	0	0	0	0	0	0	0	0	1	0	0	0	0	1	0	2	1	0	2	2	1	1	3	1	1	1	2	2	2	0	2	0	1	0	2	1	0	0	0	2	NA	NA
sp|Q9HCS5|E41LA_HUMAN	EPB41L4A	E41LA_HUMAN Band 4.1-like protein 4A	10043	E41LA_HUMAN	Q9HCS5	0	0	0	0	0	1	1	0	0	2	3	1	0	1	0	0	0	1	0	0	0	0	0	0	0	0	0	0	0	0	0	0	0	0	0	0	0	0	0	0	0	0	NA	NA
sp|Q9BRA0-2|LSMD1_HUMAN	LSMD1	LSMD1_HUMAN Isoform 2 of LSM domain-containing protein 1	10045	LSMD1_HUMAN	Q9BRA0-2	4	1	2	2	2	1	3	1	1	2	4	3	1	2	2	2	1	1	6	6	4	5	4	4	3	3	3	3	2	1	3	1	5	3	4	5	1	1	3	1	1	3	0.811918	-0.280167
sp|O95639|CPSF4_HUMAN	CPSF4	CPSF4_HUMAN Cleavage and polyadenylation specificity factor subunit 4	10048	CPSF4_HUMAN	O95639	15	11	11	11	18	12	12	15	10	16	11	15	12	12	11	12	12	8	11	8	10	7	12	12	12	12	5	14	13	11	17	12	8	12	11	15	9	9	6	7	10	19	-0.116505	0.0778755
sp|Q5TGY1|TMCO4_HUMAN	TMCO4	TMCO4_HUMAN Transmembrane and coiled-coil domain-containing protein 4	10049	TMCO4_HUMAN	Q5TGY1	1	1	1	1	0	0	1	1	0	0	0	4	0	0	0	0	0	1	2	2	1	0	0	1	0	2	1	0	0	0	0	0	0	0	0	1	2	1	2	0	0	0	0.702245	-0.162747
sp|Q9Y620|RA54B_HUMAN	RAD54B	RA54B_HUMAN DNA repair and recombination protein RAD54B	10051	RA54B_HUMAN	Q9Y620	1	1	1	0	2	0	1	3	0	1	1	3	0	0	2	2	0	0	1	1	1	3	5	2	1	0	1	0	0	0	2	1	2	2	0	0	3	0	1	4	1	0	-0.0451002	-0.107104
sp|Q9UBP4|DKK3_HUMAN	DKK3	DKK3_HUMAN Dickkopf-related protein 3	10052	DKK3_HUMAN	Q9UBP4	0	0	1	0	0	0	0	0	1	0	0	0	1	0	1	0	1	0	6	0	5	4	1	3	1	2	1	1	2	1	5	0	2	9	2	2	0	1	1	2	1	5	NA	NA
sp|Q99619|SPSB2_HUMAN	SPSB2	SPSB2_HUMAN SPRY domain-containing SOCS box protein 2	10056	SPSB2_HUMAN	Q99619	0	0	0	0	0	0	0	0	0	0	0	0	0	0	0	0	0	0	0	0	0	0	0	0	0	0	0	0	0	0	0	0	0	1	0	1	0	0	1	0	1	0	NA	NA
sp|Q96GY3|LIN37_HUMAN	LIN37	LIN37_HUMAN Protein lin-37 homolog	10058	LIN37_HUMAN	Q96GY3	1	2	2	4	1	2	4	2	2	1	2	4	1	1	1	2	3	1	4	3	2	3	2	2	2	4	3	1	2	3	3	2	3	2	5	3	2	1	4	4	0	6	0.361384	-0.268143
sp|Q9H3U7-2|SMOC2_HUMAN	SMOC2	SMOC2_HUMAN Isoform 2 of SPARC-related modular calcium-binding protein 2	10059	SMOC2_HUMAN	Q9H3U7-2	0	0	0	0	0	0	0	1	0	0	0	0	0	0	0	1	2	0	0	0	0	1	0	0	0	0	0	0	0	0	0	0	0	0	0	0	0	0	0	0	0	0	NA	NA
sp|P28907|CD38_HUMAN	CD38	CD38_HUMAN ADP-ribosyl cyclase 1	10060	CD38_HUMAN	P28907	0	0	0	2	2	0	2	0	0	4	6	6	1	1	2	1	3	2	6	4	5	0	9	8	6	8	8	3	10	7	2	0	11	4	9	8	3	1	11	5	8	10	NA	NA
sp|Q86YC2|PALB2_HUMAN	PALB2	PALB2_HUMAN Partner and localizer of BRCA2	10065	PALB2_HUMAN	Q86YC2	1	0	0	2	1	0	0	0	0	0	0	3	2	0	0	0	2	0	1	1	0	0	1	2	0	1	0	0	0	0	1	0	1	0	1	1	1	0	3	2	0	0	-0.114362	-0.302871
sp|Q96H79|ZCCHL_HUMAN	ZC3HAV1L	ZCCHL_HUMAN Zinc finger CCCH-type antiviral protein 1-like	10069	ZCCHL_HUMAN	Q96H79	5	4	4	6	4	3	5	3	1	5	2	4	3	3	7	6	2	4	3	7	4	4	6	6	2	4	6	4	3	3	6	4	7	0	10	6	3	3	6	7	6	5	-0.608174	0.0145723
sp|Q9Y2D8|ADIP_HUMAN	SSX2IP	ADIP_HUMAN Afadin- and alpha-actinin-binding protein	10073	ADIP_HUMAN	Q9Y2D8	1	1	1	2	0	0	0	0	0	2	2	1	0	2	2	7	2	0	3	1	2	2	2	5	4	2	4	1	1	0	1	1	1	0	3	4	5	1	4	6	0	1	1.27415	-0.0891908
sp|Q9UGQ3|GTR6_HUMAN	SLC2A6	GTR6_HUMAN Solute carrier family 2, facilitated glucose transporter member 6	10076	GTR6_HUMAN	Q9UGQ3	0	1	1	2	1	2	0	2	1	2	0	1	0	0	0	0	0	0	1	1	2	2	2	1	0	1	0	1	1	0	0	1	1	1	1	0	1	1	1	1	0	0	NA	NA
sp|Q6QNY1|BL1S2_HUMAN	BLOC1S2	BL1S2_HUMAN Biogenesis of lysosome-related organelles complex 1 subunit 2	10077	BL1S2_HUMAN	Q6QNY1	3	4	2	6	3	1	4	3	1	4	3	4	4	4	0	1	3	0	7	5	6	5	6	5	6	3	5	6	7	6	4	4	15	7	9	2	1	7	2	2	2	6	0.111809	0.356433
sp|Q86UZ6|ZBT46_HUMAN	ZBTB46	ZBT46_HUMAN Zinc finger and BTB domain-containing protein 46	10079	ZBT46_HUMAN	Q86UZ6	0	0	0	0	0	0	0	0	0	0	0	0	0	0	0	0	0	0	1	0	0	0	0	0	0	0	0	0	0	0	0	0	0	0	0	0	1	0	0	1	0	0	NA	NA
sp|Q86UK5|LBN_HUMAN	EVC2	LBN_HUMAN Limbin	10080	LBN_HUMAN	Q86UK5	1	0	0	0	0	1	1	1	0	1	2	1	2	0	1	1	1	3	1	2	1	1	1	0	0	0	0	1	0	2	1	1	2	1	2	2	0	0	0	1	1	1	0.361451	-0.129605
sp|P21579|SYT1_HUMAN	SYT1	SYT1_HUMAN Synaptotagmin-1	10090	SYT1_HUMAN	P21579	1	0	13	2	5	1	4	2	2	12	8	4	1	0	4	9	9	0	10	1	1	3	2	2	8	1	5	1	5	1	1	0	0	5	4	5	2	1	3	10	0	0	-0.681638	-0.425745
sp|P54296|MYOM2_HUMAN	MYOM2	MYOM2_HUMAN Myomesin-2	10106	MYOM2_HUMAN	P54296	0	1	0	1	0	0	0	0	0	0	0	0	0	0	0	0	0	2	0	0	0	0	0	1	4	1	0	1	1	0	0	0	0	0	4	0	0	0	0	0	0	0	NA	NA
sp|Q9BYG3|MK67I_HUMAN	NIFK	MK67I_HUMAN MKI67 FHA domain-interacting nucleolar phosphoprotein	10107	MK67I_HUMAN	Q9BYG3	17	19	20	32	21	20	13	23	24	28	16	20	30	12	17	14	16	15	11	10	12	12	14	9	11	8	8	7	5	8	12	17	7	9	9	9	10	6	9	11	14	10	-0.163064	-0.0294803
sp|Q2TAA5|ALG11_HUMAN	ALG11	ALG11_HUMAN GDP-Man:Man(3)GlcNAc(2)-PP-Dol alpha-1,2-mannosyltransferase	10110	ALG11_HUMAN	Q2TAA5	7	6	4	8	2	6	4	7	3	8	4	3	5	5	3	1	2	4	2	5	6	3	4	1	1	2	1	2	0	4	2	3	1	1	5	0	2	4	4	0	4	2	-0.421336	0.0645156
sp|Q9HDC9|APMAP_HUMAN	APMAP	APMAP_HUMAN Adipocyte plasma membrane-associated protein	10112	APMAP_HUMAN	Q9HDC9	37	39	25	29	35	29	42	33	30	42	24	27	24	33	28	27	22	18	19	14	18	26	13	18	12	15	9	14	11	13	29	37	21	17	20	23	26	13	25	26	27	24	-0.532506	0.517188
sp|Q86YL5|TDRP_HUMAN	TDRP	TDRP_HUMAN Testis development-related protein	10113	TDRP_HUMAN	Q86YL5	2	2	0	0	0	0	0	0	0	0	2	1	0	0	0	0	0	2	1	0	0	0	0	3	0	2	0	1	0	0	0	1	0	1	1	2	2	0	0	2	0	0	-0.127308	-0.577329
sp|P07195|LDHB_HUMAN	LDHB	LDHB_HUMAN L-lactate dehydrogenase B chain	10117	LDHB_HUMAN	P07195	67	59	60	71	59	48	57	57	54	51	46	45	53	51	62	70	60	37	36	43	38	43	39	30	24	16	18	22	18	13	67	62	55	34	53	43	39	16	76	69	77	67	-2.07052	1.11756
sp|P00338-3|LDHA_HUMAN	LDHA	LDHA_HUMAN Isoform 3 of L-lactate dehydrogenase A chain	10117	LDHA_HUMAN	P00338-3	98	108	121	90	86	65	80	82	63	63	49	63	43	55	68	65	47	54	49	58	47	44	43	52	47	28	35	28	38	22	67	75	46	51	58	50	54	25	52	73	59	76	-0.687032	0.0752651
sp|Q9BYZ2|LDH6B_HUMAN	LDHAL6B	LDH6B_HUMAN L-lactate dehydrogenase A-like 6B	10117	LDH6B_HUMAN	Q9BYZ2	0	0	0	0	0	0	0	0	0	0	0	0	0	0	0	0	0	0	0	0	0	0	0	0	0	0	0	0	0	0	0	0	0	0	0	0	0	0	1	1	0	0	NA	NA
sp|Q9UQR0|SCML2_HUMAN	SCML2	SCML2_HUMAN Sex comb on midleg-like protein 2	10123	SCML2_HUMAN	Q9UQR0	5	12	6	12	19	6	11	8	7	10	13	10	5	11	7	21	13	9	15	6	8	8	10	10	9	10	13	16	6	10	9	16	12	7	14	19	8	9	24	23	9	19	0.0260324	0.295173
sp|P05423|RPC4_HUMAN	POLR3D	RPC4_HUMAN DNA-directed RNA polymerase III subunit RPC4	10124	RPC4_HUMAN	P05423	7	8	2	7	12	7	4	6	1	11	9	8	6	2	6	5	6	4	10	13	13	14	7	12	14	10	9	9	8	10	15	5	12	10	13	11	8	5	11	13	9	9	-0.610105	-0.372347
sp|Q8NFZ8|CADM4_HUMAN	CADM4	CADM4_HUMAN Cell adhesion molecule 4	10129	CADM4_HUMAN	Q8NFZ8	2	4	2	2	3	3	3	3	4	3	4	8	7	8	2	6	5	2	6	3	5	4	6	3	6	4	2	2	2	3	5	0	3	5	8	4	3	4	6	4	6	6	0.169156	-0.311961
sp|Q86T24|KAISO_HUMAN	ZBTB33	KAISO_HUMAN Transcriptional regulator Kaiso	10131	KAISO_HUMAN	Q86T24	2	3	6	5	3	3	4	2	2	4	3	6	6	3	6	3	2	0	7	7	3	7	7	11	6	7	5	5	3	2	6	5	2	8	5	2	7	1	3	7	1	9	-0.38637	0.153909
sp|Q6PIU2|NCEH1_HUMAN	NCEH1	NCEH1_HUMAN Neutral cholesterol ester hydrolase 1	10132	NCEH1_HUMAN	Q6PIU2	26	20	15	22	21	15	21	22	12	12	17	14	15	12	11	10	10	10	12	10	13	10	11	6	6	6	3	6	8	9	14	24	8	15	11	18	11	6	15	12	11	16	-0.731524	0.264233
sp|P84101|SERF2_HUMAN	SERF2	SERF2_HUMAN Small EDRK-rich factor 2	10135	SERF2_HUMAN	P84101	3	6	5	4	4	4	7	8	3	1	2	7	3	2	5	7	3	4	2	1	3	2	0	6	5	8	3	10	6	2	6	5	2	1	4	4	5	2	1	1	3	5	-0.0547365	-0.098032
sp|Q9Y6I7|WSB1_HUMAN	WSB1	WSB1_HUMAN WD repeat and SOCS box-containing protein 1	10137	WSB1_HUMAN	Q9Y6I7	1	0	0	0	0	0	0	0	0	0	0	0	0	0	0	0	0	0	0	0	0	0	0	0	0	0	0	0	0	0	0	2	0	0	1	0	0	0	0	0	0	0	0.0973357	-0.244791
sp|Q8NEY8-3|PPHLN_HUMAN	PPHLN1	PPHLN_HUMAN Isoform 3 of Periphilin-1	10142	PPHLN_HUMAN	Q8NEY8-3	10	8	10	12	9	9	16	15	6	8	8	9	13	7	13	8	9	12	14	8	11	13	11	12	10	11	12	11	14	11	18	9	12	9	10	10	9	8	6	6	14	14	-0.129595	-0.168983
sp|Q8NEY8-2|PPHLN_HUMAN	PPHLN1	PPHLN_HUMAN Isoform 2 of Periphilin-1	10142	PPHLN_HUMAN	Q8NEY8-2	3	1	1	5	5	2	4	3	2	3	5	5	2	4	6	4	4	3	3	5	3	3	3	4	6	5	3	4	5	4	4	2	4	5	3	3	3	2	1	2	5	6	-0.0730454	-0.25544
sp|Q16864-2|VATF_HUMAN	ATP6V1F	VATF_HUMAN Isoform 2 of V-type proton ATPase subunit F	10144	VATF_HUMAN	Q16864-2	9	2	2	5	4	5	6	2	2	4	7	3	3	3	4	3	4	2	4	6	8	8	2	7	5	7	4	5	5	3	9	6	5	7	11	2	3	3	5	6	6	8	0.178297	0.488288
sp|Q96JJ7|TMX3_HUMAN	TMX3	TMX3_HUMAN Protein disulfide-isomerase TMX3	10145	TMX3_HUMAN	Q96JJ7	27	27	26	22	20	18	25	19	19	19	19	12	19	17	11	16	21	10	15	14	17	18	14	10	11	5	14	8	10	10	25	23	12	22	12	15	9	14	21	15	20	17	-0.775998	-0.0362843
sp|Q3MHD2-2|LSM12_HUMAN	LSM12	LSM12_HUMAN Isoform 2 of Protein LSM12 homolog	10145	LSM12_HUMAN	Q3MHD2-2	8	9	6	8	5	3	7	7	5	6	3	5	7	7	4	5	5	5	7	5	4	2	5	7	9	8	6	6	10	7	7	5	3	5	5	5	4	3	1	3	5	8	-0.255641	0.0416267
sp|Q13137-4|CACO2_HUMAN	CALCOCO2	CACO2_HUMAN Isoform 4 of Calcium-binding and coiled-coil domain-containing protein 2	10145	CACO2_HUMAN	Q13137-4	16	17	25	27	8	13	11	17	7	8	14	10	11	9	13	9	17	6	14	20	15	12	10	20	19	19	15	11	19	16	15	18	17	10	18	16	12	17	12	14	10	20	-0.0660619	-0.180002
sp|Q99426|TBCB_HUMAN	TBCB	TBCB_HUMAN Tubulin-folding cofactor B	10145	TBCB_HUMAN	Q99426	21	18	21	19	23	22	19	20	7	19	12	13	14	14	15	26	23	19	17	17	15	13	15	17	15	14	16	18	14	15	25	12	17	9	19	21	11	12	15	14	12	27	0.506487	0.0614651
sp|Q13952|NFYC_HUMAN	NFYC	NFYC_HUMAN Nuclear transcription factor Y subunit gamma	10145	NFYC_HUMAN	Q13952	6	3	7	7	10	4	8	11	4	7	10	8	8	10	9	7	3	4	8	3	3	2	2	8	7	8	5	6	8	4	13	9	4	2	3	5	10	4	3	2	9	8	0.185698	-0.736508
sp|Q9Y512|SAM50_HUMAN	SAMM50	SAM50_HUMAN Sorting and assembly machinery component 50 homolog	10146	SAM50_HUMAN	Q9Y512	42	42	31	52	34	37	40	43	34	49	29	29	32	30	30	30	22	27	18	18	19	19	14	19	17	13	14	17	15	16	28	34	17	20	20	28	22	14	21	28	27	31	0.00127489	0.480502
sp|Q9H2H9|S38A1_HUMAN	SLC38A1	S38A1_HUMAN Sodium-coupled neutral amino acid transporter 1	10147	S38A1_HUMAN	Q9H2H9	9	5	8	8	11	4	10	7	6	10	5	7	9	7	4	8	6	4	2	3	3	1	4	5	6	3	2	1	2	1	4	5	4	2	2	5	5	3	7	7	5	6	-0.313083	0.523685
sp|Q5VYX0-2|RNLS_HUMAN	RNLS	RNLS_HUMAN Isoform 2 of Renalase	10150	RNLS_HUMAN	Q5VYX0-2	1	2	1	2	3	1	1	2	1	1	2	1	0	0	0	1	1	1	0	1	1	0	0	0	1	1	1	1	1	2	1	0	0	1	3	0	3	0	2	1	0	0	0.539439	-3.02312
sp|Q13277|STX3_HUMAN	STX3	STX3_HUMAN Syntaxin-3	10155	STX3_HUMAN	Q13277	9	7	9	8	10	5	9	11	9	10	9	8	7	4	11	7	7	6	4	6	5	3	2	5	4	6	4	4	5	0	12	8	6	7	5	5	11	4	12	10	12	8	-0.378438	0.745706
sp|Q8NB12|SMYD1_HUMAN	SMYD1	SMYD1_HUMAN Histone-lysine N-methyltransferase SMYD1	10157	SMYD1_HUMAN	Q8NB12	0	1	0	0	0	0	0	1	0	0	0	0	0	0	0	0	0	0	0	0	0	0	0	0	0	0	0	0	0	0	0	2	0	0	0	0	0	0	0	1	0	0	NA	NA
sp|Q9UBV4|WNT16_HUMAN	WNT16	WNT16_HUMAN Protein Wnt-16	10163	WNT16_HUMAN	Q9UBV4	0	0	0	0	1	0	0	0	0	0	0	0	0	0	0	0	0	0	0	0	0	0	0	0	0	0	3	0	0	0	0	0	1	0	0	1	0	0	0	0	0	0	NA	NA
sp|P56962|STX17_HUMAN	STX17	STX17_HUMAN Syntaxin-17	10165	STX17_HUMAN	P56962	4	1	7	3	8	5	6	7	7	10	8	6	6	6	8	6	8	3	6	9	6	5	7	8	8	4	4	8	7	4	13	5	4	10	4	6	5	5	5	6	8	10	0.615784	-0.163708
sp|P78540|ARGI2_HUMAN	ARG2	ARGI2_HUMAN Arginase-2, mitochondrial	10167	ARGI2_HUMAN	P78540	1	4	3	4	7	7	4	4	15	6	4	6	6	7	4	7	4	3	4	6	7	8	6	8	5	8	7	7	9	5	6	6	6	4	5	8	6	3	3	3	2	5	2.87105	1.35722
sp|Q9BRT6|LLPH_HUMAN	LLPH	LLPH_HUMAN Protein LLP homolog	10168	LLPH_HUMAN	Q9BRT6	8	3	8	6	5	2	6	4	3	7	8	6	5	5	6	4	4	5	4	3	3	2	1	2	1	1	2	1	2	3	1	6	3	5	2	5	4	2	4	3	7	1	0.281737	-0.174002
sp|Q86X95|CIR1_HUMAN	CIR1	CIR1_HUMAN Corepressor interacting with RBPJ 1	10169	CIR1_HUMAN	Q86X95	8	4	2	7	2	6	3	10	1	4	7	9	11	13	9	7	7	7	4	4	6	4	4	4	5	1	2	1	4	1	5	4	3	3	5	12	10	1	4	5	6	3	0.12948	-0.331406
sp|P53999|TCP4_HUMAN	SUB1	TCP4_HUMAN Activated RNA polymerase II transcriptional coactivator p15	10173	TCP4_HUMAN	P53999	32	37	38	32	26	18	35	29	19	28	59	93	44	39	50	60	42	45	16	14	19	15	10	18	18	14	12	12	12	10	33	32	16	13	14	46	68	5	60	38	40	33	0.46954	-0.554433
sp|P79522-2|PRR3_HUMAN	PRR3	PRR3_HUMAN Isoform 2 of Proline-rich protein 3	10178	PRR3_HUMAN	P79522-2	1	2	3	1	2	0	0	0	0	1	2	2	3	0	3	0	1	0	2	2	2	2	2	2	0	0	1	0	2	0	3	1	3	0	1	6	3	0	4	5	1	4	0.277743	0.318609
sp|Q99417|MYCBP_HUMAN	MYCBP	MYCBP_HUMAN C-Myc-binding protein	10180	MYCBP_HUMAN	Q99417	4	6	6	10	13	2	5	8	8	9	4	6	6	7	4	5	8	4	9	7	7	8	5	5	7	5	3	4	5	6	12	11	10	9	9	7	2	7	13	10	6	16	1.29676	0.0245654
sp|P62760|VISL1_HUMAN	VSNL1	VISL1_HUMAN Visinin-like protein 1	10182	VISL1_HUMAN	P62760	2	13	9	18	21	8	4	14	9	13	7	9	4	6	0	9	6	5	7	8	8	3	1	5	7	4	7	10	2	0	7	3	10	3	5	2	5	1	7	3	12	2	2.67261	-0.52038
sp|Q9UM19|HPCL4_HUMAN	HPCAL4	HPCL4_HUMAN Hippocalcin-like protein 4	10182	HPCL4_HUMAN	Q9UM19	0	1	1	4	2	1	2	2	5	4	1	2	1	1	1	6	3	2	1	2	2	1	1	2	6	4	5	3	3	1	2	0	2	1	2	1	1	3	2	1	2	1	NA	NA
sp|Q96NZ9-3|PRAP1_HUMAN	PRAP1	PRAP1_HUMAN Isoform 3 of Proline-rich acidic protein 1	10183	PRAP1_HUMAN	Q96NZ9-3	0	0	0	0	0	0	0	0	0	0	0	0	0	0	0	0	0	0	0	0	0	0	0	3	0	0	0	0	0	0	0	0	0	0	0	0	0	0	0	0	0	0	NA	NA
sp|Q8NB15|ZN511_HUMAN	ZNF511	ZN511_HUMAN Zinc finger protein 511	10183	ZN511_HUMAN	Q8NB15	2	0	2	2	1	1	1	2	0	1	0	0	0	1	1	1	0	2	2	1	0	4	2	2	1	4	4	3	3	0	1	3	2	1	1	1	3	2	2	3	2	0	0.868114	-0.768955
sp|P61296|HAND2_HUMAN	HAND2	HAND2_HUMAN Heart- and neural crest derivatives-expressed protein 2	10184	HAND2_HUMAN	P61296	0	0	0	0	0	0	0	0	0	0	0	0	0	0	0	0	0	0	0	0	0	0	0	0	1	0	3	0	0	0	0	0	0	0	0	1	0	0	0	0	0	0	NA	NA
sp|P60604|UB2G2_HUMAN	UBE2G2	UB2G2_HUMAN Ubiquitin-conjugating enzyme E2 G2	10188	UB2G2_HUMAN	P60604	3	4	1	8	4	4	6	4	3	3	8	4	3	5	5	1	3	3	8	6	3	3	7	9	5	5	3	4	6	5	9	4	5	3	5	4	5	5	6	5	4	6	-0.179431	-0.230583
sp|Q9NQC7|CYLD_HUMAN	CYLD	CYLD_HUMAN Ubiquitin carboxyl-terminal hydrolase CYLD	10190	CYLD_HUMAN	Q9NQC7	0	3	1	0	1	1	1	1	0	1	2	5	2	1	1	1	3	1	1	5	3	4	2	2	3	0	1	0	1	0	0	0	3	7	4	5	1	1	9	5	0	2	NA	NA
sp|Q9BX67|JAM3_HUMAN	JAM3	JAM3_HUMAN Junctional adhesion molecule C	10192	JAM3_HUMAN	Q9BX67	3	2	1	1	2	1	4	1	2	2	0	0	4	2	4	4	3	4	5	3	4	3	4	3	1	3	5	6	0	2	3	3	0	0	4	1	0	2	3	5	2	1	-1.93142	0.29859
sp|Q9UBS9|SUCO_HUMAN	SUCO	SUCO_HUMAN SUN domain-containing ossification factor	10195	SUCO_HUMAN	Q9UBS9	0	0	1	0	1	0	1	0	0	0	1	1	0	0	0	0	1	0	0	0	0	0	1	0	0	0	0	0	0	0	0	0	0	1	0	0	1	0	0	2	0	0	NA	NA
sp|Q9UBS9-2|SUCO_HUMAN	SUCO	SUCO_HUMAN Isoform 2 of SUN domain-containing ossification factor	10195	SUCO_HUMAN	Q9UBS9-2	3	3	3	2	5	3	6	4	2	2	8	14	5	5	6	3	3	2	2	0	3	6	10	1	5	0	1	1	3	1	7	1	2	4	4	5	7	2	6	11	4	4	0.0137361	0.459197
sp|O15516|CLOCK_HUMAN	CLOCK	CLOCK_HUMAN Circadian locomoter output cycles protein kaput	10200	CLOCK_HUMAN	O15516	1	0	1	0	0	0	0	5	0	1	3	2	1	0	2	0	0	1	0	2	0	2	2	4	4	1	1	0	1	0	1	0	3	4	3	1	1	0	2	1	0	1	0.280526	-0.119985
sp|Q99743|NPAS2_HUMAN	NPAS2	NPAS2_HUMAN Neuronal PAS domain-containing protein 2	10200	NPAS2_HUMAN	Q99743	0	0	0	0	0	0	0	0	0	0	1	0	0	2	0	0	0	0	0	0	0	0	1	0	1	0	0	0	0	0	0	0	0	0	0	0	0	0	0	0	0	0	NA	NA
sp|Q13829|BACD2_HUMAN	TNFAIP1	BACD2_HUMAN BTB/POZ domain-containing adapter for CUL3-mediated RhoA degradation protein 2	10204	BACD2_HUMAN	Q13829	0	0	3	0	1	0	0	0	0	0	1	2	1	0	1	0	0	1	0	0	0	1	1	1	0	0	0	0	0	1	0	0	0	1	0	1	2	0	0	2	1	0	NA	NA
sp|Q9H3F6|BACD3_HUMAN	KCTD10	BACD3_HUMAN BTB/POZ domain-containing adapter for CUL3-mediated RhoA degradation protein 3	10204	BACD3_HUMAN	Q9H3F6	2	3	4	5	5	2	5	4	2	2	2	3	4	2	1	5	3	2	5	1	0	2	0	2	1	3	3	2	3	2	3	7	0	4	1	2	3	3	1	4	1	2	0.0611114	-0.437224
sp|Q8WZ19|BACD1_HUMAN	KCTD13	BACD1_HUMAN BTB/POZ domain-containing adapter for CUL3-mediated RhoA degradation protein 1	10204	BACD1_HUMAN	Q8WZ19	1	2	2	1	1	2	0	0	2	0	1	1	2	2	1	4	1	5	2	3	3	4	1	1	1	1	2	0	0	0	2	2	4	0	2	2	1	0	2	0	1	1	-0.198621	-0.502461
sp|Q8WVP7-3|LMBR1_HUMAN	LMBR1	LMBR1_HUMAN Isoform 3 of Limb region 1 protein homolog	10207	LMBR1_HUMAN	Q8WVP7-3	1	0	0	1	1	1	2	2	3	1	2	0	0	1	1	0	0	3	2	1	1	1	1	0	0	0	1	1	0	2	1	1	2	2	1	0	1	0	3	2	2	0	-0.782116	0.70949
sp|Q9BT88|SYT11_HUMAN	SYT11	SYT11_HUMAN Synaptotagmin-11	10209	SYT11_HUMAN	Q9BT88	0	0	1	0	0	0	2	0	0	0	0	0	0	0	1	1	5	0	0	1	1	0	0	0	0	0	0	0	0	0	0	0	0	0	2	0	0	0	0	5	0	0	NA	NA
sp|Q9Y287|ITM2B_HUMAN	ITM2B	ITM2B_HUMAN Integral membrane protein 2B	10210	ITM2B_HUMAN	Q9Y287	15	5	7	6	7	4	5	8	8	6	4	5	6	6	5	4	7	3	8	4	8	8	5	3	4	7	3	4	6	6	8	6	3	4	7	4	4	3	2	7	4	5	-1.12593	-0.473181
sp|Q6IPR3|TYW3_HUMAN	TYW3	TYW3_HUMAN tRNA wybutosine-synthesizing protein 3 homolog	10211	TYW3_HUMAN	Q6IPR3	4	2	2	2	4	2	4	1	0	1	2	2	2	3	1	3	0	0	3	4	0	3	2	1	0	0	0	3	2	0	3	1	1	2	1	5	3	0	7	4	0	1	-0.0953951	-0.216363
sp|O95749|GGPPS_HUMAN	GGPS1	GGPPS_HUMAN Geranylgeranyl pyrophosphate synthase	10217	GGPPS_HUMAN	O95749	9	4	3	7	3	5	8	14	4	9	5	5	4	4	6	7	9	8	4	6	5	3	3	3	5	2	2	1	3	3	6	4	1	3	6	6	6	7	7	7	4	9	1.42487	0.2731
sp|Q8N159|NAGS_HUMAN	NAGS	NAGS_HUMAN N-acetylglutamate synthase, mitochondrial	10219	NAGS_HUMAN	Q8N159	0	0	0	0	0	0	0	0	0	0	0	0	0	0	4	0	0	0	1	0	0	0	1	0	0	0	0	0	0	0	0	2	0	0	0	0	0	0	0	1	0	0	NA	NA
sp|Q96SK2|TM209_HUMAN	TMEM209	TM209_HUMAN Transmembrane protein 209	10223	TM209_HUMAN	Q96SK2	11	11	7	17	10	8	9	20	10	20	8	8	14	6	8	16	14	8	9	8	7	6	9	12	9	10	8	9	11	11	3	17	4	11	8	10	10	9	11	10	7	6	-0.393222	0.10694
sp|Q9GZM7|TINAL_HUMAN	TINAGL1	TINAL_HUMAN Tubulointerstitial nephritis antigen-like	10228	TINAL_HUMAN	Q9GZM7	3	4	0	1	5	0	2	8	3	3	5	8	5	3	1	2	2	2	1	1	5	5	11	4	7	3	1	2	4	3	8	4	5	6	1	4	5	3	3	5	2	5	-0.151349	-0.752911
sp|Q9UKI3|VPRE3_HUMAN	VPREB3	VPRE3_HUMAN Pre-B lymphocyte protein 3	10230	VPRE3_HUMAN	Q9UKI3	0	0	0	0	0	0	0	0	0	0	0	0	0	0	0	0	0	0	0	1	0	0	0	0	0	0	2	0	0	0	0	0	0	0	2	0	0	0	0	0	0	0	NA	NA
sp|Q96MT1-5|RN145_HUMAN	RNF145	RN145_HUMAN Isoform 5 of RING finger protein 145	10231	RN145_HUMAN	Q96MT1-5	0	0	0	1	0	0	0	1	1	1	1	2	1	0	1	1	0	0	0	0	1	0	1	1	0	0	1	0	0	1	0	1	0	0	0	2	3	1	1	0	1	0	NA	NA
sp|P20774|MIME_HUMAN	OGN	MIME_HUMAN Mimecan	10233	MIME_HUMAN	P20774	0	0	0	0	0	0	0	0	0	0	0	0	0	0	0	0	0	0	1	1	0	3	1	1	1	1	0	1	1	0	0	0	0	1	1	1	0	0	1	0	0	0	NA	NA
sp|Q6IQ32|ADNP2_HUMAN	ADNP2	ADNP2_HUMAN ADNP homeobox protein 2	10238	ADNP2_HUMAN	Q6IQ32	0	4	2	6	6	1	3	4	1	1	5	5	3	2	4	2	0	0	2	2	2	0	3	1	0	0	0	0	2	1	0	1	2	5	1	6	3	2	1	3	2	0	NA	NA
sp|P55957-2|BID_HUMAN	BID	BID_HUMAN Isoform 2 of BH3-interacting domain death agonist	10244	BID_HUMAN	P55957-2	4	8	5	7	4	8	4	6	9	6	3	3	5	5	4	3	5	0	9	6	6	6	5	9	7	8	8	8	7	2	5	11	5	5	7	2	2	1	5	7	3	5	0.50318	-0.0236543
sp|Q9NQ38|ISK5_HUMAN	SPINK5	ISK5_HUMAN Serine protease inhibitor Kazal-type 5	10246	ISK5_HUMAN	Q9NQ38	0	0	1	0	0	0	0	1	0	0	0	0	0	0	0	0	0	0	1	0	1	0	1	0	0	0	0	0	0	0	0	2	0	0	0	0	0	0	0	0	0	0	NA	NA
sp|Q9BSA9|TM175_HUMAN	TMEM175	TM175_HUMAN Transmembrane protein 175	10247	TM175_HUMAN	Q9BSA9	2	1	0	0	2	0	0	1	0	1	1	1	0	1	1	0	0	0	0	0	0	0	1	1	0	0	0	0	0	1	0	1	0	0	0	0	1	0	0	0	0	0	-0.35629	-0.103649
sp|O00165|HAX1_HUMAN	HAX1	HAX1_HUMAN HCLS1-associated protein X-1	10250	HAX1_HUMAN	O00165	4	7	3	8	11	12	10	15	14	11	8	15	14	12	12	10	8	9	7	11	10	15	10	11	13	11	5	7	15	13	10	10	12	9	14	15	17	7	5	12	15	19	0.264841	-0.0106609
sp|O95881|TXD12_HUMAN	TXNDC12	TXD12_HUMAN Thioredoxin domain-containing protein 12	10257	TXD12_HUMAN	O95881	15	26	16	23	22	10	23	25	34	25	14	9	11	13	24	26	24	16	25	14	21	16	17	19	14	14	16	14	22	12	35	17	18	26	15	7	12	9	13	17	29	36	0.0126187	-0.293308
sp|Q99757|THIOM_HUMAN	TXN2	THIOM_HUMAN Thioredoxin, mitochondrial	10262	THIOM_HUMAN	Q99757	5	12	15	13	14	3	15	16	8	11	5	2	3	7	3	3	5	2	5	5	8	7	7	12	6	8	8	7	3	6	4	14	6	2	6	0	1	2	10	5	4	6	-0.424404	-0.0187799
sp|Q15061|WDR43_HUMAN	WDR43	WDR43_HUMAN WD repeat-containing protein 43	10265	WDR43_HUMAN	Q15061	30	35	35	38	32	31	38	39	31	33	22	29	29	28	15	18	21	25	19	17	16	17	21	16	17	18	21	14	20	16	34	28	11	16	16	22	18	12	26	26	18	25	-0.292052	0.0605219
sp|Q9NZ01|TECR_HUMAN	TECR	TECR_HUMAN Very-long-chain enoyl-CoA reductase	10266	TECR_HUMAN	Q9NZ01	13	11	15	17	15	11	17	24	15	21	13	9	17	16	11	18	15	11	6	13	9	13	11	8	11	6	8	5	8	5	15	16	9	5	13	13	9	4	12	12	12	11	1.14009	-0.141914
sp|Q7Z6K3|PTAR1_HUMAN	PTAR1	PTAR1_HUMAN Protein prenyltransferase alpha subunit repeat-containing protein 1	10268	PTAR1_HUMAN	Q7Z6K3	5	6	3	7	6	0	3	3	2	0	4	4	1	2	2	7	3	1	5	3	5	2	4	2	1	1	2	1	0	0	0	5	0	2	4	5	5	0	5	9	3	0	-0.0332447	0.390308
tr|J3QR46|J3QR46_HUMAN	KIAA0040	J3QR46_HUMAN Uncharacterized protein KIAA0040	10270	J3QR46_HUMAN	J3QR46	0	0	0	1	0	0	0	0	0	0	0	1	1	1	0	0	0	1	0	0	1	0	0	0	0	2	0	0	0	0	0	0	0	0	0	0	1	0	1	1	0	1	NA	NA
sp|Q9HCU8|DPOD4_HUMAN	POLD4	DPOD4_HUMAN DNA polymerase delta subunit 4	10272	DPOD4_HUMAN	Q9HCU8	3	0	1	2	0	1	1	2	2	2	3	2	3	3	3	1	1	2	2	2	1	1	2	2	5	2	5	3	4	4	5	0	1	1	1	1	0	5	3	3	2	6	0.221008	-0.17635
sp|Q8IZT9|FAM9C_HUMAN	FAM9C	FAM9C_HUMAN Protein FAM9C	10280	FAM9C_HUMAN	Q8IZT9	0	0	0	1	1	0	0	0	0	0	0	5	0	1	0	0	0	0	0	1	0	0	0	0	0	0	0	0	1	0	0	0	0	0	0	0	0	1	2	0	0	0	NA	NA
sp|Q8IXQ4|GPAM1_HUMAN	GPALPP1	GPAM1_HUMAN GPALPP motifs-containing protein 1	10283	GPAM1_HUMAN	Q8IXQ4	3	4	6	7	12	1	7	11	0	6	11	8	4	7	5	6	6	5	7	9	8	6	6	12	14	8	9	11	11	6	17	10	12	5	7	10	10	4	11	5	6	16	0.135135	-0.366791
sp|Q6ZWT7|MBOA2_HUMAN	MBOAT2	MBOA2_HUMAN Lysophospholipid acyltransferase 2	10286	MBOA2_HUMAN	Q6ZWT7	9	3	1	2	6	9	7	6	4	1	2	2	5	4	6	9	6	8	1	5	3	7	7	1	2	1	1	3	2	2	3	2	4	5	3	3	8	4	4	2	2	4	1.05772	0.522922
sp|Q5TB80|CE162_HUMAN	KIAA1009	CE162_HUMAN Centrosomal protein of 162 kDa	10287	CE162_HUMAN	Q5TB80	1	3	0	0	1	0	2	0	0	1	0	0	2	0	1	3	0	0	0	0	1	1	0	1	2	0	0	0	0	1	1	0	1	1	2	3	1	0	1	5	0	2	1.38387	0.841173
sp|Q13588|GRAP_HUMAN	GRAP	GRAP_HUMAN GRB2-related adapter protein	10293	GRAP_HUMAN	Q13588	0	0	0	0	0	0	0	0	0	0	2	1	0	0	0	0	0	1	0	0	0	0	5	1	8	0	4	4	9	3	0	1	5	0	9	1	2	2	6	0	0	0	NA	NA
sp|O77932|DXO_HUMAN	DXO	DXO_HUMAN Decapping and exoribonuclease protein	10303	DXO_HUMAN	O77932	3	7	3	4	2	0	2	2	0	0	1	1	2	2	0	2	2	0	4	2	1	1	2	4	2	1	1	0	1	2	2	5	0	3	2	3	6	3	1	5	1	1	0.195886	0.198428
sp|Q08117-2|AES_HUMAN	AES	AES_HUMAN Isoform 2 of Amino-terminal enhancer of split	10307	AES_HUMAN	Q08117-2	3	1	0	5	1	2	1	2	1	2	1	1	2	1	2	2	3	3	2	1	1	1	1	1	0	0	0	0	0	0	1	2	1	1	3	2	2	0	2	1	1	4	0.0505974	-0.272284
sp|P78317|RNF4_HUMAN	RNF4	RNF4_HUMAN E3 ubiquitin-protein ligase RNF4	10310	RNF4_HUMAN	P78317	0	0	0	0	0	0	2	0	0	0	0	1	1	2	2	2	0	1	0	0	0	1	0	1	0	0	0	1	1	0	0	0	0	0	0	1	1	0	2	0	0	0	NA	NA
sp|Q7Z5H3-2|RHG22_HUMAN	ARHGAP22	RHG22_HUMAN Isoform 2 of Rho GTPase-activating protein 22	10312	RHG22_HUMAN	Q7Z5H3-2	0	0	0	0	0	0	0	0	0	0	0	0	1	0	1	1	1	0	0	5	0	1	0	0	1	0	0	0	0	0	0	0	1	3	0	0	0	1	0	1	1	0	NA	NA
sp|P48307|TFPI2_HUMAN	TFPI2	TFPI2_HUMAN Tissue factor pathway inhibitor 2	10314	TFPI2_HUMAN	P48307	10	8	0	2	3	0	0	0	0	0	2	10	1	0	7	2	2	2	3	8	3	2	5	4	4	1	0	4	0	1	4	1	20	1	6	0	7	2	3	0	8	2	-0.0882631	-0.873972
sp|Q9HBI0|PARVG_HUMAN	PARVG	PARVG_HUMAN Gamma-parvin	10315	PARVG_HUMAN	Q9HBI0	0	0	0	0	0	0	0	0	0	0	1	0	0	0	0	0	0	0	6	4	6	3	2	3	0	1	1	0	0	0	9	0	1	1	0	0	0	0	1	4	0	6	NA	NA
sp|P18827|SDC1_HUMAN	SDC1	SDC1_HUMAN Syndecan-1	10321	SDC1_HUMAN	P18827	8	4	6	7	5	4	7	8	4	7	8	11	10	8	6	8	8	4	4	6	8	9	8	6	6	8	6	4	5	6	6	3	4	8	3	7	5	5	3	3	8	7	0.814037	-0.609646
sp|P58004|SESN2_HUMAN	SESN2	SESN2_HUMAN Sestrin-2	10322	SESN2_HUMAN	P58004	0	0	1	6	0	1	4	3	0	0	2	3	2	0	1	1	0	0	2	0	0	1	0	0	2	0	0	0	0	0	0	1	0	1	1	1	1	0	3	3	0	0	NA	NA
sp|Q9Y6P5-2|SESN1_HUMAN	SESN1	SESN1_HUMAN Isoform T1 of Sestrin-1	10322	SESN1_HUMAN	Q9Y6P5-2	0	0	0	0	0	0	0	0	0	0	0	0	0	0	0	2	0	0	1	0	0	0	0	4	1	0	0	0	0	0	0	0	0	2	0	0	0	0	4	0	0	0	NA	NA
sp|P58005|SESN3_HUMAN	SESN3	SESN3_HUMAN Sestrin-3	10322	SESN3_HUMAN	P58005	0	1	0	0	1	0	0	0	0	0	0	0	0	0	0	0	0	0	0	0	0	0	0	0	0	0	0	0	0	0	0	0	0	0	0	0	1	0	1	0	0	0	NA	NA
sp|Q9NXK8|FXL12_HUMAN	FBXL12	FXL12_HUMAN F-box/LRR-repeat protein 12	10326	FXL12_HUMAN	Q9NXK8	1	1	2	1	4	1	1	0	1	0	0	0	0	0	1	1	0	2	2	4	1	1	2	1	1	1	0	0	1	0	2	1	0	1	0	1	1	0	5	4	0	0	0.51753	-0.101867
sp|Q9Y291|RT33_HUMAN	MRPS33	RT33_HUMAN 28S ribosomal protein S33, mitochondrial	10327	RT33_HUMAN	Q9Y291	2	1	3	2	4	2	1	2	1	5	2	2	3	3	1	1	2	6	1	2	2	2	3	1	2	2	1	1	1	2	2	5	1	0	1	0	2	1	2	6	1	3	0.0929947	-0.0542788
sp|Q96JB2|COG3_HUMAN	COG3	COG3_HUMAN Conserved oligomeric Golgi complex subunit 3	10329	COG3_HUMAN	Q96JB2	15	13	18	24	12	8	12	21	10	13	19	17	11	14	16	24	11	13	14	10	13	18	16	12	11	3	5	5	6	6	10	18	11	23	11	10	7	7	17	16	13	6	0.268692	-0.295618
sp|Q96T51|RUFY1_HUMAN	RUFY1	RUFY1_HUMAN RUN and FYVE domain-containing protein 1	10329	RUFY1_HUMAN	Q96T51	26	23	22	37	24	24	27	29	17	22	24	32	25	23	28	24	19	21	18	18	14	18	12	19	25	14	9	13	17	17	32	24	14	20	19	17	21	14	26	23	23	43	0.222373	0.178269
sp|Q8WXA3|RUFY2_HUMAN	RUFY2	RUFY2_HUMAN RUN and FYVE domain-containing protein 2	10329	RUFY2_HUMAN	Q8WXA3	7	6	15	5	5	3	7	19	2	8	14	10	9	6	6	9	10	7	5	7	6	6	3	3	4	1	1	2	3	7	6	10	7	10	6	6	11	6	10	11	7	5	-0.355331	0.12925
sp|Q7L099-3|RUFY3_HUMAN	RUFY3	RUFY3_HUMAN Isoform 3 of Protein RUFY3	10329	RUFY3_HUMAN	Q7L099-3	5	4	3	4	6	4	10	9	1	7	4	9	2	3	5	17	10	7	6	11	10	6	4	8	7	5	5	9	5	5	9	7	9	7	10	5	3	3	14	19	5	12	-0.0232175	-0.0666813
sp|Q7L099-2|RUFY3_HUMAN	RUFY3	RUFY3_HUMAN Isoform 2 of Protein RUFY3	10329	RUFY3_HUMAN	Q7L099-2	0	0	0	1	0	0	0	0	0	0	0	0	0	0	0	0	0	0	0	0	0	0	0	0	0	0	0	0	0	0	0	0	0	0	0	0	0	0	1	0	0	0	NA	NA
tr|B4DKC2|B4DKC2_HUMAN	RUFY3	B4DKC2_HUMAN Protein RUFY3	10329	B4DKC2_HUMAN	B4DKC2	0	0	0	0	0	0	0	0	0	0	0	0	0	0	0	2	2	0	0	0	0	0	0	0	0	0	1	0	0	0	0	0	0	0	0	0	0	1	0	0	0	0	NA	NA
sp|P54578|UBP14_HUMAN	USP14	UBP14_HUMAN Ubiquitin carboxyl-terminal hydrolase 14	10329	UBP14_HUMAN	P54578	48	71	57	50	40	39	60	58	34	48	31	31	37	35	32	44	34	41	32	29	24	33	28	36	32	30	32	28	25	21	46	34	28	29	31	26	15	21	27	35	38	47	1.21033	-0.334275
sp|Q09028|RBBP4_HUMAN	RBBP4	RBBP4_HUMAN Histone-binding protein RBBP4	10330	RBBP4_HUMAN	Q09028	18	19	12	14	10	11	18	17	10	17	11	15	14	22	15	14	16	18	20	12	12	16	9	18	17	9	15	10	14	7	19	12	14	19	25	11	11	8	9	19	13	15	0.343948	-0.519245
sp|Q16576-2|RBBP7_HUMAN	RBBP7	RBBP7_HUMAN Isoform 2 of Histone-binding protein RBBP7	10330	RBBP7_HUMAN	Q16576-2	27	24	35	39	28	18	27	32	27	30	25	28	30	45	27	27	31	19	23	24	24	23	18	16	19	24	23	18	20	23	44	24	25	28	31	37	33	20	29	30	39	60	0.315282	-0.218184
sp|Q16576|RBBP7_HUMAN	RBBP7	RBBP7_HUMAN Histone-binding protein RBBP7	10330	RBBP7_HUMAN	Q16576	5	4	4	3	5	3	3	6	3	4	0	0	3	7	8	1	1	0	5	3	4	5	7	5	8	6	7	7	9	3	3	3	7	10	7	0	0	3	0	1	4	3	0.196119	-0.0553695
sp|Q10713|MPPA_HUMAN	PMPCA	MPPA_HUMAN Mitochondrial-processing peptidase subunit alpha	10331	MPPA_HUMAN	Q10713	29	37	36	36	43	37	42	41	43	35	30	30	33	25	29	27	27	20	23	19	19	24	25	14	18	16	16	16	20	18	30	32	16	21	21	28	23	11	32	27	25	40	-0.363448	0.348572
sp|P05121|PAI1_HUMAN	SERPINE1	PAI1_HUMAN Plasminogen activator inhibitor 1	10338	PAI1_HUMAN	P05121	20	19	12	20	8	5	13	9	6	0	8	1	14	7	13	8	2	1	7	13	16	7	12	6	4	9	1	5	4	7	15	9	8	29	13	6	3	6	6	8	10	13	-1.14246	-0.703211
sp|P30533|AMRP_HUMAN	LRPAP1	AMRP_HUMAN Alpha-2-macroglobulin receptor-associated protein	10342	AMRP_HUMAN	P30533	19	27	23	30	23	29	23	26	18	19	22	27	21	27	25	22	33	18	12	19	16	18	15	16	12	14	9	17	7	10	33	26	21	19	18	21	26	9	14	19	20	26	-0.687805	0.875444
sp|Q86SZ2|TPC6B_HUMAN	TRAPPC6B	TPC6B_HUMAN Trafficking protein particle complex subunit 6B	10344	TPC6B_HUMAN	Q86SZ2	7	5	5	6	8	4	9	9	1	7	7	4	4	6	5	6	3	3	7	5	6	3	3	5	8	5	5	4	5	6	7	6	4	5	4	7	5	3	6	5	10	11	0.142538	-0.0899688
sp|Q9HCG8|CWC22_HUMAN	CWC22	CWC22_HUMAN Pre-mRNA-splicing factor CWC22 homolog	10345	CWC22_HUMAN	Q9HCG8	17	18	12	24	20	19	20	23	17	23	18	20	14	14	22	15	13	13	17	11	12	11	10	13	12	12	8	11	7	6	25	22	8	7	13	20	23	6	16	22	21	16	-0.20831	-0.0632588
sp|Q99689|FEZ1_HUMAN	FEZ1	FEZ1_HUMAN Fasciculation and elongation protein zeta-1	10348	FEZ1_HUMAN	Q99689	0	0	0	0	0	0	0	0	0	0	0	0	0	0	0	0	0	0	0	0	0	1	0	0	0	0	0	0	0	1	0	0	0	0	1	0	0	0	0	0	0	0	NA	NA
sp|Q9UHY8-2|FEZ2_HUMAN	FEZ2	FEZ2_HUMAN Isoform 2 of Fasciculation and elongation protein zeta-2	10348	FEZ2_HUMAN	Q9UHY8-2	3	5	1	6	0	1	4	2	0	2	0	3	2	3	0	0	1	2	1	2	1	1	0	1	2	1	1	1	1	0	2	1	2	2	3	3	2	2	1	1	3	2	0.387661	0.0361322
sp|Q9Y225-2|RNF24_HUMAN	RNF24	RNF24_HUMAN Isoform 2 of RING finger protein 24	10351	RNF24_HUMAN	Q9Y225-2	1	2	1	0	0	0	0	0	0	0	0	0	0	0	0	0	1	0	0	0	1	0	1	1	0	0	0	0	0	1	1	0	1	2	2	0	0	0	1	0	0	0	0.267029	0.239995
sp|P32969|RL9_HUMAN	RPL9	RL9_HUMAN 60S ribosomal protein L9	10354	RL9_HUMAN	P32969	22	27	30	30	22	14	25	28	22	32	12	16	17	10	20	17	13	15	9	11	10	12	6	9	8	7	9	7	6	4	15	20	14	20	11	12	11	5	15	14	17	16	-0.018692	0.376671
sp|Q96QD5|DEPD7_HUMAN	DEPDC7	DEPD7_HUMAN DEP domain-containing protein 7	10356	DEPD7_HUMAN	Q96QD5	1	0	1	0	0	0	0	1	0	0	0	1	0	0	0	0	0	0	2	0	1	0	0	0	0	0	0	0	0	0	1	0	0	0	0	0	0	0	0	0	1	1	0.402962	-0.0410817
sp|Q9NXZ1|SAGE1_HUMAN	SAGE1	SAGE1_HUMAN Sarcoma antigen 1	10357	SAGE1_HUMAN	Q9NXZ1	0	0	0	0	0	0	0	0	0	0	0	3	0	1	0	0	0	0	0	0	0	0	0	0	0	0	1	0	0	0	1	3	1	0	0	1	0	0	0	6	0	0	NA	NA
sp|P60983|GMFB_HUMAN	GMFB	GMFB_HUMAN Glia maturation factor beta	10359	GMFB_HUMAN	P60983	6	12	18	11	11	11	11	12	8	9	8	7	9	11	7	8	8	8	25	10	11	18	11	13	9	15	11	11	8	4	20	12	18	6	11	9	7	5	16	12	6	26	0.523381	0.0624937
sp|O60234|GMFG_HUMAN	GMFG	GMFG_HUMAN Glia maturation factor gamma	10359	GMFG_HUMAN	O60234	0	3	1	6	1	1	5	3	3	4	1	2	2	3	2	1	2	3	18	4	12	14	5	9	6	18	21	12	7	6	14	1	15	12	12	2	3	1	9	11	3	12	NA	NA
sp|Q9H4P4|RNF41_HUMAN	RNF41	RNF41_HUMAN E3 ubiquitin-protein ligase NRDP1	10360	RNF41_HUMAN	Q9H4P4	2	1	0	4	4	1	2	7	1	2	5	4	1	3	5	3	3	4	5	5	6	3	4	7	6	7	3	3	5	2	2	0	7	2	4	4	2	2	1	3	3	3	-0.159592	0.172975
sp|Q16719|KYNU_HUMAN	KYNU	KYNU_HUMAN Kynureninase	10370	KYNU_HUMAN	Q16719	13	4	25	10	7	4	13	12	5	5	12	8	2	7	7	4	13	13	2	16	6	5	2	8	6	3	3	3	2	6	5	12	8	11	0	5	13	5	5	4	18	5	2.75498	-1.14222
sp|Q96S53|TESK2_HUMAN	TESK2	TESK2_HUMAN Dual specificity testis-specific protein kinase 2	10376	TESK2_HUMAN	Q96S53	0	0	0	0	0	0	0	0	1	0	1	1	0	1	0	0	2	0	1	0	1	2	1	0	1	1	0	0	0	0	0	0	1	1	1	1	1	0	0	0	1	1	NA	NA
sp|Q15569|TESK1_HUMAN	TESK1	TESK1_HUMAN Dual specificity testis-specific protein kinase 1	10376	TESK1_HUMAN	Q15569	0	0	0	0	0	0	0	0	1	0	0	0	0	0	0	0	0	0	0	0	1	0	0	0	1	0	0	0	0	0	0	0	0	0	0	0	1	0	0	0	0	0	NA	NA
sp|Q9P1W9|PIM2_HUMAN	PIM2	PIM2_HUMAN Serine/threonine-protein kinase pim-2	10377	PIM2_HUMAN	Q9P1W9	0	0	0	0	0	0	0	0	0	0	0	0	0	0	0	0	0	0	0	0	0	0	1	1	2	0	0	0	0	1	0	0	0	0	0	0	0	0	0	0	0	0	NA	NA
sp|Q9NWL6|ASND1_HUMAN	ASNSD1	ASND1_HUMAN Asparagine synthetase domain-containing protein 1	10378	ASND1_HUMAN	Q9NWL6	1	0	1	0	0	0	0	0	1	0	0	1	0	0	0	0	0	0	0	0	0	0	0	0	0	0	0	0	0	0	0	0	0	0	0	0	0	0	1	1	0	0	-0.161302	0.404088
sp|Q7KZ85|SPT6H_HUMAN	SUPT6H	SPT6H_HUMAN Transcription elongation factor SPT6	10378	SPT6H_HUMAN	Q7KZ85	53	56	59	71	55	41	44	78	42	53	65	59	44	39	48	40	37	38	52	33	31	35	39	41	36	29	40	28	35	32	57	59	28	42	39	44	39	27	52	53	42	56	-0.0579652	-0.45751
tr|L0R819|L0R819_HUMAN	ASNSD1	L0R819_HUMAN Alternative protein ASNSD1	10378	L0R819_HUMAN	L0R819	4	8	6	7	7	2	3	4	3	4	5	7	4	2	6	5	3	2	6	6	5	4	3	3	2	4	5	6	2	2	7	6	4	2	4	5	5	4	3	7	6	8	0.0680666	0.0196781
sp|Q9UPN7|PP6R1_HUMAN	PPP6R1	PP6R1_HUMAN Serine/threonine-protein phosphatase 6 regulatory subunit 1	10379	PP6R1_HUMAN	Q9UPN7	14	13	7	16	10	8	11	12	7	7	9	9	5	7	8	8	4	8	13	11	10	6	4	13	8	8	5	4	13	4	10	17	7	10	10	5	10	4	9	13	9	15	0.214552	-0.0487372
sp|Q8NG68|TTL_HUMAN	TTL	TTL_HUMAN Tubulin--tyrosine ligase	10382	TTL_HUMAN	Q8NG68	5	1	2	2	2	3	1	1	0	0	1	2	1	0	0	1	1	0	1	2	0	1	0	3	1	0	1	1	0	0	1	3	1	3	3	4	0	0	1	6	1	1	0.13313	1.05881
sp|Q70Z35|PREX2_HUMAN	PREX2	PREX2_HUMAN Phosphatidylinositol 3,4,5-trisphosphate-dependent Rac exchanger 2 protein	10386	PREX2_HUMAN	Q70Z35	5	2	0	1	0	2	1	2	1	0	0	1	0	0	0	1	1	0	1	0	0	1	0	0	1	0	0	0	1	0	0	0	0	0	0	0	0	0	0	0	0	0	-0.110819	-0.184801
sp|Q9BVC3|DCC1_HUMAN	DSCC1	DCC1_HUMAN Sister chromatid cohesion protein DCC1	10393	DCC1_HUMAN	Q9BVC3	3	5	7	11	8	1	5	12	6	4	5	5	6	7	7	1	4	3	3	8	4	10	5	12	5	4	6	4	10	4	9	8	8	6	5	3	4	4	6	6	6	11	-0.305735	-0.125706
sp|O43829|ZBT14_HUMAN	ZBTB14	ZBT14_HUMAN Zinc finger and BTB domain-containing protein 14	10401	ZBT14_HUMAN	O43829	1	2	0	2	3	1	4	2	0	1	6	5	6	4	5	6	5	2	1	2	1	3	5	2	2	2	1	2	1	1	2	3	2	4	1	7	3	1	6	3	3	1	0.141199	-0.196821
sp|Q8IUR6-3|CRERF_HUMAN	CREBRF	CRERF_HUMAN Isoform 3 of CREB3 regulatory factor	10403	CRERF_HUMAN	Q8IUR6-3	0	0	0	0	0	0	0	0	0	0	1	0	0	0	0	0	1	1	0	0	0	0	1	0	1	0	0	0	0	0	0	0	1	0	0	0	1	0	0	0	0	0	NA	NA
sp|Q15198|PGFRL_HUMAN	PDGFRL	PGFRL_HUMAN Platelet-derived growth factor receptor-like protein	10405	PGFRL_HUMAN	Q15198	0	0	0	0	0	0	0	0	0	0	0	0	0	0	0	0	0	0	0	0	0	0	0	0	0	0	0	0	0	0	0	0	0	0	5	1	0	0	1	3	0	0	NA	NA
sp|P49419|AL7A1_HUMAN	ALDH7A1	AL7A1_HUMAN Alpha-aminoadipic semialdehyde dehydrogenase	10406	AL7A1_HUMAN	P49419	51	59	55	33	38	40	68	58	49	39	26	33	50	39	38	21	24	25	28	34	35	37	21	25	23	25	23	20	29	19	50	56	39	40	25	31	25	24	24	42	36	38	0.548467	0.329783
sp|P49419-2|AL7A1_HUMAN	ALDH7A1	AL7A1_HUMAN Isoform 2 of Alpha-aminoadipic semialdehyde dehydrogenase	10406	AL7A1_HUMAN	P49419-2	1	5	2	3	3	1	3	2	8	1	1	0	1	1	3	0	0	0	1	3	7	5	2	1	2	6	6	2	1	2	5	4	4	10	2	0	0	1	1	2	2	2	1.03214	0.269453
sp|Q16540|RM23_HUMAN	MRPL23	RM23_HUMAN 39S ribosomal protein L23, mitochondrial	10414	RM23_HUMAN	Q16540	9	7	5	7	6	6	6	7	7	9	7	5	9	1	5	8	4	5	7	7	8	8	6	6	7	8	5	6	9	9	12	7	7	5	12	3	3	7	6	4	5	12	-0.385354	0.112579
sp|Q9Y625|GPC6_HUMAN	GPC6	GPC6_HUMAN Glypican-6	10423	GPC6_HUMAN	Q9Y625	1	7	2	4	4	3	2	2	1	2	9	5	0	0	2	3	2	0	2	0	7	8	8	0	3	0	2	0	2	2	2	7	0	3	6	6	2	7	5	5	5	0	-0.251495	0.952112
sp|O75487|GPC4_HUMAN	GPC4	GPC4_HUMAN Glypican-4	10423	GPC4_HUMAN	O75487	14	7	1	7	11	8	14	9	2	10	3	12	7	14	13	3	0	20	7	7	12	13	10	12	5	2	11	12	3	6	2	2	4	6	7	14	11	2	3	3	3	0	0.202298	0.641931
sp|Q96RD6|PANX2_HUMAN	PANX2	PANX2_HUMAN Pannexin-2	10423	PANX2_HUMAN	Q96RD6	1	1	0	1	1	0	1	1	0	1	1	0	0	1	0	0	0	0	0	1	2	1	0	1	1	1	1	1	0	1	1	1	0	1	1	0	1	0	0	0	0	1	-0.256738	1.02226
sp|Q96BU1|S1PBP_HUMAN	S100PBP	S1PBP_HUMAN S100P-binding protein	10426	S1PBP_HUMAN	Q96BU1	2	1	2	1	3	0	0	1	0	0	1	1	1	0	2	4	3	2	3	5	2	4	4	2	6	3	5	4	1	2	0	1	3	4	9	0	2	2	4	6	1	7	-0.261575	0.419915
sp|P53708|ITA8_HUMAN	ITGA8	ITA8_HUMAN Integrin alpha-8	10427	ITA8_HUMAN	P53708	0	0	0	0	0	0	0	0	0	0	0	0	0	0	0	0	0	0	0	0	0	0	0	0	0	0	7	0	0	0	0	0	4	0	1	0	0	0	0	0	0	0	NA	NA
sp|Q9NWT1|PK1IP_HUMAN	PAK1IP1	PK1IP_HUMAN p21-activated protein kinase-interacting protein 1	10432	PK1IP_HUMAN	Q9NWT1	22	25	18	23	18	15	20	27	16	27	12	10	17	16	6	9	9	17	9	12	11	10	12	12	10	7	8	7	8	2	13	22	11	11	14	12	14	7	12	16	11	9	0.210643	-0.0519813
sp|P41595|5HT2B_HUMAN	HTR2B	5HT2B_HUMAN 5-hydroxytryptamine receptor 2B	10434	5HT2B_HUMAN	P41595	0	0	0	0	0	0	0	0	0	0	0	0	0	0	0	0	0	0	0	0	0	0	0	0	0	0	0	0	0	1	0	1	0	0	0	0	0	0	0	1	0	0	NA	NA
sp|P49356|FNTB_HUMAN	FNTB	FNTB_HUMAN Protein farnesyltransferase subunit beta	10436	FNTB_HUMAN	P49356	7	7	3	5	3	4	1	2	1	4	4	4	1	3	3	5	4	4	5	7	7	8	5	2	1	1	1	2	3	3	7	6	7	8	8	3	3	2	8	6	3	11	-0.531468	1.37025
sp|Q8WUH1-2|CHUR_HUMAN	CHURC1	CHUR_HUMAN Isoform 2 of Protein Churchill	10436	CHUR_HUMAN	Q8WUH1-2	2	2	3	2	2	0	2	1	0	1	2	1	2	5	5	2	1	1	0	2	2	2	2	3	1	3	5	4	4	4	1	2	2	2	2	3	4	2	0	1	5	4	-0.338364	-0.329703
tr|H0YHI0|H0YHI0_HUMAN	CHURC1-FNTB	H0YHI0_HUMAN Protein CHURC1-FNTB (Fragment)	10436	H0YHI0_HUMAN	H0YHI0	0	0	0	2	0	1	1	2	0	0	0	0	0	0	0	3	0	0	0	0	0	0	0	1	2	0	0	0	1	1	0	0	0	0	1	0	0	0	1	1	0	0	NA	NA
sp|O95084|PRS23_HUMAN	PRSS23	PRS23_HUMAN Serine protease 23	10438	PRS23_HUMAN	O95084	0	6	4	3	3	1	6	6	2	5	7	7	2	1	2	3	3	2	2	3	6	4	3	2	2	3	0	2	0	5	3	5	3	6	0	0	1	1	3	1	2	3	NA	NA
sp|Q8WUY9|DEP1B_HUMAN	DEPDC1B	DEP1B_HUMAN DEP domain-containing protein 1B	10443	DEP1B_HUMAN	Q8WUY9	0	0	0	0	0	0	0	0	0	0	0	0	1	0	0	0	0	0	0	0	0	1	1	1	0	0	1	1	1	0	0	0	1	0	0	1	0	0	0	2	0	0	NA	NA
sp|Q5TB30|DEP1A_HUMAN	DEPDC1	DEP1A_HUMAN DEP domain-containing protein 1A	10443	DEP1A_HUMAN	Q5TB30	0	0	1	0	0	0	0	0	0	0	0	0	1	0	0	0	0	0	1	1	1	0	0	0	0	0	0	0	0	0	0	0	0	1	0	0	1	0	0	0	0	1	NA	NA
sp|P16871|IL7RA_HUMAN	IL7R	IL7RA_HUMAN Interleukin-7 receptor subunit alpha	10444	IL7RA_HUMAN	P16871	0	0	0	0	0	0	0	0	0	0	0	0	0	0	0	0	0	0	0	0	0	0	0	0	0	0	3	0	0	0	0	0	1	0	0	0	0	0	0	0	0	0	NA	NA
sp|P83111|LACTB_HUMAN	LACTB	LACTB_HUMAN Serine beta-lactamase-like protein LACTB, mitochondrial	10445	LACTB_HUMAN	P83111	9	30	18	12	11	15	16	12	10	17	17	13	19	16	11	10	9	14	11	16	15	8	22	12	12	15	10	15	6	13	12	9	13	14	11	15	8	9	13	11	21	5	-0.869592	-0.382486
sp|Q14094|CCNI_HUMAN	CCNI	CCNI_HUMAN Cyclin-I	10447	CCNI_HUMAN	Q14094	0	0	0	0	0	0	0	0	0	0	0	0	0	0	0	0	0	0	1	0	0	0	0	0	0	0	0	0	0	0	0	0	0	0	0	0	0	0	0	0	0	0	NA	NA
sp|O75348|VATG1_HUMAN	ATP6V1G1	VATG1_HUMAN V-type proton ATPase subunit G 1	10448	VATG1_HUMAN	O75348	9	6	5	5	5	4	5	5	5	7	6	4	5	7	4	5	7	5	7	4	4	4	3	4	3	3	2	3	2	0	9	7	3	6	6	6	5	0	4	3	7	8	0.223888	0.871364
sp|Q96FV2|SCRN2_HUMAN	SCRN2	SCRN2_HUMAN Secernin-2	10451	SCRN2_HUMAN	Q96FV2	3	5	6	8	5	7	4	10	2	3	3	10	4	5	5	9	3	1	10	6	5	4	7	5	6	4	5	5	5	4	9	8	9	7	7	7	3	5	11	10	5	9	0.557229	0.578779
sp|P04066|FUCO_HUMAN	FUCA1	FUCO_HUMAN Tissue alpha-L-fucosidase	10453	FUCO_HUMAN	P04066	18	17	9	11	14	7	8	13	12	12	12	14	10	5	3	7	6	10	10	6	7	10	4	7	12	8	3	4	8	8	15	9	6	7	7	8	11	4	9	10	6	8	0.463427	0.656422
sp|Q99496|RING2_HUMAN	RNF2	RING2_HUMAN E3 ubiquitin-protein ligase RING2	10454	RING2_HUMAN	Q99496	3	7	6	7	5	10	9	13	6	9	6	8	6	8	3	7	9	7	10	3	3	4	5	13	8	7	11	6	12	6	11	6	5	7	3	5	2	2	3	6	1	10	-0.173951	-0.059696
sp|Q06587|RING1_HUMAN	RING1	RING1_HUMAN E3 ubiquitin-protein ligase RING1	10454	RING1_HUMAN	Q06587	6	6	4	11	10	9	12	9	6	7	9	16	15	8	15	8	8	14	6	13	11	11	11	10	8	10	5	2	10	8	8	8	9	8	14	9	11	8	9	6	13	16	0.281522	0.287226
sp|P56589|PEX3_HUMAN	PEX3	PEX3_HUMAN Peroxisomal biogenesis factor 3	10462	PEX3_HUMAN	P56589	10	6	10	8	10	2	8	9	10	12	8	6	9	4	3	6	4	6	9	4	4	3	5	4	2	1	3	2	4	5	5	9	3	5	6	3	3	2	6	8	2	7	0.68288	-0.481897
sp|Q9H0R3|TM222_HUMAN	TMEM222	TM222_HUMAN Transmembrane protein 222	10463	TM222_HUMAN	Q9H0R3	4	2	2	1	1	2	1	3	3	0	0	0	0	0	4	1	0	0	0	0	0	1	0	0	2	0	1	0	3	2	0	1	0	2	1	0	0	2	1	1	2	0	0.106879	0.519085
sp|Q7Z4H8|KDEL2_HUMAN	KDELC2	KDEL2_HUMAN KDEL motif-containing protein 2	10465	KDEL2_HUMAN	Q7Z4H8	16	17	15	15	16	11	25	18	13	18	12	12	8	14	8	9	17	9	24	18	19	15	11	18	16	19	22	19	16	6	27	18	17	15	19	8	7	6	22	14	11	27	-0.239468	0.404306
sp|Q9Y5R4|HEMK1_HUMAN	HEMK1	HEMK1_HUMAN HemK methyltransferase family member 1	10466	HEMK1_HUMAN	Q9Y5R4	0	0	0	0	0	0	0	0	0	0	0	0	0	0	0	0	0	0	0	0	0	1	1	0	1	0	0	0	1	0	0	0	0	0	1	0	0	1	1	0	0	0	NA	NA
sp|Q99075|HBEGF_HUMAN	HBEGF	HBEGF_HUMAN Proheparin-binding EGF-like growth factor	10467	HBEGF_HUMAN	Q99075	0	0	0	0	0	0	0	0	1	0	0	1	1	1	0	0	0	0	0	0	0	0	0	0	0	0	0	0	0	0	0	0	0	0	0	0	0	0	0	2	0	0	NA	NA
sp|O75712|CXB3_HUMAN	GJB3	CXB3_HUMAN Gap junction beta-3 protein	10470	CXB3_HUMAN	O75712	0	0	2	0	1	0	0	0	0	0	3	3	2	3	0	0	1	0	0	0	3	0	3	0	0	0	0	0	1	0	0	1	0	2	0	0	1	0	3	2	0	0	NA	NA
sp|O76064|RNF8_HUMAN	RNF8	RNF8_HUMAN E3 ubiquitin-protein ligase RNF8	10474	RNF8_HUMAN	O76064	0	0	0	0	0	0	0	0	0	0	0	0	0	0	0	0	0	0	0	0	0	0	1	0	1	0	0	0	0	0	0	0	0	0	0	1	1	0	0	0	0	0	NA	NA
sp|Q96K80|ZC3HA_HUMAN	ZC3H10	ZC3HA_HUMAN Zinc finger CCCH domain-containing protein 10	10477	ZC3HA_HUMAN	Q96K80	1	0	2	0	0	0	1	0	1	3	5	3	5	2	1	1	2	0	4	2	3	6	2	3	3	6	6	3	4	3	2	0	2	1	5	3	3	3	2	5	5	4	-0.390414	0.230888
sp|Q9H3L0|MMAD_HUMAN	MMADHC	MMAD_HUMAN Methylmalonic aciduria and homocystinuria type D protein, mitochondrial	10480	MMAD_HUMAN	Q9H3L0	4	3	2	2	3	0	2	4	0	2	1	2	0	1	2	0	0	0	3	2	2	2	1	2	0	0	0	0	1	0	1	1	2	1	3	2	2	1	1	3	3	5	1.11772	-0.836868
sp|Q8N8L6|ARL10_HUMAN	ARL10	ARL10_HUMAN ADP-ribosylation factor-like protein 10	10481	ARL10_HUMAN	Q8N8L6	0	0	0	0	0	0	1	0	0	0	0	0	1	0	0	1	0	0	0	0	1	1	0	0	1	0	1	0	0	0	0	0	0	0	1	0	0	0	1	1	0	0	NA	NA
sp|Q9NYF3|FA53C_HUMAN	FAM53C	FA53C_HUMAN Protein FAM53C	10484	FA53C_HUMAN	Q9NYF3	0	0	0	0	0	0	0	0	0	0	1	1	0	0	0	0	0	0	2	0	1	0	0	2	2	0	1	1	1	0	1	0	0	0	0	2	0	0	1	2	1	5	NA	NA
sp|Q9UBS3|DNJB9_HUMAN	DNAJB9	DNJB9_HUMAN DnaJ homolog subfamily B member 9	10485	DNJB9_HUMAN	Q9UBS3	2	1	0	1	0	0	1	0	0	1	1	2	1	1	0	2	1	0	1	1	0	1	0	2	1	3	0	3	3	0	1	1	1	1	1	0	0	1	0	0	0	0	0.204093	-0.155328
sp|Q9BSG0|PADC1_HUMAN	PRADC1	PADC1_HUMAN Protease-associated domain-containing protein 1	10486	PADC1_HUMAN	Q9BSG0	2	0	1	0	0	1	0	0	2	1	1	0	1	3	1	1	0	0	0	3	2	1	2	2	1	2	1	2	2	0	4	0	2	1	1	1	1	2	3	1	1	3	0.0763141	0.158732
sp|Q96GX2|A7L3B_HUMAN	ATXN7L3B	A7L3B_HUMAN Putative ataxin-7-like protein 3B	10487	A7L3B_HUMAN	Q96GX2	0	3	1	3	0	2	1	1	0	0	2	1	1	2	2	1	2	2	2	1	1	2	2	0	0	0	0	0	1	0	2	1	1	1	1	2	1	1	1	1	2	4	NA	NA
sp|Q96A49|SYAP1_HUMAN	SYAP1	SYAP1_HUMAN Synapse-associated protein 1	10489	SYAP1_HUMAN	Q96A49	28	22	24	24	19	14	18	23	12	17	15	17	18	20	22	24	21	16	12	13	12	13	7	18	18	23	25	22	18	14	31	17	13	14	12	13	10	17	15	16	16	33	0.2004	0.13793
tr|C9JTB0|C9JTB0_HUMAN	IKZF1	C9JTB0_HUMAN DNA-binding protein Ikaros	10492	C9JTB0_HUMAN	C9JTB0	0	0	0	0	0	0	0	0	1	0	0	0	0	0	0	0	0	0	1	0	0	1	1	0	0	0	0	0	0	1	0	0	0	0	0	0	0	0	0	1	0	0	NA	NA
sp|Q3YEC7|RABL6_HUMAN	RABL6	RABL6_HUMAN Rab-like protein 6	10494	RABL6_HUMAN	Q3YEC7	16	20	11	21	17	9	13	16	7	8	18	9	9	12	12	13	14	10	7	12	10	10	7	5	7	5	8	5	6	3	11	15	13	9	9	16	11	4	19	20	15	12	0.266559	0.584696
sp|Q9H3N1|TMX1_HUMAN	TMX1	TMX1_HUMAN Thioredoxin-related transmembrane protein 1	10497	TMX1_HUMAN	Q9H3N1	16	19	15	20	19	19	23	28	25	24	13	10	15	17	16	18	17	18	9	11	7	10	9	7	10	6	8	6	9	4	18	22	5	13	6	11	10	11	14	8	13	15	0.0340447	0.0677649
sp|Q8IXM3|RM41_HUMAN	MRPL41	RM41_HUMAN 39S ribosomal protein L41, mitochondrial	10500	RM41_HUMAN	Q8IXM3	5	5	4	7	5	5	4	6	8	8	4	6	5	4	3	5	7	5	7	1	4	4	2	7	6	6	7	5	7	3	8	7	4	2	3	4	3	3	5	7	2	10	-0.172459	0.00443098
sp|Q6DJT9|PLAG1_HUMAN	PLAG1	PLAG1_HUMAN Zinc finger protein PLAG1	10502	PLAG1_HUMAN	Q6DJT9	0	0	0	0	0	0	0	0	0	0	1	0	0	1	0	0	0	0	0	0	0	0	0	0	1	0	0	0	1	0	0	0	0	1	0	0	1	0	0	0	1	0	NA	NA
sp|Q9UPG8|PLAL2_HUMAN	PLAGL2	PLAL2_HUMAN Zinc finger protein PLAGL2	10502	PLAL2_HUMAN	Q9UPG8	0	0	0	1	0	0	0	0	0	0	0	0	0	0	0	1	0	0	2	1	0	0	0	1	0	1	1	1	1	0	1	1	1	0	1	1	1	0	0	0	0	0	NA	NA
sp|O14717|TRDMT_HUMAN	TRDMT1	TRDMT_HUMAN tRNA (cytosine(38)-C(5))-methyltransferase	10503	TRDMT_HUMAN	O14717	0	0	1	3	0	0	0	1	0	0	0	0	0	0	0	1	0	0	0	0	0	0	2	2	0	0	0	0	0	0	0	0	0	0	0	0	1	0	2	2	0	0	NA	NA
sp|Q6DHV7|ADAL_HUMAN	ADAL	ADAL_HUMAN Adenosine deaminase-like protein	10505	ADAL_HUMAN	Q6DHV7	2	4	2	4	2	0	2	2	0	7	0	3	0	0	1	2	0	2	3	2	3	4	1	3	1	1	1	0	1	0	2	5	2	1	2	0	1	0	5	4	2	2	-0.0318534	-0.146339
sp|O43405|COCH_HUMAN	COCH	COCH_HUMAN Cochlin	10506	COCH_HUMAN	O43405	0	1	0	0	0	0	0	0	0	0	1	0	0	0	0	3	1	1	0	0	0	1	0	0	0	0	0	0	0	0	0	0	0	0	0	2	0	0	3	3	0	0	NA	NA
sp|P00439|PH4H_HUMAN	PAH	PH4H_HUMAN Phenylalanine-4-hydroxylase	10508	PH4H_HUMAN	P00439	0	20	2	2	5	0	0	0	0	0	0	0	0	0	1	2	0	0	0	0	0	1	0	1	0	0	0	0	0	0	0	2	0	0	0	0	0	0	0	0	1	0	NA	NA
sp|Q9Y616|IRAK3_HUMAN	IRAK3	IRAK3_HUMAN Interleukin-1 receptor-associated kinase 3	10509	IRAK3_HUMAN	Q9Y616	0	0	0	0	0	0	1	0	0	0	0	1	0	0	0	0	1	0	2	2	0	0	0	1	0	0	0	0	0	0	1	0	1	0	0	0	0	0	1	2	0	1	NA	NA
sp|Q9Y653|GPR56_HUMAN	GPR56	GPR56_HUMAN G-protein coupled receptor 56	10511	GPR56_HUMAN	Q9Y653	13	7	7	5	6	6	10	15	14	13	8	3	4	2	2	5	5	4	5	5	9	9	6	6	7	8	5	5	10	5	11	11	11	10	10	3	6	5	5	2	3	7	0.497443	1.66838
sp|P63173|RL38_HUMAN	RPL38	RL38_HUMAN 60S ribosomal protein L38	10512	RL38_HUMAN	P63173	10	17	12	18	12	7	11	11	10	13	6	7	8	7	6	7	10	8	7	6	6	4	3	3	3	3	3	4	5	7	6	10	4	7	4	7	2	4	4	6	8	8	0.261583	0.242691
sp|P24557|THAS_HUMAN	TBXAS1	THAS_HUMAN Thromboxane-A synthase	10513	THAS_HUMAN	P24557	0	0	0	1	3	0	0	3	0	0	3	5	0	0	1	0	0	2	3	0	0	5	0	3	0	0	1	0	1	0	0	0	4	5	1	0	0	0	10	3	0	0	NA	NA
sp|Q9BT17|MTG1_HUMAN	MTG1	MTG1_HUMAN Mitochondrial ribosome-associated GTPase 1	10514	MTG1_HUMAN	Q9BT17	8	7	9	14	14	6	9	8	9	7	12	10	11	12	8	5	8	6	5	3	5	5	4	7	4	4	6	6	4	3	10	10	4	4	3	9	7	3	10	12	3	7	-0.0852841	0.364515
sp|Q9Y572|RIPK3_HUMAN	RIPK3	RIPK3_HUMAN Receptor-interacting serine/threonine-protein kinase 3	10515	RIPK3_HUMAN	Q9Y572	1	0	0	0	0	1	0	1	0	0	1	1	0	0	0	0	0	0	1	1	3	1	2	2	0	0	1	3	0	0	0	0	0	0	0	0	1	0	0	0	0	0	-0.458063	-0.753555
sp|P23284|PPIB_HUMAN	PPIB	PPIB_HUMAN Peptidyl-prolyl cis-trans isomerase B	10517	PPIB_HUMAN	P23284	66	99	74	75	65	43	66	85	66	91	72	98	111	120	96	48	59	67	35	38	45	42	28	49	35	43	39	36	42	32	112	68	52	55	71	77	74	31	60	54	101	122	-0.370314	0.0330948
sp|P45877|PPIC_HUMAN	PPIC	PPIC_HUMAN Peptidyl-prolyl cis-trans isomerase C	10518	PPIC_HUMAN	P45877	7	5	8	5	5	6	8	5	6	7	4	5	6	5	3	2	3	3	7	7	5	6	5	3	3	6	3	5	5	4	9	10	6	7	5	2	2	4	4	4	4	9	0.943544	0.394704
sp|Q9Y3C6|PPIL1_HUMAN	PPIL1	PPIL1_HUMAN Peptidyl-prolyl cis-trans isomerase-like 1	10519	PPIL1_HUMAN	Q9Y3C6	17	18	12	13	17	9	14	17	10	20	10	22	13	16	10	15	16	10	6	10	8	10	10	10	8	6	10	8	15	4	10	14	7	6	7	11	13	6	15	22	9	17	0.0374012	0.351433
sp|Q9Y2B2|PIGL_HUMAN	PIGL	PIGL_HUMAN N-acetylglucosaminyl-phosphatidylinositol de-N-acetylase	10525	PIGL_HUMAN	Q9Y2B2	1	0	0	0	1	0	1	0	1	0	0	0	0	0	0	0	1	0	0	0	1	0	0	0	0	0	0	0	0	0	0	1	0	0	0	1	0	0	1	2	2	0	-0.158155	-0.491654
sp|P01275|GLUC_HUMAN	GCG	GLUC_HUMAN Glucagon	10526	GLUC_HUMAN	P01275	0	0	0	0	0	0	0	0	0	0	0	0	0	0	0	0	0	0	0	0	0	0	0	0	9	0	1	0	0	0	0	0	0	0	0	2	0	0	0	0	0	0	NA	NA
sp|Q14512|FGFP1_HUMAN	FGFBP1	FGFP1_HUMAN Fibroblast growth factor-binding protein 1	10527	FGFP1_HUMAN	Q14512	0	0	0	0	1	0	1	3	0	1	3	5	2	5	0	0	5	4	0	0	2	2	1	0	0	1	0	0	1	0	1	0	0	1	0	3	1	0	0	0	1	0	NA	NA
sp|Q99627|CSN8_HUMAN	COPS8	CSN8_HUMAN COP9 signalosome complex subunit 8	10528	CSN8_HUMAN	Q99627	6	10	10	10	10	4	5	11	8	10	10	8	3	4	7	9	7	5	12	12	7	10	10	14	13	18	12	9	10	6	15	8	8	13	12	11	7	6	16	13	7	28	0.386618	-0.0912745
sp|O00327-7|BMAL1_HUMAN	ARNTL	BMAL1_HUMAN Isoform MOP3 of Aryl hydrocarbon receptor nuclear translocator-like protein 1	10531	BMAL1_HUMAN	O00327-7	0	1	1	0	0	0	0	1	0	0	1	3	1	0	0	0	0	0	0	0	0	1	1	0	0	2	0	0	0	0	0	0	0	1	0	1	0	0	2	2	2	0	NA	NA
sp|Q9UI95|MD2L2_HUMAN	MAD2L2	MD2L2_HUMAN Mitotic spindle assembly checkpoint protein MAD2B	10532	MD2L2_HUMAN	Q9UI95	4	1	1	2	3	1	2	1	1	2	2	7	3	4	2	1	0	1	3	2	2	4	4	2	2	1	0	0	0	1	1	2	3	2	7	6	2	3	0	4	4	0	-0.191433	-0.338679
sp|O43708|MAAI_HUMAN	GSTZ1	MAAI_HUMAN Maleylacetoacetate isomerase	10533	MAAI_HUMAN	O43708	7	6	7	9	9	8	9	10	7	9	6	9	6	9	7	6	8	6	6	5	8	4	7	5	4	5	6	6	3	3	7	8	8	9	7	6	8	3	9	7	10	8	-0.0661076	0.0582522
tr|G3V4T6|G3V4T6_HUMAN	GSTZ1	G3V4T6_HUMAN Maleylacetoacetate isomerase	10533	G3V4T6_HUMAN	G3V4T6	2	2	2	4	1	2	3	2	2	3	0	3	2	2	0	2	0	2	1	2	2	2	1	2	2	3	2	3	1	2	0	2	1	1	0	1	2	1	0	0	0	2	0.884762	0.882606
sp|Q8IVH4|MMAA_HUMAN	MMAA	MMAA_HUMAN Methylmalonic aciduria type A protein, mitochondrial	10534	MMAA_HUMAN	Q8IVH4	5	2	0	5	2	3	7	6	3	2	8	5	3	2	4	2	1	1	5	3	5	3	6	1	6	3	0	1	1	2	2	8	3	5	5	2	5	1	4	4	4	1	0.29731	0.545591
sp|P81408-4|F189B_HUMAN	FAM189B	F189B_HUMAN Isoform 3 of Protein FAM189B	10536	F189B_HUMAN	P81408-4	0	0	0	0	0	0	0	0	0	1	0	0	0	0	0	0	0	0	0	0	0	0	0	0	0	0	0	0	0	0	0	0	0	0	0	0	0	0	0	0	0	0	NA	NA
sp|Q96PB7|NOE3_HUMAN	OLFM3	NOE3_HUMAN Noelin-3	10537	NOE3_HUMAN	Q96PB7	0	0	0	0	0	0	0	0	0	0	0	0	0	0	0	0	0	0	3	0	0	0	0	0	1	0	0	0	0	0	0	0	0	0	0	1	0	0	0	0	0	0	NA	NA
sp|Q9NRY2|SOSSC_HUMAN	INIP	SOSSC_HUMAN SOSS complex subunit C	10538	SOSSC_HUMAN	Q9NRY2	3	2	3	1	2	2	3	2	2	3	0	1	2	3	0	2	1	3	3	1	1	1	1	1	1	1	2	2	1	2	2	5	3	3	1	0	2	1	2	3	1	3	-0.00746833	-0.119018
sp|P05408|7B2_HUMAN	SCG5	7B2_HUMAN Neuroendocrine protein 7B2	10541	7B2_HUMAN	P05408	0	0	0	0	0	0	0	0	0	3	0	0	2	0	0	1	0	0	0	0	0	0	0	0	0	0	0	0	0	0	0	0	0	0	0	0	0	1	0	1	0	0	NA	NA
sp|Q9UG63|ABCF2_HUMAN	ABCF2	ABCF2_HUMAN ATP-binding cassette sub-family F member 2	10542	ABCF2_HUMAN	Q9UG63	31	29	37	48	32	28	32	45	23	22	32	38	22	20	20	27	25	23	23	23	19	16	21	15	19	12	15	15	14	11	29	38	18	20	17	23	19	15	22	32	21	24	-0.0748329	0.205797
sp|Q96B02-3|UBE2W_HUMAN	UBE2W	UBE2W_HUMAN Isoform 3 of Ubiquitin-conjugating enzyme E2 W	10543	UBE2W_HUMAN	Q96B02-3	2	1	0	0	1	0	2	0	0	0	0	0	0	0	0	0	0	0	1	0	0	0	0	0	0	0	0	0	0	0	0	0	0	0	0	0	0	0	1	1	0	0	-0.453363	0.521536
sp|Q9NZ53|PDXL2_HUMAN	PODXL2	PDXL2_HUMAN Podocalyxin-like protein 2	10544	PDXL2_HUMAN	Q9NZ53	2	0	0	1	4	1	0	2	2	0	1	0	0	0	2	1	0	0	2	4	2	3	1	1	2	0	2	2	1	0	3	3	1	1	4	1	1	0	0	2	1	3	-0.0150746	0.0328547
sp|P62068|UBP46_HUMAN	USP46	UBP46_HUMAN Ubiquitin carboxyl-terminal hydrolase 46	10546	UBP46_HUMAN	P62068	4	1	0	2	0	1	1	2	0	0	0	1	1	1	1	1	0	0	1	0	0	0	0	0	0	0	0	0	0	0	0	1	0	0	0	0	0	1	3	1	0	0	-0.000857743	-0.135495
sp|O75317|UBP12_HUMAN	USP12	UBP12_HUMAN Ubiquitin carboxyl-terminal hydrolase 12	10546	UBP12_HUMAN	O75317	1	0	0	2	4	1	2	1	0	0	2	1	2	1	0	0	0	0	2	0	0	0	1	2	0	0	0	0	1	0	0	0	0	1	0	0	0	0	1	0	0	0	-0.317016	-0.105244
sp|Q9Y570|PPME1_HUMAN	PPME1	PPME1_HUMAN Protein phosphatase methylesterase 1	10547	PPME1_HUMAN	Q9Y570	28	48	37	31	22	19	24	27	19	22	17	20	19	16	18	17	18	19	22	17	11	14	8	18	16	15	17	14	21	12	26	23	10	13	12	15	15	12	27	23	14	31	0.772751	-0.268372
sp|Q96SF7|TBX15_HUMAN	TBX15	TBX15_HUMAN T-box transcription factor TBX15	10549	TBX15_HUMAN	Q96SF7	0	0	0	0	0	0	0	0	0	0	0	0	0	0	0	0	0	0	3	0	0	0	0	1	0	0	0	0	0	0	0	0	0	0	0	0	0	2	0	1	0	0	NA	NA
sp|O95935|TBX18_HUMAN	TBX18	TBX18_HUMAN T-box transcription factor TBX18	10549	TBX18_HUMAN	O95935	0	0	0	0	0	0	0	0	0	0	0	0	0	0	1	0	0	0	1	0	0	0	0	0	0	0	1	0	0	0	0	0	0	0	0	0	0	0	0	0	0	0	NA	NA
sp|O75445-3|USH2A_HUMAN	USH2A	USH2A_HUMAN Isoform 3 of Usherin	10551	USH2A_HUMAN	O75445-3	0	0	1	1	1	0	0	1	0	1	0	1	1	0	2	0	1	0	0	0	0	0	0	0	0	1	0	0	0	0	0	0	0	0	0	0	1	0	1	1	1	0	NA	NA
sp|P05155|IC1_HUMAN	SERPING1	IC1_HUMAN Plasma protease C1 inhibitor	10557	IC1_HUMAN	P05155	1	2	0	0	2	0	0	1	0	0	1	3	0	0	0	0	0	0	1	0	2	1	0	1	0	0	0	0	0	1	0	0	0	1	3	1	0	0	0	2	1	0	-0.438905	0.394669
sp|Q9P212|PLCE1_HUMAN	PLCE1	PLCE1_HUMAN 1-phosphatidylinositol 4,5-bisphosphate phosphodiesterase epsilon-1	10559	PLCE1_HUMAN	Q9P212	0	1	0	0	0	0	0	2	0	1	0	0	0	0	1	1	0	0	0	0	0	0	0	0	0	0	0	0	0	0	0	0	0	1	0	0	0	0	0	0	0	1	NA	NA
sp|Q96HR8|NAF1_HUMAN	NAF1	NAF1_HUMAN H/ACA ribonucleoprotein complex non-core subunit NAF1	10561	NAF1_HUMAN	Q96HR8	1	2	0	3	2	0	3	1	3	1	2	3	0	1	1	1	0	0	1	1	1	1	0	2	3	0	0	0	0	1	2	2	2	1	0	1	0	2	3	3	1	3	0.264595	-0.609497
sp|P28068|DMB_HUMAN	HLA-DMB	DMB_HUMAN HLA class II histocompatibility antigen, DM beta chain	10562	DMB_HUMAN	P28068	2	3	0	0	0	0	1	4	0	0	1	5	3	4	0	0	0	3	5	3	3	1	0	1	4	1	2	2	5	2	0	3	3	1	2	0	1	1	2	1	0	0	-0.409425	2.31108
sp|Q60I27|AL2CL_HUMAN	ALS2CL	AL2CL_HUMAN ALS2 C-terminal-like protein	10563	AL2CL_HUMAN	Q60I27	0	0	1	0	0	1	0	0	0	0	1	3	0	0	0	0	0	1	0	0	0	0	0	0	0	0	0	0	0	0	0	0	0	1	0	0	2	0	1	0	1	0	NA	NA
sp|Q9NSY2|STAR5_HUMAN	STARD5	STAR5_HUMAN StAR-related lipid transfer protein 5	10564	STAR5_HUMAN	Q9NSY2	0	0	1	2	0	3	0	1	0	1	0	1	0	0	2	0	0	1	1	0	0	0	0	3	1	4	2	1	1	0	2	0	0	0	0	0	1	0	2	0	0	3	NA	NA
sp|Q7LGC8|CHST3_HUMAN	CHST3	CHST3_HUMAN Carbohydrate sulfotransferase 3	10565	CHST3_HUMAN	Q7LGC8	2	3	0	0	1	0	0	0	0	0	4	2	1	0	2	0	0	1	0	2	2	1	3	1	2	0	0	0	0	0	2	0	0	5	3	0	0	1	3	2	2	1	0.239629	-0.858515
sp|Q14849|STAR3_HUMAN	STARD3	STAR3_HUMAN StAR-related lipid transfer protein 3	10568	STAR3_HUMAN	Q14849	5	0	3	3	3	2	8	2	3	1	2	0	0	1	0	2	2	3	3	1	2	4	2	0	1	3	5	2	2	0	0	1	0	0	1	1	4	0	7	3	1	0	-0.158507	0.0235014
sp|Q15126|PMVK_HUMAN	PMVK	PMVK_HUMAN Phosphomevalonate kinase	10570	PMVK_HUMAN	Q15126	10	12	11	8	11	10	13	13	6	9	8	7	5	6	11	6	5	7	8	9	10	7	6	9	6	5	8	4	7	6	13	19	5	7	6	10	7	6	7	7	8	17	0.301055	0.808508
sp|Q9NUD5|ZCHC3_HUMAN	ZCCHC3	ZCHC3_HUMAN Zinc finger CCHC domain-containing protein 3	10571	ZCHC3_HUMAN	Q9NUD5	6	6	2	9	11	5	3	6	0	8	4	5	4	4	6	4	5	6	7	6	5	4	5	2	2	1	5	1	1	1	8	7	6	4	3	6	4	1	5	12	3	5	-0.410149	0.15955
sp|Q5XXA6|ANO1_HUMAN	ANO1	ANO1_HUMAN Anoctamin-1	10572	ANO1_HUMAN	Q5XXA6	2	0	1	4	0	0	8	5	9	0	21	4	2	10	1	4	11	8	4	1	3	0	0	1	3	3	1	0	6	4	6	2	0	1	0	1	10	1	7	5	2	0	4.23798	-1.04119
tr|H0YDD9|H0YDD9_HUMAN	ANO1	H0YDD9_HUMAN Anoctamin (Fragment)	10572	H0YDD9_HUMAN	H0YDD9	0	0	0	0	0	0	0	4	1	0	1	0	1	1	0	1	2	2	0	1	0	0	0	0	0	0	0	1	0	0	0	0	0	1	0	0	1	0	0	0	0	0	NA	NA
sp|O95760|IL33_HUMAN	IL33	IL33_HUMAN Interleukin-33	10573	IL33_HUMAN	O95760	0	0	0	3	0	0	0	2	0	0	2	0	0	0	0	0	0	0	4	0	0	0	0	0	0	0	0	0	0	0	0	0	0	1	4	0	1	0	0	0	0	0	NA	NA
sp|P57739|CLD2_HUMAN	CLDN2	CLD2_HUMAN Claudin-2	10577	CLD2_HUMAN	P57739	0	0	0	2	0	3	0	2	0	0	0	1	0	0	0	1	0	0	0	0	2	0	0	0	0	0	0	1	0	0	0	0	0	0	2	0	0	0	0	1	1	0	NA	NA
sp|Q14031|CO4A6_HUMAN	COL4A6	CO4A6_HUMAN Collagen alpha-6(IV) chain	10578	CO4A6_HUMAN	Q14031	0	0	0	0	1	0	0	0	0	0	0	1	0	2	0	0	0	1	0	0	0	0	0	0	1	0	1	0	0	0	4	0	0	0	1	1	0	0	0	0	0	0	NA	NA
sp|Q9BVV6-3|TALD3_HUMAN	KIAA0586	TALD3_HUMAN Isoform 3 of Protein TALPID3	10579	TALD3_HUMAN	Q9BVV6-3	0	0	0	0	1	0	0	0	0	0	1	2	0	0	0	0	3	1	1	0	0	2	1	3	1	0	1	0	2	1	0	0	0	2	1	2	0	0	1	9	2	3	NA	NA
sp|P13727|PRG2_HUMAN	PRG2	PRG2_HUMAN Bone marrow proteoglycan	10590	PRG2_HUMAN	P13727	0	0	0	0	0	1	1	1	0	0	2	0	1	2	0	0	3	2	10	2	13	2	2	5	2	3	1	0	0	1	4	0	0	1	1	0	2	1	2	2	1	1	NA	NA
sp|Q9H175|CSRN2_HUMAN	CSRNP2	CSRN2_HUMAN Cysteine/serine-rich nuclear protein 2	10594	CSRN2_HUMAN	Q9H175	0	0	0	0	0	0	0	0	0	0	0	0	0	0	0	0	0	0	0	0	0	0	0	0	0	0	0	0	0	0	0	0	0	0	0	0	0	0	0	1	0	1	NA	NA
sp|Q8WWZ8|OIT3_HUMAN	OIT3	OIT3_HUMAN Oncoprotein-induced transcript 3 protein	10595	OIT3_HUMAN	Q8WWZ8	0	0	0	0	0	0	0	0	0	0	0	0	0	0	0	0	0	0	0	0	0	0	0	0	1	4	0	0	0	0	0	0	0	0	0	0	0	0	0	0	0	0	NA	NA
sp|O43852-3|CALU_HUMAN	CALU	CALU_HUMAN Isoform 3 of Calumenin	10604	CALU_HUMAN	O43852-3	53	61	40	54	43	32	63	48	42	61	28	39	40	59	40	60	53	26	21	28	49	59	36	74	42	57	42	40	35	44	85	73	51	70	81	24	25	43	26	34	39	64	-0.935081	0.324556
sp|O43852-4|CALU_HUMAN	CALU	CALU_HUMAN Isoform 4 of Calumenin	10604	CALU_HUMAN	O43852-4	4	6	2	4	3	4	5	8	7	6	4	6	6	4	4	3	4	2	1	3	5	4	5	4	3	4	2	3	3	2	5	7	3	3	7	2	5	5	3	3	4	5	-0.810033	0.0685301
sp|Q7LGA3|HS2ST_HUMAN	HS2ST1	HS2ST_HUMAN Heparan sulfate 2-O-sulfotransferase 1	10606	HS2ST_HUMAN	Q7LGA3	8	6	6	9	8	7	8	8	6	5	9	8	10	4	10	6	4	8	5	3	5	2	4	7	5	3	5	2	5	5	4	8	5	5	5	8	6	8	9	11	5	3	0.00724597	-0.135993
sp|P00742|FA10_HUMAN	F10	FA10_HUMAN Coagulation factor X	10608	FA10_HUMAN	P00742	0	3	0	1	3	0	0	0	0	0	0	0	0	0	0	2	0	0	0	2	0	2	0	0	3	1	1	0	0	0	0	0	0	0	0	1	0	0	2	0	0	0	NA	NA
sp|Q14CZ7|FAKD3_HUMAN	FASTKD3	FAKD3_HUMAN FAST kinase domain-containing protein 3	10611	FAKD3_HUMAN	Q14CZ7	1	0	0	3	5	0	5	5	1	4	5	3	2	3	3	1	3	0	0	2	1	3	1	3	1	1	2	0	1	4	0	2	2	4	0	2	2	1	1	2	5	1	0.279569	0.214017
sp|Q9NVE5-3|UBP40_HUMAN	USP40	UBP40_HUMAN Isoform 3 of Ubiquitin carboxyl-terminal hydrolase 40	10612	UBP40_HUMAN	Q9NVE5-3	5	5	2	1	1	1	0	2	0	4	4	4	2	0	2	3	1	1	3	2	2	1	3	6	2	0	1	0	0	0	1	6	0	3	4	4	8	3	7	5	0	2	-0.310542	0.525823
sp|Q9NPJ6|MED4_HUMAN	MED4	MED4_HUMAN Mediator of RNA polymerase II transcription subunit 4	10615	MED4_HUMAN	Q9NPJ6	11	7	7	10	7	7	10	9	7	9	7	7	6	10	8	5	6	6	7	7	9	7	2	11	8	13	6	6	7	6	12	3	9	6	7	8	4	4	6	5	9	11	-0.346488	-0.179681
sp|Q96EW2|HBAP1_HUMAN	HSPBAP1	HBAP1_HUMAN HSPB1-associated protein 1	10617	HBAP1_HUMAN	Q96EW2	1	2	1	2	2	4	1	2	0	0	1	1	1	1	1	1	1	0	3	2	3	3	2	2	3	0	1	0	1	0	1	2	1	0	3	1	2	1	5	2	3	1	-0.235734	0.397089
sp|Q6PCB8|EMB_HUMAN	EMB	EMB_HUMAN Embigin	10619	EMB_HUMAN	Q6PCB8	0	4	1	3	7	0	4	4	3	3	5	9	9	4	2	3	5	0	5	3	1	5	4	3	5	3	2	3	2	2	6	1	1	1	2	3	4	5	6	6	6	10	NA	NA
sp|P10109|ADX_HUMAN	FDX1	ADX_HUMAN Adrenodoxin, mitochondrial	10620	ADX_HUMAN	P10109	8	7	8	7	12	4	6	8	6	8	7	9	8	7	7	6	9	7	10	5	4	4	5	5	6	6	8	7	0	3	9	7	5	3	2	7	6	3	8	6	10	11	0.53377	-0.232642
sp|P01871|IGHM_HUMAN	IGHM	IGHM_HUMAN Ig mu chain C region	10624	IGHM_HUMAN	P01871	2	6	1	4	10	1	3	5	6	6	2	6	6	4	3	1	2	2	5	5	5	7	11	4	11	6	9	9	18	7	6	6	10	7	8	3	4	3	7	8	2	8	-0.28425	-0.0281745
sp|Q9NWM8|FKB14_HUMAN	FKBP14	FKB14_HUMAN Peptidyl-prolyl cis-trans isomerase FKBP14	10627	FKB14_HUMAN	Q9NWM8	3	4	2	7	5	3	7	4	3	2	3	4	4	7	5	2	3	3	3	2	3	3	3	2	2	3	4	1	6	2	10	7	2	4	4	4	4	3	5	6	2	3	-1.06597	-0.354307
sp|Q9Y5R8|TPPC1_HUMAN	TRAPPC1	TPPC1_HUMAN Trafficking protein particle complex subunit 1	10628	TPPC1_HUMAN	Q9Y5R8	5	4	2	9	4	4	5	5	0	4	4	3	2	1	4	1	4	0	3	2	1	2	0	2	2	0	0	0	1	1	3	4	2	1	2	1	1	1	1	2	2	3	0.25931	0.190441
sp|P40200|TACT_HUMAN	CD96	TACT_HUMAN T-cell surface protein tactile	10629	TACT_HUMAN	P40200	0	0	0	0	0	0	0	0	0	0	0	0	0	0	0	0	0	0	0	0	1	0	0	0	0	0	1	0	0	0	0	0	1	0	1	0	0	0	1	2	0	0	NA	NA
sp|Q9NZV5|SELN_HUMAN	SEPN1	SELN_HUMAN Selenoprotein N	10630	SELN_HUMAN	Q9NZV5	4	5	2	5	6	5	6	3	1	0	3	4	1	3	2	2	6	1	3	2	2	2	3	4	3	2	3	0	3	2	1	5	3	3	2	2	1	1	5	3	2	1	-0.314528	0.267148
sp|P09382|LEG1_HUMAN	LGALS1	LEG1_HUMAN Galectin-1	10634	LEG1_HUMAN	P09382	88	161	88	103	104	80	120	65	92	63	38	33	64	23	58	34	44	43	89	37	55	38	47	98	54	76	36	47	48	39	124	100	76	54	49	33	30	47	94	67	53	137	-1.4644	-0.0901564
sp|P14209|CD99_HUMAN	CD99	CD99_HUMAN CD99 antigen	10638	CD99_HUMAN	P14209	9	8	6	7	13	7	6	6	7	4	1	2	5	6	4	5	9	5	9	5	9	6	6	8	8	8	7	6	8	8	5	8	9	12	8	3	1	8	1	2	5	6	-0.0463216	-1.71974
sp|Q96DY7|MTBP_HUMAN	MTBP	MTBP_HUMAN Mdm2-binding protein	10639	MTBP_HUMAN	Q96DY7	0	0	2	2	5	0	3	3	0	0	0	3	0	0	0	4	2	0	2	2	1	2	0	1	0	0	0	0	0	0	1	1	3	2	1	1	1	0	1	2	1	1	NA	NA
sp|Q9BQY4|RHXF2_HUMAN	RHOXF2	RHXF2_HUMAN Rhox homeobox family member 2	10640	RHXF2_HUMAN	Q9BQY4	0	0	0	0	0	0	0	0	0	0	0	0	0	0	0	0	0	0	0	0	0	4	0	0	0	0	0	0	0	0	0	0	0	0	0	0	0	0	0	0	0	0	NA	NA
sp|P0C7M4|RHF2B_HUMAN	RHOXF2B	RHF2B_HUMAN Rhox homeobox family member 2B	10640	RHF2B_HUMAN	P0C7M4	0	0	0	0	1	0	0	0	0	0	0	0	0	0	0	0	0	0	0	0	0	2	0	0	0	0	0	0	0	0	0	0	0	0	0	0	0	0	0	0	0	2	NA	NA
sp|P12107|COBA1_HUMAN	COL11A1	COBA1_HUMAN Collagen alpha-1(XI) chain	10643	COBA1_HUMAN	P12107	0	4	0	1	5	0	12	0	0	0	1	0	9	36	13	0	0	8	7	22	35	17	6	21	0	4	19	23	6	0	75	2	3	8	10	0	0	0	0	17	0	0	NA	NA
sp|P02452|CO1A1_HUMAN	COL1A1	CO1A1_HUMAN Collagen alpha-1(I) chain	10643	CO1A1_HUMAN	P02452	31	7	9	20	27	25	12	14	10	24	13	15	55	18	40	8	32	10	12	15	17	100	27	39	12	8	45	14	9	41	27	10	12	55	16	22	10	27	19	20	11	21	-0.605963	-0.576158
sp|P02458|CO2A1_HUMAN	COL2A1	CO2A1_HUMAN Collagen alpha-1(II) chain	10643	CO2A1_HUMAN	P02458	2	0	0	1	24	19	1	1	0	0	0	0	2	2	0	55	1	21	5	2	2	5	3	7	3	0	2	0	2	3	0	8	0	2	2	5	1	1	1	3	0	5	-0.767211	-0.653403
sp|P25940|CO5A3_HUMAN	COL5A3	CO5A3_HUMAN Collagen alpha-3(V) chain	10643	CO5A3_HUMAN	P25940	0	0	0	0	0	0	0	0	0	0	0	0	0	0	0	0	0	0	3	0	1	0	0	0	0	0	0	0	0	0	0	1	0	0	1	1	0	0	0	1	0	0	NA	NA
sp|P02461|CO3A1_HUMAN	COL3A1	CO3A1_HUMAN Collagen alpha-1(III) chain	10643	CO3A1_HUMAN	P02461	16	3	1	7	29	21	34	4	6	7	12	12	7	42	32	4	18	9	35	6	7	48	5	19	16	6	51	4	50	3	14	5	5	9	5	45	33	8	11	77	6	53	-1.00546	-0.630532
sp|P20908|CO5A1_HUMAN	COL5A1	CO5A1_HUMAN Collagen alpha-1(V) chain	10643	CO5A1_HUMAN	P20908	19	2	0	6	10	19	8	2	1	10	4	7	20	4	14	0	15	2	14	8	27	57	10	19	8	8	11	4	13	16	20	4	8	21	15	10	5	16	6	17	5	28	-0.997187	-0.622764
sp|P05997|CO5A2_HUMAN	COL5A2	CO5A2_HUMAN Collagen alpha-2(V) chain	10643	CO5A2_HUMAN	P05997	10	7	0	2	9	11	19	1	2	0	1	2	14	24	22	4	11	18	3	1	17	49	4	15	10	11	9	13	6	4	20	2	4	15	2	13	1	7	2	25	0	57	-0.0473534	-0.436153
sp|Q02241|KIF23_HUMAN	KIF23	KIF23_HUMAN Kinesin-like protein KIF23	10643	KIF23_HUMAN	Q02241	31	28	27	28	26	22	25	42	20	24	21	30	25	35	27	24	24	12	20	19	17	28	28	22	21	21	10	17	21	16	27	24	18	24	16	22	25	24	30	28	29	28	-0.369713	-0.682418
tr|B4E1K0|B4E1K0_HUMAN	KIF23	B4E1K0_HUMAN Kinesin-like protein KIF23	10643	B4E1K0_HUMAN	B4E1K0	1	2	2	0	0	1	1	2	1	0	0	0	0	1	0	0	1	0	1	0	0	0	0	1	0	0	0	0	0	1	0	1	0	0	0	1	0	0	1	1	0	0	-0.88164	-0.719601
sp|Q6UX15-2|LAYN_HUMAN	LAYN	LAYN_HUMAN Isoform 2 of Layilin	10650	LAYN_HUMAN	Q6UX15-2	0	0	0	0	0	0	0	0	0	0	0	0	0	0	0	0	0	0	0	1	1	0	2	0	3	1	0	2	1	0	0	0	0	0	2	0	0	0	0	0	0	0	NA	NA
sp|O95428|PPN_HUMAN	PAPLN	PPN_HUMAN Papilin	10652	PPN_HUMAN	O95428	0	0	0	1	0	0	1	0	0	0	0	0	0	2	3	2	0	0	0	0	0	1	0	0	0	1	0	1	1	0	0	0	0	0	1	0	0	1	0	0	1	0	NA	NA
sp|Q5EB52|MEST_HUMAN	MEST	MEST_HUMAN Mesoderm-specific transcript homolog protein	10653	MEST_HUMAN	Q5EB52	0	1	2	1	1	0	2	3	2	3	2	0	3	0	0	1	0	1	1	2	3	3	1	2	4	1	3	0	0	0	0	0	2	4	1	5	1	1	2	4	1	0	NA	NA
sp|O96006|ZBED1_HUMAN	ZBED1	ZBED1_HUMAN Zinc finger BED domain-containing protein 1	10655	ZBED1_HUMAN	O96006	1	3	1	2	1	1	1	4	2	0	3	3	0	2	3	1	0	1	0	2	1	1	2	2	1	0	1	0	0	0	1	0	3	0	5	2	4	0	2	8	1	2	-0.355394	-0.332062
sp|Q9BQ90|KLDC3_HUMAN	KLHDC3	KLDC3_HUMAN Kelch domain-containing protein 3	10660	KLDC3_HUMAN	Q9BQ90	1	4	1	2	0	1	0	0	0	0	0	2	1	0	0	0	0	0	0	0	0	2	1	0	1	0	1	0	0	0	0	0	0	0	1	1	0	0	1	1	0	2	0.442353	-0.0559524
sp|P07451|CAH3_HUMAN	CA3	CAH3_HUMAN Carbonic anhydrase 3	10662	CAH3_HUMAN	P07451	0	0	0	0	0	0	1	0	0	0	3	1	0	0	0	1	1	1	0	1	0	2	0	7	3	0	0	0	0	1	8	0	0	0	0	0	0	0	0	0	0	1	NA	NA
sp|Q9Y2R2|PTN22_HUMAN	PTPN22	PTN22_HUMAN Tyrosine-protein phosphatase non-receptor type 22	10663	PTN22_HUMAN	Q9Y2R2	0	0	0	0	0	0	0	1	0	0	0	0	1	0	0	0	0	0	0	1	1	0	0	1	1	0	0	0	0	0	0	0	0	0	0	0	0	0	1	0	0	0	NA	NA
sp|O94991|SLIK5_HUMAN	SLITRK5	SLIK5_HUMAN SLIT and NTRK-like protein 5	10665	SLIK5_HUMAN	O94991	0	0	2	1	0	0	1	1	0	1	1	0	1	0	1	1	0	1	1	0	0	1	0	0	1	0	1	1	0	1	0	0	0	0	0	1	0	0	0	0	1	2	NA	NA
sp|Q9H5Y7|SLIK6_HUMAN	SLITRK6	SLIK6_HUMAN SLIT and NTRK-like protein 6	10665	SLIK6_HUMAN	Q9H5Y7	0	0	0	2	1	0	2	0	0	1	7	2	2	0	0	1	0	0	0	0	2	1	1	0	0	2	1	0	0	0	3	0	1	1	0	2	0	0	3	2	1	0	NA	NA
sp|Q6NUK1|SCMC1_HUMAN	SLC25A24	SCMC1_HUMAN Calcium-binding mitochondrial carrier protein SCaMC-1	10666	SCMC1_HUMAN	Q6NUK1	36	36	46	35	41	40	53	40	31	48	28	35	31	29	27	24	30	24	30	25	26	38	30	24	25	32	27	20	22	26	37	31	27	24	29	23	33	22	34	27	33	42	0.633037	-0.748661
sp|Q01469|FABP5_HUMAN	FABP5	FABP5_HUMAN Fatty acid-binding protein, epidermal	10667	FABP5_HUMAN	Q01469	31	41	42	67	39	23	38	32	14	21	26	32	36	39	49	45	44	96	43	33	38	35	30	27	38	19	50	38	28	29	71	33	31	27	47	39	23	21	13	21	26	87	-1.60745	1.57992
sp|Q9NVS9|PNPO_HUMAN	PNPO	PNPO_HUMAN Pyridoxine-5'-phosphate oxidase	10669	PNPO_HUMAN	Q9NVS9	8	9	9	17	6	8	10	9	8	5	19	7	5	12	12	10	6	2	15	13	12	14	9	10	9	9	8	9	8	10	12	8	12	7	13	12	7	7	9	10	11	23	-0.238942	0.757533
sp|Q96NC0|ZMAT2_HUMAN	ZMAT2	ZMAT2_HUMAN Zinc finger matrin-type protein 2	10670	ZMAT2_HUMAN	Q96NC0	3	9	5	10	8	5	9	10	9	7	19	14	8	14	8	16	13	7	5	5	5	3	4	7	4	3	6	1	3	1	11	6	5	4	4	12	8	3	7	10	10	12	0.1463	0.302214
sp|P27658|CO8A1_HUMAN	COL8A1	CO8A1_HUMAN Collagen alpha-1(VIII) chain	10672	CO8A1_HUMAN	P27658	0	0	0	0	2	0	1	0	0	0	1	1	0	0	0	0	0	2	6	2	5	2	1	0	6	0	0	0	1	3	1	0	1	6	1	3	5	4	1	9	3	1	NA	NA
sp|P13693|TCTP_HUMAN	TPT1	TCTP_HUMAN Translationally-controlled tumor protein	10676	TCTP_HUMAN	P13693	42	39	63	35	45	20	36	39	34	51	32	48	28	52	26	61	34	55	36	22	24	23	29	25	32	41	33	37	22	11	51	33	28	41	36	41	17	16	32	35	29	64	-0.0255365	-0.0319427
sp|P84098|RL19_HUMAN	RPL19	RL19_HUMAN 60S ribosomal protein L19	10678	RL19_HUMAN	P84098	15	19	18	28	22	18	36	28	25	22	18	20	28	21	17	15	16	17	12	11	13	14	14	8	12	9	5	9	6	7	14	16	11	16	9	17	13	4	17	14	17	16	0.0291222	-0.00864355
sp|Q9UKT8|FBXW2_HUMAN	FBXW2	FBXW2_HUMAN F-box/WD repeat-containing protein 2	10679	FBXW2_HUMAN	Q9UKT8	0	0	0	0	0	1	0	0	0	0	0	0	0	0	0	0	0	0	0	1	0	0	0	0	0	0	0	0	0	0	0	0	0	2	0	0	3	0	1	2	1	0	NA	NA
sp|P46059|S15A1_HUMAN	SLC15A1	S15A1_HUMAN Solute carrier family 15 member 1	10681	S15A1_HUMAN	P46059	1	0	1	0	0	0	0	2	0	0	0	0	0	0	1	0	4	0	1	0	1	0	0	1	1	2	0	0	1	1	0	0	3	0	0	0	0	1	0	1	0	1	0.0105645	-0.0509556
sp|Q96IW7|SC22A_HUMAN	SEC22A	SC22A_HUMAN Vesicle-trafficking protein SEC22a	10682	SC22A_HUMAN	Q96IW7	2	2	3	2	4	2	4	6	3	6	4	4	4	0	2	1	1	1	0	1	2	1	1	1	2	1	3	0	4	3	2	3	2	0	0	3	2	3	5	2	3	2	0.297441	0.0953892
sp|Q53RY4|KCP3_HUMAN	KRTCAP3	KCP3_HUMAN Keratinocyte-associated protein 3	10683	KCP3_HUMAN	Q53RY4	0	0	0	1	2	3	1	2	3	3	1	0	0	0	0	0	0	0	0	0	1	1	0	0	0	1	1	2	2	1	0	0	0	0	1	0	0	1	0	0	0	0	NA	NA
sp|Q7L4E1|FA73B_HUMAN	FAM73B	FA73B_HUMAN Protein FAM73B	10685	FA73B_HUMAN	Q7L4E1	1	0	0	2	2	0	2	2	0	3	2	0	1	1	1	0	0	2	0	0	0	0	0	0	2	0	0	0	0	0	0	1	0	4	0	1	2	0	3	3	1	0	0.724889	0.450098
sp|Q8IYL3|CA174_HUMAN	C1orf174	CA174_HUMAN UPF0688 protein C1orf174	10687	CA174_HUMAN	Q8IYL3	4	2	3	3	5	4	5	4	5	4	2	2	3	1	6	5	3	2	1	2	2	4	3	2	2	4	2	3	0	4	6	4	3	2	1	3	3	1	1	2	2	4	-0.210252	-0.197582
sp|Q15493|RGN_HUMAN	RGN	RGN_HUMAN Regucalcin	10688	RGN_HUMAN	Q15493	0	2	1	4	1	0	0	0	0	0	2	3	2	1	2	4	2	2	3	4	4	2	2	2	3	1	1	2	3	3	0	1	1	2	1	3	3	1	1	1	1	2	NA	NA
sp|Q9UBS4|DJB11_HUMAN	DNAJB11	DJB11_HUMAN DnaJ homolog subfamily B member 11	10689	DJB11_HUMAN	Q9UBS4	24	23	21	19	26	17	21	23	19	28	34	29	21	22	24	15	20	22	15	11	16	17	16	16	11	11	13	12	18	14	37	30	13	14	26	28	26	15	19	18	22	35	-0.464746	0.609477
sp|Q6NSH3|CT455_HUMAN	CT45A5	CT455_HUMAN Cancer/testis antigen family 45 member A5	10690	CT455_HUMAN	Q6NSH3	1	1	1	0	0	0	1	0	0	1	1	5	0	2	1	0	2	0	0	0	2	0	2	0	1	1	1	0	1	0	3	2	0	0	0	1	4	1	0	2	0	3	0.0857018	-0.325822
sp|Q5HYN5|CT451_HUMAN	CT45A1	CT451_HUMAN Cancer/testis antigen family 45 member A1	10690	CT451_HUMAN	Q5HYN5	6	7	17	5	0	0	1	4	0	5	2	19	8	10	4	5	8	0	7	0	6	5	7	0	11	8	6	0	3	4	3	20	5	0	0	4	10	9	0	6	0	13	-1.08754	-1.43561
sp|O60884|DNJA2_HUMAN	DNAJA2	DNJA2_HUMAN DnaJ homolog subfamily A member 2	10691	DNJA2_HUMAN	O60884	14	25	33	29	33	18	24	29	20	31	19	15	14	14	19	8	12	14	18	23	17	15	16	26	22	33	27	37	29	17	34	30	21	18	26	14	13	13	21	21	17	34	0.574718	-0.532853
sp|Q6UW02|CP20A_HUMAN	CYP20A1	CP20A_HUMAN Cytochrome P450 20A1	10694	CP20A_HUMAN	Q6UW02	13	11	17	12	13	8	9	7	9	13	6	8	6	13	3	6	9	8	6	11	10	11	8	7	5	5	4	7	5	7	6	12	7	4	7	8	9	2	9	5	4	5	-0.285264	0.194922
sp|Q7Z2T5|TRM1L_HUMAN	TRMT1L	TRM1L_HUMAN TRMT1-like protein	10695	TRM1L_HUMAN	Q7Z2T5	23	15	17	21	22	16	23	16	12	23	22	22	17	15	18	9	14	13	12	11	12	7	12	13	10	11	9	9	14	7	13	19	5	13	10	16	15	6	15	22	19	17	-0.262525	0.0625082
sp|Q86WA8|LONP2_HUMAN	LONP2	LONP2_HUMAN Lon protease homolog 2, peroxisomal	10701	LONP2_HUMAN	Q86WA8	8	7	4	14	6	3	7	9	6	7	6	5	10	4	3	2	3	3	8	4	7	6	6	4	8	2	5	1	3	2	3	14	8	7	9	5	4	2	14	5	2	6	0.339459	0.0230397
sp|A2RU49|HYKK_HUMAN	HYKK	HYKK_HUMAN Hydroxylysine kinase	10702	HYKK_HUMAN	A2RU49	0	0	0	0	0	0	0	0	0	0	0	0	0	0	0	0	0	0	0	0	0	0	0	0	0	0	0	1	0	0	0	0	0	1	0	0	0	0	0	0	0	0	NA	NA
sp|Q92504|S39A7_HUMAN	SLC39A7	S39A7_HUMAN Zinc transporter SLC39A7	10703	S39A7_HUMAN	Q92504	3	3	2	4	3	3	2	2	2	3	3	4	5	3	3	3	8	6	1	2	2	2	2	1	1	1	0	1	2	1	2	3	2	0	2	5	5	1	2	3	3	2	0.117291	0.435249
sp|Q96DC8|ECHD3_HUMAN	ECHDC3	ECHD3_HUMAN Enoyl-CoA hydratase domain-containing protein 3, mitochondrial	10705	ECHD3_HUMAN	Q96DC8	2	4	3	4	6	4	6	4	7	4	8	5	6	2	0	3	1	5	2	6	3	5	1	3	6	5	4	8	2	0	1	0	8	2	4	7	3	2	1	4	1	4	0.454302	-1.61406
sp|O76082-3|S22A5_HUMAN	SLC22A5	S22A5_HUMAN Isoform 3 of Solute carrier family 22 member 5	10707	S22A5_HUMAN	O76082-3	0	0	1	0	1	0	0	1	0	1	2	1	1	0	0	0	0	1	0	0	0	0	0	0	0	0	0	0	0	0	0	0	0	0	0	1	0	0	1	1	0	0	NA	NA
sp|Q9GZY4|COA1_HUMAN	COA1	COA1_HUMAN Cytochrome c oxidase assembly protein 1 homolog	10709	COA1_HUMAN	Q9GZY4	7	5	3	6	7	3	3	4	8	4	1	2	5	1	1	3	3	2	2	4	3	4	5	4	5	2	3	2	1	4	4	4	4	4	3	2	2	3	7	5	1	3	0.0181685	-0.160381
sp|Q8WWW0|RASF5_HUMAN	RASSF5	RASF5_HUMAN Ras association domain-containing protein 5	10711	RASF5_HUMAN	Q8WWW0	0	0	0	0	0	0	0	0	0	0	1	1	0	0	0	0	1	0	1	1	1	3	0	4	2	0	1	0	1	0	0	0	1	2	1	0	0	0	2	2	0	0	NA	NA
sp|O76038|SEGN_HUMAN	SCGN	SEGN_HUMAN Secretagogin	10714	SEGN_HUMAN	O76038	0	0	0	0	1	0	0	0	0	0	0	0	0	0	0	30	17	0	0	0	15	0	0	0	2	0	0	0	10	0	0	0	0	0	0	15	0	0	0	16	0	0	NA	NA
sp|Q12907|LMAN2_HUMAN	LMAN2	LMAN2_HUMAN Vesicular integral-membrane protein VIP36	10717	LMAN2_HUMAN	Q12907	29	33	33	23	24	22	30	36	28	40	25	22	32	24	24	30	33	16	12	23	19	22	27	21	17	20	14	13	20	20	30	26	16	17	24	16	20	23	23	19	28	24	0.502292	-0.119864
sp|Q6UXK5|LRRN1_HUMAN	LRRN1	LRRN1_HUMAN Leucine-rich repeat neuronal protein 1	10718	LRRN1_HUMAN	Q6UXK5	0	0	1	0	0	1	0	0	0	0	5	4	0	0	1	0	0	0	0	0	0	0	0	0	0	0	0	0	0	0	0	0	1	0	0	0	0	0	0	1	0	0	NA	NA
sp|Q96AP0|ACD_HUMAN	ACD	ACD_HUMAN Adrenocortical dysplasia protein homolog	10719	ACD_HUMAN	Q96AP0	2	1	1	9	2	0	0	0	0	0	4	5	3	4	4	3	4	4	8	0	4	3	5	5	4	2	4	3	2	1	7	3	4	2	5	6	5	1	6	6	2	8	-0.322199	-0.529827
sp|O75208|COQ9_HUMAN	COQ9	COQ9_HUMAN Ubiquinone biosynthesis protein COQ9, mitochondrial	10723	COQ9_HUMAN	O75208	11	4	5	8	11	11	8	14	8	13	19	16	7	10	3	9	12	5	12	11	11	6	7	14	9	11	13	10	9	9	10	9	7	8	7	9	7	8	5	8	8	10	0.312528	0.253755
sp|Q8IYU8|MICU2_HUMAN	MICU2	MICU2_HUMAN Calcium uptake protein 2, mitochondrial	10726	MICU2_HUMAN	Q8IYU8	7	7	6	7	6	5	5	10	3	4	8	6	9	2	4	3	3	6	3	6	6	4	5	3	3	2	2	3	2	3	4	6	4	7	8	2	1	3	2	5	3	2	0.316051	-0.0806094
sp|Q8WYA1|BMAL2_HUMAN	ARNTL2	BMAL2_HUMAN Aryl hydrocarbon receptor nuclear translocator-like protein 2	10727	BMAL2_HUMAN	Q8WYA1	0	0	0	0	1	0	0	0	1	0	1	0	1	2	0	0	0	0	0	0	0	0	0	1	0	0	0	0	0	0	0	0	0	0	1	0	0	0	0	0	0	0	NA	NA
sp|Q9P0M4|IL17C_HUMAN	IL17C	IL17C_HUMAN Interleukin-17C	10729	IL17C_HUMAN	Q9P0M4	0	0	0	0	0	0	0	0	0	1	0	0	0	0	0	0	0	0	0	0	0	0	0	0	0	0	0	0	0	0	0	0	0	0	0	0	1	0	0	0	0	0	NA	NA
sp|Q9P2N4|ATS9_HUMAN	ADAMTS9	ATS9_HUMAN A disintegrin and metalloproteinase with thrombospondin motifs 9	10731	ATS9_HUMAN	Q9P2N4	0	0	0	0	0	0	0	0	0	0	0	0	0	0	0	0	0	0	0	0	0	0	0	0	0	0	0	0	0	0	0	0	0	0	0	1	0	0	0	0	0	0	NA	NA
sp|Q9BQP7|MGME1_HUMAN	MGME1	MGME1_HUMAN Mitochondrial genome maintenance exonuclease 1	10735	MGME1_HUMAN	Q9BQP7	18	21	12	23	27	20	22	30	14	24	21	15	23	24	13	16	19	12	15	14	14	12	11	10	16	16	9	10	12	15	23	22	18	14	15	16	17	8	12	17	20	19	-0.393491	0.267671
sp|Q96CG8|CTHR1_HUMAN	CTHRC1	CTHR1_HUMAN Collagen triple helix repeat-containing protein 1	10737	CTHR1_HUMAN	Q96CG8	11	8	2	1	6	8	6	3	7	8	2	4	5	2	2	7	4	4	5	3	4	6	0	5	5	4	6	2	0	2	6	5	1	2	2	4	3	2	5	7	3	7	-0.682176	4.01188
sp|P28072|PSB6_HUMAN	PSMB6	PSB6_HUMAN Proteasome subunit beta type-6	10738	PSB6_HUMAN	P28072	12	19	18	18	12	11	19	17	16	15	10	6	8	11	11	12	14	10	13	13	10	12	11	10	21	18	13	16	9	7	18	18	12	16	9	9	4	7	8	6	14	19	0.103157	-0.146441
sp|Q9HAW0|BRF2_HUMAN	BRF2	BRF2_HUMAN Transcription factor IIIB 50 kDa subunit	10742	BRF2_HUMAN	Q9HAW0	0	1	1	0	2	0	0	2	0	0	0	0	0	1	1	0	0	1	1	0	1	0	0	0	0	0	0	0	0	0	0	0	0	0	0	2	1	0	0	0	0	0	NA	NA
sp|Q9H488|OFUT1_HUMAN	POFUT1	OFUT1_HUMAN GDP-fucose protein O-fucosyltransferase 1	10743	OFUT1_HUMAN	Q9H488	12	28	20	27	23	15	24	23	16	28	20	22	19	21	12	15	21	9	21	14	21	21	26	26	21	32	27	26	25	28	30	17	19	20	16	15	13	21	14	21	15	30	-0.670034	0.0581239
sp|Q9H490|PIGU_HUMAN	PIGU	PIGU_HUMAN Phosphatidylinositol glycan anchor biosynthesis class U protein	10746	PIGU_HUMAN	Q9H490	4	4	2	4	6	4	5	7	3	3	3	4	6	6	5	2	4	0	3	3	3	3	3	1	1	1	1	0	4	1	3	2	2	1	3	3	3	3	1	3	5	3	-0.151528	0.166559
sp|Q14739|LBR_HUMAN	LBR	LBR_HUMAN Lamin-B receptor	10747	LBR_HUMAN	Q14739	16	23	21	22	27	19	19	26	15	28	21	24	12	11	17	19	13	23	12	11	8	11	5	7	8	6	9	8	11	8	8	19	8	13	16	22	12	6	12	12	11	16	0.100131	-0.569748
sp|Q8WUK0|PTPM1_HUMAN	PTPMT1	PTPM1_HUMAN Phosphatidylglycerophosphatase and protein-tyrosine phosphatase 1	10748	PTPM1_HUMAN	Q8WUK0	6	4	7	3	4	7	9	5	5	6	5	7	5	1	5	1	3	3	2	5	4	5	2	6	6	6	2	4	8	2	5	3	3	5	4	5	3	2	2	5	5	3	0.403609	0.444707
sp|Q9BSU1|CP070_HUMAN	C16orf70	CP070_HUMAN UPF0183 protein C16orf70	10749	CP070_HUMAN	Q9BSU1	1	7	4	1	4	1	1	3	0	3	1	2	1	2	4	1	3	3	2	1	0	1	3	2	1	0	2	1	0	3	1	5	4	3	3	1	2	1	2	0	4	2	-0.33321	0.244162
sp|Q5VVQ6|OTU1_HUMAN	YOD1	OTU1_HUMAN Ubiquitin thioesterase OTU1	10753	OTU1_HUMAN	Q5VVQ6	1	2	4	3	0	2	0	4	1	3	3	2	4	0	2	2	1	4	4	6	7	5	1	8	2	7	5	4	1	1	8	1	4	5	6	5	3	4	3	4	2	4	-0.138012	-0.171082
sp|Q9BV20|MTNA_HUMAN	MRI1	MTNA_HUMAN Methylthioribose-1-phosphate isomerase	10755	MTNA_HUMAN	Q9BV20	9	9	16	8	16	5	14	9	8	3	9	10	2	4	6	9	7	8	12	7	8	4	6	12	11	8	6	5	6	7	9	9	9	5	8	10	8	7	7	10	6	9	1.03317	0.164654
sp|O60830|TI17B_HUMAN	TIMM17B	TI17B_HUMAN Mitochondrial import inner membrane translocase subunit Tim17-B	10757	TI17B_HUMAN	O60830	2	1	5	4	4	5	2	4	5	8	2	2	4	1	2	4	7	4	2	2	3	2	3	5	3	4	2	3	4	3	4	4	3	3	2	0	2	3	4	3	5	4	0.210438	0.0264464
sp|Q86Y13|DZIP3_HUMAN	DZIP3	DZIP3_HUMAN E3 ubiquitin-protein ligase DZIP3	10760	DZIP3_HUMAN	Q86Y13	3	1	1	0	2	0	0	0	1	0	0	0	0	0	0	0	0	0	1	1	0	1	2	4	0	0	0	0	0	0	0	0	0	1	0	1	0	0	4	2	0	0	-0.181061	0.0692454
sp|A1A5B4|ANO9_HUMAN	ANO9	ANO9_HUMAN Anoctamin-9	10768	ANO9_HUMAN	A1A5B4	0	0	1	0	0	1	0	0	0	0	0	2	0	0	0	0	0	0	0	0	0	0	1	0	1	0	0	0	0	0	0	0	0	0	0	0	0	1	0	0	0	0	NA	NA
sp|P62829|RL23_HUMAN	RPL23	RL23_HUMAN 60S ribosomal protein L23	10769	RL23_HUMAN	P62829	38	53	60	50	49	37	44	54	35	56	24	23	27	21	27	26	20	19	25	19	20	13	12	20	20	16	15	13	17	18	32	41	20	16	18	22	25	13	14	25	20	30	0.239294	0.223793
sp|Q9NV06|DCA13_HUMAN	DCAF13	DCA13_HUMAN DDB1- and CUL4-associated factor 13	10773	DCA13_HUMAN	Q9NV06	17	19	12	25	19	14	24	23	11	19	20	20	14	10	12	13	16	10	12	15	13	17	22	17	14	13	15	11	13	14	23	18	15	16	14	14	15	12	14	10	12	19	-0.242436	0.174226
sp|P10415|BCL2_HUMAN	BCL2	BCL2_HUMAN Apoptosis regulator Bcl-2	10774	BCL2_HUMAN	P10415	0	0	0	0	0	0	1	1	0	1	2	0	0	0	0	1	1	0	1	0	1	1	1	1	1	0	0	0	1	0	3	0	1	1	0	0	0	0	2	3	1	2	NA	NA
sp|Q07817|B2CL1_HUMAN	BCL2L1	B2CL1_HUMAN Bcl-2-like protein 1	10774	B2CL1_HUMAN	Q07817	2	2	3	5	2	2	1	2	3	2	2	3	5	2	2	1	1	3	1	1	1	0	1	3	2	2	1	2	1	2	3	3	2	1	0	1	3	1	2	3	1	4	-0.134888	-0.0607632
sp|Q9UHA4|LTOR3_HUMAN	LAMTOR3	LTOR3_HUMAN Ragulator complex protein LAMTOR3	10775	LTOR3_HUMAN	Q9UHA4	9	4	5	4	3	3	5	5	6	6	6	2	3	8	4	5	4	2	5	3	2	3	3	6	6	3	3	3	6	6	11	3	4	5	3	0	1	2	7	7	7	5	-0.209935	0.574934
sp|B2RUZ4|SMIM1_HUMAN	SMIM1	SMIM1_HUMAN Small integral membrane protein 1	10776	SMIM1_HUMAN	B2RUZ4	0	1	0	0	0	0	0	0	0	0	0	1	0	0	1	0	0	0	0	0	0	0	0	1	0	1	1	0	2	0	0	0	0	0	0	0	0	0	0	0	0	0	NA	NA
sp|Q15696|U2AFM_HUMAN	ZRSR2	U2AFM_HUMAN U2 small nuclear ribonucleoprotein auxiliary factor 35 kDa subunit-related protein 2	10779	U2AFM_HUMAN	Q15696	3	0	0	1	4	2	3	4	5	3	5	4	5	6	1	10	2	3	5	4	2	5	5	1	3	3	4	4	3	1	2	3	3	4	2	5	4	1	3	2	2	2	-0.249457	-0.12591
sp|Q99674-5|CGRE1_HUMAN	CGREF1	CGRE1_HUMAN Isoform 5 of Cell growth regulator with EF hand domain protein 1	10781	CGRE1_HUMAN	Q99674-5	4	4	3	3	6	0	3	4	1	5	6	3	4	6	3	3	3	5	5	4	6	5	1	5	5	2	6	4	1	2	7	2	4	5	4	10	4	3	4	2	4	6	-2.49931	2.01312
sp|O00625|PIR_HUMAN	PIR	PIR_HUMAN Pirin	10782	PIR_HUMAN	O00625	19	12	13	18	16	7	24	14	7	15	11	12	7	17	12	9	15	10	9	12	10	15	8	21	17	22	21	24	9	6	25	31	10	10	13	12	14	10	7	15	13	19	-0.692269	1.7135
sp|Q96DP5|FMT_HUMAN	MTFMT	FMT_HUMAN Methionyl-tRNA formyltransferase, mitochondrial	10784	FMT_HUMAN	Q96DP5	5	4	3	5	4	4	5	9	3	4	4	3	5	2	2	3	1	3	4	3	3	4	3	2	2	0	1	1	1	0	1	3	1	4	4	2	3	1	4	3	4	1	-0.402239	0.516072
sp|Q96LZ3|CANB2_HUMAN	PPP3R2	CANB2_HUMAN Calcineurin subunit B type 2	10788	CANB2_HUMAN	Q96LZ3	2	1	0	1	3	0	2	2	0	1	0	0	0	2	0	0	0	0	1	1	1	1	0	1	2	1	1	1	1	2	1	0	0	0	1	0	0	1	0	0	0	1	2.10696	0.60544
tr|D3YTA9|D3YTA9_HUMAN	PPP3R1	D3YTA9_HUMAN Calcineurin subunit B type 1	10788	D3YTA9_HUMAN	D3YTA9	5	5	6	12	3	3	6	6	8	9	1	5	1	5	3	6	7	0	3	5	7	10	9	5	7	7	12	3	6	3	9	10	5	5	5	1	2	5	8	2	2	14	1.29709	0.0993503
sp|Q14444|CAPR1_HUMAN	CAPRIN1	CAPR1_HUMAN Caprin-1	10789	CAPR1_HUMAN	Q14444	26	40	57	36	36	26	33	40	26	38	37	40	42	58	27	27	29	35	35	17	23	26	18	21	29	23	25	26	24	16	61	35	24	27	31	32	30	16	22	28	22	64	0.953141	-0.576405
sp|Q8IW50|F219A_HUMAN	FAM219A	F219A_HUMAN Protein FAM219A	10790	F219A_HUMAN	Q8IW50	1	0	0	0	1	0	0	1	0	0	1	1	2	1	1	0	0	0	1	0	0	4	1	3	1	0	1	1	1	0	0	1	0	1	0	0	0	0	0	3	0	1	0.0383463	0.250871
sp|Q9UJY1|HSPB8_HUMAN	HSPB8	HSPB8_HUMAN Heat shock protein beta-8	10792	HSPB8_HUMAN	Q9UJY1	6	5	10	10	3	1	7	4	4	4	5	3	5	4	5	5	4	6	3	2	1	8	2	2	5	3	4	1	0	3	6	7	2	1	4	1	5	7	5	4	5	9	-1.21218	0.029915
sp|P62826|RAN_HUMAN	RAN	RAN_HUMAN GTP-binding nuclear protein Ran	10793	RAN_HUMAN	P62826	42	59	53	63	37	25	48	51	41	39	26	21	32	36	44	37	35	33	26	32	32	23	31	21	12	20	22	23	25	14	48	48	29	29	34	20	26	17	32	40	37	59	0.0699149	0.0955646
sp|O15117-3|FYB_HUMAN	FYB	FYB_HUMAN Isoform 3 of FYN-binding protein	10794	FYB_HUMAN	O15117-3	0	0	0	1	1	0	2	0	0	0	0	6	0	1	0	0	2	0	2	7	14	5	0	10	0	5	0	19	1	0	12	2	0	3	1	0	0	0	0	6	0	6	NA	NA
sp|P48509|CD151_HUMAN	CD151	CD151_HUMAN CD151 antigen	10798	CD151_HUMAN	P48509	10	9	6	8	7	7	8	8	7	9	3	4	5	5	6	9	6	6	4	3	5	5	1	2	3	2	1	2	0	1	7	5	4	6	3	4	4	0	3	6	5	5	-0.272284	-0.199171
sp|Q7L0X0|TRIL_HUMAN	TRIL	TRIL_HUMAN TLR4 interactor with leucine rich repeats	10799	TRIL_HUMAN	Q7L0X0	0	0	0	0	0	1	0	0	0	0	0	0	0	1	0	0	0	0	0	0	1	4	0	0	0	0	0	0	1	0	0	0	0	1	0	0	0	0	0	8	0	0	NA	NA
sp|P07919|QCR6_HUMAN	UQCRH	QCR6_HUMAN Cytochrome b-c1 complex subunit 6, mitochondrial	10802	QCR6_HUMAN	P07919	3	2	2	3	3	5	4	5	4	1	3	4	6	4	4	4	4	4	5	9	5	5	4	5	6	6	5	8	5	4	7	6	6	3	4	4	3	3	3	3	6	6	-0.182162	0.144691
sp|Q8N126-2|CADM3_HUMAN	CADM3	CADM3_HUMAN Isoform 2 of Cell adhesion molecule 3	10803	CADM3_HUMAN	Q8N126-2	0	0	0	0	0	0	0	0	1	0	0	0	0	0	0	0	0	0	0	0	2	0	0	0	0	0	2	0	2	0	0	6	0	0	0	1	0	3	0	0	1	0	NA	NA
sp|Q8N5C7|DTWD1_HUMAN	DTWD1	DTWD1_HUMAN DTW domain-containing protein 1	10804	DTWD1_HUMAN	Q8N5C7	3	3	1	2	1	0	0	2	0	2	1	2	0	0	1	0	0	0	0	4	1	4	1	1	0	0	0	0	0	0	0	1	3	3	1	2	0	0	2	3	0	2	-0.480274	0.42876
sp|Q8TDM0-3|BCAS4_HUMAN	BCAS4	BCAS4_HUMAN Isoform 3 of Breast carcinoma-amplified sequence 4	10806	BCAS4_HUMAN	Q8TDM0-3	0	0	1	0	0	0	0	0	0	0	0	0	0	2	0	0	0	1	2	0	0	0	0	1	3	2	1	1	2	1	1	1	0	0	1	0	0	0	2	1	1	1	NA	NA
sp|O75629|CREG1_HUMAN	CREG1	CREG1_HUMAN Protein CREG1	10807	CREG1_HUMAN	O75629	1	0	4	1	0	1	1	2	1	2	7	5	6	2	0	3	2	4	1	4	4	2	1	3	1	4	2	3	1	3	3	0	1	3	7	3	5	0	8	2	1	2	0.134559	0.323648
sp|P55211|CASP9_HUMAN	CASP9	CASP9_HUMAN Caspase-9	10809	CASP9_HUMAN	P55211	0	3	1	2	3	1	4	2	4	0	0	1	0	4	2	1	1	1	0	4	1	2	1	1	0	0	0	0	0	1	1	2	1	2	2	0	1	2	5	2	1	1	NA	NA
sp|Q7Z2Z1|TICRR_HUMAN	TICRR	TICRR_HUMAN Treslin	10810	TICRR_HUMAN	Q7Z2Z1	0	0	1	0	2	0	0	2	2	1	0	3	1	1	0	2	1	1	2	0	0	2	1	1	0	0	1	0	0	0	0	1	0	2	1	1	0	1	3	2	2	1	NA	NA
sp|O75478|TAD2A_HUMAN	TADA2A	TAD2A_HUMAN Transcriptional adapter 2-alpha	10811	TAD2A_HUMAN	O75478	0	0	0	0	2	1	0	0	0	0	1	0	0	0	1	2	0	1	0	0	0	1	2	0	0	0	1	0	2	2	0	2	0	0	1	1	0	0	1	2	2	1	NA	NA
sp|Q15287|RNPS1_HUMAN	RNPS1	RNPS1_HUMAN RNA-binding protein with serine-rich domain 1	10814	RNPS1_HUMAN	Q15287	16	16	16	22	18	10	15	17	13	13	15	16	28	18	13	16	19	12	9	8	10	3	7	4	4	7	4	4	5	4	5	14	8	13	12	20	17	2	7	9	25	11	-0.10309	-0.38116
sp|Q96HY7|DHTK1_HUMAN	DHTKD1	DHTK1_HUMAN Probable 2-oxoglutarate dehydrogenase E1 component DHKTD1, mitochondrial	10815	DHTK1_HUMAN	Q96HY7	22	16	24	24	17	21	19	20	19	29	18	21	10	12	12	21	13	15	11	13	17	16	15	10	17	14	8	15	13	14	16	19	10	15	8	8	10	14	13	18	23	18	0.927839	-0.111908
sp|Q9Y2E8-2|SL9A8_HUMAN	SLC9A8	SL9A8_HUMAN Isoform 2 of Sodium/hydrogen exchanger 8	10816	SL9A8_HUMAN	Q9Y2E8-2	2	0	0	0	0	0	1	1	1	0	0	2	2	1	1	1	0	0	1	2	1	2	0	0	0	0	0	0	0	0	0	1	1	2	2	0	0	1	0	1	1	0	-0.387529	0.384061
sp|Q9H237|PORCN_HUMAN	PORCN	PORCN_HUMAN Protein-cysteine N-palmitoyltransferase porcupine	10817	PORCN_HUMAN	Q9H237	1	3	0	0	1	2	1	2	1	1	2	1	2	1	0	0	0	0	2	0	0	0	0	1	0	0	1	0	0	0	0	1	0	0	0	2	2	2	0	0	3	0	-0.118164	0.000568906
sp|Q9Y252|RNF6_HUMAN	RNF6	RNF6_HUMAN E3 ubiquitin-protein ligase RNF6	10819	RNF6_HUMAN	Q9Y252	0	0	1	2	0	0	0	1	0	0	2	5	0	0	2	0	1	0	0	0	1	0	0	1	1	1	2	1	2	0	0	0	2	1	0	4	2	2	0	5	1	2	NA	NA
sp|Q6GMV3|PTRD1_HUMAN	PTRHD1	PTRD1_HUMAN Putative peptidyl-tRNA hydrolase PTRHD1	10822	PTRD1_HUMAN	Q6GMV3	2	11	7	8	10	4	6	9	4	9	4	5	3	5	3	3	3	2	3	7	7	12	3	7	7	6	8	8	4	5	8	7	6	2	4	6	3	4	4	3	2	11	0.635641	0.369967
sp|Q8WUH6|CL023_HUMAN	C12orf23	CL023_HUMAN UPF0444 transmembrane protein C12orf23	10823	CL023_HUMAN	Q8WUH6	13	10	12	9	10	3	7	7	9	9	5	4	5	7	3	7	6	8	9	7	5	9	8	5	6	9	7	5	3	4	11	7	7	3	10	8	8	7	12	14	4	19	-0.214288	-0.201899
sp|Q96RS6|NUDC1_HUMAN	NUDCD1	NUDC1_HUMAN NudC domain-containing protein 1	10824	NUDC1_HUMAN	Q96RS6	28	25	29	28	18	17	21	22	22	17	16	18	15	18	14	13	13	14	20	23	17	27	23	11	11	6	8	5	10	8	22	26	15	24	23	14	12	8	22	23	13	20	-0.0183055	0.0394214
sp|Q9NYP7-2|ELOV5_HUMAN	ELOVL5	ELOV5_HUMAN Isoform 2 of Elongation of very long chain fatty acids protein 5	10825	ELOV5_HUMAN	Q9NYP7-2	7	2	4	1	2	2	2	3	1	1	1	3	7	9	5	4	5	4	1	1	1	1	1	1	1	2	3	0	0	2	3	5	2	3	3	1	0	1	3	2	6	3	0.0439165	0.619384
sp|Q9UBX7-3|KLK11_HUMAN	KLK11	KLK11_HUMAN Isoform 3 of Kallikrein-11	10826	KLK11_HUMAN	Q9UBX7-3	0	0	0	0	0	0	0	0	0	0	0	1	0	0	0	0	0	0	0	0	0	0	0	2	0	0	0	0	0	0	0	0	0	0	0	0	1	0	3	0	0	0	NA	NA
sp|Q96EX1|SIM12_HUMAN	SMIM12	SIM12_HUMAN Small integral membrane protein 12	10828	SIM12_HUMAN	Q96EX1	5	1	5	4	5	4	3	4	1	5	5	7	4	5	4	1	1	3	3	3	2	2	2	3	5	2	2	2	2	2	4	5	2	2	2	4	5	2	3	3	6	5	0.169805	-0.387044
sp|Q12766-2|HMGX3_HUMAN	HMGXB3	HMGX3_HUMAN Isoform 2 of HMG domain-containing protein 3	10829	HMGX3_HUMAN	Q12766-2	0	1	0	1	0	0	0	6	0	0	0	1	1	1	0	1	1	0	2	2	0	1	2	1	1	0	0	0	0	0	1	3	1	1	1	0	3	0	2	4	0	0	NA	NA
sp|I3L1I5|YS060_HUMAN		YS060_HUMAN Putative uncharacterized protein LOC100996504	10830	YS060_HUMAN	I3L1I5	0	0	1	0	0	0	0	0	0	0	0	0	0	0	0	0	0	0	1	0	1	1	0	0	0	0	0	0	1	0	0	0	1	0	0	0	0	0	1	0	0	1	NA	NA
sp|Q7L592|NDUF7_HUMAN	NDUFAF7	NDUF7_HUMAN NADH dehydrogenase [ubiquinone] complex I, assembly factor 7	10831	NDUF7_HUMAN	Q7L592	14	18	11	10	17	9	11	12	18	14	8	7	12	14	17	7	6	5	7	8	8	10	10	8	8	5	4	5	5	5	10	16	6	10	9	8	8	6	14	12	11	10	0.0337271	0.445728
sp|O75438|NDUB1_HUMAN	NDUFB1	NDUB1_HUMAN NADH dehydrogenase [ubiquinone] 1 beta subcomplex subunit 1	10832	NDUB1_HUMAN	O75438	3	1	1	3	3	5	3	6	3	3	4	2	0	1	2	1	3	2	5	3	4	2	3	5	3	4	3	4	4	2	7	3	5	4	3	2	3	4	2	4	4	6	0.204628	0.37041
sp|P63167|DYL1_HUMAN	DYNLL1	DYL1_HUMAN Dynein light chain 1, cytoplasmic	10833	DYL1_HUMAN	P63167	16	9	20	14	8	13	16	37	8	13	14	17	52	55	40	25	26	18	7	18	18	35	15	13	20	24	29	27	18	32	12	18	23	6	16	10	8	16	12	9	37	16	0.180987	0.117418
sp|Q96FJ2|DYL2_HUMAN	DYNLL2	DYL2_HUMAN Dynein light chain 2, cytoplasmic	10833	DYL2_HUMAN	Q96FJ2	5	7	8	2	3	4	14	9	4	9	15	20	10	6	6	20	13	22	2	1	3	3	2	1	2	1	0	0	1	1	7	7	2	5	2	6	26	0	9	2	4	6	0.24303	0.528674
sp|O75368|SH3L1_HUMAN	SH3BGRL	SH3L1_HUMAN SH3 domain-binding glutamic acid-rich-like protein	10834	SH3L1_HUMAN	O75368	10	10	11	14	8	6	16	9	9	10	6	6	7	8	9	7	9	11	13	12	18	14	9	8	10	17	14	17	10	9	20	10	13	8	13	8	8	10	9	9	9	21	-0.705977	0.273457
sp|Q8N6V9|TEX9_HUMAN	TEX9	TEX9_HUMAN Testis-expressed sequence 9 protein	10839	TEX9_HUMAN	Q8N6V9	0	1	0	1	0	1	1	1	1	0	1	0	0	0	2	0	0	0	0	0	0	0	0	0	0	0	0	0	0	0	0	0	0	0	0	0	0	0	0	0	0	0	NA	NA
sp|P14679|TYRO_HUMAN	TYR	TYRO_HUMAN Tyrosinase	10849	TYRO_HUMAN	P14679	6	4	0	2	0	0	6	4	5	2	1	0	0	2	0	1	1	1	2	0	0	2	0	8	0	0	0	0	0	0	4	15	5	0	0	1	0	0	0	2	1	1	-0.649715	1.93065
sp|P36969|GPX4_HUMAN	GPX4	GPX4_HUMAN Phospholipid hydroperoxide glutathione peroxidase, mitochondrial	10850	GPX4_HUMAN	P36969	7	12	9	14	11	15	16	15	10	11	16	13	5	11	11	6	4	8	8	9	8	5	7	9	5	4	9	3	8	13	15	15	7	12	13	12	10	6	12	14	11	17	0.693912	0.720202
sp|Q8NDZ6|T161B_HUMAN	TMEM161B	T161B_HUMAN Transmembrane protein 161B	10853	T161B_HUMAN	Q8NDZ6	2	3	0	3	1	1	2	1	1	1	2	2	1	0	0	0	1	1	0	0	0	0	1	0	0	0	0	0	0	0	0	2	1	0	0	1	1	0	0	0	0	0	0.223192	0.902219
sp|Q9NP97|DLRB1_HUMAN	DYNLRB1	DLRB1_HUMAN Dynein light chain roadblock-type 1	10855	DLRB1_HUMAN	Q9NP97	5	8	10	11	8	5	10	10	6	9	8	5	3	3	5	3	3	3	8	6	8	6	8	10	6	7	9	10	9	5	8	8	7	1	11	10	4	5	6	6	7	11	0.318643	0.384108
sp|Q06055-2|AT5G2_HUMAN	ATP5G2	AT5G2_HUMAN Isoform 2 of ATP synthase F(0) complex subunit C2, mitochondrial	10856	AT5G2_HUMAN	Q06055-2	2	2	3	3	2	2	2	3	5	4	2	3	2	2	6	1	2	1	2	2	2	1	1	2	2	1	0	1	3	1	2	3	1	0	2	5	2	1	2	2	3	1	-0.0328262	0.293114
sp|Q13503|MED21_HUMAN	MED21	MED21_HUMAN Mediator of RNA polymerase II transcription subunit 21	10858	MED21_HUMAN	Q13503	0	1	3	3	3	1	1	3	1	1	1	1	0	0	0	1	1	0	1	1	1	3	2	2	2	2	1	1	0	2	4	2	1	1	3	0	0	1	4	2	0	6	NA	NA
sp|Q96EI5-2|TCAL4_HUMAN	TCEAL4	TCAL4_HUMAN Isoform 2 of Transcription elongation factor A protein-like 4	10863	TCAL4_HUMAN	Q96EI5-2	11	12	13	10	12	9	12	11	5	6	15	24	12	13	11	21	7	8	15	9	6	11	13	9	14	11	8	11	8	4	17	16	11	3	10	20	19	8	15	14	7	23	0.278925	-0.00436459
sp|Q9H3H9|TCAL2_HUMAN	TCEAL2	TCAL2_HUMAN Transcription elongation factor A protein-like 2	10863	TCAL2_HUMAN	Q9H3H9	0	2	0	0	0	0	0	0	0	0	0	0	1	0	0	1	0	0	0	0	0	0	0	0	0	0	0	0	0	0	0	0	0	0	0	0	0	0	0	0	0	0	NA	NA
sp|Q5SZL2|CE85L_HUMAN	CEP85L	CE85L_HUMAN Centrosomal protein of 85 kDa-like	10864	CE85L_HUMAN	Q5SZL2	0	0	0	1	0	0	0	0	0	0	1	0	0	0	0	0	1	0	0	0	0	0	0	3	0	0	0	0	0	0	0	0	0	1	0	0	1	0	2	3	0	0	NA	NA
sp|P16035|TIMP2_HUMAN	TIMP2	TIMP2_HUMAN Metalloproteinase inhibitor 2	10865	TIMP2_HUMAN	P16035	6	9	4	8	8	3	11	10	8	7	4	8	8	8	4	5	7	2	3	3	5	7	3	6	2	1	3	3	6	1	8	5	3	3	6	5	8	5	6	9	3	9	-0.916544	0.847905
sp|Q92826|HXB13_HUMAN	HOXB13	HXB13_HUMAN Homeobox protein Hox-B13	10866	HXB13_HUMAN	Q92826	0	0	0	0	0	0	0	0	0	0	0	1	0	0	0	0	1	0	1	1	0	0	0	1	0	0	0	0	0	0	0	0	1	0	0	1	0	0	0	0	0	3	NA	NA
tr|E9PAV3|E9PAV3_HUMAN	NACA	E9PAV3_HUMAN Nascent polypeptide-associated complex subunit alpha	10868	E9PAV3_HUMAN	E9PAV3	20	16	28	19	19	7	19	15	8	21	12	9	10	16	14	9	7	7	19	12	14	11	9	13	10	15	17	9	13	5	16	14	12	11	23	16	14	5	17	30	13	30	0.239744	-0.0636926
sp|Q9BZK3|NACP1_HUMAN	NACAP1	NACP1_HUMAN Putative nascent polypeptide-associated complex subunit alpha-like protein	10868	NACP1_HUMAN	Q9BZK3	0	7	6	6	4	2	4	4	3	4	1	0	1	0	0	0	0	0	2	1	1	1	1	0	0	0	0	0	0	0	4	4	3	1	0	1	0	1	4	2	0	3	NA	NA
sp|Q7Z3D4|LYSM3_HUMAN	LYSMD3	LYSM3_HUMAN LysM and putative peptidoglycan-binding domain-containing protein 3	10872	LYSM3_HUMAN	Q7Z3D4	0	1	0	1	3	3	1	2	1	2	2	3	1	3	2	1	0	1	2	1	3	3	2	6	4	3	2	5	1	5	0	2	1	5	3	1	0	3	3	3	2	0	NA	NA
sp|Q5MY95|ENTP8_HUMAN	ENTPD8	ENTP8_HUMAN Ectonucleoside triphosphate diphosphohydrolase 8	10876	ENTP8_HUMAN	Q5MY95	0	0	0	0	0	0	0	0	2	0	0	0	0	0	0	0	0	0	0	0	0	1	0	1	1	0	1	0	0	0	0	0	0	0	0	0	4	0	0	0	0	0	NA	NA
sp|Q9Y5U2|TSSC4_HUMAN	TSSC4	TSSC4_HUMAN Protein TSSC4	10877	TSSC4_HUMAN	Q9Y5U2	1	5	3	6	4	7	6	11	4	3	5	4	2	4	1	3	5	2	6	5	6	8	7	5	7	9	7	8	7	5	12	4	6	7	5	5	8	7	4	3	5	12	-0.282671	-0.060444
sp|P61587|RND3_HUMAN	RND3	RND3_HUMAN Rho-related GTP-binding protein RhoE	10879	RND3_HUMAN	P61587	4	3	5	2	2	2	7	5	4	3	5	4	4	2	6	3	4	1	1	4	3	4	5	2	6	4	0	2	1	3	6	5	3	5	3	3	0	7	5	1	6	7	0.247902	-0.858374
sp|Q6Y288|B3GLT_HUMAN	B3GALTL	B3GLT_HUMAN Beta-1,3-glucosyltransferase	10885	B3GLT_HUMAN	Q6Y288	5	5	3	3	6	7	5	5	5	8	2	5	5	1	4	3	5	4	4	2	4	5	5	3	5	1	3	2	2	2	5	4	2	6	5	1	2	4	5	4	2	5	0.0536828	0.0948799
sp|P62273|RS29_HUMAN	RPS29	RS29_HUMAN 40S ribosomal protein S29	10888	RS29_HUMAN	P62273	5	3	6	5	8	2	5	7	2	7	6	7	5	6	2	3	2	8	4	5	5	4	2	4	5	4	5	5	3	3	6	6	4	4	5	7	3	2	5	8	6	6	0.191354	0.519395
sp|Q5VV42|CDKAL_HUMAN	CDKAL1	CDKAL_HUMAN Threonylcarbamoyladenosine tRNA methylthiotransferase	10900	CDKAL_HUMAN	Q5VV42	12	18	10	18	17	9	15	15	9	13	6	14	18	6	7	11	16	5	13	9	8	13	10	9	6	7	7	7	12	7	14	19	7	13	7	9	13	2	11	12	11	6	0.31281	-0.284594
sp|P37198|NUP62_HUMAN	NUP62	NUP62_HUMAN Nuclear pore glycoprotein p62	10905	NUP62_HUMAN	P37198	9	15	16	16	12	8	15	19	18	11	11	10	20	18	14	12	12	13	12	11	14	11	6	3	4	8	9	8	6	9	21	10	10	11	18	7	7	6	14	12	14	21	-0.356146	-0.108131
sp|Q9UHQ9|NB5R1_HUMAN	CYB5R1	NB5R1_HUMAN NADH-cytochrome b5 reductase 1	10907	NB5R1_HUMAN	Q9UHQ9	13	18	17	24	15	15	21	18	12	22	13	20	12	8	12	12	9	13	16	7	11	15	17	16	12	18	9	8	8	5	14	19	9	12	14	8	15	10	11	11	10	18	0.0165644	0.838529
sp|Q8N1B3-2|FA58A_HUMAN	FAM58A	FA58A_HUMAN Isoform 2 of Cyclin-related protein FAM58A	10908	FA58A_HUMAN	Q8N1B3-2	0	0	0	2	0	0	0	0	1	1	0	1	0	0	0	0	0	1	0	0	0	0	2	0	0	1	0	0	1	0	0	0	0	0	1	0	1	1	0	0	0	0	NA	NA
sp|Q15121|PEA15_HUMAN	PEA15	PEA15_HUMAN Astrocytic phosphoprotein PEA-15	10910	PEA15_HUMAN	Q15121	4	14	7	11	4	7	17	9	5	9	4	6	3	5	3	4	2	3	4	3	4	5	4	7	7	5	4	4	5	4	10	10	3	3	3	4	4	2	7	7	4	8	-0.255731	0.493055
sp|Q8NAV1|PR38A_HUMAN	PRPF38A	PR38A_HUMAN Pre-mRNA-splicing factor 38A	10911	PR38A_HUMAN	Q8NAV1	8	10	6	16	6	10	13	9	5	9	10	8	7	7	4	5	6	5	6	5	5	9	7	3	5	3	3	3	6	3	9	11	8	5	7	10	10	6	7	7	6	7	0.347564	-0.295638
sp|P51665|PSMD7_HUMAN	PSMD7	PSMD7_HUMAN 26S proteasome non-ATPase regulatory subunit 7	10914	PSMD7_HUMAN	P51665	8	22	22	20	18	11	18	19	14	14	12	7	7	13	11	10	16	11	6	6	6	6	10	8	7	5	3	4	3	3	18	19	4	7	7	9	11	3	17	18	8	16	0.0924292	-0.0846395
sp|Q9BQ15|SOSB1_HUMAN	NABP2	SOSB1_HUMAN SOSS complex subunit B1	10917	SOSB1_HUMAN	Q9BQ15	3	2	3	1	1	0	3	1	3	4	3	3	1	1	3	2	1	3	4	4	3	4	3	4	1	5	5	3	7	2	5	2	4	3	5	3	3	3	3	3	2	8	0.406133	-0.201578
sp|Q96AH0|SOSB2_HUMAN	NABP1	SOSB2_HUMAN SOSS complex subunit B2	10917	SOSB2_HUMAN	Q96AH0	0	0	1	1	0	0	1	0	0	0	0	0	1	0	0	0	0	0	0	0	1	3	4	1	0	0	0	0	0	0	0	0	0	1	0	0	0	1	1	1	0	0	NA	NA
sp|Q15831|STK11_HUMAN	STK11	STK11_HUMAN Serine/threonine-protein kinase STK11	10918	STK11_HUMAN	Q15831	0	3	0	2	3	0	0	1	2	0	2	0	0	0	1	0	0	1	0	1	0	2	0	2	1	0	0	0	0	0	1	0	2	1	2	0	2	0	2	3	0	1	NA	NA
sp|P49841-2|GSK3B_HUMAN	GSK3B	GSK3B_HUMAN Isoform 2 of Glycogen synthase kinase-3 beta	10919	GSK3B_HUMAN	P49841-2	10	13	16	17	11	8	10	16	8	11	7	8	8	4	7	7	11	7	9	5	5	6	6	8	3	3	7	6	6	3	5	12	4	6	4	7	7	2	9	11	5	13	0.373388	0.348882
sp|P49840|GSK3A_HUMAN	GSK3A	GSK3A_HUMAN Glycogen synthase kinase-3 alpha	10919	GSK3A_HUMAN	P49840	11	15	13	24	9	18	13	14	11	12	11	10	7	5	9	7	4	4	10	8	6	10	11	5	5	7	8	7	4	5	10	7	9	8	9	10	8	6	11	11	8	12	0.240315	0.0974288
sp|Q8IUS5|EPHX4_HUMAN	EPHX4	EPHX4_HUMAN Epoxide hydrolase 4	10921	EPHX4_HUMAN	Q8IUS5	2	1	1	1	2	3	1	1	1	0	0	2	0	0	1	0	0	0	2	0	0	1	0	0	0	0	0	0	1	1	0	2	0	1	0	1	1	1	1	0	0	0	0.055692	0.776064
sp|O75419-3|CDC45_HUMAN	CDC45	CDC45_HUMAN Isoform 3 of Cell division control protein 45 homolog	10923	CDC45_HUMAN	O75419-3	3	1	3	3	2	1	3	4	1	0	2	4	0	0	1	0	1	1	2	2	0	2	3	2	1	0	1	0	0	0	2	3	2	1	2	1	3	0	4	5	1	0	-0.102517	0.0107387
sp|Q13868|EXOS2_HUMAN	EXOSC2	EXOS2_HUMAN Exosome complex component RRP4	10927	EXOS2_HUMAN	Q13868	12	13	18	24	15	12	9	7	10	10	7	8	9	9	7	6	4	5	13	4	3	3	6	9	5	3	4	4	4	5	15	9	4	5	4	5	4	4	9	12	10	11	-0.46928	-0.14617
sp|Q9UKF7-2|PITC1_HUMAN	PITPNC1	PITC1_HUMAN Isoform 2 of Cytoplasmic phosphatidylinositol transfer protein 1	10928	PITC1_HUMAN	Q9UKF7-2	3	2	1	1	1	0	2	1	0	1	3	3	0	0	5	2	1	0	5	3	1	5	5	3	2	0	6	2	1	2	9	2	4	2	3	1	0	1	6	6	3	5	-1.44424e-05	0.573718
sp|Q9H5Q4|TFB2M_HUMAN	TFB2M	TFB2M_HUMAN Dimethyladenosine transferase 2, mitochondrial	10929	TFB2M_HUMAN	Q9H5Q4	13	13	20	21	13	8	11	12	11	13	11	14	10	7	12	6	7	11	8	7	5	10	9	9	6	5	4	4	4	5	12	10	9	5	10	9	10	4	13	12	6	5	-0.223152	0.429403
sp|P10275|ANDR_HUMAN	AR	ANDR_HUMAN Androgen receptor	10933	ANDR_HUMAN	P10275	0	0	0	0	0	1	0	0	0	0	0	0	0	0	2	0	6	0	0	0	0	0	0	2	0	0	1	1	0	0	0	0	3	0	0	0	0	0	0	0	0	4	NA	NA
sp|Q5T6J7-2|GNTK_HUMAN	IDNK	GNTK_HUMAN Isoform 2 of Probable gluconokinase	10934	GNTK_HUMAN	Q5T6J7-2	0	0	0	0	0	0	0	0	0	0	0	0	0	0	0	0	0	0	1	1	0	0	0	1	1	0	0	1	1	1	0	0	0	0	0	0	0	0	3	2	0	0	NA	NA
sp|P07858|CATB_HUMAN	CTSB	CATB_HUMAN Cathepsin B	10936	CATB_HUMAN	P07858	26	47	24	17	21	21	33	26	24	26	27	44	30	29	24	20	26	18	21	26	40	34	29	40	32	23	12	29	16	15	37	30	28	26	39	24	31	15	20	13	16	33	-0.576204	1.5053
sp|Q8N6Y1|PCD20_HUMAN	PCDH20	PCD20_HUMAN Protocadherin-20	10942	PCD20_HUMAN	Q8N6Y1	0	0	0	0	0	0	0	0	0	0	0	0	0	0	1	0	0	1	0	0	1	1	0	0	1	0	0	2	0	0	0	0	0	0	0	0	0	0	0	0	0	0	NA	NA
sp|P28749|RBL1_HUMAN	RBL1	RBL1_HUMAN Retinoblastoma-like protein 1	10947	RBL1_HUMAN	P28749	8	1	3	2	2	4	0	4	0	1	1	11	1	2	2	2	0	3	5	1	1	3	2	5	1	1	1	0	2	0	3	6	0	0	2	1	5	1	3	3	5	1	-0.246182	-0.827515
sp|Q9NXL2-2|ARH38_HUMAN	ARHGEF38	ARH38_HUMAN Isoform 2 of Rho guanine nucleotide exchange factor 38	10953	ARH38_HUMAN	Q9NXL2-2	0	1	1	0	0	0	0	0	0	0	0	1	0	0	1	0	0	1	0	0	0	0	0	0	0	1	0	0	0	0	1	1	0	0	0	0	1	0	0	0	0	0	NA	NA
sp|Q9GZM5|YIPF3_HUMAN	YIPF3	YIPF3_HUMAN Protein YIPF3	10954	YIPF3_HUMAN	Q9GZM5	5	10	9	7	7	4	6	10	5	12	7	12	12	6	11	3	3	6	4	3	7	4	4	2	3	2	2	0	1	6	6	8	2	5	4	6	4	4	2	4	11	7	0.213668	0.273968
sp|P50135|HNMT_HUMAN	HNMT	HNMT_HUMAN Histamine N-methyltransferase	10955	HNMT_HUMAN	P50135	5	9	4	5	4	4	2	6	3	7	7	7	5	3	1	5	3	5	2	2	4	2	3	2	4	2	2	4	1	0	6	5	4	3	3	4	9	0	5	7	2	6	1.73554	-2.31329
sp|Q14154|DELE_HUMAN	KIAA0141	DELE_HUMAN Death ligand signal enhancer	10955	DELE_HUMAN	Q14154	0	0	0	0	0	1	0	0	0	0	1	0	0	0	0	0	0	0	0	0	0	0	0	0	0	0	0	0	0	0	0	0	0	0	0	0	0	0	0	0	0	0	NA	NA
sp|Q9UNN5|FAF1_HUMAN	FAF1	FAF1_HUMAN FAS-associated factor 1	10956	FAF1_HUMAN	Q9UNN5	20	23	20	24	19	16	19	20	15	14	18	13	5	12	12	21	11	13	17	14	11	12	19	13	7	8	8	5	7	10	18	21	12	19	10	16	17	12	18	24	14	21	0.430085	-0.244014
sp|Q9NZK5|CECR1_HUMAN	CECR1	CECR1_HUMAN Adenosine deaminase CECR1	10957	CECR1_HUMAN	Q9NZK5	0	0	0	0	0	0	0	0	0	0	0	0	0	0	0	0	0	0	4	4	6	0	0	0	0	0	0	0	0	0	3	0	0	6	1	0	0	0	0	0	0	0	NA	NA
sp|Q6IN84|MRM1_HUMAN	MRM1	MRM1_HUMAN rRNA methyltransferase 1, mitochondrial	10960	MRM1_HUMAN	Q6IN84	4	4	4	5	4	7	2	9	3	7	6	6	7	5	5	6	3	3	8	9	8	10	8	9	8	10	9	13	7	6	5	4	7	6	5	5	5	4	5	4	4	10	-0.339584	0.402223
sp|Q96AH8|RAB7B_HUMAN	RAB7B	RAB7B_HUMAN Ras-related protein Rab-7b	10961	RAB7B_HUMAN	Q96AH8	0	0	0	0	0	0	1	0	0	0	0	2	0	0	0	0	0	0	1	0	0	1	0	0	0	0	0	0	0	0	0	1	0	0	0	0	0	0	0	0	1	0	NA	NA
sp|O94952|FBX21_HUMAN	FBXO21	FBX21_HUMAN F-box only protein 21	10962	FBX21_HUMAN	O94952	2	0	0	1	0	0	1	1	0	2	3	1	0	1	2	0	2	1	0	1	1	3	3	2	2	1	1	0	0	0	1	1	0	3	0	0	1	1	6	4	1	2	0.00750325	0.119323
sp|P47755|CAZA2_HUMAN	CAPZA2	CAZA2_HUMAN F-actin-capping protein subunit alpha-2	10963	CAZA2_HUMAN	P47755	19	25	23	27	10	13	19	19	20	26	10	10	14	17	16	9	10	7	11	8	8	8	5	13	10	14	15	13	13	12	11	22	6	9	9	6	8	12	11	12	8	14	-0.468612	0.289098
sp|P52907|CAZA1_HUMAN	CAPZA1	CAZA1_HUMAN F-actin-capping protein subunit alpha-1	10963	CAZA1_HUMAN	P52907	33	38	34	33	24	18	38	26	24	42	21	17	31	25	40	16	16	25	8	19	18	22	12	35	17	13	18	17	23	23	37	33	28	17	31	19	17	24	33	41	41	49	0.151483	-0.287731
sp|O75844|FACE1_HUMAN	ZMPSTE24	FACE1_HUMAN CAAX prenyl protease 1 homolog	10964	FACE1_HUMAN	O75844	35	27	21	23	28	17	29	29	39	44	22	23	19	19	10	20	24	13	12	16	13	13	17	12	9	11	9	8	9	7	15	26	14	22	18	11	19	9	12	15	15	15	1.06133	-0.026526
sp|P68431|H31_HUMAN	HIST1H3A	H31_HUMAN Histone H3.1	10966	H31_HUMAN	P68431	54	55	61	80	71	73	85	89	75	80	71	81	97	52	70	79	81	54	39	22	26	28	19	27	28	15	14	12	21	15	43	118	25	19	30	54	70	12	51	57	65	41	0.113192	-0.235713
sp|P84243|H33_HUMAN	H3F3A	H33_HUMAN Histone H3.3	10966	H33_HUMAN	P84243	2	2	2	2	3	1	2	3	2	1	2	4	2	1	2	2	3	2	1	3	1	4	0	1	1	1	2	2	1	1	4	2	1	0	1	2	1	1	0	3	2	2	0.666263	0.0643717
sp|Q71DI3|H32_HUMAN	HIST2H3A	H32_HUMAN Histone H3.2	10966	H32_HUMAN	Q71DI3	0	1	0	0	0	0	0	1	0	0	0	1	0	0	0	0	0	0	1	2	1	2	0	0	0	0	1	0	0	0	1	0	1	0	2	0	0	0	3	4	0	0	NA	NA
sp|Q9Y227|ENTP4_HUMAN	ENTPD4	ENTP4_HUMAN Ectonucleoside triphosphate diphosphohydrolase 4	10967	ENTP4_HUMAN	Q9Y227	1	2	1	1	1	0	1	3	1	0	2	0	1	1	0	3	1	0	0	0	2	1	1	5	2	0	0	0	0	0	1	1	1	2	0	1	1	0	1	3	0	0	0.0249302	-0.217055
sp|Q9NQZ7|ENTP7_HUMAN	ENTPD7	ENTP7_HUMAN Ectonucleoside triphosphate diphosphohydrolase 7	10967	ENTP7_HUMAN	Q9NQZ7	0	0	0	1	0	0	0	0	0	0	0	0	0	0	0	0	0	0	0	0	0	0	0	0	0	0	0	0	0	0	0	0	0	0	0	0	0	0	0	0	0	0	NA	NA
sp|Q14694-2|UBP10_HUMAN	USP10	UBP10_HUMAN Isoform 2 of Ubiquitin carboxyl-terminal hydrolase 10	10975	UBP10_HUMAN	Q14694-2	36	36	37	44	34	26	32	39	35	25	27	20	28	23	29	22	20	25	25	28	20	26	23	25	22	20	17	16	21	16	42	46	26	24	23	16	17	15	27	26	34	45	0.31314	-0.260342
sp|P62854|RS26_HUMAN	RPS26	RS26_HUMAN 40S ribosomal protein S26	10978	RS26_HUMAN	P62854	16	11	18	22	17	12	19	7	17	13	7	7	9	7	12	12	16	12	6	9	6	10	3	8	5	5	6	3	5	5	12	13	6	8	9	6	10	7	7	6	9	11	0.0416226	0.786052
sp|Q9H867|MT21D_HUMAN	VCPKMT	MT21D_HUMAN Protein-lysine methyltransferase METTL21D	10980	MT21D_HUMAN	Q9H867	0	0	0	0	0	0	1	1	0	0	0	0	0	0	0	0	0	1	0	1	0	0	0	1	2	0	1	0	0	0	0	0	2	0	0	0	0	1	1	0	0	0	NA	NA
sp|P55107|BMP3B_HUMAN	GDF10	BMP3B_HUMAN Bone morphogenetic protein 3B	10985	BMP3B_HUMAN	P55107	0	0	0	0	0	0	0	0	0	0	0	0	0	0	0	0	0	0	0	0	0	0	0	0	0	0	0	0	0	0	0	0	0	0	0	0	0	0	0	1	0	0	NA	NA
sp|Q6NUQ1|RINT1_HUMAN	RINT1	RINT1_HUMAN RAD50-interacting protein 1	10991	RINT1_HUMAN	Q6NUQ1	10	11	9	16	7	7	7	8	9	11	8	6	5	4	8	4	7	6	8	7	6	9	10	9	8	7	4	3	8	5	4	11	9	9	4	5	4	4	7	11	2	3	-0.185765	0.0477549
sp|P53805|RCAN1_HUMAN	RCAN1	RCAN1_HUMAN Calcipressin-1	10994	RCAN1_HUMAN	P53805	1	0	1	1	1	0	1	0	0	0	1	0	0	1	2	1	1	0	2	2	3	0	0	2	1	1	2	1	0	2	0	1	2	0	1	0	1	2	1	1	2	2	1.06001	0.000820521
sp|Q9UKA8|RCAN3_HUMAN	RCAN3	RCAN3_HUMAN Calcipressin-3	10994	RCAN3_HUMAN	Q9UKA8	0	0	0	1	0	0	0	0	1	0	0	0	0	0	0	1	0	0	0	0	0	1	0	0	0	0	0	0	0	0	0	1	0	0	0	0	1	0	0	0	0	0	NA	NA
sp|P16083|NQO2_HUMAN	NQO2	NQO2_HUMAN Ribosyldihydronicotinamide dehydrogenase [quinone]	10995	NQO2_HUMAN	P16083	9	7	10	10	13	9	9	5	7	5	9	5	5	14	9	7	9	5	6	6	3	1	2	7	4	10	5	4	10	3	7	12	5	3	6	5	7	7	6	14	6	10	0.828887	0.326938
sp|Q13405|RM49_HUMAN	MRPL49	RM49_HUMAN 39S ribosomal protein L49, mitochondrial	10997	RM49_HUMAN	Q13405	6	8	4	7	6	6	11	10	8	2	7	9	7	8	3	6	11	6	5	7	11	8	9	5	5	6	4	5	5	3	16	10	6	6	11	7	7	4	5	7	6	11	-0.11254	0.00609086
sp|Q9H2H8|PPIL3_HUMAN	PPIL3	PPIL3_HUMAN Peptidyl-prolyl cis-trans isomerase-like 3	10998	PPIL3_HUMAN	Q9H2H8	10	10	13	14	10	4	13	9	8	7	10	10	8	10	12	7	7	8	7	6	6	7	4	17	13	15	12	9	7	6	19	10	3	6	3	13	9	7	5	7	11	16	-0.654896	0.405693
sp|Q9UHE8|STEA1_HUMAN	STEAP1	STEA1_HUMAN Metalloreductase STEAP1	10999	STEA1_HUMAN	Q9UHE8	1	0	1	1	3	1	6	5	4	0	3	3	2	0	1	0	4	4	2	1	2	0	2	1	2	0	0	1	0	0	0	2	4	4	0	2	3	2	3	2	2	0	-1.18646	-0.244421
sp|Q14296|FASTK_HUMAN	FASTK	FASTK_HUMAN Fas-activated serine/threonine kinase	11001	FASTK_HUMAN	Q14296	2	0	1	0	0	0	0	0	0	1	0	2	1	0	0	0	1	0	0	0	1	0	0	0	0	0	0	0	0	0	0	0	0	0	1	2	3	0	3	1	0	0	-0.0326473	0.0973261
sp|P33241|LSP1_HUMAN	LSP1	LSP1_HUMAN Lymphocyte-specific protein 1	11002	LSP1_HUMAN	P33241	2	4	2	3	4	2	3	2	1	3	9	6	9	9	3	5	3	5	14	4	13	10	18	11	26	13	10	21	20	8	7	3	3	18	6	3	5	18	23	15	3	10	-0.463537	-0.962172
sp|Q68CZ6|HAUS3_HUMAN	HAUS3	HAUS3_HUMAN HAUS augmin-like complex subunit 3	11003	HAUS3_HUMAN	Q68CZ6	10	3	8	8	12	3	8	4	3	0	5	4	3	2	6	8	5	4	6	8	3	5	5	4	4	3	1	0	5	0	5	5	9	8	7	5	1	4	13	12	4	3	-0.323995	-0.100828
sp|Q14442|PIGH_HUMAN	PIGH	PIGH_HUMAN Phosphatidylinositol N-acetylglucosaminyltransferase subunit H	11004	PIGH_HUMAN	Q14442	2	0	2	2	1	2	1	1	0	0	2	2	2	0	1	2	1	2	0	1	2	3	1	1	0	1	2	0	1	0	1	2	0	0	2	2	1	1	5	3	2	0	-0.249899	0.201488
sp|Q5VWP2|FA46C_HUMAN	FAM46C	FA46C_HUMAN Protein FAM46C	11006	FA46C_HUMAN	Q5VWP2	0	1	0	0	0	1	0	1	0	0	1	0	0	1	0	1	0	0	0	0	0	0	0	1	1	0	0	0	0	0	0	0	0	0	0	0	1	0	2	0	0	0	NA	NA
sp|Q6RFH5|WDR74_HUMAN	WDR74	WDR74_HUMAN WD repeat-containing protein 74	11013	WDR74_HUMAN	Q6RFH5	18	13	15	17	16	7	22	20	13	20	20	16	13	15	15	6	10	13	20	16	23	23	20	18	18	14	15	17	9	15	19	10	14	18	22	16	13	12	8	15	14	27	0.081209	-0.428081
sp|Q9BV57|MTND_HUMAN	ADI1	MTND_HUMAN 1,2-dihydroxy-3-keto-5-methylthiopentene dioxygenase	11014	MTND_HUMAN	Q9BV57	12	12	11	15	7	10	10	16	5	7	11	11	11	11	6	11	8	5	8	9	7	9	7	7	10	4	8	4	6	4	18	10	9	4	10	9	5	2	9	13	6	20	0.897859	-0.022619
sp|P07099|HYEP_HUMAN	EPHX1	HYEP_HUMAN Epoxide hydrolase 1	11016	HYEP_HUMAN	P07099	40	34	43	33	31	36	26	43	33	55	37	38	29	32	26	33	34	32	16	13	15	13	16	15	13	13	12	11	10	18	16	31	12	23	17	23	38	14	17	16	56	20	0.532119	-0.709818
sp|P68402|PA1B2_HUMAN	PAFAH1B2	PA1B2_HUMAN Platelet-activating factor acetylhydrolase IB subunit beta	11018	PA1B2_HUMAN	P68402	1	3	7	6	5	3	4	5	6	7	5	4	0	0	3	3	4	3	7	11	10	8	6	8	5	6	4	6	5	6	11	5	5	7	6	3	3	3	9	9	3	12	0.39424	0.0223314
sp|Q8N8N7|PTGR2_HUMAN	PTGR2	PTGR2_HUMAN Prostaglandin reductase 2	11019	PTGR2_HUMAN	Q8N8N7	9	6	12	10	8	6	8	13	7	11	9	8	7	9	6	7	5	7	11	12	10	6	4	10	9	13	5	12	9	4	9	9	9	8	8	8	11	3	9	9	5	15	0.958865	-0.00800354
sp|Q9BW66-3|CINP_HUMAN	CINP	CINP_HUMAN Isoform 3 of Cyclin-dependent kinase 2-interacting protein	11022	CINP_HUMAN	Q9BW66-3	3	3	0	6	2	0	3	2	0	3	3	2	4	5	2	2	2	5	4	4	2	6	4	6	5	4	5	5	3	5	7	4	3	2	4	4	2	4	2	3	7	8	-0.0532731	0.0992855
sp|Q9Y3I0|RTCB_HUMAN	RTCB	RTCB_HUMAN tRNA-splicing ligase RtcB homolog	11023	RTCB_HUMAN	Q9Y3I0	43	58	51	55	42	33	54	52	42	60	52	58	62	70	43	38	42	47	37	25	34	37	25	33	37	40	30	37	31	26	57	39	45	26	46	57	45	24	39	29	43	68	0.212495	-0.448786
sp|Q53GQ0|DHB12_HUMAN	HSD17B12	DHB12_HUMAN Estradiol 17-beta-dehydrogenase 12	11024	DHB12_HUMAN	Q53GQ0	21	30	39	24	29	20	26	32	22	22	22	13	16	23	22	16	14	11	22	14	15	11	8	8	11	7	6	7	10	6	21	23	13	20	10	10	10	7	12	20	21	20	0.785716	0.434721
sp|Q15007|FL2D_HUMAN	WTAP	FL2D_HUMAN Pre-mRNA-splicing regulator WTAP	11025	FL2D_HUMAN	Q15007	15	21	18	21	27	13	17	24	14	20	24	23	16	24	19	12	18	15	18	13	12	16	13	19	21	24	20	19	11	11	36	19	17	11	17	17	22	10	16	22	17	33	-0.213696	-0.625426
sp|Q53HC0|CCD92_HUMAN	CCDC92	CCD92_HUMAN Coiled-coil domain-containing protein 92	11026	CCD92_HUMAN	Q53HC0	0	0	0	0	1	0	0	1	0	0	1	1	3	1	0	0	0	0	1	1	1	1	1	3	3	1	3	0	0	2	0	0	1	1	1	0	1	0	4	1	2	2	NA	NA
sp|P00749|UROK_HUMAN	PLAU	UROK_HUMAN Urokinase-type plasminogen activator	11028	UROK_HUMAN	P00749	6	6	3	5	4	7	4	9	8	2	8	14	10	2	8	1	4	5	4	5	5	2	6	6	5	4	1	3	6	5	11	3	3	13	3	17	15	4	9	13	4	9	-0.491745	-0.804483
sp|Q9HC62|SENP2_HUMAN	SENP2	SENP2_HUMAN Sentrin-specific protease 2	11029	SENP2_HUMAN	Q9HC62	2	3	0	7	3	2	3	3	4	3	5	5	4	1	1	2	1	1	2	2	1	5	2	2	4	2	0	0	3	0	0	2	1	4	2	4	7	0	3	2	2	0	-0.727201	0.30143
sp|Q96BT7-4|ALKB8_HUMAN	ALKBH8	ALKB8_HUMAN Isoform 4 of Alkylated DNA repair protein alkB homolog 8	11030	ALKB8_HUMAN	Q96BT7-4	1	1	4	0	1	2	2	2	0	0	0	1	1	1	0	0	0	1	1	1	1	2	3	2	2	0	0	0	0	0	0	1	0	2	1	3	0	0	3	6	3	0	-0.166502	0.289871
sp|Q9BYV8|CEP41_HUMAN	CEP41	CEP41_HUMAN Centrosomal protein of 41 kDa	11031	CEP41_HUMAN	Q9BYV8	12	14	8	10	4	1	6	10	1	4	5	8	1	2	2	2	3	2	12	8	9	6	6	8	8	6	7	7	3	7	6	8	10	10	9	7	7	5	10	7	3	9	-0.119599	0.595889
sp|Q9Y3B2|EXOS1_HUMAN	EXOSC1	EXOS1_HUMAN Exosome complex component CSL4	11034	EXOS1_HUMAN	Q9Y3B2	8	13	14	13	8	9	12	17	9	12	12	9	7	7	7	6	11	6	8	2	3	4	6	7	6	5	5	4	5	5	13	8	2	4	5	9	9	5	11	11	11	12	-0.342419	-0.300343
sp|P42224|STAT1_HUMAN	STAT1	STAT1_HUMAN Signal transducer and activator of transcription 1-alpha/beta	11035	STAT1_HUMAN	P42224	53	58	62	40	44	46	58	42	38	40	41	38	29	28	34	26	19	46	38	31	27	26	25	47	25	25	20	16	37	19	37	47	29	47	42	39	33	21	33	34	28	31	0.151728	-0.383022
sp|P80217-2|IN35_HUMAN	IFI35	IN35_HUMAN Isoform 2 of Interferon-induced 35 kDa protein	11036	IN35_HUMAN	P80217-2	14	14	17	16	11	15	14	15	12	13	12	11	9	11	8	9	3	14	8	9	8	6	7	10	5	6	5	5	10	8	20	11	8	5	9	11	15	7	12	11	10	19	0.400926	-0.132514
sp|Q99714|HCD2_HUMAN	HSD17B10	HCD2_HUMAN 3-hydroxyacyl-CoA dehydrogenase type-2	11049	HCD2_HUMAN	Q99714	33	55	57	49	48	42	67	56	43	65	39	24	28	32	35	28	20	39	46	44	47	48	38	39	35	52	49	53	39	20	52	52	48	42	54	29	29	15	37	26	46	70	0.101394	0.161873
sp|Q4G0F5|VP26B_HUMAN	VPS26B	VP26B_HUMAN Vacuolar protein sorting-associated protein 26B	11053	VP26B_HUMAN	Q4G0F5	10	10	11	12	12	10	10	15	5	7	11	7	5	5	8	12	6	4	4	9	8	11	9	8	8	6	6	7	4	4	12	7	6	5	7	6	8	2	10	14	9	12	0.553627	-0.039082
sp|O75436|VP26A_HUMAN	VPS26A	VP26A_HUMAN Vacuolar protein sorting-associated protein 26A	11053	VP26A_HUMAN	O75436	25	22	23	26	20	21	29	32	12	16	19	16	9	16	16	13	12	15	12	14	13	10	13	10	7	3	6	5	5	4	14	26	9	14	10	11	13	10	27	16	13	20	0.364222	-0.221314
sp|Q8NBI5|S43A3_HUMAN	SLC43A3	S43A3_HUMAN Solute carrier family 43 member 3	11060	S43A3_HUMAN	Q8NBI5	1	5	4	2	2	3	1	5	1	1	3	3	1	1	2	1	3	4	5	4	2	3	1	0	0	0	0	0	0	0	2	1	2	1	2	3	2	0	1	4	1	1	0.388332	0.727832
sp|Q8N6W0|CELF5_HUMAN	CELF5	CELF5_HUMAN CUGBP Elav-like family member 5	11065	CELF5_HUMAN	Q8N6W0	0	0	0	0	0	0	0	0	1	0	0	0	0	0	0	0	0	0	0	0	0	0	0	0	0	0	0	0	0	0	0	0	0	0	0	0	0	0	0	0	0	0	NA	NA
sp|Q9BZC1|CELF4_HUMAN	CELF4	CELF4_HUMAN CUGBP Elav-like family member 4	11065	CELF4_HUMAN	Q9BZC1	0	0	0	0	0	0	0	0	0	1	0	0	0	0	0	5	1	0	0	0	0	0	0	0	0	0	1	0	2	0	0	0	0	0	0	0	0	0	1	0	0	0	NA	NA
sp|Q5SZQ8|CELF3_HUMAN	CELF3	CELF3_HUMAN CUGBP Elav-like family member 3	11065	CELF3_HUMAN	Q5SZQ8	0	0	0	0	1	0	0	0	0	0	0	0	0	0	0	0	0	0	0	0	0	0	0	0	0	0	0	0	1	0	0	0	0	0	0	0	0	0	0	1	0	0	NA	NA
sp|O43427|FIBP_HUMAN	FIBP	FIBP_HUMAN Acidic fibroblast growth factor intracellular-binding protein	11067	FIBP_HUMAN	O43427	5	6	6	8	10	5	6	8	8	14	7	4	5	5	5	6	10	6	6	8	9	9	5	4	4	2	1	0	5	2	9	9	6	4	7	4	2	4	8	5	4	7	0.0794519	0.374507
sp|Q8WU79|SMAP2_HUMAN	SMAP2	SMAP2_HUMAN Stromal membrane-associated protein 2	11076	SMAP2_HUMAN	Q8WU79	12	5	5	12	12	9	6	11	4	6	9	5	2	4	8	7	2	3	12	11	10	18	13	14	9	12	17	7	6	5	12	10	9	9	13	8	6	9	10	5	9	17	0.563446	0.858484
sp|P60903|S10AA_HUMAN	S100A10	S10AA_HUMAN Protein S100-A10	11083	S10AA_HUMAN	P60903	13	17	12	17	16	15	18	30	21	24	19	15	27	23	10	8	10	20	8	7	9	11	14	11	10	9	6	11	11	6	25	14	16	11	9	15	12	8	12	12	19	26	0.117017	-0.890616
sp|Q9NYK6|EURL_HUMAN	EURL	EURL_HUMAN Protein EURL homolog	11085	EURL_HUMAN	Q9NYK6	2	0	0	0	1	0	0	0	0	0	0	0	0	1	0	1	0	0	1	1	0	3	0	1	2	1	1	0	1	0	2	0	2	0	2	1	0	0	1	2	0	0	0.387584	0.336518
sp|Q9BQD3|KXDL1_HUMAN	KXD1	KXDL1_HUMAN KxDL motif-containing protein 1	11087	KXDL1_HUMAN	Q9BQD3	3	1	0	2	2	3	3	3	0	0	5	10	3	6	5	5	4	2	5	3	6	2	3	2	6	5	1	5	4	1	5	1	3	3	3	2	3	1	5	6	4	7	-0.155715	0.102127
sp|Q9BV86|NTM1A_HUMAN	NTMT1	NTM1A_HUMAN N-terminal Xaa-Pro-Lys N-methyltransferase 1	11090	NTM1A_HUMAN	Q9BV86	9	10	6	12	7	2	7	11	6	8	7	5	6	5	10	5	6	10	8	8	8	7	8	11	7	7	7	6	15	6	14	11	7	10	9	9	4	8	6	7	8	14	-0.276394	-0.0459577
sp|Q9H3K6|BOLA2_HUMAN	BOLA2	BOLA2_HUMAN BolA-like protein 2	11093	BOLA2_HUMAN	Q9H3K6	9	20	9	15	10	7	9	10	4	14	5	8	5	4	6	5	6	5	10	6	5	4	6	14	8	6	6	5	6	5	11	7	5	9	9	7	4	5	9	5	6	8	-0.0393856	0.21839
sp|Q96Q15|SMG1_HUMAN	SMG1	SMG1_HUMAN Serine/threonine-protein kinase SMG1	11093	SMG1_HUMAN	Q96Q15	21	15	10	30	16	12	30	24	4	14	26	22	13	5	20	20	13	22	31	14	12	18	14	15	13	4	5	3	5	0	5	23	6	21	14	22	26	4	29	34	6	8	-0.221231	-0.079738
sp|Q9H0X4|ITFG3_HUMAN	ITFG3	ITFG3_HUMAN Protein ITFG3	11094	ITFG3_HUMAN	Q9H0X4	3	3	3	6	6	5	7	14	5	5	6	7	7	7	6	4	2	6	3	4	6	3	6	8	7	7	5	2	4	5	10	6	5	5	6	5	3	4	5	3	6	9	-0.552976	0.187356
sp|Q01851|PO4F1_HUMAN	POU4F1	PO4F1_HUMAN POU domain, class 4, transcription factor 1	11095	PO4F1_HUMAN	Q01851	0	0	0	1	0	0	0	0	0	0	0	0	0	0	0	0	0	0	1	0	0	1	0	1	0	0	0	0	0	0	0	1	0	0	0	0	0	1	0	1	0	0	NA	NA
sp|Q15124|PGM5_HUMAN	PGM5	PGM5_HUMAN Phosphoglucomutase-like protein 5	11096	PGM5_HUMAN	Q15124	3	1	1	0	2	3	0	13	0	2	2	1	2	2	4	0	0	0	11	0	0	0	1	1	1	0	0	0	1	0	3	4	0	2	1	7	2	0	0	5	0	1	-0.464936	-0.654963
sp|Q15526|SURF1_HUMAN	SURF1	SURF1_HUMAN Surfeit locus protein 1	11097	SURF1_HUMAN	Q15526	5	4	6	8	5	6	9	8	9	13	5	5	3	4	4	3	4	0	7	4	3	6	7	5	5	5	7	6	5	6	3	5	5	4	7	4	8	5	4	6	6	7	-0.63215	0.680346
sp|Q9P0B6|CC167_HUMAN	CCDC167	CC167_HUMAN Coiled-coil domain-containing protein 167	11100	CC167_HUMAN	Q9P0B6	2	0	1	1	3	1	5	2	1	2	1	3	3	1	2	2	2	0	1	1	3	1	2	1	1	1	0	1	2	2	1	0	0	3	2	1	2	1	1	1	3	1	0.329704	-0.13057
sp|Q92597|NDRG1_HUMAN	NDRG1	NDRG1_HUMAN Protein NDRG1	11111	NDRG1_HUMAN	Q92597	45	34	20	16	14	16	21	24	22	15	17	24	18	11	21	18	48	17	33	22	27	21	22	21	17	26	30	28	25	16	18	40	28	19	49	13	25	20	11	33	38	31	-1.19221	-1.22416
sp|Q9H9Q4|NHEJ1_HUMAN	NHEJ1	NHEJ1_HUMAN Non-homologous end-joining factor 1	11113	NHEJ1_HUMAN	Q9H9Q4	3	3	2	2	3	3	4	3	2	3	3	1	2	1	3	6	5	2	3	3	2	5	1	1	2	1	2	1	3	2	3	3	1	2	2	1	1	1	6	3	3	6	-0.206734	-0.0903269
sp|Q15011|HERP1_HUMAN	HERPUD1	HERP1_HUMAN Homocysteine-responsive endoplasmic reticulum-resident ubiquitin-like domain member 1 protein	11115	HERP1_HUMAN	Q15011	3	3	1	4	2	3	2	1	0	0	3	1	1	0	0	2	1	2	3	0	2	1	2	2	3	2	1	3	3	1	4	1	1	2	3	1	3	2	3	2	0	2	-0.453664	-0.549614
sp|Q8N2Z9|CENPS_HUMAN	APITD1	CENPS_HUMAN Centromere protein S	11117	CENPS_HUMAN	Q8N2Z9	6	4	2	2	5	2	1	3	1	2	6	3	1	9	4	0	3	2	3	1	0	2	1	1	1	1	1	1	1	1	6	4	2	0	1	3	3	0	5	6	2	5	-0.208572	-0.36409
sp|Q6UX53|MET7B_HUMAN	METTL7B	MET7B_HUMAN Methyltransferase-like protein 7B	11118	MET7B_HUMAN	Q6UX53	10	5	6	8	7	7	2	10	4	6	5	13	5	4	7	4	2	6	5	5	8	5	6	6	5	4	4	5	4	3	9	5	5	8	6	8	14	4	5	4	2	12	-1.26908	1.18024
sp|Q9BZX2|UCK2_HUMAN	UCK2	UCK2_HUMAN Uridine-cytidine kinase 2	11121	UCK2_HUMAN	Q9BZX2	10	8	11	5	8	7	7	6	4	4	3	3	2	5	6	3	5	3	6	4	1	4	1	4	3	3	4	4	2	0	6	6	2	7	2	3	2	0	7	5	3	7	-0.13753	-0.0189047
sp|Q9HA47|UCK1_HUMAN	UCK1	UCK1_HUMAN Uridine-cytidine kinase 1	11121	UCK1_HUMAN	Q9HA47	3	4	6	4	6	1	2	2	1	2	4	1	2	2	2	4	3	1	4	8	1	3	2	4	4	1	2	1	1	1	5	2	5	3	5	2	4	2	3	4	1	5	0.123065	-0.207819
sp|Q4AE62|GTDC1_HUMAN	GTDC1	GTDC1_HUMAN Glycosyltransferase-like domain-containing protein 1	11124	GTDC1_HUMAN	Q4AE62	0	0	1	0	0	0	0	0	0	0	0	0	0	0	0	1	0	0	0	0	0	1	1	0	0	0	0	0	0	0	0	0	0	2	0	0	0	0	0	0	0	0	NA	NA
sp|P32780|TF2H1_HUMAN	GTF2H1	TF2H1_HUMAN General transcription factor IIH subunit 1	11128	TF2H1_HUMAN	P32780	4	14	12	10	14	6	12	10	10	11	8	7	6	6	8	6	6	9	8	9	9	11	11	14	14	10	12	15	7	10	17	11	9	11	9	8	10	5	8	12	9	14	-0.0929971	0.0756803
sp|Q9BV38|WDR18_HUMAN	WDR18	WDR18_HUMAN WD repeat-containing protein 18	11129	WDR18_HUMAN	Q9BV38	15	19	14	15	17	13	13	14	13	18	12	15	9	8	9	12	10	8	8	9	9	8	9	5	3	3	8	5	6	4	12	9	5	8	7	6	9	4	10	9	13	13	-0.268301	0.308456
sp|Q9NP77|SSU72_HUMAN	SSU72	SSU72_HUMAN RNA polymerase II subunit A C-terminal domain phosphatase SSU72	11130	SSU72_HUMAN	Q9NP77	9	6	5	11	4	5	7	7	3	5	5	7	7	5	6	7	8	6	8	9	6	6	5	8	10	9	6	8	3	3	11	5	5	5	6	8	8	4	5	7	4	11	0.139696	-0.153569
sp|Q15170-2|TCAL1_HUMAN	TCEAL1	TCAL1_HUMAN Isoform 2 of Transcription elongation factor A protein-like 1	11133	TCAL1_HUMAN	Q15170-2	4	5	3	6	2	0	2	2	1	4	6	7	3	4	5	3	3	2	2	3	1	0	3	5	3	3	1	2	2	4	4	4	3	3	3	2	2	5	4	4	4	5	0.557724	-0.480906
sp|Q7RTS9|DYM_HUMAN	DYM	DYM_HUMAN Dymeclin	11134	DYM_HUMAN	Q7RTS9	3	0	1	1	3	3	4	5	0	2	8	4	2	2	1	5	2	2	2	5	5	5	4	3	2	0	1	0	0	0	1	3	3	3	3	4	4	0	4	4	1	1	0.139451	-0.0274967
sp|P38571|LICH_HUMAN	LIPA	LICH_HUMAN Lysosomal acid lipase/cholesteryl ester hydrolase	11137	LICH_HUMAN	P38571	10	4	9	3	5	3	7	6	10	5	4	6	2	4	3	6	4	2	5	4	4	1	2	1	0	2	5	2	4	3	5	3	2	3	2	3	2	3	2	2	2	4	-0.23967	2.3608
sp|O95059|RPP14_HUMAN	RPP14	RPP14_HUMAN Ribonuclease P protein subunit p14	11138	RPP14_HUMAN	O95059	1	3	1	2	2	2	1	3	2	4	0	0	2	1	0	1	1	0	3	4	3	1	1	2	1	2	2	1	2	2	2	1	3	3	3	0	0	1	2	1	1	1	0.417194	-0.063818
sp|Q9UIV8|SPB13_HUMAN	SERPINB13	SPB13_HUMAN Serpin B13	11142	SPB13_HUMAN	Q9UIV8	0	0	0	0	1	0	2	5	1	8	4	0	0	1	0	0	1	2	1	0	2	1	0	2	0	0	0	0	0	0	0	0	0	3	0	2	0	0	1	1	0	0	NA	NA
sp|O75553|DAB1_HUMAN	DAB1	DAB1_HUMAN Disabled homolog 1	11144	DAB1_HUMAN	O75553	1	0	0	0	0	1	0	0	0	0	0	1	0	0	1	2	0	0	1	0	0	1	0	0	0	0	1	0	0	0	0	0	0	0	1	0	0	0	1	2	1	0	0.352407	-0.140574
sp|Q5VWJ9|SNX30_HUMAN	SNX30	SNX30_HUMAN Sorting nexin-30	11145	SNX30_HUMAN	Q5VWJ9	10	2	4	5	10	6	6	8	5	6	6	8	8	4	3	8	6	8	2	6	5	8	5	7	2	5	3	7	5	4	9	7	7	5	6	3	6	3	8	10	2	9	-0.239806	0.54818
sp|Q9BRT2|UQCC2_HUMAN	UQCC2	UQCC2_HUMAN Ubiquinol-cytochrome-c reductase complex assembly factor 2	11147	UQCC2_HUMAN	Q9BRT2	4	8	8	8	8	4	7	5	4	6	5	3	3	4	2	4	1	4	6	5	4	3	5	5	5	5	6	7	6	6	7	6	5	3	5	3	2	5	7	4	2	6	-1.19727	0.00252829
sp|Q16821|PPR3A_HUMAN	PPP1R3A	PPR3A_HUMAN Protein phosphatase 1 regulatory subunit 3A	11148	PPR3A_HUMAN	Q16821	0	0	0	0	1	0	0	0	1	1	0	0	1	2	1	0	0	0	0	0	1	0	0	1	0	0	1	0	1	0	1	0	0	0	1	0	0	1	0	0	2	1	NA	NA
sp|Q8WWN9-2|ICEF1_HUMAN	IPCEF1	ICEF1_HUMAN Isoform 2 of Interactor protein for cytohesin exchange factors 1	11149	ICEF1_HUMAN	Q8WWN9-2	0	0	0	0	0	0	0	0	0	0	0	0	0	0	0	0	0	0	1	3	4	0	0	0	3	0	0	0	0	0	0	0	0	0	0	0	0	0	0	0	0	0	NA	NA
sp|Q96T83|SL9A7_HUMAN	SLC9A7	SL9A7_HUMAN Sodium/hydrogen exchanger 7	11153	SL9A7_HUMAN	Q96T83	5	1	0	5	2	2	3	7	5	2	2	1	2	2	3	4	3	2	1	1	2	0	3	0	1	0	0	1	1	1	0	5	2	1	1	3	3	0	0	1	3	0	0.409606	1.09442
sp|O15400|STX7_HUMAN	STX7	STX7_HUMAN Syntaxin-7	11154	STX7_HUMAN	O15400	13	18	7	20	14	9	12	11	13	21	8	8	6	7	11	8	5	9	9	7	6	8	13	8	7	9	9	10	12	7	15	17	5	12	8	9	8	7	14	10	14	13	-0.437901	0.809714
sp|Q96GX8|CP074_HUMAN	C16orf74	CP074_HUMAN Uncharacterized protein C16orf74	11158	CP074_HUMAN	Q96GX8	0	0	0	0	0	0	0	1	0	1	0	0	0	0	0	0	0	0	0	0	0	0	1	0	0	3	0	0	0	0	0	0	0	1	0	0	0	0	1	0	0	0	NA	NA
sp|Q9Y2Z9|COQ6_HUMAN	COQ6	COQ6_HUMAN Ubiquinone biosynthesis monooxygenase COQ6	11160	COQ6_HUMAN	Q9Y2Z9	8	5	6	10	12	5	12	13	7	5	10	10	6	4	5	8	9	6	7	3	5	4	6	6	3	5	6	5	5	2	2	7	3	3	4	4	5	6	7	5	7	9	-0.377621	0.1862
sp|P50395|GDIB_HUMAN	GDI2	GDIB_HUMAN Rab GDP dissociation inhibitor beta	11161	GDIB_HUMAN	P50395	41	70	58	56	42	36	45	58	30	40	39	54	24	24	38	33	35	40	24	38	30	42	27	33	29	31	28	28	21	15	47	46	34	41	32	28	30	21	34	30	33	47	0.493322	0.0972431
sp|P31150|GDIA_HUMAN	GDI1	GDIA_HUMAN Rab GDP dissociation inhibitor alpha	11161	GDIA_HUMAN	P31150	47	60	50	55	37	36	49	48	36	40	41	37	35	34	33	25	23	25	31	27	19	17	20	30	26	21	26	27	19	11	42	57	24	24	30	26	33	15	39	37	30	48	0.492913	0.114139
sp|P46952|3HAO_HUMAN	HAAO	3HAO_HUMAN 3-hydroxyanthranilate 3,4-dioxygenase	11162	3HAO_HUMAN	P46952	0	1	1	1	0	0	0	0	0	3	2	0	0	0	0	3	0	1	2	0	2	0	0	1	0	0	2	3	2	0	0	2	0	0	0	2	0	6	0	0	0	2	NA	NA
sp|O43903|GAS2_HUMAN	GAS2	GAS2_HUMAN Growth arrest-specific protein 2	11163	GAS2_HUMAN	O43903	0	13	1	1	1	0	0	0	0	1	0	0	0	0	0	0	0	0	0	0	0	0	0	2	4	0	6	3	0	0	0	5	0	2	1	1	1	0	5	1	0	1	NA	NA
sp|P41236|IPP2_HUMAN	PPP1R2	IPP2_HUMAN Protein phosphatase inhibitor 2	11165	IPP2_HUMAN	P41236	8	5	6	8	8	4	9	14	6	3	5	11	6	4	6	6	5	3	8	6	4	8	5	8	10	7	8	4	14	7	12	7	3	6	7	9	6	6	7	6	8	12	0.296902	-0.245578
sp|O75379|VAMP4_HUMAN	VAMP4	VAMP4_HUMAN Vesicle-associated membrane protein 4	11166	VAMP4_HUMAN	O75379	2	2	1	1	2	2	1	0	0	1	2	1	2	0	2	0	1	1	2	2	1	2	2	3	0	0	0	0	2	0	2	4	1	0	1	0	1	2	2	1	1	0	0.0282785	0.571476
sp|Q9P0I2|EMC3_HUMAN	EMC3	EMC3_HUMAN ER membrane protein complex subunit 3	11168	EMC3_HUMAN	Q9P0I2	10	15	6	11	10	12	19	14	8	13	9	4	9	6	11	4	13	5	3	3	2	4	4	3	3	3	2	0	6	7	4	12	4	5	2	6	5	4	6	8	8	7	-0.111604	0.253364
sp|O95528|GTR10_HUMAN	SLC2A10	GTR10_HUMAN Solute carrier family 2, facilitated glucose transporter member 10	11182	GTR10_HUMAN	O95528	1	0	0	1	0	0	0	1	1	1	4	2	1	1	0	0	1	4	0	0	0	0	0	3	2	0	0	0	0	0	0	0	0	1	0	1	1	0	0	1	0	0	0.096003	0.0462437
sp|P36897|TGFR1_HUMAN	TGFBR1	TGFR1_HUMAN TGF-beta receptor type-1	11183	TGFR1_HUMAN	P36897	4	2	2	4	3	4	3	4	0	3	2	3	4	2	1	2	5	1	2	2	2	5	4	4	1	1	1	1	1	2	4	3	2	4	1	1	2	2	2	7	3	3	-0.324592	0.0331138
sp|P36896-4|ACV1B_HUMAN	ACVR1B	ACV1B_HUMAN Isoform 4 of Activin receptor type-1B	11183	ACV1B_HUMAN	P36896-4	1	0	2	1	0	2	2	1	0	1	2	5	0	0	2	2	3	0	2	0	1	3	1	1	0	1	0	0	0	0	0	1	2	2	0	1	2	0	2	1	0	0	-0.383749	0.0962744
sp|P32519|ELF1_HUMAN	ELF1	ELF1_HUMAN ETS-related transcription factor Elf-1	11184	ELF1_HUMAN	P32519	7	4	5	3	8	8	8	10	5	7	6	12	7	5	8	5	2	4	8	4	7	9	6	6	9	7	7	7	5	5	14	4	6	9	6	6	4	6	5	12	10	20	0.116457	0.0242647
sp|Q99607|ELF4_HUMAN	ELF4	ELF4_HUMAN ETS-related transcription factor Elf-4	11184	ELF4_HUMAN	Q99607	0	1	0	1	0	0	0	1	0	0	2	3	1	2	1	3	2	0	0	2	3	0	1	2	0	1	2	1	2	0	0	1	2	2	1	4	4	0	1	2	1	3	NA	NA
sp|Q15723|ELF2_HUMAN	ELF2	ELF2_HUMAN ETS-related transcription factor Elf-2	11184	ELF2_HUMAN	Q15723	6	8	0	6	5	1	6	9	1	2	3	4	3	6	7	7	7	0	8	7	9	7	5	7	9	5	6	4	6	4	6	2	7	9	10	3	3	3	6	10	8	14	-0.00387396	-0.229161
sp|Q8TDR2|STK35_HUMAN	STK35	STK35_HUMAN Serine/threonine-protein kinase 35	11187	STK35_HUMAN	Q8TDR2	3	3	1	8	5	1	1	2	1	2	0	2	1	2	0	2	0	1	0	1	1	0	3	0	0	0	0	0	0	0	1	3	2	1	1	2	1	0	3	5	0	0	0.11913	0.390592
sp|Q6NUP7|PP4R4_HUMAN	PPP4R4	PP4R4_HUMAN Serine/threonine-protein phosphatase 4 regulatory subunit 4	11189	PP4R4_HUMAN	Q6NUP7	0	0	0	0	1	0	0	0	0	0	2	0	0	0	0	0	0	0	0	0	0	2	1	0	1	0	0	0	1	0	0	0	0	0	1	0	0	0	0	0	0	0	NA	NA
sp|Q96DA6|TIM14_HUMAN	DNAJC19	TIM14_HUMAN Mitochondrial import inner membrane translocase subunit TIM14	11192	TIM14_HUMAN	Q96DA6	10	9	10	12	13	12	14	17	12	14	14	17	10	14	13	13	13	11	9	7	5	6	4	9	8	5	6	5	8	4	12	14	7	6	5	14	12	7	12	11	12	14	-0.312456	0.692721
sp|Q9Y5T4|DJC15_HUMAN	DNAJC15	DJC15_HUMAN DnaJ homolog subfamily C member 15	11193	DJC15_HUMAN	Q9Y5T4	0	0	0	0	2	1	2	1	1	1	1	1	0	1	1	2	2	1	0	2	1	2	0	2	2	1	0	0	0	1	2	1	1	2	1	2	2	0	2	2	1	0	NA	NA
sp|Q9BSK4|FEM1A_HUMAN	FEM1A	FEM1A_HUMAN Protein fem-1 homolog A	11194	FEM1A_HUMAN	Q9BSK4	1	1	2	1	0	0	0	1	0	1	0	0	0	0	0	0	0	0	0	0	0	0	0	2	1	0	0	0	0	0	1	0	0	0	0	0	0	0	3	4	0	0	0.31228	-0.722866
sp|Q9NTX5|ECHD1_HUMAN	ECHDC1	ECHD1_HUMAN Ethylmalonyl-CoA decarboxylase	11196	ECHD1_HUMAN	Q9NTX5	19	16	20	18	14	12	20	21	12	12	16	9	13	11	10	10	9	5	16	14	11	9	11	17	11	11	11	13	12	13	19	11	11	11	9	12	8	11	12	13	10	19	0.667474	-0.444882
sp|Q9H1Y0|ATG5_HUMAN	ATG5	ATG5_HUMAN Autophagy protein 5	11197	ATG5_HUMAN	Q9H1Y0	12	9	5	10	5	3	12	10	9	3	9	5	4	5	9	4	6	6	9	6	8	8	6	10	5	6	6	4	4	5	13	13	6	7	6	2	5	5	6	5	4	8	0.328249	-0.658193
sp|Q9NY27|PP4R2_HUMAN	PPP4R2	PP4R2_HUMAN Serine/threonine-protein phosphatase 4 regulatory subunit 2	11198	PP4R2_HUMAN	Q9NY27	16	18	13	20	19	9	11	14	18	13	20	20	15	19	20	15	19	19	21	14	13	16	14	21	21	19	22	17	15	14	29	17	16	19	13	18	23	15	25	23	19	33	0.194986	-0.0144291
sp|Q8TD31-2|CCHCR_HUMAN	CCHCR1	CCHCR_HUMAN Isoform 2 of Coiled-coil alpha-helical rod protein 1	11199	CCHCR_HUMAN	Q8TD31-2	0	0	0	0	0	0	0	1	0	0	1	0	0	0	2	0	0	0	0	0	0	0	0	0	0	0	1	0	0	1	0	1	0	1	0	1	1	0	2	2	1	0	NA	NA
sp|Q2M1P5|KIF7_HUMAN	KIF7	KIF7_HUMAN Kinesin-like protein KIF7	11199	KIF7_HUMAN	Q2M1P5	0	0	0	0	3	4	2	1	0	1	0	2	2	0	1	0	1	1	4	3	1	1	4	1	6	0	0	1	0	1	3	1	1	0	3	5	1	0	1	5	2	1	NA	NA
sp|Q9NS87|KIF15_HUMAN	KIF15	KIF15_HUMAN Kinesin-like protein KIF15	11199	KIF15_HUMAN	Q9NS87	27	22	37	27	18	9	25	15	4	3	13	14	8	10	16	11	11	8	19	17	7	10	14	21	22	3	13	3	15	7	28	9	15	15	14	13	11	7	34	31	10	20	-0.234327	-0.297096
sp|Q6ZU80|CE128_HUMAN	CEP128	CE128_HUMAN Centrosomal protein of 128 kDa	11199	CE128_HUMAN	Q6ZU80	2	0	0	1	2	1	1	4	0	1	4	5	8	9	0	4	4	6	16	16	8	4	7	15	11	6	9	4	3	6	9	0	13	15	17	6	3	5	12	15	3	15	-0.34032	-0.400302
sp|Q14BN4-3|SLMAP_HUMAN	SLMAP	SLMAP_HUMAN Isoform 3 of Sarcolemmal membrane-associated protein	11199	SLMAP_HUMAN	Q14BN4-3	14	22	60	23	17	23	26	27	18	18	30	42	26	25	36	18	23	17	21	27	25	23	21	19	22	19	17	22	21	17	39	28	21	33	19	26	28	17	34	30	28	36	0.0883098	-0.207011
sp|O60239|3BP5_HUMAN	SH3BP5	3BP5_HUMAN SH3 domain-binding protein 5	11199	3BP5_HUMAN	O60239	4	1	0	0	0	0	4	0	0	0	3	3	1	2	2	0	0	0	2	0	1	0	3	3	5	3	3	4	5	0	1	2	2	1	1	0	2	0	2	2	1	8	-0.071892	-0.223588
sp|Q7Z4S6-4|KI21A_HUMAN	KIF21A	KI21A_HUMAN Isoform 4 of Kinesin-like protein KIF21A	11199	KI21A_HUMAN	Q7Z4S6-4	27	21	15	22	27	12	14	23	8	8	28	18	11	19	13	17	6	8	9	16	5	9	25	14	11	4	10	6	4	3	7	18	9	6	18	16	17	8	22	23	13	12	-0.432537	-0.293964
sp|O75037|KI21B_HUMAN	KIF21B	KI21B_HUMAN Kinesin-like protein KIF21B	11199	KI21B_HUMAN	O75037	0	1	0	0	1	0	0	1	2	3	0	0	0	5	4	2	1	0	0	0	0	0	1	1	0	1	0	0	1	0	1	2	0	1	0	0	1	0	2	2	1	0	NA	NA
sp|O75643|U520_HUMAN	SNRNP200	U520_HUMAN U5 small nuclear ribonucleoprotein 200 kDa helicase	11199	U520_HUMAN	O75643	134	145	169	169	159	136	166	184	148	186	120	115	119	102	123	116	108	94	95	92	95	84	91	81	68	70	58	57	66	66	127	156	79	96	91	89	86	65	95	95	111	117	-0.0577054	-0.272481
sp|Q9ULM3|YETS2_HUMAN	YEATS2	YETS2_HUMAN YEATS domain-containing protein 2	11199	YETS2_HUMAN	Q9ULM3	10	12	11	20	18	5	9	16	11	12	10	12	15	10	12	17	10	20	15	12	9	19	11	16	12	8	13	16	12	13	27	15	10	19	17	19	13	11	28	29	12	21	-0.026429	-0.474039
sp|Q86VH2-2|KIF27_HUMAN	KIF27	KIF27_HUMAN Isoform 2 of Kinesin-like protein KIF27	11199	KIF27_HUMAN	Q86VH2-2	0	0	0	0	0	0	0	2	0	0	0	1	0	0	0	0	0	0	0	0	0	0	0	0	0	0	0	0	0	0	0	0	0	0	0	0	0	0	1	0	0	0	NA	NA
sp|O43736|ITM2A_HUMAN	ITM2A	ITM2A_HUMAN Integral membrane protein 2A	11202	ITM2A_HUMAN	O43736	0	0	0	0	0	0	0	0	0	0	0	0	0	0	0	0	8	0	4	0	1	0	0	1	1	0	0	2	0	0	0	0	0	0	1	0	0	0	0	6	0	0	NA	NA
sp|Q9Y2A9|B3GN3_HUMAN	B3GNT3	B3GN3_HUMAN UDP-GlcNAc:betaGal beta-1,3-N-acetylglucosaminyltransferase 3	11206	B3GN3_HUMAN	Q9Y2A9	2	0	0	1	2	2	0	2	2	2	4	2	2	4	1	1	1	0	2	0	2	0	1	1	1	1	1	1	1	1	1	0	0	1	1	0	3	1	1	0	0	1	2.88488	-1.00276
sp|O00584|RNT2_HUMAN	RNASET2	RNT2_HUMAN Ribonuclease T2	11208	RNT2_HUMAN	O00584	10	12	6	14	11	9	9	14	22	13	13	10	13	7	17	10	9	10	9	13	19	7	8	11	12	11	6	14	6	8	20	15	11	12	11	4	8	6	6	11	15	26	-0.765454	-0.640126
sp|P31276|HXC13_HUMAN	HOXC13	HXC13_HUMAN Homeobox protein Hox-C13	11209	HXC13_HUMAN	P31276	2	2	0	1	0	0	0	0	0	0	0	0	0	0	0	0	0	0	0	0	0	0	0	1	0	1	1	0	0	0	0	0	0	0	0	0	0	1	0	0	0	0	-0.12854	0.373587
sp|P31271|HXA13_HUMAN	HOXA13	HXA13_HUMAN Homeobox protein Hox-A13	11209	HXA13_HUMAN	P31271	0	0	1	1	2	0	0	2	0	0	2	1	2	0	0	0	1	0	1	0	0	0	0	0	1	2	0	0	0	0	0	0	1	0	0	1	1	0	0	1	0	0	NA	NA
sp|Q969K7|TMM54_HUMAN	TMEM54	TMM54_HUMAN Transmembrane protein 54	11214	TMM54_HUMAN	Q969K7	0	0	0	1	0	0	0	0	0	0	1	1	0	0	2	0	1	0	0	0	0	0	0	0	0	0	0	0	0	0	1	0	0	0	0	1	1	0	2	0	1	0	NA	NA
sp|O95755|RAB36_HUMAN	RAB36	RAB36_HUMAN Ras-related protein Rab-36	11215	RAB36_HUMAN	O95755	0	0	0	0	0	1	0	0	0	0	1	1	0	0	0	0	0	1	1	0	0	1	0	0	0	0	0	1	0	0	0	0	0	0	0	2	1	0	1	0	1	0	NA	NA
sp|P58340-3|MLF1_HUMAN	MLF1	MLF1_HUMAN Isoform 3 of Myeloid leukemia factor 1	11217	MLF1_HUMAN	P58340-3	0	0	0	0	0	0	0	1	0	0	2	2	0	1	1	0	2	0	0	2	1	3	1	1	0	0	1	1	1	0	3	0	0	2	3	1	0	0	1	1	1	0	NA	NA
sp|O14613|BORG1_HUMAN	CDC42EP2	BORG1_HUMAN Cdc42 effector protein 2	11218	BORG1_HUMAN	O14613	1	1	2	3	0	0	1	4	1	0	1	0	0	1	1	2	1	2	5	0	5	0	2	1	1	1	1	3	2	0	2	2	2	1	4	2	2	0	0	1	1	3	0.12572	-0.530463
sp|Q5U5X0|LYRM7_HUMAN	LYRM7	LYRM7_HUMAN Complex III assembly factor LYRM7	11221	LYRM7_HUMAN	Q5U5X0	4	5	3	8	7	3	5	6	2	2	5	3	7	6	2	6	5	6	2	2	3	2	2	2	3	3	1	3	2	3	4	6	2	4	3	6	3	2	3	4	3	6	-0.477211	-0.0066113
sp|Q9NWS6|F118A_HUMAN	FAM118A	F118A_HUMAN Protein FAM118A	11223	F118A_HUMAN	Q9NWS6	1	1	0	2	1	1	0	1	0	0	2	2	0	1	0	4	1	1	3	0	1	3	1	6	4	2	2	0	2	0	1	0	2	0	1	2	0	0	4	4	0	0	-0.644579	-0.22657
sp|Q9Y3A2|UTP11_HUMAN	UTP11L	UTP11_HUMAN Probable U3 small nucleolar RNA-associated protein 11	11228	UTP11_HUMAN	Q9Y3A2	13	16	14	17	18	12	15	14	15	14	15	13	15	10	11	6	14	14	8	8	6	6	9	6	5	4	3	8	2	8	8	13	4	5	5	13	9	5	9	8	9	7	-0.0896724	0.390236
sp|Q86Y38|XYLT1_HUMAN	XYLT1	XYLT1_HUMAN Xylosyltransferase 1	11246	XYLT1_HUMAN	Q86Y38	1	0	0	1	2	0	1	1	0	0	0	1	0	1	0	2	0	0	0	0	1	1	0	1	1	0	0	0	0	0	1	0	0	0	1	0	0	0	0	0	0	0	-0.0359973	-0.0308732
sp|Q9H1B5|XYLT2_HUMAN	XYLT2	XYLT2_HUMAN Xylosyltransferase 2	11246	XYLT2_HUMAN	Q9H1B5	2	1	2	5	2	2	3	7	3	3	4	4	3	0	2	1	0	4	2	0	2	3	2	2	1	0	0	0	0	0	1	1	1	3	1	0	0	1	0	1	1	0	-0.500984	0.131777
tr|E9PS84|E9PS84_HUMAN		E9PS84_HUMAN Uncharacterized protein	11248	E9PS84_HUMAN	E9PS84	0	0	0	0	0	0	0	0	0	0	0	0	0	0	0	0	0	0	0	0	0	0	0	1	0	0	0	0	0	0	0	0	0	0	0	0	0	0	0	0	0	0	NA	NA
sp|Q7Z2K8|GRIN1_HUMAN	GPRIN1	GRIN1_HUMAN G protein-regulated inducer of neurite outgrowth 1	11250	GRIN1_HUMAN	Q7Z2K8	24	17	12	17	18	15	19	11	17	22	20	43	10	13	24	56	35	20	23	20	18	15	14	23	22	23	24	12	19	21	37	14	13	8	12	36	20	20	18	28	19	56	0.988272	-0.549197
sp|Q96BM9|ARL8A_HUMAN	ARL8A	ARL8A_HUMAN ADP-ribosylation factor-like protein 8A	11252	ARL8A_HUMAN	Q96BM9	2	5	3	3	4	3	4	5	8	3	1	2	2	1	1	2	0	2	1	3	2	5	1	3	4	3	1	1	0	2	2	4	2	1	2	3	3	1	2	1	1	2	0.164999	0.531122
sp|Q9NVJ2|ARL8B_HUMAN	ARL8B	ARL8B_HUMAN ADP-ribosylation factor-like protein 8B	11252	ARL8B_HUMAN	Q9NVJ2	19	17	26	20	10	17	18	21	17	20	12	11	10	6	9	10	10	11	20	12	13	12	12	14	19	14	9	14	11	9	16	29	13	14	15	11	12	9	13	15	10	21	-0.395115	0.790541
sp|Q17RS7|GEN_HUMAN	GEN1	GEN_HUMAN Flap endonuclease GEN homolog 1	11253	GEN_HUMAN	Q17RS7	0	0	1	2	0	0	1	1	0	0	0	0	0	2	2	0	0	0	1	0	1	0	0	1	3	0	1	0	1	0	3	1	0	0	0	3	3	0	1	2	1	5	NA	NA
sp|Q8TD06|AGR3_HUMAN	AGR3	AGR3_HUMAN Anterior gradient protein 3 homolog	11254	AGR3_HUMAN	Q8TD06	0	0	0	10	1	2	3	18	13	2	11	3	0	6	0	4	0	6	0	8	4	0	0	0	9	4	4	8	0	2	0	0	0	0	2	0	6	0	4	0	1	0	NA	NA
sp|O95994|AGR2_HUMAN	AGR2	AGR2_HUMAN Anterior gradient protein 2 homolog	11254	AGR2_HUMAN	O95994	13	3	14	76	7	13	17	51	83	26	100	22	13	125	16	25	36	59	30	78	52	26	12	9	58	47	20	39	22	4	18	18	12	10	35	26	14	8	19	7	59	18	0.296343	-0.886627
sp|Q6QNY0|BL1S3_HUMAN	BLOC1S3	BL1S3_HUMAN Biogenesis of lysosome-related organelles complex 1 subunit 3	11256	BL1S3_HUMAN	Q6QNY0	5	6	7	5	6	7	3	7	4	5	3	6	4	3	2	6	4	9	7	5	6	5	5	8	7	7	5	7	8	5	6	5	4	4	5	7	7	4	7	5	3	9	0.163596	0.244715
sp|Q9UKT5|FBX4_HUMAN	FBXO4	FBX4_HUMAN F-box only protein 4	11260	FBX4_HUMAN	Q9UKT5	3	4	6	8	4	0	4	6	0	8	1	3	0	4	3	3	0	3	4	4	4	4	2	1	2	2	1	2	3	3	2	1	3	2	2	1	3	1	5	6	0	4	0.0767209	0.238378
sp|Q8IWF6|DEN6A_HUMAN	DENND6A	DEN6A_HUMAN Protein DENND6A	11261	DEN6A_HUMAN	Q8IWF6	3	2	1	1	1	1	3	2	1	0	8	9	3	0	3	3	2	3	2	0	2	1	1	2	2	1	1	0	0	0	0	4	1	3	2	5	1	0	4	5	4	1	0.211624	0.0185318
sp|O95248-4|MTMR5_HUMAN	SBF1	MTMR5_HUMAN Isoform 4 of Myotubularin-related protein 5	11261	MTMR5_HUMAN	O95248-4	15	9	4	14	14	12	13	24	6	16	13	16	14	3	9	12	7	11	10	11	8	16	10	12	11	3	4	2	1	3	3	23	12	19	16	15	18	1	25	25	8	0	0.0261979	0.303197
sp|Q13613|MTMR1_HUMAN	MTMR1	MTMR1_HUMAN Myotubularin-related protein 1	11261	MTMR1_HUMAN	Q13613	8	10	6	12	9	5	10	8	12	8	7	12	8	4	5	7	4	6	10	5	6	5	5	5	6	6	4	3	5	6	3	10	1	4	6	3	5	2	11	8	2	4	0.496501	0.159221
sp|Q86WG5|MTMRD_HUMAN	SBF2	MTMRD_HUMAN Myotubularin-related protein 13	11261	MTMRD_HUMAN	Q86WG5	5	2	1	4	3	1	1	4	0	1	4	5	1	1	5	4	2	1	3	1	2	3	3	4	4	0	0	0	0	0	1	3	2	12	6	2	2	2	7	8	3	1	-0.212592	-0.0662804
sp|Q0VF96|CGNL1_HUMAN	CGNL1	CGNL1_HUMAN Cingulin-like protein 1	11261	CGNL1_HUMAN	Q0VF96	16	14	3	2	7	1	5	1	2	2	2	14	8	2	5	14	4	1	5	30	2	4	2	16	4	3	1	2	5	4	5	5	2	1	5	11	8	2	8	18	2	9	-0.453273	-0.743176
sp|Q9P2M7|CING_HUMAN	CGN	CING_HUMAN Cingulin	11261	CING_HUMAN	Q9P2M7	24	26	13	55	47	41	52	67	32	61	62	78	62	53	51	48	38	37	32	32	32	39	30	29	37	45	29	48	43	37	56	30	39	22	30	40	65	30	41	26	48	61	1.31015	-0.53421
sp|Q13614|MTMR2_HUMAN	MTMR2	MTMR2_HUMAN Myotubularin-related protein 2	11261	MTMR2_HUMAN	Q13614	7	7	6	8	5	1	0	5	3	9	2	5	1	1	1	6	2	2	3	5	8	6	2	6	1	2	3	1	2	2	2	11	4	6	5	4	1	4	9	12	4	3	-0.358545	-0.105149
sp|Q13496|MTM1_HUMAN	MTM1	MTM1_HUMAN Myotubularin	11261	MTM1_HUMAN	Q13496	6	9	5	7	6	5	7	6	7	5	4	1	3	2	9	3	4	4	6	5	5	4	7	2	3	1	1	1	1	1	4	5	3	8	5	4	4	1	7	10	3	1	0.76953	-0.321828
sp|Q8IWU6|SULF1_HUMAN	SULF1	SULF1_HUMAN Extracellular sulfatase Sulf-1	11264	SULF1_HUMAN	Q8IWU6	0	1	0	0	3	0	0	0	0	0	0	0	0	0	0	0	0	1	2	0	4	0	0	2	0	0	1	0	4	0	0	0	0	3	1	0	2	0	1	4	0	1	NA	NA
sp|Q8WUX9|CHMP7_HUMAN	CHMP7	CHMP7_HUMAN Charged multivesicular body protein 7	11266	CHMP7_HUMAN	Q8WUX9	10	8	14	8	5	7	7	8	2	5	7	5	4	3	4	5	3	6	12	9	5	6	6	4	3	1	2	2	3	4	9	9	2	5	5	5	4	1	8	9	5	9	0.199479	0.262103
tr|B4DEC1|B4DEC1_HUMAN	TMEM159	B4DEC1_HUMAN Promethin	11267	B4DEC1_HUMAN	B4DEC1	1	2	2	6	3	0	1	2	6	3	2	2	3	2	2	1	1	1	1	0	1	0	0	1	1	1	1	1	1	0	0	5	1	3	0	2	2	0	2	1	2	0	0.648023	-0.0265129
tr|F5GY92|F5GY92_HUMAN	GPBP1	F5GY92_HUMAN Vasculin	11269	F5GY92_HUMAN	F5GY92	3	1	1	4	3	1	3	5	1	3	2	2	2	2	4	5	1	0	3	3	2	5	2	3	3	1	2	1	2	2	5	3	3	1	3	3	1	1	4	6	4	6	0.260423	-1.45003
sp|Q9Y228|T3JAM_HUMAN	TRAF3IP3	T3JAM_HUMAN TRAF3-interacting JNK-activating modulator	11270	T3JAM_HUMAN	Q9Y228	0	0	0	1	0	0	0	2	0	0	0	0	0	0	0	0	0	0	4	1	5	2	1	7	2	2	0	4	1	3	4	0	0	2	3	0	0	1	10	4	0	9	NA	NA
sp|P27544|CERS1_HUMAN	CERS1	CERS1_HUMAN Ceramide synthase 1	11277	CERS1_HUMAN	P27544	7	1	1	4	3	2	4	0	0	3	1	2	1	0	0	1	1	0	1	1	2	2	4	1	1	0	0	0	0	0	1	2	1	1	2	1	2	0	1	1	1	1	-0.220783	0.987238
tr|I3L4Q0|I3L4Q0_HUMAN	FAM195B	I3L4Q0_HUMAN HCG1818442, isoform CRA_a	11278	I3L4Q0_HUMAN	I3L4Q0	7	10	6	5	7	7	6	4	2	5	2	6	5	8	8	8	6	3	5	5	4	5	4	5	4	4	6	3	5	3	9	6	2	5	4	6	4	5	5	6	5	10	0.114152	0.304946
sp|Q9NYS7|WSB2_HUMAN	WSB2	WSB2_HUMAN WD repeat and SOCS box-containing protein 2	11288	WSB2_HUMAN	Q9NYS7	0	0	0	1	0	0	0	0	0	0	0	0	0	0	0	0	0	0	0	0	0	0	0	0	0	0	0	0	0	0	0	0	0	1	0	0	0	0	0	0	0	0	NA	NA
sp|Q6UUV9|CRTC1_HUMAN	CRTC1	CRTC1_HUMAN CREB-regulated transcription coactivator 1	11298	CRTC1_HUMAN	Q6UUV9	0	1	4	4	5	1	5	2	0	0	0	1	1	2	5	3	4	0	6	1	2	2	3	5	5	7	7	5	6	2	6	6	1	0	4	1	2	5	3	1	3	7	NA	NA
sp|Q9P000|COMD9_HUMAN	COMMD9	COMD9_HUMAN COMM domain-containing protein 9	11305	COMD9_HUMAN	Q9P000	11	9	9	11	1	8	9	7	3	6	7	8	4	6	4	6	4	4	4	5	3	1	4	10	6	6	4	6	3	4	7	7	7	3	4	8	5	3	7	6	3	12	0.384745	0.342867
sp|Q02127|PYRD_HUMAN	DHODH	PYRD_HUMAN Dihydroorotate dehydrogenase (quinone), mitochondrial	11306	PYRD_HUMAN	Q02127	13	14	14	28	26	22	16	23	14	22	18	17	18	14	11	12	13	12	15	15	17	11	11	11	10	10	9	12	15	11	18	14	22	14	12	17	17	9	19	15	13	18	-0.575275	0.0843635
sp|O95476|CNEP1_HUMAN	CTDNEP1	CNEP1_HUMAN CTD nuclear envelope phosphatase 1	11307	CNEP1_HUMAN	O95476	2	0	0	2	1	2	2	2	0	2	1	0	0	0	0	0	0	0	0	0	2	1	1	0	0	0	0	0	0	0	0	1	2	3	0	1	1	0	1	0	0	0	-0.366922	-0.268802
sp|Q8N9U0|TAC2N_HUMAN	TC2N	TAC2N_HUMAN Tandem C2 domains nuclear protein	11308	TAC2N_HUMAN	Q8N9U0	3	0	0	2	0	1	0	3	8	0	6	4	0	0	2	3	7	0	0	0	0	0	0	0	0	0	0	0	0	0	0	0	0	0	0	0	2	0	2	0	6	0	0.926878	-0.505146
sp|Q6P3W7|SCYL2_HUMAN	SCYL2	SCYL2_HUMAN SCY1-like protein 2	11309	SCYL2_HUMAN	Q6P3W7	15	23	19	22	13	8	15	21	15	15	10	12	8	12	17	10	6	7	16	14	13	13	14	16	10	8	8	6	7	7	16	18	9	15	10	6	9	9	20	21	12	14	0.336387	0.374335
sp|Q96DD7|SHSA4_HUMAN	SHISA4	SHSA4_HUMAN Protein shisa-4	11314	SHSA4_HUMAN	Q96DD7	0	0	0	0	0	0	0	0	0	0	0	0	0	0	1	0	0	0	0	0	0	0	0	1	1	0	0	0	0	1	0	0	0	0	0	0	0	0	0	0	1	0	NA	NA
sp|Q99712|IRK15_HUMAN	KCNJ15	IRK15_HUMAN ATP-sensitive inward rectifier potassium channel 15	11318	IRK15_HUMAN	Q99712	0	0	0	0	0	0	0	0	0	0	0	0	0	1	0	0	0	0	0	0	0	0	0	0	0	0	0	0	0	1	0	0	0	1	0	0	0	0	0	0	0	0	NA	NA
sp|Q6AZY7|SCAR3_HUMAN	SCARA3	SCAR3_HUMAN Scavenger receptor class A member 3	11319	SCAR3_HUMAN	Q6AZY7	0	0	1	0	0	0	0	0	0	0	0	3	2	1	7	0	2	0	0	0	2	2	2	0	0	0	0	0	0	0	0	0	1	3	2	0	0	1	2	0	0	0	NA	NA
sp|Q9Y448|SKAP_HUMAN	KNSTRN	SKAP_HUMAN Small kinetochore-associated protein	11320	SKAP_HUMAN	Q9Y448	6	7	9	9	4	4	6	9	1	3	5	7	4	7	3	2	2	6	4	5	5	3	5	6	7	8	9	5	9	6	9	3	5	4	5	7	3	5	3	5	2	13	-0.284203	-1.29392
sp|Q5SGD2|PPM1L_HUMAN	PPM1L	PPM1L_HUMAN Protein phosphatase 1L	11322	PPM1L_HUMAN	Q5SGD2	2	0	0	5	1	0	0	4	1	4	3	0	0	0	0	1	0	1	2	0	2	3	3	1	3	3	1	2	1	1	0	0	3	0	5	3	2	0	3	4	0	2	0.885506	-0.309397
sp|Q8IX04|UEVLD_HUMAN	UEVLD	UEVLD_HUMAN Ubiquitin-conjugating enzyme E2 variant 3	11323	UEVLD_HUMAN	Q8IX04	9	7	12	9	4	5	6	6	4	2	2	4	0	2	3	3	3	2	6	3	2	5	2	9	5	3	3	2	3	1	2	2	1	7	1	1	2	0	5	5	1	2	-0.379526	-0.39459
sp|Q96CX6|LRC58_HUMAN	LRRC58	LRC58_HUMAN Leucine-rich repeat-containing protein 58	11325	LRC58_HUMAN	Q96CX6	0	0	0	0	0	3	0	0	0	0	0	0	0	0	0	0	0	0	0	1	0	0	0	3	1	0	2	0	0	2	2	1	1	0	3	0	0	0	1	2	0	1	NA	NA
sp|Q96EM0|T3HPD_HUMAN	L3HYPDH	T3HPD_HUMAN Trans-L-3-hydroxyproline dehydratase	11326	T3HPD_HUMAN	Q96EM0	11	5	5	3	4	4	7	9	2	2	4	5	5	5	5	3	4	2	9	1	2	1	6	8	4	3	5	3	3	4	5	7	1	2	2	3	3	6	2	2	8	3	-0.721437	-0.732332
sp|Q9HD43|PTPRH_HUMAN	PTPRH	PTPRH_HUMAN Receptor-type tyrosine-protein phosphatase H	11329	PTPRH_HUMAN	Q9HD43	0	0	0	0	0	0	0	2	2	0	1	1	0	1	0	0	0	0	0	1	1	0	0	1	1	2	1	1	2	0	1	0	0	1	1	0	2	0	0	0	0	0	NA	NA
sp|Q9Y547|IFT25_HUMAN	HSPB11	IFT25_HUMAN Intraflagellar transport protein 25 homolog	11331	IFT25_HUMAN	Q9Y547	4	3	3	2	7	2	2	4	4	2	2	0	2	3	3	1	0	0	1	2	2	2	2	1	0	0	0	0	2	1	3	6	1	1	2	4	0	0	2	1	2	1	0.214659	-0.251317
sp|Q6ZP65|BICR1_HUMAN	CCDC64	BICR1_HUMAN Bicaudal D-related protein 1	11332	BICR1_HUMAN	Q6ZP65	0	0	0	0	0	0	0	0	0	0	0	0	0	0	0	0	1	0	0	0	0	0	2	0	1	0	0	0	1	0	0	0	1	0	0	0	0	0	1	0	0	0	NA	NA
sp|Q8NFT8|DNER_HUMAN	DNER	DNER_HUMAN Delta and Notch-like epidermal growth factor-related receptor	11334	DNER_HUMAN	Q8NFT8	0	0	1	1	0	0	0	0	0	0	0	0	0	0	2	0	0	0	0	0	0	0	2	0	0	0	0	0	0	1	9	0	3	2	0	0	0	0	1	1	0	1	NA	NA
sp|Q9BTV4|TMM43_HUMAN	TMEM43	TMM43_HUMAN Transmembrane protein 43	11335	TMM43_HUMAN	Q9BTV4	23	20	21	23	27	28	25	24	19	27	15	23	27	15	15	10	14	12	14	14	14	15	17	11	13	14	8	11	8	11	21	27	10	14	19	15	14	5	12	12	14	16	-0.447926	-0.50902
sp|Q7Z2W9|RM21_HUMAN	MRPL21	RM21_HUMAN 39S ribosomal protein L21, mitochondrial	11337	RM21_HUMAN	Q7Z2W9	7	4	5	10	8	6	9	6	2	7	5	8	6	5	7	2	4	7	7	7	6	8	11	9	6	2	4	4	4	3	3	5	7	8	7	6	5	3	6	8	6	7	-0.0554314	0.31839
sp|Q9NQS7|INCE_HUMAN	INCENP	INCE_HUMAN Inner centromere protein	11343	INCE_HUMAN	Q9NQS7	16	12	16	12	18	11	13	22	4	7	14	23	16	18	13	21	16	7	16	13	11	14	10	13	11	12	13	7	11	5	21	17	9	5	13	18	11	6	14	20	13	13	0.0460873	-0.617286
sp|O75865-2|TPC6A_HUMAN	TRAPPC6A	TPC6A_HUMAN Isoform 2 of Trafficking protein particle complex subunit 6A	11347	TPC6A_HUMAN	O75865-2	0	1	2	4	0	0	2	1	2	1	1	2	1	0	0	1	1	0	2	2	2	1	1	2	1	1	2	2	1	3	1	2	3	2	3	2	2	0	2	2	0	1	NA	NA
sp|P51674|GPM6A_HUMAN	GPM6A	GPM6A_HUMAN Neuronal membrane glycoprotein M6-a	11348	GPM6A_HUMAN	P51674	0	0	0	0	0	3	0	2	0	0	0	0	0	0	0	1	0	0	1	0	0	0	0	0	0	0	1	0	0	0	0	0	0	0	3	2	0	0	3	0	0	0	NA	NA
sp|Q8WZA0|LZIC_HUMAN	LZIC	LZIC_HUMAN Protein LZIC	11356	LZIC_HUMAN	Q8WZA0	10	20	15	15	17	9	10	10	8	9	10	9	8	9	8	5	7	13	12	11	13	9	11	11	12	15	12	10	7	8	14	17	14	10	12	10	8	9	8	8	10	25	-0.169927	-0.186594
sp|Q8N4V1|MMGT1_HUMAN	MMGT1	MMGT1_HUMAN Membrane magnesium transporter 1	11365	MMGT1_HUMAN	Q8N4V1	4	2	6	6	3	3	7	5	4	2	3	3	5	5	5	3	3	2	2	4	4	6	5	3	2	3	2	2	5	2	3	4	3	5	5	3	4	2	2	1	5	3	0.38558	0.129667
sp|A8MZ97|CB074_HUMAN	C2orf74	CB074_HUMAN Uncharacterized protein C2orf74	11372	CB074_HUMAN	A8MZ97	0	0	0	0	0	0	0	0	0	0	0	1	0	0	0	0	0	0	0	0	0	0	1	1	0	0	0	0	0	0	0	0	0	0	0	0	0	0	0	0	0	0	NA	NA
sp|P46527|CDN1B_HUMAN	CDKN1B	CDN1B_HUMAN Cyclin-dependent kinase inhibitor 1B	11376	CDN1B_HUMAN	P46527	2	3	0	7	4	3	6	3	3	1	5	8	4	3	9	8	4	6	5	5	3	4	5	9	7	9	7	4	8	2	8	6	5	5	4	1	5	2	8	8	3	12	-0.268058	-0.202334
sp|Q9NVM1|EVA1B_HUMAN	EVA1B	EVA1B_HUMAN Protein eva-1 homolog B	11379	EVA1B_HUMAN	Q9NVM1	1	0	2	0	1	1	0	0	0	0	0	0	0	0	0	0	0	0	0	0	0	1	1	1	0	0	0	0	0	0	0	0	1	1	0	0	0	0	0	2	0	0	0.39633	0.117121
sp|Q96GD3|SCMH1_HUMAN	SCMH1	SCMH1_HUMAN Polycomb protein SCMH1	11383	SCMH1_HUMAN	Q96GD3	0	1	0	0	2	0	0	0	0	0	1	0	0	0	0	0	1	0	1	0	0	0	0	1	0	0	0	0	0	0	0	0	0	0	0	0	1	2	0	3	0	0	NA	NA
sp|P61962|DCAF7_HUMAN	DCAF7	DCAF7_HUMAN DDB1- and CUL4-associated factor 7	11385	DCAF7_HUMAN	P61962	9	11	12	9	17	7	12	14	7	12	8	8	5	6	11	9	8	15	12	8	9	9	8	11	10	10	10	10	10	10	13	11	8	11	13	8	5	9	5	7	13	21	0.55975	-0.107762
sp|O95169|NDUB8_HUMAN	NDUFB8	NDUB8_HUMAN NADH dehydrogenase [ubiquinone] 1 beta subcomplex subunit 8, mitochondrial	11386	NDUB8_HUMAN	O95169	3	4	4	4	7	2	2	6	1	4	8	10	3	3	2	6	7	8	4	2	3	2	2	4	4	5	5	4	4	3	3	4	2	1	4	5	6	3	7	3	4	6	0.0872114	-0.177679
sp|Q9HCN4|GPN1_HUMAN	GPN1	GPN1_HUMAN GPN-loop GTPase 1	11393	GPN1_HUMAN	Q9HCN4	2	3	5	7	1	1	1	3	2	1	2	3	2	1	0	2	0	1	3	2	1	4	4	2	0	2	0	1	0	1	3	2	1	0	1	2	2	0	4	2	2	1	0.758358	-0.519602
sp|Q5W111|SPRY7_HUMAN	SPRYD7	SPRY7_HUMAN SPRY domain-containing protein 7	11398	SPRY7_HUMAN	Q5W111	8	5	6	9	6	12	11	9	2	8	6	4	6	6	7	5	4	3	4	5	5	8	5	4	3	3	1	2	3	2	9	7	5	9	7	4	6	3	11	10	4	7	-0.389064	0.0771219
sp|Q9Y262|EIF3L_HUMAN	EIF3L	EIF3L_HUMAN Eukaryotic translation initiation factor 3 subunit L	11402	EIF3L_HUMAN	Q9Y262	36	29	39	44	40	32	47	38	30	28	28	34	20	31	17	29	24	29	23	16	18	20	20	15	12	13	13	11	14	16	27	34	19	27	22	27	21	13	28	24	24	24	0.0757824	-0.0189148
sp|P62841|RS15_HUMAN	RPS15	RS15_HUMAN 40S ribosomal protein S15	11404	RS15_HUMAN	P62841	10	27	19	18	13	4	13	9	23	37	5	3	3	2	4	2	3	5	14	13	19	31	26	20	14	25	10	17	18	5	13	10	19	32	15	6	5	6	22	26	4	13	0.133477	0.0935055
sp|Q9Y3U8|RL36_HUMAN	RPL36	RL36_HUMAN 60S ribosomal protein L36	11406	RL36_HUMAN	Q9Y3U8	20	16	21	19	17	17	17	20	7	16	17	22	17	12	16	10	15	12	12	8	6	6	11	13	10	9	12	11	7	7	12	16	10	6	8	18	24	5	7	9	16	17	0.0706081	0.0573383
sp|Q14197|ICT1_HUMAN	ICT1	ICT1_HUMAN Peptidyl-tRNA hydrolase ICT1, mitochondrial	11407	ICT1_HUMAN	Q14197	10	19	13	16	7	12	16	16	10	16	16	13	15	18	16	6	16	9	6	6	7	7	4	15	13	13	11	14	12	13	10	13	9	7	7	13	15	6	8	6	11	13	-0.14882	-0.0929727
sp|O95619|YETS4_HUMAN	YEATS4	YETS4_HUMAN YEATS domain-containing protein 4	11427	YETS4_HUMAN	O95619	4	5	4	5	4	2	5	7	6	8	8	5	6	3	4	7	7	4	5	5	4	5	5	6	4	3	3	3	5	4	9	2	4	3	2	3	4	2	10	5	3	7	-0.210036	-0.51434
sp|Q02108|GCYA3_HUMAN	GUCY1A3	GCYA3_HUMAN Guanylate cyclase soluble subunit alpha-3	11430	GCYA3_HUMAN	Q02108	3	0	0	0	1	1	0	0	0	0	0	1	0	0	1	0	0	0	0	0	0	0	0	0	0	0	0	0	0	0	0	0	0	0	3	0	0	0	0	0	0	0	0.410892	-0.683027
sp|Q13347|EIF3I_HUMAN	EIF3I	EIF3I_HUMAN Eukaryotic translation initiation factor 3 subunit I	11431	EIF3I_HUMAN	Q13347	47	55	56	47	27	17	40	45	46	46	26	28	26	33	36	21	23	36	40	29	28	24	19	39	31	38	30	34	33	24	51	37	38	35	32	23	23	21	28	32	24	54	0.533636	-0.206707
sp|O00559|RCAS1_HUMAN	EBAG9	RCAS1_HUMAN Receptor-binding cancer antigen expressed on SiSo cells	11432	RCAS1_HUMAN	O00559	3	1	4	5	4	1	2	5	1	1	4	2	1	0	3	2	0	0	2	1	4	2	4	3	4	3	2	3	1	2	3	1	0	2	0	0	0	0	2	1	2	2	0.0692026	0.0987738
sp|Q9GZT6|CC90B_HUMAN	CCDC90B	CC90B_HUMAN Coiled-coil domain-containing protein 90B, mitochondrial	11433	CC90B_HUMAN	Q9GZT6	7	7	7	11	13	5	9	13	5	15	13	13	10	11	4	6	5	4	11	8	6	7	7	6	8	4	5	6	7	9	10	11	6	5	9	7	12	10	8	9	9	12	0.356716	-0.35392
sp|P31321|KAP1_HUMAN	PRKAR1B	KAP1_HUMAN cAMP-dependent protein kinase type I-beta regulatory subunit	11433	KAP1_HUMAN	P31321	17	11	7	11	8	12	8	16	6	6	8	10	4	10	6	9	12	5	10	10	7	8	10	11	7	6	5	4	5	4	12	15	11	12	12	10	7	3	5	7	6	8	0.471056	0.581407
sp|P10644|KAP0_HUMAN	PRKAR1A	KAP0_HUMAN cAMP-dependent protein kinase type I-alpha regulatory subunit	11433	KAP0_HUMAN	P10644	32	34	21	16	24	26	24	24	17	23	12	15	22	23	22	21	24	16	17	14	16	12	11	17	14	18	19	18	16	18	27	22	17	11	14	10	14	15	21	22	18	29	0.135265	0.937624
sp|Q9H6L5|F134B_HUMAN	FAM134B	F134B_HUMAN Protein FAM134B	11434	F134B_HUMAN	Q9H6L5	1	1	0	0	0	0	0	0	0	0	1	0	0	0	0	0	0	0	0	0	0	0	0	0	0	0	0	0	0	0	0	0	0	0	1	0	1	0	0	0	1	0	0.695235	1.56155
sp|Q9BXV9|CN142_HUMAN	C14orf142	CN142_HUMAN Uncharacterized protein C14orf142	11439	CN142_HUMAN	Q9BXV9	0	1	2	1	0	0	1	0	2	0	0	0	0	0	0	1	1	0	2	3	2	5	3	3	1	2	2	1	3	0	0	2	3	1	2	0	1	1	0	0	1	2	NA	NA
sp|Q6ZNC4|ZN704_HUMAN	ZNF704	ZN704_HUMAN Zinc finger protein 704	11441	ZN704_HUMAN	Q6ZNC4	0	0	0	0	0	0	1	0	0	0	0	0	0	0	0	0	0	0	1	0	0	0	0	0	1	1	1	1	0	0	0	0	1	0	1	0	0	0	0	1	0	0	NA	NA
sp|Q9BV23|ABHD6_HUMAN	ABHD6	ABHD6_HUMAN Monoacylglycerol lipase ABHD6	11442	ABHD6_HUMAN	Q9BV23	3	5	1	7	8	4	2	9	6	8	3	2	4	2	2	0	1	1	6	3	2	2	2	3	3	0	1	0	2	1	0	8	2	4	2	3	4	0	4	4	3	2	-1.08778	0.89039
sp|P36639|8ODP_HUMAN	NUDT1	8ODP_HUMAN 7,8-dihydro-8-oxoguanine triphosphatase	11443	8ODP_HUMAN	P36639	6	3	7	4	4	5	7	7	3	4	5	4	5	9	7	5	4	1	7	4	3	4	4	5	4	3	2	3	4	1	6	5	6	2	3	5	3	2	10	10	8	7	0.012309	-0.347533
sp|Q86SQ9-2|DHDDS_HUMAN	DHDDS	DHDDS_HUMAN Isoform 2 of Dehydrodolichyl diphosphate synthase	11444	DHDDS_HUMAN	Q86SQ9-2	0	0	1	1	2	0	2	2	0	2	2	0	0	1	3	1	1	1	1	1	1	2	2	2	1	0	0	1	0	1	1	1	0	1	0	0	1	1	2	5	2	1	NA	NA
sp|A0AVI2|FR1L5_HUMAN	FER1L5	FR1L5_HUMAN Fer-1-like protein 5	11445	FR1L5_HUMAN	A0AVI2	0	0	0	0	0	0	0	0	1	0	0	0	0	0	1	0	1	0	0	1	0	1	0	0	0	0	0	1	0	1	0	0	0	0	0	0	0	0	0	0	0	1	NA	NA
sp|Q6ZS81|WDFY4_HUMAN	WDFY4	WDFY4_HUMAN WD repeat- and FYVE domain-containing protein 4	11448	WDFY4_HUMAN	Q6ZS81	0	0	0	1	0	0	0	0	0	2	0	0	0	0	0	0	0	0	4	3	1	4	6	0	6	0	0	0	1	0	2	0	0	1	0	0	0	0	0	1	0	3	NA	NA
sp|Q9H8X2|IPPK_HUMAN	IPPK	IPPK_HUMAN Inositol-pentakisphosphate 2-kinase	11449	IPPK_HUMAN	Q9H8X2	0	0	0	0	0	0	0	0	0	0	3	0	0	0	0	0	0	0	0	0	0	0	0	0	0	0	0	0	0	0	0	0	0	0	1	0	0	0	1	0	0	0	NA	NA
sp|Q13352-5|CENPR_HUMAN	ITGB3BP	CENPR_HUMAN Isoform 5 of Centromere protein R	11451	CENPR_HUMAN	Q13352-5	0	0	2	1	1	0	0	1	0	1	0	0	0	0	0	0	0	0	1	1	2	1	1	0	0	0	1	0	2	2	1	1	0	0	2	0	0	1	1	1	0	0	NA	NA
sp|Q96MU7|YTDC1_HUMAN	YTHDC1	YTDC1_HUMAN YTH domain-containing protein 1	11452	YTDC1_HUMAN	Q96MU7	4	9	8	9	17	10	16	22	8	13	9	17	19	10	17	16	13	11	7	11	9	6	7	3	7	6	5	7	5	8	11	14	8	10	7	13	10	6	10	11	11	12	0.124194	-0.323553
sp|Q969F1|TF3C6_HUMAN	GTF3C6	TF3C6_HUMAN General transcription factor 3C polypeptide 6	11453	TF3C6_HUMAN	Q969F1	4	3	2	6	4	1	2	4	3	4	0	0	2	3	5	2	0	2	6	3	2	2	2	0	2	2	2	1	3	3	2	2	2	2	1	0	0	5	3	5	5	6	0.211892	-0.570009
sp|Q9HA65|TBC17_HUMAN	TBC1D17	TBC17_HUMAN TBC1 domain family member 17	11457	TBC17_HUMAN	Q9HA65	6	1	2	8	4	1	7	10	0	6	5	5	2	4	7	4	6	8	4	3	3	2	1	4	2	1	2	1	1	1	2	4	4	3	5	2	8	2	10	7	5	4	-0.0550387	-0.669627
sp|Q9UKY4|POMT2_HUMAN	POMT2	POMT2_HUMAN Protein O-mannosyl-transferase 2	11459	POMT2_HUMAN	Q9UKY4	1	0	0	1	3	0	1	1	0	1	0	1	1	0	0	0	1	0	1	1	0	0	0	0	0	0	0	0	0	1	0	0	0	0	0	0	1	0	0	0	0	0	0.0558187	0.0264494
sp|Q7Z7E8|UB2Q1_HUMAN	UBE2Q1	UB2Q1_HUMAN Ubiquitin-conjugating enzyme E2 Q1	11464	UB2Q1_HUMAN	Q7Z7E8	5	5	7	7	3	3	8	8	5	3	10	11	9	4	6	7	6	6	4	7	4	7	8	5	7	4	4	3	2	2	9	4	6	8	9	7	5	7	8	9	6	7	0.256124	0.0171989
sp|Q8N6S4|AN13C_HUMAN	ANKRD13C	AN13C_HUMAN Ankyrin repeat domain-containing protein 13C	11471	AN13C_HUMAN	Q8N6S4	1	0	0	1	0	0	0	0	0	1	0	1	0	0	0	0	0	0	0	0	0	0	1	0	1	0	0	0	0	0	0	0	0	0	2	0	0	0	0	0	0	0	-0.30376	0.396715
sp|Q96LI5|CNO6L_HUMAN	CNOT6L	CNO6L_HUMAN CCR4-NOT transcription complex subunit 6-like	11472	CNO6L_HUMAN	Q96LI5	2	3	2	4	4	0	1	3	0	1	3	2	2	4	2	2	0	2	6	3	5	4	4	5	1	1	0	0	2	0	1	1	4	4	4	3	4	0	5	5	3	2	0.248453	-0.309166
sp|Q9ULM6|CNOT6_HUMAN	CNOT6	CNOT6_HUMAN CCR4-NOT transcription complex subunit 6	11472	CNOT6_HUMAN	Q9ULM6	4	2	1	9	5	1	4	7	0	2	3	3	1	0	0	4	2	1	2	3	3	1	3	2	0	0	0	0	0	2	2	3	0	2	3	1	2	0	2	2	0	2	0.128242	0.688562
sp|P60228|EIF3E_HUMAN	EIF3E	EIF3E_HUMAN Eukaryotic translation initiation factor 3 subunit E	11473	EIF3E_HUMAN	P60228	34	51	43	42	42	40	42	44	30	42	34	30	38	31	29	26	34	31	28	23	25	27	25	20	18	19	15	15	20	18	34	42	22	26	22	26	31	20	35	31	31	33	0.0292976	-0.00568406
sp|P26196|DDX6_HUMAN	DDX6	DDX6_HUMAN Probable ATP-dependent RNA helicase DDX6	11475	DDX6_HUMAN	P26196	35	37	49	38	30	28	37	40	24	37	35	23	31	27	27	23	22	26	24	19	25	23	25	20	18	15	14	9	12	16	34	33	18	37	26	24	28	18	29	35	24	35	0.179637	-0.0963592
sp|Q9NR61|DLL4_HUMAN	DLL4	DLL4_HUMAN Delta-like protein 4	11484	DLL4_HUMAN	Q9NR61	0	0	0	0	0	0	0	0	0	0	0	0	0	0	0	0	2	0	0	0	0	0	0	0	0	0	0	0	4	0	0	0	0	0	0	0	0	0	0	0	0	0	NA	NA
sp|Q9NVR5|KTU_HUMAN	DNAAF2	KTU_HUMAN Protein kintoun	11487	KTU_HUMAN	Q9NVR5	1	1	4	3	3	0	2	1	0	0	0	1	1	3	2	5	1	1	8	5	3	7	3	4	6	6	5	3	6	2	2	0	5	3	5	2	0	1	6	6	2	8	0.450536	-0.295215
sp|Q8WXB1|MT21A_HUMAN	METTL21A	MT21A_HUMAN Protein N-lysine methyltransferase METTL21A	11492	MT21A_HUMAN	Q8WXB1	1	0	2	1	0	1	1	0	0	0	1	0	0	0	2	0	0	1	1	2	1	1	1	1	0	0	1	0	1	0	0	0	0	2	2	0	0	0	0	0	0	0	-0.748003	0.535374
sp|P82909|RT36_HUMAN	MRPS36	RT36_HUMAN 28S ribosomal protein S36, mitochondrial	11496	RT36_HUMAN	P82909	4	12	5	6	6	5	8	7	10	8	10	7	13	16	7	6	8	4	8	7	7	5	5	8	8	10	9	10	9	8	10	7	6	7	8	7	8	6	8	10	10	12	-0.0319993	0.229294
sp|Q96DR4|STAR4_HUMAN	STARD4	STAR4_HUMAN StAR-related lipid transfer protein 4	11498	STAR4_HUMAN	Q96DR4	2	1	0	1	1	0	0	0	0	0	0	0	0	0	0	1	0	0	0	1	0	0	0	2	2	1	1	0	0	1	0	0	0	2	0	0	0	0	0	1	0	1	-0.502938	0.843687
sp|Q6TCH7|PAQR3_HUMAN	PAQR3	PAQR3_HUMAN Progestin and adipoQ receptor family member 3	11499	PAQR3_HUMAN	Q6TCH7	0	0	0	0	2	0	0	0	0	1	0	0	0	1	0	0	1	0	0	0	0	0	0	0	0	0	0	0	0	0	0	0	0	2	0	1	1	0	0	1	0	0	NA	NA
sp|Q5H9S7|DCA17_HUMAN	DCAF17	DCA17_HUMAN DDB1- and CUL4-associated factor 17	11504	DCA17_HUMAN	Q5H9S7	0	0	0	0	0	0	0	0	0	0	1	0	0	0	0	0	0	0	0	0	0	0	0	0	0	0	0	0	0	0	0	1	0	0	0	0	0	0	1	1	0	0	NA	NA
sp|Q8WU17|RN139_HUMAN	RNF139	RN139_HUMAN E3 ubiquitin-protein ligase RNF139	11505	RN139_HUMAN	Q8WU17	4	0	1	5	8	2	1	2	1	1	3	4	0	1	2	1	4	2	3	0	0	1	2	2	0	2	0	0	1	1	1	0	0	1	1	1	2	1	1	0	1	0	-0.322892	0.516866
sp|O95810|SDPR_HUMAN	SDPR	SDPR_HUMAN Serum deprivation-response protein	11507	SDPR_HUMAN	O95810	3	20	13	2	7	1	7	6	5	8	13	2	20	14	8	12	9	10	10	14	13	11	9	13	6	9	5	7	16	3	33	2	5	9	10	12	8	5	5	10	12	28	-0.687364	-0.919625
sp|P18440|ARY1_HUMAN	NAT1	ARY1_HUMAN Arylamine N-acetyltransferase 1	11509	ARY1_HUMAN	P18440	4	5	2	7	3	1	2	3	8	3	7	3	1	0	3	2	0	1	5	2	4	2	2	2	2	0	2	4	3	1	2	4	3	5	2	0	0	0	4	2	1	1	0.955374	0.277723
sp|Q8TAP4-4|LMO3_HUMAN	LMO3	LMO3_HUMAN Isoform 4 of LIM domain only protein 3	11514	LMO3_HUMAN	Q8TAP4-4	0	0	0	0	0	0	0	0	0	0	0	0	0	0	0	0	0	0	0	0	0	0	1	0	0	0	0	0	0	0	0	0	0	0	2	0	0	0	0	1	0	0	NA	NA
sp|O00762|UBE2C_HUMAN	UBE2C	UBE2C_HUMAN Ubiquitin-conjugating enzyme E2 C	11520	UBE2C_HUMAN	O00762	8	8	12	11	8	6	6	12	4	4	4	5	6	7	5	5	4	4	8	5	4	1	4	3	5	4	4	1	4	3	8	6	2	0	6	7	4	4	6	8	4	11	0.428105	-0.937368
sp|Q8TCT9-2|HM13_HUMAN	HM13	HM13_HUMAN Isoform 2 of Minor histocompatibility antigen H13	11521	HM13_HUMAN	Q8TCT9-2	23	23	26	25	23	13	25	19	22	26	11	15	12	14	11	16	14	15	15	11	12	14	13	12	9	6	9	7	10	11	11	25	13	13	11	12	11	5	10	17	11	13	-0.446341	0.438433
sp|Q8TCT9|HM13_HUMAN	HM13	HM13_HUMAN Minor histocompatibility antigen H13	11521	HM13_HUMAN	Q8TCT9	4	3	8	5	3	4	3	8	7	8	5	6	5	15	3	5	5	1	3	5	5	7	6	4	3	6	2	3	8	8	3	7	5	4	6	5	5	2	0	1	8	2	-0.183858	0.308933
sp|Q9Y285|SYFA_HUMAN	FARSA	SYFA_HUMAN Phenylalanine--tRNA ligase alpha subunit	11522	SYFA_HUMAN	Q9Y285	23	24	28	18	24	14	23	23	10	14	28	19	24	16	22	17	12	22	12	16	9	16	9	10	12	14	14	8	10	7	18	22	8	12	12	19	15	9	25	25	19	21	-0.226631	0.0850663
sp|Q9Y673|ALG5_HUMAN	ALG5	ALG5_HUMAN Dolichyl-phosphate beta-glucosyltransferase	11523	ALG5_HUMAN	Q9Y673	11	8	12	17	8	19	17	21	7	19	9	10	15	8	6	10	13	10	6	9	7	9	9	7	9	7	5	4	5	7	9	11	8	8	11	4	7	5	7	10	7	4	-0.446704	0.269655
sp|Q9Y4C5|CHST2_HUMAN	CHST2	CHST2_HUMAN Carbohydrate sulfotransferase 2	11525	CHST2_HUMAN	Q9Y4C5	0	0	0	0	0	1	0	0	0	0	1	1	0	0	1	0	0	1	0	0	0	0	0	0	0	1	0	0	1	0	0	0	0	0	0	0	0	0	0	0	0	0	NA	NA
sp|Q15427|SF3B4_HUMAN	SF3B4	SF3B4_HUMAN Splicing factor 3B subunit 4	11531	SF3B4_HUMAN	Q15427	6	9	9	11	11	6	5	11	6	7	12	7	12	13	9	5	7	3	13	12	11	10	4	10	7	5	12	9	8	8	22	3	7	8	12	10	8	5	9	14	10	18	0.637582	-0.261503
sp|Q6P161|RM54_HUMAN	MRPL54	RM54_HUMAN 39S ribosomal protein L54, mitochondrial	11532	RM54_HUMAN	Q6P161	2	7	3	4	2	1	4	2	10	2	2	3	3	1	1	3	4	2	6	3	4	1	3	4	5	5	4	4	4	2	7	4	2	2	5	2	2	2	4	4	1	6	-0.149023	0.0185092
sp|Q9Y3A0|COQ4_HUMAN	COQ4	COQ4_HUMAN Ubiquinone biosynthesis protein COQ4 homolog, mitochondrial	11535	COQ4_HUMAN	Q9Y3A0	0	1	0	0	0	2	0	0	0	0	1	1	0	0	0	0	0	0	1	0	0	1	1	1	0	0	0	0	0	0	0	0	0	0	1	1	1	1	1	0	0	0	NA	NA
sp|Q8IWU2|LMTK2_HUMAN	LMTK2	LMTK2_HUMAN Serine/threonine-protein kinase LMTK2	11536	LMTK2_HUMAN	Q8IWU2	4	2	6	9	4	6	2	13	8	18	18	13	8	11	5	7	1	3	9	6	9	3	5	5	11	5	5	7	2	9	1	7	6	7	11	11	17	4	10	11	3	4	0.0181425	0.154587
sp|Q969W9|PMEPA_HUMAN	PMEPA1	PMEPA_HUMAN Transmembrane prostate androgen-induced protein	11538	PMEPA_HUMAN	Q969W9	0	3	0	0	1	1	2	0	0	0	1	0	1	0	0	0	1	0	0	0	0	0	0	0	0	0	0	0	0	0	0	0	0	0	0	0	2	0	0	1	0	0	NA	NA
sp|Q3B726|RPA43_HUMAN	TWISTNB	RPA43_HUMAN DNA-directed RNA polymerase I subunit RPA43	11539	RPA43_HUMAN	Q3B726	6	8	8	11	9	6	7	14	6	5	9	12	9	6	5	9	4	4	8	6	6	7	6	5	6	5	2	4	2	3	7	8	6	7	8	4	7	2	4	6	7	12	-0.177439	-0.265695
sp|Q86V97|KBTB6_HUMAN	KBTBD6	KBTB6_HUMAN Kelch repeat and BTB domain-containing protein 6	11541	KBTB6_HUMAN	Q86V97	0	0	0	2	0	0	0	0	0	0	2	0	0	0	1	1	0	0	1	1	0	1	0	0	0	0	0	0	0	0	0	1	0	0	0	1	0	0	2	1	0	0	NA	NA
sp|Q8WVZ9|KBTB7_HUMAN	KBTBD7	KBTB7_HUMAN Kelch repeat and BTB domain-containing protein 7	11541	KBTB7_HUMAN	Q8WVZ9	2	1	1	4	1	2	0	0	0	5	4	4	0	0	1	2	2	1	3	0	1	1	0	0	2	0	0	0	0	0	0	0	0	1	1	3	6	0	2	2	0	0	-0.402632	-0.0889017
sp|Q9H900|ZWILC_HUMAN	ZWILCH	ZWILC_HUMAN Protein zwilch homolog	11542	ZWILC_HUMAN	Q9H900	9	5	4	9	7	4	6	5	2	2	5	5	4	3	3	2	5	3	9	9	7	7	4	9	10	4	7	4	2	6	13	9	5	12	5	3	3	3	6	7	2	5	-0.234132	-0.163901
sp|P0CW22|RS17L_HUMAN	RPS17L	RS17L_HUMAN 40S ribosomal protein S17-like	11543	RS17L_HUMAN	P0CW22	18	22	37	31	22	16	19	27	21	33	10	11	19	13	17	16	24	17	15	9	7	8	11	16	7	10	8	11	11	6	25	19	11	11	12	11	14	8	23	19	19	29	0.268348	-0.138648
sp|Q6NVV7|CDPF1_HUMAN	CDPF1	CDPF1_HUMAN Cysteine-rich DPF motif domain-containing protein 1	11544	CDPF1_HUMAN	Q6NVV7	1	1	0	3	4	2	1	4	0	0	2	1	1	3	0	1	2	1	2	0	0	0	0	3	1	1	1	1	1	2	3	2	0	1	0	1	2	1	0	2	4	3	-0.371926	-0.494494
sp|A9UHW6|MI4GD_HUMAN	MIF4GD	MI4GD_HUMAN MIF4G domain-containing protein	11548	MI4GD_HUMAN	A9UHW6	2	5	2	7	5	2	3	6	3	3	7	8	2	8	5	4	3	4	5	4	5	1	3	5	5	1	2	1	2	1	5	4	3	3	5	2	1	2	4	5	3	1	0.401211	0.00484728
sp|Q8WUZ0|BCL7C_HUMAN	BCL7C	BCL7C_HUMAN B-cell CLL/lymphoma 7 protein family member C	11550	BCL7C_HUMAN	Q8WUZ0	10	5	6	7	4	6	3	7	3	10	4	5	6	4	5	2	2	2	6	3	10	5	3	5	4	6	5	5	5	4	7	6	6	5	4	4	3	4	4	3	7	8	-0.000503233	-0.345307
sp|Q9BQE9|BCL7B_HUMAN	BCL7B	BCL7B_HUMAN B-cell CLL/lymphoma 7 protein family member B	11550	BCL7B_HUMAN	Q9BQE9	3	4	4	6	6	3	1	4	2	4	2	1	1	2	5	3	2	3	1	3	4	4	4	1	2	2	2	1	1	0	3	4	1	3	3	4	1	1	4	3	5	5	0.00797345	-0.707678
sp|Q4VC05-2|BCL7A_HUMAN	BCL7A	BCL7A_HUMAN Isoform 2 of B-cell CLL/lymphoma 7 protein family member A	11550	BCL7A_HUMAN	Q4VC05-2	8	5	6	7	8	5	6	7	5	6	5	5	5	2	2	8	7	4	8	1	1	2	3	3	8	3	6	7	5	2	12	4	5	2	0	9	7	2	8	6	2	13	0.336612	0.014232
sp|Q4VC05|BCL7A_HUMAN	BCL7A	BCL7A_HUMAN B-cell CLL/lymphoma 7 protein family member A	11550	BCL7A_HUMAN	Q4VC05	0	1	0	2	0	0	0	1	0	2	0	0	0	0	0	3	2	0	2	0	1	3	2	0	3	2	4	2	2	2	0	0	2	2	1	0	0	0	0	1	2	1	NA	NA
sp|P26951|IL3RA_HUMAN	IL3RA	IL3RA_HUMAN Interleukin-3 receptor subunit alpha	11558	IL3RA_HUMAN	P26951	0	0	0	0	0	0	0	0	0	0	0	0	0	0	0	0	0	0	0	0	0	0	0	0	0	0	0	0	0	0	0	0	0	0	0	0	0	1	0	0	0	0	NA	NA
sp|Q5BJF2|TMM97_HUMAN	TMEM97	TMM97_HUMAN Transmembrane protein 97	11564	TMM97_HUMAN	Q5BJF2	2	5	6	6	8	4	5	4	5	9	2	1	3	3	3	2	2	1	3	2	3	2	1	2	2	2	1	1	1	2	3	6	2	3	3	2	2	1	5	5	3	1	-0.568395	1.19775
sp|Q8TE02-4|ELP5_HUMAN	ELP5	ELP5_HUMAN Isoform 4 of Elongator complex protein 5	11566	ELP5_HUMAN	Q8TE02-4	2	1	0	2	1	1	0	3	1	2	2	3	0	0	1	2	1	1	9	3	2	4	3	2	3	2	1	0	2	0	6	1	3	2	3	1	1	2	4	7	2	5	0.105417	-0.433883
sp|O75072|FKTN_HUMAN	FKTN	FKTN_HUMAN Fukutin	11570	FKTN_HUMAN	O75072	0	0	0	0	1	0	0	0	0	0	1	2	0	0	0	0	0	0	0	0	2	0	0	0	0	0	0	0	0	0	0	0	0	0	0	1	0	0	1	0	0	0	NA	NA
sp|Q96EP5|DAZP1_HUMAN	DAZAP1	DAZP1_HUMAN DAZ-associated protein 1	11573	DAZP1_HUMAN	Q96EP5	10	35	25	35	27	6	30	32	23	33	14	8	10	9	11	6	7	7	20	35	25	22	26	13	21	22	16	16	10	13	32	22	28	18	46	11	6	7	19	20	6	33	-0.202593	-0.0117885
sp|P02753|RET4_HUMAN	RBP4	RET4_HUMAN Retinol-binding protein 4	11575	RET4_HUMAN	P02753	0	9	5	7	4	0	0	0	0	0	1	0	0	0	0	1	0	0	0	0	1	2	4	2	4	1	0	1	0	2	8	3	1	1	3	2	4	2	0	0	3	1	NA	NA
sp|P0DJI9|SAA2_HUMAN	SAA2	SAA2_HUMAN Serum amyloid A-2 protein	11576	SAA2_HUMAN	P0DJI9	0	0	0	0	0	0	0	0	1	0	4	1	2	0	0	0	0	0	3	0	0	0	1	3	2	2	1	0	2	0	0	0	0	3	0	1	0	1	0	2	1	0	NA	NA
sp|P0DJI8|SAA1_HUMAN	SAA1	SAA1_HUMAN Serum amyloid A-1 protein	11576	SAA1_HUMAN	P0DJI8	0	0	0	0	0	0	0	0	0	0	3	0	0	0	0	0	0	0	0	0	0	0	1	0	0	0	0	0	0	0	0	0	0	2	0	2	1	1	0	0	1	0	NA	NA
sp|Q16322|KCA10_HUMAN	KCNA10	KCA10_HUMAN Potassium voltage-gated channel subfamily A member 10	11578	KCA10_HUMAN	Q16322	0	0	0	0	0	0	0	0	0	0	0	0	0	0	0	0	0	0	0	0	0	0	1	0	0	0	0	0	0	0	0	0	0	0	0	0	0	0	0	0	0	0	NA	NA
sp|Q09470|KCNA1_HUMAN	KCNA1	KCNA1_HUMAN Potassium voltage-gated channel subfamily A member 1	11578	KCNA1_HUMAN	Q09470	0	0	0	0	0	0	0	0	0	0	0	0	0	0	0	0	2	0	0	0	0	0	0	0	0	0	1	0	0	0	0	0	0	0	0	0	0	0	0	0	0	0	NA	NA
sp|P32321-2|DCTD_HUMAN	DCTD	DCTD_HUMAN Isoform 2 of Deoxycytidylate deaminase	11579	DCTD_HUMAN	P32321-2	7	17	11	14	7	4	11	9	6	5	6	2	5	7	10	8	9	7	8	7	10	9	9	6	7	6	5	6	3	8	13	9	8	8	10	11	2	9	5	9	5	12	-1.03016	0.447489
sp|O96005|CLPT1_HUMAN	CLPTM1	CLPT1_HUMAN Cleft lip and palate transmembrane protein 1	11580	CLPT1_HUMAN	O96005	35	16	18	16	26	18	21	26	17	15	14	18	23	21	14	11	13	8	11	9	9	11	8	7	7	9	6	7	5	6	15	23	6	15	12	11	14	5	12	12	13	9	0.135455	-0.0668084
sp|P10153|RNAS2_HUMAN	RNASE2	RNAS2_HUMAN Non-secretory ribonuclease	11584	RNAS2_HUMAN	P10153	0	0	0	0	0	0	0	0	0	0	0	0	0	0	0	0	0	0	0	0	2	1	0	0	0	0	0	0	0	0	5	0	0	1	0	0	0	0	0	0	0	7	NA	NA
sp|P47985|UCRI_HUMAN	UQCRFS1	UCRI_HUMAN Cytochrome b-c1 complex subunit Rieske, mitochondrial	11585	UCRI_HUMAN	P47985	23	23	22	22	23	21	23	21	23	23	14	13	23	19	14	14	19	18	21	15	14	15	18	14	14	17	18	20	14	11	26	18	12	14	11	15	12	11	25	18	12	31	-0.316655	-0.269925
sp|P55259|GP2_HUMAN	GP2	GP2_HUMAN Pancreatic secretory granule membrane major glycoprotein GP2	11593	GP2_HUMAN	P55259	0	0	0	0	0	0	0	0	0	0	3	0	0	0	0	0	3	1	0	0	0	0	0	0	0	0	0	0	0	0	0	0	0	0	0	0	0	0	0	0	0	0	NA	NA
sp|Q96H72|S39AD_HUMAN	SLC39A13	S39AD_HUMAN Zinc transporter ZIP13	11594	S39AD_HUMAN	Q96H72	3	0	0	0	0	0	0	0	0	0	1	0	0	0	0	0	0	0	0	0	0	0	0	0	0	0	0	0	0	0	0	0	0	1	0	0	0	0	1	1	0	0	-0.934793	0.011119
sp|Q15005|SPCS2_HUMAN	SPCS2	SPCS2_HUMAN Signal peptidase complex subunit 2	11596	SPCS2_HUMAN	Q15005	16	15	17	15	12	8	19	20	13	21	14	14	11	14	14	15	14	14	13	10	14	8	10	7	6	10	5	9	10	8	11	16	6	11	9	15	15	4	16	13	15	12	0.0269909	-0.180716
sp|P25774|CATS_HUMAN	CTSS	CATS_HUMAN Cathepsin S	11597	CATS_HUMAN	P25774	0	1	4	2	6	3	4	7	6	0	5	4	7	5	2	2	1	1	5	5	7	6	4	6	9	5	5	6	8	6	11	1	4	6	4	4	3	5	2	6	3	13	NA	NA
sp|P08697|A2AP_HUMAN	SERPINF2	A2AP_HUMAN Alpha-2-antiplasmin	11599	A2AP_HUMAN	P08697	2	3	2	3	5	1	0	1	1	2	1	1	1	0	0	2	0	1	2	0	0	0	0	0	0	0	0	0	0	0	2	2	0	1	0	1	1	0	2	1	0	1	-0.534719	-0.339821
sp|Q02388|CO7A1_HUMAN	COL7A1	CO7A1_HUMAN Collagen alpha-1(VII) chain	11600	CO7A1_HUMAN	Q02388	14	0	0	0	4	8	4	10	2	5	7	20	12	5	5	5	13	4	2	8	13	21	1	15	7	21	8	1	2	1	18	1	8	18	0	17	11	15	11	4	8	9	-0.905676	-0.244553
sp|Q03167|TGBR3_HUMAN	TGFBR3	TGBR3_HUMAN Transforming growth factor beta receptor type 3	11605	TGBR3_HUMAN	Q03167	0	3	0	0	5	1	1	2	0	0	3	3	5	2	1	7	0	1	0	2	0	0	1	0	0	0	1	0	1	0	0	0	1	4	0	0	2	0	1	1	1	0	NA	NA
sp|Q9NX14-2|NDUBB_HUMAN	NDUFB11	NDUBB_HUMAN Isoform 2 of NADH dehydrogenase [ubiquinone] 1 beta subcomplex subunit 11, mitochondrial	11606	NDUBB_HUMAN	Q9NX14-2	12	16	9	7	14	13	11	14	13	10	10	10	15	10	8	12	13	8	2	2	2	3	4	2	5	1	3	2	6	4	7	11	0	4	2	11	10	4	6	5	11	8	0.0570108	0.0767445
sp|Q13084|RM28_HUMAN	MRPL28	RM28_HUMAN 39S ribosomal protein L28, mitochondrial	11607	RM28_HUMAN	Q13084	15	13	10	18	7	9	10	11	7	19	12	7	10	2	7	3	8	9	7	7	9	8	11	9	7	7	5	4	10	6	10	11	5	9	9	3	9	3	5	8	7	10	-0.149403	0.151553
sp|Q9BRV3|SWET1_HUMAN	SLC50A1	SWET1_HUMAN Sugar transporter SWEET1	11612	SWET1_HUMAN	Q9BRV3	1	0	0	0	2	0	0	0	1	1	2	1	0	1	1	1	0	0	0	0	1	0	1	1	1	0	1	1	0	0	1	0	1	1	1	1	1	1	0	1	0	0	1.30296	0.79064
sp|P60507|EFC1_HUMAN		EFC1_HUMAN HERV-F(c)1_Xq21.33 provirus ancestral Env polyprotein	11613	EFC1_HUMAN	P60507	0	0	0	0	0	0	0	1	0	0	0	0	0	0	2	0	0	0	0	0	0	0	0	0	0	0	0	0	0	0	0	0	0	0	0	0	0	0	0	0	0	0	NA	NA
sp|Q4VX76|SYTL3_HUMAN	SYTL3	SYTL3_HUMAN Synaptotagmin-like protein 3	11618	SYTL3_HUMAN	Q4VX76	0	0	0	0	0	0	0	0	0	0	0	0	0	0	0	0	0	0	1	1	0	0	0	0	0	0	0	0	0	0	0	0	0	0	0	0	0	0	0	1	0	0	NA	NA
sp|Q9UK96|FBX10_HUMAN	FBXO10	FBX10_HUMAN F-box only protein 10	11619	FBX10_HUMAN	Q9UK96	0	0	1	0	0	0	1	0	2	0	1	1	0	0	0	0	0	0	0	0	1	0	0	0	1	0	0	0	0	0	0	0	1	0	0	0	0	0	0	1	0	0	NA	NA
sp|P32418|NAC1_HUMAN	SLC8A1	NAC1_HUMAN Sodium/calcium exchanger 1	11622	NAC1_HUMAN	P32418	3	0	2	0	1	2	0	0	1	1	0	2	1	0	6	1	2	2	0	1	1	0	0	0	0	0	2	1	0	0	0	2	0	1	0	1	0	1	0	1	0	1	-0.224844	0.143856
sp|P32418-2|NAC1_HUMAN	SLC8A1	NAC1_HUMAN Isoform 3 of Sodium/calcium exchanger 1	11622	NAC1_HUMAN	P32418-2	0	0	0	0	0	0	0	0	0	0	0	0	0	0	2	1	1	0	0	1	0	1	0	0	0	0	0	0	0	0	0	0	0	0	0	0	0	0	0	0	0	0	NA	NA
sp|Q8TBK2|SETD6_HUMAN	SETD6	SETD6_HUMAN N-lysine methyltransferase SETD6	11625	SETD6_HUMAN	Q8TBK2	0	1	0	2	0	0	0	0	0	0	0	2	0	0	0	0	0	0	0	0	0	0	0	0	0	0	0	0	0	0	0	0	0	0	0	0	0	0	2	0	0	0	NA	NA
sp|Q9NUG6|PDRG1_HUMAN	PDRG1	PDRG1_HUMAN p53 and DNA damage-regulated protein 1	11627	PDRG1_HUMAN	Q9NUG6	1	3	5	7	3	2	3	4	0	3	3	2	3	3	4	3	3	4	1	4	3	1	2	5	5	4	5	4	4	3	6	4	4	1	3	5	2	2	3	5	3	5	0.349944	-0.16196
sp|P28324|ELK4_HUMAN	ELK4	ELK4_HUMAN ETS domain-containing protein Elk-4	11632	ELK4_HUMAN	P28324	0	0	1	0	0	0	0	0	0	0	0	1	1	0	0	1	1	3	1	0	0	0	1	3	1	0	1	0	0	0	1	0	0	1	2	0	0	1	1	0	0	1	NA	NA
sp|Q9UBR2|CATZ_HUMAN	CTSZ	CATZ_HUMAN Cathepsin Z	11636	CATZ_HUMAN	Q9UBR2	13	19	12	9	17	11	14	12	18	13	12	10	17	12	11	5	11	13	11	10	9	12	6	16	10	11	11	10	11	12	26	13	12	11	8	11	11	9	7	7	17	27	-0.502778	0.863663
sp|Q9H7U1-3|CCSE2_HUMAN	CCSER2	CCSE2_HUMAN Isoform 3 of Serine-rich coiled-coil domain-containing protein 2	11639	CCSE2_HUMAN	Q9H7U1-3	0	1	1	0	1	0	2	0	0	0	1	0	0	0	0	1	1	1	2	0	3	0	3	2	2	2	1	2	1	1	3	2	1	4	2	1	1	1	2	3	0	2	NA	NA
sp|O95139|NDUB6_HUMAN	NDUFB6	NDUB6_HUMAN NADH dehydrogenase [ubiquinone] 1 beta subcomplex subunit 6	11640	NDUB6_HUMAN	O95139	5	14	7	13	14	10	12	13	10	19	14	16	8	8	8	9	8	9	6	8	8	6	8	10	10	11	8	8	8	5	7	15	8	5	10	6	11	6	8	10	6	10	-0.11052	0.218683
sp|Q9H7S9|ZN703_HUMAN	ZNF703	ZN703_HUMAN Zinc finger protein 703	11642	ZN703_HUMAN	Q9H7S9	1	3	3	2	1	1	4	2	1	1	5	2	2	0	0	1	0	2	2	3	2	1	0	2	3	1	5	5	0	0	3	3	2	1	2	4	6	1	2	4	1	3	-0.228063	0.645147
sp|Q96F45|ZN503_HUMAN	ZNF503	ZN503_HUMAN Zinc finger protein 503	11642	ZN503_HUMAN	Q96F45	1	5	2	1	1	1	2	2	0	1	0	3	0	0	1	1	1	0	2	2	4	7	3	3	2	2	3	1	1	1	0	0	2	2	4	3	3	1	3	2	0	3	-0.0237655	0.60477
sp|Q9BW61|DDA1_HUMAN	DDA1	DDA1_HUMAN DET1- and DDB1-associated protein 1	11644	DDA1_HUMAN	Q9BW61	5	2	5	8	3	3	4	5	4	3	6	5	3	2	5	4	3	3	6	6	8	4	2	3	6	4	6	3	4	4	7	4	5	6	7	3	3	6	3	3	4	10	0.334499	-0.284121
sp|Q8TET4|GANC_HUMAN	GANC	GANC_HUMAN Neutral alpha-glucosidase C	11655	GANC_HUMAN	Q8TET4	1	0	1	0	1	0	0	0	0	0	0	3	0	0	0	0	0	0	0	0	0	0	0	3	0	0	0	0	0	0	0	0	0	1	1	1	0	0	0	1	0	0	0.837568	1.05328
sp|Q14515|SPRL1_HUMAN	SPARCL1	SPRL1_HUMAN SPARC-like protein 1	11657	SPRL1_HUMAN	Q14515	0	0	0	0	2	0	0	0	0	0	0	1	0	0	0	0	0	0	0	0	0	0	0	0	0	0	0	9	1	0	0	0	0	0	0	0	0	0	0	0	0	0	NA	NA
sp|Q9UL42|PNMA2_HUMAN	PNMA2	PNMA2_HUMAN Paraneoplastic antigen Ma2	11658	PNMA2_HUMAN	Q9UL42	2	4	1	2	2	1	0	0	3	0	5	3	1	2	1	1	0	1	10	7	2	2	9	2	7	1	0	3	0	2	7	1	3	8	7	2	3	1	7	6	3	5	0.0151268	0.0063901
sp|Q16762|THTR_HUMAN	TST	THTR_HUMAN Thiosulfate sulfurtransferase	11658	THTR_HUMAN	Q16762	7	9	10	11	8	12	9	16	19	13	12	8	5	12	6	6	3	7	11	7	8	6	8	12	13	13	9	8	9	3	7	10	7	10	12	6	10	4	7	4	5	8	1.52422	0.649362
sp|O60512|B4GT3_HUMAN	B4GALT3	B4GT3_HUMAN Beta-1,4-galactosyltransferase 3	11659	B4GT3_HUMAN	O60512	2	1	3	2	3	1	1	2	1	1	3	5	0	2	1	3	1	0	4	3	5	2	2	2	5	1	3	3	3	2	3	2	2	4	4	1	3	0	3	2	3	1	0.0342483	0.477489
sp|P24864|CCNE1_HUMAN	CCNE1	CCNE1_HUMAN G1/S-specific cyclin-E1	11662	CCNE1_HUMAN	P24864	0	0	1	1	0	1	0	0	0	0	0	3	0	0	0	0	0	0	0	0	1	0	3	0	0	0	0	0	1	0	0	1	2	0	1	1	0	0	0	0	0	0	NA	NA
sp|Q92918|M4K1_HUMAN	MAP4K1	M4K1_HUMAN Mitogen-activated protein kinase kinase kinase kinase 1	11663	M4K1_HUMAN	Q92918	0	0	0	0	0	1	0	0	0	0	0	1	0	0	0	0	0	0	3	6	1	2	1	2	3	0	0	0	2	0	2	0	1	5	2	0	0	0	5	2	0	2	NA	NA
sp|P54709|AT1B3_HUMAN	ATP1B3	AT1B3_HUMAN Sodium/potassium-transporting ATPase subunit beta-3	11665	AT1B3_HUMAN	P54709	39	33	25	27	36	27	34	34	25	34	16	28	17	22	24	15	31	20	13	16	15	16	19	18	11	11	10	10	10	14	28	29	22	18	25	16	11	17	14	15	21	25	0.21751	0.89231
sp|P37840|SYUA_HUMAN	SNCA	SYUA_HUMAN Alpha-synuclein	11676	SYUA_HUMAN	P37840	11	11	6	12	9	6	14	12	7	10	4	5	7	6	4	8	7	13	3	8	11	16	3	10	7	6	9	4	3	5	14	20	6	12	7	4	1	5	6	7	5	10	-1.74482	2.22023
sp|O76070|SYUG_HUMAN	SNCG	SYUG_HUMAN Gamma-synuclein	11676	SYUG_HUMAN	O76070	3	2	6	10	6	4	9	14	5	10	7	23	3	5	8	3	4	10	4	3	3	3	2	5	9	13	4	5	4	1	7	6	2	2	5	8	3	2	11	9	7	8	-0.243648	-0.659653
sp|Q16143|SYUB_HUMAN	SNCB	SYUB_HUMAN Beta-synuclein	11676	SYUB_HUMAN	Q16143	2	0	1	1	3	1	1	2	2	1	2	2	1	1	1	2	2	1	1	1	1	1	1	3	3	1	2	2	0	1	1	2	2	1	1	1	1	1	1	1	4	2	-0.156303	-0.481903
sp|Q8NHQ8|RASF8_HUMAN	RASSF8	RASF8_HUMAN Ras association domain-containing protein 8	11679	RASF8_HUMAN	Q8NHQ8	2	1	5	3	3	1	9	2	1	0	4	2	0	1	2	2	2	3	5	4	4	1	5	8	4	3	3	4	2	4	5	6	3	4	3	2	5	3	1	5	2	5	-1.54913	1.24421
sp|P42658|DPP6_HUMAN	DPP6	DPP6_HUMAN Dipeptidyl aminopeptidase-like protein 6	11689	DPP6_HUMAN	P42658	0	0	0	0	0	0	0	0	0	0	0	0	0	0	0	2	0	0	0	0	0	1	0	0	0	0	0	0	0	0	0	0	0	0	0	0	0	0	0	0	0	0	NA	NA
sp|Q9UN19|DAPP1_HUMAN	DAPP1	DAPP1_HUMAN Dual adapter for phosphotyrosine and 3-phosphotyrosine and 3-phosphoinositide	11692	DAPP1_HUMAN	Q9UN19	0	0	0	0	0	0	0	0	0	0	1	2	0	0	0	0	0	0	2	0	0	0	0	2	2	0	0	0	2	0	2	0	0	1	0	0	2	0	3	1	0	0	NA	NA
sp|P53004|BIEA_HUMAN	BLVRA	BIEA_HUMAN Biliverdin reductase A	11697	BIEA_HUMAN	P53004	24	24	19	21	17	15	18	18	16	16	14	17	14	20	12	11	15	18	10	10	8	7	5	6	6	6	7	4	6	6	24	21	9	10	8	10	11	9	14	10	17	20	0.0889564	-0.00547761
sp|Q9H9L7|AKIR1_HUMAN	AKIRIN1	AKIR1_HUMAN Akirin-1	11704	AKIR1_HUMAN	Q9H9L7	0	0	0	0	1	0	0	0	0	0	0	0	0	0	0	0	0	0	0	0	0	0	0	0	0	0	0	0	0	1	0	0	0	0	0	0	0	0	0	3	0	2	NA	NA
sp|Q53H80|AKIR2_HUMAN	AKIRIN2	AKIR2_HUMAN Akirin-2	11704	AKIR2_HUMAN	Q53H80	0	0	1	0	3	0	0	3	0	0	2	1	0	1	1	3	0	1	1	1	1	1	1	2	2	3	1	1	2	1	3	0	3	1	1	2	2	0	1	4	1	5	NA	NA
sp|Q8IYB5|SMAP1_HUMAN	SMAP1	SMAP1_HUMAN Stromal membrane-associated protein 1	11707	SMAP1_HUMAN	Q8IYB5	8	4	5	4	6	2	7	5	0	3	7	8	1	5	5	5	3	5	7	1	0	2	1	3	7	6	1	1	3	2	8	2	0	0	0	3	3	1	4	7	4	6	1.14996	-0.912173
sp|P57087-3|JAM2_HUMAN	JAM2	JAM2_HUMAN Isoform 3 of Junctional adhesion molecule B	11709	JAM2_HUMAN	P57087-3	0	0	0	0	0	1	0	0	0	0	0	0	0	0	2	0	0	0	0	1	0	0	0	1	0	0	1	2	0	0	1	0	0	1	0	0	0	1	0	0	0	0	NA	NA
sp|Q96PN6|ADCYA_HUMAN	ADCY10	ADCYA_HUMAN Adenylate cyclase type 10	11712	ADCYA_HUMAN	Q96PN6	0	2	0	0	1	0	0	0	0	0	0	2	0	0	0	0	0	1	0	0	0	0	0	0	0	0	0	0	0	0	0	0	0	1	0	1	0	0	0	0	0	0	NA	NA
sp|Q9NRX2|RM17_HUMAN	MRPL17	RM17_HUMAN 39S ribosomal protein L17, mitochondrial	11728	RM17_HUMAN	Q9NRX2	9	12	7	12	13	14	13	13	7	4	9	8	14	14	12	14	10	12	5	11	12	11	7	8	11	11	6	11	10	10	16	15	15	13	10	9	10	7	8	8	10	16	0.00137869	-0.100151
sp|Q9NQE9|HINT3_HUMAN	HINT3	HINT3_HUMAN Histidine triad nucleotide-binding protein 3	11735	HINT3_HUMAN	Q9NQE9	4	4	4	5	6	2	3	5	9	9	3	3	5	5	9	5	4	9	4	3	4	5	6	5	6	4	3	4	6	4	7	5	5	1	3	2	3	4	1	1	9	8	0.318153	-0.208097
sp|P61086|UBE2K_HUMAN	UBE2K	UBE2K_HUMAN Ubiquitin-conjugating enzyme E2 K	11744	UBE2K_HUMAN	P61086	24	17	10	18	21	10	18	12	6	14	10	10	6	13	6	19	12	11	17	14	12	14	9	8	9	10	15	8	9	7	13	14	12	7	10	10	14	8	14	11	5	19	0.149665	0.0729761
sp|Q15773|MLF2_HUMAN	MLF2	MLF2_HUMAN Myeloid leukemia factor 2	11748	MLF2_HUMAN	Q15773	3	10	6	9	8	3	11	8	10	7	10	9	8	8	13	9	6	8	8	10	10	14	12	5	10	13	10	12	7	6	8	5	11	12	14	13	15	7	5	7	9	14	-0.490306	-0.281091
sp|P51811|XK_HUMAN	XK	XK_HUMAN Membrane transport protein XK	11752	XK_HUMAN	P51811	0	0	0	0	0	0	0	0	0	0	0	1	0	0	1	1	0	0	1	0	0	1	0	1	0	1	0	0	0	0	0	0	0	0	0	0	0	0	0	0	0	0	NA	NA
sp|P55145|MANF_HUMAN	MANF	MANF_HUMAN Mesencephalic astrocyte-derived neurotrophic factor	11756	MANF_HUMAN	P55145	18	28	14	25	15	13	33	28	23	28	17	22	19	23	26	24	20	24	15	14	18	13	14	14	12	5	10	10	15	10	29	20	13	20	17	21	16	6	15	21	30	33	-0.476545	1.14072
sp|Q96FA3|PELI1_HUMAN	PELI1	PELI1_HUMAN E3 ubiquitin-protein ligase pellino homolog 1	11759	PELI1_HUMAN	Q96FA3	0	0	0	1	0	0	0	0	0	0	0	1	0	0	0	1	0	0	0	0	0	0	0	0	0	0	0	0	1	0	0	0	0	0	0	1	0	0	1	0	0	0	NA	NA
sp|Q9HAT8|PELI2_HUMAN	PELI2	PELI2_HUMAN E3 ubiquitin-protein ligase pellino homolog 2	11759	PELI2_HUMAN	Q9HAT8	0	0	0	0	1	0	0	0	1	1	2	0	0	1	0	1	0	0	1	0	0	1	0	1	2	0	2	3	2	0	1	0	2	0	0	0	0	1	2	5	1	1	NA	NA
sp|Q8N2H9|PELI3_HUMAN	PELI3	PELI3_HUMAN E3 ubiquitin-protein ligase pellino homolog 3	11759	PELI3_HUMAN	Q8N2H9	1	1	0	0	0	0	0	0	0	0	0	0	0	1	1	0	0	1	0	1	1	0	0	1	0	0	1	1	1	1	1	0	2	2	2	0	0	1	1	1	1	1	0.710235	0.162239
sp|O75153|CLU_HUMAN	CLUH	CLU_HUMAN Clustered mitochondria protein homolog	11760	CLU_HUMAN	O75153	54	43	50	49	36	39	37	51	25	25	24	31	14	16	31	27	21	17	33	24	20	25	25	17	15	20	15	15	17	15	31	37	18	24	18	22	25	16	33	37	29	24	-0.0797481	0.0958069
tr|I3L2B0|I3L2B0_HUMAN	CLUH	I3L2B0_HUMAN Clustered mitochondria protein homolog	11760	I3L2B0_HUMAN	I3L2B0	4	4	6	5	2	1	0	2	3	2	0	2	3	2	1	2	0	2	3	1	3	1	1	1	1	1	0	1	1	1	2	2	0	0	0	2	1	0	4	3	1	2	0.0153137	-0.0340273
sp|Q9Y5I0|PCDAD_HUMAN	PCDHA13	PCDAD_HUMAN Protocadherin alpha-13	11760	PCDAD_HUMAN	Q9Y5I0	0	0	0	1	1	0	0	0	0	0	0	2	0	0	0	0	0	0	1	0	0	0	3	0	1	0	1	0	0	0	0	0	0	1	0	0	0	0	0	4	0	3	NA	NA
sp|P09661|RU2A_HUMAN	SNRPA1	RU2A_HUMAN U2 small nuclear ribonucleoprotein A'	11761	RU2A_HUMAN	P09661	20	17	28	26	25	21	17	22	32	32	17	16	17	23	24	19	26	19	22	14	17	17	13	16	16	21	14	20	20	16	32	22	18	14	17	16	16	11	20	25	28	42	0.0177137	-0.0246154
tr|H0YLR3|H0YLR3_HUMAN	SNRPA1	H0YLR3_HUMAN U2 small nuclear ribonucleoprotein A' (Fragment)	11761	H0YLR3_HUMAN	H0YLR3	0	0	0	0	0	0	0	0	0	0	0	0	0	0	0	0	0	0	0	0	0	0	0	0	0	0	0	0	0	0	0	0	0	0	0	0	0	0	1	0	0	0	NA	NA
sp|O95298|NDUC2_HUMAN	NDUFC2	NDUC2_HUMAN NADH dehydrogenase [ubiquinone] 1 subunit C2	11762	NDUC2_HUMAN	O95298	9	6	6	10	9	7	8	8	10	9	8	11	9	10	9	7	8	8	7	3	6	7	4	10	7	5	3	5	6	8	9	8	7	5	5	7	8	4	9	5	7	7	0.230162	-0.109322
sp|P51787|KCNQ1_HUMAN	KCNQ1	KCNQ1_HUMAN Potassium voltage-gated channel subfamily KQT member 1	11765	KCNQ1_HUMAN	P51787	0	0	0	0	0	3	0	0	0	0	1	0	0	0	0	1	0	0	0	0	0	0	0	0	0	0	0	0	1	0	0	0	0	0	0	0	5	0	0	0	0	0	NA	NA
sp|Q96S06|LMF1_HUMAN	LMF1	LMF1_HUMAN Lipase maturation factor 1	11767	LMF1_HUMAN	Q96S06	0	1	0	0	1	1	0	1	1	0	2	0	0	0	0	0	1	0	1	1	1	0	0	0	0	1	0	0	0	0	0	0	0	0	0	0	1	0	3	3	0	0	NA	NA
sp|O00338|ST1C2_HUMAN	SULT1C2	ST1C2_HUMAN Sulfotransferase 1C2	11769	ST1C2_HUMAN	O00338	0	3	1	0	1	0	0	1	0	0	4	0	0	0	1	4	0	5	0	7	4	1	0	0	0	0	0	0	0	1	0	1	4	0	2	0	1	0	0	0	0	0	NA	NA
sp|Q8NFH3|NUP43_HUMAN	NUP43	NUP43_HUMAN Nucleoporin Nup43	11771	NUP43_HUMAN	Q8NFH3	11	7	13	8	8	6	11	12	8	7	10	7	7	13	6	11	10	9	12	8	10	8	8	9	10	12	7	7	3	4	10	7	10	8	14	8	7	5	8	9	7	14	-0.183695	-0.279533
sp|Q86XF0|DYRL1_HUMAN	DHFRL1	DYRL1_HUMAN Dihydrofolate reductase, mitochondrial	11772	DYRL1_HUMAN	Q86XF0	7	7	7	7	3	4	6	7	2	5	5	4	4	3	5	3	5	3	5	4	4	1	3	2	1	1	3	1	0	3	7	6	3	3	5	5	4	2	5	7	6	8	-0.237552	-0.254357
sp|P00374|DYR_HUMAN	DHFR	DYR_HUMAN Dihydrofolate reductase	11772	DYR_HUMAN	P00374	9	12	15	9	13	4	8	9	5	6	5	6	4	6	5	6	8	5	10	9	4	3	5	7	4	3	8	3	5	6	11	10	7	5	13	2	6	3	11	8	8	17	-0.173597	-0.134324
sp|O95297|MPZL1_HUMAN	MPZL1	MPZL1_HUMAN Myelin protein zero-like protein 1	11773	MPZL1_HUMAN	O95297	8	6	5	7	5	7	4	8	5	5	11	9	6	9	7	9	11	4	5	5	5	6	6	7	9	7	6	5	3	7	7	8	6	10	4	7	10	6	5	6	7	7	0.789025	-0.588986
sp|Q9H4L4|SENP3_HUMAN	SENP3	SENP3_HUMAN Sentrin-specific protease 3	11774	SENP3_HUMAN	Q9H4L4	8	10	14	16	9	11	14	16	10	12	10	12	12	4	5	10	5	4	7	8	11	6	9	3	5	3	6	4	5	1	7	10	6	9	6	9	8	5	15	14	11	7	0.123814	-0.0645656
sp|Q96NE9-2|FRMD6_HUMAN	FRMD6	FRMD6_HUMAN Isoform 2 of FERM domain-containing protein 6	11776	FRMD6_HUMAN	Q96NE9-2	3	4	2	2	1	2	2	2	1	1	1	3	1	0	5	2	2	1	5	1	3	6	6	2	1	2	0	0	0	0	2	1	3	5	3	0	0	1	2	4	2	0	0.248245	0.542869
sp|P34949|MPI_HUMAN	MPI	MPI_HUMAN Mannose-6-phosphate isomerase	11778	MPI_HUMAN	P34949	9	13	16	17	8	5	19	11	9	13	6	4	6	8	12	12	8	10	12	13	10	12	8	12	12	9	7	12	11	9	16	14	11	16	18	7	5	5	11	15	7	21	-0.587246	0.799644
sp|Q9Y3A6|TMED5_HUMAN	TMED5	TMED5_HUMAN Transmembrane emp24 domain-containing protein 5	11786	TMED5_HUMAN	Q9Y3A6	6	6	6	6	7	8	8	7	2	6	5	8	7	4	5	4	4	4	6	7	5	7	9	2	2	4	6	3	4	4	8	4	8	6	12	5	10	2	8	7	4	5	0.123328	0.0487946
tr|E7ETE0|E7ETE0_HUMAN	METTL8	E7ETE0_HUMAN Methyltransferase-like protein 8	11787	E7ETE0_HUMAN	E7ETE0	1	2	1	8	6	3	2	2	3	2	4	2	4	2	2	0	2	3	0	2	3	4	2	4	1	2	0	2	0	0	1	3	3	2	0	2	0	1	3	3	2	2	-0.579786	1.09879
sp|Q9Y664|KPTN_HUMAN	KPTN	KPTN_HUMAN Kaptin	11788	KPTN_HUMAN	Q9Y664	1	0	0	0	0	0	1	0	0	0	0	0	0	0	0	2	0	0	1	1	0	0	3	2	1	1	2	1	2	0	1	0	1	1	1	1	1	1	1	2	0	2	-0.180455	-0.203336
sp|Q5VSY0|GKAP1_HUMAN	GKAP1	GKAP1_HUMAN G kinase-anchoring protein 1	11789	GKAP1_HUMAN	Q5VSY0	0	0	1	0	4	0	0	0	0	0	0	0	0	0	1	3	2	0	1	0	0	1	0	1	0	0	1	2	0	1	0	0	2	0	0	2	1	0	3	1	0	0	NA	NA
tr|E9PEJ6|E9PEJ6_HUMAN	ATP11A	E9PEJ6_HUMAN Probable phospholipid-transporting ATPase IH	11789	E9PEJ6_HUMAN	E9PEJ6	5	4	2	6	6	3	9	12	7	6	16	11	7	4	9	10	11	4	1	3	4	8	10	0	3	2	0	0	2	1	4	6	1	8	15	8	20	1	9	10	8	0	-0.171966	0.193794
sp|Q8NB49-3|AT11C_HUMAN	ATP11C	AT11C_HUMAN Isoform 3 of Probable phospholipid-transporting ATPase IG	11789	AT11C_HUMAN	Q8NB49-3	9	8	10	8	9	6	9	14	16	8	13	7	7	2	6	7	7	8	7	8	12	5	10	4	8	5	3	4	2	7	3	10	10	11	15	17	9	5	9	15	2	1	-1.14374	0.29356
sp|O43520|AT8B1_HUMAN	ATP8B1	AT8B1_HUMAN Probable phospholipid-transporting ATPase IC	11789	AT8B1_HUMAN	O43520	6	2	1	14	6	10	4	12	8	10	14	7	6	5	11	5	8	0	2	2	4	0	5	0	1	1	0	0	1	4	0	1	1	4	0	1	7	1	10	4	3	0	-0.00331563	-0.649147
sp|P98198|AT8B2_HUMAN	ATP8B2	AT8B2_HUMAN Probable phospholipid-transporting ATPase ID	11789	AT8B2_HUMAN	P98198	0	0	0	0	0	0	0	0	0	0	0	0	0	0	0	1	0	0	0	0	0	1	0	0	0	0	0	0	0	0	0	2	0	0	0	0	0	1	1	2	0	0	NA	NA
sp|P20020|AT2B1_HUMAN	ATP2B1	AT2B1_HUMAN Plasma membrane calcium-transporting ATPase 1	11789	AT2B1_HUMAN	P20020	32	44	33	50	48	40	46	45	31	39	44	43	44	24	41	30	35	27	24	18	16	27	28	29	31	22	22	17	23	20	28	48	20	34	24	43	44	23	32	30	26	29	-0.441823	0.959144
sp|Q01814|AT2B2_HUMAN	ATP2B2	AT2B2_HUMAN Plasma membrane calcium-transporting ATPase 2	11789	AT2B2_HUMAN	Q01814	0	1	0	0	2	0	0	0	0	0	1	1	0	0	0	0	0	1	1	1	0	0	0	0	0	0	0	0	0	1	0	0	0	0	0	0	1	0	1	0	0	0	NA	NA
sp|P23634|AT2B4_HUMAN	ATP2B4	AT2B4_HUMAN Plasma membrane calcium-transporting ATPase 4	11789	AT2B4_HUMAN	P23634	19	16	17	14	21	28	35	20	18	26	17	26	14	12	20	13	23	11	13	17	20	21	16	13	14	10	8	5	11	11	13	31	13	23	27	14	18	8	20	19	15	13	-0.456546	2.08651
sp|Q16720|AT2B3_HUMAN	ATP2B3	AT2B3_HUMAN Plasma membrane calcium-transporting ATPase 3	11789	AT2B3_HUMAN	Q16720	0	0	0	0	0	0	0	0	0	0	0	0	0	0	0	0	0	0	0	0	0	0	0	0	3	0	0	0	0	0	0	0	0	0	1	0	0	0	0	0	0	0	NA	NA
sp|O60423-1|AT8B3_HUMAN	ATP8B3	AT8B3_HUMAN Isoform 2 of Probable phospholipid-transporting ATPase IK	11789	AT8B3_HUMAN	O60423-1	2	2	0	0	0	1	0	0	1	2	1	1	0	1	1	1	0	2	0	0	1	1	0	0	0	0	0	0	0	0	0	0	0	1	0	0	0	0	1	0	1	0	0.0622699	-0.458053
sp|Q9Y2G3|AT11B_HUMAN	ATP11B	AT11B_HUMAN Probable phospholipid-transporting ATPase IF	11789	AT11B_HUMAN	Q9Y2G3	9	5	4	8	10	13	11	15	4	11	16	18	11	13	11	7	5	8	10	7	11	12	10	6	4	3	4	2	2	5	6	13	3	8	10	14	12	2	9	8	7	1	-0.244748	0.556449
sp|Q8IWI9-4|MGAP_HUMAN	MGA	MGAP_HUMAN Isoform 4 of MAX gene-associated protein	11789	MGAP_HUMAN	Q8IWI9-4	20	27	21	35	46	11	22	21	12	16	31	30	33	31	29	19	28	21	22	29	26	31	37	30	19	14	13	16	12	21	37	33	24	21	17	29	16	13	21	54	17	29	0.338327	-0.534118
tr|H3BU53|H3BU53_HUMAN	MGA	H3BU53_HUMAN MAX gene-associated protein (Fragment)	11789	H3BU53_HUMAN	H3BU53	1	0	0	1	0	0	0	0	0	0	0	0	0	0	0	0	0	0	0	0	0	1	1	1	1	0	0	0	0	0	0	1	2	1	0	0	0	0	2	2	0	0	0.550782	-0.721791
sp|Q9Y2Q0-3|AT8A1_HUMAN	ATP8A1	AT8A1_HUMAN Isoform 3 of Probable phospholipid-transporting ATPase IA	11789	AT8A1_HUMAN	Q9Y2Q0-3	3	0	0	1	1	0	0	2	1	1	8	4	1	1	0	2	3	0	1	6	1	1	1	0	0	0	0	0	0	0	0	1	4	0	0	0	1	0	12	6	0	0	-1.05932	0.623428
sp|Q05707|COEA1_HUMAN	COL14A1	COEA1_HUMAN Collagen alpha-1(XIV) chain	11789	COEA1_HUMAN	Q05707	1	0	0	0	3	1	8	1	0	2	22	1	0	0	22	0	11	0	0	0	7	0	2	7	17	0	0	0	0	0	0	3	0	4	10	0	1	3	8	35	0	0	-0.158645	-0.23576
sp|O60312|AT10A_HUMAN	ATP10A	AT10A_HUMAN Probable phospholipid-transporting ATPase VA	11789	AT10A_HUMAN	O60312	1	0	0	2	0	2	2	1	0	3	0	1	0	0	1	1	1	0	0	0	0	0	0	0	0	0	0	0	0	0	0	0	0	1	0	0	0	0	2	0	0	0	-0.69534	0.412867
sp|Q96B77|TM186_HUMAN	TMEM186	TM186_HUMAN Transmembrane protein 186	11790	TM186_HUMAN	Q96B77	2	0	1	3	4	2	0	2	1	4	4	3	4	0	1	4	5	0	4	1	2	0	0	1	0	0	0	0	0	1	0	2	1	1	0	3	3	2	4	1	3	0	-0.109259	-0.0859619
sp|Q9NRR8|C42S1_HUMAN	CDC42SE1	C42S1_HUMAN CDC42 small effector protein 1	11791	C42S1_HUMAN	Q9NRR8	0	0	0	1	1	1	1	0	0	1	0	1	0	0	2	0	0	0	1	2	2	2	0	0	0	1	0	1	0	0	0	0	2	1	1	0	0	0	2	2	1	3	NA	NA
sp|Q7Z7F0|K0907_HUMAN	KIAA0907	K0907_HUMAN UPF0469 protein KIAA0907	11794	K0907_HUMAN	Q7Z7F0	5	4	13	12	11	8	7	10	5	9	2	2	3	4	6	6	8	6	6	8	9	9	11	14	10	14	9	9	10	6	17	9	9	7	15	7	6	8	13	10	3	16	0.172434	0.0760123
sp|P54105|ICLN_HUMAN	CLNS1A	ICLN_HUMAN Methylosome subunit pICln	11795	ICLN_HUMAN	P54105	13	14	18	11	5	5	10	10	4	5	9	8	10	7	6	10	10	12	19	13	12	14	11	7	11	11	16	11	7	9	9	6	22	21	15	8	8	5	9	10	7	16	-0.21901	-0.448662
sp|P61009|SPCS3_HUMAN	SPCS3	SPCS3_HUMAN Signal peptidase complex subunit 3	11801	SPCS3_HUMAN	P61009	9	7	7	10	8	6	8	9	10	9	7	3	6	4	5	5	9	6	5	4	5	4	4	4	2	3	3	3	5	3	8	9	3	4	4	3	3	5	3	5	9	8	-0.00925425	0.00942405
sp|P42773|CDN2C_HUMAN	CDKN2C	CDN2C_HUMAN Cyclin-dependent kinase 4 inhibitor C	11804	CDN2C_HUMAN	P42773	3	3	2	2	3	3	4	6	0	1	3	4	2	4	5	5	0	3	3	5	5	7	8	6	6	3	4	8	4	5	7	2	5	4	7	4	3	4	6	6	2	11	-0.778446	-0.539647
sp|P11908-2|PRPS2_HUMAN	PRPS2	PRPS2_HUMAN Isoform 2 of Ribose-phosphate pyrophosphokinase 2	11806	PRPS2_HUMAN	P11908-2	26	28	36	27	24	23	32	30	22	24	16	16	18	21	16	28	19	19	11	12	8	8	8	11	15	11	13	12	16	8	25	22	7	10	12	18	19	7	29	24	18	24	0.293917	0.488771
sp|P60891|PRPS1_HUMAN	PRPS1	PRPS1_HUMAN Ribose-phosphate pyrophosphokinase 1	11806	PRPS1_HUMAN	P60891	13	17	26	13	13	10	15	15	15	16	10	6	15	13	11	10	10	11	9	5	6	6	7	9	7	6	9	6	9	6	15	15	4	5	6	8	6	3	9	9	9	15	-0.407271	-0.535922
sp|P46736-2|BRCC3_HUMAN	BRCC3	BRCC3_HUMAN Isoform 1 of Lys-63-specific deubiquitinase BRCC36	11808	BRCC3_HUMAN	P46736-2	10	11	5	11	4	4	4	9	8	5	10	6	8	5	7	2	3	3	5	7	4	7	7	5	5	4	5	4	6	4	11	6	5	7	6	8	7	3	7	9	10	9	0.0586119	-0.086918
sp|O60487|MPZL2_HUMAN	MPZL2	MPZL2_HUMAN Myelin protein zero-like protein 2	11809	MPZL2_HUMAN	O60487	0	0	3	1	3	0	5	6	1	2	3	4	3	4	2	2	3	1	1	2	1	1	1	3	3	4	3	2	3	1	4	0	1	2	0	3	1	0	3	3	4	2	NA	NA
sp|P36405|ARL3_HUMAN	ARL3	ARL3_HUMAN ADP-ribosylation factor-like protein 3	11810	ARL3_HUMAN	P36405	11	9	11	13	10	14	11	15	10	7	7	5	3	2	7	9	5	5	13	9	12	14	9	11	7	10	8	9	7	6	13	9	11	9	7	4	4	6	7	8	3	21	0.511424	-0.405978
sp|P40238|TPOR_HUMAN	MPL	TPOR_HUMAN Thrombopoietin receptor	11814	TPOR_HUMAN	P40238	0	0	0	0	0	0	0	0	0	0	0	0	0	0	0	0	0	0	0	0	0	0	0	1	0	0	0	0	0	0	2	0	0	0	0	0	0	0	0	0	0	1	NA	NA
sp|Q9UHV5|RPGFL_HUMAN	RAPGEFL1	RPGFL_HUMAN Rap guanine nucleotide exchange factor-like 1	11817	RPGFL_HUMAN	Q9UHV5	0	0	0	0	0	0	0	0	0	0	0	0	0	1	0	0	0	0	0	0	0	0	0	0	0	0	0	0	0	0	0	0	0	0	0	0	0	0	1	0	0	0	NA	NA
sp|Q04756|HGFA_HUMAN	HGFAC	HGFA_HUMAN Hepatocyte growth factor activator	11823	HGFA_HUMAN	Q04756	0	1	1	1	1	2	1	1	0	0	1	0	1	2	1	2	3	1	1	1	1	2	1	2	3	1	3	1	1	2	7	0	1	2	1	1	0	0	3	3	0	3	NA	NA
sp|Q8N474|SFRP1_HUMAN	SFRP1	SFRP1_HUMAN Secreted frizzled-related protein 1	11829	SFRP1_HUMAN	Q8N474	4	12	7	0	2	1	3	0	0	0	0	0	0	0	0	0	0	0	0	14	3	0	0	0	1	2	1	0	0	3	0	3	0	3	5	0	1	4	1	0	3	0	1.54479	-0.254527
sp|P12544|GRAA_HUMAN	GZMA	GRAA_HUMAN Granzyme A	11830	GRAA_HUMAN	P12544	0	0	0	0	0	0	0	0	0	0	0	0	0	0	0	0	0	0	4	0	0	0	0	0	0	0	0	0	0	0	0	0	3	0	0	0	0	0	0	0	0	0	NA	NA
sp|Q6IEG0|SNR48_HUMAN	SNRNP48	SNR48_HUMAN U11/U12 small nuclear ribonucleoprotein 48 kDa protein	11831	SNR48_HUMAN	Q6IEG0	1	3	1	4	1	0	1	1	1	3	4	3	3	2	3	3	2	3	3	2	1	3	1	3	3	6	3	2	3	2	4	2	2	0	3	3	2	2	4	4	6	4	0.0859135	-0.289998
sp|P01111|RASN_HUMAN	NRAS	RASN_HUMAN GTPase NRas	11834	RASN_HUMAN	P01111	13	28	10	18	10	14	21	17	14	18	16	7	11	6	8	11	11	13	8	8	11	13	10	10	8	6	11	8	11	14	14	15	11	15	13	9	6	12	9	7	18	15	0.286694	-0.425941
sp|P01112|RASH_HUMAN	HRAS	RASH_HUMAN GTPase HRas	11834	RASH_HUMAN	P01112	4	4	4	5	8	5	5	8	4	9	3	2	1	1	2	2	1	2	2	2	3	5	4	1	4	3	1	1	1	2	4	4	1	3	5	2	2	2	3	5	2	4	0.000316488	-0.145063
sp|P01116|RASK_HUMAN	KRAS	RASK_HUMAN GTPase KRas	11834	RASK_HUMAN	P01116	0	1	1	2	1	2	2	3	1	3	3	3	1	1	1	3	0	22	2	1	3	4	2	2	2	1	2	3	0	3	2	1	1	4	2	0	3	0	1	0	4	0	NA	NA
sp|P01116-2|RASK_HUMAN	KRAS	RASK_HUMAN Isoform 2B of GTPase KRas	11834	RASK_HUMAN	P01116-2	1	2	1	2	1	3	2	3	3	0	0	0	3	0	2	2	2	6	0	0	0	0	0	0	0	0	0	0	0	0	0	2	0	0	0	1	1	0	1	1	1	2	0.182774	-0.270804
sp|Q96PQ0|SORC2_HUMAN	SORCS2	SORC2_HUMAN VPS10 domain-containing receptor SorCS2	11836	SORC2_HUMAN	Q96PQ0	0	0	0	0	0	0	0	0	0	1	1	0	1	0	4	0	0	0	7	0	0	1	0	0	1	0	0	0	0	0	0	3	4	4	0	0	0	1	4	6	0	0	NA	NA
tr|Q5T5C7|Q5T5C7_HUMAN	SARS	Q5T5C7_HUMAN Serine--tRNA ligase, cytoplasmic	11841	Q5T5C7_HUMAN	Q5T5C7	25	37	23	34	29	24	30	26	28	25	21	19	20	15	22	21	23	20	31	20	26	26	23	23	20	22	21	15	19	10	30	22	22	31	34	21	18	10	26	32	21	39	0.789894	0.179272
sp|O75920-2|SERF1_HUMAN	SERF1A	SERF1_HUMAN Isoform Short of Small EDRK-rich factor 1	11853	SERF1_HUMAN	O75920-2	0	0	0	0	0	0	1	0	0	0	0	0	0	1	0	0	0	0	0	0	0	1	0	1	0	1	0	1	0	0	1	0	1	0	0	0	0	1	0	1	0	0	NA	NA
sp|Q15428|SF3A2_HUMAN	SF3A2	SF3A2_HUMAN Splicing factor 3A subunit 2	11856	SF3A2_HUMAN	Q15428	13	29	24	20	18	22	26	29	27	18	11	17	21	12	13	17	17	15	20	13	10	14	17	13	13	13	13	16	15	13	24	24	16	6	16	10	17	12	14	18	16	33	0.0988032	-0.259573
sp|O94827-2|PKHG5_HUMAN	PLEKHG5	PKHG5_HUMAN Isoform 2 of Pleckstrin homology domain-containing family G member 5	11858	PKHG5_HUMAN	O94827-2	0	0	1	1	0	1	1	1	0	0	0	1	0	0	0	0	0	0	0	0	0	0	0	1	0	0	0	0	0	0	0	0	0	1	0	1	0	0	1	0	0	0	NA	NA
sp|P43234|CATO_HUMAN	CTSO	CATO_HUMAN Cathepsin O	11862	CATO_HUMAN	P43234	0	0	0	0	1	0	2	0	2	1	2	2	3	3	3	0	1	1	1	1	0	1	0	1	1	0	0	0	0	0	1	1	1	1	4	2	0	0	1	1	4	3	NA	NA
sp|P17568|NDUB7_HUMAN	NDUFB7	NDUB7_HUMAN NADH dehydrogenase [ubiquinone] 1 beta subcomplex subunit 7	11864	NDUB7_HUMAN	P17568	6	5	10	7	7	9	8	10	8	11	8	16	10	8	8	5	4	7	7	4	8	13	7	4	9	12	7	7	6	5	10	13	4	6	9	4	4	4	5	7	9	5	0.410782	-0.126942
sp|Q9BU23|LMF2_HUMAN	LMF2	LMF2_HUMAN Lipase maturation factor 2	11865	LMF2_HUMAN	Q9BU23	14	12	4	10	11	12	9	9	8	12	10	11	11	8	4	7	7	7	9	6	7	5	6	4	3	3	3	4	3	3	3	10	8	10	4	7	7	4	7	6	7	5	-0.0384846	-0.393728
sp|Q8IX21-2|F178A_HUMAN	FAM178A	F178A_HUMAN Isoform 2 of Protein FAM178A	11871	F178A_HUMAN	Q8IX21-2	0	0	1	1	1	0	0	2	0	0	0	3	1	0	0	0	3	0	2	1	0	2	0	1	1	0	0	1	1	2	0	1	0	1	0	3	1	0	1	5	0	2	NA	NA
sp|Q9HCL0|PCD18_HUMAN	PCDH18	PCD18_HUMAN Protocadherin-18	11876	PCD18_HUMAN	Q9HCL0	0	0	0	0	1	1	0	0	0	0	0	0	0	0	1	0	0	0	0	0	0	0	0	1	0	0	0	0	0	0	0	0	4	0	0	0	0	0	0	0	0	0	NA	NA
sp|Q96BF3-2|TMIG2_HUMAN	TMIGD2	TMIG2_HUMAN Isoform 2 of Transmembrane and immunoglobulin domain-containing protein 2	11879	TMIG2_HUMAN	Q96BF3-2	0	0	0	0	0	0	0	0	0	0	0	0	0	0	0	0	0	0	0	0	0	0	0	3	0	0	0	0	0	0	0	0	0	0	0	0	0	0	0	0	0	0	NA	NA
sp|Q8N755|PQLC3_HUMAN	PQLC3	PQLC3_HUMAN PQ-loop repeat-containing protein 3	11880	PQLC3_HUMAN	Q8N755	2	0	0	1	0	0	1	0	1	1	1	0	1	0	0	0	0	0	0	1	0	1	1	0	0	0	0	0	0	1	0	0	0	0	0	0	0	0	1	1	0	0	0.256288	0.986997
sp|Q8IUX1|T126B_HUMAN	TMEM126B	T126B_HUMAN Complex I assembly factor TMEM126B, mitochondrial	11881	T126B_HUMAN	Q8IUX1	2	0	3	1	1	3	0	2	1	1	1	1	0	0	3	1	2	0	2	3	4	3	2	3	1	2	0	1	0	2	0	0	3	3	4	2	1	0	2	2	1	0	0.640998	0.366193
sp|P62277|RS13_HUMAN	RPS13	RS13_HUMAN 40S ribosomal protein S13	11882	RS13_HUMAN	P62277	33	19	35	34	37	30	32	32	25	45	31	31	22	24	24	27	23	35	15	12	14	11	13	16	15	12	11	8	9	11	23	31	11	14	13	25	22	10	22	20	28	30	-0.0572839	0.318
sp|Q07837|SLC31_HUMAN	SLC3A1	SLC31_HUMAN Neutral and basic amino acid transport protein rBAT	11886	SLC31_HUMAN	Q07837	0	0	0	1	0	0	0	0	0	0	0	0	0	0	1	0	0	1	0	0	0	0	2	1	0	0	0	0	0	0	0	0	0	0	3	0	0	0	0	6	1	0	NA	NA
sp|Q92484|ASM3A_HUMAN	SMPDL3A	ASM3A_HUMAN Acid sphingomyelinase-like phosphodiesterase 3a	11887	ASM3A_HUMAN	Q92484	4	3	5	6	7	2	7	8	2	1	4	2	1	3	2	6	7	2	6	3	8	2	0	4	6	1	0	3	1	4	4	8	5	3	8	2	2	1	4	6	3	10	-1.60922	-0.894175
sp|Q8WWB7|NCUG1_HUMAN	C1orf85	NCUG1_HUMAN Lysosomal protein NCU-G1	11888	NCUG1_HUMAN	Q8WWB7	2	2	0	0	1	2	1	5	0	0	2	2	1	5	2	5	3	2	6	2	0	1	1	3	2	3	1	2	2	0	1	0	4	2	0	2	1	0	2	2	4	1	-0.556286	0.657439
sp|Q9BVX2|T106C_HUMAN	TMEM106C	T106C_HUMAN Transmembrane protein 106C	11889	T106C_HUMAN	Q9BVX2	0	0	0	0	0	0	0	0	1	0	0	0	0	0	0	0	0	0	1	0	0	0	0	0	0	0	0	0	1	0	0	0	0	0	0	0	0	0	0	0	0	1	NA	NA
sp|Q19T08|ECSCR_HUMAN	ECSCR	ECSCR_HUMAN Endothelial cell-specific chemotaxis regulator	11890	ECSCR_HUMAN	Q19T08	1	0	1	0	0	0	4	0	0	0	0	0	0	0	0	0	0	0	0	0	0	0	0	0	0	0	0	0	0	0	0	0	0	0	0	0	0	0	0	0	0	0	-0.00561041	-0.156074
sp|P17947-2|SPI1_HUMAN	SPI1	SPI1_HUMAN Isoform 2 of Transcription factor PU.1	11891	SPI1_HUMAN	P17947-2	0	0	0	0	0	0	0	0	0	0	0	0	0	0	0	0	0	0	1	2	2	0	1	2	2	1	0	0	0	0	3	0	1	1	0	0	0	0	0	1	0	1	NA	NA
sp|Q99675|CGRF1_HUMAN	CGRRF1	CGRF1_HUMAN Cell growth regulator with RING finger domain protein 1	11892	CGRF1_HUMAN	Q99675	0	0	0	0	0	0	0	2	0	0	0	3	1	0	0	0	0	1	0	0	0	1	0	0	1	0	0	0	0	0	0	0	1	0	0	1	0	0	0	0	0	0	NA	NA
sp|Q9P0S2|COX16_HUMAN	COX16	COX16_HUMAN Cytochrome c oxidase assembly protein COX16 homolog, mitochondrial	11893	COX16_HUMAN	Q9P0S2	1	1	1	3	4	1	1	3	2	4	4	3	1	2	3	0	1	2	2	0	1	0	1	0	2	0	0	0	0	1	4	2	0	2	0	3	2	1	2	1	2	4	0.1329	0.0340083
sp|Q99963-3|SH3G3_HUMAN	SH3GL3	SH3G3_HUMAN Isoform 3 of Endophilin-A3	11894	SH3G3_HUMAN	Q99963-3	0	0	0	0	0	0	0	0	0	0	0	0	0	0	0	0	0	0	0	0	0	0	0	4	1	0	0	0	0	0	0	0	0	0	1	0	0	0	0	2	0	0	NA	NA
sp|Q9C037|TRIM4_HUMAN	TRIM4	TRIM4_HUMAN Tripartite motif-containing protein 4	11898	TRIM4_HUMAN	Q9C037	12	7	5	10	10	7	13	13	8	8	11	17	5	6	8	6	9	8	9	8	9	8	5	9	8	8	8	7	10	9	8	10	8	5	9	10	8	8	8	7	7	10	-0.0120649	0.431795
sp|Q8N5K1|CISD2_HUMAN	CISD2	CISD2_HUMAN CDGSH iron-sulfur domain-containing protein 2	11900	CISD2_HUMAN	Q8N5K1	12	14	13	13	10	10	15	15	11	14	10	16	13	10	4	10	5	10	3	5	7	4	7	5	6	6	3	3	3	4	10	7	6	7	4	12	5	4	6	6	3	7	0.186888	-0.385019
sp|P16050|LOX15_HUMAN	ALOX15	LOX15_HUMAN Arachidonate 15-lipoxygenase	11902	LOX15_HUMAN	P16050	0	0	0	0	0	0	0	0	0	0	0	0	0	0	0	0	0	0	0	0	0	0	0	0	0	0	0	0	0	0	0	0	0	0	7	0	0	0	0	0	0	0	NA	NA
sp|Q5HYC2-2|K2026_HUMAN	KIAA2026	K2026_HUMAN Isoform 2 of Uncharacterized protein KIAA2026	11903	K2026_HUMAN	Q5HYC2-2	0	0	0	3	1	0	0	0	0	0	0	0	1	2	1	0	0	1	0	3	1	0	0	2	0	1	0	0	0	0	1	2	0	0	1	0	0	0	0	2	1	0	NA	NA
sp|Q96DU3|SLAF6_HUMAN	SLAMF6	SLAF6_HUMAN SLAM family member 6	11904	SLAF6_HUMAN	Q96DU3	0	0	0	0	0	0	1	0	0	0	1	0	0	0	0	0	0	0	0	0	0	0	0	0	0	0	0	0	1	0	0	0	0	0	0	0	1	0	1	0	0	0	NA	NA
sp|Q99584|S10AD_HUMAN	S100A13	S10AD_HUMAN Protein S100-A13	11906	S10AD_HUMAN	Q99584	14	15	13	11	14	7	11	13	14	11	7	7	12	6	5	10	13	12	8	3	4	5	1	7	6	6	7	4	7	3	13	10	4	7	3	6	6	2	5	7	10	11	0.900366	1.49736
sp|Q9BVC5|ASHWN_HUMAN	C2orf49	ASHWN_HUMAN Ashwin	11907	ASHWN_HUMAN	Q9BVC5	7	10	9	9	11	2	6	8	11	6	6	9	12	17	7	8	12	12	6	6	11	5	6	6	5	7	6	8	4	7	9	7	5	4	7	12	7	4	4	4	10	20	0.375366	-0.0630625
sp|P50443|S26A2_HUMAN	SLC26A2	S26A2_HUMAN Sulfate transporter	11908	S26A2_HUMAN	P50443	5	7	8	5	7	3	14	5	2	10	8	4	3	3	3	1	3	0	7	2	2	3	3	3	1	2	2	0	1	2	4	10	0	3	4	2	3	3	3	6	5	0	-0.796984	1.03402
sp|Q9NXS2|QPCTL_HUMAN	QPCTL	QPCTL_HUMAN Glutaminyl-peptide cyclotransferase-like protein	11910	QPCTL_HUMAN	Q9NXS2	8	8	0	9	7	3	6	4	4	9	5	3	5	2	4	1	4	3	4	3	4	6	9	5	4	4	2	2	4	3	4	7	5	6	6	3	4	5	5	3	3	2	-0.0419136	0.299265
sp|Q96JE7|SC16B_HUMAN	SEC16B	SC16B_HUMAN Protein transport protein Sec16B	11919	SC16B_HUMAN	Q96JE7	0	0	0	0	0	0	0	0	0	0	0	0	0	0	0	0	0	1	0	0	0	0	0	0	0	0	0	0	1	0	0	0	0	0	0	0	0	0	0	0	0	0	NA	NA
sp|Q9NWY4|CD027_HUMAN	C4orf27	CD027_HUMAN UPF0609 protein C4orf27	11922	CD027_HUMAN	Q9NWY4	9	8	7	16	13	8	8	7	4	9	11	8	2	8	11	9	5	6	12	13	10	12	5	12	11	7	6	6	4	4	12	12	11	8	10	11	5	8	11	11	5	10	0.590806	-0.021561
sp|Q9NVA1|UQCC1_HUMAN	UQCC1	UQCC1_HUMAN Ubiquinol-cytochrome-c reductase complex assembly factor 1	11924	UQCC1_HUMAN	Q9NVA1	10	7	4	11	6	11	13	8	9	10	14	9	5	3	7	8	7	8	5	5	9	5	7	6	6	6	1	2	3	4	7	9	4	6	6	4	7	2	5	6	5	6	-0.895904	-0.0113052
sp|O95407|TNF6B_HUMAN	TNFRSF6B	TNF6B_HUMAN Tumor necrosis factor receptor superfamily member 6B	11929	TNF6B_HUMAN	O95407	0	0	0	1	0	0	0	0	1	0	0	0	0	0	0	0	0	0	3	0	0	0	0	4	0	0	0	4	0	0	0	0	0	0	0	0	0	0	0	0	0	0	NA	NA
sp|P20138|CD33_HUMAN	CD33	CD33_HUMAN Myeloid cell surface antigen CD33	11930	CD33_HUMAN	P20138	0	1	0	0	0	0	0	0	1	0	0	1	0	1	0	0	0	0	3	2	3	2	1	4	2	3	2	0	4	0	4	2	0	1	0	0	0	0	2	2	0	3	NA	NA
sp|Q6ZUS6-4|CC149_HUMAN	CCDC149	CC149_HUMAN Isoform 4 of Coiled-coil domain-containing protein 149	11932	CC149_HUMAN	Q6ZUS6-4	0	0	0	0	0	0	0	0	1	0	1	1	0	0	1	0	0	0	0	0	0	0	0	0	0	0	0	0	0	0	0	0	5	1	0	0	0	0	0	1	2	0	NA	NA
sp|Q5H9L2|TCAL5_HUMAN	TCEAL5	TCAL5_HUMAN Transcription elongation factor A protein-like 5	11933	TCAL5_HUMAN	Q5H9L2	4	8	5	2	1	5	5	2	1	2	0	6	4	5	3	9	5	2	6	6	1	2	2	3	4	3	5	2	4	1	5	3	5	2	3	2	0	2	3	2	2	6	0.692273	0.574103
sp|Q969E4|TCAL3_HUMAN	TCEAL3	TCAL3_HUMAN Transcription elongation factor A protein-like 3	11933	TCAL3_HUMAN	Q969E4	2	3	1	0	1	0	0	1	0	1	3	5	0	1	1	1	1	0	1	6	4	3	1	3	2	4	4	5	2	1	0	1	4	1	1	1	2	2	1	3	3	6	0.968882	1.02384
sp|Q9NRD9|DUOX1_HUMAN	DUOX1	DUOX1_HUMAN Dual oxidase 1	11936	DUOX1_HUMAN	Q9NRD9	0	0	0	0	0	1	0	2	1	0	1	0	0	0	0	0	2	1	0	0	0	0	0	1	1	0	0	0	0	0	0	0	0	0	0	0	0	0	0	0	0	0	NA	NA
sp|Q92478|CLC2B_HUMAN	CLEC2B	CLC2B_HUMAN C-type lectin domain family 2 member B	11938	CLC2B_HUMAN	Q92478	0	0	0	0	0	0	6	0	0	0	0	0	0	0	0	0	0	1	0	0	0	0	0	1	0	0	0	0	0	0	0	3	0	1	2	2	0	0	0	1	0	0	NA	NA
sp|P83369|LSM11_HUMAN	LSM11	LSM11_HUMAN U7 snRNA-associated Sm-like protein LSm11	11948	LSM11_HUMAN	P83369	0	0	0	1	1	2	1	1	0	0	0	0	0	0	0	2	3	1	0	0	0	1	0	0	0	0	0	0	1	0	0	1	0	0	0	0	0	0	1	2	0	0	NA	NA
sp|P46109|CRKL_HUMAN	CRKL	CRKL_HUMAN Crk-like protein	11951	CRKL_HUMAN	P46109	20	23	20	27	24	19	28	26	18	23	19	16	9	16	24	13	12	9	19	23	21	24	24	28	22	23	31	25	22	15	32	20	24	22	61	18	13	15	20	25	10	37	-0.177055	0.555552
sp|Q9HBE5|IL21R_HUMAN	IL21R	IL21R_HUMAN Interleukin-21 receptor	11953	IL21R_HUMAN	Q9HBE5	0	0	0	0	0	0	0	0	0	0	0	0	0	0	0	0	0	0	2	0	0	0	0	2	0	0	0	0	0	0	0	0	0	0	0	0	0	0	0	0	0	0	NA	NA
sp|A6NE01|F186A_HUMAN	FAM186A	F186A_HUMAN Protein FAM186A	11957	F186A_HUMAN	A6NE01	0	0	0	0	1	1	0	1	0	1	2	0	0	0	0	0	0	0	0	0	0	0	0	0	0	0	0	0	0	0	0	0	0	0	0	0	0	0	1	0	0	0	NA	NA
sp|Q99575|POP1_HUMAN	POP1	POP1_HUMAN Ribonucleases P/MRP protein subunit POP1	11957	POP1_HUMAN	Q99575	32	27	36	45	38	30	32	42	23	32	28	23	28	9	21	16	19	16	24	22	18	28	23	14	12	14	9	7	10	17	13	36	16	22	14	24	22	8	19	25	19	18	-0.45077	0.186181
sp|Q9ULX3|NOB1_HUMAN	NOB1	NOB1_HUMAN RNA-binding protein NOB1	11958	NOB1_HUMAN	Q9ULX3	10	7	12	13	9	8	13	19	5	8	12	13	5	7	4	2	6	3	8	1	4	5	7	7	5	7	5	4	6	2	7	9	7	6	9	9	9	2	9	12	4	12	0.00573447	-0.552546
sp|Q8N5X7|IF4E3_HUMAN	EIF4E3	IF4E3_HUMAN Eukaryotic translation initiation factor 4E type 3	11962	IF4E3_HUMAN	Q8N5X7	0	0	0	0	0	1	0	0	0	0	1	2	0	1	0	1	0	1	2	0	1	1	1	1	0	0	0	0	0	0	0	0	2	2	2	0	1	1	0	1	0	0	NA	NA
sp|P01834|IGKC_HUMAN	IGKC	IGKC_HUMAN Ig kappa chain C region	11966	IGKC_HUMAN	P01834	2	2	3	4	1	1	3	4	3	5	1	1	1	2	2	2	1	1	2	5	2	2	9	2	2	3	2	8	5	8	4	1	2	22	12	1	0	2	4	5	4	1	-1.16053	-0.990336
sp|Q5GH72|XKR7_HUMAN	XKR7	XKR7_HUMAN XK-related protein 7	11968	XKR7_HUMAN	Q5GH72	0	0	0	0	0	0	0	0	0	0	0	0	0	0	0	1	0	0	0	0	0	0	0	0	0	0	0	0	0	0	0	0	0	0	0	0	0	0	0	0	0	0	NA	NA
sp|P19438|TNR1A_HUMAN	TNFRSF1A	TNR1A_HUMAN Tumor necrosis factor receptor superfamily member 1A	11969	TNR1A_HUMAN	P19438	1	3	3	0	3	2	1	3	1	0	5	5	0	0	6	1	1	3	5	4	7	6	6	2	4	4	3	2	2	1	3	2	2	3	2	3	4	5	2	6	2	7	-0.0428504	-0.316244
sp|Q9H4Z3|PCIF1_HUMAN	PCIF1	PCIF1_HUMAN Phosphorylated CTD-interacting factor 1	11970	PCIF1_HUMAN	Q9H4Z3	5	3	6	12	3	5	6	5	0	3	8	9	5	3	6	4	4	3	4	6	6	6	8	5	10	4	2	2	2	6	3	5	5	8	7	6	6	6	6	7	5	6	-0.0162161	0.226852
sp|Q9NS62|THSD1_HUMAN	THSD1	THSD1_HUMAN Thrombospondin type-1 domain-containing protein 1	11971	THSD1_HUMAN	Q9NS62	0	0	0	1	0	1	0	0	0	0	0	1	0	0	0	0	0	0	0	0	0	0	1	1	0	0	0	0	0	0	2	0	0	0	0	0	0	0	0	0	0	0	NA	NA
sp|Q7Z7H8-2|RM10_HUMAN	MRPL10	RM10_HUMAN Isoform 2 of 39S ribosomal protein L10, mitochondrial	11972	RM10_HUMAN	Q7Z7H8-2	9	6	6	8	6	7	5	7	6	8	8	6	12	8	2	7	7	6	8	8	10	6	9	8	7	6	5	8	6	2	9	12	5	4	7	8	6	1	10	7	3	11	-0.0368955	0.627441
sp|Q9NUM4|T106B_HUMAN	TMEM106B	T106B_HUMAN Transmembrane protein 106B	11975	T106B_HUMAN	Q9NUM4	6	4	4	6	7	7	5	8	7	6	6	9	9	5	8	8	3	9	2	5	5	5	3	4	6	4	2	3	4	2	4	7	1	4	1	6	8	3	7	6	12	7	0.20949	0.57726
sp|Q9Y6A1|POMT1_HUMAN	POMT1	POMT1_HUMAN Protein O-mannosyl-transferase 1	11977	POMT1_HUMAN	Q9Y6A1	4	0	2	2	2	2	2	1	0	1	0	1	0	0	1	0	2	0	0	1	2	1	1	0	0	0	1	0	0	1	0	0	0	3	2	1	0	0	1	0	2	0	0.206903	-0.0410151
sp|Q92546|RGP1_HUMAN	RGP1	RGP1_HUMAN Retrograde Golgi transport protein RGP1 homolog	11978	RGP1_HUMAN	Q92546	2	2	0	2	1	0	1	0	0	1	1	2	0	1	3	1	0	0	7	2	0	2	3	2	2	1	2	0	0	3	0	1	1	2	0	3	3	4	8	6	0	2	0.211235	-0.0963564
sp|Q9NVX0|HAUS2_HUMAN	HAUS2	HAUS2_HUMAN HAUS augmin-like complex subunit 2	11982	HAUS2_HUMAN	Q9NVX0	4	6	6	7	4	3	6	6	3	0	6	3	3	4	2	4	2	0	2	5	4	4	4	3	1	1	0	1	0	0	4	6	5	4	2	2	5	1	4	10	2	4	-0.579908	-0.268515
sp|Q711Q0|CJ071_HUMAN	C10orf71	CJ071_HUMAN Uncharacterized protein C10orf71	11983	CJ071_HUMAN	Q711Q0	0	0	0	0	1	0	1	0	0	0	0	0	0	0	0	0	0	0	4	0	0	0	0	2	0	0	0	0	0	0	0	0	0	0	0	0	0	0	0	0	0	0	NA	NA
sp|Q8IYU2|HACE1_HUMAN	HACE1	HACE1_HUMAN E3 ubiquitin-protein ligase HACE1	11986	HACE1_HUMAN	Q8IYU2	3	0	0	0	0	0	0	0	0	0	0	0	0	0	0	2	2	0	1	1	0	0	0	3	0	0	0	0	0	0	0	0	0	0	1	2	0	0	1	0	0	0	0.0547588	-0.379969
sp|Q9UBV8|PEF1_HUMAN	PEF1	PEF1_HUMAN Peflin	11988	PEF1_HUMAN	Q9UBV8	3	5	11	5	7	5	7	7	4	6	6	6	6	6	7	4	2	4	7	7	6	6	5	4	6	9	9	6	7	6	9	6	9	2	8	5	3	3	4	4	6	6	0.148861	-0.229152
sp|Q9Y222|DMTF1_HUMAN	DMTF1	DMTF1_HUMAN Cyclin-D-binding Myb-like transcription factor 1	11989	DMTF1_HUMAN	Q9Y222	0	0	0	0	0	0	0	0	0	0	2	1	1	0	0	0	0	0	0	1	0	0	0	2	1	0	0	1	0	0	0	2	3	0	1	0	2	0	2	1	0	2	NA	NA
sp|Q96FM1|PGAP3_HUMAN	PGAP3	PGAP3_HUMAN Post-GPI attachment to proteins factor 3	11992	PGAP3_HUMAN	Q96FM1	2	0	0	0	0	0	2	1	0	0	1	0	1	1	0	1	2	0	0	0	0	1	1	0	0	1	1	0	0	0	0	0	0	1	1	0	1	0	1	1	0	0	-0.225495	-0.255679
sp|P36955|PEDF_HUMAN	SERPINF1	PEDF_HUMAN Pigment epithelium-derived factor	11994	PEDF_HUMAN	P36955	0	7	0	4	2	0	1	1	0	1	1	1	0	0	1	2	0	0	0	1	1	3	1	1	1	0	1	0	0	0	3	3	0	1	2	0	2	1	0	8	0	9	NA	NA
sp|P04070|PROC_HUMAN	PROC	PROC_HUMAN Vitamin K-dependent protein C	11997	PROC_HUMAN	P04070	0	1	0	0	0	0	0	0	0	0	0	0	0	0	0	1	0	0	1	0	1	0	0	0	0	0	0	0	0	0	0	1	0	0	0	0	0	0	0	0	0	0	NA	NA
sp|Q13610|PWP1_HUMAN	PWP1	PWP1_HUMAN Periodic tryptophan protein 1 homolog	11999	PWP1_HUMAN	Q13610	20	18	23	20	9	14	26	24	16	21	12	16	21	16	19	16	22	19	14	18	12	18	20	15	10	15	11	13	11	13	24	13	17	12	16	11	8	11	12	12	22	32	-0.11491	-0.400551
sp|P33151|CADH5_HUMAN	CDH5	CADH5_HUMAN Cadherin-5	12004	CADH5_HUMAN	P33151	0	0	0	0	0	0	10	0	2	0	0	0	1	2	0	0	0	3	4	0	0	1	0	7	6	0	5	12	0	0	0	0	0	3	0	0	3	0	1	0	0	2	NA	NA
sp|Q5JS37|NHLC3_HUMAN	NHLRC3	NHLC3_HUMAN NHL repeat-containing protein 3	12005	NHLC3_HUMAN	Q5JS37	8	4	4	9	4	1	5	5	4	7	5	4	4	5	3	3	2	5	4	1	3	4	2	4	4	2	3	5	6	3	5	5	3	4	2	3	3	4	4	4	2	6	-0.318116	-0.0207364
sp|P60866-2|RS20_HUMAN	RPS20	RS20_HUMAN Isoform 2 of 40S ribosomal protein S20	12008	RS20_HUMAN	P60866-2	9	13	15	15	11	10	13	13	10	13	9	10	10	11	9	12	10	13	12	5	6	6	5	9	10	10	12	8	11	4	12	14	7	5	5	8	9	5	9	8	10	10	0.128302	0.150336
sp|Q969R8|ITFG2_HUMAN	ITFG2	ITFG2_HUMAN Integrin-alpha FG-GAP repeat-containing protein 2	12011	ITFG2_HUMAN	Q969R8	3	1	1	0	1	1	2	1	0	1	3	4	2	2	1	3	2	1	2	1	3	2	3	4	2	2	2	0	1	1	2	0	2	2	1	0	4	0	5	5	0	2	-0.00329119	-0.115361
sp|P20151|KLK2_HUMAN	KLK2	KLK2_HUMAN Kallikrein-2	12015	KLK2_HUMAN	P20151	0	0	0	0	0	0	0	0	0	0	0	0	0	0	0	0	5	0	0	0	0	0	0	0	0	0	0	0	0	0	0	0	1	0	0	0	0	0	0	0	0	0	NA	NA
sp|P07288|KLK3_HUMAN	KLK3	KLK3_HUMAN Prostate-specific antigen	12015	KLK3_HUMAN	P07288	0	0	0	0	0	0	0	0	0	0	0	0	0	0	0	0	0	0	0	0	0	0	0	0	0	0	0	0	0	0	0	0	12	0	0	0	0	0	0	0	0	0	NA	NA
sp|Q7L5Y6-2|DET1_HUMAN	DET1	DET1_HUMAN Isoform 2 of DET1 homolog	12019	DET1_HUMAN	Q7L5Y6-2	0	0	0	0	0	0	0	0	0	0	1	1	0	0	0	0	0	1	0	0	1	1	1	0	0	0	0	0	0	0	0	0	0	0	0	0	0	0	0	0	0	0	NA	NA
sp|P20815|CP3A5_HUMAN	CYP3A5	CP3A5_HUMAN Cytochrome P450 3A5	12020	CP3A5_HUMAN	P20815	0	0	0	0	1	4	0	3	0	0	1	0	0	0	0	0	0	0	0	0	0	0	0	0	0	0	0	1	0	0	0	0	0	0	0	0	0	0	0	0	0	0	NA	NA
sp|P24462|CP3A7_HUMAN	CYP3A7	CP3A7_HUMAN Cytochrome P450 3A7	12020	CP3A7_HUMAN	P24462	0	2	0	0	0	0	0	0	0	0	0	0	0	1	0	0	0	0	0	1	0	0	0	0	0	0	0	0	0	0	0	0	0	1	1	0	0	0	0	0	0	0	NA	NA
sp|P08684|CP3A4_HUMAN	CYP3A4	CP3A4_HUMAN Cytochrome P450 3A4	12020	CP3A4_HUMAN	P08684	0	1	0	0	0	0	0	2	0	0	0	1	0	0	0	0	0	0	0	0	0	0	0	0	0	0	0	1	0	0	1	0	0	0	0	1	0	0	0	0	0	0	NA	NA
sp|Q96PH1|NOX5_HUMAN	NOX5	NOX5_HUMAN NADPH oxidase 5	12024	NOX5_HUMAN	Q96PH1	0	0	0	0	0	0	2	1	0	0	0	0	0	0	0	0	0	0	0	0	0	2	0	0	0	0	0	0	0	0	0	0	0	0	0	0	0	0	0	0	0	0	NA	NA
sp|Q8WVL7|ANR49_HUMAN	ANKRD49	ANR49_HUMAN Ankyrin repeat domain-containing protein 49	12025	ANR49_HUMAN	Q8WVL7	1	2	1	2	0	0	2	2	0	0	0	0	0	0	0	0	0	0	2	2	1	1	0	1	1	0	0	0	0	1	2	1	1	3	0	0	1	0	2	4	0	2	-0.119165	0.0275892
sp|Q15040|JOS1_HUMAN	JOSD1	JOS1_HUMAN Josephin-1	12027	JOS1_HUMAN	Q15040	0	0	1	0	0	0	1	0	0	0	3	1	4	1	1	0	0	0	1	0	2	1	0	1	1	0	0	0	0	1	0	0	0	1	0	1	2	1	1	0	1	1	NA	NA
sp|Q8IVM8|S22A9_HUMAN	SLC22A9	S22A9_HUMAN Solute carrier family 22 member 9	12029	S22A9_HUMAN	Q8IVM8	0	2	0	2	1	0	0	0	0	0	0	0	0	0	0	1	0	0	0	0	0	0	0	0	0	0	0	0	0	0	0	1	0	0	0	0	0	0	0	0	0	0	NA	NA
sp|Q92633|LPAR1_HUMAN	LPAR1	LPAR1_HUMAN Lysophosphatidic acid receptor 1	12031	LPAR1_HUMAN	Q92633	1	0	0	0	0	1	1	1	0	0	1	0	0	0	0	0	1	1	1	2	1	1	0	1	0	0	0	0	0	0	0	0	0	1	1	0	1	0	1	0	1	0	-1.20388	-0.717978
sp|Q5T7N2|LITD1_HUMAN	L1TD1	LITD1_HUMAN LINE-1 type transposase domain-containing protein 1	12032	LITD1_HUMAN	Q5T7N2	0	0	0	0	0	0	1	0	0	0	2	0	0	1	0	0	0	0	0	0	0	0	0	0	0	0	1	0	0	0	0	0	0	0	12	0	0	0	0	0	0	0	NA	NA
sp|Q96AN5|TM143_HUMAN	TMEM143	TM143_HUMAN Transmembrane protein 143	12036	TM143_HUMAN	Q96AN5	0	0	0	0	0	0	1	1	0	0	1	0	1	1	2	2	3	1	1	0	0	0	1	0	0	0	0	0	0	0	0	0	1	0	0	1	4	0	3	1	2	0	NA	NA
sp|Q9H765|ASB8_HUMAN	ASB8	ASB8_HUMAN Ankyrin repeat and SOCS box protein 8	12037	ASB8_HUMAN	Q9H765	0	0	0	0	0	0	0	0	0	0	0	0	0	0	0	0	0	0	0	0	0	0	0	1	0	0	0	0	0	0	0	0	0	1	0	0	0	0	2	0	0	0	NA	NA
sp|Q9BQ49|SMIM7_HUMAN	SMIM7	SMIM7_HUMAN Small integral membrane protein 7	12041	SMIM7_HUMAN	Q9BQ49	3	0	0	1	0	2	1	0	0	4	1	2	2	0	1	0	2	0	1	1	0	0	1	1	0	1	1	1	1	0	0	0	1	1	1	2	1	0	0	1	2	1	0.492452	-0.58037
sp|Q9P1Z9-2|CC180_HUMAN	CCDC180	CC180_HUMAN Isoform 2 of Coiled-coil domain-containing protein 180	12043	CC180_HUMAN	Q9P1Z9-2	0	0	0	0	0	0	0	0	0	1	0	0	0	0	0	0	0	0	1	0	0	0	1	1	1	1	1	0	1	0	0	1	0	0	0	0	0	0	0	0	0	0	NA	NA
sp|Q86YN1|DOPP1_HUMAN	DOLPP1	DOPP1_HUMAN Dolichyldiphosphatase 1	12048	DOPP1_HUMAN	Q86YN1	1	0	0	0	3	1	1	5	1	0	4	1	3	2	1	2	0	1	3	2	4	5	2	1	1	2	0	1	0	0	3	2	2	2	3	3	4	0	4	3	1	0	0.0357785	0.180788
sp|Q9ULB1-3|NRX1A_HUMAN	NRXN1	NRX1A_HUMAN Isoform 3a of Neurexin-1	12049	NRX1A_HUMAN	Q9ULB1-3	0	0	0	0	0	0	0	0	0	0	0	0	0	0	0	0	1	0	0	0	0	0	0	0	0	0	0	0	0	0	0	0	0	0	0	0	0	0	0	0	0	0	NA	NA
sp|P57060|RWD2B_HUMAN	RWDD2B	RWD2B_HUMAN RWD domain-containing protein 2B	12053	RWD2B_HUMAN	P57060	4	5	3	0	1	1	2	4	0	0	2	0	0	0	1	2	1	1	4	3	1	0	0	2	1	1	1	0	0	1	0	2	0	0	1	0	0	2	1	2	2	0	0.280594	-0.188349
sp|Q49AR2|CE022_HUMAN	C5orf22	CE022_HUMAN UPF0489 protein C5orf22	12054	CE022_HUMAN	Q49AR2	6	5	10	8	6	0	4	6	4	7	5	9	4	6	7	2	2	3	10	8	7	7	3	7	9	12	13	10	3	10	10	7	10	3	6	4	4	6	5	6	5	13	0.0290841	-0.309257
sp|O43291|SPIT2_HUMAN	SPINT2	SPIT2_HUMAN Kunitz-type protease inhibitor 2	12056	SPIT2_HUMAN	O43291	5	5	9	5	7	11	10	9	13	6	15	15	9	9	12	9	13	5	1	2	3	3	1	3	5	3	2	2	2	2	9	3	3	3	4	8	14	3	6	11	8	9	2.63075	-2.33145
sp|Q9GZP8|IMUP_HUMAN	IMUP	IMUP_HUMAN Immortalization up-regulated protein	12056	IMUP_HUMAN	Q9GZP8	2	1	1	2	2	0	2	3	1	3	2	0	1	2	1	0	0	2	2	2	1	0	0	1	1	0	2	0	0	0	1	2	1	1	0	2	3	1	1	0	2	2	-0.114364	-1.90447
sp|Q92600|RCD1_HUMAN	RQCD1	RCD1_HUMAN Cell differentiation protein RCD1 homolog	12057	RCD1_HUMAN	Q92600	12	10	13	16	13	7	13	11	8	3	13	12	5	8	7	10	7	5	11	8	7	8	4	5	7	8	5	2	5	3	11	9	9	4	10	11	10	3	17	15	4	10	0.0414102	-0.210315
sp|Q9UBN6|TR10D_HUMAN	TNFRSF10D	TR10D_HUMAN Tumor necrosis factor receptor superfamily member 10D	12061	TR10D_HUMAN	Q9UBN6	0	2	0	0	1	0	0	3	1	0	2	1	4	5	0	3	0	4	3	2	2	2	1	1	1	0	0	1	1	0	0	0	2	1	4	1	4	1	0	2	1	0	NA	NA
sp|O14798|TR10C_HUMAN	TNFRSF10C	TR10C_HUMAN Tumor necrosis factor receptor superfamily member 10C	12062	TR10C_HUMAN	O14798	0	0	0	0	0	0	0	0	0	0	1	2	0	0	0	0	0	0	0	0	0	0	0	0	1	1	0	1	0	0	0	0	0	0	0	0	0	0	0	0	0	0	NA	NA
sp|Q96E11|RRFM_HUMAN	MRRF	RRFM_HUMAN Ribosome-recycling factor, mitochondrial	12067	RRFM_HUMAN	Q96E11	6	9	16	13	12	11	18	14	9	13	14	12	8	12	9	8	9	6	7	10	10	13	9	6	7	7	5	8	6	4	11	9	7	13	17	10	10	2	5	6	7	12	-0.651999	0.540597
sp|P11309|PIM1_HUMAN	PIM1	PIM1_HUMAN Serine/threonine-protein kinase pim-1	12068	PIM1_HUMAN	P11309	0	0	0	0	0	0	0	0	0	0	0	0	0	0	0	0	0	0	0	0	0	2	0	0	0	0	0	0	0	0	0	0	0	0	0	0	0	0	0	1	0	2	NA	NA
sp|Q9NQ79-3|CRAC1_HUMAN	CRTAC1	CRAC1_HUMAN Isoform 3 of Cartilage acidic protein 1	12071	CRAC1_HUMAN	Q9NQ79-3	0	0	0	0	0	0	1	0	0	0	0	0	0	0	0	0	0	0	2	0	0	0	0	0	0	0	2	0	1	0	0	0	0	0	0	0	0	0	0	0	0	0	NA	NA
sp|Q2TAA2|IAH1_HUMAN	IAH1	IAH1_HUMAN Isoamyl acetate-hydrolyzing esterase 1 homolog	12072	IAH1_HUMAN	Q2TAA2	4	4	6	6	5	3	8	7	9	3	3	4	2	3	2	7	5	4	6	8	5	3	3	5	5	3	6	5	4	2	10	6	10	4	6	3	1	2	7	10	5	12	0.188812	-0.19579
sp|O60762|DPM1_HUMAN	DPM1	DPM1_HUMAN Dolichol-phosphate mannosyltransferase	12073	DPM1_HUMAN	O60762	18	12	12	13	19	10	14	16	13	13	7	9	10	10	5	4	8	5	10	10	13	8	5	4	5	4	5	5	2	4	16	11	9	8	7	6	5	6	8	9	8	9	-0.164396	-0.0114642
sp|Q7Z304|MAMC2_HUMAN	MAMDC2	MAMC2_HUMAN MAM domain-containing protein 2	12076	MAMC2_HUMAN	Q7Z304	0	0	0	0	0	0	0	0	0	0	0	0	0	0	1	0	0	0	0	0	0	2	3	0	0	0	0	0	0	0	2	0	0	0	0	0	0	0	0	1	0	0	NA	NA
sp|Q9UHI5|LAT2_HUMAN	SLC7A8	LAT2_HUMAN Large neutral amino acids transporter small subunit 2	12077	LAT2_HUMAN	Q9UHI5	7	0	0	0	5	1	3	1	0	0	1	0	3	1	1	0	1	3	0	0	0	0	0	2	2	6	0	0	0	1	3	2	0	0	3	0	1	0	0	0	0	0	-0.288324	3.2419
sp|Q15904|VAS1_HUMAN	ATP6AP1	VAS1_HUMAN V-type proton ATPase subunit S1	12084	VAS1_HUMAN	Q15904	12	15	9	15	14	12	12	13	11	17	8	9	11	11	10	7	9	10	9	12	9	10	12	7	8	4	5	6	7	7	19	13	11	10	10	9	7	8	13	15	9	14	-0.0279182	0.534668
sp|P55735|SEC13_HUMAN	SEC13	SEC13_HUMAN Protein SEC13 homolog	12085	SEC13_HUMAN	P55735	22	26	20	26	30	18	21	20	21	16	21	18	15	20	23	22	22	24	18	16	20	17	13	13	11	17	14	18	14	10	35	18	17	16	16	16	14	13	12	22	17	34	-0.14078	-0.38839
sp|Q04837|SSBP_HUMAN	SSBP1	SSBP_HUMAN Single-stranded DNA-binding protein, mitochondrial	12087	SSBP_HUMAN	Q04837	15	34	30	26	25	23	34	35	37	48	30	50	45	50	18	19	19	15	13	30	29	32	36	20	28	23	32	27	20	16	51	24	26	32	55	27	25	15	22	16	24	57	0.0804013	0.207149
sp|Q8IWL2-2|SFTA1_HUMAN	SFTPA1	SFTA1_HUMAN Isoform 2 of Pulmonary surfactant-associated protein A1	12088	SFTA1_HUMAN	Q8IWL2-2	0	0	0	0	0	0	0	0	0	0	0	1	0	0	0	0	0	0	0	0	0	0	0	0	0	0	0	0	0	0	0	0	0	0	0	0	10	0	0	0	0	0	NA	NA
sp|P23297|S10A1_HUMAN	S100A1	S10A1_HUMAN Protein S100-A1	12091	S10A1_HUMAN	P23297	0	0	0	0	1	0	1	0	2	1	0	0	0	0	0	0	0	0	2	0	0	1	0	1	0	0	1	0	0	0	1	1	0	0	2	1	1	0	1	1	0	0	NA	NA
sp|Q96KP4|CNDP2_HUMAN	CNDP2	CNDP2_HUMAN Cytosolic non-specific dipeptidase	12092	CNDP2_HUMAN	Q96KP4	37	37	30	46	22	20	36	37	25	43	22	21	16	15	29	24	33	18	32	27	21	21	19	31	31	38	20	31	25	13	39	38	31	25	39	13	17	8	37	35	25	43	-0.103606	-0.0743691
tr|C9J2U4|C9J2U4_HUMAN	TAMM41	C9J2U4_HUMAN Chromosome 3 open reading frame 31, isoform CRA_f	12097	C9J2U4_HUMAN	C9J2U4	6	2	11	12	9	9	12	10	11	13	10	8	12	8	7	5	7	9	4	6	6	8	8	4	4	2	3	2	2	4	4	9	4	6	8	5	5	4	8	5	14	4	-0.31047	0.376758
sp|Q8TC12|RDH11_HUMAN	RDH11	RDH11_HUMAN Retinol dehydrogenase 11	12100	RDH11_HUMAN	Q8TC12	16	11	17	13	17	14	19	14	9	16	13	16	10	9	12	8	14	12	7	9	9	9	8	3	4	6	6	3	8	3	11	10	5	8	5	9	9	4	9	9	13	8	0.137199	0.438106
sp|Q9UEU0|VTI1B_HUMAN	VTI1B	VTI1B_HUMAN Vesicle transport through interaction with t-SNAREs homolog 1B	12100	VTI1B_HUMAN	Q9UEU0	10	4	9	8	9	11	5	14	7	6	7	10	9	5	6	9	10	8	6	4	7	4	6	7	6	6	5	5	5	6	9	8	2	9	4	7	9	4	8	4	7	6	-0.0406776	0.349836
sp|Q9BT43|RPC7L_HUMAN	POLR3GL	RPC7L_HUMAN DNA-directed RNA polymerase III subunit RPC7-like	12105	RPC7L_HUMAN	Q9BT43	1	1	0	1	1	1	1	1	0	2	3	3	0	1	4	2	0	1	1	0	0	0	0	1	2	2	3	2	3	2	2	1	1	0	0	2	1	0	2	3	4	2	0.251968	-0.198347
sp|Q96DE9|CX04B_HUMAN	CXorf40B	CX04B_HUMAN Protein CXorf40B	12107	CX04B_HUMAN	Q96DE9	0	0	0	1	1	0	0	0	1	0	2	0	0	0	0	0	0	0	2	0	0	0	0	2	2	3	1	1	4	0	0	1	0	0	0	0	1	0	1	0	1	0	NA	NA
sp|P61353|RL27_HUMAN	RPL27	RL27_HUMAN 60S ribosomal protein L27	12108	RL27_HUMAN	P61353	17	16	19	28	15	18	19	13	19	21	19	22	12	13	14	14	13	20	5	8	9	8	8	9	7	5	3	4	4	8	11	18	7	13	13	19	20	7	7	10	16	9	0.122051	0.119408
sp|Q1ZZU3|SWI5_HUMAN	SWI5	SWI5_HUMAN DNA repair protein SWI5 homolog	12115	SWI5_HUMAN	Q1ZZU3	0	0	0	1	0	0	0	1	0	0	0	0	0	0	0	0	0	0	1	0	0	0	0	0	0	0	0	0	0	0	0	0	0	0	0	0	0	0	0	1	0	0	NA	NA
sp|Q96MP5|ZSWM3_HUMAN	ZSWIM3	ZSWM3_HUMAN Zinc finger SWIM domain-containing protein 3	12116	ZSWM3_HUMAN	Q96MP5	0	0	1	0	0	0	1	0	0	0	0	0	0	0	0	0	0	0	0	0	0	0	0	0	1	0	0	0	0	0	0	0	0	0	0	0	0	0	0	0	0	0	NA	NA
sp|P25398|RS12_HUMAN	RPS12	RS12_HUMAN 40S ribosomal protein S12	12119	RS12_HUMAN	P25398	32	37	42	42	42	18	38	52	28	34	22	18	33	50	29	23	28	34	25	27	27	18	22	35	20	15	16	10	17	12	57	24	40	46	34	29	23	19	42	36	25	69	0.0907801	-0.0459247
sp|O75529|TAF5L_HUMAN	TAF5L	TAF5L_HUMAN TAF5-like RNA polymerase II p300/CBP-associated factor-associated factor 65 kDa subunit 5L	12121	TAF5L_HUMAN	O75529	3	2	3	5	3	6	3	5	5	4	5	9	6	4	4	1	2	4	5	6	6	3	8	7	6	5	8	5	7	7	3	1	3	8	10	3	4	9	9	6	7	3	-0.0872863	0.0402566
sp|P53611|PGTB2_HUMAN	RABGGTB	PGTB2_HUMAN Geranylgeranyl transferase type-2 subunit beta	12123	PGTB2_HUMAN	P53611	9	9	10	8	6	2	6	5	1	4	3	2	1	5	5	5	2	4	5	3	3	2	2	3	2	2	4	2	2	2	3	7	1	4	4	2	1	2	3	4	4	4	0.389817	0.109014
sp|Q9UK58|CCNL1_HUMAN	CCNL1	CCNL1_HUMAN Cyclin-L1	12124	CCNL1_HUMAN	Q9UK58	5	4	7	8	5	7	9	8	6	11	4	4	4	3	4	3	5	3	4	5	4	3	3	7	2	2	0	0	1	2	5	2	6	5	4	4	3	1	3	5	6	4	-0.169362	-0.0479935
sp|Q96S94|CCNL2_HUMAN	CCNL2	CCNL2_HUMAN Cyclin-L2	12124	CCNL2_HUMAN	Q96S94	5	1	1	7	4	2	1	1	2	0	2	2	3	2	3	1	1	3	3	2	3	2	1	3	0	0	0	0	0	1	0	2	1	1	2	1	3	0	2	1	2	0	0.181555	-0.881784
sp|O14793|GDF8_HUMAN	MSTN	GDF8_HUMAN Growth/differentiation factor 8	12126	GDF8_HUMAN	O14793	0	0	0	0	1	1	0	0	0	0	0	0	0	0	0	0	0	0	0	0	0	0	0	0	0	0	0	0	0	0	0	0	0	0	0	0	0	0	0	3	0	0	NA	NA
sp|O14733-3|MP2K7_HUMAN	MAP2K7	MP2K7_HUMAN Isoform 3 of Dual specificity mitogen-activated protein kinase kinase 7	12129	MP2K7_HUMAN	O14733-3	3	0	6	4	3	2	2	4	1	3	7	6	2	1	4	5	3	4	3	3	2	3	1	3	4	4	3	0	2	0	1	4	1	2	2	5	2	0	6	4	3	3	-0.0662369	-0.197597
sp|Q8NEF3-2|CC112_HUMAN	CCDC112	CC112_HUMAN Isoform 2 of Coiled-coil domain-containing protein 112	12130	CC112_HUMAN	Q8NEF3-2	0	0	0	0	1	0	0	0	0	0	1	0	0	1	0	0	0	0	0	0	0	0	0	0	0	0	0	0	0	0	0	0	0	0	0	0	0	0	0	2	2	1	NA	NA
sp|Q9NZM5|GSCR2_HUMAN	GLTSCR2	GSCR2_HUMAN Glioma tumor suppressor candidate region gene 2 protein	12131	GSCR2_HUMAN	Q9NZM5	7	11	5	13	7	4	13	12	11	12	6	8	7	3	9	8	7	5	6	7	7	11	11	6	7	9	3	6	6	7	5	8	6	6	9	4	6	10	5	5	10	5	0.49876	-0.67167
sp|Q9NW38-2|FANCL_HUMAN	FANCL	FANCL_HUMAN Isoform 2 of E3 ubiquitin-protein ligase FANCL	12137	FANCL_HUMAN	Q9NW38-2	1	0	0	1	2	0	0	0	1	0	1	0	0	0	0	0	0	0	0	2	0	1	0	0	0	0	0	0	0	0	0	1	0	1	0	0	0	0	1	2	0	0	0.039353	-0.550251
tr|E7EQ69|E7EQ69_HUMAN	NAA50	E7EQ69_HUMAN N-alpha-acetyltransferase 50	12139	E7EQ69_HUMAN	E7EQ69	22	27	22	25	12	14	19	18	9	16	15	11	8	13	13	12	13	7	7	11	10	11	11	14	9	8	10	11	13	14	17	17	12	14	17	15	9	8	11	10	14	21	0.0453672	-0.0117225
sp|Q8WVF1|OSCP1_HUMAN	OSCP1	OSCP1_HUMAN Protein OSCP1	12141	OSCP1_HUMAN	Q8WVF1	0	0	0	0	1	0	1	0	0	0	1	3	0	0	0	1	1	0	2	1	0	1	0	0	1	0	1	0	0	0	0	0	2	0	1	0	0	0	0	1	0	1	NA	NA
sp|P26045|PTN3_HUMAN	PTPN3	PTN3_HUMAN Tyrosine-protein phosphatase non-receptor type 3	12142	PTN3_HUMAN	P26045	0	3	0	1	3	1	3	4	2	2	8	6	3	1	2	4	1	1	0	0	2	2	1	0	0	0	1	0	0	2	0	1	0	3	1	5	6	2	3	4	1	0	NA	NA
sp|Q99685|MGLL_HUMAN	MGLL	MGLL_HUMAN Monoglyceride lipase	12143	MGLL_HUMAN	Q99685	3	6	1	4	4	4	5	5	2	1	2	2	1	2	2	1	2	1	4	1	0	0	1	2	4	2	0	0	0	2	3	14	1	2	7	1	1	2	5	3	2	2	-0.575126	-1.69151
sp|Q9NUJ3|T11L1_HUMAN	TCP11L1	T11L1_HUMAN T-complex protein 11-like protein 1	12147	T11L1_HUMAN	Q9NUJ3	2	5	4	4	1	2	2	4	2	1	5	2	2	0	2	2	0	2	4	2	3	5	3	4	2	0	1	0	2	0	1	5	5	4	3	1	3	2	6	6	1	2	0.454711	-0.303212
sp|Q5BKZ1|ZN326_HUMAN	ZNF326	ZN326_HUMAN DBIRD complex subunit ZNF326	12148	ZN326_HUMAN	Q5BKZ1	26	23	24	29	24	28	28	31	21	20	32	22	25	25	31	25	25	14	24	21	22	30	22	23	25	19	24	22	24	18	41	22	21	21	31	27	26	21	20	23	33	36	0.190832	-0.349692
sp|Q13275|SEM3F_HUMAN	SEMA3F	SEM3F_HUMAN Semaphorin-3F	12153	SEM3F_HUMAN	Q13275	0	0	0	0	0	0	1	0	0	1	0	3	3	1	1	0	0	0	0	0	0	2	0	0	3	2	0	0	2	0	0	0	0	1	0	0	1	0	0	0	0	0	NA	NA
sp|P55899|FCGRN_HUMAN	FCGRT	FCGRN_HUMAN IgG receptor FcRn large subunit p51	12154	FCGRN_HUMAN	P55899	1	4	5	2	7	3	2	4	3	3	2	2	2	3	2	1	1	2	3	4	3	0	2	2	5	4	1	2	0	3	7	3	4	4	5	0	0	6	2	5	3	9	-6.59546	-11.0556
sp|Q15185|TEBP_HUMAN	PTGES3	TEBP_HUMAN Prostaglandin E synthase 3	12155	TEBP_HUMAN	Q15185	23	25	22	25	26	13	29	35	21	26	15	15	20	22	27	32	25	20	18	26	18	28	21	16	13	16	14	16	17	10	42	20	21	13	30	19	15	11	16	15	24	50	0.0250155	-0.215736
sp|P00156|CYB_HUMAN	MT-CYB	CYB_HUMAN Cytochrome b	12156	CYB_HUMAN	P00156	3	0	0	2	2	1	2	2	1	1	0	1	0	0	1	0	1	1	0	0	0	1	1	0	0	0	0	0	0	0	0	1	0	0	0	1	1	0	0	1	1	0	-0.472957	0.392008
sp|Q8TBP6|S2540_HUMAN	SLC25A40	S2540_HUMAN Solute carrier family 25 member 40	12158	S2540_HUMAN	Q8TBP6	3	2	3	6	2	4	5	7	8	10	5	3	2	1	1	4	3	3	4	4	3	2	3	5	3	5	6	5	8	3	1	9	3	1	2	0	1	2	3	4	3	3	-0.476125	0.675588
sp|P42261-6|GRIA1_HUMAN	GRIA1	GRIA1_HUMAN Isoform 6 of Glutamate receptor 1	12162	GRIA1_HUMAN	P42261-6	0	1	0	0	0	1	1	0	0	0	0	0	0	1	1	0	0	0	0	0	0	0	0	0	0	0	0	1	0	0	0	2	0	0	0	0	0	0	4	1	1	0	NA	NA
sp|Q9BSB4|ATGA1_HUMAN	ATG101	ATGA1_HUMAN Autophagy-related protein 101	12164	ATGA1_HUMAN	Q9BSB4	3	0	3	1	0	0	4	5	0	0	4	3	0	2	3	1	5	1	3	7	5	4	7	4	3	4	4	1	4	2	3	2	4	2	7	3	3	3	4	3	1	2	-0.177229	-0.158408
sp|Q13433|S39A6_HUMAN	SLC39A6	S39A6_HUMAN Zinc transporter ZIP6	12172	S39A6_HUMAN	Q13433	5	1	1	1	0	1	3	3	3	1	4	4	2	1	1	1	3	1	2	3	5	4	3	1	1	1	1	1	1	1	3	2	4	5	4	2	4	0	6	6	0	1	-0.902029	0.737065
sp|Q8IV76|PASD1_HUMAN	PASD1	PASD1_HUMAN PAS domain-containing protein 1	12173	PASD1_HUMAN	Q8IV76	0	0	0	0	0	0	0	0	0	0	0	0	0	0	0	0	0	0	4	0	0	1	0	1	0	0	0	0	0	0	0	0	0	0	0	0	0	0	0	0	0	0	NA	NA
sp|Q8TAD7|OCC1_HUMAN	OCC1	OCC1_HUMAN Overexpressed in colon carcinoma 1 protein	12174	OCC1_HUMAN	Q8TAD7	3	2	2	4	2	5	1	2	0	1	0	0	0	2	0	0	0	0	2	1	0	2	3	3	0	1	1	2	2	2	3	2	1	3	4	0	0	3	1	1	1	3	-1.60945	-0.946172
sp|Q9Y333|LSM2_HUMAN	LSM2	LSM2_HUMAN U6 snRNA-associated Sm-like protein LSm2	12182	LSM2_HUMAN	Q9Y333	8	16	11	13	11	7	17	12	9	11	9	6	6	4	7	6	5	6	9	6	5	6	6	5	4	6	6	5	8	3	13	11	7	11	10	7	5	4	8	8	9	16	0.136123	0.14846
sp|Q9BVM2|DPCD_HUMAN	DPCD	DPCD_HUMAN Protein DPCD	12186	DPCD_HUMAN	Q9BVM2	3	4	4	9	7	3	6	7	3	3	3	4	1	3	5	5	5	2	4	4	1	2	2	3	3	2	5	1	2	0	4	3	1	3	4	5	4	2	6	6	6	5	-0.132448	0.0108989
sp|Q4LDG9|DNAL1_HUMAN	DNAL1	DNAL1_HUMAN Dynein light chain 1, axonemal	12187	DNAL1_HUMAN	Q4LDG9	0	1	1	1	2	0	0	3	0	0	2	2	2	4	1	4	4	1	4	5	3	3	4	6	1	2	0	0	1	0	1	1	3	5	4	4	2	1	7	4	2	6	NA	NA
sp|Q9P2C4|TM181_HUMAN	TMEM181	TM181_HUMAN Transmembrane protein 181	12193	TM181_HUMAN	Q9P2C4	6	2	2	6	5	2	2	3	2	5	7	1	2	0	2	2	6	3	2	4	5	2	1	2	2	1	1	1	0	1	0	5	1	0	1	3	5	1	3	5	5	1	-0.365265	-0.0446629
sp|P50238|CRIP1_HUMAN	CRIP1	CRIP1_HUMAN Cysteine-rich protein 1	12194	CRIP1_HUMAN	P50238	3	5	4	3	4	1	1	6	12	1	9	8	4	1	2	4	5	5	19	7	2	3	5	6	4	4	4	6	4	4	7	1	3	2	16	13	5	7	6	5	4	11	-0.499606	-0.885118
sp|Q8WWZ7|ABCA5_HUMAN	ABCA5	ABCA5_HUMAN ATP-binding cassette sub-family A member 5	12195	ABCA5_HUMAN	Q8WWZ7	0	0	0	0	0	0	1	0	0	1	0	0	0	0	0	0	0	0	0	0	0	0	0	1	0	0	0	0	0	0	0	0	0	0	0	0	1	0	1	1	0	0	NA	NA
sp|Q8WUJ1|NEUFC_HUMAN	CYB5D2	NEUFC_HUMAN Neuferricin	12196	NEUFC_HUMAN	Q8WUJ1	0	0	0	0	0	0	0	0	0	0	0	0	0	0	0	0	0	0	1	1	0	2	0	0	2	0	0	0	0	0	0	0	1	0	0	0	0	0	0	0	0	1	NA	NA
sp|Q53HV7|SMUG1_HUMAN	SMUG1	SMUG1_HUMAN Single-strand selective monofunctional uracil DNA glycosylase	12199	SMUG1_HUMAN	Q53HV7	0	2	0	1	2	1	2	3	0	0	0	0	0	0	1	1	0	0	5	4	2	1	1	2	3	2	4	3	3	0	0	2	6	2	4	1	1	1	2	3	1	4	NA	NA
sp|P51589|CP2J2_HUMAN	CYP2J2	CP2J2_HUMAN Cytochrome P450 2J2	12202	CP2J2_HUMAN	P51589	0	0	0	0	2	0	0	0	0	0	0	2	0	0	0	0	1	0	0	0	0	0	1	1	0	0	0	0	0	0	0	1	0	0	0	0	0	0	0	0	0	0	NA	NA
sp|Q8N7W2|BEND7_HUMAN	BEND7	BEND7_HUMAN BEN domain-containing protein 7	12205	BEND7_HUMAN	Q8N7W2	0	0	0	1	0	0	0	0	0	0	0	0	0	0	0	1	0	0	0	0	0	0	0	0	2	0	0	0	0	0	0	0	0	0	0	0	0	0	0	0	0	0	NA	NA
sp|Q6P3W2|DJC24_HUMAN	DNAJC24	DJC24_HUMAN DnaJ homolog subfamily C member 24	12207	DJC24_HUMAN	Q6P3W2	0	2	0	1	1	0	0	0	0	0	0	0	0	0	0	0	0	0	1	2	2	1	1	1	2	1	1	1	1	0	1	0	3	1	2	0	0	1	0	1	0	1	NA	NA
sp|Q5T3F8|TM63B_HUMAN	TMEM63B	TM63B_HUMAN Transmembrane protein 63B	12215	TM63B_HUMAN	Q5T3F8	9	2	2	13	7	5	9	8	5	4	5	4	3	3	4	4	5	6	4	1	5	1	3	2	1	0	0	0	0	2	2	6	4	3	2	5	5	0	5	7	5	1	0.0297458	0.842163
sp|Q92820|GGH_HUMAN	GGH	GGH_HUMAN Gamma-glutamyl hydrolase	12218	GGH_HUMAN	Q92820	19	20	25	21	23	18	24	20	33	30	15	12	18	20	26	15	20	17	18	12	12	11	16	15	11	10	8	11	11	10	26	23	8	12	15	14	24	8	20	10	25	22	-0.847855	1.61233
sp|O43617|TPPC3_HUMAN	TRAPPC3	TPPC3_HUMAN Trafficking protein particle complex subunit 3	12219	TPPC3_HUMAN	O43617	8	9	8	11	12	8	9	9	6	10	7	11	5	7	5	7	7	5	6	7	6	6	3	4	6	7	2	3	5	3	11	12	5	8	6	9	4	4	10	5	6	9	0.755488	0.251253
tr|B7ZLF7|B7ZLF7_HUMAN	GPR133	B7ZLF7_HUMAN GPR133 protein	12223	B7ZLF7_HUMAN	B7ZLF7	0	0	0	0	0	0	0	0	0	0	0	0	0	0	0	0	0	2	1	0	0	0	0	0	0	0	0	0	0	0	0	0	0	0	0	0	0	0	0	0	0	0	NA	NA
sp|Q9P015|RM15_HUMAN	MRPL15	RM15_HUMAN 39S ribosomal protein L15, mitochondrial	12226	RM15_HUMAN	Q9P015	21	23	18	28	24	25	26	26	29	31	21	15	19	21	10	13	17	15	15	11	11	11	12	14	12	10	7	9	12	12	20	26	12	11	15	15	14	7	20	25	10	18	-0.0773444	0.262571
sp|Q9P202|WHRN_HUMAN	DFNB31	WHRN_HUMAN Whirlin	12228	WHRN_HUMAN	Q9P202	0	0	0	0	1	0	1	0	0	0	0	0	0	0	0	0	0	0	0	0	0	0	0	0	0	0	0	0	0	0	0	0	0	0	0	0	0	0	1	1	0	0	NA	NA
sp|P31513|FMO3_HUMAN	FMO3	FMO3_HUMAN Dimethylaniline monooxygenase [N-oxide-forming] 3	12230	FMO3_HUMAN	P31513	3	0	0	0	0	0	7	0	0	1	0	0	0	0	1	0	0	1	0	0	0	0	0	0	0	0	0	0	0	0	0	0	0	0	0	0	0	0	0	0	0	0	0.220475	0.296612
sp|P31512|FMO4_HUMAN	FMO4	FMO4_HUMAN Dimethylaniline monooxygenase [N-oxide-forming] 4	12230	FMO4_HUMAN	P31512	0	1	0	0	0	0	0	0	0	0	1	0	0	0	2	0	0	0	0	0	0	1	0	0	0	0	0	0	0	0	0	0	0	0	0	0	0	0	0	0	0	0	NA	NA
sp|Q9H3J6|CL065_HUMAN	C12orf65	CL065_HUMAN Probable peptide chain release factor C12orf65, mitochondrial	12234	CL065_HUMAN	Q9H3J6	0	1	0	2	0	2	1	2	2	1	1	3	1	0	0	1	0	2	2	2	1	3	1	1	2	0	1	0	1	0	2	0	2	2	4	1	2	0	1	3	1	3	NA	NA
sp|Q9Y5U5-2|TNR18_HUMAN	TNFRSF18	TNR18_HUMAN Isoform 2 of Tumor necrosis factor receptor superfamily member 18	12235	TNR18_HUMAN	Q9Y5U5-2	0	0	0	0	0	0	0	0	0	0	0	0	0	0	0	0	0	1	1	0	0	0	0	0	0	0	0	0	0	0	0	0	0	0	0	0	0	0	0	0	0	0	NA	NA
sp|P82914|RT15_HUMAN	MRPS15	RT15_HUMAN 28S ribosomal protein S15, mitochondrial	12236	RT15_HUMAN	P82914	13	13	9	17	15	10	9	15	9	13	13	13	12	8	6	7	14	12	2	7	10	5	8	5	3	5	2	4	3	3	3	11	8	8	10	9	9	5	10	7	8	5	0.12993	0.327034
sp|Q7Z5G4|GOGA7_HUMAN	GOLGA7	GOGA7_HUMAN Golgin subfamily A member 7	12243	GOGA7_HUMAN	Q7Z5G4	5	4	5	1	5	6	8	2	5	2	4	6	11	10	9	6	4	1	2	3	2	4	3	4	4	3	3	3	4	1	2	4	1	4	2	6	2	3	1	2	4	3	0.220365	0.14547
sp|Q2TAP0|GOG7B_HUMAN	GOLGA7B	GOG7B_HUMAN Golgin subfamily A member 7B	12243	GOG7B_HUMAN	Q2TAP0	1	1	2	1	2	3	1	3	0	1	2	1	0	0	1	1	1	1	1	0	0	1	0	1	1	1	1	1	1	1	1	2	0	1	0	1	2	1	0	0	1	1	0.154776	0.181737
sp|P83876|TXN4A_HUMAN	TXNL4A	TXN4A_HUMAN Thioredoxin-like protein 4A	12244	TXN4A_HUMAN	P83876	7	15	10	7	9	7	9	4	4	7	7	9	6	5	3	9	8	5	12	5	4	5	5	8	5	7	6	5	5	9	13	5	4	5	4	6	4	5	5	5	7	13	-0.245614	-0.0600502
sp|P58546|MTPN_HUMAN	MTPN	MTPN_HUMAN Myotrophin	12246	MTPN_HUMAN	P58546	8	10	12	10	13	6	9	10	9	10	8	4	9	7	9	10	5	9	13	3	6	2	5	5	5	4	11	8	12	3	10	10	3	3	6	9	7	9	8	4	6	15	0.263535	1.32742
sp|Q15306|IRF4_HUMAN	IRF4	IRF4_HUMAN Interferon regulatory factor 4	12247	IRF4_HUMAN	Q15306	2	0	0	2	0	0	3	0	0	0	0	0	0	0	0	0	0	2	19	2	4	0	7	9	15	2	11	2	2	8	6	3	5	10	23	0	0	6	16	12	1	0	-0.264444	-0.37985
sp|Q8WUN7|UBTD2_HUMAN	UBTD2	UBTD2_HUMAN Ubiquitin domain-containing protein 2	12248	UBTD2_HUMAN	Q8WUN7	4	3	2	6	5	1	4	3	3	4	8	3	3	5	3	1	3	2	4	6	1	1	2	5	4	4	3	5	1	5	4	3	3	2	3	6	3	3	2	3	5	7	0.168086	-0.385862
sp|Q9HAC8|UBTD1_HUMAN	UBTD1	UBTD1_HUMAN Ubiquitin domain-containing protein 1	12248	UBTD1_HUMAN	Q9HAC8	1	2	1	0	1	0	1	1	0	0	2	1	1	1	0	1	2	0	1	1	1	1	3	1	1	0	0	0	0	1	1	2	1	2	2	0	1	1	2	1	0	1	-0.308119	0.77848
sp|P52799|EFNB2_HUMAN	EFNB2	EFNB2_HUMAN Ephrin-B2	12251	EFNB2_HUMAN	P52799	1	0	3	3	2	3	3	4	1	2	4	4	3	2	3	3	6	3	3	1	3	4	3	5	3	3	4	5	3	2	4	2	3	3	2	2	3	3	2	4	1	4	1.49602	-3.31941
sp|O75934|SPF27_HUMAN	BCAS2	SPF27_HUMAN Pre-mRNA-splicing factor SPF27	12253	SPF27_HUMAN	O75934	20	13	17	18	16	12	25	22	16	18	18	22	16	18	21	13	16	15	9	18	18	26	22	23	16	29	22	21	18	12	27	18	20	17	19	14	19	7	7	10	28	35	0.23061	-0.509337
sp|Q15544|TAF11_HUMAN	TAF11	TAF11_HUMAN Transcription initiation factor TFIID subunit 11	12255	TAF11_HUMAN	Q15544	1	0	0	0	1	0	0	1	0	0	3	2	0	0	3	0	2	0	0	1	0	3	3	0	2	0	1	0	0	0	0	2	1	0	0	2	1	0	0	0	2	0	0.034167	-0.238661
sp|Q6AI12|ANR40_HUMAN	ANKRD40	ANR40_HUMAN Ankyrin repeat domain-containing protein 40	12256	ANR40_HUMAN	Q6AI12	2	3	3	4	0	2	2	2	2	1	2	2	1	2	3	2	2	1	4	6	4	5	4	3	3	3	3	3	4	3	4	2	5	3	3	3	2	2	5	4	1	5	-0.35921	0.460953
sp|Q49AM3|TTC31_HUMAN	TTC31	TTC31_HUMAN Tetratricopeptide repeat protein 31	12258	TTC31_HUMAN	Q49AM3	0	0	0	0	0	0	0	0	0	0	0	0	0	0	1	1	0	0	2	1	1	0	0	1	0	0	0	0	0	0	0	0	1	1	2	0	0	0	0	1	0	1	NA	NA
sp|Q5VV17|OTUD1_HUMAN	OTUD1	OTUD1_HUMAN OTU domain-containing protein 1	12260	OTUD1_HUMAN	Q5VV17	0	1	0	0	0	0	0	0	0	0	0	1	0	0	0	0	0	0	7	1	1	0	1	3	4	2	1	0	1	1	0	0	1	1	2	1	0	0	1	3	0	2	NA	NA
sp|Q9NR82-3|KCNQ5_HUMAN	KCNQ5	KCNQ5_HUMAN Isoform 3 of Potassium voltage-gated channel subfamily KQT member 5	12263	KCNQ5_HUMAN	Q9NR82-3	0	0	0	0	1	1	0	0	0	0	0	0	0	0	2	0	0	0	0	1	0	1	0	1	1	1	0	1	0	0	0	0	0	0	0	0	0	0	0	3	1	0	NA	NA
sp|Q9UKZ1|CNO11_HUMAN	CNOT11	CNO11_HUMAN CCR4-NOT transcription complex subunit 11	12266	CNO11_HUMAN	Q9UKZ1	4	4	5	5	5	8	7	6	5	5	4	2	7	3	2	4	6	5	2	1	3	3	2	5	5	6	7	5	3	1	4	8	4	3	5	4	4	2	8	4	3	3	0.140516	-0.20269
sp|Q9BU61|NDUF3_HUMAN	NDUFAF3	NDUF3_HUMAN NADH dehydrogenase [ubiquinone] 1 alpha subcomplex assembly factor 3	12270	NDUF3_HUMAN	Q9BU61	9	10	16	8	13	8	10	14	4	7	10	12	3	7	6	6	4	8	8	6	9	10	11	8	10	7	9	8	9	7	8	7	7	7	10	8	8	6	4	5	6	11	-0.0810199	-0.136595
sp|O00255|MEN1_HUMAN	MEN1	MEN1_HUMAN Menin	12273	MEN1_HUMAN	O00255	6	9	4	11	9	2	5	7	5	15	8	12	5	3	7	4	6	8	8	6	4	7	9	8	8	7	4	2	2	6	8	5	7	4	5	5	4	0	8	7	6	2	0.256301	-0.326454
sp|O95816|BAG2_HUMAN	BAG2	BAG2_HUMAN BAG family molecular chaperone regulator 2	12274	BAG2_HUMAN	O95816	17	21	26	27	24	18	22	23	21	22	8	10	18	24	21	12	16	13	17	23	9	14	8	18	15	14	19	13	18	12	25	15	20	11	14	11	7	11	9	13	15	31	-0.672012	0.886807
sp|P08493-2|MGP_HUMAN	MGP	MGP_HUMAN Isoform 2 of Matrix Gla protein	12278	MGP_HUMAN	P08493-2	1	1	0	0	0	2	3	3	0	3	2	0	1	0	1	2	2	0	0	2	0	0	0	0	1	0	1	0	0	0	5	2	0	0	0	0	1	1	1	0	1	0	1.87333	-0.248235
sp|Q9BWG4|SSBP4_HUMAN	SSBP4	SSBP4_HUMAN Single-stranded DNA-binding protein 4	12279	SSBP4_HUMAN	Q9BWG4	0	0	1	0	1	2	3	1	0	1	1	1	1	1	1	2	1	0	1	1	1	1	1	2	1	3	3	3	2	1	2	0	1	0	0	0	1	0	0	1	1	2	NA	NA
sp|Q9BWW4|SSBP3_HUMAN	SSBP3	SSBP3_HUMAN Single-stranded DNA-binding protein 3	12279	SSBP3_HUMAN	Q9BWW4	2	1	2	0	3	1	4	1	1	3	4	4	2	5	2	4	4	3	0	3	3	4	3	5	3	4	2	2	2	2	4	2	3	2	3	3	1	2	1	1	1	4	0.247663	-0.32242
sp|P81877|SSBP2_HUMAN	SSBP2	SSBP2_HUMAN Single-stranded DNA-binding protein 2	12279	SSBP2_HUMAN	P81877	0	1	1	0	1	0	1	1	0	0	0	0	0	0	0	1	0	1	1	2	0	3	1	1	2	3	3	2	2	2	1	0	3	0	2	0	0	1	1	2	0	1	NA	NA
sp|Q86UN3|R4RL2_HUMAN	RTN4RL2	R4RL2_HUMAN Reticulon-4 receptor-like 2	12286	R4RL2_HUMAN	Q86UN3	0	0	0	0	0	2	0	0	0	0	1	1	0	0	0	0	0	0	1	0	1	2	3	2	5	1	3	2	1	0	0	1	3	0	4	0	0	1	0	1	0	0	NA	NA
sp|Q9UN76|S6A14_HUMAN	SLC6A14	S6A14_HUMAN Sodium- and chloride-dependent neutral and basic amino acid transporter B(0+)	12288	S6A14_HUMAN	Q9UN76	0	0	0	1	0	0	1	0	0	0	0	3	0	1	0	0	0	0	0	0	0	0	0	0	1	0	0	0	0	0	0	0	0	0	0	0	0	0	0	0	2	0	NA	NA
sp|Q8IUR0|TPPC5_HUMAN	TRAPPC5	TPPC5_HUMAN Trafficking protein particle complex subunit 5	12290	TPPC5_HUMAN	Q8IUR0	6	4	3	4	3	3	3	4	1	1	2	3	3	3	2	3	4	4	3	5	4	5	3	4	1	1	1	1	1	1	4	7	3	3	3	2	2	0	6	3	4	5	0.251803	0.0626367
sp|Q96J88-2|ESIP1_HUMAN	EPSTI1	ESIP1_HUMAN Isoform 2 of Epithelial-stromal interaction protein 1	12297	ESIP1_HUMAN	Q96J88-2	0	0	0	0	1	0	0	0	1	0	2	1	0	0	0	1	3	1	0	0	0	0	0	1	0	1	0	0	2	0	0	0	0	0	0	0	0	0	0	0	0	0	NA	NA
sp|Q99969|RARR2_HUMAN	RARRES2	RARR2_HUMAN Retinoic acid receptor responder protein 2	12302	RARR2_HUMAN	Q99969	0	2	2	0	0	0	0	0	0	0	0	0	0	0	0	1	0	0	0	0	1	0	0	0	0	0	0	0	0	0	0	0	0	0	0	0	0	0	0	2	1	0	NA	NA
sp|P54274|TERF1_HUMAN	TERF1	TERF1_HUMAN Telomeric repeat-binding factor 1	12307	TERF1_HUMAN	P54274	2	0	1	3	3	0	2	1	1	3	1	1	4	0	2	1	0	0	2	1	0	5	4	2	3	0	0	0	0	0	0	1	3	1	1	3	2	1	0	3	1	0	0.530837	-0.181566
sp|Q6UWP8|SBSN_HUMAN	SBSN	SBSN_HUMAN Suprabasin	12313	SBSN_HUMAN	Q6UWP8	0	0	0	0	0	0	1	0	0	1	0	6	1	1	0	0	0	3	0	5	0	0	1	0	0	0	0	0	0	0	1	0	1	0	3	3	2	0	1	0	0	0	NA	NA
sp|O75586|MED6_HUMAN	MED6	MED6_HUMAN Mediator of RNA polymerase II transcription subunit 6	12320	MED6_HUMAN	O75586	3	4	4	7	4	3	5	8	8	5	5	7	3	7	3	5	6	4	4	7	7	8	7	11	7	8	8	11	6	7	6	5	4	3	6	6	3	5	9	7	4	12	0.00425645	-0.127164
sp|Q9H9R9-3|DBND1_HUMAN	DBNDD1	DBND1_HUMAN Isoform 3 of Dysbindin domain-containing protein 1	12323	DBND1_HUMAN	Q9H9R9-3	0	0	0	0	0	0	0	0	0	0	1	1	0	1	0	0	0	0	0	1	0	0	0	1	1	1	0	0	0	0	0	1	1	0	1	0	0	1	0	0	0	0	NA	NA
sp|Q7Z422|SZRD1_HUMAN	SZRD1	SZRD1_HUMAN SUZ domain-containing protein 1	12325	SZRD1_HUMAN	Q7Z422	6	4	8	11	7	6	3	10	4	5	12	8	7	7	6	8	4	7	7	7	5	9	8	10	10	11	12	10	6	5	16	12	7	5	7	12	10	4	6	8	5	18	-0.182051	-0.140439
sp|Q9BQC6|RT63_HUMAN	MRP63	RT63_HUMAN Ribosomal protein 63, mitochondrial	12329	RT63_HUMAN	Q9BQC6	1	3	2	2	4	5	3	2	3	4	3	0	4	2	2	1	2	0	1	2	2	0	0	3	2	2	2	1	1	1	2	2	2	5	1	2	2	0	2	2	2	3	0.0574358	0.655404
sp|Q5JVL4|EFHC1_HUMAN	EFHC1	EFHC1_HUMAN EF-hand domain-containing protein 1	12335	EFHC1_HUMAN	Q5JVL4	0	1	0	0	0	0	0	0	1	0	0	0	0	0	0	0	0	0	0	0	1	0	0	0	0	0	0	0	0	0	0	0	0	1	0	0	0	0	0	0	0	0	NA	NA
sp|O15162|PLS1_HUMAN	PLSCR1	PLS1_HUMAN Phospholipid scramblase 1	12337	PLS1_HUMAN	O15162	3	1	2	3	1	4	2	4	4	2	1	3	2	0	2	0	2	3	3	1	2	2	4	2	1	2	3	3	4	1	5	2	2	2	2	1	3	1	2	0	4	2	0.179006	-0.524677
tr|H3BPK4|H3BPK4_HUMAN	MYLPF	H3BPK4_HUMAN Myosin regulatory light chain 2, skeletal muscle isoform (Fragment)	12338	H3BPK4_HUMAN	H3BPK4	0	0	0	0	0	2	0	0	0	0	0	0	0	0	0	0	0	0	0	0	0	0	0	0	0	0	0	0	0	0	0	1	0	0	0	0	0	0	0	9	0	0	NA	NA
sp|P16442|BGAT_HUMAN	ABO	BGAT_HUMAN Histo-blood group ABO system transferase	12339	BGAT_HUMAN	P16442	0	0	0	1	0	1	0	0	0	1	0	1	0	0	0	0	0	0	0	0	2	0	0	0	0	0	0	0	0	0	0	0	0	0	0	0	0	0	0	0	0	0	NA	NA
sp|Q6E0U4-2|DMKN_HUMAN	DMKN	DMKN_HUMAN Isoform 2 of Dermokine	12345	DMKN_HUMAN	Q6E0U4-2	0	0	0	0	0	0	1	0	1	0	1	2	0	1	0	0	0	3	1	0	0	0	0	0	0	0	0	0	0	0	0	0	0	0	2	2	0	0	0	0	0	0	NA	NA
tr|C9J621|C9J621_HUMAN	SMTNL1	C9J621_HUMAN Smoothelin-like protein 1	12347	C9J621_HUMAN	C9J621	0	0	1	0	0	0	0	1	0	0	0	0	0	0	1	0	0	0	4	0	0	0	1	0	0	0	0	0	0	0	0	0	0	0	0	0	0	1	0	0	0	0	NA	NA
sp|Q9Y4I5|MTL5_HUMAN	MTL5	MTL5_HUMAN Tesmin	12350	MTL5_HUMAN	Q9Y4I5	0	2	0	0	0	0	0	0	0	0	0	1	0	0	0	0	0	0	0	0	0	1	0	0	0	1	0	0	0	0	0	0	0	0	0	0	0	0	0	1	0	1	NA	NA
sp|Q9Y3D2|MSRB2_HUMAN	MSRB2	MSRB2_HUMAN Methionine-R-sulfoxide reductase B2, mitochondrial	12355	MSRB2_HUMAN	Q9Y3D2	6	6	6	12	10	11	11	11	9	9	5	6	4	9	7	6	6	6	3	8	7	12	5	12	13	9	6	9	8	5	10	4	14	3	9	6	6	7	2	2	7	14	-0.351576	0.517504
sp|Q9Y2B9|IPKG_HUMAN	PKIG	IPKG_HUMAN cAMP-dependent protein kinase inhibitor gamma	12357	IPKG_HUMAN	Q9Y2B9	0	1	0	0	0	0	1	0	0	0	0	0	0	0	0	0	0	0	1	1	0	0	0	0	2	0	0	0	0	0	0	0	0	0	0	0	0	0	0	0	0	0	NA	NA
sp|Q9P0P8|CF203_HUMAN	C6orf203	CF203_HUMAN Uncharacterized protein C6orf203	12360	CF203_HUMAN	Q9P0P8	1	1	1	4	5	3	2	5	4	2	3	2	5	1	2	5	3	2	2	0	1	0	0	0	0	0	0	0	1	0	5	2	0	1	0	2	4	0	2	3	4	3	1.18587	-0.519131
sp|O75880|SCO1_HUMAN	SCO1	SCO1_HUMAN Protein SCO1 homolog, mitochondrial	12366	SCO1_HUMAN	O75880	7	4	7	8	6	7	7	8	8	3	12	6	8	4	4	4	5	4	6	8	6	8	10	6	7	6	9	8	6	8	7	5	6	5	8	10	7	5	4	5	3	9	-0.340551	-0.113272
sp|P63172|DYLT1_HUMAN	DYNLT1	DYLT1_HUMAN Dynein light chain Tctex-type 1	12367	DYLT1_HUMAN	P63172	3	2	3	1	2	1	4	2	1	5	2	5	1	3	3	2	2	1	1	4	1	3	2	2	1	3	4	1	3	1	3	4	6	3	7	4	3	2	3	4	2	6	0.660508	0.553833
sp|P78537|BL1S1_HUMAN	BLOC1S1	BL1S1_HUMAN Biogenesis of lysosome-related organelles complex 1 subunit 1	12370	BL1S1_HUMAN	P78537	5	6	5	4	2	1	5	3	2	9	4	4	2	3	3	2	3	2	5	8	6	4	5	3	3	4	1	5	3	2	7	7	5	6	6	3	3	2	4	5	2	6	0.198157	0.420155
sp|P15169|CBPN_HUMAN	CPN1	CBPN_HUMAN Carboxypeptidase N catalytic chain	12378	CBPN_HUMAN	P15169	0	0	0	0	0	0	0	0	0	0	0	0	0	0	0	0	1	0	1	1	0	1	0	0	0	0	0	0	0	0	0	0	0	0	0	0	0	0	1	0	0	0	NA	NA
sp|Q96MH6|TMM68_HUMAN	TMEM68	TMM68_HUMAN Transmembrane protein 68	12379	TMM68_HUMAN	Q96MH6	3	2	1	10	3	5	5	5	3	3	3	4	1	1	1	2	2	2	3	1	2	1	1	2	0	0	1	1	3	0	1	4	2	4	0	3	2	0	5	4	1	2	-0.625336	1.0452
sp|O00400|ACATN_HUMAN	SLC33A1	ACATN_HUMAN Acetyl-coenzyme A transporter 1	12381	ACATN_HUMAN	O00400	7	8	5	8	8	12	11	9	8	14	5	3	16	8	8	11	11	12	7	5	6	6	5	7	3	4	1	4	5	4	8	9	3	7	6	6	6	2	11	6	8	6	0.0601729	-0.0728525
sp|Q9UQ53|MGT4B_HUMAN	MGAT4B	MGT4B_HUMAN Alpha-1,3-mannosyl-glycoprotein 4-beta-N-acetylglucosaminyltransferase B	12383	MGT4B_HUMAN	Q9UQ53	5	2	4	7	4	8	6	7	2	8	5	3	6	1	2	2	2	2	3	4	7	5	3	0	1	1	0	1	1	2	1	3	2	4	2	2	4	0	1	2	2	1	0.220866	0.216582
sp|Q9P2K6|KLH42_HUMAN	KLHL42	KLH42_HUMAN Kelch-like protein 42	12386	KLH42_HUMAN	Q9P2K6	1	0	1	2	0	0	1	2	0	4	3	3	0	0	0	1	0	0	2	0	0	0	3	0	0	0	0	0	0	0	0	0	0	2	0	3	4	1	2	5	0	0	0.784002	-0.251908
sp|Q9NRY6|PLS3_HUMAN	PLSCR3	PLS3_HUMAN Phospholipid scramblase 3	12388	PLS3_HUMAN	Q9NRY6	5	0	0	0	1	1	4	3	0	1	1	1	2	1	4	1	0	1	2	0	0	0	0	2	2	1	0	0	0	1	2	1	0	2	1	2	3	2	1	1	2	0	0.199275	-0.326728
sp|A6NI56|CC154_HUMAN	CCDC154	CC154_HUMAN Coiled-coil domain-containing protein 154	12389	CC154_HUMAN	A6NI56	0	0	0	0	1	0	0	0	0	0	1	0	1	1	0	0	0	1	1	0	0	0	0	1	0	0	0	0	0	1	1	1	1	0	1	1	1	1	0	1	0	0	NA	NA
sp|Q9Y289|SC5A6_HUMAN	SLC5A6	SC5A6_HUMAN Sodium-dependent multivitamin transporter	12393	SC5A6_HUMAN	Q9Y289	3	0	4	1	3	3	2	4	1	4	2	2	1	2	1	0	0	1	0	0	0	0	0	0	0	1	0	1	0	2	0	4	1	0	1	1	1	1	2	1	1	1	0.940497	0.659336
sp|Q9Y3B1|SLMO2_HUMAN	SLMO2	SLMO2_HUMAN Protein slowmo homolog 2	12394	SLMO2_HUMAN	Q9Y3B1	1	1	1	0	3	0	0	0	0	0	1	4	2	0	1	1	1	0	1	3	2	3	4	2	1	1	0	0	1	0	2	1	6	4	2	1	0	0	3	3	0	1	-0.0960448	-0.224302
sp|Q96LT9|RBM40_HUMAN	RNPC3	RBM40_HUMAN RNA-binding protein 40	12403	RBM40_HUMAN	Q96LT9	7	5	1	4	6	3	4	7	1	9	8	8	7	10	6	8	10	9	7	4	3	7	5	3	1	1	3	2	4	3	3	6	2	7	5	9	9	3	6	6	6	6	-0.00699008	-0.206646
tr|H0YEB8|H0YEB8_HUMAN	RNPC3	H0YEB8_HUMAN RNA-binding protein 40 (Fragment)	12403	H0YEB8_HUMAN	H0YEB8	1	2	1	0	0	1	0	1	0	1	1	0	0	0	1	0	0	1	1	0	0	0	0	0	1	0	0	0	0	0	1	1	0	0	0	0	0	0	1	1	1	1	0.0919897	-0.0861566
sp|Q9NSC7|SIA7A_HUMAN	ST6GALNAC1	SIA7A_HUMAN Alpha-N-acetylgalactosaminide alpha-2,6-sialyltransferase 1	12404	SIA7A_HUMAN	Q9NSC7	2	0	1	0	0	1	1	0	0	1	3	0	0	0	0	0	0	0	0	0	0	1	0	0	0	0	0	0	0	0	0	0	0	0	2	0	1	1	1	0	0	0	0.199956	-0.127549
sp|P62750|RL23A_HUMAN	RPL23A	RL23A_HUMAN 60S ribosomal protein L23a	12406	RL23A_HUMAN	P62750	34	45	53	46	32	21	39	47	26	40	26	29	30	20	36	32	28	29	15	14	13	9	13	12	10	15	7	8	7	14	22	29	7	17	25	16	16	10	12	12	24	19	0.129839	0.18053
sp|Q9NWT8|AKIP_HUMAN	AURKAIP1	AKIP_HUMAN Aurora kinase A-interacting protein	12407	AKIP_HUMAN	Q9NWT8	2	2	1	2	1	1	2	0	1	1	1	1	2	2	1	1	1	2	0	0	0	0	0	0	0	1	1	0	1	0	0	1	0	1	0	0	1	0	0	1	3	1	-0.196955	0.25864
sp|Q9NXW9|ALKB4_HUMAN	ALKBH4	ALKB4_HUMAN Alpha-ketoglutarate-dependent dioxygenase alkB homolog 4	12408	ALKB4_HUMAN	Q9NXW9	0	3	3	5	3	4	4	4	0	3	3	3	1	2	2	4	2	5	3	1	1	1	3	4	0	2	3	1	1	0	4	3	1	1	1	5	2	1	4	8	1	4	NA	NA
sp|Q9Y5S9|RBM8A_HUMAN	RBM8A	RBM8A_HUMAN RNA-binding protein 8A	12418	RBM8A_HUMAN	Q9Y5S9	18	14	14	18	21	9	16	18	14	13	34	32	23	24	18	20	18	24	8	8	6	9	15	10	7	9	7	8	6	8	18	11	8	10	14	19	34	5	16	10	20	21	0.320623	-0.394119
sp|Q7Z7F7-2|RM55_HUMAN	MRPL55	RM55_HUMAN Isoform 2 of 39S ribosomal protein L55, mitochondrial	12423	RM55_HUMAN	Q7Z7F7-2	4	6	4	5	5	10	9	12	3	7	5	7	4	2	3	1	3	6	3	4	3	5	3	3	4	3	3	2	3	3	3	12	3	3	4	4	2	1	2	5	6	4	-0.253401	0.123367
sp|Q8N0X2|SPG16_HUMAN	SPAG16	SPG16_HUMAN Sperm-associated antigen 16 protein	12428	SPG16_HUMAN	Q8N0X2	0	1	0	0	0	0	0	0	0	0	1	0	0	0	0	0	0	0	1	0	0	0	0	0	0	0	0	0	0	0	0	0	0	0	1	1	0	0	0	0	0	0	NA	NA
sp|Q99592-2|ZBT18_HUMAN	ZBTB18	ZBT18_HUMAN Isoform 2 of Zinc finger and BTB domain-containing protein 18	12431	ZBT18_HUMAN	Q99592-2	0	0	0	0	0	0	0	0	0	0	0	0	0	0	0	0	0	0	2	0	0	0	0	1	0	1	1	0	0	0	0	0	0	1	0	0	0	0	2	2	0	0	NA	NA
sp|Q9GZY6|NTAL_HUMAN	LAT2	NTAL_HUMAN Linker for activation of T-cells family member 2	12441	NTAL_HUMAN	Q9GZY6	0	0	1	0	0	0	0	0	0	0	2	0	0	0	0	0	0	0	3	0	3	2	2	1	2	1	3	0	4	1	0	0	3	1	0	0	1	0	3	6	0	6	NA	NA
sp|Q86VZ5|SMS1_HUMAN	SGMS1	SMS1_HUMAN Phosphatidylcholine:ceramide cholinephosphotransferase 1	12443	SMS1_HUMAN	Q86VZ5	1	0	0	0	1	0	1	0	0	0	3	0	3	1	0	0	1	1	1	2	1	1	2	0	0	0	0	0	0	0	0	1	0	0	0	0	1	0	1	2	0	0	0.891383	-1.10869
sp|Q8TD10|MIPO1_HUMAN	MIPOL1	MIPO1_HUMAN Mirror-image polydactyly gene 1 protein	12444	MIPO1_HUMAN	Q8TD10	0	1	1	1	2	0	1	0	1	0	1	0	1	1	1	0	0	0	1	1	1	1	2	1	1	0	0	0	1	0	0	1	1	2	4	1	0	0	1	2	1	1	NA	NA
sp|P41218|MNDA_HUMAN	MNDA	MNDA_HUMAN Myeloid cell nuclear differentiation antigen	12446	MNDA_HUMAN	P41218	0	0	0	0	0	0	0	0	0	0	0	0	0	0	0	0	0	0	2	0	7	0	0	0	3	0	0	0	0	0	24	0	0	6	0	0	0	0	0	0	0	18	NA	NA
sp|Q9BYZ8|REG4_HUMAN	REG4	REG4_HUMAN Regenerating islet-derived protein 4	12447	REG4_HUMAN	Q9BYZ8	0	0	0	0	0	0	0	0	0	0	1	0	0	0	0	0	0	0	1	0	0	0	0	0	0	0	0	0	0	0	0	0	0	0	0	0	0	0	2	0	0	0	NA	NA
sp|Q9NQZ3|DAZ1_HUMAN	DAZ1	DAZ1_HUMAN Deleted in azoospermia protein 1	12450	DAZ1_HUMAN	Q9NQZ3	0	0	0	0	0	0	0	0	0	0	0	0	0	0	2	0	0	0	0	0	0	0	0	0	0	0	8	0	0	0	0	0	0	0	0	0	0	0	0	0	0	0	NA	NA
sp|Q9ULZ2|STAP1_HUMAN	STAP1	STAP1_HUMAN Signal-transducing adaptor protein 1	12453	STAP1_HUMAN	Q9ULZ2	0	0	0	0	0	0	0	0	0	0	0	0	0	0	0	0	0	0	0	2	1	1	3	0	1	1	0	0	5	0	1	1	0	0	5	0	0	0	5	1	0	1	NA	NA
sp|P15391|CD19_HUMAN	CD19	CD19_HUMAN B-lymphocyte antigen CD19	12456	CD19_HUMAN	P15391	0	0	0	0	0	0	0	0	0	0	0	0	0	0	0	0	0	0	0	0	0	0	0	0	4	1	5	0	6	0	0	0	0	0	0	0	0	0	2	3	0	0	NA	NA
sp|O15235|RT12_HUMAN	MRPS12	RT12_HUMAN 28S ribosomal protein S12, mitochondrial	12462	RT12_HUMAN	O15235	7	8	5	11	6	3	5	10	5	4	7	6	6	5	5	4	8	5	2	4	4	3	3	2	5	4	4	6	3	3	8	6	4	4	5	7	4	1	2	6	6	7	-0.0922582	0.190779
sp|Q92681|RSCA1_HUMAN	RSC1A1	RSCA1_HUMAN Regulatory solute carrier protein family 1 member 1	12467	RSCA1_HUMAN	Q92681	0	0	0	0	0	0	0	0	0	0	0	0	0	0	0	0	0	0	0	0	1	0	0	2	0	0	0	0	0	0	0	0	0	0	0	0	0	0	0	1	0	0	NA	NA
sp|P36954|RPB9_HUMAN	POLR2I	RPB9_HUMAN DNA-directed RNA polymerase II subunit RPB9	12468	RPB9_HUMAN	P36954	5	4	2	6	3	2	2	2	3	3	4	3	5	6	2	6	4	8	7	4	5	6	4	7	5	7	5	7	2	3	4	3	4	4	4	5	3	3	5	7	2	9	0.59369	-0.262044
sp|Q92963-3|RIT1_HUMAN	RIT1	RIT1_HUMAN Isoform 3 of GTP-binding protein Rit1	12471	RIT1_HUMAN	Q92963-3	1	0	1	0	0	1	1	1	0	1	1	2	1	0	0	0	0	1	0	0	1	1	0	1	0	0	0	0	0	0	0	0	0	0	0	2	0	0	0	0	0	0	-0.114517	-0.54438
sp|Q9BUX1|CHAC1_HUMAN	CHAC1	CHAC1_HUMAN Cation transport regulator-like protein 1	12472	CHAC1_HUMAN	Q9BUX1	0	0	0	0	0	0	0	0	0	0	0	0	0	0	0	0	0	0	0	0	0	0	1	0	0	1	0	1	0	0	0	0	0	0	0	0	0	0	1	1	0	0	NA	NA
sp|P51956|NEK3_HUMAN	NEK3	NEK3_HUMAN Serine/threonine-protein kinase Nek3	12473	NEK3_HUMAN	P51956	0	2	1	4	1	0	2	0	0	1	2	1	1	2	3	1	0	0	1	2	3	2	2	0	0	0	0	0	0	0	0	1	0	1	1	0	1	0	1	4	1	0	NA	NA
sp|Q14894|CRYM_HUMAN	CRYM	CRYM_HUMAN Ketimine reductase mu-crystallin	12474	CRYM_HUMAN	Q14894	4	0	0	14	15	11	0	2	6	7	1	1	0	0	1	0	2	0	0	1	5	0	0	3	3	2	5	0	4	5	1	0	1	0	1	1	1	0	2	2	0	0	-0.70879	-0.601065
sp|Q9Y6N9|USH1C_HUMAN	USH1C	USH1C_HUMAN Harmonin	12475	USH1C_HUMAN	Q9Y6N9	0	0	0	4	1	8	0	8	0	1	0	0	0	0	0	2	0	0	0	0	2	0	0	0	0	0	2	1	0	0	0	2	0	0	0	0	0	0	1	2	0	0	NA	NA
sp|Q8TD22|SFXN5_HUMAN	SFXN5	SFXN5_HUMAN Sideroflexin-5	12477	SFXN5_HUMAN	Q8TD22	0	0	1	1	1	0	1	1	1	2	2	1	1	2	2	3	1	3	1	3	2	4	3	1	0	0	0	0	0	0	0	2	2	3	5	1	1	0	4	5	0	1	NA	NA
sp|Q6ZSR9|YJ005_HUMAN		YJ005_HUMAN Uncharacterized protein FLJ45252	12478	YJ005_HUMAN	Q6ZSR9	6	5	6	5	5	3	8	6	2	3	4	6	4	3	8	5	3	3	10	6	7	5	5	8	8	6	7	3	5	3	5	7	6	5	7	4	3	3	6	6	4	8	-0.269975	0.568914
sp|Q9BSY9|DESI2_HUMAN	DESI2	DESI2_HUMAN Desumoylating isopeptidase 2	12480	DESI2_HUMAN	Q9BSY9	2	1	0	1	1	1	1	2	1	2	1	0	0	1	1	1	2	0	1	1	1	1	1	1	1	0	0	1	0	0	3	0	0	1	2	0	0	0	2	2	2	1	-0.279739	-0.021617
sp|Q969W1|ZDH16_HUMAN	ZDHHC16	ZDH16_HUMAN Probable palmitoyltransferase ZDHHC16	12484	ZDH16_HUMAN	Q969W1	0	0	0	0	0	0	0	0	0	0	1	0	0	0	0	1	0	0	0	0	0	1	0	0	0	0	0	0	0	0	0	0	0	1	0	1	1	0	1	2	1	0	NA	NA
sp|Q9NSG2|CA112_HUMAN	C1orf112	CA112_HUMAN Uncharacterized protein C1orf112	12486	CA112_HUMAN	Q9NSG2	1	1	1	0	1	0	2	0	1	0	2	2	2	0	1	0	0	0	0	0	0	0	0	2	0	0	0	0	0	0	1	0	0	0	0	0	0	0	1	2	2	0	-0.173342	-0.0510042
sp|Q9Y2B5|VP9D1_HUMAN	VPS9D1	VP9D1_HUMAN VPS9 domain-containing protein 1	12487	VP9D1_HUMAN	Q9Y2B5	0	0	0	0	1	0	0	0	0	0	2	1	0	0	0	0	0	0	0	0	0	0	0	0	1	0	0	0	0	0	0	0	0	0	0	0	0	0	0	1	0	0	NA	NA
sp|Q5M7Z0|RNFT1_HUMAN	RNFT1	RNFT1_HUMAN RING finger and transmembrane domain-containing protein 1	12489	RNFT1_HUMAN	Q5M7Z0	0	0	0	0	2	0	0	0	0	0	1	0	1	0	1	0	0	0	0	0	0	0	0	0	0	0	0	0	0	0	0	0	0	0	0	0	1	0	0	0	1	0	NA	NA
sp|Q8N370-3|LAT4_HUMAN	SLC43A2	LAT4_HUMAN Isoform 3 of Large neutral amino acids transporter small subunit 4	12496	LAT4_HUMAN	Q8N370-3	0	0	1	0	1	2	2	2	0	0	1	1	2	1	1	1	1	1	0	0	1	0	0	0	1	1	0	0	1	1	1	0	0	0	0	1	1	0	1	1	1	0	NA	NA
sp|Q96H12|MSD3_HUMAN	MSANTD3	MSD3_HUMAN Myb/SANT-like DNA-binding domain-containing protein 3	12497	MSD3_HUMAN	Q96H12	1	1	0	1	0	0	0	1	0	0	0	0	0	0	1	1	1	0	0	1	0	0	1	0	1	1	0	1	0	1	0	0	0	1	1	0	1	0	0	1	1	0	-0.357868	-0.172984
tr|A8MSY1|A8MSY1_HUMAN	TMEM110-MUSTN1	A8MSY1_HUMAN Protein TMEM110-MUSTN1	12498	A8MSY1_HUMAN	A8MSY1	1	0	0	1	0	0	0	0	0	0	0	0	1	0	0	0	0	0	1	1	0	1	1	0	0	0	1	0	0	0	0	0	0	0	1	0	0	1	0	0	0	0	-0.451218	0.408438
sp|P82663|RT25_HUMAN	MRPS25	RT25_HUMAN 28S ribosomal protein S25, mitochondrial	12504	RT25_HUMAN	P82663	7	16	13	10	10	15	8	16	8	15	11	9	11	6	5	6	4	7	13	10	11	7	9	10	7	6	9	7	14	10	21	7	10	10	7	14	8	7	9	13	12	18	-0.000485997	0.276403
sp|Q8NC67|NETO2_HUMAN	NETO2	NETO2_HUMAN Neuropilin and tolloid-like protein 2	12507	NETO2_HUMAN	Q8NC67	2	1	0	0	0	0	0	0	0	0	1	0	0	0	2	0	1	0	0	2	0	0	1	0	0	0	1	0	0	0	0	0	1	2	0	0	1	0	1	1	0	0	0.125912	-1.72259
sp|O43920|NDUS5_HUMAN	NDUFS5	NDUS5_HUMAN NADH dehydrogenase [ubiquinone] iron-sulfur protein 5	12508	NDUS5_HUMAN	O43920	11	7	5	12	8	8	5	8	6	12	6	6	5	4	7	6	4	3	3	4	4	2	5	4	3	3	1	1	4	4	7	7	6	5	8	5	8	3	2	5	10	11	0.262882	-0.252754
sp|O14519|CDKA1_HUMAN	CDK2AP1	CDKA1_HUMAN Cyclin-dependent kinase 2-associated protein 1	12509	CDKA1_HUMAN	O14519	2	3	4	5	2	2	3	5	3	7	2	0	3	2	5	1	3	3	4	4	5	2	5	4	3	3	2	3	4	3	4	3	3	3	4	1	1	4	0	1	3	4	0.250453	0.208723
sp|Q5TAT6|CODA1_HUMAN	COL13A1	CODA1_HUMAN Collagen alpha-1(XIII) chain	12513	CODA1_HUMAN	Q5TAT6	0	0	0	0	1	0	0	1	0	0	0	0	0	1	0	1	1	0	1	0	0	1	0	0	0	0	0	0	1	1	0	0	0	1	0	0	0	3	0	0	0	0	NA	NA
sp|Q9NWU2|GID8_HUMAN	GID8	GID8_HUMAN Glucose-induced degradation protein 8 homolog	12514	GID8_HUMAN	Q9NWU2	7	7	10	6	4	5	4	8	4	9	8	5	9	6	6	3	5	4	5	11	11	11	7	9	8	11	15	10	10	7	11	7	11	4	8	4	3	7	8	8	8	18	0.632366	0.0100615
sp|O43347|MSI1H_HUMAN	MSI1	MSI1H_HUMAN RNA-binding protein Musashi homolog 1	12515	MSI1H_HUMAN	O43347	7	6	5	7	11	4	4	3	4	4	3	1	2	3	1	4	2	4	7	8	5	6	5	4	5	4	3	2	1	4	8	4	8	5	8	4	2	1	5	7	2	9	-0.441542	0.973787
tr|B4DHE8|B4DHE8_HUMAN	MSI2	B4DHE8_HUMAN RNA-binding protein Musashi homolog 2	12515	B4DHE8_HUMAN	B4DHE8	11	14	14	15	20	5	16	15	14	19	8	5	12	13	5	3	4	1	6	8	10	14	10	28	9	11	12	11	12	10	16	13	14	6	15	3	8	6	10	9	8	15	-0.354114	0.877356
sp|Q96BW1|UPP_HUMAN	UPRT	UPP_HUMAN Uracil phosphoribosyltransferase homolog	12517	UPP_HUMAN	Q96BW1	1	1	2	0	2	0	1	0	1	0	2	2	0	2	5	2	2	1	7	5	2	4	2	5	2	2	3	2	1	6	4	1	4	1	5	1	2	4	4	3	1	3	-0.188112	0.492916
sp|Q9BZD6|TMG4_HUMAN	PRRG4	TMG4_HUMAN Transmembrane gamma-carboxyglutamic acid protein 4	12518	TMG4_HUMAN	Q9BZD6	0	0	0	0	0	0	0	0	0	0	0	0	0	0	0	0	0	0	0	0	0	0	0	0	0	0	0	0	0	0	0	0	0	1	0	0	0	0	0	0	0	1	NA	NA
sp|Q8TA86|RP9_HUMAN	RP9	RP9_HUMAN Retinitis pigmentosa 9 protein	12521	RP9_HUMAN	Q8TA86	4	2	4	3	6	1	4	4	1	3	5	4	3	2	3	4	2	3	3	3	3	2	3	3	3	2	3	3	1	3	3	8	3	3	4	4	5	1	3	7	4	4	0.197028	-0.397009
sp|Q99467|CD180_HUMAN	CD180	CD180_HUMAN CD180 antigen	12522	CD180_HUMAN	Q99467	0	0	0	1	0	0	0	0	0	0	0	1	0	0	0	0	2	0	3	3	5	5	1	0	0	0	0	0	0	0	1	0	0	0	0	0	0	0	2	0	0	0	NA	NA
sp|Q9BUN5|CC28B_HUMAN	CCDC28B	CC28B_HUMAN Coiled-coil domain-containing protein 28B	12530	CC28B_HUMAN	Q9BUN5	0	0	0	0	0	0	0	0	0	0	0	0	0	0	0	0	0	0	1	0	1	1	1	2	4	1	2	3	2	0	1	1	1	1	0	1	0	0	2	1	0	2	NA	NA
sp|P11441|UBL4A_HUMAN	UBL4A	UBL4A_HUMAN Ubiquitin-like protein 4A	12531	UBL4A_HUMAN	P11441	7	6	7	7	7	5	8	11	11	9	8	6	6	5	9	5	8	10	7	8	8	9	5	7	8	9	7	7	8	8	14	16	7	4	11	8	9	5	8	11	10	12	0.874	-0.109929
sp|Q8N5V2|NGEF_HUMAN	NGEF	NGEF_HUMAN Ephexin-1	12535	NGEF_HUMAN	Q8N5V2	0	10	0	4	1	1	0	5	0	0	0	0	0	0	0	1	0	1	0	0	1	0	0	1	0	0	0	0	0	0	0	0	0	0	0	0	3	0	3	1	0	0	NA	NA
sp|P26842|CD27_HUMAN	CD27	CD27_HUMAN CD27 antigen	12536	CD27_HUMAN	P26842	0	0	0	0	0	0	0	0	0	0	0	0	0	0	0	0	0	0	1	2	0	0	0	0	0	0	0	0	2	0	0	0	0	0	0	0	0	0	1	0	0	0	NA	NA
sp|P25208|NFYB_HUMAN	NFYB	NFYB_HUMAN Nuclear transcription factor Y subunit beta	12543	NFYB_HUMAN	P25208	4	2	5	4	2	2	4	2	3	3	1	3	3	3	5	4	2	4	2	2	3	2	3	1	1	1	2	1	2	1	4	2	2	1	1	2	2	2	2	2	4	4	0.134204	-0.778006
sp|P19237|TNNI1_HUMAN	TNNI1	TNNI1_HUMAN Troponin I, slow skeletal muscle	12545	TNNI1_HUMAN	P19237	0	0	0	0	0	0	0	0	0	0	0	0	0	0	0	0	0	0	0	0	0	0	0	0	0	0	0	0	0	0	0	0	0	0	0	0	1	0	0	6	0	0	NA	NA
sp|Q04771|ACVR1_HUMAN	ACVR1	ACVR1_HUMAN Activin receptor type-1	12546	ACVR1_HUMAN	Q04771	1	2	2	4	2	3	3	6	1	2	2	4	3	0	2	1	3	0	4	4	2	1	4	3	1	2	2	0	1	3	1	4	1	6	2	2	3	4	1	5	2	1	-0.510048	0.389747
sp|Q68DD2-3|PA24F_HUMAN	PLA2G4F	PA24F_HUMAN Isoform 3 of Cytosolic phospholipase A2 zeta	12548	PA24F_HUMAN	Q68DD2-3	0	0	0	0	0	0	0	1	0	0	0	0	0	0	1	2	2	0	0	0	0	0	0	0	0	0	0	0	0	0	0	0	0	0	0	0	1	0	0	0	0	0	NA	NA
sp|O14595|CTDS2_HUMAN	CTDSP2	CTDS2_HUMAN Carboxy-terminal domain RNA polymerase II polypeptide A small phosphatase 2	12559	CTDS2_HUMAN	O14595	0	1	0	0	0	0	0	0	0	0	0	2	1	0	1	0	0	0	0	1	1	1	1	2	2	2	0	1	0	0	0	0	1	1	1	0	1	0	0	2	1	0	NA	NA
sp|P51884|LUM_HUMAN	LUM	LUM_HUMAN Lumican	12565	LUM_HUMAN	P51884	0	0	0	1	2	0	12	11	1	1	3	1	1	0	10	0	2	0	1	8	4	8	0	3	3	1	6	0	1	1	5	0	3	3	5	2	0	8	7	4	0	0	NA	NA
sp|O43181|NDUS4_HUMAN	NDUFS4	NDUS4_HUMAN NADH dehydrogenase [ubiquinone] iron-sulfur protein 4, mitochondrial	12566	NDUS4_HUMAN	O43181	11	12	10	14	10	8	8	13	8	12	14	10	11	9	7	9	9	6	6	4	5	6	4	6	6	7	4	7	7	2	8	10	7	2	8	8	8	4	5	6	10	9	0.128219	-0.165597
sp|Q9NSP4|CENPM_HUMAN	CENPM	CENPM_HUMAN Centromere protein M	12568	CENPM_HUMAN	Q9NSP4	1	1	1	2	0	0	4	2	3	0	1	3	3	3	2	0	2	1	2	2	0	1	1	1	3	3	2	2	2	2	1	4	0	1	1	1	0	0	0	0	2	2	0.129118	-0.183761
sp|P15090|FABP4_HUMAN	FABP4	FABP4_HUMAN Fatty acid-binding protein, adipocyte	12580	FABP4_HUMAN	P15090	0	4	1	2	0	0	0	17	0	2	2	0	0	0	0	0	1	15	1	1	1	0	0	0	0	7	12	1	1	1	2	0	1	1	0	0	0	0	0	0	0	25	NA	NA
sp|P05413|FABPH_HUMAN	FABP3	FABPH_HUMAN Fatty acid-binding protein, heart	12580	FABPH_HUMAN	P05413	11	2	9	1	9	4	8	2	1	2	6	6	5	1	3	4	1	2	6	5	9	9	19	8	8	6	2	6	6	4	9	1	6	5	6	6	2	7	2	3	1	8	-1.09666	-0.509629
sp|P02689|MYP2_HUMAN	PMP2	MYP2_HUMAN Myelin P2 protein	12580	MYP2_HUMAN	P02689	0	0	1	0	0	1	0	3	0	0	2	0	0	0	0	0	1	20	0	0	0	0	0	0	0	12	14	0	0	1	1	0	0	0	0	0	0	1	0	0	0	12	NA	NA
sp|Q5DX21|IGS11_HUMAN	IGSF11	IGS11_HUMAN Immunoglobulin superfamily member 11	12581	IGS11_HUMAN	Q5DX21	0	0	0	0	1	0	0	0	0	0	0	0	0	0	0	0	0	0	0	0	0	0	0	0	0	0	0	0	0	0	0	3	0	0	0	0	0	0	0	0	0	0	NA	NA
sp|Q6P4F2|ADXL_HUMAN	FDX1L	ADXL_HUMAN Adrenodoxin-like protein, mitochondrial	12582	ADXL_HUMAN	Q6P4F2	1	1	1	0	0	1	1	0	0	2	5	2	1	2	0	2	2	1	0	3	2	2	2	4	2	2	1	1	1	0	2	1	3	3	8	1	2	1	1	2	1	2	0.919394	-0.00311033
sp|Q96GT9|XAGE2_HUMAN	XAGE2	XAGE2_HUMAN X antigen family member 2	12584	XAGE2_HUMAN	Q96GT9	4	0	0	9	0	0	0	0	0	0	0	0	0	0	0	0	0	0	0	0	0	0	0	0	0	1	0	0	0	0	0	0	0	0	0	3	7	0	0	0	0	0	1.91689	-0.865155
sp|Q96RQ1|ERGI2_HUMAN	ERGIC2	ERGI2_HUMAN Endoplasmic reticulum-Golgi intermediate compartment protein 2	12586	ERGI2_HUMAN	Q96RQ1	5	4	3	5	3	3	4	4	7	6	4	7	6	3	3	2	3	4	1	2	1	2	2	1	1	1	1	1	2	1	4	2	1	2	1	2	8	2	3	6	4	2	-0.427494	0.140528
sp|P50591|TNF10_HUMAN	TNFSF10	TNF10_HUMAN Tumor necrosis factor ligand superfamily member 10	12587	TNF10_HUMAN	P50591	1	0	0	0	0	0	0	0	0	0	0	0	1	0	0	2	1	1	2	0	0	0	0	0	0	0	0	0	0	0	0	0	0	0	0	2	0	0	0	1	3	0	-0.0753371	-0.111196
sp|Q9H2X8|I27L2_HUMAN	IFI27L2	I27L2_HUMAN Interferon alpha-inducible protein 27-like protein 2	12588	I27L2_HUMAN	Q9H2X8	1	1	2	3	1	0	0	1	0	1	1	1	0	0	0	0	0	0	3	2	0	2	2	3	2	2	2	1	2	4	3	2	2	0	1	0	0	2	2	1	0	3	-2.31841	1.48634
sp|Q9NYY3|PLK2_HUMAN	PLK2	PLK2_HUMAN Serine/threonine-protein kinase PLK2	12591	PLK2_HUMAN	Q9NYY3	1	0	0	0	2	0	0	1	0	0	0	1	0	0	0	0	1	0	0	0	1	1	0	0	0	0	0	0	0	0	0	0	0	3	0	0	0	1	0	0	0	0	0.128225	-0.332534
sp|P23327|SRCH_HUMAN	HRC	SRCH_HUMAN Sarcoplasmic reticulum histidine-rich calcium-binding protein	12592	SRCH_HUMAN	P23327	0	0	0	0	0	0	0	1	0	0	0	0	0	0	0	1	0	0	6	0	1	0	0	0	0	0	0	0	1	1	0	0	0	0	0	2	0	0	0	2	0	1	NA	NA
sp|Q13291|SLAF1_HUMAN	SLAMF1	SLAF1_HUMAN Signaling lymphocytic activation molecule	12600	SLAF1_HUMAN	Q13291	0	0	0	0	0	0	0	0	0	0	0	0	0	0	0	0	0	0	0	0	0	0	0	0	0	0	0	0	0	0	0	0	3	0	0	0	0	0	0	0	0	0	NA	NA
sp|Q96A26|F162A_HUMAN	FAM162A	F162A_HUMAN Protein FAM162A	12601	F162A_HUMAN	Q96A26	6	12	11	9	13	7	11	13	7	14	6	7	13	12	7	10	9	6	5	3	3	3	7	6	4	5	7	4	9	9	10	10	5	6	3	3	6	5	5	5	9	10	-0.464974	0.844403
sp|Q14116|IL18_HUMAN	IL18	IL18_HUMAN Interleukin-18	12603	IL18_HUMAN	Q14116	9	10	5	13	3	1	7	15	2	5	12	10	10	14	12	7	7	10	5	7	10	5	12	9	11	10	8	11	12	6	9	2	10	7	12	4	8	13	13	3	25	19	0.560443	-1.59563
sp|Q96MC5|CP045_HUMAN	C16orf45	CP045_HUMAN Uncharacterized protein C16orf45	12604	CP045_HUMAN	Q96MC5	0	0	1	0	0	0	0	0	0	0	0	0	0	0	1	0	0	0	0	0	0	1	0	0	0	0	0	0	0	0	0	0	0	0	0	0	0	0	1	2	0	0	NA	NA
sp|Q6Q759|SPG17_HUMAN	SPAG17	SPG17_HUMAN Sperm-associated antigen 17	12606	SPG17_HUMAN	Q6Q759	0	0	0	0	0	0	0	0	1	0	1	0	0	0	1	1	0	1	0	0	0	0	1	0	0	0	0	0	0	0	0	0	0	0	0	0	0	0	0	0	0	2	NA	NA
sp|Q92956|TNR14_HUMAN	TNFRSF14	TNR14_HUMAN Tumor necrosis factor receptor superfamily member 14	12618	TNR14_HUMAN	Q92956	0	0	0	0	0	0	0	0	0	0	0	0	0	0	0	0	0	0	0	0	1	0	0	0	0	0	0	0	0	0	0	0	1	0	0	0	0	0	0	0	0	0	NA	NA
sp|O15121|DEGS1_HUMAN	DEGS1	DEGS1_HUMAN Sphingolipid delta(4)-desaturase DES1	12622	DEGS1_HUMAN	O15121	0	1	2	1	3	1	2	3	2	8	3	2	0	1	3	1	2	3	1	4	2	4	0	0	1	0	0	0	0	0	2	1	2	2	2	4	2	1	2	2	1	1	NA	NA
sp|Q9Y251|HPSE_HUMAN	HPSE	HPSE_HUMAN Heparanase	12625	HPSE_HUMAN	Q9Y251	3	1	0	0	3	4	6	3	1	1	5	5	5	3	1	4	1	0	1	3	3	3	1	2	2	1	1	1	2	2	3	2	1	0	1	0	4	0	1	4	2	1	-0.0480831	-0.666184
sp|Q13094|LCP2_HUMAN	LCP2	LCP2_HUMAN Lymphocyte cytosolic protein 2	12626	LCP2_HUMAN	Q13094	1	0	1	1	1	0	1	0	0	0	1	1	0	0	2	0	0	0	12	6	14	10	2	5	5	9	1	1	0	1	15	0	2	4	1	2	2	0	4	6	1	15	-0.596491	-0.834585
sp|P49789|FHIT_HUMAN	FHIT	FHIT_HUMAN Bis(5'-adenosyl)-triphosphatase	12627	FHIT_HUMAN	P49789	2	1	1	6	3	2	2	1	2	5	5	3	4	1	5	3	1	1	5	4	4	2	0	7	5	1	1	4	2	7	2	5	2	2	5	6	4	4	3	4	1	5	0.541779	0.203529
sp|P51813|BMX_HUMAN	BMX	BMX_HUMAN Cytoplasmic tyrosine-protein kinase BMX	12628	BMX_HUMAN	P51813	0	0	0	0	0	0	0	0	0	0	0	0	0	0	0	0	0	0	0	0	0	0	0	0	0	0	0	0	0	0	0	3	0	0	0	0	0	0	0	0	0	0	NA	NA
sp|Q53FA7|QORX_HUMAN	TP53I3	QORX_HUMAN Quinone oxidoreductase PIG3	12630	QORX_HUMAN	Q53FA7	9	10	16	9	20	11	11	24	4	11	9	9	10	16	13	5	4	14	9	7	5	7	4	8	10	8	10	8	10	11	13	15	9	11	6	10	13	11	8	6	18	21	0.228276	-0.0719425
sp|Q969G6|RIFK_HUMAN	RFK	RIFK_HUMAN Riboflavin kinase	12631	RIFK_HUMAN	Q969G6	3	2	3	3	5	1	2	1	1	2	3	3	0	2	2	3	3	2	3	1	1	1	1	5	3	3	0	1	4	3	2	2	1	3	4	3	1	2	2	2	3	4	-0.280352	-0.193222
sp|Q96CG3|TIFA_HUMAN	TIFA	TIFA_HUMAN TRAF-interacting protein with FHA domain-containing protein A	12634	TIFA_HUMAN	Q96CG3	2	0	2	2	3	3	1	3	1	1	4	1	2	1	2	1	3	0	4	2	2	0	0	0	2	0	1	0	1	1	2	1	2	2	2	1	2	1	4	3	3	2	-0.00353168	-0.322781
sp|Q96GJ1|TRM2_HUMAN	TRMT2B	TRM2_HUMAN tRNA (uracil(54)-C(5))-methyltransferase homolog	12640	TRM2_HUMAN	Q96GJ1	1	1	0	2	0	0	2	2	1	0	2	3	3	2	1	0	1	0	2	1	1	2	1	1	2	2	0	0	0	1	0	1	0	4	2	0	1	0	2	4	0	0	0.36594	-0.00361592
sp|Q5U3C3|TM164_HUMAN	TMEM164	TM164_HUMAN Transmembrane protein 164	12641	TM164_HUMAN	Q5U3C3	5	0	1	1	1	1	4	1	3	0	1	3	0	1	2	1	0	3	0	1	1	1	1	1	2	2	0	1	2	0	0	2	1	1	1	0	0	1	0	0	1	0	-0.296696	0.570475
sp|Q99469|STAC_HUMAN	STAC	STAC_HUMAN SH3 and cysteine-rich domain-containing protein	12645	STAC_HUMAN	Q99469	0	1	0	1	0	0	0	0	0	0	0	0	0	0	0	0	0	0	0	0	0	0	0	0	0	1	0	0	1	0	0	0	0	0	0	0	0	0	0	0	0	0	NA	NA
sp|P05162|LEG2_HUMAN	LGALS2	LEG2_HUMAN Galectin-2	12647	LEG2_HUMAN	P05162	10	0	0	0	0	0	0	0	0	0	0	0	0	0	0	1	0	0	0	1	4	0	0	0	0	0	0	0	0	0	0	4	5	0	1	0	0	0	0	5	0	0	-0.443956	-0.327502
sp|Q9Y605|MOFA1_HUMAN	MRFAP1	MOFA1_HUMAN MORF4 family-associated protein 1	12649	MOFA1_HUMAN	Q9Y605	1	4	2	1	1	1	1	0	0	0	2	3	1	2	0	0	0	0	1	1	2	1	1	1	2	0	1	1	2	0	4	1	3	0	2	1	1	0	3	1	2	2	-0.105212	-0.143125
sp|Q5H8C1|FREM1_HUMAN	FREM1	FREM1_HUMAN FRAS1-related extracellular matrix protein 1	12650	FREM1_HUMAN	Q5H8C1	0	1	0	0	1	0	1	0	0	0	1	0	0	0	0	0	1	0	0	0	0	0	0	0	2	0	2	0	0	1	0	1	0	0	2	0	1	0	0	1	0	1	NA	NA
sp|Q96MD7-1|CI085_HUMAN	C9orf85	CI085_HUMAN Isoform 2 of Uncharacterized protein C9orf85	12655	CI085_HUMAN	Q96MD7-1	0	0	1	0	1	0	0	1	0	1	0	1	0	0	0	0	0	0	0	0	1	0	0	1	1	0	1	0	0	0	1	0	3	1	0	2	2	0	2	4	0	0	NA	NA
sp|P80188|NGAL_HUMAN	LCN2	NGAL_HUMAN Neutrophil gelatinase-associated lipocalin	12656	NGAL_HUMAN	P80188	3	3	4	10	4	5	7	12	13	2	11	7	12	5	4	7	1	7	3	1	6	3	3	3	4	3	5	2	5	6	3	8	2	1	0	0	4	8	2	1	6	4	2.51965	-0.669621
sp|Q9BXP8|PAPP2_HUMAN	PAPPA2	PAPP2_HUMAN Pappalysin-2	12659	PAPP2_HUMAN	Q9BXP8	1	0	0	0	0	0	0	0	0	0	0	0	8	0	0	0	0	0	0	0	0	1	2	0	1	0	0	1	0	0	0	0	1	0	0	0	0	0	0	0	0	1	-0.172203	-0.231352
sp|Q2V2M9-4|FHOD3_HUMAN	FHOD3	FHOD3_HUMAN Isoform 4 of FH1/FH2 domain-containing protein 3	12661	FHOD3_HUMAN	Q2V2M9-4	0	1	0	0	0	0	0	0	0	0	0	2	1	0	0	0	0	0	0	0	0	0	1	0	0	0	0	0	0	0	0	0	0	2	0	0	0	0	0	0	0	0	NA	NA
sp|Q9UK76|HN1_HUMAN	HN1	HN1_HUMAN Hematological and neurological expressed 1 protein	12667	HN1_HUMAN	Q9UK76	22	24	18	19	13	15	15	20	21	17	4	11	13	14	23	16	14	11	14	13	10	14	6	11	12	11	15	17	16	11	23	12	14	8	12	13	8	12	14	14	16	28	0.334224	-0.332078
sp|Q86WW8|COA5_HUMAN	COA5	COA5_HUMAN Cytochrome c oxidase assembly factor 5	12670	COA5_HUMAN	Q86WW8	3	4	1	3	3	3	2	1	0	2	2	3	2	2	4	3	3	1	1	2	1	2	1	2	2	2	1	1	2	1	4	2	3	0	2	3	1	0	2	4	4	11	0.128124	-0.448938
sp|Q7Z6M4|MTER2_HUMAN	MTERFD2	MTER2_HUMAN mTERF domain-containing protein 2	12672	MTER2_HUMAN	Q7Z6M4	7	6	4	5	3	4	6	6	8	5	11	6	6	4	8	5	2	4	4	3	5	4	6	4	3	2	1	3	1	1	1	4	5	3	3	4	8	3	6	9	3	2	-0.152675	0.607091
sp|Q9GZV4|IF5A2_HUMAN	EIF5A2	IF5A2_HUMAN Eukaryotic translation initiation factor 5A-2	12673	IF5A2_HUMAN	Q9GZV4	0	1	1	1	2	0	0	0	1	0	1	1	1	1	1	0	0	0	1	2	1	1	0	1	1	1	1	1	1	0	1	1	1	0	3	1	0	0	2	1	1	3	NA	NA
sp|P63241-2|IF5A1_HUMAN	EIF5A	IF5A1_HUMAN Isoform 2 of Eukaryotic translation initiation factor 5A-1	12673	IF5A1_HUMAN	P63241-2	43	45	45	70	29	21	42	33	27	29	22	35	23	32	31	22	16	14	34	51	41	46	48	41	43	35	40	35	30	17	44	25	44	34	94	27	17	33	21	20	31	63	-0.454752	0.114854
sp|Q8N3J2|METL4_HUMAN	METTL4	METL4_HUMAN Methyltransferase-like protein 4	12675	METL4_HUMAN	Q8N3J2	0	0	0	0	1	0	0	0	0	0	0	1	0	0	0	0	0	0	1	0	1	0	0	0	0	0	0	0	0	0	0	0	0	1	0	0	0	0	0	0	0	0	NA	NA
sp|Q9NV35|NUD15_HUMAN	NUDT15	NUD15_HUMAN Probable 8-oxo-dGTP diphosphatase NUDT15	12676	NUD15_HUMAN	Q9NV35	5	2	5	6	3	0	3	3	0	4	3	2	0	1	0	6	4	3	4	2	3	4	2	4	2	2	2	2	1	1	3	3	5	5	3	2	2	2	3	5	0	2	-0.747257	-0.159542
sp|Q9ULC3|RAB23_HUMAN	RAB23	RAB23_HUMAN Ras-related protein Rab-23	12677	RAB23_HUMAN	Q9ULC3	7	9	6	8	9	8	9	9	11	6	5	6	3	7	6	8	6	5	5	2	4	4	0	6	10	7	4	3	3	5	13	9	2	3	4	9	4	5	8	5	7	8	0.0113044	-0.159671
sp|P05114|HMGN1_HUMAN	HMGN1	HMGN1_HUMAN Non-histone chromosomal protein HMG-14	12678	HMGN1_HUMAN	P05114	9	12	24	21	12	21	11	14	18	24	11	14	17	9	9	14	14	12	6	7	6	5	5	8	7	5	3	5	4	4	12	15	7	13	7	9	10	4	11	11	11	11	0.982223	-0.185592
sp|Q8N7Z5|ANR31_HUMAN	ANKRD31	ANR31_HUMAN Putative ankyrin repeat domain-containing protein 31	12679	ANR31_HUMAN	Q8N7Z5	1	0	0	1	1	1	0	0	0	1	2	2	0	1	0	0	0	0	1	0	1	1	2	0	0	2	1	1	0	1	0	0	1	0	1	0	0	2	1	1	0	1	-0.157883	-0.0631804
sp|Q6UWP7|LCLT1_HUMAN	LCLAT1	LCLT1_HUMAN Lysocardiolipin acyltransferase 1	12680	LCLT1_HUMAN	Q6UWP7	13	7	4	12	9	10	12	13	7	9	9	13	10	9	11	11	11	10	7	4	6	8	6	5	5	5	5	4	7	4	11	13	3	3	8	7	8	2	9	7	8	4	-0.288351	0.944014
sp|Q8WVF5|KCTD4_HUMAN	KCTD4	KCTD4_HUMAN BTB/POZ domain-containing protein KCTD4	12693	KCTD4_HUMAN	Q8WVF5	0	8	0	0	0	0	0	0	0	0	0	0	0	0	0	0	0	0	0	0	0	0	0	0	0	0	0	0	0	0	0	0	0	1	0	0	0	0	0	0	0	0	NA	NA
sp|Q96D70|R3HD4_HUMAN	R3HDM4	R3HD4_HUMAN R3H domain-containing protein 4	12697	R3HD4_HUMAN	Q96D70	0	1	1	1	0	1	1	3	1	0	2	2	0	0	1	1	0	0	1	0	2	0	1	0	0	0	0	0	0	0	0	3	0	3	0	2	1	0	2	2	1	0	NA	NA
sp|Q68CQ7|GL8D1_HUMAN	GLT8D1	GL8D1_HUMAN Glycosyltransferase 8 domain-containing protein 1	12699	GL8D1_HUMAN	Q68CQ7	9	4	6	10	5	3	11	4	4	4	13	10	6	5	6	2	6	5	7	5	3	5	6	6	8	4	3	2	4	4	3	4	4	8	0	6	8	2	4	7	4	4	-0.0954172	-0.066337
sp|Q96BA8|CR3L1_HUMAN	CREB3L1	CR3L1_HUMAN Cyclic AMP-responsive element-binding protein 3-like protein 1	12703	CR3L1_HUMAN	Q96BA8	0	0	0	0	0	0	0	0	0	0	0	0	0	0	1	0	0	2	0	0	0	1	0	1	0	0	0	0	0	0	0	0	0	0	0	0	0	0	0	0	0	0	NA	NA
sp|Q70SY1|CR3L2_HUMAN	CREB3L2	CR3L2_HUMAN Cyclic AMP-responsive element-binding protein 3-like protein 2	12703	CR3L2_HUMAN	Q70SY1	3	1	1	1	3	0	1	0	0	1	4	1	0	0	0	0	0	1	1	0	0	0	2	1	0	0	0	0	0	1	1	2	1	3	0	1	3	0	0	3	1	0	-0.551139	0.00955216
sp|P50150|GBG4_HUMAN	GNG4	GBG4_HUMAN Guanine nucleotide-binding protein G(I)/G(S)/G(O) subunit gamma-4	12704	GBG4_HUMAN	P50150	0	0	0	0	1	0	0	1	1	2	0	0	1	1	0	3	2	1	0	2	1	1	2	0	0	0	1	0	2	0	0	0	1	2	1	0	0	0	2	3	0	1	NA	NA
sp|P10606|COX5B_HUMAN	COX5B	COX5B_HUMAN Cytochrome c oxidase subunit 5B, mitochondrial	12706	COX5B_HUMAN	P10606	20	28	17	19	18	19	19	26	27	26	32	27	18	19	25	19	21	29	22	11	15	15	11	16	20	11	13	12	14	18	40	16	21	12	13	23	20	10	12	14	17	45	0.248611	0.0385068
sp|Q99595|TI17A_HUMAN	TIMM17A	TI17A_HUMAN Mitochondrial import inner membrane translocase subunit Tim17-A	12710	TI17A_HUMAN	Q99595	0	2	4	5	1	3	2	2	3	3	1	1	0	0	2	0	1	0	2	4	1	5	5	2	0	1	2	1	2	0	3	2	2	3	1	0	1	0	4	2	0	2	NA	NA
sp|Q9HC07|TM165_HUMAN	TMEM165	TM165_HUMAN Transmembrane protein 165	12711	TM165_HUMAN	Q9HC07	16	15	12	12	19	4	20	17	11	13	10	10	12	15	12	5	9	10	6	4	7	4	10	7	6	11	9	7	7	9	5	9	3	6	4	10	11	10	3	1	11	3	-0.396514	-0.270445
sp|Q9NWZ8|GEMI8_HUMAN	GEMIN8	GEMI8_HUMAN Gem-associated protein 8	12713	GEMI8_HUMAN	Q9NWZ8	2	2	0	5	3	4	3	3	1	2	5	6	1	2	3	4	3	3	1	3	7	6	3	6	5	1	1	1	2	0	7	7	4	3	5	5	4	0	9	8	4	9	-0.0213111	-0.0911841
sp|Q00978|IRF9_HUMAN	IRF9	IRF9_HUMAN Interferon regulatory factor 9	12714	IRF9_HUMAN	Q00978	3	6	1	4	3	6	10	6	3	1	3	8	3	1	6	2	1	6	7	5	4	4	3	7	10	9	2	4	7	6	4	4	4	4	5	2	4	4	5	2	2	7	0.627499	-0.227622
sp|Q8IYM9|TRI22_HUMAN	TRIM22	TRI22_HUMAN E3 ubiquitin-protein ligase TRIM22	12717	TRI22_HUMAN	Q8IYM9	0	0	0	0	0	4	0	3	1	1	3	6	4	2	2	6	4	5	11	1	2	4	2	9	8	7	0	1	2	2	2	0	3	4	5	3	3	0	3	4	4	3	NA	NA
sp|Q92643|GPI8_HUMAN	PIGK	GPI8_HUMAN GPI-anchor transamidase	12721	GPI8_HUMAN	Q92643	7	12	7	12	6	4	11	9	16	13	10	7	6	8	9	5	5	8	6	5	5	5	6	6	4	3	4	3	6	5	8	14	2	3	4	5	7	5	6	9	5	4	-0.0572	0.198923
sp|Q16674|MIA_HUMAN	MIA	MIA_HUMAN Melanoma-derived growth regulatory protein	12722	MIA_HUMAN	Q16674	0	1	0	0	2	0	0	0	1	0	0	0	0	0	0	0	1	0	2	0	0	0	0	0	0	0	1	0	0	0	2	3	0	0	0	0	1	0	0	0	1	0	NA	NA
sp|Q8TAE6|PP14C_HUMAN	PPP1R14C	PP14C_HUMAN Protein phosphatase 1 regulatory subunit 14C	12730	PP14C_HUMAN	Q8TAE6	3	0	0	1	2	0	1	0	0	0	0	3	0	1	0	2	0	3	2	2	1	2	1	2	2	1	2	3	0	2	0	1	3	1	2	0	1	2	1	2	2	2	2.5007	1.73618
sp|Q9BXT8|RNF17_HUMAN	RNF17	RNF17_HUMAN RING finger protein 17	12735	RNF17_HUMAN	Q9BXT8	1	1	1	2	1	0	1	1	1	1	0	1	1	0	2	0	0	1	1	0	1	0	0	1	0	0	0	0	1	0	0	1	1	1	0	1	0	0	0	1	1	0	-0.587377	-0.210251
sp|P27701|CD82_HUMAN	CD82	CD82_HUMAN CD82 antigen	12738	CD82_HUMAN	P27701	3	1	4	2	1	3	5	7	2	3	2	1	2	1	2	2	2	2	5	3	3	1	2	2	2	1	0	0	1	3	4	1	2	4	0	2	3	2	1	1	4	2	2.69651	-1.00521
sp|Q9BVS4|RIOK2_HUMAN	RIOK2	RIOK2_HUMAN Serine/threonine-protein kinase RIO2	12739	RIOK2_HUMAN	Q9BVS4	11	5	6	12	5	4	6	7	4	1	5	6	7	9	6	7	3	6	2	3	1	5	1	2	4	1	1	3	2	0	3	9	0	5	2	5	4	1	4	11	3	4	0.123721	-0.254258
sp|Q5VYY1|ANR22_HUMAN	ANKRD22	ANR22_HUMAN Ankyrin repeat domain-containing protein 22	12742	ANR22_HUMAN	Q5VYY1	0	0	0	1	1	5	5	5	2	0	5	3	4	1	1	1	1	1	5	2	2	1	1	0	0	0	0	2	0	0	0	7	1	2	0	1	1	0	6	0	0	1	NA	NA
sp|Q15573|TAF1A_HUMAN	TAF1A	TAF1A_HUMAN TATA box-binding protein-associated factor RNA polymerase I subunit A	12745	TAF1A_HUMAN	Q15573	0	0	0	2	3	0	0	0	1	0	1	1	0	0	0	0	0	0	0	0	0	0	0	0	0	0	0	0	0	0	0	2	0	0	0	2	0	0	2	0	0	0	NA	NA
sp|Q9GZN1|ARP6_HUMAN	ACTR6	ARP6_HUMAN Actin-related protein 6	12753	ARP6_HUMAN	Q9GZN1	5	4	3	5	2	2	4	5	2	1	5	7	5	3	2	2	4	4	4	1	1	4	2	4	2	0	2	0	2	1	5	4	0	2	4	1	2	4	5	7	2	5	0.316632	-0.558704
sp|Q9NV56|MRGBP_HUMAN	MRGBP	MRGBP_HUMAN MRG/MORF4L-binding protein	12754	MRGBP_HUMAN	Q9NV56	3	4	3	7	3	0	6	6	7	1	5	4	2	3	2	5	1	4	10	10	4	7	4	8	4	8	6	4	6	5	6	3	7	7	5	4	3	4	5	5	3	7	-0.253205	0.0243724
sp|Q8NHZ8|CDC26_HUMAN	CDC26	CDC26_HUMAN Anaphase-promoting complex subunit CDC26	12758	CDC26_HUMAN	Q8NHZ8	3	5	3	4	6	1	2	4	3	5	5	2	7	5	3	7	6	4	2	4	4	2	6	2	3	3	4	5	1	4	7	5	2	4	5	5	5	3	5	5	5	6	-0.303132	0.24343
sp|Q8N4H5|TOM5_HUMAN	TOMM5	TOM5_HUMAN Mitochondrial import receptor subunit TOM5 homolog	12760	TOM5_HUMAN	Q8N4H5	6	7	8	8	10	7	6	8	11	11	9	6	6	5	5	4	8	3	5	4	4	3	2	5	6	5	3	5	3	3	7	9	6	3	4	5	9	4	12	10	4	8	0.136879	0.364143
sp|Q9H204|MED28_HUMAN	MED28	MED28_HUMAN Mediator of RNA polymerase II transcription subunit 28	12765	MED28_HUMAN	Q9H204	2	7	2	8	5	2	6	4	6	3	8	5	5	6	3	6	2	3	4	4	4	7	5	4	2	2	2	1	1	1	6	5	7	7	6	7	6	1	6	6	1	7	0.432091	-0.146253
sp|P56279|TCL1A_HUMAN	TCL1A	TCL1A_HUMAN T-cell leukemia/lymphoma protein 1A	12766	TCL1A_HUMAN	P56279	1	2	0	3	3	3	1	4	2	4	2	2	3	3	3	2	3	2	1	1	2	3	3	4	4	3	11	1	4	2	5	2	4	2	2	0	3	1	3	5	4	4	-1.12887	-0.257854
sp|P13686|PPA5_HUMAN	ACP5	PPA5_HUMAN Tartrate-resistant acid phosphatase type 5	12771	PPA5_HUMAN	P13686	7	8	0	3	7	0	1	2	0	5	0	2	3	1	0	0	2	2	1	0	1	2	0	2	0	0	3	0	1	0	1	7	1	0	2	1	1	0	0	1	0	0	-0.555649	2.5065
sp|Q8IWX7|UN45B_HUMAN	UNC45B	UN45B_HUMAN Protein unc-45 homolog B	12783	UN45B_HUMAN	Q8IWX7	0	0	0	0	0	0	0	2	0	0	0	0	1	0	0	0	0	0	0	0	0	0	0	0	1	0	0	0	0	0	0	0	0	0	1	0	0	0	0	2	0	0	NA	NA
sp|Q9UKY1|ZHX1_HUMAN	ZHX1	ZHX1_HUMAN Zinc fingers and homeoboxes protein 1	12785	ZHX1_HUMAN	Q9UKY1	6	3	2	5	3	2	3	3	5	2	7	8	5	6	5	1	3	1	9	3	3	5	3	7	4	7	8	1	6	2	7	1	3	3	3	3	6	3	8	9	3	10	-0.342608	-0.0108344
sp|O95670|VATG2_HUMAN	ATP6V1G2	VATG2_HUMAN V-type proton ATPase subunit G 2	12798	VATG2_HUMAN	O95670	0	0	0	0	0	0	0	0	0	0	0	0	1	0	2	4	0	0	0	0	0	1	0	0	1	0	3	0	1	1	1	0	1	0	1	0	0	1	0	3	0	0	NA	NA
sp|P19526|FUT1_HUMAN	FUT1	FUT1_HUMAN Galactoside 2-alpha-L-fucosyltransferase 1	12800	FUT1_HUMAN	P19526	0	0	0	0	0	0	0	0	0	2	0	1	0	0	0	0	0	0	0	0	0	0	0	0	0	0	0	0	0	0	0	0	0	1	0	0	0	0	1	0	0	0	NA	NA
sp|P28845|DHI1_HUMAN	HSD11B1	DHI1_HUMAN Corticosteroid 11-beta-dehydrogenase isozyme 1	12808	DHI1_HUMAN	P28845	0	0	0	0	0	0	0	0	0	0	0	0	0	0	0	0	0	0	0	0	0	0	0	0	0	0	0	0	0	0	0	0	0	0	0	0	1	0	0	2	0	0	NA	NA
sp|Q9Y2M0|FAN1_HUMAN	FAN1	FAN1_HUMAN Fanconi-associated nuclease 1	12812	FAN1_HUMAN	Q9Y2M0	0	0	0	0	1	0	0	4	2	0	1	1	0	0	0	0	0	0	0	0	0	0	0	0	0	0	0	0	0	0	0	0	0	0	0	2	1	0	2	2	0	0	NA	NA
sp|Q96SJ8|TSN18_HUMAN	TSPAN18	TSN18_HUMAN Tetraspanin-18	12813	TSN18_HUMAN	Q96SJ8	0	0	0	0	0	0	0	0	0	0	0	0	0	0	0	0	0	0	0	0	0	1	0	0	0	0	0	0	0	0	0	0	0	0	0	0	1	0	0	0	0	0	NA	NA
sp|Q8N129|CNPY4_HUMAN	CNPY4	CNPY4_HUMAN Protein canopy homolog 4	12822	CNPY4_HUMAN	Q8N129	3	5	2	1	5	4	1	6	4	5	5	1	2	4	5	2	1	5	3	2	3	3	1	3	3	3	5	3	2	0	7	4	1	3	2	3	1	1	3	5	4	5	0.0511484	0.858263
sp|Q86WH2|RASF3_HUMAN	RASSF3	RASF3_HUMAN Ras association domain-containing protein 3	12832	RASF3_HUMAN	Q86WH2	2	3	1	3	1	0	1	0	0	2	2	0	0	0	1	1	0	2	3	0	1	1	0	3	3	1	1	1	3	1	3	1	1	2	0	1	2	0	1	6	1	4	-0.914588	1.12651
sp|P20396|TRH_HUMAN	TRH	TRH_HUMAN Pro-thyrotropin-releasing hormone	12836	TRH_HUMAN	P20396	0	0	0	0	0	0	0	0	0	0	0	0	0	0	0	0	0	0	0	2	0	0	0	0	0	0	0	0	0	0	0	0	0	0	0	0	0	0	0	0	0	0	NA	NA
sp|A0JLT2|MED19_HUMAN	MED19	MED19_HUMAN Mediator of RNA polymerase II transcription subunit 19	12838	MED19_HUMAN	A0JLT2	1	0	1	1	2	1	3	3	1	2	2	3	1	0	3	1	0	0	3	1	1	3	2	4	3	4	4	2	4	1	3	0	2	0	1	2	0	1	1	2	2	7	0.267691	-0.262715
sp|Q9P2H5|UBP35_HUMAN	USP35	UBP35_HUMAN Ubiquitin carboxyl-terminal hydrolase 35	12840	UBP35_HUMAN	Q9P2H5	0	2	0	0	0	0	0	0	0	0	0	0	0	0	0	0	0	0	0	0	1	0	1	0	0	0	0	0	0	0	0	0	1	1	0	0	2	0	1	0	0	0	NA	NA
sp|P43307|SSRA_HUMAN	SSR1	SSRA_HUMAN Translocon-associated protein subunit alpha	12850	SSRA_HUMAN	P43307	9	29	13	15	11	7	16	24	12	26	3	2	8	10	11	6	5	11	8	8	9	17	11	13	6	14	12	7	20	13	15	11	9	10	10	4	4	8	5	7	18	12	0.674947	0.433855
sp|O60840|CAC1F_HUMAN	CACNA1F	CAC1F_HUMAN Voltage-dependent L-type calcium channel subunit alpha-1F	12864	CAC1F_HUMAN	O60840	1	1	1	0	0	0	1	0	0	0	1	1	0	1	0	0	1	1	0	0	0	0	1	0	0	1	3	0	1	1	0	0	0	0	0	1	0	0	1	0	1	1	0.862408	-0.0636553
sp|P17096|HMGA1_HUMAN	HMGA1	HMGA1_HUMAN High mobility group protein HMG-I/HMG-Y	12866	HMGA1_HUMAN	P17096	16	16	26	22	27	16	17	26	36	31	18	25	26	24	24	16	15	13	10	8	11	9	9	9	9	7	8	8	11	8	27	30	14	7	11	24	25	9	15	16	23	28	-0.247297	0.395155
sp|P17096-2|HMGA1_HUMAN	HMGA1	HMGA1_HUMAN Isoform HMG-Y of High mobility group protein HMG-I/HMG-Y	12866	HMGA1_HUMAN	P17096-2	1	2	4	6	6	2	3	7	9	5	2	1	0	0	3	2	3	1	5	2	5	3	3	1	0	1	1	2	2	0	2	6	3	4	1	1	3	2	5	5	0	2	-0.310013	0.902544
sp|Q9UMX9|S45A2_HUMAN	SLC45A2	S45A2_HUMAN Membrane-associated transporter protein	12878	S45A2_HUMAN	Q9UMX9	2	0	0	0	0	0	2	0	0	1	0	0	0	0	0	0	1	2	0	0	0	1	0	0	0	0	0	0	0	0	0	2	0	0	0	0	0	0	0	0	0	0	-0.698412	1.95706
sp|P0C7X2|ZN688_HUMAN	ZNF688	ZN688_HUMAN Zinc finger protein 688	12893	ZN688_HUMAN	P0C7X2	0	0	0	0	0	0	2	0	0	0	0	1	0	0	0	0	0	0	1	0	1	0	1	1	1	0	0	0	0	1	1	0	0	0	0	0	1	0	1	0	0	2	NA	NA
sp|Q9P035|HACD3_HUMAN	PTPLAD1	HACD3_HUMAN Very-long-chain (3R)-3-hydroxyacyl-[acyl-carrier protein] dehydratase 3	12898	HACD3_HUMAN	Q9P035	17	15	17	19	11	17	18	17	10	19	15	17	7	7	12	7	10	12	13	13	11	8	8	9	9	8	8	6	10	7	12	14	9	11	12	16	14	5	9	10	9	11	-0.375247	-0.036436
sp|Q3SYG4-3|PTHB1_HUMAN	BBS9	PTHB1_HUMAN Isoform 3 of Protein PTHB1	12905	PTHB1_HUMAN	Q3SYG4-3	0	3	2	1	1	1	0	0	1	1	0	0	1	0	1	0	1	0	0	0	0	2	2	0	0	0	0	1	0	0	0	1	0	2	0	1	0	1	0	0	0	1	NA	NA
sp|Q9Y6C9|MTCH2_HUMAN	MTCH2	MTCH2_HUMAN Mitochondrial carrier homolog 2	12925	MTCH2_HUMAN	Q9Y6C9	20	14	16	17	19	16	17	22	24	22	14	15	17	18	12	20	17	15	14	11	16	11	8	6	6	4	5	4	8	7	21	17	9	6	10	13	20	6	18	16	11	19	0.104949	0.260643
sp|A2RUB1|CQ104_HUMAN	C17orf104	CQ104_HUMAN Uncharacterized protein C17orf104	12926	CQ104_HUMAN	A2RUB1	0	0	0	0	0	0	0	0	1	0	0	0	0	0	1	0	0	0	0	0	0	0	0	1	0	0	0	0	0	0	0	0	0	0	0	0	0	0	1	1	0	1	NA	NA
sp|Q9UNK9|ANGE1_HUMAN	ANGEL1	ANGE1_HUMAN Protein angel homolog 1	12927	ANGE1_HUMAN	Q9UNK9	1	0	0	0	1	2	0	2	3	0	1	0	0	2	1	0	1	0	0	1	1	1	2	0	2	1	0	0	1	1	0	1	1	0	0	0	0	2	1	2	0	0	-0.928569	0.756965
sp|Q8NI22|MCFD2_HUMAN	MCFD2	MCFD2_HUMAN Multiple coagulation factor deficiency protein 2	12932	MCFD2_HUMAN	Q8NI22	0	2	1	2	0	2	0	0	0	0	0	1	1	2	2	2	1	0	0	1	1	2	1	3	3	3	1	1	2	1	0	2	3	2	2	0	0	1	0	0	1	2	NA	NA
sp|Q9NQ90|ANO2_HUMAN	ANO2	ANO2_HUMAN Anoctamin-2	12937	ANO2_HUMAN	Q9NQ90	1	0	0	2	1	1	0	1	0	0	1	0	0	1	0	2	1	0	0	0	1	1	0	0	0	1	1	0	0	0	1	0	0	0	0	0	0	0	0	0	1	0	0.316337	-0.238996
sp|Q01628|IFM3_HUMAN	IFITM3	IFM3_HUMAN Interferon-induced transmembrane protein 3	12938	IFM3_HUMAN	Q01628	3	5	5	2	2	5	3	4	3	1	1	5	2	1	4	1	2	1	0	4	2	2	1	0	0	0	0	0	2	2	3	0	1	5	2	3	4	2	6	6	2	3	0.89204	-0.924857
sp|Q01629|IFM2_HUMAN	IFITM2	IFM2_HUMAN Interferon-induced transmembrane protein 2	12938	IFM2_HUMAN	Q01629	0	0	1	2	0	0	0	0	0	0	0	1	0	0	0	0	0	0	0	0	0	1	1	0	0	0	0	0	0	0	0	0	1	0	0	0	0	0	1	3	0	0	NA	NA
sp|Q99720|SGMR1_HUMAN	SIGMAR1	SGMR1_HUMAN Sigma non-opioid intracellular receptor 1	12941	SGMR1_HUMAN	Q99720	2	2	0	2	1	3	4	2	3	3	2	3	0	1	1	4	2	0	2	3	5	1	2	2	3	2	0	1	1	1	2	3	3	5	3	2	2	1	2	1	3	1	0.601593	0.683951
sp|Q9UBT7|CTNL1_HUMAN	CTNNAL1	CTNL1_HUMAN Alpha-catulin	12945	CTNL1_HUMAN	Q9UBT7	2	5	7	3	4	1	4	3	1	6	5	6	3	2	1	1	4	1	2	3	4	4	4	3	2	1	0	0	0	3	0	4	0	0	2	1	5	2	4	2	3	0	-0.0182293	0.023395
sp|Q86UB9|TM135_HUMAN	TMEM135	TM135_HUMAN Transmembrane protein 135	12947	TM135_HUMAN	Q86UB9	4	2	1	2	2	0	1	5	1	6	3	4	1	0	2	4	2	1	0	2	1	3	4	1	1	4	1	1	2	0	1	3	1	3	1	3	3	1	1	2	3	0	-0.316421	0.42952
sp|P21128|ENDOU_HUMAN	ENDOU	ENDOU_HUMAN Poly(U)-specific endoribonuclease	12948	ENDOU_HUMAN	P21128	0	0	0	0	0	1	0	0	0	0	0	0	0	0	0	0	0	0	0	0	0	0	0	0	0	0	0	0	0	0	0	0	0	0	0	0	1	0	0	0	0	0	NA	NA
sp|Q96C00|ZBTB9_HUMAN	ZBTB9	ZBTB9_HUMAN Zinc finger and BTB domain-containing protein 9	12950	ZBTB9_HUMAN	Q96C00	1	0	2	1	1	0	0	1	2	1	2	5	2	2	2	0	0	2	1	2	1	1	1	3	3	1	3	3	2	0	2	0	1	3	2	2	1	1	2	3	2	2	0.302149	-0.0886274
sp|Q9Y3D8|KAD6_HUMAN	AK6	KAD6_HUMAN Adenylate kinase isoenzyme 6	12952	KAD6_HUMAN	Q9Y3D8	4	5	6	6	5	6	6	3	2	2	4	2	1	4	4	5	5	1	5	6	5	8	6	2	3	2	5	3	3	4	10	4	8	3	4	0	2	2	3	5	3	6	0.171035	-0.152332
sp|Q6YBV0|S36A4_HUMAN	SLC36A4	S36A4_HUMAN Proton-coupled amino acid transporter 4	12960	S36A4_HUMAN	Q6YBV0	0	0	0	0	0	0	0	0	0	0	1	0	0	0	0	0	0	0	0	0	0	0	1	0	0	1	0	0	1	0	0	0	0	0	0	0	0	0	0	1	0	0	NA	NA
sp|Q9Y6B6|SAR1B_HUMAN	SAR1B	SAR1B_HUMAN GTP-binding protein SAR1b	12962	SAR1B_HUMAN	Q9Y6B6	15	11	21	11	13	10	16	11	10	13	13	18	6	8	9	14	10	11	10	15	12	10	11	14	7	9	8	5	5	6	19	13	11	17	10	9	10	4	13	14	10	20	0.676879	-0.229271
sp|Q9NR31|SAR1A_HUMAN	SAR1A	SAR1A_HUMAN GTP-binding protein SAR1a	12962	SAR1A_HUMAN	Q9NR31	10	11	9	9	7	10	10	8	8	12	5	7	14	5	6	8	7	7	8	12	9	12	7	13	8	8	7	7	8	2	14	7	12	7	10	5	2	4	10	11	4	16	0.460046	-0.360076
sp|Q9Y2I6|NINL_HUMAN	NINL	NINL_HUMAN Ninein-like protein	12963	NINL_HUMAN	Q9Y2I6	0	0	0	0	0	1	0	0	0	0	0	0	0	0	0	0	0	0	0	0	1	0	0	0	0	1	1	0	0	0	0	1	0	0	2	0	0	0	0	1	0	0	NA	NA
tr|B7Z1Y9|B7Z1Y9_HUMAN	RHBDL2	B7Z1Y9_HUMAN Rhomboid-related protein 2, C-terminal fragment	12964	B7Z1Y9_HUMAN	B7Z1Y9	0	1	0	0	0	0	0	1	0	0	1	1	2	0	1	0	1	0	0	0	0	0	0	0	1	0	0	0	0	0	0	0	0	0	0	1	0	0	1	0	1	0	NA	NA
sp|Q03014|HHEX_HUMAN	HHEX	HHEX_HUMAN Hematopoietically-expressed homeobox protein HHEX	12971	HHEX_HUMAN	Q03014	0	0	1	0	0	0	0	0	0	0	0	0	0	0	0	0	0	0	0	0	1	0	0	0	0	2	1	0	0	0	1	0	0	0	0	0	0	0	1	4	0	0	NA	NA
tr|H3BQF6|H3BQF6_HUMAN		H3BQF6_HUMAN Uncharacterized protein (Fragment)	12978	H3BQF6_HUMAN	H3BQF6	0	1	1	0	0	2	1	1	1	1	1	1	0	1	0	0	1	0	1	0	0	0	1	0	0	0	0	0	0	0	0	0	0	0	0	0	0	1	1	0	3	0	NA	NA
sp|Q5JPI9|MET10_HUMAN	METTL10	MET10_HUMAN Methyltransferase-like protein 10	12978	MET10_HUMAN	Q5JPI9	0	2	0	1	0	1	3	1	0	1	0	2	2	1	0	1	0	2	1	3	0	0	0	1	1	0	0	0	0	1	0	0	1	0	0	1	2	0	1	4	0	0	NA	NA
sp|Q6ZNL6|FGD5_HUMAN	FGD5	FGD5_HUMAN FYVE, RhoGEF and PH domain-containing protein 5	12980	FGD5_HUMAN	Q6ZNL6	1	0	0	1	1	0	0	1	0	1	0	1	1	0	1	1	0	1	1	0	1	0	0	0	0	0	0	0	0	0	1	0	0	0	0	0	1	0	1	0	1	2	-0.663181	-2.0091
sp|Q9NX08|COMD8_HUMAN	COMMD8	COMD8_HUMAN COMM domain-containing protein 8	12988	COMD8_HUMAN	Q9NX08	6	2	5	5	2	4	1	2	3	2	2	2	0	2	1	3	3	3	8	6	4	5	1	7	3	3	3	3	2	1	6	2	6	4	5	3	1	0	5	5	1	8	-0.823154	0.284721
sp|Q9NVA4|T184C_HUMAN	TMEM184C	T184C_HUMAN Transmembrane protein 184C	12994	T184C_HUMAN	Q9NVA4	1	2	1	3	2	1	1	4	1	1	0	2	2	1	0	0	0	2	0	1	1	0	1	0	0	0	0	1	0	0	1	3	1	3	1	0	0	0	1	2	1	1	0.441174	0.250022
sp|Q5JS54-2|PSMG4_HUMAN	PSMG4	PSMG4_HUMAN Isoform 2 of Proteasome assembly chaperone 4	12999	PSMG4_HUMAN	Q5JS54-2	9	5	4	4	2	5	5	4	2	3	5	6	0	4	3	6	4	1	3	4	6	1	1	7	4	2	3	2	2	4	4	3	1	1	4	2	3	1	2	3	6	6	0.310014	0.368199
sp|P61073-2|CXCR4_HUMAN	CXCR4	CXCR4_HUMAN Isoform 2 of C-X-C chemokine receptor type 4	13007	CXCR4_HUMAN	P61073-2	0	1	0	0	1	0	0	0	0	0	0	2	1	1	1	0	0	0	0	0	0	2	1	0	0	0	1	0	0	0	1	1	0	0	0	0	1	0	2	3	0	1	NA	NA
sp|Q9NQ40|S52A3_HUMAN	SLC52A3	S52A3_HUMAN Solute carrier family 52, riboflavin transporter, member 3	13011	S52A3_HUMAN	Q9NQ40	0	0	0	0	0	0	0	0	0	0	1	1	0	0	0	0	0	0	0	0	0	0	0	0	0	0	0	0	0	0	0	0	0	0	0	0	0	1	0	0	0	0	NA	NA
sp|A6NM62|LRC53_HUMAN	LRRC53	LRC53_HUMAN Leucine-rich repeat-containing protein 53	13012	LRC53_HUMAN	A6NM62	0	0	0	1	0	0	0	0	0	1	1	1	0	0	0	0	0	0	1	1	0	1	1	0	1	0	0	0	1	0	2	0	1	1	0	0	0	0	0	1	0	0	NA	NA
sp|P53384|NUBP1_HUMAN	NUBP1	NUBP1_HUMAN Cytosolic Fe-S cluster assembly factor NUBP1	13018	NUBP1_HUMAN	P53384	4	9	7	6	10	3	8	8	5	7	6	1	6	8	5	4	1	5	10	5	5	5	3	3	5	4	4	4	4	4	10	8	7	1	7	3	3	3	4	6	5	8	0.144415	-0.281893
sp|O95361|TRI16_HUMAN	TRIM16	TRI16_HUMAN Tripartite motif-containing protein 16	13020	TRI16_HUMAN	O95361	6	9	6	20	7	5	5	17	3	17	8	9	12	4	9	6	5	9	9	8	9	14	7	8	9	1	3	3	0	2	5	9	4	8	5	6	11	4	10	15	13	14	0.17723	-1.01487
sp|A8MT70|ZBBX_HUMAN	ZBBX	ZBBX_HUMAN Zinc finger B-box domain-containing protein 1	13021	ZBBX_HUMAN	A8MT70	1	0	2	0	0	0	0	0	1	1	2	0	0	2	0	0	0	0	1	0	0	2	1	0	0	0	2	0	1	0	0	0	1	0	1	2	2	0	2	0	1	1	0.847958	-0.0828994
sp|Q9GZU1|MCLN1_HUMAN	MCOLN1	MCLN1_HUMAN Mucolipin-1	13027	MCLN1_HUMAN	Q9GZU1	0	1	1	1	0	3	0	1	0	2	1	3	1	1	1	0	0	0	0	1	4	3	0	3	1	1	2	1	1	0	0	0	0	0	2	0	1	1	0	1	0	0	NA	NA
sp|O00421-2|CCRL2_HUMAN	CCRL2	CCRL2_HUMAN Isoform 2 of C-C chemokine receptor-like 2	13033	CCRL2_HUMAN	O00421-2	1	0	1	0	0	1	0	0	1	0	2	1	0	0	0	0	1	0	0	0	0	0	0	0	1	1	1	0	0	0	0	1	0	0	0	0	1	0	0	0	0	0	0.206874	0.183189
sp|Q96ND0|F210A_HUMAN	FAM210A	F210A_HUMAN Protein FAM210A	13034	F210A_HUMAN	Q96ND0	7	3	3	6	6	5	4	7	4	5	4	4	3	2	3	2	5	5	2	1	1	0	2	3	4	3	2	4	4	2	7	7	2	2	3	2	4	4	1	4	5	3	-0.121278	2.55983
sp|Q9BUV8-5|CT024_HUMAN	C20orf24	CT024_HUMAN Isoform 5 of Uncharacterized protein C20orf24	13038	CT024_HUMAN	Q9BUV8-5	5	2	3	3	5	1	2	8	4	4	4	1	5	4	1	3	1	2	2	1	3	3	1	2	2	1	1	1	1	2	2	2	5	3	1	4	4	1	1	1	3	4	-0.151623	-0.0686052
sp|Q8N183|MIMIT_HUMAN	NDUFAF2	MIMIT_HUMAN Mimitin, mitochondrial	13041	MIMIT_HUMAN	Q8N183	12	13	11	14	16	14	13	16	11	16	16	16	8	13	8	11	11	15	13	11	9	7	13	14	14	11	11	13	14	6	15	15	14	7	15	12	14	10	9	8	9	18	-0.290456	0.590264
sp|Q96RD7|PANX1_HUMAN	PANX1	PANX1_HUMAN Pannexin-1	13051	PANX1_HUMAN	Q96RD7	4	1	3	2	3	1	4	7	2	6	5	5	4	4	1	4	3	1	7	3	4	5	3	4	5	4	5	1	4	2	1	6	4	5	5	2	2	2	4	3	3	1	-0.739829	-0.345546
sp|P53990-5|IST1_HUMAN	IST1	IST1_HUMAN Isoform 5 of IST1 homolog	13052	IST1_HUMAN	P53990-5	12	16	17	15	17	14	14	15	11	14	8	12	11	9	16	13	8	14	11	11	8	11	10	11	6	8	7	5	8	5	17	14	11	8	10	10	11	6	8	12	9	19	-0.0759039	0.293944
sp|P12018|VPREB_HUMAN	VPREB1	VPREB_HUMAN Immunoglobulin iota chain	13062	VPREB_HUMAN	P12018	0	0	0	0	0	0	0	0	0	0	0	0	0	0	0	0	0	0	0	0	0	0	0	0	0	0	8	0	0	4	0	0	6	0	9	0	0	0	0	1	0	0	NA	NA
sp|Q96G25-2|MED8_HUMAN	MED8	MED8_HUMAN Isoform 2 of Mediator of RNA polymerase II transcription subunit 8	13063	MED8_HUMAN	Q96G25-2	8	9	4	11	10	5	7	7	8	8	9	8	7	8	9	6	5	8	10	8	11	6	6	8	14	13	8	8	6	8	17	9	10	1	9	6	6	8	6	10	10	17	0.0219481	-0.379483
sp|P42696|RBM34_HUMAN	RBM34	RBM34_HUMAN RNA-binding protein 34	13067	RBM34_HUMAN	P42696	16	12	22	22	25	22	31	21	18	25	28	28	21	14	13	17	15	24	13	11	15	18	13	7	11	6	4	6	8	6	19	18	12	11	12	22	15	5	19	21	10	12	0.248412	-0.0732445
sp|O00193|SMAP_HUMAN	SMAP	SMAP_HUMAN Small acidic protein	13068	SMAP_HUMAN	O00193	12	13	18	11	7	5	6	10	10	11	12	25	19	14	10	11	9	17	17	10	14	16	12	19	14	7	12	14	13	6	22	11	13	7	16	12	10	11	14	31	9	28	-0.136787	-0.21714
sp|Q8N983|RM43_HUMAN	MRPL43	RM43_HUMAN 39S ribosomal protein L43, mitochondrial	13075	RM43_HUMAN	Q8N983	7	9	7	13	10	8	6	8	9	10	7	10	8	10	7	6	8	8	8	6	4	7	9	9	6	6	5	7	5	8	10	6	5	8	10	7	7	7	10	9	6	15	-0.152299	0.414103
sp|Q8WVY7|UBCP1_HUMAN	UBLCP1	UBCP1_HUMAN Ubiquitin-like domain-containing CTD phosphatase 1	13076	UBCP1_HUMAN	Q8WVY7	13	19	24	22	17	14	9	15	10	13	14	10	8	9	11	9	3	11	12	7	9	6	8	5	6	3	2	1	2	3	13	14	6	7	8	11	7	2	19	22	7	17	0.568903	0.270355
sp|Q8NHJ6|LIRB4_HUMAN	LILRB4	LIRB4_HUMAN Leukocyte immunoglobulin-like receptor subfamily B member 4	13081	LIRB4_HUMAN	Q8NHJ6	0	0	0	0	0	0	0	0	0	0	0	0	0	0	0	0	0	0	2	0	3	2	0	0	0	0	0	0	0	0	3	0	0	0	0	0	0	0	5	0	0	8	NA	NA
sp|Q86VV8|RTTN_HUMAN	RTTN	RTTN_HUMAN Rotatin	13093	RTTN_HUMAN	Q86VV8	2	0	0	0	0	1	1	1	0	1	0	1	0	0	1	1	1	0	2	0	0	0	2	1	0	0	0	0	0	0	2	2	0	3	0	2	0	0	1	0	1	0	-1.36552	0.806834
sp|Q9Y248|PSF2_HUMAN	GINS2	PSF2_HUMAN DNA replication complex GINS protein PSF2	13096	PSF2_HUMAN	Q9Y248	1	4	7	5	3	1	5	8	2	1	2	3	2	2	1	1	0	0	3	0	0	0	0	5	3	3	3	5	7	3	8	6	0	2	0	2	2	0	4	6	4	8	0.0931004	0.0163176
sp|P27930|IL1R2_HUMAN	IL1R2	IL1R2_HUMAN Interleukin-1 receptor type 2	13098	IL1R2_HUMAN	P27930	0	0	0	0	0	0	1	0	0	1	0	0	0	0	0	0	0	0	2	0	0	0	0	1	0	0	0	0	0	0	0	0	0	0	0	0	0	0	0	0	0	0	NA	NA
tr|K7EKC1|K7EKC1_HUMAN	FOSB	K7EKC1_HUMAN Protein fosB	13099	K7EKC1_HUMAN	K7EKC1	0	0	0	0	0	0	0	0	0	0	0	0	0	0	0	0	0	0	0	0	1	0	0	1	1	0	0	0	0	0	1	0	1	0	0	0	1	0	0	0	0	1	NA	NA
sp|Q15506|SP17_HUMAN	SPA17	SP17_HUMAN Sperm surface protein Sp17	13105	SP17_HUMAN	Q15506	0	0	0	0	0	0	0	0	0	0	0	0	0	0	0	0	1	0	0	0	0	1	1	0	0	0	2	0	0	0	0	0	0	2	0	0	0	0	2	3	1	1	NA	NA
sp|Q9UL40|ZN346_HUMAN	ZNF346	ZN346_HUMAN Zinc finger protein 346	13109	ZN346_HUMAN	Q9UL40	9	8	2	8	13	3	14	7	5	6	6	8	10	6	4	5	6	5	7	5	5	6	4	4	9	7	4	7	5	7	7	9	6	5	6	8	8	4	5	8	6	8	0.290741	-0.0495618
sp|Q99611|SPS2_HUMAN	SEPHS2	SPS2_HUMAN Selenide, water dikinase 2	13110	SPS2_HUMAN	Q99611	4	10	5	9	7	2	3	7	2	9	7	6	2	4	3	2	4	1	6	5	6	8	6	9	5	4	3	3	4	1	6	6	6	4	11	3	5	2	8	10	3	10	-0.0919292	0.294408
sp|Q9P2J2|TUTLA_HUMAN	IGSF9	TUTLA_HUMAN Protein turtle homolog A	13124	TUTLA_HUMAN	Q9P2J2	0	0	0	1	0	1	0	0	0	0	2	2	0	1	0	0	0	0	0	0	0	2	0	0	0	0	0	0	0	0	0	0	0	0	0	0	0	0	0	0	0	0	NA	NA
sp|Q96L92|SNX27_HUMAN	SNX27	SNX27_HUMAN Sorting nexin-27	13129	SNX27_HUMAN	Q96L92	17	11	12	13	14	11	16	22	11	13	18	14	8	4	8	18	19	12	9	9	10	7	4	9	10	8	5	6	1	8	10	15	6	6	7	8	9	6	14	18	10	11	-0.365426	0.551042
sp|O60759|CYTIP_HUMAN	CYTIP	CYTIP_HUMAN Cytohesin-interacting protein	13129	CYTIP_HUMAN	O60759	0	0	0	0	0	0	0	0	0	0	0	1	0	0	0	0	0	0	0	0	0	0	1	0	0	0	0	0	0	0	0	0	0	0	0	0	0	0	1	0	0	0	NA	NA
sp|Q5HY92|FIGN_HUMAN	FIGN	FIGN_HUMAN Fidgetin	13130	FIGN_HUMAN	Q5HY92	0	0	0	0	0	0	0	0	1	0	0	0	0	0	0	0	0	0	0	0	0	0	0	0	0	0	0	0	0	0	0	0	0	1	1	0	0	0	0	4	0	0	NA	NA
sp|P28067|DMA_HUMAN	HLA-DMA	DMA_HUMAN HLA class II histocompatibility antigen, DM alpha chain	13134	DMA_HUMAN	P28067	0	0	0	0	0	0	0	0	0	0	0	2	0	0	0	0	0	0	2	2	2	1	0	0	2	0	1	1	2	0	1	2	1	0	1	0	0	0	0	0	0	0	NA	NA
sp|Q96EC8|YIPF6_HUMAN	YIPF6	YIPF6_HUMAN Protein YIPF6	13139	YIPF6_HUMAN	Q96EC8	3	3	1	4	2	4	5	2	3	3	4	3	2	2	1	3	3	4	4	3	2	1	2	1	1	2	2	0	2	2	4	3	3	2	2	3	5	0	2	0	4	2	0.0199723	0.341962
sp|Q8N1Q1|CAH13_HUMAN	CA13	CAH13_HUMAN Carbonic anhydrase 13	13145	CAH13_HUMAN	Q8N1Q1	2	2	4	6	2	2	2	1	3	0	1	1	1	2	3	1	2	2	3	4	3	3	1	1	1	1	2	1	3	1	5	0	3	4	3	0	3	1	3	5	0	2	-0.880319	0.593458
sp|P02654|APOC1_HUMAN	APOC1	APOC1_HUMAN Apolipoprotein C-I	13148	APOC1_HUMAN	P02654	1	3	3	1	4	1	0	1	2	1	0	1	1	1	1	3	1	0	0	1	1	1	0	2	0	2	0	0	0	0	1	1	1	0	1	1	0	0	2	4	2	2	-0.653409	3.17453
sp|Q8TED1|GPX8_HUMAN	GPX8	GPX8_HUMAN Probable glutathione peroxidase 8	13149	GPX8_HUMAN	Q8TED1	11	13	7	7	8	8	10	8	6	9	5	4	14	10	6	3	5	6	4	6	5	4	6	4	5	3	4	1	3	3	8	6	5	4	7	6	3	4	4	5	6	7	-0.734164	0.159811
sp|Q01105|SET_HUMAN	SET	SET_HUMAN Protein SET	13151	SET_HUMAN	Q01105	28	41	51	46	40	25	46	48	44	46	30	37	26	44	29	24	23	27	30	37	26	28	17	40	27	24	29	23	33	11	38	29	26	28	33	29	33	20	23	31	26	66	0.316226	-0.300712
sp|Q01105-2|SET_HUMAN	SET	SET_HUMAN Isoform 2 of Protein SET	13151	SET_HUMAN	Q01105-2	0	2	3	1	2	1	2	2	1	2	1	2	2	1	0	1	1	1	0	2	2	2	2	1	1	2	2	2	2	3	1	1	2	1	2	2	2	2	1	0	0	3	NA	NA
sp|P30042|ES1_HUMAN	C21orf33	ES1_HUMAN ES1 protein homolog, mitochondrial	13153	ES1_HUMAN	P30042	14	25	25	23	29	25	32	29	27	34	18	14	21	26	23	31	29	28	17	13	19	26	22	19	10	17	12	14	21	22	28	19	16	18	29	12	12	8	18	21	30	32	1.08336	-0.0262566
sp|Q86Z02|HIPK1_HUMAN	HIPK1	HIPK1_HUMAN Homeodomain-interacting protein kinase 1	13154	HIPK1_HUMAN	Q86Z02	0	0	0	1	0	0	1	1	0	0	0	0	1	0	1	0	0	0	0	0	0	1	0	0	0	1	2	1	0	0	0	0	1	1	2	2	1	0	1	1	0	1	NA	NA
sp|Q9H422|HIPK3_HUMAN	HIPK3	HIPK3_HUMAN Homeodomain-interacting protein kinase 3	13154	HIPK3_HUMAN	Q9H422	1	0	0	0	0	0	0	0	0	0	1	1	0	0	0	0	0	0	0	0	0	0	0	0	0	0	0	0	0	0	0	0	0	0	0	1	0	0	0	0	0	0	0.211602	-0.506
sp|O75570|RF1M_HUMAN	MTRF1	RF1M_HUMAN Peptide chain release factor 1, mitochondrial	13160	RF1M_HUMAN	O75570	0	4	1	5	5	3	1	4	3	2	3	2	3	3	1	2	3	2	1	5	3	7	1	3	2	2	5	3	3	1	3	1	1	5	5	4	3	4	3	3	1	2	NA	NA
sp|Q2TAL8|QRIC1_HUMAN	QRICH1	QRIC1_HUMAN Glutamine-rich protein 1	13161	QRIC1_HUMAN	Q2TAL8	7	10	16	13	5	5	6	10	8	6	4	5	8	7	9	8	3	4	5	10	10	11	7	10	9	10	10	7	5	4	11	11	11	11	8	7	6	3	10	13	7	12	-0.145208	-0.250948
sp|O95164|UBL3_HUMAN	UBL3	UBL3_HUMAN Ubiquitin-like protein 3	13162	UBL3_HUMAN	O95164	5	2	4	2	0	4	3	4	2	4	3	2	2	3	3	3	2	4	1	1	2	4	1	1	0	0	1	1	0	1	1	2	3	3	3	0	2	3	4	3	3	3	-0.417653	1.05775
sp|Q6QHF9|PAOX_HUMAN	PAOX	PAOX_HUMAN Peroxisomal N(1)-acetyl-spermine/spermidine oxidase	13163	PAOX_HUMAN	Q6QHF9	0	0	0	0	0	0	0	0	1	0	0	2	0	0	0	0	0	0	0	0	0	0	0	0	0	0	0	0	0	0	0	0	0	0	1	1	0	0	0	1	0	0	NA	NA
sp|Q15777|MPPD2_HUMAN	MPPED2	MPPD2_HUMAN Metallophosphoesterase MPPED2	13169	MPPD2_HUMAN	Q15777	0	0	0	0	0	0	0	1	0	0	4	0	0	0	0	0	0	0	0	0	0	0	0	0	0	0	2	0	0	0	6	0	0	0	6	1	0	0	2	4	1	0	NA	NA
sp|P23025|XPA_HUMAN	XPA	XPA_HUMAN DNA repair protein complementing XP-A cells	13170	XPA_HUMAN	P23025	3	3	1	1	1	1	1	3	2	2	2	0	2	0	1	1	1	1	0	0	1	0	0	2	2	2	1	1	1	0	0	0	1	0	1	1	1	0	1	4	2	3	-0.0359095	-0.979079
sp|Q9HBL7|PLRKT_HUMAN	PLGRKT	PLRKT_HUMAN Plasminogen receptor (KT)	13172	PLRKT_HUMAN	Q9HBL7	6	4	5	8	8	10	10	7	4	4	11	13	11	8	3	5	6	6	11	3	8	5	2	8	6	5	6	4	5	3	7	6	8	6	5	4	13	8	6	5	3	7	-0.153136	-0.175003
sp|Q7RTP0|NIPA1_HUMAN	NIPA1	NIPA1_HUMAN Magnesium transporter NIPA1	13175	NIPA1_HUMAN	Q7RTP0	2	0	0	0	0	0	0	0	0	0	2	1	1	1	0	0	0	1	0	1	0	0	0	0	0	0	0	0	1	0	0	0	0	0	0	3	2	0	0	0	0	0	-0.27497	0.371168
sp|P48507|GSH0_HUMAN	GCLM	GSH0_HUMAN Glutamate--cysteine ligase regulatory subunit	13179	GSH0_HUMAN	P48507	18	16	23	16	13	8	16	10	6	11	10	10	6	14	11	10	7	8	11	7	7	5	4	8	7	8	7	7	8	11	12	13	6	5	5	6	9	10	4	4	11	13	0.486344	-1.13841
sp|Q96NT1|NP1L5_HUMAN	NAP1L5	NP1L5_HUMAN Nucleosome assembly protein 1-like 5	13184	NP1L5_HUMAN	Q96NT1	0	0	0	0	0	0	1	0	0	0	1	1	0	0	0	1	0	1	0	1	1	0	0	0	0	0	0	0	0	0	1	0	0	0	1	1	0	0	1	3	0	1	NA	NA
sp|P25092|GUC2C_HUMAN	GUCY2C	GUC2C_HUMAN Heat-stable enterotoxin receptor	13185	GUC2C_HUMAN	P25092	0	0	0	2	4	0	0	1	0	0	3	0	0	0	1	1	0	0	0	0	0	0	0	0	0	0	0	0	0	0	0	1	0	0	0	0	0	0	1	0	0	0	NA	NA
sp|Q9BS91|S35A5_HUMAN	SLC35A5	S35A5_HUMAN Probable UDP-sugar transporter protein SLC35A5	13191	S35A5_HUMAN	Q9BS91	0	0	1	0	1	0	1	1	0	0	0	0	0	0	0	0	1	0	1	0	0	1	0	2	0	0	0	0	1	0	0	0	0	1	0	0	0	0	0	0	1	0	NA	NA
sp|O75298|RTN2_HUMAN	RTN2	RTN2_HUMAN Reticulon-2	13192	RTN2_HUMAN	O75298	1	1	1	3	2	1	2	3	1	3	1	1	0	0	1	0	0	0	1	2	2	1	1	3	3	0	0	0	0	0	0	5	1	2	2	1	0	0	0	0	0	0	-0.821553	2.08722
sp|Q8WWC4|CB047_HUMAN	C2orf47	CB047_HUMAN Uncharacterized protein C2orf47, mitochondrial	13194	CB047_HUMAN	Q8WWC4	8	10	6	7	7	9	11	4	9	8	7	8	6	5	9	10	8	4	7	5	3	5	4	8	4	6	6	7	4	4	9	7	3	4	4	7	6	7	3	4	9	8	-0.0305895	0.463338
sp|Q9NZE8|RM35_HUMAN	MRPL35	RM35_HUMAN 39S ribosomal protein L35, mitochondrial	13200	RM35_HUMAN	Q9NZE8	4	4	2	4	8	5	5	4	3	3	5	2	4	5	4	3	5	2	0	3	2	2	2	1	1	1	1	1	1	2	5	4	2	1	2	2	4	1	1	3	5	2	-0.129234	-0.148722
sp|Q96MF6|CQ10A_HUMAN	COQ10A	CQ10A_HUMAN Coenzyme Q-binding protein COQ10 homolog A, mitochondrial	13201	CQ10A_HUMAN	Q96MF6	1	2	1	0	0	3	1	2	1	0	2	0	1	0	1	0	0	1	0	0	0	1	0	0	2	0	2	0	0	0	1	1	0	0	0	1	0	1	3	1	2	0	-0.158964	0.271868
sp|Q9H8M1|CQ10B_HUMAN	COQ10B	CQ10B_HUMAN Coenzyme Q-binding protein COQ10 homolog B, mitochondrial	13201	CQ10B_HUMAN	Q9H8M1	2	1	2	3	2	6	2	4	1	1	3	1	0	1	2	0	1	1	1	0	2	2	2	0	1	0	0	0	1	1	0	1	0	0	1	1	4	1	3	1	0	0	-0.135803	0.128378
sp|Q86V85|GP180_HUMAN	GPR180	GP180_HUMAN Integral membrane protein GPR180	13206	GP180_HUMAN	Q86V85	4	3	2	2	1	4	4	5	2	2	3	3	1	1	3	2	4	0	4	2	0	2	0	1	0	2	2	0	3	1	2	3	2	1	1	3	3	1	2	2	3	1	0.338703	0.414526
sp|Q96NU1-2|SAM11_HUMAN	SAMD11	SAM11_HUMAN Isoform 2 of Sterile alpha motif domain-containing protein 11	13207	SAM11_HUMAN	Q96NU1-2	0	0	1	1	0	0	0	0	0	0	0	0	0	0	0	0	1	0	1	2	0	2	0	2	1	0	1	0	0	0	1	1	0	0	0	1	0	0	0	2	0	2	NA	NA
sp|Q96DC7-2|TMCO6_HUMAN	TMCO6	TMCO6_HUMAN Isoform 2 of Transmembrane and coiled-coil domain-containing protein 6	13220	TMCO6_HUMAN	Q96DC7-2	1	0	0	0	1	0	1	4	0	0	1	2	1	1	1	2	1	1	0	1	1	1	0	0	0	0	0	0	0	0	1	3	0	1	0	1	1	0	1	3	0	1	-0.414909	-0.0816336
sp|Q9Y336|SIGL9_HUMAN	SIGLEC9	SIGL9_HUMAN Sialic acid-binding Ig-like lectin 9	13221	SIGL9_HUMAN	Q9Y336	0	0	0	0	0	0	0	0	0	0	0	0	0	0	0	0	0	0	0	0	2	0	0	1	0	0	0	0	0	0	0	0	0	0	0	0	0	0	0	0	0	0	NA	NA
sp|P11049|CD37_HUMAN	CD37	CD37_HUMAN Leukocyte antigen CD37	13229	CD37_HUMAN	P11049	0	0	0	0	0	0	0	0	0	0	0	0	0	0	0	0	1	0	1	0	0	1	3	0	4	0	0	0	1	1	3	1	0	0	0	0	0	0	2	3	0	3	NA	NA
tr|E7EX88|E7EX88_HUMAN	ACAN	E7EX88_HUMAN Aggrecan core protein	13234	E7EX88_HUMAN	E7EX88	1	0	0	0	0	1	0	0	0	0	0	0	0	0	0	0	0	0	0	0	2	0	0	0	0	0	0	0	0	0	0	0	0	0	8	0	0	0	0	0	0	0	-0.489888	0.484357
sp|Q5BJH2|TM128_HUMAN	TMEM128	TM128_HUMAN Transmembrane protein 128	13235	TM128_HUMAN	Q5BJH2	1	1	0	1	2	0	0	1	3	2	1	0	0	0	0	0	0	0	1	0	1	1	1	0	0	0	0	0	0	2	0	1	1	2	0	0	0	1	2	1	0	0	0.167523	0.0201569
sp|P36222|CH3L1_HUMAN	CHI3L1	CH3L1_HUMAN Chitinase-3-like protein 1	13239	CH3L1_HUMAN	P36222	0	2	0	0	1	0	0	0	0	0	0	1	2	0	0	2	0	0	5	0	3	0	0	0	0	0	0	0	0	0	5	0	0	1	0	0	1	6	0	0	0	8	NA	NA
sp|P06703|S10A6_HUMAN	S100A6	S10A6_HUMAN Protein S100-A6	13241	S10A6_HUMAN	P06703	11	28	23	29	22	23	17	29	13	22	24	30	36	31	13	33	17	32	25	25	29	17	16	25	10	9	10	26	12	6	28	24	52	4	21	16	48	9	50	36	22	39	1.38648	-0.414588
sp|P62857|RS28_HUMAN	RPS28	RS28_HUMAN 40S ribosomal protein S28	13248	RS28_HUMAN	P62857	12	23	16	22	21	25	31	31	15	19	29	14	28	30	18	48	40	38	29	23	24	22	26	23	26	22	22	28	13	14	48	10	38	8	35	39	41	16	34	39	22	55	0.0319533	-0.0117135
sp|P00973|OAS1_HUMAN	OAS1	OAS1_HUMAN 2'-5'-oligoadenylate synthase 1	13254	OAS1_HUMAN	P00973	0	3	1	1	4	8	5	7	10	2	2	10	6	1	2	2	1	6	3	4	0	0	1	1	0	2	0	0	0	1	1	0	0	1	2	2	3	0	6	1	6	0	NA	NA
sp|Q96FF9|CDCA5_HUMAN	CDCA5	CDCA5_HUMAN Sororin	13258	CDCA5_HUMAN	Q96FF9	5	6	6	6	3	4	4	9	5	5	2	3	3	3	1	7	10	5	9	4	4	6	7	5	4	5	5	9	5	4	11	8	3	5	8	2	7	5	8	8	3	9	0.307243	-0.235031
sp|Q6UWX4|HIPL2_HUMAN	HHIPL2	HIPL2_HUMAN HHIP-like protein 2	13265	HIPL2_HUMAN	Q6UWX4	0	1	1	0	0	0	0	0	0	1	0	0	2	0	0	0	0	0	0	0	0	0	0	0	0	0	0	0	0	1	0	0	0	0	0	0	1	0	0	0	2	0	NA	NA
sp|Q6UWL2-2|SUSD1_HUMAN	SUSD1	SUSD1_HUMAN Isoform 2 of Sushi domain-containing protein 1	13267	SUSD1_HUMAN	Q6UWL2-2	0	0	0	0	0	0	0	0	0	0	0	0	0	0	0	0	0	0	0	0	0	0	0	0	0	1	0	0	0	0	0	0	0	0	1	0	0	0	0	0	0	0	NA	NA
sp|O60603|TLR2_HUMAN	TLR2	TLR2_HUMAN Toll-like receptor 2	13273	TLR2_HUMAN	O60603	0	0	0	0	0	1	4	0	0	0	2	9	6	1	0	0	2	0	0	0	0	3	1	4	2	0	0	0	0	0	8	0	1	0	0	0	0	0	0	2	1	3	NA	NA
sp|Q8NBA8|DTWD2_HUMAN	DTWD2	DTWD2_HUMAN DTW domain-containing protein 2	13277	DTWD2_HUMAN	Q8NBA8	1	1	5	1	2	1	1	2	0	1	1	1	0	1	0	1	0	0	0	1	1	4	1	1	0	0	1	1	0	0	1	2	1	0	1	1	1	0	2	1	0	2	0.166399	2.21194
sp|Q03518|TAP1_HUMAN	TAP1	TAP1_HUMAN Antigen peptide transporter 1	13295	TAP1_HUMAN	Q03518	23	12	8	14	11	20	19	17	16	19	12	16	17	12	11	7	11	15	9	11	14	11	8	11	8	8	5	5	13	7	12	11	11	12	11	8	14	11	11	10	7	5	0.0859657	-0.010862
sp|P20827|EFNA1_HUMAN	EFNA1	EFNA1_HUMAN Ephrin-A1	13296	EFNA1_HUMAN	P20827	0	0	0	1	0	0	1	2	1	2	2	0	1	1	1	1	4	1	1	0	0	1	1	1	2	2	0	0	0	0	1	0	1	0	1	0	3	0	1	1	0	1	NA	NA
sp|Q5JRK9|GGEE3_HUMAN	PAGE2B	GGEE3_HUMAN Putative G antigen family E member 3	13298	GGEE3_HUMAN	Q5JRK9	0	1	2	0	0	0	0	0	0	0	0	0	0	0	0	3	0	0	0	5	0	0	1	0	0	1	0	0	0	0	0	0	2	0	0	0	0	0	0	0	0	0	NA	NA
sp|Q86V88|MGDP1_HUMAN	MDP1	MGDP1_HUMAN Magnesium-dependent phosphatase 1	13299	MGDP1_HUMAN	Q86V88	3	3	2	7	4	5	1	6	3	5	3	4	1	2	3	5	1	1	5	2	2	1	4	5	3	3	3	2	2	1	7	3	5	2	3	4	4	3	5	5	4	5	0.217309	0.707435
tr|E9PL57|E9PL57_HUMAN	NEDD8-MDP1	E9PL57_HUMAN Protein NEDD8-MDP1 (Fragment)	13299	E9PL57_HUMAN	E9PL57	6	8	12	8	19	10	16	14	10	11	13	24	17	16	22	31	26	23	12	8	7	5	8	7	8	10	15	11	9	7	14	14	14	6	11	22	17	12	13	15	17	19	0.169342	0.299904
sp|Q6UX06|OLFM4_HUMAN	OLFM4	OLFM4_HUMAN Olfactomedin-4	13305	OLFM4_HUMAN	Q6UX06	0	2	0	0	0	30	0	0	0	0	0	1	0	0	0	1	0	0	0	0	0	0	0	0	0	0	0	0	0	0	0	0	0	0	0	0	0	0	0	0	0	0	NA	NA
sp|Q9NX47|MARH5_HUMAN	2021-03-05	MARH5_HUMAN E3 ubiquitin-protein ligase MARCH5	13309	MARH5_HUMAN	Q9NX47	8	5	5	3	3	7	3	6	1	6	5	4	5	1	5	2	3	4	7	7	6	7	6	2	2	2	2	1	2	1	7	2	5	6	5	5	2	3	5	8	3	3	0.186942	0.0914228
sp|Q15392|DHC24_HUMAN	DHCR24	DHC24_HUMAN Delta(24)-sterol reductase	13312	DHC24_HUMAN	Q15392	18	14	12	19	20	10	20	19	15	22	13	19	9	10	17	7	8	11	5	3	3	5	7	7	5	12	5	2	7	3	11	11	7	4	4	7	10	7	5	6	13	9	0.982526	0.126632
sp|Q96M11|HYLS1_HUMAN	HYLS1	HYLS1_HUMAN Hydrolethalus syndrome protein 1	13328	HYLS1_HUMAN	Q96M11	0	0	0	0	0	0	0	1	0	0	0	0	0	0	0	0	0	0	0	0	1	0	1	0	0	0	0	0	0	0	1	0	0	1	2	0	0	0	2	2	0	1	NA	NA
sp|Q9UKZ9|PCOC2_HUMAN	PCOLCE2	PCOC2_HUMAN Procollagen C-endopeptidase enhancer 2	13338	PCOC2_HUMAN	Q9UKZ9	0	0	0	0	3	0	0	0	0	1	2	1	0	0	0	0	0	0	0	0	0	0	0	2	0	0	0	1	0	0	0	0	0	0	0	4	0	0	4	0	0	0	NA	NA
sp|Q92902|HPS1_HUMAN	HPS1	HPS1_HUMAN Hermansky-Pudlak syndrome 1 protein	13345	HPS1_HUMAN	Q92902	0	0	0	0	0	0	1	0	0	0	0	0	0	0	0	1	0	0	0	0	1	0	1	0	0	0	0	0	0	0	1	1	0	2	1	0	0	0	0	1	0	0	NA	NA
sp|P35625|TIMP3_HUMAN	TIMP3	TIMP3_HUMAN Metalloproteinase inhibitor 3	13347	TIMP3_HUMAN	P35625	5	7	4	1	8	7	9	9	0	5	0	4	2	0	0	0	7	2	4	3	5	5	3	3	1	3	3	0	1	1	0	5	5	1	4	2	1	0	0	3	2	2	-0.475918	0.932481
sp|Q9BV81|EMC6_HUMAN	EMC6	EMC6_HUMAN ER membrane protein complex subunit 6	13351	EMC6_HUMAN	Q9BV81	2	1	2	2	2	1	3	4	1	7	3	5	0	2	1	3	3	0	2	2	2	2	2	1	0	0	0	1	1	1	0	2	2	1	2	4	2	1	0	2	1	1	0.296825	0.219677
sp|Q8NFH4|NUP37_HUMAN	NUP37	NUP37_HUMAN Nucleoporin Nup37	13355	NUP37_HUMAN	Q8NFH4	12	23	16	16	14	9	9	10	13	15	7	10	13	14	11	8	12	9	11	10	8	7	5	10	9	10	9	8	10	8	14	15	11	6	10	7	7	7	7	14	11	14	-0.361609	-0.288993
sp|Q9UJ68|MSRA_HUMAN	MSRA	MSRA_HUMAN Mitochondrial peptide methionine sulfoxide reductase	13359	MSRA_HUMAN	Q9UJ68	5	3	5	6	3	3	5	7	4	8	5	4	3	6	2	3	1	2	3	6	9	5	5	10	10	10	7	4	8	6	9	5	5	5	11	3	4	4	4	5	5	12	-1.07002	0.60678
sp|Q7Z7K2|ZN467_HUMAN	ZNF467	ZN467_HUMAN Zinc finger protein 467	13369	ZN467_HUMAN	Q7Z7K2	0	0	0	0	0	0	0	0	0	0	0	2	0	0	0	0	0	0	0	0	0	0	1	0	2	0	0	0	0	0	0	0	0	0	1	0	0	0	0	0	0	0	NA	NA
sp|Q8N531|FBXL6_HUMAN	FBXL6	FBXL6_HUMAN F-box/LRR-repeat protein 6	13370	FBXL6_HUMAN	Q8N531	0	3	6	9	4	1	2	6	1	1	4	4	2	2	3	1	0	3	1	3	3	4	3	2	1	0	0	0	0	0	1	3	3	2	3	1	6	1	2	4	1	3	NA	NA
sp|Q96GU1|PAGE5_HUMAN	PAGE5	PAGE5_HUMAN P antigen family member 5	13382	PAGE5_HUMAN	Q96GU1	0	4	3	0	2	0	0	0	0	0	0	4	0	0	1	1	1	0	0	0	0	4	2	3	0	0	2	0	3	3	0	6	2	0	3	0	0	0	0	1	0	0	NA	NA
sp|P01589|IL2RA_HUMAN	IL2RA	IL2RA_HUMAN Interleukin-2 receptor subunit alpha	13385	IL2RA_HUMAN	P01589	0	0	0	0	0	0	0	0	0	0	0	0	0	0	0	0	0	0	2	0	0	0	0	0	0	0	0	0	0	0	0	0	0	0	0	0	0	0	0	0	0	0	NA	NA
sp|P17900|SAP3_HUMAN	GM2A	SAP3_HUMAN Ganglioside GM2 activator	13389	SAP3_HUMAN	P17900	14	6	8	10	13	6	7	6	9	9	6	7	8	7	5	7	9	7	6	7	10	6	4	8	9	10	7	4	5	5	16	6	9	9	8	7	6	3	5	4	8	16	0.880796	1.45396
sp|Q9GZZ9|UBA5_HUMAN	UBA5	UBA5_HUMAN Ubiquitin-like modifier-activating enzyme 5	13390	UBA5_HUMAN	Q9GZZ9	8	9	10	18	10	7	13	20	11	12	7	8	6	13	9	9	7	6	11	12	8	6	5	8	10	9	11	9	10	5	14	15	8	6	7	5	7	4	9	8	11	18	0.395475	0.174587
sp|Q9H2D1|MFTC_HUMAN	SLC25A32	MFTC_HUMAN Mitochondrial folate transporter/carrier	13392	MFTC_HUMAN	Q9H2D1	4	3	1	2	1	2	3	5	2	5	3	2	2	2	2	1	2	1	3	2	1	2	2	1	1	2	2	0	3	1	2	1	4	4	0	1	1	0	1	4	0	0	-0.0759591	0.699452
tr|A8MUA9|A8MUA9_HUMAN	SUMO3	A8MUA9_HUMAN SMT3 suppressor of mif two 3 homolog 3 (Yeast), isoform CRA_d	13393	A8MUA9_HUMAN	A8MUA9	1	1	3	1	1	2	1	3	1	2	1	1	5	3	0	3	3	1	1	2	1	2	2	1	1	1	1	1	2	2	1	1	0	2	3	1	0	1	1	1	0	3	0.825109	-0.0286861
sp|P61956|SUMO2_HUMAN	SUMO2	SUMO2_HUMAN Small ubiquitin-related modifier 2	13393	SUMO2_HUMAN	P61956	9	14	10	12	9	6	12	15	13	13	6	7	8	7	13	9	7	4	2	4	6	2	3	8	6	6	6	7	5	3	14	10	32	3	6	8	7	6	5	6	9	20	0.780656	0.00701059
sp|Q9Y6X5|ENPP4_HUMAN	ENPP4	ENPP4_HUMAN Bis(5'-adenosyl)-triphosphatase ENPP4	13394	ENPP4_HUMAN	Q9Y6X5	4	2	1	3	2	4	4	4	1	4	3	2	4	7	2	3	3	3	3	4	3	5	3	4	4	4	4	4	2	4	3	5	2	3	5	0	1	4	4	2	2	3	1.90402	-2.78944
sp|Q8NI17-2|IL31R_HUMAN	IL31RA	IL31R_HUMAN Isoform 2 of Interleukin-31 receptor subunit alpha	13396	IL31R_HUMAN	Q8NI17-2	0	0	0	0	0	0	0	0	0	0	0	0	0	0	0	0	0	0	0	0	0	0	1	0	0	0	0	0	0	0	0	0	0	1	0	0	0	0	0	0	0	0	NA	NA
sp|Q13018|PLA2R_HUMAN	PLA2R1	PLA2R_HUMAN Secretory phospholipase A2 receptor	13402	PLA2R_HUMAN	Q13018	0	0	0	0	0	0	0	0	0	0	0	0	0	0	0	0	0	0	0	0	0	0	0	0	0	0	0	0	0	0	0	0	2	1	0	0	0	0	0	0	0	0	NA	NA
sp|Q9UJT0|TBE_HUMAN	TUBE1	TBE_HUMAN Tubulin epsilon chain	13406	TBE_HUMAN	Q9UJT0	1	0	0	2	0	1	0	2	0	0	2	1	0	2	0	1	0	0	2	5	3	1	2	3	1	0	0	0	1	0	0	1	1	2	3	2	1	0	2	3	1	0	-0.0684674	-0.802332
sp|Q13361|MFAP5_HUMAN	MFAP5	MFAP5_HUMAN Microfibrillar-associated protein 5	13414	MFAP5_HUMAN	Q13361	0	0	0	0	0	0	0	0	0	0	0	0	0	1	0	0	0	0	0	0	0	1	4	0	0	0	0	0	0	0	0	0	0	2	0	0	0	0	0	0	0	1	NA	NA
sp|Q9NRP2|COXM2_HUMAN	CMC2	COXM2_HUMAN COX assembly mitochondrial protein 2 homolog	13420	COXM2_HUMAN	Q9NRP2	6	4	4	7	7	4	9	5	6	5	5	6	5	6	6	4	3	5	4	5	4	4	4	3	6	3	3	5	5	4	5	6	5	4	4	4	5	1	3	2	4	9	0.24867	0.0686161
sp|Q16625|OCLN_HUMAN	OCLN	OCLN_HUMAN Occludin	13425	OCLN_HUMAN	Q16625	3	5	7	13	8	9	13	13	10	7	18	15	10	7	12	10	10	5	4	4	5	6	7	10	9	12	7	7	12	7	7	3	7	7	8	6	11	3	3	3	15	5	1.73288	-0.973242
sp|Q86X83|COMD2_HUMAN	COMMD2	COMD2_HUMAN COMM domain-containing protein 2	13428	COMD2_HUMAN	Q86X83	2	2	2	3	2	3	4	1	4	3	4	6	2	3	3	2	3	3	4	4	3	5	6	2	1	2	1	1	2	2	5	2	4	5	4	5	5	4	5	3	2	3	0.0229584	0.245483
sp|O15211|RGL2_HUMAN	RGL2	RGL2_HUMAN Ral guanine nucleotide dissociation stimulator-like 2	13429	RGL2_HUMAN	O15211	6	7	4	6	3	0	2	3	3	3	1	4	0	1	2	1	1	2	3	1	2	1	1	4	5	2	2	0	1	1	1	4	3	2	2	3	5	3	2	2	1	7	0.244676	0.65103
sp|Q8N680|ZBTB2_HUMAN	ZBTB2	ZBTB2_HUMAN Zinc finger and BTB domain-containing protein 2	13434	ZBTB2_HUMAN	Q8N680	3	4	4	5	3	1	4	2	3	2	4	4	4	4	2	3	3	1	2	3	4	5	4	2	2	3	1	1	1	2	6	3	1	5	3	4	2	1	2	4	3	6	0.210522	-0.723171
sp|Q9UJG1|MSPD1_HUMAN	MOSPD1	MSPD1_HUMAN Motile sperm domain-containing protein 1	13436	MSPD1_HUMAN	Q9UJG1	2	1	1	1	1	3	3	1	2	4	1	1	2	1	2	1	1	0	1	4	3	2	2	1	2	2	1	1	1	1	1	1	1	4	2	1	2	1	2	1	1	0	0.369569	-1.00984
sp|P16471|PRLR_HUMAN	PRLR	PRLR_HUMAN Prolactin receptor	13441	PRLR_HUMAN	P16471	0	0	2	1	0	0	1	1	0	0	1	0	0	0	0	0	2	0	0	0	0	0	0	0	0	0	0	0	0	0	0	0	0	0	0	0	0	0	0	0	0	0	NA	NA
sp|Q13901|C1D_HUMAN	C1D	C1D_HUMAN Nuclear nucleic acid-binding protein C1D	13442	C1D_HUMAN	Q13901	1	1	1	2	2	2	0	3	1	1	3	1	1	4	6	2	1	4	2	1	3	2	2	1	1	1	1	0	2	1	5	0	3	4	2	0	2	1	3	3	3	3	-0.544016	-0.240463
sp|Q6PEV8|F199X_HUMAN	FAM199X	F199X_HUMAN Protein FAM199X	13447	F199X_HUMAN	Q6PEV8	0	0	0	0	0	0	0	0	0	0	0	0	0	0	1	0	0	0	0	1	0	0	0	1	1	0	1	0	0	1	1	0	1	1	0	0	0	0	0	0	0	0	NA	NA
sp|Q969M7|UBE2F_HUMAN	UBE2F	UBE2F_HUMAN NEDD8-conjugating enzyme UBE2F	13449	UBE2F_HUMAN	Q969M7	4	5	0	4	1	1	5	3	4	11	0	1	4	3	1	3	1	1	6	3	5	3	6	4	3	4	6	3	5	1	5	3	3	2	2	1	4	2	3	4	1	5	0.47542	0.421585
sp|Q5EE01|CENPW_HUMAN	CENPW	CENPW_HUMAN Centromere protein W	13451	CENPW_HUMAN	Q5EE01	0	0	0	0	0	0	0	0	1	0	1	1	0	0	0	0	0	0	0	0	0	0	0	0	0	0	0	0	0	0	0	0	0	1	0	1	0	0	1	1	0	0	NA	NA
sp|Q9Y2B1|TMEM5_HUMAN	TMEM5	TMEM5_HUMAN Transmembrane protein 5	13453	TMEM5_HUMAN	Q9Y2B1	0	0	2	0	1	0	3	1	0	2	4	2	0	1	2	0	3	0	0	3	2	3	0	1	1	0	0	0	0	0	0	1	0	3	1	2	4	0	2	1	2	0	NA	NA
sp|O75953-5|DNJB5_HUMAN	DNAJB5	DNJB5_HUMAN Isoform 3 of DnaJ homolog subfamily B member 5	13456	DNJB5_HUMAN	O75953-5	2	2	0	0	0	0	0	0	0	0	0	0	1	0	0	0	0	0	0	0	0	0	0	1	0	0	0	0	0	0	0	1	0	0	0	0	1	0	2	1	0	0	-0.648131	-0.0951387
sp|Q9H902-3|REEP1_HUMAN	REEP1	REEP1_HUMAN Isoform 3 of Receptor expression-enhancing protein 1	13469	REEP1_HUMAN	Q9H902-3	1	0	0	0	0	0	0	0	0	0	0	0	0	1	0	2	0	1	0	0	0	2	0	0	0	0	0	0	0	0	0	0	0	0	0	0	0	0	0	2	0	0	2.49021	0.696353
sp|Q9BRK0-2|REEP2_HUMAN	REEP2	REEP2_HUMAN Isoform 2 of Receptor expression-enhancing protein 2	13473	REEP2_HUMAN	Q9BRK0-2	0	0	1	0	0	0	0	0	2	0	0	0	0	0	0	0	0	0	0	0	0	0	0	0	0	0	0	1	0	0	1	0	0	0	0	0	0	2	1	0	0	0	NA	NA
sp|P38117|ETFB_HUMAN	ETFB	ETFB_HUMAN Electron transfer flavoprotein subunit beta	13474	ETFB_HUMAN	P38117	45	42	48	46	58	42	41	66	46	60	36	35	52	59	46	52	48	37	23	25	34	26	22	29	28	25	28	31	23	33	47	45	25	29	26	36	29	21	28	23	53	53	-0.201661	0.111772
sp|Q6PH81|CP087_HUMAN	C16orf87	CP087_HUMAN UPF0547 protein C16orf87	13476	CP087_HUMAN	Q6PH81	1	0	3	1	0	0	0	1	0	1	3	1	0	0	0	0	2	0	1	1	0	2	2	4	2	1	1	3	1	0	1	0	1	1	3	3	0	2	0	0	0	0	0.241807	-0.457439
sp|Q6I9Y2|THOC7_HUMAN	THOC7	THOC7_HUMAN THO complex subunit 7 homolog	13482	THOC7_HUMAN	Q6I9Y2	11	14	12	12	12	7	10	12	9	10	13	13	10	10	13	13	14	16	19	12	11	10	9	16	17	4	6	7	7	12	21	13	12	9	12	11	12	8	9	10	16	19	0.0624058	-0.313693
sp|Q9Y5C1|ANGL3_HUMAN	ANGPTL3	ANGL3_HUMAN Angiopoietin-related protein 3	13491	ANGL3_HUMAN	Q9Y5C1	0	0	0	0	3	0	0	0	0	0	0	0	1	0	0	0	0	0	0	0	0	0	0	1	0	0	0	0	0	0	0	0	0	0	0	0	0	0	0	0	0	0	NA	NA
sp|Q9Y3D0|MIP18_HUMAN	FAM96B	MIP18_HUMAN Mitotic spindle-associated MMXD complex subunit MIP18	13496	MIP18_HUMAN	Q9Y3D0	4	5	4	7	5	2	4	6	5	2	4	2	3	4	1	2	3	4	4	5	4	4	2	4	3	5	4	4	2	2	5	5	4	4	6	1	1	2	5	2	2	5	-0.494933	0.246143
sp|Q92871|PMM1_HUMAN	PMM1	PMM1_HUMAN Phosphomannomutase 1	13497	PMM1_HUMAN	Q92871	8	3	4	6	4	3	2	9	5	2	4	4	5	5	3	5	3	2	2	5	2	1	2	5	3	1	1	2	2	4	5	11	6	6	4	3	4	5	7	5	3	4	-0.0391884	0.0653816
sp|O15305|PMM2_HUMAN	PMM2	PMM2_HUMAN Phosphomannomutase 2	13497	PMM2_HUMAN	O15305	14	28	14	24	17	18	11	19	13	19	17	13	11	13	12	13	8	12	13	6	9	9	8	12	13	12	9	13	9	6	16	13	5	9	12	13	17	5	13	14	11	19	-0.882312	-0.208094
sp|Q8NCC5|SPX3_HUMAN	SLC37A3	SPX3_HUMAN Sugar phosphate exchanger 3	13500	SPX3_HUMAN	Q8NCC5	1	0	0	0	0	0	1	0	0	1	0	0	0	0	0	0	0	0	1	0	0	0	0	1	1	0	0	1	0	0	0	0	0	0	1	0	0	1	0	0	0	1	-0.418869	1.10717
sp|Q8WWL7|CCNB3_HUMAN	CCNB3	CCNB3_HUMAN G2/mitotic-specific cyclin-B3	13501	CCNB3_HUMAN	Q8WWL7	1	0	1	0	0	0	0	0	1	0	1	0	0	0	0	1	1	1	2	0	0	0	0	1	1	0	1	0	0	0	1	1	0	0	0	0	0	0	1	0	0	1	0.0548875	-0.401607
sp|P15509-7|CSF2R_HUMAN	CSF2RA	CSF2R_HUMAN Isoform 7 of Granulocyte-macrophage colony-stimulating factor receptor subunit alpha	13506	CSF2R_HUMAN	P15509-7	0	0	0	0	3	0	0	0	0	0	0	0	0	0	0	0	0	1	0	0	0	0	0	1	0	2	0	0	0	0	0	2	0	0	0	0	0	0	1	2	0	0	NA	NA
sp|Q8TEB7|RN128_HUMAN	RNF128	RN128_HUMAN E3 ubiquitin-protein ligase RNF128	13507	RN128_HUMAN	Q8TEB7	3	0	3	2	1	0	0	3	0	0	1	2	0	0	0	0	0	1	0	1	2	0	0	0	1	0	0	1	1	0	0	0	0	0	0	1	2	0	1	1	0	0	-0.388486	-0.543484
sp|O96020|CCNE2_HUMAN	CCNE2	CCNE2_HUMAN G1/S-specific cyclin-E2	13511	CCNE2_HUMAN	O96020	0	0	1	0	0	0	0	0	0	0	0	0	0	0	0	1	0	0	1	0	0	0	0	0	0	0	0	0	0	0	0	0	0	0	0	0	0	0	1	1	0	0	NA	NA
sp|Q8WUW1-2|BRK1_HUMAN	BRK1	BRK1_HUMAN Isoform 2 of Protein BRICK1	13512	BRK1_HUMAN	Q8WUW1-2	3	9	11	9	3	7	9	5	7	11	3	5	3	5	6	3	2	4	6	6	6	8	6	6	3	4	6	4	3	5	11	8	8	3	8	4	3	5	6	6	6	13	0.265254	0.0954383
sp|P12104|FABPI_HUMAN	FABP2	FABPI_HUMAN Fatty acid-binding protein, intestinal	13517	FABPI_HUMAN	P12104	0	0	0	0	0	2	0	0	0	2	2	1	0	0	3	3	0	2	0	0	0	0	0	0	0	0	0	0	0	0	0	0	0	0	0	0	0	0	0	0	0	0	NA	NA
sp|Q9H649|NSUN3_HUMAN	NSUN3	NSUN3_HUMAN Putative methyltransferase NSUN3	13532	NSUN3_HUMAN	Q9H649	1	0	0	0	0	0	1	1	0	1	1	0	2	0	0	4	4	0	2	0	0	2	2	4	0	2	4	1	4	3	0	0	1	0	1	1	3	0	2	2	0	3	-0.301462	0.473803
sp|Q7Z2X4-4|PCLI1_HUMAN	PID1	PCLI1_HUMAN Isoform 4 of PTB-containing, cubilin and LRP1-interacting protein	13539	PCLI1_HUMAN	Q7Z2X4-4	0	0	0	0	0	0	0	0	0	1	0	0	0	0	0	0	0	0	0	2	0	0	0	5	0	0	0	0	0	0	0	0	0	0	0	0	0	1	1	0	0	1	NA	NA
sp|Q8IZ13|ZBED8_HUMAN	ZBED8	ZBED8_HUMAN Protein ZBED8	13549	ZBED8_HUMAN	Q8IZ13	0	0	0	0	0	0	0	0	0	0	0	0	1	0	1	1	1	0	0	2	1	0	0	0	0	0	0	0	0	0	0	1	1	0	1	2	1	0	2	2	1	0	NA	NA
sp|O43715|TRIA1_HUMAN	TRIAP1	TRIA1_HUMAN TP53-regulated inhibitor of apoptosis 1	13550	TRIA1_HUMAN	O43715	0	0	0	0	0	1	0	0	0	0	2	0	0	1	0	0	0	0	0	0	0	0	0	2	0	0	1	1	0	0	0	0	0	0	0	1	0	0	0	0	0	0	NA	NA
sp|P67812|SC11A_HUMAN	SEC11A	SC11A_HUMAN Signal peptidase complex catalytic subunit SEC11A	13551	SC11A_HUMAN	P67812	10	14	14	11	16	10	12	10	12	14	7	6	8	5	14	10	12	6	5	7	13	7	8	6	4	5	5	5	6	7	10	9	6	15	7	7	8	6	8	6	12	7	-0.0191529	-0.155985
sp|Q8N2H4|SYS1_HUMAN	SYS1	SYS1_HUMAN Protein SYS1 homolog	13552	SYS1_HUMAN	Q8N2H4	3	1	0	2	2	2	1	2	1	2	3	2	1	1	0	1	0	0	0	0	0	0	0	1	1	1	1	0	1	1	1	1	0	0	0	2	1	0	0	2	0	1	0.0326514	-0.00972727
sp|O00526|UPK2_HUMAN	UPK2	UPK2_HUMAN Uroplakin-2	13553	UPK2_HUMAN	O00526	0	0	0	0	0	0	0	0	0	0	0	1	5	2	0	0	0	0	0	0	0	0	0	1	0	1	0	0	0	0	0	0	0	0	0	0	0	0	0	0	0	0	NA	NA
sp|Q96BP2|CHCH1_HUMAN	CHCHD1	CHCH1_HUMAN Coiled-coil-helix-coiled-coil-helix domain-containing protein 1	13556	CHCH1_HUMAN	Q96BP2	2	0	1	1	3	1	0	2	1	0	1	0	1	1	1	1	2	2	2	1	1	2	2	3	4	1	4	1	1	2	3	2	0	0	2	1	0	1	2	1	1	3	-0.10394	-0.157194
sp|P29218-3|IMPA1_HUMAN	IMPA1	IMPA1_HUMAN Isoform 3 of Inositol monophosphatase 1	13560	IMPA1_HUMAN	P29218-3	17	19	13	20	15	13	23	17	11	18	15	14	7	10	14	13	10	9	11	15	18	10	6	10	9	6	11	11	6	8	16	17	15	10	14	17	17	12	17	20	10	23	-0.620585	1.1879
sp|Q16626|MEA1_HUMAN	MEA1	MEA1_HUMAN Male-enhanced antigen 1	13564	MEA1_HUMAN	Q16626	2	1	0	2	0	2	0	0	0	0	0	0	1	0	1	0	0	1	1	1	1	2	2	1	0	0	0	0	0	0	0	0	1	2	1	0	0	0	1	1	1	2	0.635511	-0.137599
sp|Q99943|PLCA_HUMAN	AGPAT1	PLCA_HUMAN 1-acyl-sn-glycerol-3-phosphate acyltransferase alpha	13571	PLCA_HUMAN	Q99943	7	5	2	7	5	6	5	5	3	6	2	6	4	5	6	3	5	4	5	2	1	0	0	3	3	2	2	2	3	1	9	8	1	0	1	3	5	1	5	7	6	7	0.000363032	0.68206
sp|Q15697|ZN174_HUMAN	ZNF174	ZN174_HUMAN Zinc finger protein 174	13586	ZN174_HUMAN	Q15697	0	0	0	0	0	0	1	0	0	0	0	2	0	0	2	0	1	1	1	0	0	1	1	1	0	1	0	1	0	0	1	1	0	0	0	0	3	0	2	3	2	0	NA	NA
sp|Q9Y210|TRPC6_HUMAN	TRPC6	TRPC6_HUMAN Short transient receptor potential channel 6	13588	TRPC6_HUMAN	Q9Y210	1	0	0	1	0	0	0	0	8	0	0	3	0	0	3	0	0	1	0	0	0	0	0	0	0	0	0	0	0	0	0	0	0	0	0	0	0	0	0	0	0	0	-0.61535	-0.379413
sp|Q9H8M9|EVA1A_HUMAN	EVA1A	EVA1A_HUMAN Protein eva-1 homolog A	13589	EVA1A_HUMAN	Q9H8M9	2	0	0	1	2	0	2	0	0	1	1	2	1	1	1	0	0	0	0	1	1	1	0	0	0	0	0	0	0	0	2	2	0	1	1	0	2	0	0	1	0	0	0.0904582	1.12166
sp|P20674|COX5A_HUMAN	COX5A	COX5A_HUMAN Cytochrome c oxidase subunit 5A, mitochondrial	13591	COX5A_HUMAN	P20674	11	22	21	24	16	12	15	21	23	23	18	14	18	25	11	15	25	25	18	12	16	14	18	14	16	14	24	22	18	11	24	8	16	17	20	18	15	9	14	9	14	22	0.566432	-0.0577075
sp|P46778|RL21_HUMAN	RPL21	RL21_HUMAN 60S ribosomal protein L21	13604	RL21_HUMAN	P46778	18	28	27	36	29	22	29	31	26	42	20	22	24	20	20	19	22	25	19	18	15	15	14	17	13	11	15	12	9	8	23	33	15	27	30	19	17	8	22	29	24	20	0.172867	0.170117
sp|Q96IP4-2|FA46A_HUMAN	FAM46A	FA46A_HUMAN Isoform 2 of Protein FAM46A	13606	FA46A_HUMAN	Q96IP4-2	1	1	1	0	1	1	0	0	0	0	0	0	0	0	0	1	0	1	0	1	0	0	0	1	0	0	0	0	1	1	1	0	1	0	0	0	1	0	0	1	0	1	-0.476674	0.0881718
sp|P11166|GTR1_HUMAN	SLC2A1	GTR1_HUMAN Solute carrier family 2, facilitated glucose transporter member 1	13607	GTR1_HUMAN	P11166	12	19	21	16	14	14	15	17	22	17	9	19	23	14	8	16	18	11	6	5	1	5	6	4	5	2	2	4	4	6	12	11	1	8	3	8	20	5	17	12	14	11	0.0634071	-1.25282
sp|Q96M94|KLH15_HUMAN	KLHL15	KLH15_HUMAN Kelch-like protein 15	13609	KLH15_HUMAN	Q96M94	0	0	0	0	0	0	0	0	0	0	0	2	0	0	1	0	0	1	0	0	0	0	1	0	0	0	0	0	0	0	0	1	0	0	0	0	0	0	1	1	0	0	NA	NA
sp|Q12972|PP1R8_HUMAN	PPP1R8	PP1R8_HUMAN Nuclear inhibitor of protein phosphatase 1	13615	PP1R8_HUMAN	Q12972	8	20	15	21	13	16	17	18	10	17	19	28	17	9	10	16	17	16	14	11	8	12	11	15	15	14	9	14	9	9	23	17	8	8	16	19	15	10	14	16	16	24	-0.105392	-0.266556
sp|Q9BRY0|S39A3_HUMAN	SLC39A3	S39A3_HUMAN Zinc transporter ZIP3	13616	S39A3_HUMAN	Q9BRY0	0	2	0	1	1	0	0	0	0	0	0	1	0	0	0	0	0	1	0	0	1	1	0	1	1	0	0	0	0	0	0	0	1	0	1	0	0	1	0	1	0	1	NA	NA
sp|Q14494|NF2L1_HUMAN	NFE2L1	NF2L1_HUMAN Nuclear factor erythroid 2-related factor 1	13617	NF2L1_HUMAN	Q14494	0	0	0	1	0	0	0	0	0	0	0	0	0	0	0	0	1	0	1	1	1	2	0	1	0	0	0	0	0	0	0	0	2	2	0	1	0	0	0	2	0	0	NA	NA
sp|Q99942|RNF5_HUMAN	RNF5	RNF5_HUMAN E3 ubiquitin-protein ligase RNF5	13625	RNF5_HUMAN	Q99942	3	2	3	4	4	3	4	8	3	5	3	4	3	3	4	3	1	4	1	2	3	2	1	2	2	2	3	1	2	2	6	4	3	4	3	5	5	1	2	2	2	6	0.0576919	0.458204
sp|Q9Y3B4|PM14_HUMAN	SF3B14	PM14_HUMAN Pre-mRNA branch site protein p14	13627	PM14_HUMAN	Q9Y3B4	9	14	24	16	13	11	18	21	15	14	7	13	6	10	9	7	13	7	13	9	8	9	12	8	8	8	9	14	11	9	11	12	12	13	17	10	14	8	7	11	9	14	0.047983	-0.224768
sp|Q14457|BECN1_HUMAN	BECN1	BECN1_HUMAN Beclin-1	13636	BECN1_HUMAN	Q14457	10	6	7	5	7	4	8	9	2	5	8	7	8	4	6	5	5	5	9	5	3	9	6	7	4	4	5	3	3	3	9	5	4	5	6	6	4	5	11	7	7	7	0.0153435	0.448882
sp|P30046|DOPD_HUMAN	DDT	DOPD_HUMAN D-dopachrome decarboxylase	13637	DOPD_HUMAN	P30046	13	11	11	14	15	12	10	11	8	33	12	11	5	13	15	17	10	13	30	14	12	11	5	17	8	31	30	27	26	9	29	15	23	18	13	13	6	7	12	12	10	25	0.380194	0.434444
sp|Q7L9L4-2|MOB1B_HUMAN	MOB1B	MOB1B_HUMAN Isoform 2 of MOB kinase activator 1B	13640	MOB1B_HUMAN	Q7L9L4-2	5	7	7	6	11	5	8	6	3	8	4	6	2	1	5	4	2	3	5	2	3	0	1	3	5	1	3	0	2	3	5	7	2	3	2	5	5	2	4	4	3	6	0.0057281	0.280856
sp|Q96BD8|SKA1_HUMAN	SKA1	SKA1_HUMAN Spindle and kinetochore-associated protein 1	13656	SKA1_HUMAN	Q96BD8	2	1	1	3	1	0	0	1	1	2	2	7	2	0	2	2	1	1	4	2	1	3	2	1	2	1	2	2	2	1	5	0	1	2	2	3	2	2	5	5	1	4	-0.228768	-0.506283
sp|P33763|S10A5_HUMAN	S100A5	S10A5_HUMAN Protein S100-A5	13661	S10A5_HUMAN	P33763	0	0	1	0	0	0	0	0	0	0	0	1	1	0	0	0	0	0	1	2	0	1	0	0	0	0	0	0	0	0	2	0	0	0	0	0	0	0	0	0	0	0	NA	NA
sp|Q9H920|RN121_HUMAN	RNF121	RN121_HUMAN RING finger protein 121	13668	RN121_HUMAN	Q9H920	4	2	0	2	1	3	2	4	3	2	5	3	2	2	1	1	4	6	1	0	1	3	2	1	2	0	1	0	1	2	2	2	1	3	2	1	4	3	2	2	1	1	0.214403	0.0659839
sp|P18859-2|ATP5J_HUMAN	ATP5J	ATP5J_HUMAN Isoform 2 of ATP synthase-coupling factor 6, mitochondrial	13675	ATP5J_HUMAN	P18859-2	3	10	11	12	11	15	6	11	8	12	11	8	16	24	10	2	3	5	5	6	13	9	13	11	9	14	14	7	12	17	10	14	12	6	11	6	5	13	4	6	12	14	0.303083	0.79319
sp|P45844-8|ABCG1_HUMAN	ABCG1	ABCG1_HUMAN Isoform 8 of ATP-binding cassette sub-family G member 1	13686	ABCG1_HUMAN	P45844-8	0	0	0	0	0	0	0	0	0	0	3	0	1	1	1	0	1	1	0	0	0	0	0	1	0	0	0	2	0	0	0	0	0	0	0	1	0	0	0	0	1	0	NA	NA
sp|Q8IYL2|TRM44_HUMAN	TRMT44	TRM44_HUMAN Probable tRNA (uracil-O(2)-)-methyltransferase	13689	TRM44_HUMAN	Q8IYL2	0	0	0	1	0	0	0	0	0	1	0	0	0	0	0	0	0	0	1	0	0	0	0	0	0	0	0	0	0	0	0	0	0	1	0	1	1	0	1	1	0	0	NA	NA
sp|Q6IPR1|LYRM5_HUMAN	LYRM5	LYRM5_HUMAN LYR motif-containing protein 5	13695	LYRM5_HUMAN	Q6IPR1	1	1	1	1	0	1	2	1	1	1	3	0	1	0	0	0	0	3	2	3	2	1	0	2	1	0	0	0	1	0	0	0	1	1	1	1	2	1	1	1	0	1	-0.146886	0.473952
sp|Q6P4H8|F173B_HUMAN	FAM173B	F173B_HUMAN Protein FAM173B	13699	F173B_HUMAN	Q6P4H8	0	0	1	2	1	0	1	0	0	1	1	1	1	0	1	0	0	0	0	1	0	1	0	1	2	0	0	0	0	1	0	0	1	0	0	1	1	0	0	0	0	0	NA	NA
sp|Q9UKK9|NUDT5_HUMAN	NUDT5	NUDT5_HUMAN ADP-sugar pyrophosphatase	13707	NUDT5_HUMAN	Q9UKK9	16	28	23	25	20	13	23	24	17	22	15	17	12	17	23	24	19	18	29	21	17	18	21	19	18	12	18	16	14	9	19	16	20	12	21	14	16	4	12	12	13	27	0.303429	-0.0375885
sp|Q9BT30|ALKB7_HUMAN	ALKBH7	ALKB7_HUMAN Alpha-ketoglutarate-dependent dioxygenase alkB homolog 7, mitochondrial	13727	ALKB7_HUMAN	Q9BT30	1	1	0	0	1	1	5	2	3	2	4	0	3	4	3	0	2	1	1	1	3	0	1	2	1	2	1	2	3	3	3	1	1	3	1	2	0	2	1	1	2	2	-0.0550498	-0.28413
sp|Q9H4B6|SAV1_HUMAN	SAV1	SAV1_HUMAN Protein salvador homolog 1	13729	SAV1_HUMAN	Q9H4B6	2	1	0	1	1	1	1	1	0	1	4	4	4	1	3	1	3	1	2	3	4	2	2	3	6	3	3	3	1	1	2	0	1	4	3	2	2	3	8	5	1	2	0.203272	-0.00722411
sp|Q9BSY4|CHCH5_HUMAN	CHCHD5	CHCH5_HUMAN Coiled-coil-helix-coiled-coil-helix domain-containing protein 5	13732	CHCH5_HUMAN	Q9BSY4	1	1	0	1	1	0	1	1	0	0	1	1	0	1	1	1	0	0	5	3	2	4	0	4	3	1	5	2	6	5	4	2	5	1	2	1	0	4	3	3	1	10	0.0562555	0.0357415
sp|Q9NP66|HM20A_HUMAN	HMG20A	HM20A_HUMAN High mobility group protein 20A	13733	HM20A_HUMAN	Q9NP66	6	6	5	7	6	3	6	8	7	11	4	11	8	7	8	5	8	7	12	5	5	7	6	10	8	12	10	13	10	6	16	9	6	2	9	9	6	6	6	7	8	20	-0.178969	-0.154146
sp|A6NHC0|CAN8_HUMAN	CAPN8	CAN8_HUMAN Calpain-8	13736	CAN8_HUMAN	A6NHC0	0	0	0	0	0	0	0	0	1	0	1	0	0	0	0	1	0	0	0	0	0	0	0	0	0	0	0	0	0	0	0	1	0	1	0	0	0	0	1	0	0	0	NA	NA
sp|Q99972|MYOC_HUMAN	MYOC	MYOC_HUMAN Myocilin	13737	MYOC_HUMAN	Q99972	0	1	0	1	0	0	0	0	0	0	0	1	0	0	0	0	0	0	0	2	0	1	0	0	0	0	0	0	0	0	0	0	0	0	0	0	0	0	1	0	0	0	NA	NA
sp|Q6UWU4-2|CF089_HUMAN	C6orf89	CF089_HUMAN Isoform 2 of Bombesin receptor-activated protein C6orf89	13750	CF089_HUMAN	Q6UWU4-2	3	2	2	5	2	1	2	2	1	2	1	2	1	0	0	0	1	1	3	2	3	2	1	1	2	3	3	1	2	2	1	0	3	3	4	1	1	3	1	3	1	3	-0.269369	1.03459
sp|Q9H8H3|MET7A_HUMAN	METTL7A	MET7A_HUMAN Methyltransferase-like protein 7A	13753	MET7A_HUMAN	Q9H8H3	8	7	4	11	6	3	4	14	7	12	5	3	2	6	5	4	7	2	3	3	6	3	3	3	6	5	4	6	2	4	3	5	5	2	5	2	1	2	4	4	2	4	0.572682	-1.09467
sp|Q9BVV7|TIM21_HUMAN	TIMM21	TIM21_HUMAN Mitochondrial import inner membrane translocase subunit Tim21	13754	TIM21_HUMAN	Q9BVV7	12	6	7	9	11	9	7	8	8	7	11	13	3	5	5	3	8	8	7	4	4	7	5	7	8	6	4	5	5	4	8	6	2	4	5	9	7	5	3	7	8	4	-0.157623	0.270259
sp|P02794|FRIH_HUMAN	FTH1	FRIH_HUMAN Ferritin heavy chain	13759	FRIH_HUMAN	P02794	5	11	13	10	8	8	11	10	5	6	4	5	3	3	2	3	1	2	6	6	11	8	11	13	8	12	9	10	18	9	5	6	8	15	13	8	3	6	3	3	3	8	-0.0454527	-0.849176
sp|Q5VV52-3|ZN691_HUMAN	ZNF691	ZN691_HUMAN Isoform 3 of Zinc finger protein 691	13760	ZN691_HUMAN	Q5VV52-3	0	0	0	0	0	0	0	0	0	0	0	2	0	0	0	1	2	0	1	0	0	0	0	0	0	0	0	0	2	0	0	0	1	1	1	0	0	0	0	2	1	0	NA	NA
sp|Q16620-4|NTRK2_HUMAN	NTRK2	NTRK2_HUMAN Isoform 4 of BDNF/NT-3 growth factors receptor	13761	NTRK2_HUMAN	Q16620-4	0	0	0	0	0	0	0	0	0	0	0	0	0	2	1	0	0	0	0	0	1	0	0	0	0	0	0	0	0	0	0	0	0	0	1	0	0	0	1	0	0	0	NA	NA
sp|Q16288-3|NTRK3_HUMAN	NTRK3	NTRK3_HUMAN Isoform C of NT-3 growth factor receptor	13761	NTRK3_HUMAN	Q16288-3	0	0	0	0	0	0	0	0	0	0	0	0	0	0	0	0	0	0	0	0	3	0	2	0	0	0	0	0	0	0	0	0	0	0	0	0	0	0	0	0	0	1	NA	NA
sp|P30536|TSPOA_HUMAN	TSPO	TSPOA_HUMAN Translocator protein	13762	TSPOA_HUMAN	P30536	7	2	3	3	4	3	4	5	4	5	5	4	7	5	5	6	4	2	2	1	2	1	0	2	1	1	2	0	1	2	6	3	2	2	5	4	3	2	3	3	4	6	0.0320474	0.773749
sp|P12273|PIP_HUMAN	PIP	PIP_HUMAN Prolactin-inducible protein	13766	PIP_HUMAN	P12273	0	0	0	0	0	0	0	4	0	0	0	0	0	0	3	0	0	0	1	1	0	0	0	0	0	0	0	0	0	0	0	0	0	0	0	0	0	0	0	0	0	0	NA	NA
sp|P53582|MAP11_HUMAN	METAP1	MAP11_HUMAN Methionine aminopeptidase 1	13770	MAP11_HUMAN	P53582	21	27	18	21	14	18	17	21	21	21	19	12	19	14	20	14	19	17	22	20	27	21	20	31	19	26	24	19	23	20	27	25	15	28	32	25	17	17	17	14	21	32	0.0665721	0.20715
sp|Q9Y679|AUP1_HUMAN	AUP1	AUP1_HUMAN Ancient ubiquitous protein 1	13773	AUP1_HUMAN	Q9Y679	14	9	16	18	16	12	19	14	10	17	14	12	5	8	9	5	10	9	5	8	5	13	10	6	6	5	5	6	10	3	13	10	8	4	7	10	10	4	13	13	16	9	-0.712789	0.465468
sp|Q8TCA0|LRC20_HUMAN	LRRC20	LRC20_HUMAN Leucine-rich repeat-containing protein 20	13780	LRC20_HUMAN	Q8TCA0	5	2	5	4	4	1	5	3	3	2	3	4	3	3	4	2	1	1	6	5	4	2	3	6	1	2	3	4	5	3	5	4	4	7	5	5	3	4	2	6	5	8	0.139612	1.18022
sp|Q86VH5|LRRT3_HUMAN	LRRTM3	LRRT3_HUMAN Leucine-rich repeat transmembrane neuronal protein 3	13781	LRRT3_HUMAN	Q86VH5	0	0	0	0	0	0	0	0	0	0	0	0	0	0	0	0	0	0	0	0	0	0	0	0	0	0	0	0	0	0	0	0	0	0	0	0	0	0	0	3	0	0	NA	NA
sp|Q6PI78|TMM65_HUMAN	TMEM65	TMM65_HUMAN Transmembrane protein 65	13783	TMM65_HUMAN	Q6PI78	8	5	4	5	9	6	7	7	2	6	8	9	1	1	5	6	3	0	4	2	3	3	2	3	1	2	2	2	2	5	4	5	3	3	5	5	6	4	3	4	1	4	0.0294696	0.155268
sp|P22304|IDS_HUMAN	IDS	IDS_HUMAN Iduronate 2-sulfatase	13789	IDS_HUMAN	P22304	1	1	0	1	2	3	2	2	1	3	5	2	5	1	3	2	5	2	4	4	5	3	2	9	4	2	2	1	3	1	3	10	3	8	3	4	4	0	6	1	4	3	0.536966	-0.524351
sp|O43674|NDUB5_HUMAN	NDUFB5	NDUB5_HUMAN NADH dehydrogenase [ubiquinone] 1 beta subcomplex subunit 5, mitochondrial	13793	NDUB5_HUMAN	O43674	9	8	5	8	6	7	9	10	9	11	10	11	6	6	6	8	8	9	4	4	5	8	5	6	3	3	4	4	6	2	9	9	4	2	3	9	7	2	3	4	6	6	-0.0193341	0.111116
sp|Q9Y235|ABEC2_HUMAN	APOBEC2	ABEC2_HUMAN Probable C->U-editing enzyme APOBEC-2	13795	ABEC2_HUMAN	Q9Y235	0	0	0	0	0	0	0	0	0	0	0	0	0	0	0	0	0	0	1	0	0	0	0	0	0	0	0	0	0	0	0	0	0	0	0	0	0	0	0	4	0	0	NA	NA
sp|Q7Z4G4|TRM11_HUMAN	TRMT11	TRM11_HUMAN tRNA (guanine(10)-N2)-methyltransferase homolog	13796	TRM11_HUMAN	Q7Z4G4	7	2	4	8	2	6	4	7	2	3	3	1	2	1	3	2	0	1	5	1	2	2	1	1	2	0	2	1	1	0	3	3	1	4	2	3	3	1	5	7	5	3	0.480208	-0.426422
sp|P53677|AP3M2_HUMAN	AP3M2	AP3M2_HUMAN AP-3 complex subunit mu-2	13801	AP3M2_HUMAN	P53677	11	4	5	8	5	4	9	7	6	3	5	2	3	3	4	3	5	2	6	4	3	2	1	3	2	2	0	2	2	4	2	7	0	5	1	4	2	2	4	6	5	2	-0.306877	0.909452
sp|Q9Y2T2|AP3M1_HUMAN	AP3M1	AP3M1_HUMAN AP-3 complex subunit mu-1	13801	AP3M1_HUMAN	Q9Y2T2	17	10	13	15	5	4	16	10	10	13	10	9	9	10	9	11	9	8	6	9	7	6	3	13	9	8	7	8	11	6	11	12	8	11	5	4	3	2	5	7	3	6	-0.120869	0.420746
sp|Q7Z403|TMC6_HUMAN	TMC6	TMC6_HUMAN Transmembrane channel-like protein 6	13814	TMC6_HUMAN	Q7Z403	2	0	0	0	0	2	0	2	2	0	2	1	0	2	0	0	0	0	0	0	3	3	1	1	0	0	0	0	0	1	0	0	1	1	0	2	0	0	2	0	0	0	0.0663656	1.09881
sp|Q2TB18|ASTE1_HUMAN	ASTE1	ASTE1_HUMAN Protein asteroid homolog 1	13816	ASTE1_HUMAN	Q2TB18	0	0	0	0	0	2	1	1	0	0	0	1	0	0	1	0	0	0	0	0	0	2	1	1	0	0	0	0	0	1	0	0	0	0	1	0	0	0	0	0	0	0	NA	NA
sp|P10600|TGFB3_HUMAN	TGFB3	TGFB3_HUMAN Transforming growth factor beta-3	13819	TGFB3_HUMAN	P10600	1	0	0	1	2	1	0	6	0	2	0	0	0	0	2	0	0	0	0	0	0	1	0	0	1	1	0	0	0	0	2	0	0	0	1	0	0	0	0	4	0	0	-0.138125	-0.168038
tr|A8MYS5|A8MYS5_HUMAN	PGAP2	A8MYS5_HUMAN Post-GPI attachment to proteins factor 2	13822	A8MYS5_HUMAN	A8MYS5	0	0	0	1	0	0	0	0	0	0	0	1	1	0	0	0	0	0	0	0	0	0	0	0	0	0	0	0	0	0	0	1	0	0	0	0	0	0	0	0	0	0	NA	NA
sp|Q9HCN3|TMM8A_HUMAN	TMEM8A	TMM8A_HUMAN Transmembrane protein 8A	13824	TMM8A_HUMAN	Q9HCN3	0	3	2	0	1	0	2	2	1	2	1	1	0	1	0	1	0	0	0	1	3	5	4	1	1	0	1	0	0	1	1	3	2	1	2	1	0	0	1	1	0	0	NA	NA
sp|Q6ZMB0-3|B3GN6_HUMAN	B3GNT6	B3GN6_HUMAN Isoform 3 of UDP-GlcNAc:betaGal beta-1,3-N-acetylglucosaminyltransferase 6	13828	B3GN6_HUMAN	Q6ZMB0-3	0	0	0	0	0	0	0	0	0	0	0	0	0	0	0	0	0	0	0	0	0	1	0	0	1	0	0	0	0	0	0	0	0	0	0	0	1	0	0	0	0	0	NA	NA
sp|Q9H098-2|F107B_HUMAN	FAM107B	F107B_HUMAN Isoform 2 of Protein FAM107B	13832	F107B_HUMAN	Q9H098-2	5	8	6	10	10	4	9	8	5	2	8	8	4	8	3	7	5	8	5	5	6	6	6	5	9	8	7	8	9	5	9	8	6	7	4	4	7	4	5	7	3	11	-0.733089	-1.30223
sp|O95988|TCL1B_HUMAN	TCL1B	TCL1B_HUMAN T-cell leukemia/lymphoma protein 1B	13840	TCL1B_HUMAN	O95988	0	0	0	0	0	0	0	0	0	0	0	0	1	0	0	0	0	0	0	0	0	0	0	0	0	0	3	1	0	0	0	0	0	0	0	0	0	0	0	0	0	0	NA	NA
sp|P46781|RS9_HUMAN	RPS9	RS9_HUMAN 40S ribosomal protein S9	13843	RS9_HUMAN	P46781	28	35	48	43	47	43	52	52	37	54	29	31	40	40	52	47	41	49	21	23	25	24	17	11	12	11	17	13	17	14	31	42	22	27	23	32	32	17	26	27	46	32	-0.0562814	0.295678
sp|O60279|SUSD5_HUMAN	SUSD5	SUSD5_HUMAN Sushi domain-containing protein 5	13848	SUSD5_HUMAN	O60279	2	0	3	0	0	2	0	0	0	1	0	0	1	2	3	0	0	3	3	3	1	6	1	2	3	1	1	0	0	0	3	2	0	0	2	1	0	2	2	1	3	1	-0.785998	-1.35147
sp|Q9UI12|VATH_HUMAN	ATP6V1H	VATH_HUMAN V-type proton ATPase subunit H	13849	VATH_HUMAN	Q9UI12	27	20	23	17	13	17	18	19	17	25	20	10	13	9	12	13	9	12	14	17	13	15	14	17	12	12	9	11	13	11	19	24	8	18	14	14	17	7	14	20	14	14	-0.0217875	0.611351
sp|P60602|ROMO1_HUMAN	ROMO1	ROMO1_HUMAN Reactive oxygen species modulator 1	13852	ROMO1_HUMAN	P60602	0	5	2	4	2	1	1	3	0	1	4	4	6	4	2	3	3	6	3	0	1	3	0	3	2	3	2	3	4	2	3	2	2	0	0	3	3	0	4	6	1	4	NA	NA
sp|Q6UW56-3|ARAID_HUMAN	ATRAID	ARAID_HUMAN Isoform 3 of All-trans retinoic acid-induced differentiation factor	13855	ARAID_HUMAN	Q6UW56-3	1	1	0	1	1	1	3	0	1	2	0	1	0	0	1	1	2	0	2	1	3	1	0	1	1	2	1	1	1	1	3	1	2	1	1	1	0	1	2	1	1	3	-0.134215	0.0810719
sp|O43924|PDE6D_HUMAN	PDE6D	PDE6D_HUMAN Retinal rod rhodopsin-sensitive cGMP 3',5'-cyclic phosphodiesterase subunit delta	13865	PDE6D_HUMAN	O43924	2	5	0	4	4	1	6	3	3	1	2	2	2	3	5	3	1	4	3	2	1	1	1	2	2	2	3	2	3	3	1	3	2	4	2	2	1	3	1	2	2	1	0.402015	0.36152
sp|Q96HD9|ACY3_HUMAN	ACY3	ACY3_HUMAN Aspartoacylase-2	13872	ACY3_HUMAN	Q96HD9	1	0	0	4	0	2	0	1	0	0	2	0	0	0	0	0	0	0	0	1	0	0	0	1	0	0	0	0	3	0	0	0	0	0	2	0	0	0	2	1	0	0	0.501642	-0.725764
sp|Q9NY15|STAB1_HUMAN	STAB1	STAB1_HUMAN Stabilin-1	13876	STAB1_HUMAN	Q9NY15	0	0	0	0	0	0	0	0	0	0	0	0	0	0	0	0	0	0	0	0	0	0	0	0	0	3	0	0	0	0	1	0	0	0	0	0	0	0	0	0	0	0	NA	NA
sp|O43529|CHSTA_HUMAN	CHST10	CHSTA_HUMAN Carbohydrate sulfotransferase 10	13877	CHSTA_HUMAN	O43529	1	0	0	0	0	0	0	0	0	0	0	0	0	0	0	0	0	0	1	1	1	0	0	1	0	0	0	0	0	0	0	0	0	0	2	0	0	0	1	1	0	0	-0.264164	0.326371
sp|Q8N4U5|T11L2_HUMAN	TCP11L2	T11L2_HUMAN T-complex protein 11-like protein 2	13878	T11L2_HUMAN	Q8N4U5	0	0	0	0	0	0	0	1	0	1	0	1	0	0	0	0	0	1	1	0	0	0	0	1	1	0	1	0	0	0	1	0	0	0	0	2	4	0	2	0	1	0	NA	NA
sp|P25815|S100P_HUMAN	S100P	S100P_HUMAN Protein S100-P	13880	S100P_HUMAN	P25815	2	2	1	5	1	2	2	2	2	1	2	3	1	5	2	1	3	6	2	2	2	1	0	2	1	2	2	2	2	1	1	1	0	2	2	0	2	1	1	0	3	0	1.74031	-1.30057
sp|P29034|S10A2_HUMAN	S100A2	S10A2_HUMAN Protein S100-A2	13884	S10A2_HUMAN	P29034	0	2	3	6	4	5	5	8	0	1	3	3	3	3	0	2	2	9	1	2	2	2	4	2	2	3	0	0	1	0	1	1	2	1	2	4	2	0	2	3	1	4	NA	NA
sp|Q8N9V7|TOPZ1_HUMAN	TOPAZ1	TOPZ1_HUMAN Testis- and ovary-specific PAZ domain-containing protein 1	13885	TOPZ1_HUMAN	Q8N9V7	0	0	1	2	0	0	1	0	0	0	1	0	0	0	0	0	1	0	2	1	0	0	0	0	0	0	0	0	0	1	0	0	0	0	0	0	0	0	0	0	1	0	NA	NA
sp|P36404|ARL2_HUMAN	ARL2	ARL2_HUMAN ADP-ribosylation factor-like protein 2	13899	ARL2_HUMAN	P36404	7	14	11	15	8	9	14	12	8	11	5	4	7	4	7	5	7	4	7	10	7	5	8	4	2	5	3	2	3	4	9	8	6	6	6	3	4	4	9	9	6	9	-0.113723	0.587291
sp|Q9P2X0-2|DPM3_HUMAN	DPM3	DPM3_HUMAN Isoform 2 of Dolichol-phosphate mannosyltransferase subunit 3	13900	DPM3_HUMAN	Q9P2X0-2	3	2	2	2	2	2	2	3	3	3	3	2	2	2	1	2	2	3	2	1	1	0	0	1	2	1	2	2	2	1	2	3	0	0	1	2	1	2	1	1	2	2	-0.085105	0.108471
sp|B1AJZ9-3|FHAD1_HUMAN	FHAD1	FHAD1_HUMAN Isoform 3 of Forkhead-associated domain-containing protein 1	13909	FHAD1_HUMAN	B1AJZ9-3	1	1	0	0	0	0	0	1	0	0	0	0	1	0	1	1	0	0	0	1	0	0	0	0	0	0	0	0	0	0	0	0	1	0	1	0	0	0	0	1	0	0	-1.96115	0.623414
sp|Q8N357|S35F6_HUMAN	SLC35F6	S35F6_HUMAN Solute carrier family 35 member F6	13914	S35F6_HUMAN	Q8N357	5	2	4	4	3	4	4	3	3	5	2	3	3	3	5	3	1	2	6	3	4	4	1	2	1	1	1	1	1	1	3	4	2	1	3	2	8	1	4	3	4	4	0.166877	0.926658
sp|Q5TBB1|RNH2B_HUMAN	RNASEH2B	RNH2B_HUMAN Ribonuclease H2 subunit B	13915	RNH2B_HUMAN	Q5TBB1	5	7	11	11	9	3	9	15	5	8	6	6	11	7	7	13	4	7	7	9	6	11	4	7	5	4	3	3	6	0	15	9	5	6	7	9	6	3	9	9	8	13	0.201812	0.106997
sp|Q96HV5|TM41A_HUMAN	TMEM41A	TM41A_HUMAN Transmembrane protein 41A	13916	TM41A_HUMAN	Q96HV5	0	0	5	4	5	5	4	4	2	4	2	2	2	1	2	1	1	2	2	3	4	2	2	3	3	4	2	3	2	3	1	3	2	2	3	2	3	1	3	3	4	2	NA	NA
sp|Q96IK5|GMCL1_HUMAN	GMCL1	GMCL1_HUMAN Germ cell-less protein-like 1	13918	GMCL1_HUMAN	Q96IK5	0	0	0	0	0	0	0	0	0	0	0	1	0	0	0	0	0	0	0	0	0	0	0	0	0	0	0	0	0	0	0	0	0	0	0	0	0	0	0	0	0	0	NA	NA
sp|Q8NEA9|GMCLL_HUMAN	GMCL1P1	GMCLL_HUMAN Putative germ cell-less protein-like 1-like	13918	GMCLL_HUMAN	Q8NEA9	0	0	0	0	0	0	0	0	0	0	0	0	0	0	0	1	0	0	0	0	0	0	1	0	0	0	0	0	0	0	0	0	0	0	0	0	0	0	0	0	0	0	NA	NA
sp|O15488|GLYG2_HUMAN	GYG2	GLYG2_HUMAN Glycogenin-2	13921	GLYG2_HUMAN	O15488	2	0	0	0	0	0	2	0	0	1	0	0	0	5	1	1	1	5	1	0	0	0	0	0	1	0	0	0	0	1	0	3	0	1	4	2	1	0	0	2	0	0	0.0424938	2.02263
sp|Q8NHU3|SMS2_HUMAN	SGMS2	SMS2_HUMAN Phosphatidylcholine:ceramide cholinephosphotransferase 2	13922	SMS2_HUMAN	Q8NHU3	1	0	0	0	0	0	0	0	0	0	1	1	1	3	0	1	1	0	1	0	0	1	2	0	0	0	0	0	0	0	0	0	0	4	0	2	1	0	1	1	0	0	0.371592	-0.408849
sp|Q6NW29|RWDD4_HUMAN	RWDD4	RWDD4_HUMAN RWD domain-containing protein 4	13923	RWDD4_HUMAN	Q6NW29	4	2	3	6	4	1	1	3	1	2	3	3	1	1	4	2	3	2	3	2	1	3	2	4	5	5	3	4	4	0	6	3	1	1	2	1	1	1	2	1	6	6	0.0972165	0.343181
tr|C9JYJ0|C9JYJ0_HUMAN	RAD51B	C9JYJ0_HUMAN DNA repair protein RAD51 homolog 2	13932	C9JYJ0_HUMAN	C9JYJ0	0	0	1	1	0	0	0	2	0	0	1	2	0	1	0	2	0	0	2	1	0	0	0	0	1	0	0	0	1	0	0	0	1	0	0	1	0	0	3	2	0	0	NA	NA
sp|Q9BVK2|ALG8_HUMAN	ALG8	ALG8_HUMAN Probable dolichyl pyrophosphate Glc1Man9GlcNAc2 alpha-1,3-glucosyltransferase	13933	ALG8_HUMAN	Q9BVK2	4	5	5	3	5	0	4	1	4	0	3	2	1	2	1	2	4	1	1	3	2	2	1	2	0	1	0	0	0	0	4	5	1	2	0	2	1	0	4	3	1	1	0.448479	0.155024
sp|Q9Y5Y2|NUBP2_HUMAN	NUBP2	NUBP2_HUMAN Cytosolic Fe-S cluster assembly factor NUBP2	13935	NUBP2_HUMAN	Q9Y5Y2	3	5	6	7	4	1	5	7	3	5	4	2	7	7	6	5	3	3	5	9	8	7	8	7	6	5	7	6	7	5	11	6	12	8	11	3	2	10	8	10	5	10	0.0110455	-0.228523
sp|Q9H813-2|TM206_HUMAN	TMEM206	TM206_HUMAN Isoform 2 of Transmembrane protein 206	13945	TM206_HUMAN	Q9H813-2	4	0	0	3	2	0	3	4	3	2	4	2	2	1	3	2	4	4	1	2	1	3	3	4	1	0	2	0	0	2	2	1	1	1	0	4	1	2	1	2	4	0	0.438824	0.544175
sp|Q9NQ25|SLAF7_HUMAN	SLAMF7	SLAF7_HUMAN SLAM family member 7	13948	SLAF7_HUMAN	Q9NQ25	0	0	0	0	0	0	0	0	0	0	0	0	0	0	0	0	0	0	0	0	0	0	0	0	0	0	0	0	0	1	0	0	0	3	0	0	0	0	4	0	0	0	NA	NA
sp|Q02535|ID3_HUMAN	ID3	ID3_HUMAN DNA-binding protein inhibitor ID-3	13953	ID3_HUMAN	Q02535	1	0	0	0	0	0	0	0	0	0	0	0	0	0	2	2	0	0	1	1	0	0	1	1	2	0	2	1	2	1	0	0	1	0	1	1	1	1	1	1	0	2	-0.552394	-0.258246
sp|Q9NXR7|BRE_HUMAN	BRE	BRE_HUMAN BRCA1-A complex subunit BRE	13956	BRE_HUMAN	Q9NXR7	7	8	9	10	11	8	10	9	6	6	7	10	4	4	5	3	3	2	8	10	9	9	5	6	5	3	2	4	3	5	9	12	6	8	9	2	6	2	9	8	2	8	0.0305155	-0.000826321
tr|H7C525|H7C525_HUMAN	CCDC58	H7C525_HUMAN Coiled-coil domain-containing protein 58 (Fragment)	13962	H7C525_HUMAN	H7C525	7	12	8	18	6	7	11	17	11	12	10	7	8	18	10	8	10	10	9	9	9	12	9	8	7	6	5	8	4	9	15	12	9	6	11	6	5	9	5	9	10	17	-1.15459	0.711749
sp|O43169|CYB5B_HUMAN	CYB5B	CYB5B_HUMAN Cytochrome b5 type B	13969	CYB5B_HUMAN	O43169	6	6	15	6	9	7	10	10	8	6	5	8	6	9	4	6	5	5	3	3	7	3	2	1	4	0	2	4	4	1	7	5	3	4	2	5	6	1	6	6	4	9	-0.591906	0.35879
sp|P0DJ07|PT100_HUMAN	PET100	PT100_HUMAN Protein PET100 homolog, mitochondrial	13971	PT100_HUMAN	P0DJ07	1	1	1	2	4	2	3	1	1	4	2	3	2	0	2	1	2	1	1	2	2	2	1	0	1	0	1	0	1	1	0	2	3	4	2	3	1	0	1	1	1	2	0.205014	0.325347
sp|Q15833|STXB2_HUMAN	STXBP2	STXB2_HUMAN Syntaxin-binding protein 2	13971	STXB2_HUMAN	Q15833	17	21	17	26	20	14	22	26	20	21	17	17	20	14	20	14	10	14	15	7	10	18	12	19	17	18	17	18	12	13	23	15	6	9	13	14	15	9	15	18	14	23	0.705014	-1.00891
sp|P61764|STXB1_HUMAN	STXBP1	STXB1_HUMAN Syntaxin-binding protein 1	13971	STXB1_HUMAN	P61764	24	24	14	30	20	14	19	19	9	17	15	9	5	1	16	10	8	5	8	13	10	20	9	14	9	7	6	6	8	10	10	29	13	12	13	17	18	11	6	11	12	10	-0.467764	1.27435
sp|A4D1U4|LCHN_HUMAN	LCHN	LCHN_HUMAN Protein LCHN	13973	LCHN_HUMAN	A4D1U4	1	0	0	2	0	0	0	2	0	1	5	3	0	1	1	1	1	0	0	1	0	0	0	0	1	0	1	0	0	0	2	2	0	0	0	1	1	0	3	1	3	0	-0.178896	0.392166
sp|Q7Z4H3|HDDC2_HUMAN	HDDC2	HDDC2_HUMAN HD domain-containing protein 2	13975	HDDC2_HUMAN	Q7Z4H3	7	8	8	7	9	5	8	7	4	4	7	7	2	7	8	6	5	6	10	15	9	7	3	9	10	7	10	9	7	4	8	10	9	5	5	9	6	5	6	8	7	12	0.122046	-0.544831
sp|Q9NWS9|ZN446_HUMAN	ZNF446	ZN446_HUMAN Zinc finger protein 446	13979	ZN446_HUMAN	Q9NWS9	1	0	1	0	0	0	0	0	1	1	1	3	1	1	0	0	1	1	2	6	3	4	3	5	3	4	3	1	2	3	2	2	4	3	4	2	2	1	2	2	0	6	0.118115	-0.0316952
sp|Q9GZQ3|COMD5_HUMAN	COMMD5	COMD5_HUMAN COMM domain-containing protein 5	13983	COMD5_HUMAN	Q9GZQ3	3	6	4	6	6	3	4	3	2	8	5	4	1	3	6	3	2	2	7	3	3	3	2	8	3	5	4	3	3	2	7	9	4	3	2	4	2	1	3	4	5	7	0.215017	0.749783
sp|P48723|HSP13_HUMAN	HSPA13	HSP13_HUMAN Heat shock 70 kDa protein 13	13985	HSP13_HUMAN	P48723	10	13	15	22	9	9	13	9	6	14	10	6	4	8	10	9	11	4	14	13	11	7	9	9	6	8	6	5	7	8	16	14	9	15	12	3	2	6	10	12	8	19	-0.0175764	-0.468621
sp|A5D8V6|VP37C_HUMAN	VPS37C	VP37C_HUMAN Vacuolar protein sorting-associated protein 37C	13993	VP37C_HUMAN	A5D8V6	3	2	0	2	1	1	2	1	0	0	1	0	0	1	2	0	2	1	5	2	3	3	4	3	4	4	3	4	4	1	4	1	2	1	2	3	2	2	2	5	3	6	0.414929	0.162816
sp|P24863|CCNC_HUMAN	CCNC	CCNC_HUMAN Cyclin-C	14000	CCNC_HUMAN	P24863	3	2	2	1	0	1	3	2	1	1	2	2	1	2	1	1	0	1	1	2	2	1	2	0	1	0	0	0	0	1	1	0	1	1	1	0	1	0	4	1	1	1	0.118868	-0.193797
sp|Q969J3|L12R1_HUMAN	LOH12CR1	L12R1_HUMAN Loss of heterozygosity 12 chromosomal region 1 protein	14011	L12R1_HUMAN	Q969J3	3	5	4	8	8	4	5	6	4	3	6	4	1	4	4	6	3	3	7	7	4	5	6	7	7	5	6	5	3	6	6	9	4	6	5	5	4	5	4	5	4	11	-0.091436	0.410161
sp|P30085|KCY_HUMAN	CMPK1	KCY_HUMAN UMP-CMP kinase	14013	KCY_HUMAN	P30085	17	31	28	24	26	12	19	17	14	18	11	15	12	13	6	20	16	26	14	17	13	13	8	19	24	31	31	25	27	12	27	18	15	10	15	11	8	11	25	31	8	29	0.835977	-0.0318714
sp|P35998|PRS7_HUMAN	PSMC2	PRS7_HUMAN 26S protease regulatory subunit 7	14023	PRS7_HUMAN	P35998	54	74	63	56	61	43	62	69	55	58	34	22	48	45	55	38	51	52	31	39	37	52	40	39	26	32	33	29	30	27	57	55	31	47	33	24	28	23	40	34	58	59	0.285919	-0.0955745
sp|P43686|PRS6B_HUMAN	PSMC4	PRS6B_HUMAN 26S protease regulatory subunit 6B	14023	PRS6B_HUMAN	P43686	42	49	49	50	41	24	49	41	32	39	31	34	35	41	42	30	33	30	31	36	30	33	29	33	28	33	24	31	30	22	57	40	42	34	45	31	33	21	37	47	36	54	0.03921	-0.0888004
sp|P62191|PRS4_HUMAN	PSMC1	PRS4_HUMAN 26S protease regulatory subunit 4	14023	PRS4_HUMAN	P62191	40	54	42	48	43	28	50	44	40	49	24	31	33	40	30	37	36	28	34	28	27	30	30	35	24	28	26	35	37	26	50	48	27	22	36	30	30	22	26	38	36	58	-0.118857	0.084507
sp|Q8NB90|SPAT5_HUMAN	SPATA5	SPAT5_HUMAN Spermatogenesis-associated protein 5	14023	SPAT5_HUMAN	Q8NB90	23	34	24	40	25	15	17	35	17	27	24	16	14	18	23	22	13	20	22	24	17	17	14	24	18	20	15	22	15	9	33	36	19	18	18	15	17	14	26	26	24	28	-0.0338994	0.0359595
sp|P62195|PRS8_HUMAN	PSMC5	PRS8_HUMAN 26S protease regulatory subunit 8	14023	PRS8_HUMAN	P62195	47	70	60	56	47	31	44	53	56	59	45	37	33	41	41	34	40	42	42	27	29	33	39	41	35	35	36	41	50	31	59	55	28	35	38	34	32	28	32	34	50	60	0.0382077	-0.0207314
sp|Q6P1Q0-7|LTMD1_HUMAN	LETMD1	LTMD1_HUMAN Isoform 7 of LETM1 domain-containing protein 1	14026	LTMD1_HUMAN	Q6P1Q0-7	2	3	1	5	7	3	4	4	1	4	1	4	3	1	4	2	4	3	4	2	4	3	5	2	0	2	0	1	0	0	1	7	4	1	5	2	2	1	1	1	3	2	0.0391725	0.0347286
sp|Q9Y2Y0|AR2BP_HUMAN	ARL2BP	AR2BP_HUMAN ADP-ribosylation factor-like protein 2-binding protein	14040	AR2BP_HUMAN	Q9Y2Y0	7	2	6	4	5	6	6	7	6	2	4	3	1	6	1	5	3	4	5	3	2	1	2	2	2	2	2	4	3	1	5	3	2	2	2	4	3	4	2	2	4	5	-0.446177	0.0058419
sp|P62899|RL31_HUMAN	RPL31	RL31_HUMAN 60S ribosomal protein L31	14043	RL31_HUMAN	P62899	17	18	14	17	21	16	17	22	19	25	16	14	20	13	19	20	12	20	11	11	11	12	9	9	10	8	7	6	7	5	23	20	10	8	11	23	16	4	24	18	18	23	0.195476	0.237773
sp|Q6DKI1|RL7L_HUMAN	RPL7L1	RL7L_HUMAN 60S ribosomal protein L7-like 1	14044	RL7L_HUMAN	Q6DKI1	8	9	10	10	10	3	10	14	11	16	7	5	10	3	7	5	5	10	7	6	6	7	9	4	1	1	4	2	3	6	9	12	4	5	9	3	4	4	8	8	7	6	0.0189614	0.128611
sp|P30039|PBLD_HUMAN	PBLD	PBLD_HUMAN Phenazine biosynthesis-like domain-containing protein	14047	PBLD_HUMAN	P30039	1	4	0	5	5	2	3	9	1	2	3	4	2	0	4	0	2	1	4	1	1	2	0	0	1	1	3	2	1	0	1	1	3	2	5	2	3	1	3	3	1	11	0.192975	0.688744
tr|E7EVA0|E7EVA0_HUMAN	MAP4	E7EVA0_HUMAN Microtubule-associated protein	14056	E7EVA0_HUMAN	E7EVA0	16	8	21	9	2	2	5	8	1	2	7	7	3	6	10	4	4	5	9	7	6	5	5	17	20	7	12	9	12	9	14	7	3	11	16	6	11	6	10	11	7	13	0.111697	0.354017
sp|P27816-4|MAP4_HUMAN	MAP4	MAP4_HUMAN Isoform 4 of Microtubule-associated protein 4	14056	MAP4_HUMAN	P27816-4	6	4	11	8	1	0	1	6	3	1	3	4	3	5	3	5	3	4	7	6	7	3	5	12	6	3	7	1	2	1	8	5	3	5	8	5	3	2	8	11	4	7	-0.0432051	-0.104162
sp|P27816-6|MAP4_HUMAN	MAP4	MAP4_HUMAN Isoform 6 of Microtubule-associated protein 4	14056	MAP4_HUMAN	P27816-6	115	160	127	114	90	59	96	121	80	85	63	77	83	92	101	91	88	85	104	79	70	71	72	96	67	83	82	76	83	57	126	113	91	66	82	66	70	65	71	88	79	133	-0.651774	0.194503
sp|P27816-2|MAP4_HUMAN	MAP4	MAP4_HUMAN Isoform 2 of Microtubule-associated protein 4	14056	MAP4_HUMAN	P27816-2	2	4	1	1	2	2	1	2	1	1	0	0	1	1	1	0	0	0	2	1	2	2	1	1	1	1	1	1	2	0	2	4	1	1	1	0	0	1	0	0	0	2	-0.259771	-0.110413
sp|P27816-3|MAP4_HUMAN	MAP4	MAP4_HUMAN Isoform 3 of Microtubule-associated protein 4	14056	MAP4_HUMAN	P27816-3	0	0	0	0	0	0	0	0	0	0	0	0	0	0	0	0	0	0	0	0	0	0	0	0	0	0	0	4	0	0	0	0	0	0	0	0	0	0	0	0	0	1	NA	NA
sp|O43570|CAH12_HUMAN	CA12	CAH12_HUMAN Carbonic anhydrase 12	14057	CAH12_HUMAN	O43570	4	1	1	7	7	0	4	5	2	1	9	2	6	1	5	5	0	6	5	10	4	4	0	2	1	7	6	1	0	1	0	3	6	3	2	3	5	1	0	6	7	1	-0.807664	-1.51149
sp|Q7KZN9|COX15_HUMAN	COX15	COX15_HUMAN Cytochrome c oxidase assembly protein COX15 homolog	14060	COX15_HUMAN	Q7KZN9	3	5	7	6	4	6	7	8	7	6	6	4	5	4	3	2	2	1	7	5	5	3	2	2	4	2	2	4	4	6	3	4	3	2	3	6	3	2	1	4	6	3	-0.793091	-0.30958
sp|Q9NX62|IMPA3_HUMAN	IMPAD1	IMPA3_HUMAN Inositol monophosphatase 3	14062	IMPA3_HUMAN	Q9NX62	8	16	16	16	18	7	12	12	15	17	11	8	16	6	13	7	12	7	21	11	9	9	17	12	6	12	11	4	8	8	16	10	10	19	13	7	7	7	14	13	12	14	-0.394045	-0.0433716
sp|O95379|TFIP8_HUMAN	TNFAIP8	TFIP8_HUMAN Tumor necrosis factor alpha-induced protein 8	14065	TFIP8_HUMAN	O95379	4	2	1	4	3	2	0	2	2	0	1	1	1	1	3	2	2	0	4	2	3	2	1	4	4	1	1	0	2	2	5	1	2	3	1	1	1	3	0	2	2	1	0.377781	-0.874661
sp|Q6ZNA4-3|RN111_HUMAN	RNF111	RN111_HUMAN Isoform 3 of E3 ubiquitin-protein ligase Arkadia	14088	RN111_HUMAN	Q6ZNA4-3	0	0	0	0	0	0	0	0	0	0	1	1	0	0	0	1	1	0	1	0	0	0	1	1	0	1	0	1	0	0	0	0	0	0	0	0	1	0	0	1	0	0	NA	NA
sp|Q6UW78|CK083_HUMAN	C11orf83	CK083_HUMAN UPF0723 protein C11orf83	14098	CK083_HUMAN	Q6UW78	0	0	1	1	1	1	1	3	0	0	1	0	0	1	0	1	2	0	1	2	2	3	0	1	2	0	2	0	4	1	2	1	1	3	2	0	1	1	2	3	0	1	NA	NA
sp|O15446-2|RPA34_HUMAN	CD3EAP	RPA34_HUMAN Isoform 2 of DNA-directed RNA polymerase I subunit RPA34	14112	RPA34_HUMAN	O15446-2	30	21	23	29	15	18	21	26	16	20	21	17	22	15	17	20	25	17	21	16	18	18	15	17	21	15	14	15	14	13	26	22	18	17	19	18	15	14	10	12	22	26	-0.290557	-0.129049
sp|Q9H9H4|VP37B_HUMAN	VPS37B	VP37B_HUMAN Vacuolar protein sorting-associated protein 37B	14124	VP37B_HUMAN	Q9H9H4	4	4	1	6	4	3	1	6	3	3	6	7	3	5	1	2	3	3	8	9	9	11	14	8	7	12	12	9	7	5	9	3	8	6	9	2	1	4	8	5	2	9	0.0815899	-0.508488
sp|O60547|GMDS_HUMAN	GMDS	GMDS_HUMAN GDP-mannose 4,6 dehydratase	14127	GMDS_HUMAN	O60547	16	14	15	14	11	15	12	23	12	20	22	21	9	9	21	23	11	19	15	9	13	9	9	12	11	13	10	12	9	5	16	15	9	9	9	15	27	6	14	11	13	8	1.83879	-0.207313
sp|Q14641|INSL4_HUMAN	INSL4	INSL4_HUMAN Early placenta insulin-like peptide	14129	INSL4_HUMAN	Q14641	0	0	0	0	0	0	0	0	0	0	0	0	0	1	0	0	0	0	0	0	0	0	0	0	0	0	0	0	0	0	0	0	0	0	0	0	0	0	0	1	0	0	NA	NA
sp|Q969Z4|TR19L_HUMAN	RELT	TR19L_HUMAN Tumor necrosis factor receptor superfamily member 19L	14134	TR19L_HUMAN	Q969Z4	0	0	0	0	0	0	0	0	0	0	0	0	0	0	0	0	0	0	0	1	0	1	0	0	1	1	0	0	0	0	1	0	0	0	0	0	0	0	0	2	0	1	NA	NA
tr|G5E971|G5E971_HUMAN	MMP13	G5E971_HUMAN Collagenase 3	14136	G5E971_HUMAN	G5E971	0	0	0	1	0	0	1	1	0	0	0	0	0	0	0	0	0	0	0	0	1	1	0	0	0	0	0	0	0	0	1	1	0	0	0	0	0	1	0	1	0	0	NA	NA
sp|Q9NVV9|THAP1_HUMAN	THAP1	THAP1_HUMAN THAP domain-containing protein 1	14138	THAP1_HUMAN	Q9NVV9	0	0	0	0	0	0	0	2	0	0	0	0	0	0	1	0	2	0	0	1	1	0	0	0	0	1	1	1	0	0	0	0	1	1	1	0	0	0	1	1	1	0	NA	NA
sp|Q6ZQN7|SO4C1_HUMAN	SLCO4C1	SO4C1_HUMAN Solute carrier organic anion transporter family member 4C1	14140	SO4C1_HUMAN	Q6ZQN7	0	0	0	0	1	0	0	0	0	0	0	0	0	0	0	0	0	0	0	0	0	0	0	0	0	0	0	0	0	0	0	0	0	0	3	0	0	0	0	0	0	0	NA	NA
sp|Q5MNZ9|WIPI1_HUMAN	WIPI1	WIPI1_HUMAN WD repeat domain phosphoinositide-interacting protein 1	14150	WIPI1_HUMAN	Q5MNZ9	9	2	2	3	2	2	4	4	4	2	2	3	1	2	1	1	2	2	3	2	1	2	2	2	1	1	1	0	0	2	2	7	1	2	3	0	4	2	1	4	0	0	-0.0800843	0.669521
sp|Q9UJT1|TBD_HUMAN	TUBD1	TBD_HUMAN Tubulin delta chain	14153	TBD_HUMAN	Q9UJT1	0	0	0	0	0	0	0	0	0	0	0	1	0	0	0	0	0	0	0	0	0	0	0	0	0	0	0	0	0	0	0	0	0	0	0	0	0	0	1	2	0	0	NA	NA
sp|Q9UMS0|NFU1_HUMAN	NFU1	NFU1_HUMAN NFU1 iron-sulfur cluster scaffold homolog, mitochondrial	14158	NFU1_HUMAN	Q9UMS0	10	9	9	6	7	9	5	10	7	8	7	8	7	10	6	11	9	4	6	6	4	3	4	1	4	2	2	1	3	5	15	4	5	2	7	6	7	2	6	6	10	11	-0.177912	0.307395
tr|B7Z4A7|B7Z4A7_HUMAN	EVI2B	B7Z4A7_HUMAN Protein EVI2B	14163	B7Z4A7_HUMAN	B7Z4A7	0	3	1	0	0	1	1	0	0	0	0	0	0	0	0	0	0	0	1	1	0	2	3	6	3	0	1	0	2	4	3	1	4	2	1	2	0	2	0	2	0	2	NA	NA
sp|Q9H079|KTBL1_HUMAN	KATNBL1	KTBL1_HUMAN KATNB1-like protein 1	14165	KTBL1_HUMAN	Q9H079	0	0	0	0	0	1	0	0	0	0	2	1	0	0	0	0	0	0	1	1	1	0	0	1	0	0	0	0	0	0	0	1	0	0	0	0	1	0	1	1	0	0	NA	NA
tr|J3KPN1|J3KPN1_HUMAN	TESC	J3KPN1_HUMAN Calcineurin B homologous protein 3	14178	J3KPN1_HUMAN	J3KPN1	1	1	2	2	0	4	0	7	0	4	2	1	2	2	0	5	3	1	0	5	4	3	1	4	1	1	2	0	3	2	4	0	4	5	3	1	1	2	3	3	1	3	-0.97935	3.43705
sp|Q9BUR5|APOO_HUMAN	APOO	APOO_HUMAN Apolipoprotein O	14181	APOO_HUMAN	Q9BUR5	3	5	5	7	6	4	2	4	5	6	2	5	5	7	3	3	4	4	5	4	4	3	5	8	4	4	4	3	5	1	3	5	6	4	5	2	3	2	1	2	5	3	0.150592	0.96198
sp|P57105|SYJ2B_HUMAN	SYNJ2BP	SYJ2B_HUMAN Synaptojanin-2-binding protein	14182	SYJ2B_HUMAN	P57105	2	6	8	6	7	3	10	12	9	9	6	5	7	8	8	3	6	4	6	5	6	6	5	6	2	6	5	5	3	4	6	7	11	8	9	5	5	4	5	3	6	9	-0.222928	0.396538
sp|Q86Z14|KLOTB_HUMAN	KLB	KLOTB_HUMAN Beta-klotho	14184	KLOTB_HUMAN	Q86Z14	0	1	0	0	1	0	1	0	0	1	0	0	0	0	0	0	0	0	0	0	0	0	0	0	0	0	0	0	0	0	0	0	0	0	0	0	1	0	0	0	0	0	NA	NA
sp|P19652|A1AG2_HUMAN	ORM2	A1AG2_HUMAN Alpha-1-acid glycoprotein 2	14191	A1AG2_HUMAN	P19652	0	2	0	1	0	0	0	0	0	1	0	0	0	0	0	0	0	0	0	0	0	0	0	0	0	0	0	0	0	0	0	0	0	0	0	0	0	0	0	0	0	0	NA	NA
sp|P02763|A1AG1_HUMAN	ORM1	A1AG1_HUMAN Alpha-1-acid glycoprotein 1	14191	A1AG1_HUMAN	P02763	0	4	2	4	3	0	0	0	0	0	0	0	0	0	0	0	0	0	0	0	0	0	0	0	0	0	0	0	0	0	0	0	0	0	0	0	0	0	0	0	0	0	NA	NA
sp|Q96AV8|E2F7_HUMAN	E2F7	E2F7_HUMAN Transcription factor E2F7	14196	E2F7_HUMAN	Q96AV8	0	0	0	0	0	0	0	0	0	0	0	0	0	0	0	0	0	0	1	0	0	0	1	1	0	0	0	0	0	0	0	0	1	0	0	0	1	0	1	6	0	0	NA	NA
sp|Q14353|GAMT_HUMAN	GAMT	GAMT_HUMAN Guanidinoacetate N-methyltransferase	14202	GAMT_HUMAN	Q14353	1	10	3	2	6	2	7	8	1	4	5	6	1	6	4	6	1	2	5	9	7	6	9	6	6	4	5	3	2	4	6	3	9	7	10	2	2	2	6	5	2	13	-1.01167	1.27691
sp|Q6IQ21|ZN770_HUMAN	ZNF770	ZN770_HUMAN Zinc finger protein 770	14203	ZN770_HUMAN	Q6IQ21	2	1	0	2	2	0	0	1	1	0	0	6	2	0	0	0	2	0	1	3	1	2	1	0	1	1	1	1	0	0	1	1	1	1	1	3	4	0	1	2	0	0	-0.580636	-0.243457
sp|Q9P0J0|NDUAD_HUMAN	NDUFA13	NDUAD_HUMAN NADH dehydrogenase [ubiquinone] 1 alpha subcomplex subunit 13	14211	NDUAD_HUMAN	Q9P0J0	9	9	11	11	9	12	14	15	14	12	9	13	8	5	8	8	8	4	7	6	6	7	11	10	9	9	8	7	5	7	7	11	8	11	8	10	9	6	5	11	7	9	0.23834	-0.203455
sp|P10586|PTPRF_HUMAN	PTPRF	PTPRF_HUMAN Receptor-type tyrosine-protein phosphatase F	14213	PTPRF_HUMAN	P10586	44	37	31	38	40	33	63	48	33	44	58	48	38	39	50	28	40	36	26	25	26	33	49	26	40	38	26	14	18	21	41	32	27	34	33	28	33	17	38	46	31	54	1.66058	-0.171364
tr|H0Y4H1|H0Y4H1_HUMAN	PTPRF	H0Y4H1_HUMAN Receptor-type tyrosine-protein phosphatase F (Fragment)	14213	H0Y4H1_HUMAN	H0Y4H1	0	0	0	0	0	0	0	0	0	0	0	0	0	1	1	0	0	0	0	0	0	0	0	0	0	0	0	0	0	0	0	0	0	0	0	0	2	0	0	0	0	0	NA	NA
sp|P23468-2|PTPRD_HUMAN	PTPRD	PTPRD_HUMAN Isoform 2 of Receptor-type tyrosine-protein phosphatase delta	14213	PTPRD_HUMAN	P23468-2	0	0	0	0	0	0	0	0	0	1	0	0	1	1	0	2	0	1	7	0	0	0	0	2	0	0	2	0	0	0	0	0	1	0	0	2	2	0	0	2	0	0	NA	NA
sp|Q13332-6|PTPRS_HUMAN	PTPRS	PTPRS_HUMAN Isoform 2 of Receptor-type tyrosine-protein phosphatase S	14213	PTPRS_HUMAN	Q13332-6	15	6	4	5	11	6	15	13	6	8	10	13	9	8	10	4	18	15	14	11	13	7	16	3	15	6	16	11	6	10	10	9	9	16	20	11	8	11	14	23	8	14	0.0937619	0.471662
sp|Q9H7L9|SDS3_HUMAN	SUDS3	SDS3_HUMAN Sin3 histone deacetylase corepressor complex component SDS3	14215	SDS3_HUMAN	Q9H7L9	5	6	8	7	10	2	11	11	11	11	9	5	9	4	7	9	9	8	7	6	4	6	4	9	2	6	4	3	7	5	12	9	4	6	7	4	3	8	10	13	7	12	0.0854849	-0.267373
sp|Q9UHN1|DPOG2_HUMAN	POLG2	DPOG2_HUMAN DNA polymerase subunit gamma-2, mitochondrial	14216	DPOG2_HUMAN	Q9UHN1	4	4	7	5	5	1	5	5	4	4	7	7	3	2	5	2	3	3	7	2	2	2	3	1	1	1	2	1	2	2	2	9	2	5	3	4	4	3	3	4	5	0	-0.337008	0.29584
sp|Q96C28|ZN707_HUMAN	ZNF707	ZN707_HUMAN Zinc finger protein 707	14223	ZN707_HUMAN	Q96C28	0	0	0	0	0	0	0	0	0	0	0	1	0	0	0	0	0	0	0	0	0	0	0	0	0	0	0	0	0	0	0	0	0	0	0	0	0	0	0	0	0	0	NA	NA
sp|Q14002|CEAM7_HUMAN	CEACAM7	CEAM7_HUMAN Carcinoembryonic antigen-related cell adhesion molecule 7	14227	CEAM7_HUMAN	Q14002	0	0	0	0	1	0	0	0	0	0	4	0	0	0	1	0	0	0	0	0	0	0	0	0	0	0	1	0	0	0	1	0	0	0	4	0	0	0	0	0	0	0	NA	NA
sp|Q9Y5N5|HEMK2_HUMAN	N6AMT1	HEMK2_HUMAN HemK methyltransferase family member 2	14239	HEMK2_HUMAN	Q9Y5N5	3	0	2	1	3	1	5	1	1	2	3	3	1	1	4	2	1	1	2	2	3	3	2	1	2	3	2	2	3	1	2	3	3	3	4	2	2	0	1	1	3	5	0.435437	0.126441
sp|Q9NVP2|ASF1B_HUMAN	ASF1B	ASF1B_HUMAN Histone chaperone ASF1B	14243	ASF1B_HUMAN	Q9NVP2	2	3	2	1	0	1	1	0	0	0	0	1	1	2	2	2	1	1	1	3	2	3	1	1	1	0	2	0	2	1	2	1	3	2	2	0	0	1	1	2	2	4	0.742997	-0.682075
sp|Q9Y294|ASF1A_HUMAN	ASF1A	ASF1A_HUMAN Histone chaperone ASF1A	14243	ASF1A_HUMAN	Q9Y294	6	6	7	5	6	6	5	14	10	7	4	5	2	6	4	6	4	4	6	3	4	5	3	4	3	3	4	4	4	5	7	7	5	2	5	4	4	6	6	6	4	9	0.316547	-0.600736
sp|Q10586|DBP_HUMAN	DBP	DBP_HUMAN D site-binding protein	14250	DBP_HUMAN	Q10586	0	0	0	1	0	0	0	1	1	0	1	2	0	0	1	0	1	0	1	1	0	0	0	0	1	0	0	0	0	0	0	0	0	2	0	1	0	0	0	0	0	0	NA	NA
sp|Q10587|TEF_HUMAN	TEF	TEF_HUMAN Thyrotroph embryonic factor	14251	TEF_HUMAN	Q10587	0	0	0	0	0	0	0	1	0	1	0	0	1	0	0	0	1	0	1	1	2	0	0	1	1	0	1	1	0	0	1	1	1	3	2	0	0	0	1	1	1	0	NA	NA
sp|Q9NP72-2|RAB18_HUMAN	RAB18	RAB18_HUMAN Isoform 2 of Ras-related protein Rab-18	14254	RAB18_HUMAN	Q9NP72-2	22	25	19	19	23	20	18	16	15	15	18	14	14	20	10	11	11	10	12	12	12	12	10	8	11	9	8	8	11	5	10	20	14	12	11	11	6	6	7	8	12	14	-0.2163	-0.412682
sp|Q9NS25|SPNXB_HUMAN	SPANXB1	SPNXB_HUMAN Sperm protein associated with the nucleus on the X chromosome B/F	14255	SPNXB_HUMAN	Q9NS25	0	0	0	9	2	1	0	0	0	0	5	0	0	10	12	0	39	0	1	0	1	9	0	0	0	1	3	0	1	7	7	3	6	0	0	1	2	4	6	2	3	0	NA	NA
sp|Q9NS26|SPNXA_HUMAN	SPANXA1	SPNXA_HUMAN Sperm protein associated with the nucleus on the X chromosome A	14255	SPNXA_HUMAN	Q9NS26	0	0	0	0	0	0	0	0	0	0	0	0	0	0	1	0	5	0	0	0	0	2	0	0	0	0	2	0	0	0	0	0	2	0	0	0	0	0	0	0	0	0	NA	NA
sp|Q9NY87|SPNXC_HUMAN	SPANXC	SPNXC_HUMAN Sperm protein associated with the nucleus on the X chromosome C	14255	SPNXC_HUMAN	Q9NY87	0	0	0	0	0	0	0	0	0	0	1	0	0	0	4	0	3	0	0	0	0	2	0	0	0	0	1	0	0	0	0	0	0	0	0	0	0	0	0	0	0	0	NA	NA
sp|Q9BSD7|NTPCR_HUMAN	NTPCR	NTPCR_HUMAN Cancer-related nucleoside-triphosphatase	14256	NTPCR_HUMAN	Q9BSD7	12	11	12	16	11	10	8	14	5	14	9	8	12	9	10	9	10	10	12	7	9	9	8	10	9	9	16	12	8	9	12	18	6	4	11	10	8	7	9	11	15	14	0.454936	0.612508
sp|Q9GZS3|WDR61_HUMAN	WDR61	WDR61_HUMAN WD repeat-containing protein 61	14261	WDR61_HUMAN	Q9GZS3	15	20	18	20	11	8	14	21	13	17	8	12	11	13	10	13	12	12	12	10	7	11	10	14	13	13	16	11	11	10	23	13	7	16	15	13	7	6	10	11	14	27	-0.0955825	0.126135
sp|Q6ZMB5|T184A_HUMAN	TMEM184A	T184A_HUMAN Transmembrane protein 184A	14266	T184A_HUMAN	Q6ZMB5	0	0	0	0	0	0	3	2	0	0	2	2	0	0	0	0	1	0	0	0	0	2	2	0	0	0	0	0	0	2	0	0	0	1	0	0	0	0	0	0	0	0	NA	NA
sp|Q9Y3E2|BOLA1_HUMAN	BOLA1	BOLA1_HUMAN BolA-like protein 1	14268	BOLA1_HUMAN	Q9Y3E2	2	7	4	4	4	2	4	3	1	2	4	4	2	3	6	2	1	4	7	4	3	2	4	5	4	8	4	10	3	3	6	3	5	4	7	1	1	2	3	3	5	10	0.352538	0.488319
sp|P15151|PVR_HUMAN	PVR	PVR_HUMAN Poliovirus receptor	14270	PVR_HUMAN	P15151	6	11	9	7	6	5	8	11	5	9	9	6	8	4	8	5	7	6	3	6	6	7	8	4	5	2	3	3	3	6	8	5	8	9	6	8	8	3	10	8	5	7	-0.511305	-0.242346
tr|C9J7I0|C9J7I0_HUMAN		C9J7I0_HUMAN Uncharacterized protein	14271	C9J7I0_HUMAN	C9J7I0	0	0	0	1	0	0	1	0	0	1	0	0	1	0	0	0	0	0	0	1	1	0	0	1	0	0	0	0	0	0	0	1	1	1	0	0	0	0	1	1	1	1	NA	NA
sp|Q96G97-4|BSCL2_HUMAN	BSCL2	BSCL2_HUMAN Isoform 3 of Seipin	14272	BSCL2_HUMAN	Q96G97-4	1	0	0	1	1	3	3	2	0	1	4	4	1	0	0	0	0	0	0	1	1	1	1	1	0	0	0	0	0	0	1	1	0	0	0	4	4	3	2	3	0	2	0.793726	-0.113205
sp|Q15431|SYCP1_HUMAN	SYCP1	SYCP1_HUMAN Synaptonemal complex protein 1	14274	SYCP1_HUMAN	Q15431	1	0	0	0	0	0	0	0	0	0	0	0	0	0	0	0	0	0	0	0	0	0	0	0	0	0	0	0	0	0	1	1	0	0	4	0	0	0	0	0	0	0	-0.276921	0.804422
sp|Q17RY6|LY6K_HUMAN	LY6K	LY6K_HUMAN Lymphocyte antigen 6K	14276	LY6K_HUMAN	Q17RY6	0	1	0	0	0	0	1	0	0	0	0	0	1	0	1	0	1	0	0	0	4	0	1	0	0	0	1	0	0	0	0	0	0	0	0	0	0	0	0	1	2	2	NA	NA
sp|P62079|TSN5_HUMAN	TSPAN5	TSN5_HUMAN Tetraspanin-5	14277	TSN5_HUMAN	P62079	1	0	0	0	0	0	0	1	1	0	0	0	0	0	0	0	0	0	0	0	0	0	0	0	0	0	0	0	0	0	0	0	0	0	0	0	0	0	0	0	0	0	-0.310436	-0.403442
sp|P05546|HEP2_HUMAN	SERPIND1	HEP2_HUMAN Heparin cofactor 2	14280	HEP2_HUMAN	P05546	0	3	0	0	4	0	0	0	0	0	2	1	0	0	0	0	0	0	3	1	2	1	1	0	0	0	1	0	1	1	0	0	2	1	5	2	2	0	1	1	0	0	NA	NA
sp|Q8IWZ6|BBS7_HUMAN	BBS7	BBS7_HUMAN Bardet-Biedl syndrome 7 protein	14288	BBS7_HUMAN	Q8IWZ6	2	0	0	2	4	1	0	0	2	0	2	2	0	0	2	0	0	0	0	0	0	0	1	2	0	0	0	1	0	0	0	0	0	0	2	0	1	0	1	1	0	0	-0.537505	-0.00261548
sp|Q6J9G0|STYK1_HUMAN	STYK1	STYK1_HUMAN Tyrosine-protein kinase STYK1	14292	STYK1_HUMAN	Q6J9G0	2	0	0	0	0	1	0	1	0	0	0	0	0	0	2	0	0	0	0	0	0	0	0	0	1	1	1	0	0	0	0	0	0	0	0	0	0	0	0	0	0	0	1.21706	-0.372585
sp|Q96AB3|ISOC2_HUMAN	ISOC2	ISOC2_HUMAN Isochorismatase domain-containing protein 2, mitochondrial	14294	ISOC2_HUMAN	Q96AB3	4	3	3	3	5	2	5	8	3	12	7	4	3	2	3	2	1	0	7	9	5	6	7	9	5	9	4	6	10	4	9	4	5	4	12	1	2	4	5	3	5	8	0.414206	0.946535
sp|O00217|NDUS8_HUMAN	NDUFS8	NDUS8_HUMAN NADH dehydrogenase [ubiquinone] iron-sulfur protein 8, mitochondrial	14297	NDUS8_HUMAN	O00217	9	7	7	13	13	11	13	10	11	20	15	19	11	9	15	17	23	12	24	14	16	15	12	15	20	20	17	14	24	12	26	11	18	10	13	23	15	11	17	19	18	31	0.28213	-0.380689
sp|Q96F85|CNRP1_HUMAN	CNRIP1	CNRP1_HUMAN CB1 cannabinoid receptor-interacting protein 1	14305	CNRP1_HUMAN	Q96F85	5	1	2	1	2	0	1	2	2	4	3	2	1	0	1	1	0	0	4	6	6	5	3	8	3	6	9	4	3	4	12	2	4	1	5	2	2	2	8	7	1	3	-0.796597	0.773495
sp|Q9UHB4-2|NDOR1_HUMAN	NDOR1	NDOR1_HUMAN Isoform 2 of NADPH-dependent diflavin oxidoreductase 1	14308	NDOR1_HUMAN	Q9UHB4-2	0	1	1	0	0	0	1	0	0	0	0	1	1	0	2	1	0	0	2	2	0	0	1	0	1	0	2	0	1	1	0	2	1	1	1	0	0	0	3	5	0	0	NA	NA
sp|Q9H040|SPRTN_HUMAN	SPRTN	SPRTN_HUMAN SprT-like domain-containing protein Spartan	14313	SPRTN_HUMAN	Q9H040	0	0	0	0	0	0	0	0	0	1	0	2	1	0	0	0	0	0	0	0	0	0	0	0	0	0	0	0	0	0	0	0	1	1	0	0	0	0	1	2	0	0	NA	NA
sp|Q8WUR7|CO040_HUMAN	C15orf40	CO040_HUMAN UPF0235 protein C15orf40	14315	CO040_HUMAN	Q8WUR7	4	4	3	4	2	2	3	5	3	2	3	2	2	4	0	2	2	2	4	2	3	1	2	2	3	4	1	3	1	2	2	2	3	3	3	2	1	1	4	4	2	5	-0.486692	0.371465
sp|P01033|TIMP1_HUMAN	TIMP1	TIMP1_HUMAN Metalloproteinase inhibitor 1	14327	TIMP1_HUMAN	P01033	8	6	1	5	2	5	2	4	3	3	1	2	0	0	2	0	1	1	6	4	3	4	1	4	7	5	3	3	2	3	6	3	2	3	4	1	3	3	2	2	2	5	-1.18143	0.947691
sp|Q96F46|I17RA_HUMAN	IL17RA	I17RA_HUMAN Interleukin-17 receptor A	14333	I17RA_HUMAN	Q96F46	3	2	0	1	5	2	4	3	0	0	1	4	3	1	5	2	0	1	1	2	2	7	7	3	0	1	2	2	2	3	4	2	1	7	2	1	2	4	2	2	1	4	-0.367163	0.125341
sp|P61289-2|PSME3_HUMAN	PSME3	PSME3_HUMAN Isoform 2 of Proteasome activator complex subunit 3	14338	PSME3_HUMAN	P61289-2	21	24	32	24	17	19	27	28	17	14	14	14	12	23	20	13	14	14	11	15	13	19	20	18	13	14	15	14	15	11	20	33	11	22	19	16	13	8	21	14	20	21	-0.300701	-0.0304428
sp|Q5VUM1|CF057_HUMAN	C6orf57	CF057_HUMAN UPF0369 protein C6orf57	14343	CF057_HUMAN	Q5VUM1	1	0	0	2	1	1	2	5	2	2	2	2	2	2	0	2	3	1	3	1	1	1	1	4	3	3	5	3	1	1	3	1	1	1	1	2	3	3	1	1	4	4	1.49114	-0.387859
sp|Q16563|SYPL1_HUMAN	SYPL1	SYPL1_HUMAN Synaptophysin-like protein 1	14345	SYPL1_HUMAN	Q16563	11	7	11	17	12	9	14	21	13	12	13	8	8	8	9	7	4	9	3	4	13	6	6	4	2	3	4	4	3	7	6	10	8	9	6	7	9	5	8	7	7	6	0.403056	0.358535
sp|O75841|UPK1B_HUMAN	UPK1B	UPK1B_HUMAN Uroplakin-1b	14347	UPK1B_HUMAN	O75841	0	0	1	2	2	1	0	15	0	0	3	8	0	5	0	0	0	0	0	0	4	3	3	1	0	0	0	0	0	0	0	0	0	0	0	0	3	0	2	1	1	0	NA	NA
sp|Q53TN4|CYBR1_HUMAN	CYBRD1	CYBR1_HUMAN Cytochrome b reductase 1	14357	CYBR1_HUMAN	Q53TN4	0	2	1	1	0	4	2	2	0	3	2	2	3	4	3	0	1	1	1	1	1	3	1	3	2	1	0	3	1	3	4	1	4	1	2	2	1	2	4	5	0	3	NA	NA
sp|O43677|NDUC1_HUMAN	NDUFC1	NDUC1_HUMAN NADH dehydrogenase [ubiquinone] 1 subunit C1, mitochondrial	14363	NDUC1_HUMAN	O43677	1	2	0	4	3	0	2	3	2	3	3	1	4	4	2	4	3	2	0	2	2	0	0	2	3	2	1	3	2	1	2	2	0	0	2	4	3	1	3	3	3	1	0.261901	0.303028
sp|Q15012|LAP4A_HUMAN	LAPTM4A	LAP4A_HUMAN Lysosomal-associated transmembrane protein 4A	14366	LAP4A_HUMAN	Q15012	2	2	0	0	0	1	0	2	1	0	0	0	0	0	0	0	1	0	2	2	1	1	0	1	0	0	0	3	1	0	1	0	0	0	1	0	0	0	1	2	1	0	1.07009	0.389936
sp|Q9HA82|CERS4_HUMAN	CERS4	CERS4_HUMAN Ceramide synthase 4	14375	CERS4_HUMAN	Q9HA82	1	1	1	3	0	1	3	1	0	2	1	3	0	0	1	0	1	1	1	0	2	3	2	2	0	2	0	0	0	0	0	1	3	1	3	0	2	2	1	2	1	1	1.3519	0.131767
sp|Q9H063|MAF1_HUMAN	MAF1	MAF1_HUMAN Repressor of RNA polymerase III transcription MAF1 homolog	14386	MAF1_HUMAN	Q9H063	1	1	0	2	3	1	1	1	2	2	1	2	6	2	3	5	2	4	3	5	5	3	5	3	4	2	3	3	5	6	4	2	7	3	5	4	2	3	2	5	3	4	0.241749	-0.322734
sp|P40337|VHL_HUMAN	VHL	VHL_HUMAN Von Hippel-Lindau disease tumor suppressor	14387	VHL_HUMAN	P40337	1	0	3	0	0	0	1	1	0	0	1	1	0	0	1	0	0	0	2	3	4	3	2	2	1	3	1	2	0	0	4	1	6	1	2	2	2	0	2	1	2	4	0.113281	0.153111
sp|Q9C0K1-3|S39A8_HUMAN	SLC39A8	S39A8_HUMAN Isoform 3 of Zinc transporter ZIP8	14388	S39A8_HUMAN	Q9C0K1-3	2	1	1	1	1	2	0	1	1	2	3	0	2	0	1	0	0	1	2	2	2	2	2	1	1	1	1	1	1	0	1	2	2	2	1	1	3	0	2	3	1	2	-0.0950942	0.0915956
sp|P52926|HMGA2_HUMAN	HMGA2	HMGA2_HUMAN High mobility group protein HMGI-C	14391	HMGA2_HUMAN	P52926	11	7	10	8	12	10	12	10	11	8	6	10	11	12	9	10	9	12	5	8	8	5	4	5	5	5	6	5	5	5	10	8	4	2	3	9	10	5	7	5	8	9	-2.73898	-0.311449
sp|P35218|CAH5A_HUMAN	CA5A	CAH5A_HUMAN Carbonic anhydrase 5A, mitochondrial	14397	CAH5A_HUMAN	P35218	0	1	0	0	0	0	0	0	0	1	0	0	0	0	0	0	0	0	0	0	0	0	0	0	0	0	0	0	0	0	0	0	0	0	0	0	0	0	0	0	0	0	NA	NA
sp|P62314|SMD1_HUMAN	SNRPD1	SMD1_HUMAN Small nuclear ribonucleoprotein Sm D1	14398	SMD1_HUMAN	P62314	2	5	3	5	4	5	7	6	3	5	5	4	6	3	6	2	4	1	2	4	3	2	2	2	1	1	3	2	1	1	2	3	3	2	2	4	5	5	2	3	6	2	-0.116099	0.328654
sp|P00167|CYB5_HUMAN	CYB5A	CYB5_HUMAN Cytochrome b5	14409	CYB5_HUMAN	P00167	6	4	6	8	5	4	3	3	5	7	5	9	3	6	4	7	6	1	3	5	6	6	5	3	5	5	6	4	3	4	9	1	3	2	5	3	6	5	3	4	5	6	0.710028	-0.709019
sp|Q9NUJ7|PLCX1_HUMAN	PLCXD1	PLCX1_HUMAN PI-PLC X domain-containing protein 1	14412	PLCX1_HUMAN	Q9NUJ7	0	0	0	0	0	0	1	1	0	0	2	0	0	0	1	1	0	0	0	0	0	1	0	0	0	0	0	0	0	0	0	0	0	0	0	0	0	0	0	0	0	0	NA	NA
sp|Q9H1C4|UN93B_HUMAN	UNC93B1	UN93B_HUMAN Protein unc-93 homolog B1	14416	UN93B_HUMAN	Q9H1C4	0	0	2	1	3	2	1	1	0	1	2	4	4	2	2	1	2	2	2	2	2	1	2	2	1	3	1	3	4	3	3	1	1	1	3	1	0	3	2	3	4	3	NA	NA
sp|P62256|UBE2H_HUMAN	UBE2H	UBE2H_HUMAN Ubiquitin-conjugating enzyme E2 H	14428	UBE2H_HUMAN	P62256	9	12	10	10	8	4	8	14	6	13	8	4	5	4	5	9	11	4	4	7	7	6	6	5	4	4	6	5	2	6	6	5	6	10	7	4	7	10	6	7	9	9	0.0781108	0.327846
tr|M0R2J8|M0R2J8_HUMAN	DCDC1	M0R2J8_HUMAN Doublecortin domain-containing protein 1	14430	M0R2J8_HUMAN	M0R2J8	2	2	1	1	5	0	0	2	0	0	1	0	0	0	1	0	1	0	1	1	2	1	1	2	2	0	0	0	0	0	0	2	2	4	2	0	0	0	0	2	0	1	-0.344054	0.240591
sp|Q9NWC5|TM45A_HUMAN	TMEM45A	TM45A_HUMAN Transmembrane protein 45A	14436	TM45A_HUMAN	Q9NWC5	1	0	0	0	0	0	0	0	0	0	0	0	0	0	0	0	0	0	0	0	1	0	0	0	0	0	0	0	0	0	0	0	0	1	0	0	0	0	0	0	0	0	-0.055831	-0.149766
sp|Q8IXL6|DMP4_HUMAN	FAM20C	DMP4_HUMAN Extracellular serine/threonine protein kinase FAM20C	14437	DMP4_HUMAN	Q8IXL6	0	0	0	0	0	1	0	2	0	0	0	0	0	1	0	1	1	0	3	0	1	0	0	0	0	0	0	0	0	0	0	1	0	2	1	0	0	0	1	0	5	0	NA	NA
sp|Q9H7D7|WDR26_HUMAN	WDR26	WDR26_HUMAN WD repeat-containing protein 26	14437	WDR26_HUMAN	Q9H7D7	24	23	13	22	18	17	17	24	15	16	9	10	14	17	17	7	10	13	15	14	14	20	17	19	15	11	23	10	21	17	24	17	21	16	15	7	8	18	15	17	22	25	0.162298	0.0427485
sp|Q9H7D7-2|WDR26_HUMAN	WDR26	WDR26_HUMAN Isoform 2 of WD repeat-containing protein 26	14437	WDR26_HUMAN	Q9H7D7-2	0	0	0	0	0	0	0	0	0	0	0	0	0	0	0	0	1	0	0	1	0	2	1	0	0	0	0	0	0	0	0	0	0	3	0	0	0	0	1	1	0	0	NA	NA
sp|Q9Y576|ASB1_HUMAN	ASB1	ASB1_HUMAN Ankyrin repeat and SOCS box protein 1	14440	ASB1_HUMAN	Q9Y576	0	0	0	0	0	0	0	0	0	0	1	1	0	0	0	0	0	0	1	1	1	0	3	1	1	0	1	0	0	0	0	0	0	1	2	2	2	1	1	0	0	0	NA	NA
sp|Q9Y2C2|UST_HUMAN	UST	UST_HUMAN Uronyl 2-sulfotransferase	14441	UST_HUMAN	Q9Y2C2	0	0	0	0	0	0	0	0	0	0	4	0	1	0	0	0	0	0	0	2	0	0	0	0	0	0	0	0	0	0	0	0	0	1	1	0	0	0	3	0	0	0	NA	NA
sp|Q8IVV7|GID4_HUMAN	GID4	GID4_HUMAN Glucose-induced degradation protein 4 homolog	14442	GID4_HUMAN	Q8IVV7	1	0	5	1	3	2	2	0	0	0	2	0	2	3	0	1	0	1	2	0	0	0	2	2	0	0	1	0	2	2	2	2	0	0	1	2	1	1	2	2	0	1	-0.0984351	0.0334025
sp|Q14721|KCNB1_HUMAN	KCNB1	KCNB1_HUMAN Potassium voltage-gated channel subfamily B member 1	14448	KCNB1_HUMAN	Q14721	0	0	0	1	0	0	1	1	1	0	0	0	0	0	0	0	0	0	2	1	1	0	1	1	0	1	0	0	1	1	1	0	0	1	1	0	0	1	2	1	0	0	NA	NA
sp|Q8N5C1|FA26E_HUMAN	FAM26E	FA26E_HUMAN Protein FAM26E	14461	FA26E_HUMAN	Q8N5C1	0	0	0	0	0	2	0	0	0	0	0	0	0	0	0	0	0	0	0	0	1	1	0	1	0	0	0	0	0	0	0	0	0	0	0	0	0	0	0	0	0	0	NA	NA
sp|Q9NYS0|KBRS1_HUMAN	NKIRAS1	KBRS1_HUMAN NF-kappa-B inhibitor-interacting Ras-like protein 1	14465	KBRS1_HUMAN	Q9NYS0	1	1	1	0	0	0	0	0	0	0	0	1	0	2	0	0	0	0	2	0	0	0	1	3	3	2	1	0	0	0	0	3	1	0	3	2	0	0	2	5	1	2	0.369941	0.569233
sp|Q6ZTQ3|RASF6_HUMAN	RASSF6	RASF6_HUMAN Ras association domain-containing protein 6	14468	RASF6_HUMAN	Q6ZTQ3	1	0	0	0	0	0	0	0	0	0	1	1	0	0	0	0	0	0	0	0	0	0	1	0	0	0	1	2	1	0	0	0	1	1	3	2	1	1	1	2	1	0	-0.286462	-0.176975
sp|Q96K19|RN170_HUMAN	RNF170	RN170_HUMAN E3 ubiquitin-protein ligase RNF170	14471	RN170_HUMAN	Q96K19	2	2	0	4	5	6	4	6	0	4	2	3	3	1	3	2	0	0	2	2	2	1	1	3	2	2	1	4	2	3	1	1	0	1	2	3	1	1	1	3	1	2	-0.350129	1.98023
sp|Q7Z7L8|CK096_HUMAN	C11orf96	CK096_HUMAN Uncharacterized protein C11orf96	14478	CK096_HUMAN	Q7Z7L8	2	0	0	0	0	0	0	0	0	0	0	0	0	0	0	0	0	0	0	1	1	1	0	3	2	0	0	0	0	0	1	0	1	0	1	0	0	0	1	3	0	0	-0.268602	0.0998883
sp|P02652|APOA2_HUMAN	APOA2	APOA2_HUMAN Apolipoprotein A-II	14480	APOA2_HUMAN	P02652	0	5	2	2	2	0	0	0	0	0	1	0	0	0	0	0	0	0	0	0	0	0	0	0	0	0	0	0	1	0	0	1	0	0	0	0	0	0	0	0	0	0	NA	NA
sp|Q9NRA1|PDGFC_HUMAN	PDGFC	PDGFC_HUMAN Platelet-derived growth factor C	14486	PDGFC_HUMAN	Q9NRA1	0	0	0	0	0	0	0	0	0	0	1	0	0	0	1	4	0	0	0	0	0	0	0	0	3	0	1	1	0	0	0	0	0	0	2	0	0	1	1	0	0	1	NA	NA
sp|Q9NS93|TM7S3_HUMAN	TM7SF3	TM7S3_HUMAN Transmembrane 7 superfamily member 3	14489	TM7S3_HUMAN	Q9NS93	1	2	2	1	4	1	3	4	0	2	4	3	4	3	2	3	2	1	1	4	5	1	2	1	1	1	2	3	1	3	1	5	3	3	1	2	5	1	1	0	3	1	-0.527083	1.45702
sp|P05452|TETN_HUMAN	CLEC3B	TETN_HUMAN Tetranectin	14498	TETN_HUMAN	P05452	0	0	0	0	0	0	0	0	0	0	1	2	3	0	0	0	0	0	0	0	0	1	0	2	2	2	0	0	0	2	0	0	0	0	0	0	0	0	0	0	0	0	NA	NA
sp|Q9Y2C3|B3GT5_HUMAN	B3GALT5	B3GT5_HUMAN Beta-1,3-galactosyltransferase 5	14510	B3GT5_HUMAN	Q9Y2C3	0	0	0	0	3	0	0	4	1	0	6	2	0	0	0	1	0	0	0	0	0	0	0	0	0	0	0	1	1	0	0	0	0	1	0	0	0	0	0	0	0	0	NA	NA
sp|Q9Y672|ALG6_HUMAN	ALG6	ALG6_HUMAN Dolichyl pyrophosphate Man9GlcNAc2 alpha-1,3-glucosyltransferase	14519	ALG6_HUMAN	Q9Y672	2	3	3	4	3	2	7	6	2	3	2	2	3	1	0	2	2	1	2	3	3	1	2	0	1	1	0	0	1	0	0	2	0	1	3	1	2	0	2	3	1	2	0.755284	0.460763
sp|P12644|BMP4_HUMAN	BMP4	BMP4_HUMAN Bone morphogenetic protein 4	14522	BMP4_HUMAN	P12644	0	0	1	0	0	2	0	0	0	0	0	0	0	0	0	0	0	0	0	1	0	1	0	1	0	1	0	1	0	0	2	0	1	0	0	0	1	0	1	0	0	0	NA	NA
sp|O14678|ABCD4_HUMAN	ABCD4	ABCD4_HUMAN ATP-binding cassette sub-family D member 4	14524	ABCD4_HUMAN	O14678	1	0	2	1	1	3	2	0	3	3	3	4	0	2	1	1	2	1	0	4	4	3	0	1	0	0	2	1	0	0	0	3	3	2	1	2	1	0	3	3	0	0	-0.653455	0.79967
sp|Q9H6L4|ARMC7_HUMAN	ARMC7	ARMC7_HUMAN Armadillo repeat-containing protein 7	14526	ARMC7_HUMAN	Q9H6L4	0	0	0	0	0	0	0	1	0	0	0	0	0	0	0	0	0	0	1	0	0	0	0	3	2	1	1	1	2	1	0	0	0	0	0	0	0	1	1	2	0	1	NA	NA
sp|O15554|KCNN4_HUMAN	KCNN4	KCNN4_HUMAN Intermediate conductance calcium-activated potassium channel protein 4	14527	KCNN4_HUMAN	O15554	1	2	3	1	2	2	2	5	0	0	2	3	2	1	0	0	1	1	1	2	4	1	2	3	1	0	0	0	0	1	1	4	1	4	0	2	2	1	1	3	2	0	2.56325	-1.11506
sp|P51854|TKTL1_HUMAN	TKTL1	TKTL1_HUMAN Transketolase-like protein 1	14529	TKTL1_HUMAN	P51854	0	0	0	0	0	0	0	0	0	0	0	0	0	0	0	0	0	0	0	0	0	0	0	0	0	0	0	0	0	0	0	0	0	0	0	1	0	0	0	0	0	0	NA	NA
sp|Q902F9|ENK5_HUMAN		ENK5_HUMAN HERV-K_19p13.11 provirus ancestral Env polyprotein	14532	ENK5_HUMAN	Q902F9	0	0	0	0	2	0	1	0	0	1	0	0	0	1	0	0	0	0	0	0	0	0	0	0	0	0	0	0	0	0	0	0	1	0	0	0	0	0	0	0	0	0	NA	NA
sp|P63135|POK12_HUMAN		POK12_HUMAN HERV-K_1q22 provirus ancestral Pol protein	14532	POK12_HUMAN	P63135	0	0	0	0	0	0	0	0	0	1	0	0	0	0	0	0	0	0	0	0	0	0	0	0	0	0	0	0	0	0	0	0	0	0	0	0	0	0	0	0	0	0	NA	NA
sp|Q8WXG9|GPR98_HUMAN	GPR98	GPR98_HUMAN G-protein coupled receptor 98	14536	GPR98_HUMAN	Q8WXG9	0	0	0	0	0	0	0	0	0	0	2	0	1	1	1	1	0	0	0	0	0	1	0	0	0	0	0	0	0	0	0	0	0	0	1	0	0	1	0	0	1	0	NA	NA
sp|Q96KR7|PHAR3_HUMAN	PHACTR3	PHAR3_HUMAN Phosphatase and actin regulator 3	14540	PHAR3_HUMAN	Q96KR7	0	0	0	0	0	0	0	0	0	0	0	0	0	0	0	1	0	0	0	0	0	0	0	0	0	0	0	0	0	1	0	0	0	0	1	0	0	1	0	0	0	1	NA	NA
sp|Q6UW68|TM205_HUMAN	TMEM205	TM205_HUMAN Transmembrane protein 205	14551	TM205_HUMAN	Q6UW68	8	4	12	5	7	3	10	8	6	7	10	8	4	6	7	6	7	4	4	2	2	2	3	2	1	1	1	0	1	1	4	7	4	1	3	4	5	1	4	3	8	4	0.511078	-0.261009
sp|Q96H20|SNF8_HUMAN	SNF8	SNF8_HUMAN Vacuolar-sorting protein SNF8	14552	SNF8_HUMAN	Q96H20	6	12	8	10	7	6	7	11	6	4	4	5	4	3	5	3	1	3	4	4	5	4	5	2	3	3	4	3	3	1	5	10	5	4	5	4	6	2	4	4	4	8	-0.343072	-0.167357
sp|Q9HD15|SRA1_HUMAN	SRA1	SRA1_HUMAN Steroid receptor RNA activator 1	14553	SRA1_HUMAN	Q9HD15	14	7	8	13	10	9	12	10	3	8	11	7	7	7	12	9	6	5	10	6	10	7	4	7	6	5	5	7	7	4	13	11	7	5	9	9	8	7	12	12	6	20	0.043464	0.24298
sp|P0CG08|GPHRB_HUMAN	GPR89B	GPHRB_HUMAN Golgi pH regulator B	14555	GPHRB_HUMAN	P0CG08	5	5	3	10	6	6	8	8	5	7	4	3	5	2	4	3	1	3	6	4	4	4	4	3	2	3	1	1	1	3	3	6	4	3	5	3	2	4	5	3	2	2	0.527677	0.1008
sp|P22794-2|EVI2A_HUMAN	EVI2A	EVI2A_HUMAN Isoform 2 of Protein EVI2A	14558	EVI2A_HUMAN	P22794-2	0	1	0	0	0	0	0	1	0	0	0	0	0	0	0	0	0	0	1	0	0	0	1	0	2	0	0	0	1	2	0	0	0	0	0	0	0	1	0	2	0	0	NA	NA
sp|O43819|SCO2_HUMAN	SCO2	SCO2_HUMAN Protein SCO2 homolog, mitochondrial	14567	SCO2_HUMAN	O43819	6	4	6	9	10	8	11	7	6	7	7	9	5	4	4	3	5	5	7	6	4	7	7	3	1	5	5	4	8	3	10	8	7	5	6	6	5	5	8	6	9	10	0.0798215	-0.332855
sp|P42766|RL35_HUMAN	RPL35	RL35_HUMAN 60S ribosomal protein L35	14570	RL35_HUMAN	P42766	6	9	11	6	10	5	11	11	11	12	9	11	8	4	8	8	5	16	6	3	5	3	2	3	2	3	4	3	4	1	4	11	3	2	6	7	5	4	5	4	9	4	0.27981	-0.106387
sp|Q8TB96|TIP_HUMAN	ITFG1	TIP_HUMAN T-cell immunomodulatory protein	14572	TIP_HUMAN	Q8TB96	5	7	5	6	5	1	7	10	6	9	2	3	3	3	1	2	3	2	4	6	8	4	3	4	7	6	3	5	4	5	8	4	5	5	3	3	3	3	4	6	4	8	-0.198908	0.258435
sp|Q9BTM9-2|URM1_HUMAN	URM1	URM1_HUMAN Isoform 2 of Ubiquitin-related modifier 1	14575	URM1_HUMAN	Q9BTM9-2	2	2	3	2	0	2	0	0	0	0	2	1	1	1	1	1	1	0	1	0	1	2	0	1	1	0	1	1	1	0	1	2	0	0	2	2	2	1	1	1	0	1	0.0722682	0.282419
tr|I3L0L0|I3L0L0_HUMAN	RUNX2	I3L0L0_HUMAN Runt-related transcription factor 2	14577	I3L0L0_HUMAN	I3L0L0	0	0	0	0	0	0	0	0	0	0	0	0	0	0	0	0	0	0	2	0	0	2	0	2	0	0	0	0	0	0	0	0	0	0	0	0	0	0	0	0	0	1	NA	NA
sp|Q13950|RUNX2_HUMAN	RUNX2	RUNX2_HUMAN Runt-related transcription factor 2	14577	RUNX2_HUMAN	Q13950	2	3	0	1	3	3	3	3	1	5	3	3	5	4	8	1	5	3	10	6	4	13	3	7	3	2	3	1	4	4	4	5	9	2	10	4	2	5	6	3	4	10	-0.130041	0.0960756
sp|Q13761-2|RUNX3_HUMAN	RUNX3	RUNX3_HUMAN Isoform 2 of Runt-related transcription factor 3	14577	RUNX3_HUMAN	Q13761-2	1	1	0	2	0	1	0	0	0	0	0	1	0	0	0	0	0	0	3	1	0	0	3	1	3	0	0	0	0	0	2	0	3	2	1	1	0	0	3	0	0	1	0.0443695	0.990878
sp|O95948|ONEC2_HUMAN	ONECUT2	ONEC2_HUMAN One cut domain family member 2	14578	ONEC2_HUMAN	O95948	0	0	0	0	0	0	0	0	0	1	0	0	0	0	0	0	0	0	0	0	0	0	0	0	0	0	0	0	0	0	0	0	0	0	1	1	0	0	0	0	0	0	NA	NA
sp|P13498|CY24A_HUMAN	CYBA	CY24A_HUMAN Cytochrome b-245 light chain	14579	CY24A_HUMAN	P13498	6	3	8	8	8	4	3	10	5	3	5	4	5	2	2	4	4	2	3	4	4	3	3	3	3	4	2	3	3	2	8	3	4	2	3	3	4	3	4	7	4	4	1.4483	-1.40659
sp|Q96LT7|CI072_HUMAN	C9orf72	CI072_HUMAN Protein C9orf72	14580	CI072_HUMAN	Q96LT7	0	0	0	1	0	0	0	1	0	0	2	1	1	0	0	0	1	0	1	0	0	0	0	1	0	0	0	0	0	0	0	1	0	1	0	0	0	0	3	2	0	0	NA	NA
sp|Q86SU0|ILDR1_HUMAN	ILDR1	ILDR1_HUMAN Immunoglobulin-like domain-containing receptor 1	14582	ILDR1_HUMAN	Q86SU0	0	0	0	0	0	0	0	0	0	0	2	0	0	0	0	0	0	0	0	0	0	0	0	0	0	0	0	0	0	0	1	0	0	0	0	0	0	0	0	0	0	0	NA	NA
sp|Q5JQS6|GSAML_HUMAN	GCSAML	GSAML_HUMAN Germinal center-associated signaling and motility-like protein	14587	GSAML_HUMAN	Q5JQS6	0	0	1	0	0	0	0	0	0	0	0	0	0	0	0	0	0	0	0	1	0	2	0	1	0	0	0	0	0	0	1	0	0	0	0	0	0	0	0	0	0	0	NA	NA
sp|P50222|MEOX2_HUMAN	MEOX2	MEOX2_HUMAN Homeobox protein MOX-2	14592	MEOX2_HUMAN	P50222	0	0	1	0	0	0	0	0	0	0	0	0	0	0	0	0	0	0	0	0	0	0	0	0	0	0	1	0	0	0	1	0	0	0	0	3	0	0	0	0	0	0	NA	NA
sp|P46976|GLYG_HUMAN	GYG1	GLYG_HUMAN Glycogenin-1	14598	GLYG_HUMAN	P46976	8	20	16	16	7	12	17	16	6	14	11	17	9	15	9	10	10	9	12	10	11	14	7	13	10	10	15	14	14	10	16	13	7	9	19	9	10	12	9	10	9	20	0.0892999	0.521119
sp|Q06124|PTN11_HUMAN	PTPN11	PTN11_HUMAN Tyrosine-protein phosphatase non-receptor type 11	14599	PTN11_HUMAN	Q06124	27	29	42	39	29	18	28	38	30	26	19	16	16	17	18	21	24	17	24	20	17	19	15	18	14	16	15	14	12	16	29	43	23	27	28	20	21	11	33	32	18	33	-0.244916	0.0809119
sp|O14618|CCS_HUMAN	CCS	CCS_HUMAN Copper chaperone for superoxide dismutase	14605	CCS_HUMAN	O14618	4	9	9	12	15	5	10	10	12	9	10	12	8	12	9	7	8	11	10	10	11	9	5	11	11	16	9	9	6	4	14	6	9	8	10	8	11	4	5	8	8	18	0.57278	-0.391831
sp|Q96PQ1|SIG12_HUMAN	SIGLEC12	SIG12_HUMAN Sialic acid-binding Ig-like lectin 12	14621	SIG12_HUMAN	Q96PQ1	0	0	0	0	0	0	0	0	0	0	0	0	0	0	0	0	0	0	0	0	2	0	0	1	0	0	0	0	0	0	0	0	0	0	0	0	0	0	0	0	0	0	NA	NA
sp|P62699|YPEL5_HUMAN	YPEL5	YPEL5_HUMAN Protein yippee-like 5	14634	YPEL5_HUMAN	P62699	2	2	2	4	2	2	4	4	4	1	3	4	3	2	4	1	4	3	5	4	4	3	3	3	2	4	3	2	1	1	4	6	6	4	3	4	2	4	3	4	3	5	0.471781	0.212846
sp|Q8N8J7|CD032_HUMAN	C4orf32	CD032_HUMAN Uncharacterized protein C4orf32	14637	CD032_HUMAN	Q8N8J7	2	2	2	1	4	0	1	5	1	1	5	4	0	1	1	0	0	0	3	3	2	2	5	0	0	1	1	0	0	2	2	2	3	2	1	2	1	2	2	4	4	2	0.326455	0.0222182
sp|Q8WYK2-2|JDP2_HUMAN	JDP2	JDP2_HUMAN Isoform 2 of Jun dimerization protein 2	14638	JDP2_HUMAN	Q8WYK2-2	0	0	2	1	1	0	1	0	0	0	2	3	2	1	1	0	1	0	0	3	2	2	1	0	3	1	0	1	0	0	3	0	2	1	1	2	1	1	1	4	1	3	NA	NA
sp|Q9H3S4|TPK1_HUMAN	TPK1	TPK1_HUMAN Thiamin pyrophosphokinase 1	14644	TPK1_HUMAN	Q9H3S4	0	0	0	0	0	0	2	0	0	0	2	0	0	0	0	0	0	0	1	0	1	0	0	3	1	1	2	1	1	0	1	0	0	0	2	2	0	2	0	2	1	1	NA	NA
sp|P50616|TOB1_HUMAN	TOB1	TOB1_HUMAN Protein Tob1	14658	TOB1_HUMAN	P50616	0	0	1	1	0	0	0	0	0	0	0	1	0	0	0	0	0	0	0	0	1	0	0	1	1	3	0	0	0	0	0	0	1	1	0	1	0	0	0	0	0	1	NA	NA
sp|Q8TED4-2|SPX2_HUMAN	SLC37A2	SPX2_HUMAN Isoform 2 of Sugar phosphate exchanger 2	14659	SPX2_HUMAN	Q8TED4-2	2	4	0	1	1	1	0	5	1	0	1	1	0	0	0	0	0	0	1	2	1	1	0	0	0	0	0	0	0	1	1	0	0	2	1	0	1	0	1	0	1	1	-0.789422	-0.613346
sp|P57057|GLPT_HUMAN	SLC37A1	GLPT_HUMAN Glycerol-3-phosphate transporter	14659	GLPT_HUMAN	P57057	4	0	0	1	0	2	1	5	0	3	1	1	0	0	0	0	1	0	0	1	1	2	0	0	0	0	0	0	0	1	1	0	0	0	0	0	0	0	2	0	0	0	0.437479	-0.783376
sp|Q7Z5P9|MUC19_HUMAN	MUC19	MUC19_HUMAN Mucin-19	14663	MUC19_HUMAN	Q7Z5P9	1	1	0	0	0	0	0	0	1	0	0	1	1	1	0	1	2	1	0	0	0	1	0	0	0	0	0	0	0	0	0	0	0	0	0	2	2	0	1	1	1	1	0.617009	0.345104
sp|A6NHX0|GATL2_HUMAN	GATSL2	GATL2_HUMAN GATS-like protein 2	14670	GATL2_HUMAN	A6NHX0	2	0	0	1	1	0	0	0	0	0	2	1	0	0	1	0	0	0	1	1	0	2	2	0	0	0	0	0	0	1	0	5	2	1	1	2	1	0	3	3	0	0	0.15637	-0.0620504
sp|Q5VTJ3|KLD7A_HUMAN	KLHDC7A	KLD7A_HUMAN Kelch domain-containing protein 7A	14682	KLD7A_HUMAN	Q5VTJ3	0	0	0	0	0	0	0	0	0	0	0	1	0	0	0	0	0	0	0	0	0	0	0	0	1	0	0	0	0	0	0	0	0	0	1	1	0	0	0	0	0	0	NA	NA
sp|Q8N668|COMD1_HUMAN	COMMD1	COMD1_HUMAN COMM domain-containing protein 1	14683	COMD1_HUMAN	Q8N668	4	8	5	8	7	3	6	5	2	4	2	2	3	1	4	3	3	0	7	6	4	5	5	6	5	5	6	5	6	4	5	6	7	5	6	0	2	6	1	3	4	7	0.0529826	0.249449
sp|P54852|EMP3_HUMAN	EMP3	EMP3_HUMAN Epithelial membrane protein 3	14685	EMP3_HUMAN	P54852	4	4	1	2	2	3	1	1	0	1	1	1	0	1	2	2	2	1	1	4	6	3	4	0	0	1	0	1	1	2	2	2	5	5	5	1	1	1	2	2	3	1	-2.52194	1.61606
sp|Q13201|MMRN1_HUMAN	MMRN1	MMRN1_HUMAN Multimerin-1	14691	MMRN1_HUMAN	Q13201	0	0	0	0	0	0	9	0	0	0	0	0	0	0	0	0	1	0	0	0	0	0	0	0	0	0	1	0	0	0	0	0	0	0	0	0	0	0	0	0	0	2	NA	NA
sp|P02655|APOC2_HUMAN	APOC2	APOC2_HUMAN Apolipoprotein C-II	14695	APOC2_HUMAN	P02655	0	2	0	0	2	0	0	0	1	0	0	0	0	0	0	0	0	0	2	0	1	3	1	6	1	2	0	1	1	0	11	2	0	1	0	1	1	0	0	0	0	8	NA	NA
sp|Q96KR6|F210B_HUMAN	FAM210B	F210B_HUMAN Protein FAM210B	14697	F210B_HUMAN	Q96KR6	2	3	1	3	1	1	2	1	4	2	2	2	2	1	1	4	1	4	0	0	0	1	1	1	0	0	0	0	0	0	1	6	2	0	0	2	1	0	3	2	1	2	-0.0717561	1.88771
tr|H0Y905|H0Y905_HUMAN	RAPGEF2	H0Y905_HUMAN Rap guanine nucleotide exchange factor 2 (Fragment)	14704	H0Y905_HUMAN	H0Y905	1	0	0	2	0	0	2	0	0	0	0	0	0	0	1	0	0	0	0	0	0	0	0	0	0	1	0	1	0	0	0	1	0	0	0	0	0	0	0	0	1	1	-0.113991	-0.00795207
sp|Q9UJC5|SH3L2_HUMAN	SH3BGRL2	SH3L2_HUMAN SH3 domain-binding glutamic acid-rich-like protein 2	14717	SH3L2_HUMAN	Q9UJC5	1	2	2	5	1	0	1	3	4	3	3	0	2	1	2	3	2	1	3	5	4	2	1	2	3	6	4	4	3	2	1	3	2	1	3	1	2	3	6	6	1	1	2.04418	-0.26603
sp|P04156|PRIO_HUMAN	PRNP	PRIO_HUMAN Major prion protein	14727	PRIO_HUMAN	P04156	11	4	7	5	6	8	9	11	5	5	7	6	6	7	5	3	3	4	6	4	7	6	7	2	1	2	3	2	5	2	6	5	7	6	9	5	5	3	5	4	5	5	-0.10247	0.318655
tr|H3BMH7|H3BMH7_HUMAN		H3BMH7_HUMAN Uncharacterized protein (Fragment)	14731	H3BMH7_HUMAN	H3BMH7	0	0	0	0	0	1	0	0	0	0	0	0	0	0	0	2	0	0	0	0	0	0	0	0	0	0	0	0	0	0	0	1	0	0	0	0	0	0	1	0	0	0	NA	NA
sp|Q9BQN1|FA83C_HUMAN	FAM83C	FA83C_HUMAN Protein FAM83C	14740	FA83C_HUMAN	Q9BQN1	0	0	0	0	0	0	0	0	0	0	0	0	0	0	0	0	6	1	0	0	0	0	0	0	0	0	0	0	0	0	0	0	0	0	0	0	0	0	0	0	0	0	NA	NA
sp|Q6NTF9|RHBD2_HUMAN	RHBDD2	RHBD2_HUMAN Rhomboid domain-containing protein 2	14741	RHBD2_HUMAN	Q6NTF9	1	0	1	1	2	1	3	4	1	1	1	2	3	2	5	2	4	2	2	1	1	1	1	0	0	1	1	1	2	1	2	1	1	0	1	2	3	0	5	3	2	1	-0.450362	0.096108
sp|P01303|NPY_HUMAN	NPY	NPY_HUMAN Pro-neuropeptide Y	14747	NPY_HUMAN	P01303	0	0	0	0	0	0	0	0	0	0	0	0	0	0	0	0	2	0	0	0	0	0	0	0	0	0	0	0	0	0	0	0	0	0	0	0	0	0	0	0	0	0	NA	NA
sp|Q7Z5W3|BN3D2_HUMAN	BCDIN3D	BN3D2_HUMAN Pre-miRNA 5'-monophosphate methyltransferase	14759	BN3D2_HUMAN	Q7Z5W3	0	0	0	1	0	0	0	1	0	0	0	0	0	1	1	1	1	0	0	0	0	0	0	0	0	0	0	0	0	0	0	0	0	0	0	0	1	0	1	0	1	1	NA	NA
sp|Q13522|PPR1A_HUMAN	PPP1R1A	PPR1A_HUMAN Protein phosphatase 1 regulatory subunit 1A	14760	PPR1A_HUMAN	Q13522	0	0	0	0	0	0	0	0	0	0	0	0	0	0	0	0	0	0	0	0	1	0	0	0	2	0	0	1	0	0	0	0	0	0	6	0	0	0	0	1	0	0	NA	NA
sp|Q9NZH0|GPC5B_HUMAN	GPRC5B	GPC5B_HUMAN G-protein coupled receptor family C group 5 member B	14763	GPC5B_HUMAN	Q9NZH0	2	0	0	0	0	1	0	0	0	0	0	0	0	0	1	3	0	0	1	0	2	4	6	0	0	0	0	1	0	0	0	2	0	2	1	0	0	0	0	3	0	0	-0.498826	1.59805
sp|Q9Y255|PRLD1_HUMAN	PRELID1	PRLD1_HUMAN PRELI domain-containing protein 1, mitochondrial	14764	PRLD1_HUMAN	Q9Y255	1	2	0	1	2	0	0	0	1	0	1	0	0	0	1	1	3	1	1	0	2	1	2	0	0	0	0	0	1	1	0	0	2	0	1	0	1	0	0	0	1	2	0.140482	-0.0571745
sp|Q16651|PRSS8_HUMAN	PRSS8	PRSS8_HUMAN Prostasin	14771	PRSS8_HUMAN	Q16651	2	1	1	6	0	1	4	2	8	7	8	5	6	4	5	3	4	3	0	0	2	6	3	1	2	2	1	7	2	3	3	0	3	2	2	2	3	1	2	1	4	3	3.34358	-1.27339
sp|Q9UGC7|RF1ML_HUMAN	MTRF1L	RF1ML_HUMAN Peptide chain release factor 1-like, mitochondrial	14779	RF1ML_HUMAN	Q9UGC7	2	2	1	0	1	2	3	2	0	2	3	0	0	1	3	3	2	2	5	1	3	1	0	1	0	1	1	1	0	0	1	2	1	1	2	1	1	1	3	1	4	1	-0.477391	0.0589571
sp|Q9UM21|MGT4A_HUMAN	MGAT4A	MGT4A_HUMAN Alpha-1,3-mannosyl-glycoprotein 4-beta-N-acetylglucosaminyltransferase A	14789	MGT4A_HUMAN	Q9UM21	1	1	2	0	2	1	4	0	0	0	0	4	0	1	0	2	3	0	0	0	0	0	0	0	1	0	0	0	2	0	0	0	0	0	0	0	2	0	0	1	1	0	2.11694	-0.354345
sp|Q9Y3Y4|PYGO1_HUMAN	PYGO1	PYGO1_HUMAN Pygopus homolog 1	14790	PYGO1_HUMAN	Q9Y3Y4	0	0	0	0	0	0	0	0	0	0	0	0	0	1	0	2	1	1	0	1	1	0	1	0	1	1	2	1	0	2	1	1	0	2	1	1	0	1	0	1	0	0	NA	NA
sp|P62495|ERF1_HUMAN	ETF1	ERF1_HUMAN Eukaryotic peptide chain release factor subunit 1	14800	ERF1_HUMAN	P62495	39	46	59	57	34	22	32	42	29	39	22	17	18	22	18	20	22	27	17	12	10	16	20	16	14	14	16	14	19	14	31	46	11	25	12	11	12	13	22	25	16	29	0.264389	0.0923352
sp|Q9H7C9|AAMDC_HUMAN	AAMDC	AAMDC_HUMAN Mth938 domain-containing protein	14801	AAMDC_HUMAN	Q9H7C9	4	5	4	6	3	3	7	5	3	5	7	8	4	6	2	5	4	5	4	2	3	6	6	6	4	6	4	6	5	3	9	3	4	2	8	8	10	3	5	5	4	9	1.58876	0.119699
sp|P13866|SC5A1_HUMAN	SLC5A1	SC5A1_HUMAN Sodium/glucose cotransporter 1	14807	SC5A1_HUMAN	P13866	0	1	0	0	0	0	0	4	0	0	0	1	0	0	0	1	0	0	0	0	1	0	0	0	0	0	0	0	0	0	0	0	0	0	0	0	0	0	0	0	0	0	NA	NA
sp|Q9UM00|TMCO1_HUMAN	TMCO1	TMCO1_HUMAN Transmembrane and coiled-coil domain-containing protein 1	14812	TMCO1_HUMAN	Q9UM00	2	6	7	9	5	5	5	8	8	12	6	7	5	6	5	8	4	8	3	5	6	5	2	1	2	1	3	1	1	4	5	8	4	3	3	4	6	1	3	3	3	5	-0.0954082	0.120839
sp|Q14624|ITIH4_HUMAN	ITIH4	ITIH4_HUMAN Inter-alpha-trypsin inhibitor heavy chain H4	14819	ITIH4_HUMAN	Q14624	0	0	0	0	1	0	0	0	0	0	0	1	1	0	1	1	3	0	1	1	2	1	1	1	1	0	1	0	1	0	0	0	0	2	1	0	0	1	1	1	1	3	NA	NA
sp|Q08AG7|MZT1_HUMAN	MZT1	MZT1_HUMAN Mitotic-spindle organizing protein 1	14828	MZT1_HUMAN	Q08AG7	1	1	1	1	2	0	1	2	0	3	0	0	0	1	0	0	1	0	2	3	3	1	1	0	1	0	0	1	0	0	2	2	4	5	2	0	0	1	1	3	2	2	0.360299	0.226272
sp|Q5JXC2|MIIP_HUMAN	MIIP	MIIP_HUMAN Migration and invasion-inhibitory protein	14830	MIIP_HUMAN	Q5JXC2	0	0	0	0	1	1	0	0	0	0	0	0	1	1	1	0	0	0	1	1	0	1	1	2	1	1	1	1	0	0	1	0	0	0	0	1	0	1	0	0	1	1	NA	NA
sp|O14925|TIM23_HUMAN	TIMM23	TIM23_HUMAN Mitochondrial import inner membrane translocase subunit Tim23	14843	TIM23_HUMAN	O14925	12	5	6	8	6	9	9	7	6	9	11	7	6	9	7	4	6	5	4	6	7	8	10	5	9	7	5	6	6	9	6	3	7	10	8	6	4	6	5	6	7	8	0.12267	0.33397
sp|Q96PB1|CASD1_HUMAN	CASD1	CASD1_HUMAN CAS1 domain-containing protein 1	14860	CASD1_HUMAN	Q96PB1	1	0	0	0	0	0	0	0	0	0	1	0	0	0	0	1	2	1	0	0	0	0	0	1	2	0	0	0	0	0	0	1	0	0	0	0	1	0	0	0	0	0	-0.211844	0.224105
sp|Q9ULF5|S39AA_HUMAN	SLC39A10	S39AA_HUMAN Zinc transporter ZIP10	14865	S39AA_HUMAN	Q9ULF5	16	8	6	11	12	3	6	14	10	8	9	11	12	12	11	4	4	4	8	5	7	7	7	7	8	7	10	5	9	5	14	12	4	6	7	5	9	5	6	9	7	6	-0.989153	0.734935
sp|P49918-2|CDN1C_HUMAN	CDKN1C	CDN1C_HUMAN Isoform Short of Cyclin-dependent kinase inhibitor 1C	14868	CDN1C_HUMAN	P49918-2	0	0	0	1	0	0	0	0	0	0	0	1	0	0	0	0	0	0	0	2	0	3	0	4	0	0	0	3	0	0	0	0	0	1	0	0	0	0	0	2	0	0	NA	NA
sp|P01909|DQA1_HUMAN	HLA-DQA1	DQA1_HUMAN HLA class II histocompatibility antigen, DQ alpha 1 chain	14871	DQA1_HUMAN	P01909	0	0	0	0	0	0	0	0	0	0	0	3	0	0	0	0	0	0	0	0	0	0	0	0	5	0	0	1	0	0	0	0	0	0	1	0	0	2	0	0	0	0	NA	NA
sp|P20036|DPA1_HUMAN	HLA-DPA1	DPA1_HUMAN HLA class II histocompatibility antigen, DP alpha 1 chain	14871	DPA1_HUMAN	P20036	1	1	1	1	1	0	2	1	1	0	0	3	1	1	1	1	1	2	6	0	1	0	0	1	3	2	1	4	3	0	2	7	1	0	2	0	0	1	2	2	1	1	-0.671389	-0.194539
tr|E9PMV2|E9PMV2_HUMAN	HLA-DQA1	E9PMV2_HUMAN HLA class II histocompatibility antigen, DQ alpha 1 chain (Fragment)	14871	E9PMV2_HUMAN	E9PMV2	0	0	0	0	0	0	0	0	0	0	0	0	1	1	0	0	1	0	5	2	4	0	0	0	0	0	0	0	1	0	0	2	1	0	0	0	0	0	3	0	0	1	NA	NA
sp|P01903|DRA_HUMAN	HLA-DRA	DRA_HUMAN HLA class II histocompatibility antigen, DR alpha chain	14871	DRA_HUMAN	P01903	4	17	15	3	5	5	10	22	3	8	5	19	7	3	1	1	5	7	25	13	28	11	8	4	14	8	12	12	15	7	14	36	13	7	15	3	4	9	5	5	7	6	-0.443651	-0.543835
sp|P11150|LIPC_HUMAN	LIPC	LIPC_HUMAN Hepatic triacylglycerol lipase	14879	LIPC_HUMAN	P11150	0	0	0	0	1	0	0	0	0	0	1	0	0	0	0	0	0	0	0	0	0	0	0	0	0	0	0	0	0	0	0	1	0	0	0	0	0	0	0	0	0	0	NA	NA
sp|Q9BV29-2|CO057_HUMAN	C15orf57	CO057_HUMAN Isoform 2 of Uncharacterized protein C15orf57	14881	CO057_HUMAN	Q9BV29-2	0	2	1	1	0	0	0	1	0	1	0	1	1	1	0	2	0	0	2	2	1	2	0	1	1	0	3	2	0	0	1	0	1	0	1	1	2	0	2	1	0	2	NA	NA
sp|Q9Y2S2-2|CRYL1_HUMAN	CRYL1	CRYL1_HUMAN Isoform 2 of Lambda-crystallin homolog	14886	CRYL1_HUMAN	Q9Y2S2-2	10	9	5	14	10	10	11	10	2	12	7	5	3	6	11	11	6	3	8	5	6	3	4	5	2	1	3	10	2	1	8	8	4	3	5	4	9	1	8	10	4	5	-0.631845	1.11549
sp|Q9UHQ7|WBP5_HUMAN	WBP5	WBP5_HUMAN WW domain-binding protein 5	14898	WBP5_HUMAN	Q9UHQ7	0	0	1	0	0	0	0	0	0	0	0	0	0	2	0	1	0	1	0	0	0	0	0	1	0	0	0	0	0	0	0	0	0	0	0	0	0	0	0	0	0	1	NA	NA
sp|A4FU69|EFCB5_HUMAN	EFCAB5	EFCB5_HUMAN EF-hand calcium-binding domain-containing protein 5	14899	EFCB5_HUMAN	A4FU69	0	0	0	0	1	0	0	0	0	0	0	0	0	0	0	1	0	1	0	0	0	0	0	1	0	0	0	0	0	0	0	0	0	0	0	0	0	0	0	1	2	0	NA	NA
sp|Q9NX01|TXN4B_HUMAN	TXNL4B	TXN4B_HUMAN Thioredoxin-like protein 4B	14910	TXN4B_HUMAN	Q9NX01	3	2	2	3	2	2	1	4	3	1	2	2	0	0	1	0	1	0	1	2	1	3	0	2	1	1	1	1	2	0	3	0	2	4	2	1	1	0	4	3	1	2	-0.390699	-0.129434
sp|Q96EK6|GNA1_HUMAN	GNPNAT1	GNA1_HUMAN Glucosamine 6-phosphate N-acetyltransferase	14911	GNA1_HUMAN	Q96EK6	8	15	18	17	15	5	13	16	6	11	8	6	4	6	13	7	6	6	5	8	3	3	4	5	3	6	4	4	4	3	8	11	4	12	2	5	6	2	10	4	9	8	1.31058	-0.51621
sp|Q9Y3M2|CBY1_HUMAN	CBY1	CBY1_HUMAN Protein chibby homolog 1	14919	CBY1_HUMAN	Q9Y3M2	1	0	0	0	0	0	0	0	0	0	1	1	1	0	2	1	0	0	1	0	0	0	0	0	0	0	0	0	0	0	1	0	0	0	0	0	0	0	1	2	1	1	-0.701783	0.193086
sp|Q641Q3|METRL_HUMAN	METRNL	METRL_HUMAN Meteorin-like protein	14925	METRL_HUMAN	Q641Q3	0	0	0	0	0	0	0	0	0	1	1	1	1	1	0	0	0	0	0	0	0	0	0	0	1	0	0	0	0	0	0	0	0	0	0	0	0	0	1	0	0	0	NA	NA
sp|Q15165-1|PON2_HUMAN	PON2	PON2_HUMAN Isoform 1 of Serum paraoxonase/arylesterase 2	14930	PON2_HUMAN	Q15165-1	19	24	22	16	14	10	19	18	26	17	11	7	9	7	8	8	8	7	13	22	22	25	19	12	12	11	12	17	9	21	15	14	15	22	24	9	9	11	8	15	11	14	-0.984292	0.835312
sp|Q9UGN4|CLM8_HUMAN	CD300A	CLM8_HUMAN CMRF35-like molecule 8	14931	CLM8_HUMAN	Q9UGN4	0	0	0	0	0	0	0	0	0	0	0	0	0	0	0	0	0	0	1	0	1	0	2	1	0	0	0	0	0	0	0	0	0	0	0	0	0	0	0	0	0	1	NA	NA
sp|Q1RMZ1|BMT2_HUMAN	C7orf60	BMT2_HUMAN Probable methyltransferase BTM2 homolog	14940	BMT2_HUMAN	Q1RMZ1	0	0	0	0	0	0	0	1	0	0	1	1	0	0	0	0	0	0	0	0	0	0	0	0	0	0	0	0	0	0	0	1	0	1	0	1	1	0	0	1	0	0	NA	NA
sp|P25189-2|MYP0_HUMAN	MPZ	MYP0_HUMAN Isoform L-MPZ of Myelin protein P0	14950	MYP0_HUMAN	P25189-2	0	0	0	0	0	0	2	0	0	0	0	0	0	0	0	0	0	0	0	0	4	0	0	0	0	0	1	0	0	0	0	3	0	0	0	0	0	0	0	0	0	0	NA	NA
sp|Q9Y4Z0|LSM4_HUMAN	LSM4	LSM4_HUMAN U6 snRNA-associated Sm-like protein LSm4	14955	LSM4_HUMAN	Q9Y4Z0	8	17	21	13	13	8	8	12	10	15	9	9	8	7	9	9	14	6	11	14	18	9	8	11	9	15	20	16	12	13	17	12	17	11	14	6	6	8	17	16	12	25	0.0626127	0.009789
sp|Q8IY45|AMN1_HUMAN	AMN1	AMN1_HUMAN Protein AMN1 homolog	14965	AMN1_HUMAN	Q8IY45	0	0	0	0	0	0	0	0	0	1	0	0	0	0	0	0	0	0	0	2	1	1	2	0	0	0	0	0	0	0	1	0	0	0	2	1	0	1	1	2	0	2	NA	NA
sp|Q8N2G4-2|LYPD1_HUMAN	LYPD1	LYPD1_HUMAN Isoform 2 of Ly6/PLAUR domain-containing protein 1	14978	LYPD1_HUMAN	Q8N2G4-2	0	0	0	0	0	0	0	0	0	0	0	1	1	0	0	0	1	0	0	0	1	3	0	0	1	0	0	0	0	0	1	0	0	0	3	0	0	0	0	0	1	0	NA	NA
sp|O75380|NDUS6_HUMAN	NDUFS6	NDUS6_HUMAN NADH dehydrogenase [ubiquinone] iron-sulfur protein 6, mitochondrial	14991	NDUS6_HUMAN	O75380	8	9	8	9	8	7	9	12	5	10	8	8	6	6	4	2	5	4	10	7	7	12	7	6	6	8	7	10	6	6	9	10	8	6	6	8	12	4	6	6	5	14	0.290082	-0.187439
sp|Q9H246|CA021_HUMAN	C1orf21	CA021_HUMAN Uncharacterized protein C1orf21	14998	CA021_HUMAN	Q9H246	1	1	1	1	1	0	2	0	0	1	1	1	3	2	0	1	1	0	1	1	2	0	2	1	0	0	0	0	0	0	2	2	2	2	2	1	2	0	1	1	0	1	1.34668	2.82033
sp|P56556|NDUA6_HUMAN	NDUFA6	NDUA6_HUMAN NADH dehydrogenase [ubiquinone] 1 alpha subcomplex subunit 6	15002	NDUA6_HUMAN	P56556	3	7	13	5	14	10	4	11	12	13	9	6	8	4	13	5	6	7	6	3	6	5	6	4	5	4	4	3	5	3	11	7	2	3	4	7	5	5	6	6	7	12	-0.28732	-0.600304
sp|O60575|ISK4_HUMAN	SPINK4	ISK4_HUMAN Serine protease inhibitor Kazal-type 4	15005	ISK4_HUMAN	O60575	0	0	0	0	0	0	0	0	0	0	0	0	0	0	0	0	0	0	1	0	0	0	0	0	1	0	0	0	0	0	0	0	0	0	0	0	0	0	0	0	0	0	NA	NA
sp|Q9UBP9|GULP1_HUMAN	GULP1	GULP1_HUMAN PTB domain-containing engulfment adapter protein 1	15011	GULP1_HUMAN	Q9UBP9	11	12	7	8	11	3	12	6	13	6	9	10	8	12	7	4	9	3	7	9	6	4	4	10	6	9	4	9	11	2	7	6	3	9	8	12	14	4	5	9	10	12	-1.3195	0.0267429
sp|Q6NXT4-2|ZNT6_HUMAN	SLC30A6	ZNT6_HUMAN Isoform 2 of Zinc transporter 6	15039	ZNT6_HUMAN	Q6NXT4-2	4	1	1	2	3	3	2	2	4	3	3	2	4	2	2	2	1	2	1	3	2	3	3	4	3	1	1	1	1	2	0	4	1	1	2	5	5	0	2	0	3	0	0.0456462	0.488615
sp|Q9BSA4|TTYH2_HUMAN	TTYH2	TTYH2_HUMAN Protein tweety homolog 2	15046	TTYH2_HUMAN	Q9BSA4	5	1	0	0	0	0	0	0	0	2	0	0	0	0	0	1	1	1	5	0	0	3	0	2	0	0	0	0	0	0	1	1	1	0	1	2	1	0	0	2	0	0	-0.350724	1.5956
sp|P20393|NR1D1_HUMAN	NR1D1	NR1D1_HUMAN Nuclear receptor subfamily 1 group D member 1	15054	NR1D1_HUMAN	P20393	0	0	1	0	1	0	0	0	0	0	0	4	0	0	0	0	0	0	1	0	0	1	2	0	0	0	0	0	0	0	0	0	0	0	0	1	2	0	1	0	0	0	NA	NA
sp|O15217|GSTA4_HUMAN	GSTA4	GSTA4_HUMAN Glutathione S-transferase A4	15059	GSTA4_HUMAN	O15217	0	0	0	0	2	2	1	0	1	0	0	0	0	0	0	1	0	0	0	0	0	0	0	0	0	0	0	0	0	0	1	2	0	0	0	2	1	0	0	3	0	0	NA	NA
sp|Q9BY41|HDAC8_HUMAN	HDAC8	HDAC8_HUMAN Histone deacetylase 8	15066	HDAC8_HUMAN	Q9BY41	0	4	1	3	1	1	2	0	0	1	0	1	0	0	1	0	0	0	2	1	1	1	0	0	0	0	1	0	0	0	0	2	2	0	0	1	1	0	4	2	0	1	NA	NA
sp|Q8NHS3|MFSD8_HUMAN	MFSD8	MFSD8_HUMAN Major facilitator superfamily domain-containing protein 8	15071	MFSD8_HUMAN	Q8NHS3	2	1	0	2	0	2	1	0	1	1	0	2	0	1	0	1	0	1	0	0	0	0	0	1	0	0	0	1	0	0	0	0	0	1	1	0	2	0	2	1	0	0	-0.0587168	-0.364465
sp|P52803|EFNA5_HUMAN	EFNA5	EFNA5_HUMAN Ephrin-A5	15089	EFNA5_HUMAN	P52803	2	0	0	1	1	0	0	0	1	1	0	2	2	4	1	2	2	0	1	1	3	1	2	2	1	1	1	1	1	1	1	0	1	2	1	1	1	0	1	0	1	2	1.11819	-0.0534953
sp|O95168|NDUB4_HUMAN	NDUFB4	NDUB4_HUMAN NADH dehydrogenase [ubiquinone] 1 beta subcomplex subunit 4	15100	NDUB4_HUMAN	O95168	6	8	5	9	8	6	5	10	4	7	8	7	7	10	6	10	7	7	4	3	3	2	3	5	4	6	6	4	4	2	6	7	4	4	2	8	9	3	2	6	7	5	0.432146	0.100414
sp|Q9NXF8|ZDHC7_HUMAN	ZDHHC7	ZDHC7_HUMAN Palmitoyltransferase ZDHHC7	15103	ZDHC7_HUMAN	Q9NXF8	0	3	0	1	0	1	1	2	0	0	1	0	2	0	0	0	0	0	1	0	0	1	0	0	1	0	0	0	0	0	0	1	1	1	1	0	0	1	0	1	0	0	NA	NA
sp|Q9BTL3|RAM_HUMAN	FAM103A1	RAM_HUMAN RNMT-activating mini protein	15111	RAM_HUMAN	Q9BTL3	4	5	2	8	2	3	4	9	3	6	5	4	4	5	4	3	4	5	1	2	3	4	2	2	4	4	4	4	5	2	8	4	3	5	6	4	4	3	5	6	3	7	-0.0741354	0.251063
sp|Q969X5|ERGI1_HUMAN	ERGIC1	ERGI1_HUMAN Endoplasmic reticulum-Golgi intermediate compartment protein 1	15116	ERGI1_HUMAN	Q969X5	16	11	12	11	11	6	8	12	10	11	13	10	6	7	6	5	12	7	4	9	7	6	6	4	7	7	7	5	5	9	5	16	7	7	11	4	8	5	4	5	8	8	0.321212	0.172961
tr|B7WPI0|B7WPI0_HUMAN	LAT	B7WPI0_HUMAN Linker for activation of T cells, isoform CRA_d	15117	B7WPI0_HUMAN	B7WPI0	0	0	0	0	0	0	0	0	0	0	0	1	0	0	0	0	0	1	0	0	0	2	1	2	0	0	0	0	0	0	0	0	0	0	0	0	0	0	0	0	0	0	NA	NA
sp|Q15035|TRAM2_HUMAN	TRAM2	TRAM2_HUMAN Translocating chain-associated membrane protein 2	15119	TRAM2_HUMAN	Q15035	7	3	1	3	2	2	2	2	2	1	2	2	2	1	0	7	1	0	2	2	2	2	0	2	1	1	1	1	0	2	2	3	0	3	3	1	2	1	0	1	0	1	-1.0859	-0.621677
sp|Q9Y2R9|RT07_HUMAN	MRPS7	RT07_HUMAN 28S ribosomal protein S7, mitochondrial	15120	RT07_HUMAN	Q9Y2R9	13	19	11	24	13	12	15	24	14	15	15	11	11	9	13	12	8	12	7	11	7	9	7	9	10	10	7	10	11	10	15	21	8	12	8	10	11	6	10	13	9	13	-0.0641134	0.226771
sp|P61960|UFM1_HUMAN	UFM1	UFM1_HUMAN Ubiquitin-fold modifier 1	15124	UFM1_HUMAN	P61960	2	4	0	4	2	1	0	1	2	4	2	3	2	2	1	1	0	1	4	6	5	7	3	3	2	1	3	2	2	1	4	1	5	6	6	1	2	1	2	5	1	8	-0.22037	-0.0177811
sp|Q7Z5P4|DHB13_HUMAN	HSD17B13	DHB13_HUMAN 17-beta-hydroxysteroid dehydrogenase 13	15126	DHB13_HUMAN	Q7Z5P4	0	0	0	0	0	0	0	0	0	0	0	0	0	0	0	2	0	0	0	0	0	0	0	1	0	0	0	0	0	0	0	0	0	0	0	0	0	0	0	0	0	0	NA	NA
sp|P41567|EIF1_HUMAN	EIF1	EIF1_HUMAN Eukaryotic translation initiation factor 1	15127	EIF1_HUMAN	P41567	4	9	15	12	6	12	9	15	5	13	8	10	8	10	7	10	7	6	8	5	5	9	6	3	4	4	4	5	8	9	15	10	5	6	10	9	9	6	6	5	7	16	0.457156	-0.710023
sp|Q9Y2I2|NTNG1_HUMAN	NTNG1	NTNG1_HUMAN Netrin-G1	15140	NTNG1_HUMAN	Q9Y2I2	0	0	0	0	0	0	0	0	0	0	0	0	0	0	0	0	0	0	2	2	0	2	3	1	1	0	0	0	0	0	0	0	2	2	0	0	0	0	2	2	0	0	NA	NA
sp|Q6ZSY5|PPR3F_HUMAN	PPP1R3F	PPR3F_HUMAN Protein phosphatase 1 regulatory subunit 3F	15142	PPR3F_HUMAN	Q6ZSY5	0	0	0	0	0	1	1	0	0	0	0	0	0	0	0	0	0	0	2	0	0	0	0	0	2	0	2	0	0	0	0	1	0	0	0	1	0	0	0	0	0	0	NA	NA
sp|Q9P2G3|KLH14_HUMAN	KLHL14	KLH14_HUMAN Kelch-like protein 14	15163	KLH14_HUMAN	Q9P2G3	0	0	1	0	0	0	0	0	0	0	0	0	0	0	0	0	0	0	0	0	0	2	0	0	2	0	0	0	0	0	0	1	0	0	1	0	0	0	1	1	0	1	NA	NA
tr|G3XAE9|G3XAE9_HUMAN	FAM179B	G3XAE9_HUMAN KIAA0423, isoform CRA_a	15175	G3XAE9_HUMAN	G3XAE9	0	0	0	0	0	0	0	0	0	0	0	0	0	0	0	0	0	0	0	0	0	2	1	2	1	3	1	1	0	1	0	0	0	0	1	0	0	1	1	2	0	1	NA	NA
sp|Q96B49|TOM6_HUMAN	TOMM6	TOM6_HUMAN Mitochondrial import receptor subunit TOM6 homolog	15183	TOM6_HUMAN	Q96B49	4	4	4	2	2	3	6	3	4	2	3	4	1	7	6	7	7	10	5	4	6	5	3	3	4	7	7	7	4	4	7	1	7	0	10	4	0	3	1	1	5	4	0.235735	-0.187497
sp|A0AVI4|TM129_HUMAN	TMEM129	TM129_HUMAN Transmembrane protein 129	15184	TM129_HUMAN	A0AVI4	0	0	0	0	0	0	0	2	2	0	1	3	2	0	0	0	0	0	0	0	0	0	0	0	0	1	0	0	0	0	0	1	0	0	0	1	0	0	2	0	0	0	NA	NA
sp|Q8NCR9|CLRN3_HUMAN	CLRN3	CLRN3_HUMAN Clarin-3	15188	CLRN3_HUMAN	Q8NCR9	0	0	1	2	1	0	0	2	0	1	2	1	0	0	1	1	0	0	1	0	0	0	0	0	1	0	0	1	0	0	0	1	0	0	0	0	0	0	0	1	0	0	NA	NA
sp|O75365|TP4A3_HUMAN	PTP4A3	TP4A3_HUMAN Protein tyrosine phosphatase type IVA 3	15197	TP4A3_HUMAN	O75365	0	0	0	0	0	0	0	0	0	0	1	3	0	0	0	0	0	0	0	0	0	1	0	0	0	0	0	0	0	0	0	0	0	0	0	1	0	0	0	1	0	0	NA	NA
sp|Q9NX38|F206A_HUMAN	FAM206A	F206A_HUMAN Protein FAM206A	15198	F206A_HUMAN	Q9NX38	3	1	1	3	2	1	1	2	0	1	1	1	1	1	1	2	0	0	3	5	6	3	3	5	6	3	5	5	3	3	1	1	4	3	3	3	1	3	6	6	2	4	0.335983	0.418564
sp|Q14520|HABP2_HUMAN	HABP2	HABP2_HUMAN Hyaluronan-binding protein 2	15200	HABP2_HUMAN	Q14520	1	0	1	0	4	0	1	1	0	0	1	3	0	2	1	0	0	1	2	0	1	0	0	1	2	0	0	1	1	1	1	2	3	0	1	1	4	1	1	1	0	1	-0.544741	1.13773
sp|Q6ZMG9-2|CERS6_HUMAN	CERS6	CERS6_HUMAN Isoform 2 of Ceramide synthase 6	15201	CERS6_HUMAN	Q6ZMG9-2	5	3	2	5	2	2	5	5	4	7	4	5	2	4	7	2	2	2	3	1	2	1	1	2	1	2	2	1	1	1	1	1	1	3	0	0	2	1	4	4	5	2	-0.313797	0.349313
sp|Q8N5B7|CERS5_HUMAN	CERS5	CERS5_HUMAN Ceramide synthase 5	15201	CERS5_HUMAN	Q8N5B7	1	1	2	3	3	0	2	3	1	6	1	0	2	2	1	2	1	1	1	1	0	1	3	3	1	1	0	0	1	1	0	1	1	3	1	2	3	2	0	3	2	0	-0.739518	-0.114818
sp|O43704|ST1B1_HUMAN	SULT1B1	ST1B1_HUMAN Sulfotransferase family cytosolic 1B member 1	15225	ST1B1_HUMAN	O43704	0	0	2	0	0	0	0	0	0	0	0	0	0	0	1	0	0	0	0	0	0	0	0	0	0	0	0	0	0	0	0	0	0	1	0	1	0	0	1	0	0	0	NA	NA
sp|Q6DKI2|LEG9C_HUMAN	LGALS9C	LEG9C_HUMAN Galectin-9C	15236	LEG9C_HUMAN	Q6DKI2	0	0	0	1	0	3	0	3	2	1	2	5	2	2	0	2	1	3	3	3	3	4	3	2	2	5	4	1	2	3	3	0	1	1	0	1	2	2	2	2	1	4	NA	NA
sp|O00182|LEG9_HUMAN	LGALS9	LEG9_HUMAN Galectin-9	15236	LEG9_HUMAN	O00182	0	0	0	0	0	3	1	2	0	0	3	2	5	2	2	4	1	5	1	1	1	1	0	1	2	2	1	1	1	1	3	0	1	1	0	1	4	0	1	2	4	4	NA	NA
sp|Q6UWI4|SHSA2_HUMAN	SHISA2	SHSA2_HUMAN Protein shisa-2 homolog	15245	SHSA2_HUMAN	Q6UWI4	0	0	2	0	1	0	0	0	0	0	2	1	1	0	1	0	3	2	1	0	1	0	0	2	0	0	0	0	0	0	0	0	0	0	0	0	0	0	0	4	3	0	NA	NA
sp|Q6PI26|SHQ1_HUMAN	SHQ1	SHQ1_HUMAN Protein SHQ1 homolog	15258	SHQ1_HUMAN	Q6PI26	1	0	0	1	0	0	0	0	0	0	2	0	0	0	1	0	0	0	0	0	0	0	0	0	0	1	0	0	0	0	0	0	0	1	0	0	0	1	0	0	0	0	-0.0834612	-0.674301
sp|Q9NPE3|NOP10_HUMAN	NOP10	NOP10_HUMAN H/ACA ribonucleoprotein complex subunit 3	15262	NOP10_HUMAN	Q9NPE3	4	5	9	7	3	4	10	9	2	4	8	5	6	5	3	2	0	4	7	5	4	3	3	2	3	1	3	4	2	3	5	2	2	6	6	6	8	4	5	3	2	5	-0.054059	-0.0370126
sp|P68106|FKB1B_HUMAN	FKBP1B	FKB1B_HUMAN Peptidyl-prolyl cis-trans isomerase FKBP1B	15274	FKB1B_HUMAN	P68106	0	0	0	0	0	0	0	0	0	0	0	0	0	0	1	0	0	0	1	0	0	0	0	0	0	0	0	1	0	0	0	0	0	0	0	0	0	0	0	2	0	1	NA	NA
tr|Q5W0X3|Q5W0X3_HUMAN	FKBP1A	Q5W0X3_HUMAN Peptidyl-prolyl cis-trans isomerase	15274	Q5W0X3_HUMAN	Q5W0X3	10	18	21	12	2	15	7	14	2	3	2	16	11	7	7	6	1	6	16	6	3	3	9	4	4	3	2	1	3	2	9	8	7	18	7	10	3	1	12	11	3	10	-0.163797	0.756765
sp|P01008|ANT3_HUMAN	SERPINC1	ANT3_HUMAN Antithrombin-III	15277	ANT3_HUMAN	P01008	4	2	3	7	6	5	3	5	6	2	5	5	5	4	5	3	2	3	4	4	4	4	3	8	6	5	4	6	7	3	8	6	4	3	5	6	4	4	3	3	3	8	-0.215333	0.492312
sp|P40259-3|CD79B_HUMAN	CD79B	CD79B_HUMAN Isoform 3 of B-cell antigen receptor complex-associated protein beta chain	15291	CD79B_HUMAN	P40259-3	0	1	0	0	0	0	0	0	0	0	2	1	0	0	0	0	0	2	0	2	0	0	6	1	4	2	1	2	3	0	2	0	4	0	1	0	0	0	1	1	0	0	NA	NA
sp|Q9UHH9|IP6K2_HUMAN	IP6K2	IP6K2_HUMAN Inositol hexakisphosphate kinase 2	15293	IP6K2_HUMAN	Q9UHH9	0	0	0	0	0	0	0	0	0	0	0	0	0	0	0	0	0	0	1	2	1	1	2	0	1	0	1	1	1	0	0	0	2	0	2	0	0	1	0	0	0	1	NA	NA
sp|P11926|DCOR_HUMAN	ODC1	DCOR_HUMAN Ornithine decarboxylase	15296	DCOR_HUMAN	P11926	0	0	2	0	0	0	0	0	0	0	1	0	0	1	0	0	0	0	0	0	0	1	0	0	0	0	0	0	0	0	0	0	1	0	0	0	1	0	0	2	0	0	NA	NA
sp|Q9UKJ5|CHIC2_HUMAN	CHIC2	CHIC2_HUMAN Cysteine-rich hydrophobic domain 2 protein	15318	CHIC2_HUMAN	Q9UKJ5	1	1	1	2	0	0	1	2	2	0	0	1	0	0	1	0	1	0	0	0	0	0	0	0	1	0	0	0	0	0	0	0	0	0	0	0	1	2	0	0	1	0	0.0224678	-0.0459682
sp|Q8WYQ9|ZCH14_HUMAN	ZCCHC14	ZCH14_HUMAN Zinc finger CCHC domain-containing protein 14	15319	ZCH14_HUMAN	Q8WYQ9	0	0	0	1	0	0	2	0	0	0	0	1	0	0	0	2	1	0	0	1	1	1	0	1	0	0	2	0	0	0	0	0	1	0	1	1	0	0	2	2	0	0	NA	NA
sp|P51571|SSRD_HUMAN	SSR4	SSRD_HUMAN Translocon-associated protein subunit delta	15327	SSRD_HUMAN	P51571	8	12	9	10	8	7	8	13	12	11	13	11	8	7	8	11	12	8	6	3	3	5	3	8	6	6	4	6	3	4	11	9	3	4	8	9	7	4	5	7	12	12	0.529492	0.279936
sp|P61313|RL15_HUMAN	RPL15	RL15_HUMAN 60S ribosomal protein L15	15334	RL15_HUMAN	P61313	23	19	27	33	27	25	26	32	24	39	21	30	28	26	28	32	22	20	12	5	9	13	11	11	9	6	6	11	11	8	21	31	5	11	12	20	27	7	17	20	27	19	0.136339	0.211477
sp|Q9BQ65|USB1_HUMAN	USB1	USB1_HUMAN U6 snRNA phosphodiesterase	15337	USB1_HUMAN	Q9BQ65	0	0	0	0	0	0	0	0	0	0	0	0	0	0	0	0	0	0	0	0	0	0	0	0	0	0	0	0	0	0	0	0	0	0	0	0	0	0	1	1	0	0	NA	NA
sp|Q9Y587|AP4S1_HUMAN	AP4S1	AP4S1_HUMAN AP-4 complex subunit sigma-1	15346	AP4S1_HUMAN	Q9Y587	0	0	0	1	2	0	0	0	0	0	1	0	0	0	0	1	0	0	0	0	0	0	0	1	0	0	0	0	0	0	2	0	0	0	0	1	1	0	1	1	0	1	NA	NA
sp|O43147-2|SGSM2_HUMAN	SGSM2	SGSM2_HUMAN Isoform 2 of Small G protein signaling modulator 2	15350	SGSM2_HUMAN	O43147-2	0	0	0	1	1	0	0	1	0	0	0	0	1	1	2	1	0	0	0	0	0	0	0	0	0	0	0	0	0	0	0	0	0	0	2	0	0	0	0	0	0	0	NA	NA
sp|Q2NKQ1|SGSM1_HUMAN	SGSM1	SGSM1_HUMAN Small G protein signaling modulator 1	15350	SGSM1_HUMAN	Q2NKQ1	0	0	0	1	0	0	0	0	0	0	1	0	0	0	0	0	0	0	0	0	0	0	0	0	0	0	0	0	0	0	0	0	2	0	0	0	0	0	0	1	0	0	NA	NA
sp|Q8NEZ5|FBX22_HUMAN	FBXO22	FBX22_HUMAN F-box only protein 22	15352	FBX22_HUMAN	Q8NEZ5	9	8	13	9	8	8	12	11	4	8	9	5	2	7	7	7	6	7	8	8	6	9	4	4	4	5	4	3	3	2	5	11	8	5	8	7	6	1	6	7	8	6	-0.105641	-0.0372758
sp|P01344-3|IGF2_HUMAN	IGF2	IGF2_HUMAN Isoform 3 of Insulin-like growth factor II	15354	IGF2_HUMAN	P01344-3	0	0	0	6	4	0	0	1	0	0	0	0	2	0	0	0	0	1	1	0	2	1	0	0	0	0	1	0	0	0	0	5	1	1	1	0	0	0	1	4	0	2	NA	NA
sp|Q15038|DAZP2_HUMAN	DAZAP2	DAZP2_HUMAN DAZ-associated protein 2	15368	DAZP2_HUMAN	Q15038	0	3	0	2	0	0	2	0	0	2	0	0	0	0	0	0	0	0	1	1	2	5	3	1	0	2	4	4	1	0	2	3	2	2	4	0	0	0	0	0	0	6	NA	NA
sp|Q9H190|SDCB2_HUMAN	SDCBP2	SDCB2_HUMAN Syntenin-2	15373	SDCB2_HUMAN	Q9H190	0	0	0	2	0	3	1	1	0	0	1	1	1	1	1	1	1	1	0	0	1	0	0	0	0	0	2	1	0	1	3	0	0	1	0	1	1	0	3	0	2	2	NA	NA
sp|Q2M2I3|FA83E_HUMAN	FAM83E	FA83E_HUMAN Protein FAM83E	15387	FA83E_HUMAN	Q2M2I3	0	0	0	0	0	1	1	0	0	0	1	0	0	0	0	1	0	0	0	0	1	0	0	0	0	0	0	0	0	0	0	0	1	0	1	0	0	0	1	0	0	0	NA	NA
sp|P45880|VDAC2_HUMAN	VDAC2	VDAC2_HUMAN Voltage-dependent anion-selective channel protein 2	15397	VDAC2_HUMAN	P45880	104	188	86	107	91	53	122	185	102	115	59	57	80	103	83	66	75	89	43	64	62	66	58	68	55	59	37	58	67	42	86	91	67	76	84	55	63	46	46	79	93	95	0.100605	0.00386589
sp|Q8TAP9|MPLKI_HUMAN	MPLKIP	MPLKI_HUMAN M-phase-specific PLK1-interacting protein	15421	MPLKI_HUMAN	Q8TAP9	2	0	0	1	1	1	0	0	0	1	0	0	1	1	1	1	1	1	2	1	0	2	1	2	2	5	3	2	2	0	5	1	1	1	5	1	1	1	1	4	1	4	0.332076	0.118755
sp|P35318|ADML_HUMAN	ADM	ADML_HUMAN ADM	15426	ADML_HUMAN	P35318	0	0	0	0	0	0	2	1	0	0	1	0	0	0	0	1	0	0	0	0	0	0	0	0	0	0	0	0	0	0	0	0	0	0	0	0	0	0	1	0	0	0	NA	NA
sp|Q96JY0|MAEL_HUMAN	MAEL	MAEL_HUMAN Protein maelstrom homolog	15435	MAEL_HUMAN	Q96JY0	0	0	0	0	1	0	0	0	0	0	4	0	0	1	0	0	0	0	0	0	1	0	0	1	0	0	0	0	0	0	0	0	0	0	0	0	0	0	0	0	0	0	NA	NA
sp|Q9P2K1|C2D2A_HUMAN	CC2D2A	C2D2A_HUMAN Coiled-coil and C2 domain-containing protein 2A	15436	C2D2A_HUMAN	Q9P2K1	0	0	0	1	1	0	0	0	0	0	0	1	0	0	0	1	0	0	0	0	0	0	0	0	0	0	0	0	0	0	0	0	0	0	0	0	1	0	0	2	0	0	NA	NA
sp|Q15041|AR6P1_HUMAN	ARL6IP1	AR6P1_HUMAN ADP-ribosylation factor-like protein 6-interacting protein 1	15440	AR6P1_HUMAN	Q15041	2	1	2	4	2	3	3	6	1	7	4	5	4	3	2	3	2	2	1	0	1	1	1	2	1	1	0	1	1	0	4	2	2	4	1	3	3	0	2	1	2	3	-0.435013	-0.195874
sp|P62244|RS15A_HUMAN	RPS15A	RS15A_HUMAN 40S ribosomal protein S15a	15440	RS15A_HUMAN	P62244	27	27	40	29	25	25	29	24	26	28	32	27	38	35	53	38	27	30	16	18	17	18	19	7	9	8	9	8	11	10	27	37	20	17	42	25	22	12	26	27	28	18	0.0870343	0.170087
sp|Q5SVQ8|ZBT41_HUMAN	ZBTB41	ZBT41_HUMAN Zinc finger and BTB domain-containing protein 41	15445	ZBT41_HUMAN	Q5SVQ8	0	0	0	0	0	0	0	0	1	0	0	2	2	0	4	0	0	2	1	0	0	0	0	0	0	0	0	0	0	1	0	0	0	0	0	0	4	0	0	2	1	0	NA	NA
sp|O95147|DUS14_HUMAN	DUSP14	DUS14_HUMAN Dual specificity protein phosphatase 14	15449	DUS14_HUMAN	O95147	0	0	0	0	1	0	0	0	0	1	0	0	0	0	0	0	0	0	0	0	0	0	0	0	0	0	0	0	0	0	0	1	0	1	1	0	0	0	0	0	0	0	NA	NA
sp|P49458|SRP09_HUMAN	SRP9	SRP09_HUMAN Signal recognition particle 9 kDa protein	15452	SRP09_HUMAN	P49458	24	16	17	24	19	12	18	18	12	15	14	27	25	26	14	24	23	13	13	15	17	15	11	8	11	12	19	18	11	10	25	11	23	16	22	11	12	6	23	26	15	42	-0.167073	-0.00162575
sp|O43435-3|TBX1_HUMAN	TBX1	TBX1_HUMAN Isoform C of T-box transcription factor TBX1	15457	TBX1_HUMAN	O43435-3	0	0	0	0	0	1	0	0	0	0	0	0	0	0	0	0	0	0	0	0	0	0	0	0	0	0	0	0	0	0	0	0	0	0	0	1	0	0	2	0	0	0	NA	NA
sp|Q9BQJ4|TMM47_HUMAN	TMEM47	TMM47_HUMAN Transmembrane protein 47	15472	TMM47_HUMAN	Q9BQJ4	1	0	1	0	0	0	0	0	0	0	0	0	0	0	0	0	0	0	1	0	1	0	0	1	1	0	0	0	0	0	0	0	0	0	0	0	2	0	2	2	1	0	-0.502966	-1.05382
sp|Q6ZVX7|FBX50_HUMAN	NCCRP1	FBX50_HUMAN F-box only protein 50	15485	FBX50_HUMAN	Q6ZVX7	4	0	0	0	0	1	0	0	0	0	2	5	0	3	0	0	0	0	1	0	0	0	0	0	0	0	0	0	0	0	0	1	0	0	0	0	0	0	0	0	1	0	2.02182	-0.464415
sp|Q8NCR0|B3GL2_HUMAN	B3GALNT2	B3GL2_HUMAN UDP-GalNAc:beta-1,3-N-acetylgalactosaminyltransferase 2	15488	B3GL2_HUMAN	Q8NCR0	0	0	0	0	2	1	1	1	2	2	1	0	1	0	0	0	0	0	3	1	0	2	0	1	0	0	0	0	1	0	2	0	0	0	1	0	1	0	3	0	1	1	NA	NA
sp|P53680|AP2S1_HUMAN	AP2S1	AP2S1_HUMAN AP-2 complex subunit sigma	15493	AP2S1_HUMAN	P53680	7	14	13	11	10	7	10	6	8	10	5	6	8	5	6	6	6	6	9	5	2	3	4	3	2	2	4	3	3	2	6	12	3	7	4	3	3	4	9	8	7	6	-0.0865023	-0.230035
sp|P17752-2|TPH1_HUMAN	TPH1	TPH1_HUMAN Isoform 2 of Tryptophan 5-hydroxylase 1	15498	TPH1_HUMAN	P17752-2	0	0	0	0	0	0	0	0	0	2	0	0	0	0	0	0	0	0	0	0	0	0	0	0	0	0	0	0	0	0	0	0	0	0	0	0	0	0	0	0	0	0	NA	NA
sp|P0DI81-3|TPC2A_HUMAN	TRAPPC2	TPC2A_HUMAN Isoform 3 of Trafficking protein particle complex subunit 2	15499	TPC2A_HUMAN	P0DI81-3	3	5	3	0	0	3	0	1	0	3	1	2	1	3	3	3	5	3	3	0	0	0	0	3	2	1	1	2	2	1	2	2	0	0	0	0	0	1	1	1	2	3	0.277929	0.289471
sp|Q9BWF2|TRAIP_HUMAN	TRAIP	TRAIP_HUMAN TRAF-interacting protein	15505	TRAIP_HUMAN	Q9BWF2	1	0	0	0	0	0	0	0	0	0	0	1	0	0	0	0	0	0	0	0	0	0	0	0	0	0	0	0	0	0	0	0	0	0	0	0	0	0	0	0	0	0	3.11029	-1.86891
sp|P58499-2|FAM3B_HUMAN	FAM3B	FAM3B_HUMAN Isoform A of Protein FAM3B	15506	FAM3B_HUMAN	P58499-2	0	0	0	0	0	0	0	0	0	0	0	0	0	0	0	4	1	1	0	0	0	0	0	0	0	0	0	0	0	0	0	0	0	0	0	0	0	0	0	0	0	0	NA	NA
sp|Q9BT56|SPXN_HUMAN	C12orf39	SPXN_HUMAN Spexin	15511	SPXN_HUMAN	Q9BT56	0	0	0	0	0	0	0	0	0	0	0	1	1	0	1	1	1	2	0	1	0	0	0	0	0	0	0	0	0	0	0	0	0	0	0	1	1	0	0	0	1	0	NA	NA
sp|P78556|CCL20_HUMAN	CCL20	CCL20_HUMAN C-C motif chemokine 20	15520	CCL20_HUMAN	P78556	0	1	0	0	1	0	0	1	0	0	0	0	0	0	1	1	0	0	0	0	0	0	0	1	0	0	0	0	0	0	0	0	0	0	0	0	0	0	0	0	0	0	NA	NA
sp|Q9UI09|NDUAC_HUMAN	NDUFA12	NDUAC_HUMAN NADH dehydrogenase [ubiquinone] 1 alpha subcomplex subunit 12	15524	NDUAC_HUMAN	Q9UI09	3	4	10	11	16	12	10	9	9	18	12	20	13	11	10	11	10	13	9	7	8	7	8	8	7	6	14	8	7	6	9	6	3	5	7	10	16	5	12	11	13	13	0.161557	-0.341141
sp|Q8TBZ3-2|WDR20_HUMAN	WDR20	WDR20_HUMAN Isoform 2 of WD repeat-containing protein 20	15532	WDR20_HUMAN	Q8TBZ3-2	2	3	3	1	1	1	1	2	2	3	5	2	5	2	3	3	1	0	2	0	0	1	4	5	5	1	2	1	0	0	1	2	1	2	1	1	3	1	4	1	1	2	0.130693	-0.202687
sp|P36021|MOT8_HUMAN	SLC16A2	MOT8_HUMAN Monocarboxylate transporter 8	15540	MOT8_HUMAN	P36021	1	1	0	0	0	1	0	0	0	0	1	2	1	1	0	0	0	0	0	2	1	1	1	1	1	1	1	1	2	0	1	0	1	1	2	2	0	1	0	0	0	1	0.11645	-0.283735
sp|P69905|HBA_HUMAN	HBA1	HBA_HUMAN Hemoglobin subunit alpha	15542	HBA_HUMAN	P69905	11	9	7	35	22	16	11	14	9	17	10	11	26	17	10	39	19	12	12	6	11	4	2	9	19	7	3	4	8	4	17	39	5	3	8	18	12	3	15	8	11	14	-0.311221	1.35034
sp|P02008|HBAZ_HUMAN	HBZ	HBAZ_HUMAN Hemoglobin subunit zeta	15542	HBAZ_HUMAN	P02008	0	0	0	1	0	0	0	0	0	0	0	2	0	0	0	0	0	0	1	0	3	2	0	0	0	2	0	0	0	0	0	0	0	0	1	1	0	0	1	10	0	1	NA	NA
sp|Q9NRX3|NUA4L_HUMAN	NDUFA4L2	NUA4L_HUMAN NADH dehydrogenase [ubiquinone] 1 alpha subcomplex subunit 4-like 2	15543	NUA4L_HUMAN	Q9NRX3	0	0	0	0	0	0	0	1	0	0	1	0	0	0	0	1	0	2	0	0	1	0	0	0	3	0	0	0	1	0	0	0	1	0	4	1	0	0	0	0	3	0	NA	NA
sp|Q9Y2R0|COA3_HUMAN	COA3	COA3_HUMAN Cytochrome c oxidase assembly protein 3 homolog, mitochondrial	15550	COA3_HUMAN	Q9Y2R0	7	8	4	5	6	7	7	5	7	9	9	9	5	7	4	6	7	6	6	1	1	2	2	4	6	2	4	3	3	4	6	5	3	1	7	5	5	4	3	5	6	6	-0.146361	0.294979
sp|Q8N5M1|ATPF2_HUMAN	ATPAF2	ATPF2_HUMAN ATP synthase mitochondrial F1 complex assembly factor 2	15558	ATPF2_HUMAN	Q8N5M1	6	4	6	5	9	4	2	11	6	6	6	3	2	2	3	3	0	2	6	7	3	4	3	5	4	3	7	4	4	5	2	6	4	3	5	1	3	3	3	3	9	3	-0.393505	0.563606
sp|Q2M3C7|SPKAP_HUMAN	SPHKAP	SPKAP_HUMAN A-kinase anchor protein SPHKAP	15561	SPKAP_HUMAN	Q2M3C7	0	0	1	0	0	0	0	0	0	0	0	0	0	0	0	0	0	0	7	0	0	0	0	0	0	0	0	0	0	0	0	0	0	0	0	0	0	0	0	0	0	0	NA	NA
sp|Q9NWQ9|CN119_HUMAN	C14orf119	CN119_HUMAN Uncharacterized protein C14orf119	15565	CN119_HUMAN	Q9NWQ9	1	2	2	1	1	1	2	2	1	2	3	1	1	3	3	0	1	1	3	1	1	2	2	2	2	2	1	1	2	0	4	1	3	2	2	5	2	2	4	3	2	4	0.189997	-0.158306
sp|O00180|KCNK1_HUMAN	KCNK1	KCNK1_HUMAN Potassium channel subfamily K member 1	15568	KCNK1_HUMAN	O00180	1	0	0	1	1	0	0	1	0	0	0	1	1	1	1	0	0	0	1	1	2	1	1	0	1	1	0	1	0	1	0	0	0	2	0	0	0	3	1	0	1	1	2.23032	-4.13815
sp|P63165|SUMO1_HUMAN	SUMO1	SUMO1_HUMAN Small ubiquitin-related modifier 1	15576	SUMO1_HUMAN	P63165	11	7	7	10	8	9	9	5	9	5	8	7	13	7	9	7	9	6	5	4	3	3	5	6	6	7	9	7	5	5	8	7	5	3	6	10	5	3	7	7	11	8	0.290763	0.329678
sp|P11168|GTR2_HUMAN	SLC2A2	GTR2_HUMAN Solute carrier family 2, facilitated glucose transporter member 2	15583	GTR2_HUMAN	P11168	0	1	1	4	0	0	0	0	0	0	0	0	0	0	0	0	0	0	0	0	1	0	0	0	0	0	0	0	0	0	0	0	0	0	1	0	0	0	0	2	0	0	NA	NA
sp|P62318|SMD3_HUMAN	SNRPD3	SMD3_HUMAN Small nuclear ribonucleoprotein Sm D3	15597	SMD3_HUMAN	P62318	13	30	8	24	9	7	29	13	23	39	18	19	20	14	17	3	8	12	19	13	8	16	13	13	9	13	6	4	15	9	18	11	8	16	15	14	12	6	22	15	17	19	-0.00340306	-0.208725
sp|Q969H6|POP5_HUMAN	POP5	POP5_HUMAN Ribonuclease P/MRP protein subunit POP5	15601	POP5_HUMAN	Q969H6	1	1	4	3	3	2	3	6	0	3	2	1	2	1	2	2	3	1	1	1	2	0	1	0	0	1	0	0	0	1	0	3	1	0	0	1	1	0	2	1	4	0	-0.261824	-0.126526
sp|Q8NBZ0|IN80E_HUMAN	INO80E	IN80E_HUMAN INO80 complex subunit E	15602	IN80E_HUMAN	Q8NBZ0	2	3	2	4	3	0	3	5	2	4	1	3	1	1	1	0	1	2	3	2	2	3	3	3	3	2	1	2	2	2	4	5	1	0	1	3	1	1	2	3	1	3	-0.0537865	-0.364673
tr|A6NHH5|A6NHH5_HUMAN	UPK3B	A6NHH5_HUMAN Uroplakin-3b	15611	A6NHH5_HUMAN	A6NHH5	0	0	1	1	0	0	0	4	0	0	0	2	0	0	0	0	0	1	0	0	0	1	8	0	0	0	0	0	0	0	0	0	0	0	0	1	0	0	0	0	0	0	NA	NA
sp|Q9UBZ4|APEX2_HUMAN	APEX2	APEX2_HUMAN DNA-(apurinic or apyrimidinic site) lyase 2	15624	APEX2_HUMAN	Q9UBZ4	1	1	1	0	1	1	1	2	0	0	0	2	0	1	0	3	1	0	1	0	0	5	1	2	1	1	3	0	1	0	1	0	1	0	0	2	0	0	2	5	0	1	1.00291	-0.650399
sp|Q9BTE1|DCTN5_HUMAN	DCTN5	DCTN5_HUMAN Dynactin subunit 5	15626	DCTN5_HUMAN	Q9BTE1	2	8	7	12	7	4	6	8	4	5	8	5	4	4	3	9	8	7	3	2	2	4	3	5	4	3	3	4	6	5	6	6	3	4	3	7	7	3	3	3	4	10	-0.0229041	-0.0273418
sp|Q9UGI6|KCNN3_HUMAN	KCNN3	KCNN3_HUMAN Small conductance calcium-activated potassium channel protein 3	15628	KCNN3_HUMAN	Q9UGI6	0	1	0	0	1	0	0	0	1	0	0	0	0	0	0	0	0	0	0	0	0	0	0	0	0	0	0	0	0	0	0	0	0	0	0	0	0	0	0	2	1	0	NA	NA
sp|Q9BV10|ALG12_HUMAN	ALG12	ALG12_HUMAN Dol-P-Man:Man(7)GlcNAc(2)-PP-Dol alpha-1,6-mannosyltransferase	15634	ALG12_HUMAN	Q9BV10	1	0	1	2	4	1	3	3	2	3	2	2	2	0	2	0	3	0	1	0	2	2	3	2	1	1	2	0	1	0	3	3	0	0	1	1	1	0	1	1	3	0	-0.0842274	-0.27065
sp|P05177-2|CP1A2_HUMAN	CYP1A2	CP1A2_HUMAN Isoform 2 of Cytochrome P450 1A2	15647	CP1A2_HUMAN	P05177-2	0	0	0	0	0	0	0	0	0	0	0	0	0	0	0	0	0	0	0	0	0	0	0	0	0	0	0	0	0	0	0	0	0	0	0	0	5	0	0	0	0	0	NA	NA
sp|Q02094|RHAG_HUMAN	RHAG	RHAG_HUMAN Ammonium transporter Rh type A	15651	RHAG_HUMAN	Q02094	0	0	0	0	0	0	0	0	0	0	0	0	0	0	0	0	0	0	0	0	1	1	0	1	0	1	0	0	0	0	1	0	0	0	0	0	0	0	0	1	0	0	NA	NA
sp|P47224|MSS4_HUMAN	RABIF	MSS4_HUMAN Guanine nucleotide exchange factor MSS4	15653	MSS4_HUMAN	P47224	5	3	1	5	3	4	4	4	3	2	2	1	2	1	4	6	6	2	2	4	4	1	1	2	1	1	0	0	2	1	5	3	3	2	2	4	2	0	3	2	2	7	0.380145	0.0539121
sp|P22352|GPX3_HUMAN	GPX3	GPX3_HUMAN Glutathione peroxidase 3	15655	GPX3_HUMAN	P22352	1	0	0	0	0	1	0	1	0	1	1	2	1	1	0	0	1	0	0	2	3	2	0	0	2	0	0	1	0	1	0	1	2	0	2	1	1	0	1	2	0	0	-0.739506	0.609588
sp|A6NCE7|MP3B2_HUMAN	MAP1LC3B2	MP3B2_HUMAN Microtubule-associated proteins 1A/1B light chain 3 beta 2	15658	MP3B2_HUMAN	A6NCE7	3	1	4	1	4	0	3	1	3	1	2	1	0	2	0	2	2	0	1	2	2	2	1	0	0	0	0	0	0	2	2	2	2	0	1	1	3	2	2	2	4	3	-0.481691	-0.0023693
sp|Q9H492-2|MLP3A_HUMAN	MAP1LC3A	MLP3A_HUMAN Isoform 2 of Microtubule-associated proteins 1A/1B light chain 3A	15658	MLP3A_HUMAN	Q9H492-2	3	2	4	4	3	1	2	3	1	5	1	0	0	2	1	4	1	1	1	2	2	1	0	3	2	1	1	1	1	1	1	2	2	1	2	2	1	0	3	2	2	2	-0.636902	0.0960905
sp|P01135|TGFA_HUMAN	TGFA	TGFA_HUMAN Protransforming growth factor alpha	15660	TGFA_HUMAN	P01135	0	0	0	0	0	0	0	0	0	0	1	4	1	1	1	1	1	1	1	0	0	0	0	0	0	0	0	0	0	0	0	0	0	0	0	1	3	0	0	1	0	0	NA	NA
sp|P42357|HUTH_HUMAN	HAL	HUTH_HUMAN Histidine ammonia-lyase	15669	HUTH_HUMAN	P42357	0	1	0	0	0	0	1	0	0	0	0	0	1	0	0	0	0	0	1	0	0	0	0	0	0	0	0	0	0	0	0	0	0	0	0	0	0	0	2	0	0	0	NA	NA
sp|Q86V24|ADR2_HUMAN	ADIPOR2	ADR2_HUMAN Adiponectin receptor protein 2	15675	ADR2_HUMAN	Q86V24	0	1	0	0	1	0	2	1	2	0	0	1	0	0	1	2	0	0	3	0	0	0	1	0	0	0	1	0	0	0	1	1	0	0	1	0	0	0	0	2	1	0	NA	NA
sp|Q9P0S9|TM14C_HUMAN	TMEM14C	TM14C_HUMAN Transmembrane protein 14C	15682	TM14C_HUMAN	Q9P0S9	1	1	1	1	0	0	1	1	1	2	1	2	0	1	0	0	0	1	0	1	0	1	3	1	1	1	1	1	1	1	1	0	1	1	0	2	3	1	6	2	1	1	0.456312	0.238889
sp|Q9NPC6|MYOZ2_HUMAN	MYOZ2	MYOZ2_HUMAN Myozenin-2	15687	MYOZ2_HUMAN	Q9NPC6	0	0	0	0	0	2	0	0	0	0	0	0	0	0	0	0	0	0	0	0	0	0	0	0	1	0	0	0	0	0	0	0	0	0	0	0	0	0	0	1	0	0	NA	NA
sp|Q96EL2|RT24_HUMAN	MRPS24	RT24_HUMAN 28S ribosomal protein S24, mitochondrial	15690	RT24_HUMAN	Q96EL2	4	2	2	5	5	2	5	4	2	2	3	3	2	1	2	1	1	3	3	0	1	1	2	1	0	0	1	0	1	0	4	5	1	2	0	1	2	0	2	2	1	3	-0.0342684	0.173122
sp|Q99807|COQ7_HUMAN	COQ7	COQ7_HUMAN Ubiquinone biosynthesis protein COQ7 homolog	15697	COQ7_HUMAN	Q99807	3	4	2	7	3	5	4	4	1	4	8	4	2	5	2	7	4	2	3	5	3	5	6	2	5	1	3	2	2	1	3	4	4	2	7	2	3	2	4	5	1	5	-0.0498315	-0.383664
sp|P17931|LEG3_HUMAN	LGALS3	LEG3_HUMAN Galectin-3	15700	LEG3_HUMAN	P17931	20	31	20	39	31	24	57	38	40	34	30	24	24	24	20	19	20	26	16	21	23	18	15	27	9	15	21	25	17	16	55	52	23	16	17	17	24	9	19	17	24	43	1.09976	2.69423
sp|Q99967|CITE2_HUMAN	CITED2	CITE2_HUMAN Cbp/p300-interacting transactivator 2	15712	CITE2_HUMAN	Q99967	0	0	0	0	0	1	0	0	0	0	0	0	0	0	0	1	1	0	0	0	0	2	0	0	0	0	0	0	0	0	1	0	0	0	1	0	0	0	0	0	0	1	NA	NA
sp|A0PJW8|DAPL1_HUMAN	DAPL1	DAPL1_HUMAN Death-associated protein-like 1	15722	DAPL1_HUMAN	A0PJW8	0	0	1	0	0	0	0	0	0	0	0	0	0	0	0	0	0	0	0	0	0	0	0	0	0	0	2	0	0	0	0	0	0	0	0	0	0	0	0	1	0	0	NA	NA
sp|Q9UBC9|SPRR3_HUMAN	SPRR3	SPRR3_HUMAN Small proline-rich protein 3	15728	SPRR3_HUMAN	Q9UBC9	0	0	0	8	8	0	0	5	1	1	8	25	2	1	0	1	2	2	0	0	4	0	4	1	3	5	0	4	2	1	0	0	0	2	0	6	4	0	7	0	2	0	NA	NA
sp|Q6ICC9|LDOCL_HUMAN	LDOC1L	LDOCL_HUMAN Protein LDOC1L	15731	LDOCL_HUMAN	Q6ICC9	0	0	0	0	0	0	0	0	0	0	0	0	0	0	0	0	0	0	0	0	0	0	1	0	0	0	0	0	0	0	0	0	0	2	0	0	0	0	0	1	0	1	NA	NA
sp|O14562|UBFD1_HUMAN	UBFD1	UBFD1_HUMAN Ubiquitin domain-containing protein UBFD1	15737	UBFD1_HUMAN	O14562	6	16	10	18	14	6	10	12	13	10	13	10	11	6	12	12	9	4	11	11	12	10	10	13	12	14	8	10	7	6	16	12	17	13	21	11	5	6	15	10	10	20	-0.631937	-0.127418
sp|O75161|NPHP4_HUMAN	NPHP4	NPHP4_HUMAN Nephrocystin-4	15749	NPHP4_HUMAN	O75161	0	0	0	0	0	0	1	2	1	0	0	0	0	0	0	0	1	0	0	0	0	0	0	0	0	0	0	0	0	0	0	1	0	0	0	0	0	0	0	0	0	0	NA	NA
sp|Q96A22|CK052_HUMAN	C11orf52	CK052_HUMAN Uncharacterized protein C11orf52	15755	CK052_HUMAN	Q96A22	0	0	1	2	0	0	2	2	1	1	2	4	1	1	0	0	1	1	0	0	0	0	0	0	0	0	0	0	0	0	1	0	0	0	0	0	3	0	1	1	1	1	NA	NA
sp|O60613|SEP15_HUMAN	2021-09-15	SEP15_HUMAN 15 kDa selenoprotein	15759	SEP15_HUMAN	O60613	5	6	3	5	5	3	8	7	6	7	4	5	12	7	8	8	6	9	4	3	5	9	5	6	5	7	6	6	5	3	10	5	3	2	3	9	8	4	6	5	7	12	0.0373698	0.152427
sp|Q8TE99|ACPL2_HUMAN	ACPL2	ACPL2_HUMAN Acid phosphatase-like protein 2	15762	ACPL2_HUMAN	Q8TE99	0	1	0	2	0	0	0	0	0	1	0	0	1	1	2	0	1	0	0	0	0	0	0	0	1	0	0	0	0	0	0	1	0	0	0	0	0	0	0	0	0	0	NA	NA
sp|Q8WW33|GTSF1_HUMAN	GTSF1	GTSF1_HUMAN Gametocyte-specific factor 1	15779	GTSF1_HUMAN	Q8WW33	0	0	2	3	4	0	3	0	0	0	2	2	0	0	0	5	0	1	7	4	1	0	3	6	6	3	3	6	2	0	3	4	1	1	2	1	0	2	2	5	0	5	NA	NA
sp|Q16082|HSPB2_HUMAN	HSPB2	HSPB2_HUMAN Heat shock protein beta-2	15782	HSPB2_HUMAN	Q16082	0	0	0	0	0	0	0	0	0	0	0	0	0	0	0	0	0	0	1	3	0	0	0	0	0	0	0	0	0	0	0	0	0	0	0	0	0	0	0	0	0	1	NA	NA
sp|Q04741|EMX1_HUMAN	EMX1	EMX1_HUMAN Homeobox protein EMX1	15784	EMX1_HUMAN	Q04741	0	0	0	0	1	0	0	0	0	0	0	0	0	0	0	1	0	0	0	0	0	0	0	0	0	0	0	0	0	0	0	0	0	0	0	0	1	0	0	0	0	0	NA	NA
sp|Q04743|EMX2_HUMAN	EMX2	EMX2_HUMAN Homeobox protein EMX2	15784	EMX2_HUMAN	Q04743	0	0	0	0	0	0	0	0	0	0	0	0	0	0	0	0	0	0	0	0	0	0	0	0	0	0	0	0	0	0	0	0	0	0	0	0	0	0	0	3	0	0	NA	NA
sp|Q9NQQ7|S35C2_HUMAN	SLC35C2	S35C2_HUMAN Solute carrier family 35 member C2	15788	S35C2_HUMAN	Q9NQQ7	0	0	1	1	0	0	0	1	0	0	1	0	0	0	0	0	0	1	1	0	0	0	0	0	0	0	0	0	0	0	0	0	0	0	0	0	0	0	0	0	0	0	NA	NA
sp|Q08334|I10R2_HUMAN	IL10RB	I10R2_HUMAN Interleukin-10 receptor subunit beta	15811	I10R2_HUMAN	Q08334	2	2	0	0	0	1	1	1	1	0	0	2	0	0	1	1	1	0	4	1	2	0	3	2	2	4	3	1	1	4	1	2	0	0	1	0	1	2	0	1	1	1	1.10575	-0.255148
tr|F5H2B5|F5H2B5_HUMAN	PLD4	F5H2B5_HUMAN Phospholipase D4	15820	F5H2B5_HUMAN	F5H2B5	1	0	0	1	0	0	0	0	0	0	0	0	0	0	0	0	0	0	2	3	2	4	3	3	1	0	3	6	2	2	5	0	2	1	3	0	0	0	3	0	0	6	-0.165484	-0.431831
sp|O75506|HSBP1_HUMAN	HSBP1	HSBP1_HUMAN Heat shock factor-binding protein 1	15838	HSBP1_HUMAN	O75506	1	5	10	5	3	3	3	5	0	2	0	2	3	0	1	0	0	0	4	1	2	2	2	2	1	1	3	3	3	3	2	5	4	2	2	3	1	1	3	1	1	4	0.700609	0.134436
sp|Q86XK3-2|SFR1_HUMAN	SFR1	SFR1_HUMAN Isoform 2 of Swi5-dependent recombination DNA repair protein 1 homolog	15880	SFR1_HUMAN	Q86XK3-2	1	0	1	1	2	0	0	1	0	0	1	0	0	0	1	1	1	0	3	1	1	0	1	1	1	1	0	0	2	1	0	0	1	0	1	1	0	1	0	1	0	1	0.241387	-0.809172
sp|Q29RF7|PDS5A_HUMAN	PDS5A	PDS5A_HUMAN Sister chromatid cohesion protein PDS5 homolog A	15886	PDS5A_HUMAN	Q29RF7	51	65	78	79	60	48	54	59	51	67	55	48	59	35	48	48	49	48	36	48	45	49	36	29	29	27	22	24	26	22	51	63	39	40	36	37	43	22	41	49	45	43	-0.0268871	-0.347074
sp|Q9Y5G2|PCDGE_HUMAN	PCDHGB2	PCDGE_HUMAN Protocadherin gamma-B2	15886	PCDGE_HUMAN	Q9Y5G2	0	0	0	1	2	0	1	0	0	2	1	1	2	1	1	0	1	1	3	0	0	2	2	3	2	0	3	2	0	2	1	1	0	0	3	1	1	2	1	1	1	1	NA	NA
[truncated: 843 more rows]
[truncated: 376 more columns]
