# Supplementary material for: Bi-EB: Empirical Bayesian Biclustering for Multi-Omics Data Integration Pattern Identification among Species
Source: Genes (Basel). 2022 Oct 30;13(11):1982. doi: 10.3390/genes13111982 (PMC9690013; doi:10.3390/genes13111982)
Supplement: Supplementary file 1 [file genes-13-01982-s001.zip › Supplementary File S4_CCLE mRNA¿Cprotein correlation by Spearman correlation or Pearson correlation calculation..xlsx]

## Sheet: CCLE_Protein RNA Correlation
Supplement Table 4. CCLE_Protein-RNA Correlation by spearman correlation or pearson correlation calculation.
Gene Symbol	Pearson	Spearman
LDHAL6B	-0.560275	-0.507323
MASP2	-0.516138	-0.5
FAM189B	-0.385415	-0.483333
PCDH12	-0.364615	-0.424298
CPN1	-0.327266	-0.410081
MTUS2	-0.383337	-0.395665
TMEFF2	-0.389646	-0.386997
MED12L	-0.366404	-0.386516
HYKK	-0.132151	-0.382869
KANSL1L	-0.285693	-0.368205
PLIN1	-0.168162	-0.35
HEPHL1	0.0772053	-0.317224
LRRC31	-0.0686444	-0.314552
LRRK2	-0.324804	-0.31419
ENDOU	-0.159119	-0.303562
FAM69B	-0.210678	-0.285714
ZNF211	-0.208451	-0.283333
STK31	-0.200799	-0.275979
ZNF493	-0.127981	-0.256966
SERPINB10	0.504921	-0.256494
RPTN	-0.270268	-0.242353
CHST5	-0.206537	-0.228582
PIK3R6	-0.0749792	-0.227119
CCDC112	-0.00741611	-0.216094
TRPC4	-0.215874	-0.214175
MUSK	0.00236632	-0.210584
HOXA3	-0.240038	-0.209494
ATMIN	-0.172566	-0.201804
MYH15	-0.0452733	-0.196344
DNAH12	-0.185992	-0.196261
ANKRD20A1	-0.392196	-0.195094
IP6K2	-0.172077	-0.192725
LRFN2	-0.2824	-0.190713
AOAH	-0.163305	-0.183101
COL6A6	-0.192711	-0.180365
COL6A5	-0.177072	-0.179316
CNTNAP2	-0.104498	-0.173924
SPTBN4	-0.171794	-0.170361
MAST1	-0.16976	-0.170279
ZNF624	0.080944	-0.166056
SCNN1G	-0.0655331	-0.165351
ZSWIM3	-0.122828	-0.164835
MEFV	0.0547569	-0.164116
DCHS2	-0.170333	-0.162096
KCNH1	-0.297175	-0.161431
TOPAZ1	-0.150985	-0.160052
SPAG16	-0.0475974	-0.158844
CTNNA2	-0.11122	-0.15767
CPEB3	-0.163568	-0.153556
NPC1L1	-0.147241	-0.153513
OBSCN	-0.0825617	-0.151269
CUBN	0.0306846	-0.149988
MT-ND2	-0.0817548	-0.14988
FLT4	-0.116033	-0.149573
ABCB11	-0.182619	-0.148918
SMDT1	-0.202783	-0.145116
ZNF749	-0.160653	-0.144659
LRRCC1	-0.112962	-0.142421
PRKG2	-0.253601	-0.142022
FEZ1	-0.16625	-0.14188
XIRP1	-0.0169575	-0.141833
ZNF653	-0.0570259	-0.139497
MYOC	0.105661	-0.139491
HBB	-0.222485	-0.137014
DLGAP2	-0.211053	-0.135613
RHOJ	-0.132955	-0.135131
RXRG	-0.130976	-0.134172
SCN5A	0.0453508	-0.133333
ABCA4	-0.287531	-0.131063
BEX1	0.259799	-0.129902
ATP1A3	-0.140605	-0.129808
ZNF606	-0.188179	-0.121921
ASB3	-0.0585037	-0.121874
PSMA8	-0.124655	-0.11992
CALM2	-0.153242	-0.119503
CCDC141	-0.051358	-0.119125
PKHD1L1	-0.150346	-0.118413
GMCL1P1	-0.0306303	-0.118008
DNAH6	-0.170966	-0.117893
ANKRD24	-0.17055	-0.117868
CCDC57	-0.137494	-0.116428
MYOZ2	0.202941	-0.115899
SPAG17	-0.037347	-0.115178
ACTN3	0.324151	-0.114759
PAK3	-0.137372	-0.114651
ACTG1	-0.132757	-0.112464
NALCN	-0.071664	-0.111943
SLIT1	-0.0851429	-0.110641
OIT3	0.0759348	-0.10996
HIST1H1T	-0.0972076	-0.109177
SPINK5	-0.024439	-0.10809
SPARCL1	0.6199	-0.106821
TCAIM	-0.174261	-0.106614
NCKAP5	-0.0546016	-0.106457
ZNF536	-0.0979318	-0.105173
ATP1A4	-0.0818651	-0.104996
THOC7	-0.0850793	-0.104877
PDC	0.0734523	-0.102363
NAIP	-0.0209265	-0.102084
SKOR1	-0.13557	-0.102037
CACNA1F	-0.143352	-0.101581
GREB1L	0.0353605	-0.10028
FBXW7	-0.0962156	-0.1
ATG9B	-0.0944374	-0.0997069
GRM5	-0.095919	-0.0980595
PURG	-0.115863	-0.0977053
TUBAL3	-0.077246	-0.0976005
CCDC168	-0.120332	-0.0952491
HSP90AA4P	-0.129985	-0.093937
SMTNL1	0.145834	-0.0937542
TNNC2	-0.0594723	-0.0935503
LRRC53	-0.0874321	-0.0933741
MOS	-0.0516127	-0.0931499
ADCY10	0.0130844	-0.0916351
ZNF709	-0.169958	-0.0901866
TSPYL4	-0.0646605	-0.0897833
MMP24	0.00402967	-0.0897833
NACAP1	0.0206474	-0.087592
RBMXL2	-0.125898	-0.0871671
TMEM26	0.154283	-0.0866454
MRPS14	-0.11817	-0.0855869
C12orf39	0.0726602	-0.0851459
TAF13	-0.094935	-0.0840043
ERVW-1	0.93793	-0.0833333
TLL1	-0.0698817	-0.0831409
EXOC3L4	-0.0809081	-0.0821603
PPP2R2B	-0.0671879	-0.0809705
MYL3	-0.0181495	-0.080808
MAP3K10	-0.184553	-0.0798152
SPHKAP	0.636879	-0.0796692
SPOPL	-0.109167	-0.0776874
KCTD13	-0.0526611	-0.0753528
MT-ND1	-0.0906897	-0.0742023
SYDE2	-0.0817693	-0.0727397
INTS12	-0.0601495	-0.0719681
ZNF35	-0.0391163	-0.0712274
ORMDL1	-0.100875	-0.0699887
SNRPB2	-0.0420461	-0.0696226
ANO2	-0.0400259	-0.0690158
UNC13C	-0.0212635	-0.0680736
TMEM132B	0.559153	-0.0677656
TBCCD1	-0.0929801	-0.0677646
TNKS2	-0.058108	-0.0672114
ZNF175	0.160048	-0.0666667
PIK3R3	-0.0760633	-0.0665234
ANKRD18B	-0.0477249	-0.0662748
ADAP2	-0.0647008	-0.0659341
MYH11	-0.0355539	-0.0651725
NINL	-0.0226081	-0.0647277
MYH4	-0.101684	-0.0644451
APC2	-0.0451887	-0.0639006
CCDC180	-0.128051	-0.062861
CACNA1C	-0.0264061	-0.0625315
TUBA8	0.0933032	-0.0618047
MARK4	-0.176231	-0.0616606
C1D	-0.0672721	-0.0596316
SALL3	0.853982	-0.0594089
UBBP4	-0.0990726	-0.0582954
SP7	-0.0255239	-0.0581934
FKBP1B	-0.0983521	-0.057566
ZNF568	0.0187721	-0.0573403
F2	0.0857749	-0.0570793
PGK2	-0.0654891	-0.0562646
MYH7B	0.12317	-0.0562419
IER3IP1	-0.0327859	-0.0551812
EN1	-0.128211	-0.0547723
TMCC2	-0.0793002	-0.0546108
ZNF658	-0.121669	-0.0541369
TUBB1	-0.0629983	-0.0530326
RPL37	-0.0370298	-0.0529801
KSR2	-0.0975437	-0.0508908
CHRNE	-0.0199825	-0.0504017
MRPL37	-0.0839541	-0.0482764
CDH23	-0.0738398	-0.0465686
RPL37A	-0.0095475	-0.0460982
VWA3B	-0.017651	-0.0449631
PKLR	-0.00563944	-0.0448955
ARHGAP36	0.714797	-0.0430997
PPP1R3A	-0.0260258	-0.0424155
RBM34	-0.0655075	-0.042268
MAPK10	-0.0296601	-0.0422348
GALNT8	-0.0401948	-0.0416122
TRIM23	-0.0336525	-0.0415936
CCDC154	-0.068558	-0.0413654
RBM7	0.0419952	-0.0411612
MMP11	0.0952974	-0.0406386
ANKRD36	-0.0442662	-0.0404886
IL1R2	0.0879097	-0.040464
NDUFA2	0.0413153	-0.0399761
RNF43	-0.00527953	-0.0397673
ATP5J2-PTCD1	-0.0638612	-0.0394053
LRRC7	0.0005781	-0.0392639
C5orf42	0.00200019	-0.0389358
ANGPTL3	0.433011	-0.0384615
TRPC1	-0.0435462	-0.0379375
PRPF8	-0.0549635	-0.0379128
HIST1H2AB	-0.125159	-0.0367567
EPHA6	-0.0269477	-0.0365846
ABCC8	0.0294291	-0.0353563
TRIM11	0.00454673	-0.034895
HPCA	-0.00629261	-0.0348095
F8	0.00201524	-0.034298
COLEC10	-0.00903509	-0.0342107
C9	-0.0628114	-0.0339666
TEX15	-0.0325881	-0.0338777
ZNF780B	0.082532	-0.0333333
GPX3	-0.0526473	-0.0330826
C16orf96	-0.00883527	-0.0329856
MED24	-0.0206734	-0.0328627
ABCA13	0.0288791	-0.0325625
C11orf52	-0.0443876	-0.0324622
CCDC175	-0.0222263	-0.0318901
F5	0.00612069	-0.0316334
ATP5H	-0.0507967	-0.0304954
INTS5	-0.0270969	-0.0302642
SPTA1	0.220379	-0.0297305
HK3	-0.0141983	-0.0296852
RPS6KA6	-0.0408542	-0.0296543
FAM46C	0.0972239	-0.0289969
ATP10A	-0.00522508	-0.028878
MAP6	0.0361135	-0.0271017
MED16	0.0180767	-0.0269925
ANKRA2	-0.0100451	-0.0268078
SPCS1	0.032958	-0.0267446
NUP205	-0.0472774	-0.0266351
PAPPA2	0.206149	-0.0264183
KCNV2	-0.192949	-0.0263428
ATP6V1C2	0.00061214	-0.0260477
POTEF	-0.0450413	-0.0258597
SLC12A5	-0.0284301	-0.0255532
L3MBTL2	-0.0210628	-0.0255388
CYP1A2	0.623734	-0.0251048
URB2	-0.0595445	-0.0250653
CCDC147	-0.0694177	-0.0247811
SLFN14	-0.0429889	-0.0247477
ABCB5	-0.0413399	-0.0243698
PABPC1L	-0.0318813	-0.0243058
RHPN1	0.159076	-0.0239605
SLC35A1	-0.022558	-0.0234004
NSUN7	-0.044735	-0.0227322
BLOC1S3	-0.0200321	-0.0224179
ZBBX	-0.0237474	-0.0222107
FAT3	0.01996	-0.0212203
ZMYND19	0.0296606	-0.0208494
DAPL1	0.572397	-0.0201465
DCUN1D2	0.00326014	-0.0199833
PIEZO2	-0.0183337	-0.0199649
EOMES	0.00755071	-0.0195959
TFR2	0.0972953	-0.0172825
ZNF605	0.0479537	-0.0166667
C4BPA	0.00901588	-0.0166032
EIF3L	-0.0217293	-0.0162893
CCNB3	-0.0599737	-0.015785
NDUFS4	-0.0264824	-0.0154562
KCP	0.01457	-0.0153675
RPL27	0.0189934	-0.0153564
POP5	-0.0372002	-0.0152743
RPL35	0.0139551	-0.0148304
TET1	-0.0630325	-0.0142719
DLG2	0.131753	-0.013662
TSHZ2	0.0891201	-0.0135794
RIMS1	0.112626	-0.0132564
KDM5D	-0.0193039	-0.0129465
DCX	0.646123	-0.0129022
NDUFA11	-0.0396967	-0.0127357
CSAD	-0.101978	-0.0125165
PLXNA4	-0.00545742	-0.0122415
VAMP2	0.00106571	-0.0119741
CCDC37	-0.00896548	-0.0116978
OLAH	-0.0253519	-0.0116809
REV1	-0.0306519	-0.0115812
USP9Y	0.105777	-0.0113448
STARD9	-0.0293496	-0.0110386
IGSF21	0.553236	-0.0107279
RPL36A	-0.033872	-0.0100229
HIST1H1E	-0.0118509	-0.00859812
DGKK	-0.0249503	-0.00853084
TTC21A	0.0137218	-0.00810015
TRRAP	-0.0484999	-0.00791377
HIST1H2BA	-0.00349993	-0.00697583
RPL13A	-0.00378737	-0.00685745
NME1	-0.00673048	-0.00684901
GADD45GIP1	0.0157998	-0.00671575
HIST1H3A	-0.0179494	-0.00654015
CDK3	0.0159614	-0.0063464
MYO7A	-0.0270082	-0.00527803
FGD5	0.214823	-0.00522151
NUP107	-0.00757768	-0.00514949
HSPA6	0.027767	-0.00467152
RNF7	0.0058605	-0.00433264
ANKRD36C	0.0447125	-0.0042735
ARMC4	0.0217174	-0.00423131
RAPGEF4	0.00193045	-0.0035882
RPL7A	-0.0177519	-0.00327069
SUPT4H1	0.032063	-0.00321194
DNHD1	-0.0587566	-0.00315893
RPL9	0.00357596	-0.00309632
LIPC	0.0741377	-0.00275155
RPL18	0.0115221	-0.00264184
TIAM2	-0.0360007	-0.00213792
SYNGAP1	0.00175923	-0.00189508
DCLRE1A	-0.0602164	-0.0018315
PLAG1	-0.0272338	-0.00138501
BMP8B	0.328848	-0.00103199
RPL6	-0.0026512	-3.64246e-05
RPS24	-0.0135677	-5.87493e-06
HNRNPH2	-0.00242821	0
SPECC1L	0	0
PALM2	0	0
AVP	0	0
UGT2A1	0	0
KIR3DP1	0	0
ELL3	0	0
IFI30	0	0
TCEAL1	0	0
ATP6V0C	0	0
HAO1	0	0
KRTAP4-4	0	0
CHRNA1	0.609434	0
MED19	0.0107502	0.000305457
MED8	0.0177599	0.0008239
ACSBG1	0.112432	0.00103199
PIWIL2	-0.113311	0.00172021
TP53INP2	0.0150101	0.0018315
FREM1	0.0827143	0.0022174
TRIM16	0.0389755	0.00225328
PPFIA2	0.0224806	0.00241225
BBS1	0.10755	0.00252722
ZMAT5	0.0268824	0.00289648
MRPS18C	0.000650436	0.00320169
NDUFB8	0.0016193	0.00334284
BRDT	0.500694	0.00351571
MPL	0.409057	0.00366356
TADA2A	0.0335772	0.00385959
COMP	0.053816	0.00438453
GNB3	0.0160898	0.00487583
RPL3	0.0153273	0.00538614
TLL2	0.0747587	0.00562131
FZR1	0.00312651	0.00579144
DDX4	0.00641501	0.00601037
KIAA2026	-0.0434293	0.00609086
MRPL23	0.0188024	0.00610617
APOB	0.129875	0.00628478
RPS11	0.0235057	0.00637124
RPS16	0.0199419	0.00696085
KNDC1	0.00681173	0.00834779
MRPL33	-0.0362296	0.00835095
DYNC1I1	0.0301497	0.00858889
MT-CYB	-0.0213512	0.00903734
RAB11B	0.0187841	0.00905891
RPL15	0.0111095	0.00912024
NAA20	0.0122988	0.00945069
CPNE5	0.0186875	0.00967242
SNRPD1	0.0418174	0.009731
PANK1	0.0163538	0.00977322
PLG	-0.0157889	0.00987518
KCNA10	-0.13236	0.00990148
SLFN13	0.0157072	0.0100982
MCFD2	-0.00358779	0.0101088
RPL18A	0.0284774	0.0102095
RPL32	-0.00366391	0.0107044
GRAMD1C	-0.0410249	0.0109538
HBE1	0.113049	0.011103
WDR87	0.0196812	0.0118476
DCDC1	0.0419662	0.0118673
GNG5	0.0328304	0.0118967
PAPD7	0.0172466	0.012987
APOC3	0.0686824	0.0130868
RPL34	0.0152217	0.0135725
SIGLEC10	0.606367	0.0140171
RPL10A	0.0144657	0.0140242
SNRNP35	0.0208028	0.0141853
ANKRD30A	-0.0296062	0.0142521
GTF2A2	0.0286026	0.0142825
PDE4B	0.245382	0.0147059
MRPL4	-0.0665705	0.0148293
KIAA0391	0.0131609	0.0153061
EPX	0.606703	0.0153846
RPL28	-0.0031908	0.0154948
TTN	0.128379	0.0157016
ANKRD13B	0.0646414	0.0159664
EFCAB7	-0.0109857	0.0159806
PSG3	0.0946452	0.0162412
TENM1	0.075642	0.0166153
GREM2	0.6024	0.0166667
ALDOB	0.114907	0.0170343
NOP10	0.0351926	0.0172525
LRRIQ1	0.142821	0.0172664
SF3B5	0.000288596	0.0174222
MICU2	0.0143211	0.0178034
MYLK3	0.478223	0.0181197
KIAA1683	-0.0368611	0.0182087
MRPL48	-0.0116104	0.0184
ATP5E	0.037942	0.018494
POLR2K	-0.0135868	0.0191204
DNAH3	0.0778159	0.019424
HDAC3	-0.016541	0.0200025
CHST2	-0.00583911	0.0209773
PET100	0.012123	0.0212151
ACTR3B	0.040771	0.0218405
ROS1	0.0380392	0.021895
TBC1D32	0.0672881	0.021978
SWI5	0.0113462	0.0223938
SERPINC1	0.0118838	0.0229446
PDILT	-0.0652496	0.0236329
C7orf55	0.029738	0.0236689
NUP188	-0.0275222	0.023676
PRG4	0.0787928	0.023869
RPL10	0.00573438	0.0240827
INO80D	-0.0197057	0.0241797
MYH7	0.0704075	0.0242276
CSRP3	0.097262	0.0243971
ANKRD31	-0.0113337	0.0245599
TRIM35	-0.0543952	0.0247588
SNRPD3	0.0158586	0.0248549
GFAP	0.29613	0.0248666
NR3C2	0.180519	0.024874
SERPIND1	0.235357	0.0252454
BBS9	-0.0143318	0.0256729
BPIFB2	0.160075	0.0262441
ATP5J	0.0693508	0.0265519
SLC15A1	0.117033	0.0268796
MED10	0.0393809	0.0271199
SMIM7	0.0391517	0.0272572
RPL35A	0.0265436	0.027622
HBG1	0.193229	0.0278859
MYO18B	0.12937	0.0279364
RNF17	0.029993	0.0282408
SERPINF2	0.105405	0.0284148
TUBG2	-0.00318854	0.0286758
INTS7	0.0377021	0.0288746
B3GNT6	-0.084479	0.0294322
H2AFV	0.0390072	0.030164
ZBTB32	0.234355	0.0301887
CTAGE1	0.0213344	0.0303944
SF3B14	0.000612271	0.0305562
MRPL39	0.043312	0.030786
PPP3R2	0.0292187	0.0309424
LENG8	0.0368294	0.0310511
ARHGEF18	0.0263007	0.0314613
NDUFS5	0.0554673	0.0316266
EGR3	0.450724	0.0318627
MED14	0.0313647	0.0321462
DNAH11	0.0503086	0.0324786
MRPS30	0.0437322	0.0325015
IL22	0.734763	0.03259
MYO3B	0.0194972	0.0326592
PIK3R2	0.044115	0.0327206
HIST1H4A	-0.0225831	0.0330167
UQCC2	0.0374383	0.0330413
SF3B3	0.0259375	0.0331597
ZNHIT1	0.0293092	0.0332798
HIST1H2BJ	0.0281914	0.033308
IL31RA	-0.291894	0.0333333
ABCA9	-0.0305169	0.0333333
IL3RA	0.457311	0.0333333
MYH1	0.011674	0.0334451
RPL29	0.0437764	0.0338838
RAB3C	0.10336	0.0339274
PPP1R16B	0.717233	0.0340557
DGKB	0.198956	0.0342297
DNAH9	-0.00424632	0.0346006
GAL3ST2	0.158076	0.0347551
POLR3H	0.0989524	0.0350384
RPS15A	0.0472905	0.035098
SKIV2L	0.0492801	0.0351422
GTF2H5	0.0392202	0.0352117
RPS26	0.0148733	0.0355365
UBXN11	0.0998344	0.0357799
CA1	0.361247	0.0360376
ANAPC5	0.0150569	0.0361156
CSNK2B	0.0225531	0.0366304
TEX9	0.203924	0.0366583
MUC19	0.0180035	0.0367064
RPS23	0.0330637	0.0367115
NAIF1	0.0338128	0.0368216
VPS33A	0.0274243	0.0368826
RTBDN	0.310612	0.0370752
AGO4	0.125844	0.0371171
MRPL43	0.0746467	0.0375725
FBXL3	0.0756788	0.0378151
TRAPPC5	0.0789762	0.0382028
UXT	0.0181107	0.0382284
SNRPE	0.0120371	0.0383184
TYROBP	0.278688	0.0384154
DPCR1	0.161563	0.0387445
TRPM6	0.0908769	0.0387892
CCDC71	0.00266136	0.0388097
COX7B	0.0409488	0.0388223
EIF3C	0.0409166	0.0389477
MRPS23	0.0128853	0.0397138
ZSCAN12	0.135318	0.0397516
SNRPG	0.0350504	0.0397693
RPUSD1	0.082749	0.0398323
GTF2H3	0.0386234	0.0398884
TAF12	0.0979301	0.0400428
AGO1	0.0438843	0.0400759
DDX25	0.0750529	0.040214
ZMYM6	0.0885892	0.0402156
TGM5	-0.0392017	0.0410354
TAF10	0.0390626	0.0411817
PZP	0.0700466	0.0413027
DUSP16	0.16479	0.0413216
EVC2	0.0534726	0.0414402
MRPL20	0.0306237	0.0414441
CAPN13	0.107606	0.0419813
FHAD1	0.094726	0.0427662
APOH	0.105282	0.042781
THBS4	0.168567	0.0429313
GTF2H2	0.023621	0.0432569
NXT1	0.0251197	0.0435274
RPL13	0.0611312	0.0435983
PCYT1B	0.0937401	0.0442733
NSA2	0.0628963	0.0445764
NBEA	0.0509764	0.0446427
PHOX2B	0.310959	0.0447389
GATC	0.0334862	0.0456038
RPS3	0.0307711	0.0458226
RPL27A	0.0413424	0.0461055
MRPL18	0.035244	0.0463722
BTRC	0.00767113	0.0463783
PLEKHG5	0.0117203	0.0464604
EFCAB5	0.135233	0.0473303
MTMR7	0.15004	0.0474086
CHURC1	0.0565301	0.047827
ZNF594	0.0373064	0.0478421
ZNF548	0.00434676	0.0479167
ITGA2B	0.296878	0.0480266
MRPL16	0.0425691	0.0481883
RPL7L1	0.0236567	0.048196
EXOSC1	0.0806975	0.0482226
PIWIL1	0.173349	0.04828
LSMD1	0.0137505	0.0485742
IKZF4	0.0274013	0.0487105
RPS9	0.0549411	0.0489017
NDUFS8	0.0260361	0.0490068
NDUFC1	0.00392721	0.0493684
ALPK2	0.15956	0.0496172
IK	0.0740978	0.0500243
C17orf89	0.0557924	0.0504256
SNRNP200	0.0261146	0.0507876
MYO3A	-0.00449903	0.0509323
RPS10	0.0283289	0.0509967
MRPL51	0.0623211	0.0512624
ZNF836	-0.0190726	0.0515471
CNOT1	0.0382717	0.0516954
INTS8	0.05056	0.0517414
SLC25A36	0.0564985	0.0517547
RABGEF1	0.0436171	0.051757
LMTK3	0.114587	0.0521822
GLTSCR2	0.056505	0.0522119
ANAPC16	0.143282	0.0522503
DNLZ	0.0658021	0.0524959
BHMT	0.038408	0.0525274
SHANK1	0.13317	0.0525316
HGFAC	0.0557489	0.0537317
MYCBP	0.076434	0.0537356
MRPL14	0.0435511	0.0539758
SGSM2	0.0749887	0.0540007
FBP2	0.172463	0.054003
SMAD9	0.091933	0.0541149
INO80E	0.0507493	0.0544633
PCDHGB3	0.0750531	0.0545189
HIST1H1C	0.0742075	0.0546831
YIPF4	0.0998967	0.0556819
ZDHHC8	0.136355	0.0558542
MYO15A	-0.0365623	0.0558824
MAPK6	0.0337611	0.0559489
RPL5	0.0581606	0.0564409
TNNI3K	0.0259622	0.0564869
SS18	0.0479416	0.0567114
RPL36	0.0867346	0.0568677
RBX1	0.0159061	0.0570137
COMMD6	0.036155	0.0572166
WASH2P	0.0389646	0.0572493
PDE2A	0.0956451	0.0577134
APOA1	0.342543	0.057736
MCM3AP	0.0765138	0.0578817
FBXL8	0.0491598	0.0579463
TLR7	0.228744	0.057959
CCDC138	0.049986	0.0583654
EPHA10	0.0444852	0.0584514
HSP90AB3P	0.0920752	0.0584677
NDUFB7	0.0197022	0.0584861
PSMD3	0.0784319	0.0585042
ATP5L	0.0830412	0.0585366
ATP8B3	0.0529522	0.0585948
CCDC60	-0.0218092	0.0588176
SNAP91	0.0951916	0.0591208
CCNA1	0.153519	0.0592186
ARF3	0.0798537	0.0596305
TCL1A	0.306112	0.0599245
KRT72	0.0738184	0.059963
LSM5	0.0429854	0.0600542
DDB1	0.0559937	0.0600893
MRP63	0.0552775	0.060396
POLR2F	0.0463073	0.0605344
MYLPF	0.414415	0.0605542
RBMXL3	0.0420813	0.0606039
NDUFB2	0.076192	0.060802
ANKK1	-0.0754549	0.0608184
RPS8	0.0836554	0.0610556
PLRG1	0.0573681	0.0611458
RPS2	0.0779811	0.0611531
BBS7	0.106878	0.0616297
TAF9	0.0375945	0.0617077
PELI3	0.0111065	0.0619101
CHRDL2	0.326131	0.0622121
GLE1	0.065606	0.0622865
NDUFB3	0.0634039	0.0622879
NDUFA9	0.0939201	0.0624632
RPS18	0.0715203	0.0625539
SGIP1	0.0958763	0.0627653
RAB2B	0.0766842	0.0630107
RPL19	0.103511	0.0630688
MTOR	0.088284	0.0632138
SORCS1	0.29195	0.0632919
HBD	0.125352	0.0635022
MAEA	0.0406168	0.063572
AKAP4	0.0346752	0.0640767
C21orf59	0.0802599	0.0644231
TAF6	0.102957	0.0644957
C3orf20	0.046608	0.0646916
GOLGA7	0.107715	0.0649243
PPP1R15A	0.111151	0.0649895
NOA1	0.0878953	0.0653433
EFHB	0.0877412	0.0653505
MRPL13	0.0726968	0.0659914
POLR2J	0.0710824	0.066213
KLHL12	0.0792289	0.0662981
EBI3	0.846552	0.0666667
C19orf44	0.0108931	0.0666667
SFI1	0.145467	0.0667839
TMEM209	0.0979345	0.0670132
TREM1	0.209194	0.0671551
C8orf59	0.0789106	0.0672757
CYP4F22	0.23099	0.0676166
CAMK2B	0.0690569	0.0676341
DNAH5	0.0704596	0.0677584
MLH3	0.122754	0.0677981
PAX1	0.0341131	0.0678959
BTBD2	0.113849	0.0679924
MRPS33	0.0845542	0.0681024
PPAN	0.0759569	0.0682741
RYR1	0.118069	0.0688021
RBMY1B	0.143189	0.0688209
C11orf96	0.0271606	0.0690311
THAP1	0.0572774	0.06906
NDUFA7	0.0463363	0.069401
HAUS4	0.0870087	0.0694157
ILF2	-0.0118802	0.0695827
ERBB4	0.107841	0.0698406
IGHM	0.494189	0.0698726
PIP	0.54262	0.0702559
DCAF8L2	0.196061	0.0704583
C7	0.169017	0.0713011
MED12	0.209419	0.0716368
CCDC66	0.0984684	0.0717407
SERPINA6	0.546991	0.0719539
SYNPO2L	0.330683	0.0723893
STMN2	0.118134	0.0724388
TOMM7	0.0777127	0.0726157
ORC5	0.11247	0.0726595
ADAM19	0.000731985	0.0729489
RPL24	0.0995063	0.0730839
FRMPD3	0.0772745	0.0732454
AS3MT	0.0635386	0.0733899
INTS1	0.108737	0.0734056
COX7A2L	0.0668992	0.0739499
PSMB2	0.107698	0.0740392
SLC26A3	0.536004	0.0740395
SLC25A31	0.0634358	0.0743325
SDHAF2	0.0912128	0.07458
ST3GAL2	0.0781814	0.0745866
EML5	0.0328187	0.0751626
ZNF208	0.0545659	0.0754851
MRPL9	0.0641629	0.0755406
FPR3	0.419738	0.0757272
NUP93	0.0646807	0.0761976
HPCAL4	0.0450994	0.076287
MYT1L	0.201827	0.0764116
NEB	0.168856	0.0766237
F10	0.250926	0.0770351
UTP3	0.075286	0.0771082
MRPL40	0.088209	0.0772173
MRPS11	0.0845471	0.078103
SF3A3	0.054077	0.0785694
ZNF282	-0.0131963	0.0789573
MED31	0.0943602	0.0792587
FSIP2	-0.0308987	0.0793098
RPLP0	0.0408571	0.0794817
SLC1A6	0.102492	0.0795055
FER1L5	0.0370937	0.0796472
TFIP11	0.0611232	0.079856
PTRH1	0.0486523	0.0802381
GOLGA8H	0.123246	0.080346
ABCA10	0.0774922	0.0804676
SYCP1	0.754036	0.0805871
ACACB	0.046156	0.0806692
ARSI	0.0453162	0.0811795
EIF3E	0.124384	0.0815473
POLR2E	0.0708565	0.0815523
PRG2	0.321561	0.0816715
EIF3H	0.121933	0.0817684
SNAPC2	0.0694126	0.0817741
CCDC150	0.0918282	0.081831
ENOX2	0.0881202	0.0822946
POLR2D	0.0446568	0.0823388
DOPEY1	0.195838	0.0825316
ANAPC2	0.060397	0.0825547
HPX	0.10624	0.0825949
KIAA1614	0.0664195	0.0827833
HSPA12B	-0.0859968	0.0833333
AFF3	0.111132	0.0833837
FAM135A	0.086776	0.0834048
RAC1	0.0540462	0.0835608
ACTA1	0.349808	0.0835913
NDUFA12	0.0519562	0.0836827
LAMTOR5	0.0704305	0.0837029
PCGF1	0.108429	0.08377
ANKS1B	0.0907786	0.0839128
PTCD3	0.0545383	0.0840975
CAMKV	0.457295	0.0846901
FRMPD1	0.119464	0.0847038
DCTN6	0.0904912	0.0847172
BAP1	0.228697	0.0849426
TPGS1	0.115155	0.0850873
PLCZ1	0.114308	0.0851976
PSMA4	0.0884724	0.0851985
CCDC18	0.0669303	0.0856198
FBXO33	0.0393977	0.0856553
AKR1D1	0.126768	0.0857129
KIAA1429	0.100717	0.0857669
LSM10	0.156371	0.0860007
AP3M1	0.090249	0.0861215
MRPL24	0.108809	0.0864442
KIF27	-0.0987889	0.0864957
NUP54	0.12445	0.0867953
NUP133	0.0520829	0.0868646
ZNF587	0.132098	0.0869074
NDUFB11	0.0803663	0.0871298
BFAR	0.098558	0.0871542
MCRS1	0.0809254	0.0873821
ALPK1	-0.013144	0.0874786
RPL8	0.0731711	0.0875148
PDRG1	0.101236	0.0878194
EXOSC9	0.0357953	0.08795
MRPS9	0.0915734	0.0879909
IMP3	0.0568601	0.0880194
PCBP3	0.12339	0.0880732
POTEI	0.0646721	0.0882374
RPL4	0.0718511	0.0883387
TSPAN10	0.251878	0.0886742
PCCB	0.118054	0.0889399
RPL21	0.0925019	0.0891013
NFKBIA	0.12577	0.0895027
HEMGN	0.4927	0.0896143
ACTR10	0.0916066	0.0896954
RPS20	0.118273	0.0899811
MED4	0.0811717	0.0900982
MRPL49	0.138287	0.0902354
GTF2H4	0.117105	0.0903374
RPL26	0.0908884	0.0903477
MUS81	0.0586896	0.0903799
EIF3K	0.0959484	0.0909498
PPP4R4	0.0638217	0.0912342
USH2A	0.0566075	0.0912856
SF3A1	0.145648	0.0913646
COG8	0.124756	0.0913958
PMPCB	0.103987	0.0916884
ZNF469	0.114958	0.0918473
MYH3	0.147448	0.0919005
CD93	0.316185	0.0922015
HBA1	0.115471	0.0922661
MT-ND5	0.164038	0.092527
HIST2H2AA3	0.0922585	0.0926362
ACTR6	0.0648075	0.0930389
PLEKHM3	0.109994	0.093372
ITIH2	0.350363	0.0933802
HIST1H2BM	0.12665	0.0936891
TOMM5	0.0929735	0.0937028
AATF	0.10016	0.094025
PPP4C	0.102615	0.0941749
MRPS15	0.110443	0.094303
ACTN2	0.251767	0.0944524
AAAS	0.0723744	0.0947114
PPP1CC	0.0715439	0.0947328
ADAM28	0.20859	0.0947558
DAB1	0.366911	0.0947763
TBL3	0.0870749	0.0951457
SDHC	0.0973744	0.0953003
PDE6C	0.030888	0.0953706
C19orf52	0.103911	0.0954103
MAPK8IP3	0.142508	0.0954251
UQCR10	0.105757	0.0956734
ANAPC10	0.0773984	0.0957816
NLRP10	0.276947	0.0957867
GALNT16	0.200104	0.0959821
RBBP5	0.0616151	0.0959966
MRPS6	0.103994	0.0960866
VSIG1	0.328665	0.0961452
MRPL2	0.0803711	0.0961792
KXD1	0.112136	0.0961896
VTN	0.119606	0.0962226
MRPL30	0.128386	0.0965162
ZSCAN9	-0.0350268	0.0965251
SULT1C4	0.262239	0.0966833
SEC61B	0.0768901	0.0967032
EXOSC5	0.108678	0.0968381
KCNB1	0.11348	0.0968765
WDR82	0.114118	0.097142
TPRKB	0.110915	0.0972519
INTS2	0.0812615	0.0974702
ITIH1	0.180191	0.0975193
MOSPD3	0.164031	0.0975621
FAU	0.126393	0.0976685
CERS1	0.119701	0.0978395
IPP	0.143377	0.0979163
NDUFB4	0.0923103	0.097968
SGSM1	0.171309	0.0983522
NOC4L	0.0763275	0.0985052
GIMAP4	0.517034	0.0986787
DCAF12L1	0.333121	0.0987774
MARCH6	0.12392	0.0989554
MYBPH	0.279891	0.0989586
HECW1	0.0948993	0.0989756
CYTH2	0.116352	0.0991873
ATP5O	0.0584575	0.0993392
NDUFV1	0.13167	0.0994724
RPS7	0.0742945	0.0996238
POLR2C	0.110479	0.0998978
NKX2-3	0.228975	0.100008
PLCH1	0.112691	0.10007
ZNF699	0.149471	0.100103
ENOX1	0.0965142	0.100117
RPS6KA2	0.0782762	0.100142
LRP1B	0.140648	0.10024
STK36	0.0842005	0.100331
CKMT2	0.228753	0.10061
MRPS27	0.0509973	0.100682
RPS3A	0.111604	0.100902
MED11	0.0767303	0.100946
MED7	0.0755282	0.101287
FER1L4	0.107944	0.101587
DHFRL1	0.0782567	0.101648
GLTPD2	0.353689	0.101931
S100A5	0.2444	0.102025
GTF3C3	0.154803	0.102033
REEP2	0.323621	0.102161
HECTD1	0.154363	0.102173
ANKRD35	0.0658519	0.102328
CCNK	0.146292	0.102443
PGR	0.700666	0.102485
ALX1	0.0238837	0.102618
RFC3	0.115561	0.102704
PSMA2	0.114516	0.103206
ACSL6	0.0562755	0.103332
RPP25L	0.0988943	0.103416
INIP	0.0943652	0.103447
ARPC1A	0.20224	0.103558
BCL7C	0.0700965	0.1036
PRKACG	0.168078	0.103627
KCTD16	0.129611	0.10366
DCAF13	0.130574	0.103791
TOMM20	0.134561	0.103871
KATNAL2	0.0606209	0.104158
PSMD8	0.0791069	0.104179
PIDD	0.234665	0.104274
PSMB4	0.0883247	0.104451
ZKSCAN5	0.0836916	0.104482
NOXO1	0.0444341	0.104714
NKTR	0.0956479	0.104748
UTP15	0.10558	0.104836
SLC7A6	0.130741	0.104841
LIN37	0.112295	0.104937
LTF	0.118859	0.104948
MRPL35	0.118097	0.105013
AKIP1	0.224392	0.105052
ASCC1	0.250116	0.105124
STMN4	0.0993116	0.10515
EFHC1	0.0557843	0.105277
PCGF6	0.202041	0.10544
TNIP3	0.206692	0.10554
FGG	0.599622	0.105791
YEATS4	0.171292	0.105951
TRAF7	0.104635	0.106029
OTX2	0.0593279	0.106566
UBE2NL	0.101426	0.106637
NUP85	0.0950926	0.10697
PSAPL1	0.210253	0.107003
PREX2	0.143306	0.10703
CEP104	0.0198856	0.107042
ACAD11	0.109298	0.107113
NDN	0.105453	0.107129
GPR158	0.234745	0.107149
SAP18	0.0940635	0.107166
ZNF484	0.137562	0.107419
DEDD	0.0868231	0.107478
EXOSC7	0.118609	0.107897
CLEC3B	0.067947	0.107919
DACH2	0.153045	0.108032
LAMTOR2	0.133798	0.108229
RPL31	0.153578	0.108246
CDC23	0.104341	0.108371
INTS10	0.136608	0.108552
INTS4	0.0980268	0.108961
PEX2	0.102132	0.109211
JAK3	0.232147	0.109255
CPNE6	0.163227	0.109492
SNRPC	0.104363	0.109523
NUP160	0.0715871	0.109601
STYK1	0.170818	0.109735
TOMM22	0.0903221	0.109817
CALML3	0.105008	0.109827
NUP62	0.0858253	0.110271
PSMA7	0.0885134	0.110356
UNC45B	0.456404	0.110409
PLCL1	0.0640576	0.110503
FAM133A	0.12374	0.110709
MNAT1	0.146974	0.111146
RPS19BP1	0.120834	0.111224
PSMB3	0.0730107	0.111412
TRAPPC9	0.115309	0.11161
KLB	0.593698	0.111989
TRAPPC2	0.0932729	0.112019
MRPL10	0.0843835	0.11214
MEF2BNB	0.0959776	0.112185
PEX10	0.084399	0.112258
SCNN1B	0.307944	0.112329
GID8	0.104583	0.112579
GIMAP1	0.457165	0.11258
MRPL17	0.103143	0.112726
DHX9	0.0797695	0.112883
RPS15	0.147456	0.112989
GABARAPL1	0.0537828	0.113025
MYOM2	0.291833	0.113352
SPRYD3	0.0861998	0.113678
POMP	0.119225	0.113708
SCFD2	0.141167	0.113808
CCDC102B	0.140623	0.114028
ZNF92	0.187834	0.114361
RNF40	0.103922	0.114445
CENPP	0.128902	0.114558
TUBGCP4	0.151072	0.114667
RANBP17	0.118127	0.11498
CSGALNACT1	0.160496	0.114981
ATP12A	0.130045	0.115267
EFTUD2	0.107988	0.115356
RRAGB	0.124319	0.115624
MRPL47	0.112852	0.116201
BSN	0.296736	0.116271
PLK4	0.0971373	0.116461
ALDH1A2	0.170099	0.116491
PI4KAP2	0.19006	0.116496
MAU2	0.105327	0.116545
ADAMTS9	0.183186	0.116667
RAB3GAP1	0.122355	0.116759
SNRNP27	0.0969592	0.116812
SMYD1	0.343924	0.117032
NOS3	0.196115	0.117152
ISY1	0.0945483	0.117559
RPL38	0.123271	0.117648
AQR	0.123665	0.117665
FRY	0.143734	0.117722
GTF3C6	0.18193	0.117848
TBC1D9	0.027971	0.1179
PARD6G	0.107171	0.118032
CHD5	0.104959	0.118251
AFP	0.308307	0.118375
CENPN	0.14628	0.118493
VAX1	0.485604	0.118661
SLX1A	0.163342	0.118679
MSL3	0.110705	0.118945
ATRNL1	0.570862	0.119048
RAB44	0.499241	0.119108
TUBGCP5	0.0896961	0.119139
OTUD7A	0.0836049	0.119233
MRPL21	0.133547	0.119237
CPSF3L	0.113913	0.119314
BCAS2	0.125845	0.119419
IGLL5	0.40116	0.119475
HAUS2	0.148987	0.119982
MRPL32	0.100771	0.120011
CCDC19	0.108417	0.120147
DDX49	0.122246	0.120162
SNRPF	0.116734	0.120202
F9	0.0878635	0.120239
FAM96B	0.103571	0.120244
BMP5	0.179592	0.120254
FAM186A	0.210899	0.120303
LRP2	0.278414	0.120382
DCTN5	0.171734	0.120431
ITIH4	0.0887054	0.12044
APOA4	0.245484	0.120545
DDX54	0.105522	0.120732
GOLGA8A	0.0212013	0.120743
CAND2	0.0817894	0.120771
TMEM131	0.0958243	0.121008
ZNF142	0.153746	0.121079
PRKCG	0.114765	0.121169
MRPL15	0.123221	0.121244
MOB4	0.0868866	0.121284
MRPL34	0.116335	0.121584
BPI	0.604484	0.121597
TRIM39	0.104005	0.121793
CHCHD1	0.137777	0.1219
MAST2	0.115	0.122164
IGLC2	0.432017	0.122243
RPS25	0.118528	0.122295
MRPS10	0.111836	0.12312
SEH1L	0.0898434	0.123252
EBF4	0.0689326	0.123398
ATP2A1	0.243901	0.123418
URB1	0.133216	0.123629
MAGEA8	0.125001	0.123845
CDKN2AIPNL	0.111642	0.124012
PRPF38A	0.109094	0.124118
MRPL55	0.099649	0.124343
FBLL1	0.143115	0.124432
PANX2	0.143401	0.124498
PSMC3	0.139453	0.124549
PPIP5K1	0.164137	0.124798
PYCR2	0.100426	0.124844
MIA2	0.162058	0.124858
SNX4	0.0800922	0.124959
FAM103A1	0.132944	0.125156
EXOSC4	0.0939197	0.125308
MRPL27	0.134674	0.125388
DCLK3	0.125516	0.125585
ATP1A2	0.0290794	0.12561
MRPL44	0.10283	0.125778
XAB2	0.102249	0.125806
PPP3R1	0.172184	0.126097
MPHOSPH6	0.10383	0.126108
TRMT112	0.169726	0.126253
RPS27A	0.126518	0.126602
TRPM2	0.15657	0.126762
RAB15	0.139794	0.126772
RRP36	0.130468	0.126937
EXOSC2	0.109671	0.127077
ASXL3	0.147359	0.127284
ZBTB25	0.0948767	0.127355
FSTL5	0.506384	0.127521
SAMM50	0.179185	0.127576
RPL23A	0.107293	0.127649
ATP10D	0.131127	0.127834
PPP2CA	0.118184	0.127907
NDUFS6	0.155049	0.127966
TUBGCP2	0.136074	0.128235
DRG1	0.147288	0.128251
POLR3GL	0.197596	0.128301
SNF8	0.131622	0.128306
EIF4A2	0.132794	0.128325
FAM179B	0.168409	0.12847
RPS29	0.102656	0.128577
HMGXB4	0.161348	0.128758
PSMA3	0.149234	0.129127
FAHD1	0.0859115	0.129143
NPR1	0.179314	0.129654
FGD1	0.1163	0.129865
PAX7	0.521647	0.12987
UBQLN3	0.122199	0.130098
CRB2	0.497014	0.130161
MRPL28	0.127624	0.130242
SEZ6L	0.311092	0.130482
RNF20	0.133554	0.130496
PRAP1	0.420599	0.130558
PDZD11	0.230199	0.1308
UBE2D4	0.0860872	0.131516
C15orf41	0.138556	0.131576
TMC1	0.174963	0.131665
SLC12A3	0.482411	0.131743
MED21	0.092139	0.131878
FAM206A	0.109368	0.131946
MRPS28	0.195	0.131996
NELFE	0.147044	0.132384
DOCK3	0.10434	0.132425
YME1L1	0.145673	0.132531
PSMD11	0.128548	0.132628
C16orf70	0.160574	0.132692
CORO6	0.128232	0.132704
LSM3	0.150789	0.132897
CA3	0.358036	0.133109
CBX3	0.114607	0.133152
HERC2	0.153298	0.133187
ZNF277	0.132135	0.133218
ELAVL4	0.301552	0.133291
PCDHB4	0.469857	0.133333
GAPDHS	0.160431	0.133364
FAM151A	0.250793	0.133487
DNAJC14	0.107057	0.133861
RHOXF2	0.659296	0.133892
NBPF1	0.224859	0.133977
HRC	0.397285	0.134289
RPL7	0.159349	0.134291
OSER1	-0.0173394	0.134363
UQCRQ	0.134229	0.134405
TAF1A	0.179152	0.134424
CNOT10	0.127018	0.134471
N4BP2L1	0.231452	0.134501
PFDN1	0.153126	0.134517
POSTN	0.343038	0.134588
NAE1	0.150628	0.1346
POLR2M	0.106295	0.13464
USB1	0.0903555	0.134804
STAC3	0.767809	0.135135
LAMA2	0.0866101	0.135165
MRPS21	0.152864	0.135193
MUC21	0.583376	0.13532
DNAH2	0.122146	0.135406
RPA3	0.115033	0.135433
TUBG1	0.14469	0.135435
MAGOHB	0.112772	0.135851
UTP6	0.132389	0.135882
SLC25A52	0.122422	0.135994
AP4B1	0.144958	0.136178
C12orf4	0.0919173	0.136237
APBA3	0.117871	0.136303
MALSU1	0.164691	0.136512
NELFCD	0.109384	0.137073
CRCP	0.152817	0.137154
RPS17L	0.153197	0.137156
KCMF1	0.160015	0.137261
ANAPC1	0.137939	0.137418
CDK10	0.1336	0.137489
TADA1	0.0832467	0.137505
TRAPPC12	0.100559	0.137517
COG1	0.114922	0.13769
NDUFA5	0.0981059	0.137866
TESK2	0.19022	0.137874
GNB2L1	0.138173	0.138436
CENPL	0.0945896	0.138592
POP4	0.133703	0.138717
MZT2A	0.172818	0.138949
IDH3B	0.140821	0.139133
SMPD4	0.106968	0.139551
ZMAT2	0.107589	0.139643
TMEM160	0.141136	0.139687
SNRPB	0.170692	0.139713
THOC5	0.140867	0.139728
DAP3	0.131444	0.139851
CCNH	0.168152	0.139971
PIK3R4	0.102222	0.139986
BUB3	0.164795	0.1402
PIGH	0.226745	0.140242
MRPL41	0.181713	0.140301
UQCRC1	0.152521	0.140348
BRMS1	0.181694	0.140625
ESRRB	0.155031	0.140761
RRP7A	0.137218	0.141006
ZNF66	0.134647	0.141064
KAT5	0.172821	0.141228
MRPL3	0.136846	0.141272
RPP38	0.139594	0.141602
ZNF33A	0.204292	0.141617
RPL17	0.142074	0.141696
KANK4	0.154594	0.141788
FIGN	0.0565113	0.142017
COLEC11	0.313469	0.142092
RBM45	0.146959	0.142131
PKD1	0.169556	0.142192
EIF2S3	0.13806	0.142387
BRCC3	0.233679	0.142566
DNTT	0.623695	0.142645
MED23	0.194853	0.142734
NOC2L	0.148715	0.142794
PCDH17	0.610564	0.142857
TFPT	0.15424	0.14291
SRGAP3	0.148056	0.143002
NAALAD2	0.27934	0.143258
FCF1	0.13028	0.14348
NOL11	0.107284	0.143494
TNXB	0.518276	0.143661
ATP6V1D	0.125854	0.143925
MCTP1	-0.0578023	0.144078
ERCC3	0.144989	0.14408
EMC2	0.207787	0.144231
EXOSC10	0.129223	0.144272
ACAP3	0.133136	0.144415
SMC1B	0.18068	0.144429
C4orf48	0.157791	0.144519
WDR24	0.12262	0.144532
SMU1	0.116701	0.14454
NDUFS3	0.14195	0.144555
TMEM258	0.127783	0.144703
EIF2B2	0.152627	0.144732
SGSM3	0.224014	0.144737
POLR2L	0.173275	0.144799
PSMB1	0.13994	0.144911
MRPL52	0.141142	0.145281
SRP68	0.215745	0.145289
MRPS17	0.131874	0.145303
CEP72	0.0755812	0.145616
KNG1	0.270891	0.14564
HEATR1	0.135487	0.145823
RPL22	0.121538	0.145935
RPUSD4	0.096607	0.146022
MBD3	0.159546	0.146043
MED18	0.15004	0.146392
GEMIN4	0.124938	0.146393
PLCE1	0.357801	0.146589
SERF1A	0.145258	0.146808
ACTBL2	0.142664	0.147497
COMMD2	0.151633	0.147576
ASPA	0.237711	0.147781
CDK9	0.132299	0.147801
DHDDS	0.0972465	0.147994
MATK	0.379067	0.148096
CTDNEP1	0.146276	0.14832
CASKIN1	0.130005	0.148358
ICT1	0.125754	0.148724
ABHD15	0.171069	0.148826
ST8SIA3	0.832115	0.149122
RPS6	0.119672	0.149327
ARHGAP28	0.133346	0.149378
VIPR1	0.480363	0.149402
PCLO	0.272118	0.149733
PSMB6	0.169552	0.149751
RNF10	0.218772	0.149757
SMARCB1	0.433105	0.150052
NAA35	0.156961	0.150357
SF3B1	0.141765	0.150462
COX7A2	0.133531	0.150565
NAA38	0.165596	0.150699
AMPD1	0.39958	0.150729
LEO1	0.153229	0.150758
CCNC	0.137557	0.150818
CIRH1A	0.161287	0.150992
HBP1	0.190101	0.151049
TRPC6	0.426939	0.151131
BLOC1S5	0.148334	0.151155
ZNF418	0.167216	0.151514
MRPS16	0.160907	0.151531
RSL24D1	0.151188	0.15174
HAUS7	0.126878	0.1521
DENND2A	0.273927	0.152227
UBE2G2	0.184492	0.152479
TICAM2	0.141214	0.152543
IL2RA	0.669944	0.152564
STXBP5L	0.229826	0.152629
PSMD12	0.164171	0.15273
ABCA7	0.150404	0.152823
ZNF724P	0.235409	0.152842
RPL14	0.140117	0.152975
SLIRP	0.128157	0.153326
ASTE1	0.114308	0.153558
MRPS18B	0.17164	0.153571
TULP4	0.139425	0.153668
RAB9B	0.1804	0.153778
EIF1AD	0.162833	0.15383
MRPL50	0.169988	0.154117
PLA2G4F	0.296988	0.154463
HIST1H1D	0.0993396	0.15473
RNF181	0.178038	0.154798
SAP30BP	0.159223	0.154799
RC3H1	0.149422	0.154824
BIN3	0.11454	0.155157
TAF5L	0.163163	0.155268
MRPS18A	0.125863	0.155273
SLC25A37	0.0545892	0.155386
RPS21	0.142512	0.1555
TRAPPC1	0.1395	0.155751
FBXO28	0.206079	0.155921
TIMM10	0.197248	0.155923
TADA3	0.188142	0.156138
SKIL	0.181748	0.156164
CYP4V2	-0.0949504	0.156394
CTSG	0.521608	0.156557
PCDH19	0.37558	0.156573
MPHOSPH10	0.13558	0.156622
RABL3	0.19441	0.156918
TDRD1	0.274658	0.15692
FNDC1	0.160311	0.156922
BEND5	0.182677	0.157158
NDST2	0.1504	0.157163
AMD1	0.124623	0.157285
TMEM39B	0.133925	0.157408
STRADA	0.123577	0.157459
CSNK1E	0.159212	0.157581
PCDHGB7	0.305804	0.157678
NDUFB1	0.162547	0.157793
PET112	0.174127	0.158004
NSMCE1	0.153087	0.158148
NDUFV2	0.14798	0.15815
CHST12	0.258065	0.158249
CCT3	0.117417	0.158658
DHX33	0.164414	0.158804
EIF3I	0.18748	0.158879
SMARCA5	0.145221	0.158937
ITGB1BP1	0.193589	0.15895
TNFRSF13B	0.100945	0.159045
ZNF564	0.154702	0.159068
SKP1	0.153515	0.159327
MEN1	0.140208	0.159591
TTBK1	0.125305	0.1596
PNMA5	0.560374	0.159807
LYRM4	0.131683	0.159841
ATP5C1	0.146919	0.159849
TPR	0.176154	0.159879
NDUFA3	0.167695	0.160073
KLHL21	0.199798	0.160223
COL5A3	0.224094	0.160434
RPSA	0.0976584	0.160466
C1orf122	0.178643	0.160603
NOL9	0.154651	0.160623
ELK4	0.113845	0.160635
RPP30	0.137982	0.160833
C12orf66	0.140179	0.160873
ZFAT	0.168042	0.161022
SMARCE1	0.253456	0.161236
TEN1	0.254057	0.161319
FANCL	0.131005	0.161435
XRCC6	0.124061	0.161637
CDC26	0.172937	0.161748
VPS52	0.165811	0.16188
TOP3B	0.193489	0.16213
NRBP1	0.172567	0.162269
MRPL19	0.129059	0.162317
ZNF335	0.133165	0.16247
LAMB4	0.388487	0.162578
WNT16	0.213966	0.162677
GNL3L	0.154999	0.162787
POLR2G	0.157351	0.162888
PHF5A	0.181189	0.162921
NOL4	0.211463	0.163427
APPBP2	0.116717	0.16347
POLG	0.190075	0.163488
NUCB1	0.203802	0.163593
ZNF410	0.132925	0.163942
ANAPC7	0.156479	0.164026
WSB2	0.230162	0.164087
TUBA3C	0.26563	0.164138
NLRP1	0.30034	0.164146
RPLP2	0.180188	0.164321
NDUFA6	0.183227	0.164339
OGT	0.162368	0.164451
BRD9	0.179427	0.164548
RAB11FIP3	0.338069	0.164714
MPLKIP	0.12844	0.164794
PEX26	0.168869	0.164838
KLHL11	0.161826	0.164955
SOX1	0.34815	0.165135
DAPK2	0.085162	0.165177
CSTF3	0.147751	0.165195
EML6	0.115457	0.165288
ANAPC4	0.170945	0.165335
ZNRD1	0.157275	0.165371
SMC1A	0.135424	0.16541
ALDH8A1	0.408432	0.165466
MRPL42	0.171421	0.165592
USP12	0.184559	0.165735
NLRC5	0.122265	0.165775
FABP2	0.549373	0.165857
SPOP	0.162554	0.165887
CTNND2	0.261824	0.165921
MYH6	0.273089	0.16608
C19orf68	0.163636	0.166165
IMP4	0.127262	0.166173
LIN7C	0.154583	0.166303
BSG	0.193445	0.166398
RPLP1	0.17311	0.166438
MGRN1	0.36669	0.166867
C18orf21	0.139771	0.167205
RPS13	0.132077	0.167398
POLR2B	0.207582	0.167507
DEAF1	0.137326	0.16769
RPL23	0.170328	0.167702
OTC	0.351207	0.16807
DSN1	0.178014	0.168239
APOM	0.183036	0.168276
FGL2	0.455461	0.168575
NDUFAF3	0.190844	0.168586
FBXW2	0.133879	0.168714
HABP2	0.186459	0.168747
VPS13B	0.124052	0.168867
PPP2R3C	0.114095	0.169183
NTRK3	0.652145	0.169212
MRPL38	0.188887	0.169226
SPG11	0.251669	0.169291
MT1G	0.223722	0.169423
TCEB1	0.168631	0.169516
CCNL2	0.185349	0.16961
BCL2L2	0.0770728	0.169735
KCNH7	0.161608	0.169776
IQSEC2	0.0994257	0.169777
RGPD2	0.249169	0.169903
RANBP2	0.222901	0.169927
RPS28	0.208612	0.170026
NFE2L3	0.115597	0.170158
ZNF337	0.0666632	0.170269
MRPS26	0.186779	0.17032
SUPT7L	0.174842	0.170346
HAL	0.224791	0.170478
MINOS1	0.114401	0.170606
TELO2	0.166356	0.170659
MAN2A2	0.125027	0.170675
PIF1	0.126895	0.170678
SMEK2	0.168407	0.170777
SARS2	0.181417	0.170786
CDSN	0.138819	0.170914
ATP6V1B1	0.233916	0.171
SLC30A6	0.221804	0.171035
PSMG2	0.171863	0.171107
BRWD1	0.170075	0.171108
CCT7	0.141771	0.171113
ERCC2	0.201977	0.171124
AHCTF1	0.184972	0.171255
STRIP1	0.191013	0.171311
CNOT11	0.168392	0.171315
YPEL3	0.165021	0.171569
NUP35	0.130447	0.171569
CSTF1	0.176254	0.171653
MED27	0.171748	0.171663
RGP1	0.138052	0.171749
RMND5B	0.158592	0.171943
TEX11	0.336196	0.171978
ATP9B	0.18442	0.172019
ORMDL3	0.210832	0.172027
FLII	0.198812	0.172265
ASPM	0.147667	0.172421
ARX	0.259353	0.172431
EXOC2	0.172624	0.17278
TRIM27	0.153749	0.172864
ERH	0.182052	0.173017
PI4KA	0.237081	0.173262
TICRR	0.149257	0.173311
CRIPT	0.123875	0.173322
STX1B	0.299806	0.173382
CYP3A4	0.222737	0.173513
PMF1	0.18725	0.173557
WDR18	0.166649	0.17358
SEMA5B	0.438842	0.174001
UBE2A	0.168434	0.174007
TMEM259	0.186497	0.174015
PDE7A	0.129251	0.174407
ABT1	0.166282	0.174486
PRKCB	0.416918	0.174648
LSM4	0.125357	0.174732
SLC9A3	0.544382	0.174751
RGN	0.19497	0.174786
DNAH1	0.0716565	0.175115
PHF14	0.219909	0.17513
TCP11L2	0.255507	0.175247
NOX5	0.421426	0.175321
CDC6	0.205122	0.175402
RPS14	0.163145	0.175441
CHMP5	0.11048	0.175571
RRP15	0.144015	0.175618
TIMM22	0.185333	0.17608
TP53RK	0.201262	0.176101
ADRM1	0.161664	0.176159
SZT2	0.213235	0.176351
BLOC1S4	0.182345	0.176445
SETD1B	0.106495	0.17649
MID2	0.156964	0.176764
DYNLRB1	0.187612	0.176768
DBX1	0.548695	0.176852
SKIV2L2	0.164391	0.176884
PSMA6	0.202412	0.176898
SLC25A6	0.13854	0.176906
GABPB1	0.191999	0.177012
RPL12	0.220087	0.177015
PFDN5	0.1837	0.177301
CCDC144A	0.195302	0.17732
PSMD7	0.179374	0.177332
TMEM106C	0.320368	0.177349
MSTN	0.302618	0.177378
DRG2	0.185294	0.177379
CDKL5	0.233388	0.177436
PDE4A	0.174812	0.177576
COG2	0.234122	0.177725
CCRL2	0.245933	0.178081
MYH8	0.374213	0.178093
NDUFS7	0.166771	0.178127
SPINK4	0.400243	0.178426
ATP5I	0.15885	0.178445
CTSW	0.709529	0.178535
NDUFB6	0.174774	0.178695
B4GALNT2	0.467128	0.178741
NRK	0.483275	0.178803
COL22A1	0.314683	0.178922
PLA2G7	0.183889	0.178943
UTP18	0.180399	0.179081
FAM58A	0.139687	0.179083
COQ10A	0.17738	0.179257
F8A1	0.368132	0.179451
ZNF385B	0.455587	0.179989
NHP2	0.176332	0.180045
MFAP3L	0.214937	0.180111
PSMC5	0.139378	0.180192
COX6C	0.238703	0.180198
MRPS5	0.170323	0.180209
SRP9	0.179739	0.180462
KIF5A	0.251655	0.180477
IFT80	0.246515	0.180546
ZBTB9	0.219567	0.180599
TAF4B	-0.0728292	0.18091
PTPRB	0.233532	0.180918
GPS1	0.188766	0.180946
PRPF19	0.201533	0.180953
PSMC6	0.1314	0.180964
MT1A	0.149811	0.181155
NCBP2	0.176462	0.181178
DPM1	0.240955	0.181282
TUBGCP6	0.153129	0.181373
ARPC3	0.217222	0.181741
CCT5	0.173484	0.181796
SPRTN	0.0096528	0.181839
MNDA	0.733974	0.182136
BIRC5	0.173296	0.182236
MASP1	0.213853	0.182299
EXOSC3	0.180491	0.182406
TUBB4B	0.201221	0.182556
SNAPC3	0.135447	0.182557
CLP1	0.18108	0.18273
POLR1E	0.2206	0.18273
COX5B	0.196932	0.182755
EPHB6	0.266679	0.182892
AGO3	0.181822	0.182961
TIMM8B	0.252467	0.183198
NUP37	0.196093	0.1832
POLR2A	0.125896	0.183219
EXOC7	0.186883	0.18324
GC	0.267645	0.183294
BEX2	0.40403	0.183333
RINT1	0.181675	0.183393
DMWD	0.130567	0.183525
NGDN	0.216216	0.18357
NUDT21	0.184443	0.183612
SMC5	0.185323	0.183771
HAUS5	0.147308	0.183814
NDUFB10	0.191734	0.183831
PRPF4	0.202624	0.184017
SS18L2	0.143644	0.184068
RUNX1T1	0.430122	0.184196
TFAP2B	0.251136	0.184336
B3GNTL1	0.167388	0.184519
NOL6	0.196029	0.184578
CDKN3	0.224201	0.184596
DDX39B	0.190275	0.184647
TRIM41	0.210816	0.184657
ITIH3	0.160297	0.184691
MAT1A	0.252595	0.184698
RSRC1	0.341311	0.184936
FAM184B	0.234744	0.185062
FGFR1OP2	0.220002	0.18521
FGL1	0.677635	0.185229
ZNF202	0.080765	0.185294
ZNF358	0.206753	0.18542
COPE	0.182379	0.185493
TBCK	0.204113	0.185543
PRKAR1B	0.210249	0.18567
MT-CO1	0.20114	0.185717
RELN	0.408641	0.185718
CCT4	0.198124	0.185846
NAA10	0.195096	0.186017
CDK5RAP3	0.172284	0.186098
NPRL3	0.304948	0.186198
ZBTB47	0.174222	0.186203
TAF1D	0.191671	0.186274
TRIM72	0.449975	0.186322
KLHDC2	0.202905	0.186374
CAMLG	0.174648	0.186378
RNPS1	0.196586	0.186544
VPS51	0.176621	0.186688
RET	0.476323	0.186735
STYX	0.0816632	0.186775
DCTN3	0.178521	0.186805
HNRNPU	0.133443	0.186816
ABHD17A	0.179675	0.186828
ZNF593	0.1554	0.186895
HGF	0.420415	0.187139
ALPK3	0.324857	0.187236
SNRNP70	0.212922	0.187287
RPS19	0.174275	0.187297
JTB	0.22262	0.187426
EXOC4	0.178655	0.187434
LRRC58	0.202061	0.187521
UTP11L	0.182653	0.187766
MAF1	0.184689	0.188059
INO80	0.176655	0.18828
VPS39	0.156072	0.188558
POT1	0.203617	0.188692
ZBP1	0.442528	0.188707
AQPEP	0.576281	0.188796
GPR98	0.138491	0.188838
LAS1L	0.181276	0.188869
ENY2	0.222055	0.188985
STRA13	0.169873	0.189018
KDM5A	0.167929	0.189097
PBX3	0.180856	0.189182
GEMIN7	0.21951	0.189261
TMEM147	0.179056	0.189279
DAPK3	0.181901	0.189416
VNN1	0.56764	0.189662
EZH1	0.196125	0.189707
DES	0.272472	0.189735
IGFN1	0.207276	0.189825
SPG21	0.254077	0.189933
ALK	0.262761	0.190182
MFN2	0.159581	0.190323
TADA2B	0.151816	0.190358
ADCY5	0.239198	0.190384
ALOX15	0.82914	0.190476
MYL4	0.435517	0.19063
NDUFAF6	0.199168	0.190667
NSMCE2	0.299408	0.190669
WDR36	0.201211	0.190687
AP5B1	0.232975	0.190729
PRKCQ	0.187252	0.19084
POLR3B	0.169091	0.190912
MRPL22	0.172662	0.191146
TTC31	0.148571	0.191153
PLEKHH2	0.539196	0.191176
TRIM31	0.283071	0.191181
CEP290	0.18687	0.191274
PFDN4	0.1267	0.191303
CENPK	0.16333	0.19137
CA4	0.57445	0.191572
CSNK1G2	0.0970565	0.191596
POLR3A	0.202516	0.191642
MT-ND3	0.174615	0.191646
NKIRAS2	0.201234	0.191672
MTTP	0.553112	0.191831
CDK2AP1	0.21053	0.191889
COPS3	0.18648	0.191989
ZFP62	0.177079	0.19208
E2F6	0.194849	0.19215
PLA1A	0.734603	0.19247
NEFH	0.199959	0.192697
FTCD	0.702946	0.192982
FMO3	0.535872	0.193381
GFI1B	0.72445	0.193873
CNOT8	0.14918	0.194051
SCAP	0.193309	0.194089
CSRP2BP	0.193259	0.194308
KAT2A	0.215948	0.194327
PRRT3	0.235993	0.194409
CPT1C	0.314007	0.194416
CNNM2	0.19554	0.194416
MED9	0.214014	0.194477
ZNF143	0.210509	0.194665
MRPL11	0.228712	0.194717
PHKA2	0.246305	0.195054
NOP58	0.171486	0.195056
CHAF1B	0.193987	0.195217
SIGLEC5	0.393957	0.195218
EDF1	0.199487	0.195424
HEMK1	0.238445	0.195558
SKA2	0.182659	0.195728
IFFO1	0.183401	0.195778
OFD1	0.226699	0.195806
CLDN18	0.385592	0.196037
ALAS1	0.180306	0.196082
LRR1	0.241836	0.196172
C8orf76	0.106928	0.196186
MRPS22	0.210645	0.196212
NDUFAF1	0.242926	0.1963
TXNL4A	0.179513	0.196541
FANCA	0.148941	0.196573
COMMD5	0.259784	0.196748
SIAH2	0.239826	0.196876
SSR4	0.224538	0.196937
ATP5SL	0.226924	0.197021
ADIPOR2	0.229434	0.197154
STK25	0.181327	0.197177
OGDHL	0.263211	0.197243
CCDC115	0.197885	0.19733
NAA50	0.200964	0.197426
ARL6IP4	0.243741	0.197679
CCHCR1	0.255788	0.197699
FOPNL	0.193274	0.197879
PSMC4	0.216735	0.198037
TARDBP	0.216182	0.198189
ARMC7	0.253959	0.198293
VCPKMT	0.106174	0.198302
WDR83	0.195351	0.198521
APOA2	0.521106	0.198545
TSEN15	0.14762	0.19874
FIBP	0.196368	0.198754
ATRIP	0.196392	0.198889
ARL14EP	0.281604	0.198954
TNNT2	0.46233	0.198978
EIF3A	0.221054	0.199046
ZNF398	0.373186	0.199174
HS6ST1	0.173647	0.19934
KCTD8	0.221442	0.199391
MTERFD1	0.222586	0.199456
NUP88	0.129119	0.19946
GEMIN6	0.186754	0.199747
CSF2RB	0.571734	0.2
LAG3	0.865471	0.2
AVIL	0.878284	0.2
TAF3	0.195003	0.200226
DPEP3	0.670753	0.200351
PSMD4	0.215483	0.200475
COX6A1	0.176131	0.200679
CXCL13	0.715733	0.200832
POLRMT	0.223372	0.201065
ATP2B3	0.667687	0.201475
BRIX1	0.209811	0.201483
DCC	0.341811	0.201505
BIRC6	0.248507	0.201598
CHP1	0.199942	0.201651
GUCY2C	0.557675	0.201694
CCNB1	0.226012	0.201939
PPP3CB	0.180681	0.201995
DDX1	0.233073	0.202189
AP5S1	0.238472	0.202447
VPS25	0.253045	0.202623
CLK1	0.210053	0.202656
ACHE	0.317811	0.202686
SPCS2	0.236828	0.202779
RTEL1	0.11177	0.202785
PRSS1	0.2889	0.202868
MAGI2	0.293371	0.202973
NEK2	0.240643	0.203051
CINP	0.206789	0.203437
SGOL2	0.24577	0.203547
LRRN1	0.425671	0.203735
RNASEH2A	0.215581	0.203747
PTTG1	0.19196	0.203882
TBRG1	0.222455	0.20391
MED30	0.217369	0.204057
DAD1	0.259101	0.204069
ZNF776	0.184451	0.204144
PAMR1	0.282324	0.204199
ZNF419	0.0858828	0.204205
ATP5G2	0.185488	0.20435
PSMA1	0.222654	0.204412
COPA	0.15241	0.204423
H3F3A	0.174941	0.204425
GMFB	0.133169	0.204645
NUPL1	0.203643	0.204679
MAD1L1	0.207559	0.204722
ACTA2	0.279238	0.204744
TSC2	0.155331	0.205036
SUPT20H	0.283381	0.205172
POLR1A	0.204873	0.205361
TIMM23	0.177176	0.20542
MYL6	0.191382	0.205448
GPAA1	0.22002	0.205573
LCORL	0.265668	0.205574
AKAP6	0.253166	0.205987
UGT2B4	0.766203	0.206327
DDA1	0.208121	0.206383
MED15	0.324477	0.206478
CTR9	0.19449	0.206512
PPP1R14B	0.224845	0.206554
MCM9	0.216875	0.206625
ABHD5	0.232541	0.206651
DNTTIP1	0.229268	0.206682
SNRPD2	0.213575	0.206815
ADSSL1	0.255146	0.206852
EIF4A3	0.181106	0.207008
MYCN	0.331027	0.20762
FEM1B	0.210939	0.207745
KDR	0.419292	0.207809
MED6	0.222058	0.207831
PHB	0.196211	0.207909
NUP155	0.184592	0.207954
OTOA	0.275695	0.208207
TF	0.40257	0.208234
TRANK1	0.211497	0.208242
C4A	0.295321	0.208263
NIP7	0.209074	0.208294
CENPM	0.208252	0.2083
GNA13	0.0802831	0.208352
MED22	0.221248	0.208392
RAD21	0.204773	0.208461
BMS1	0.212655	0.208547
TAF5	0.206198	0.208573
SETD1A	0.245038	0.208633
COX19	0.22809	0.209128
PTDSS1	0.199398	0.209263
PDCD7	0.232123	0.209361
DHX37	0.182747	0.209468
SOX3	0.323498	0.209478
ZNF721	0.10132	0.209494
COL2A1	0.325097	0.209499
LIN52	0.248695	0.209701
DMTF1	0.22065	0.209724
NDUFA4	0.181623	0.209765
SMG1	0.221021	0.209787
MT-CO2	0.225264	0.209909
EXOSC8	0.200808	0.210049
EXOC5	0.206142	0.210086
C5	0.467937	0.210384
TBC1D8B	0.103543	0.210629
VWF	0.309132	0.210745
USP39	0.205977	0.21093
WDR46	0.221558	0.210941
MAPKAP1	0.220901	0.211058
EIF3D	0.206555	0.211115
EMC8	0.21414	0.211117
ZNF865	0.189319	0.211122
FIG4	0.227261	0.211162
ANAPC11	0.232243	0.211251
VEZF1	0.217512	0.211312
MMP9	0.593598	0.211362
PTPRN2	0.478073	0.211389
FBXW8	0.178398	0.21141
RWDD3	0.247982	0.211559
NDUFA10	0.246092	0.211564
COX7C	0.225738	0.211566
MRPS34	0.198493	0.211651
MED17	0.177946	0.21167
CPSF2	0.252883	0.211939
CLEC16A	0.179708	0.212284
RAB8A	0.193632	0.212304
DEPDC1	0.167703	0.212441
WDR3	0.216221	0.212739
CXCL6	0.308784	0.212748
C3orf17	0.258337	0.212771
C14orf166	0.185306	0.212784
PRPF31	0.220004	0.212866
DYNC1H1	0.181283	0.212882
ALG13	0.234075	0.213203
NDUFS1	0.181883	0.213225
YPEL5	0.248957	0.213378
POP7	0.215234	0.213396
SYMPK	0.220727	0.213457
SF3B4	0.2624	0.213511
CLTA	0.200938	0.213589
TXLNB	0.214976	0.213602
XIRP2	0.195963	0.213733
CDC5L	0.231535	0.213774
RQCD1	0.201595	0.213821
H2AFB2	0.406936	0.213905
MYL12A	0.221087	0.213908
SDAD1	0.232729	0.214105
CWC15	0.201958	0.21413
PRSS56	0.685743	0.21414
DDX23	0.230336	0.214265
ZFP28	0.010247	0.214286
DDX46	0.211047	0.214372
MAP3K9	0.172328	0.214414
EMC6	0.23468	0.214436
CYFIP2	0.189385	0.214475
CCDC64	0.249467	0.214482
HBG2	0.501143	0.214623
PSMC1	0.193671	0.21467
AMER2	0.567363	0.214716
GRIA1	0.382036	0.214929
CHD2	0.260004	0.214941
HIF1A	0.278297	0.215029
PSMD1	0.199556	0.215069
CNEP1R1	0.197606	0.215355
FAM104A	0.241025	0.215417
DIS3L	0.256408	0.215475
NACA	0.227647	0.215478
ZC3H13	0.277528	0.215618
DNAJB1	0.158232	0.215704
MED29	0.279163	0.215744
ORC1	0.212442	0.215765
BCKDHA	0.189551	0.215909
MVB12A	0.225768	0.216139
RANGAP1	0.239734	0.21627
MRPL45	0.246492	0.216361
SEPT4	0.21314	0.216375
SHH	0.529201	0.216584
XDH	0.173038	0.21662
CABP1	0.630401	0.216667
GTF3C5	0.203514	0.216678
CENPQ	0.222508	0.21683
NCAPD2	0.235185	0.216979
RSL1D1	0.223469	0.217129
ZNF813	0.102075	0.217171
COG5	0.205122	0.217187
STK19	0.149021	0.217557
DISP1	0.246741	0.217738
PLA2G2D	0.290297	0.217749
NEK1	0.221908	0.217759
EIF2B4	0.239977	0.217762
MFAP3	0.218248	0.217771
DNAJC11	0.226131	0.218048
XYLT1	0.223732	0.218319
TCHH	0.141426	0.218497
CCBE1	0.288087	0.218525
C1orf109	0.207624	0.21861
COMMD3	0.246836	0.218682
PES1	0.223324	0.218732
ING3	0.253189	0.218798
AURKAIP1	0.205434	0.218803
RBM12B	0.203269	0.218903
FAR1	0.405688	0.218954
TAF6L	0.22752	0.218978
PUF60	0.234703	0.218998
GET4	0.196353	0.219032
DGKD	0.182682	0.219058
ADD1	0.23516	0.219143
ZWILCH	0.21609	0.219186
ZNF268	0.0929371	0.219403
FBL	0.25066	0.219429
STAC	0.241022	0.219446
METAP2	0.298302	0.219464
MRPS7	0.211324	0.219718
COPB2	0.201384	0.219886
TRPC4AP	0.202559	0.219919
ANKEF1	0.2023	0.220045
TMEM128	0.243166	0.220051
NDUFS2	0.217684	0.220132
NOP14	0.203139	0.220422
PAF1	0.24065	0.220447
ZC3H12C	0.0905979	0.220652
KIF26A	0.224773	0.220672
HUS1	0.219506	0.220788
CLTCL1	0.150868	0.22105
GFRA3	0.245593	0.221136
SPPL3	0.174495	0.221193
PRIM2	0.247938	0.221285
PAGE2B	0.3876	0.22135
TCN1	0.445883	0.22142
EEF1A2	0.21434	0.221594
MTX1	0.20569	0.221603
SNRPA1	0.235691	0.221852
METTL1	0.244336	0.221899
FNIP1	0.207428	0.221984
SHOX2	0.228752	0.222324
RTL1	0.465885	0.22252
COPS6	0.231831	0.222536
PIH1D1	0.242061	0.222555
NHP2L1	0.22813	0.222646
DRAP1	0.200052	0.222694
UBR5	0.245907	0.222794
CCDC101	0.227008	0.222796
REXO1	0.239433	0.222809
FBXO10	0.197998	0.22297
COX14	0.245448	0.223057
BYSL	0.190034	0.223065
PHLPP2	-0.0955529	0.223171
AKAP7	0.266319	0.223231
FAM83E	0.322569	0.223308
ORAOV1	0.211592	0.223542
NDUFB9	0.336062	0.223559
NCLN	0.201479	0.223613
SDHD	0.238266	0.223979
ANKRD13C	0.225652	0.224044
NUPL2	0.255142	0.224092
GAR1	0.189746	0.224138
GPATCH3	0.175523	0.2242
RAPGEF3	0.232155	0.224269
RBM41	0.201082	0.224341
MAPK12	0.151011	0.224385
MRPL54	0.249282	0.224425
SNED1	0.41388	0.224615
RRAGD	0.177095	0.224647
APH1A	0.151965	0.224864
FANCE	0.259953	0.22487
ATG14	0.230335	0.224887
RNF111	0.30132	0.224976
KIAA1731	0.148185	0.22498
UGT2B17	0.386236	0.225207
VPS18	0.208835	0.225293
PQBP1	0.240618	0.225294
ATP6V0A2	0.21467	0.225413
UBA52	0.222093	0.225533
TIMM17A	0.19387	0.225606
PSMB7	0.255938	0.225745
RAB6C	0.127446	0.225837
PBRM1	0.331495	0.226241
PSMC2	0.215388	0.226284
COPG1	0.215622	0.22632
VASH1	0.28024	0.226331
ATAD3C	0.197167	0.226406
INO80C	0.270457	0.226628
ELP5	0.236102	0.226799
NXT2	0.404671	0.227074
EMC1	0.245507	0.227109
ADAMTSL1	0.420913	0.227127
COPZ1	0.221936	0.227198
CENPI	0.21914	0.227204
C19orf60	0.194883	0.227235
THSD1	0.287289	0.227292
NDEL1	0.222802	0.22731
ATP5F1	0.203022	0.227424
MRPS2	0.202379	0.227522
KLHL24	-0.0375802	0.227525
RNF157	0.253483	0.227542
GPR161	0.225838	0.227663
PLA2G2A	0.356212	0.227887
MCM10	0.254354	0.227934
VPS28	0.217165	0.227937
CBLL1	0.233796	0.228016
DNTTIP2	0.247342	0.228178
CIR1	0.231338	0.228335
MARS	0.241926	0.228387
MMRN1	0.632043	0.228443
POLR2I	0.234044	0.228923
TCEAL5	0.237224	0.229249
CLPX	0.229541	0.229342
POLE4	0.34374	0.229495
AURKB	0.276917	0.229577
DYNLT1	0.25137	0.229633
SPTB	0.378353	0.229836
PDIA2	0.593921	0.229908
UBIAD1	0.230375	0.229935
SIGLEC12	0.514646	0.229989
[truncated: 10,018 more rows]
