# Supplementary material for: Bi-EB: Empirical Bayesian Biclustering for Multi-Omics Data Integration Pattern Identification among Species
Source: Genes (Basel). 2022 Oct 30;13(11):1982. doi: 10.3390/genes13111982 (PMC9690013; doi:10.3390/genes13111982)
Supplement: Supplementary file 1 [file genes-13-01982-s001.zip › Supplementary File S6_1_TCGA BRCA mRNA sequence profiles.xlsx]

## Sheet: TCGA_BRCA_mRNA 1
Supplementary table 6_1. 874 TCGA BRCA mRNA sequence profiles. All transcript expression did normalization. RPKM (Reads Per Kilobase of transcript per Million reads mapped) was used to measure gene or transcript expression levels here.
patient	subtype	age	gender	race	ajcc_pathologic_tumor_stage	histological_type	histological_grade	treatment_outcome_first_course	OS	OS.time	DSS	DSS.time	DFI	DFI.time	PFI	PFI.time	?|100130426	?|100133144	?|100134869	?|10357	?|10431	?|136542	?|155060	?|26823	?|280660	?|317712	?|340602	?|388795	?|390284	?|391343	?|391714	?|404770	?|441362	?|442388	?|553137	?|57714	?|645851	?|652919	?|653553	?|728045	?|728603	?|728788	?|729884	?|8225	?|90288	A1BG|1	A1CF|29974	A2BP1|54715	A2LD1|87769
TCGA-3C-AALI	NA	41-50	FEMALE	BLACK OR AFRICAN AMERICAN	Stage II	IDC	NA	NA	0	4005	0	4005	0	4005	0	4005	0	9.0356	16.9471	68.0216	549.878	0	503.215	1.06047	0.530284	0	140.518	4.77236	1.59075	7.95387	0.530284	0	0	0	0	690.927	138.928	13.0073	438.524	0	0	0	3.71179	666.535	29.1643	231.484	0	0	69.1033
TCGA-3C-AALK	NA	51-60	FEMALE	BLACK OR AFRICAN AMERICAN	Stage I	IDC	NA	NA	0	1448	0	1448	NA	NA	0	1448	0	12.778	11.711	152.058	914.836	0	584.235	0.437264	0	0	0	2.18653	4.81033	0	0	0	0	0	0	484.094	16.6175	0	429.431	0	0	1.3119	36.7334	831.311	57.2866	201.898	0	0	66.0676
TCGA-4H-AAAK	NA	41-50	FEMALE	WHITE	Stage III	ILC	NA	NA	0	348	0	348	0	348	0	348	0	7.55616	15.9248	92.9376	845.784	0	287.876	0.469584	0	0	0.469584	3.28731	3.28731	0	0	0	0	0	0.469584	495.918	15.9671	8.37802	102.377	0	0	0	2.34814	778.628	59.172	296.738	0.469584	4.22659	170.363
TCGA-5L-AAT1	NA	61-70	FEMALE	WHITE	Stage IV	ILC	NA	NA	0	1471	0	1471	NA	NA	0	1471	0	0	12.4138	135.912	1298.67	0	244.457	0	0	0	0	4.77457	5.72948	0.954913	0	0	0	0	1.90983	394.377	5.72948	0	148.01	0	0	0	0.954913	804.033	152.785	247.57	0	0	119.478
TCGA-5T-A9QA	NA	51-60	FEMALE	BLACK OR AFRICAN AMERICAN	Stage II	Other	NA	NA	0	303	0	303	NA	NA	0	303	0	1.90496	11.7022	139.923	1847.86	0	99.3326	0.680344	0	0	0	14.968	2.72151	0	0	0	0	0	1.36069	277.587	12.2465	0	446.997	0	0	0	0	746.356	7.48392	408.706	0.680344	0.680344	303.903
TCGA-A1-A0SF	LumA	51-60	FEMALE	WHITE	Stage II	IDC	NA	NA	0	1463	0	1463	0	1463	0	1463	0	8.46473	8.868	116.582	1007.06	0	259.637	0	0	0	0	2.47608	7.78205	0	0	0	0	0	1.76863	205.517	2.82981	0	228.155	0	0	0	11.673	614.074	161.3	269.191	0	0.353726	133.221
TCGA-A1-A0SH	LumA	31-40	FEMALE	WHITE	Stage II	IDC	NA	NA	0	1437	0	1437	0	1437	0	1437	0	1.32197	2.35017	62.4148	773.688	0	74.8547	0	0	0	0	0.282508	3.1072	0	0	0	0	0	38.981	795.723	2.54226	42.9045	99.1476	0	0	0.282508	5.64945	276.539	12.9936	141.037	0	0.282508	101.986
TCGA-A1-A0SJ	LumA	31-40	FEMALE	BLACK OR AFRICAN AMERICAN	Stage III	IDC	NA	NA	0	416	0	416	0	416	0	416	0	2.03231	6.11511	166.892	947.826	0	78.7591	0.452641	0	0	0	0.452641	5.88434	0	0.905283	0	0	0	2.71585	1612.75	9.95811	12.2212	787.138	0	0	0.452641	10.8633	483.871	5.88434	280.618	0	0	162.027
TCGA-A1-A0SK	Basal	51-60	FEMALE	ASIAN	Stage II	Other	NA	NA	1	967	1	967	NA	NA	1	967	0	125.36	71.5408	2774.73	2706.6	0	413.335	0.781454	0	0	4.68823	0	8.59501	0	0	0	0	0	0.781454	399.271	27.3474	69.0481	169.554	0	21.0965	2.34412	10.9389	820.42	17.9712	214.81	0	0	1002.05
TCGA-A1-A0SO	Basal	61-70	FEMALE	WHITE	Stage II	IDC	NA	NA	0	852	0	852	0	852	0	852	0	15.8735	27.1479	484.878	846.087	0	180.622	1.36574	0	0	2.04861	2.04861	9.21881	0	0	0	0	0	0	653.515	11.2676	16.3208	77.1654	0	0	0.341498	0	653.174	80.5797	370.151	0	0	128.77
TCGA-A1-A0SQ	LumA	41-50	FEMALE	WHITE	Stage II	IDC	NA	NA	0	554	0	554	0	554	0	554	0	1.31821	2.36908	94.9485	1772.68	0	173.304	0	0	0	0	0.921764	12.9056	0	0	0	0	0	10.1401	1240.78	4.60905	52.3139	275.627	0	0	0	11.0619	1025.08	42.4041	2096.02	0	0	106.167
TCGA-A2-A04N	LumA	61-70	FEMALE	WHITE	Stage I	IDC	NA	NA	0	4354	0	4354	0	4354	0	4354	0	5.26079	6.92791	107.221	1041.54	0	217.431	1.57275	0	0	0.393187	0.393187	10.2228	1.17956	0	0	0	0	4.32506	332.633	12.5819	13.3958	195.413	0	0	0.393187	0.786374	581.912	55.0457	182.095	0	0	126.346
TCGA-A2-A04P	Basal	31-40	FEMALE	BLACK OR AFRICAN AMERICAN	Stage III	IDC	NA	NA	1	548	1	548	NA	NA	1	102	0	0.510222	1.43551	101.789	1280.28	0	137.497	0.216202	0	0	0	1.51333	2.37809	0	0	0	0	0	1.72953	257.05	1.08097	0	332.068	0	0	0	28.5371	192.409	2.37809	45.3286	0	0	36.9512
TCGA-A2-A04Q	Basal	41-50	FEMALE	WHITE	Stage I	IDC	NA	NA	0	2385	0	2385	0	2385	0	2385	0	0.748838	2.4325	117.771	1082.63	0	225.141	0.244748	0	0	0.244748	0.489432	2.93659	0	0	0	0	0	0.489432	303.695	6.11793	18.973	143.65	0	0	0	1.22361	325.72	4.89438	72.4877	0	0	68.7806
TCGA-A2-A04T	Basal	61-70	FEMALE	WHITE	Stage II	IDC	NA	NA	0	2246	0	2246	0	2246	0	2246	0	14.3987	20.7054	200.742	654.077	0	143.117	0.300005	0	0	0	0.300005	6.0007	0	0	0	0	0	0	382.545	9.3011	10.5012	60.9072	0	0	0.300005	0	297.335	4.2005	56.5146	0	0.600096	65.7767
TCGA-A2-A04U	Basal	41-50	FEMALE	WHITE	Stage II	IDC	NA	NA	0	2654	0	2654	0	2654	0	2654	0	0	0.317226	251.219	2679.54	0	48.2229	0	0	0	0	4.12431	2.53806	0	0	0	0	0	0	33.3118	1.58625	10.3965	112.943	0	0	0	0	751.579	6.34514	183.71	0.634514	0	26.6051
TCGA-A2-A04V	LumA	31-40	FEMALE	WHITE	Stage II	IDC	NA	NA	1	1920	1	1920	1	1470	1	1470	0	4.14902	4.83798	152.977	944.38	0	122.073	0	0	0	0	0.374443	7.86358	0	0.748886	0	0	0	0.374443	150.157	10.1103	0	461.331	0	0	0.374443	0.748886	481.552	9.73589	135.441	0	0	74.0039
TCGA-A2-A04W	Her2	41-50	FEMALE	WHITE	Stage II	Other	NA	NA	0	3102	0	3102	0	3102	0	3102	0	0.548555	1.94486	42.5075	738.271	0	57.8013	0	0	0	0.226663	2.72008	1.81339	0	0	0	0	0	1.13336	358.141	1.81339	4.94597	39.6676	0	0	0	6.57347	153.23	5.66678	60.9636	0	0	39.187
TCGA-A2-A04Y	LumB	51-60	FEMALE	WHITE	Stage II	IDC	NA	NA	0	1099	0	1099	0	1099	0	1099	0	6.87142	11.1408	101.754	1051.28	0	362.923	0.486804	0	0	0.243438	4.62475	10.4666	2.67753	0	0	0	0	39.9191	750.432	14.1177	32.3296	366.818	0	0	0.730242	0	617.043	8.27588	132.203	0	1.94729	101.526
TCGA-A2-A0CK	NA	51-60	FEMALE	WHITE	Stage III	ILC	NA	NA	0	4159	0	4159	1	1364	1	1364	0	1.22443	3.23701	139.454	976.053	0	322.707	0	0	0	2.47855	0.49566	12.8885	0.49566	0	0	0	0	0	162.097	11.8971	0	587.912	0	0	0.49566	0.991443	1071.23	52.5453	363.835	0	0.49566	91.0173
TCGA-A2-A0CL	Normal	31-40	FEMALE	BLACK OR AFRICAN AMERICAN	Stage III	IDC	NA	NA	0	3015	0	3015	NA	NA	0	3015	0	12.0103	8.6615	101.797	823.567	0	255.917	0.826886	0	0	0.826886	10.7494	8.68213	0.826886	0	0	0	0	0	3407.97	27.7003	0	124.444	0	0	0	0.826886	763.206	42.584	116.779	0	2.06716	103.549
TCGA-A2-A0CM	Basal	31-40	FEMALE	BLACK OR AFRICAN AMERICAN	Stage II	IDC	NA	NA	1	754	1	754	1	382	1	382	0	19.7058	3.8249	238.312	1431.23	0	125.959	0	0	0	0	1.84557	4.61387	0.461367	0	0	0	0	9.68912	1354.17	12.9189	13.4956	257.916	0	0	0	2.30694	268.99	2.30694	49.4424	0	0	30.6362
TCGA-A2-A0CP	LumA	51-60	FEMALE	WHITE	Stage I	IDC	NA	NA	0	2813	0	2813	0	2813	0	2813	0	6.31095	2.78143	59.5137	779.049	0	152.504	0	0	0	0.413264	0.826591	3.3063	0	0	0	0	0	2.06645	204.578	4.54622	7.02593	450.899	0	0	0	0.826591	418.249	59.5137	229.451	0	0.413264	58.7037
TCGA-A2-A0CQ	LumA	61-70	FEMALE	BLACK OR AFRICAN AMERICAN	Stage I	IDC	NA	NA	0	2695	0	2695	0	2695	0	2695	0	6.36476	4.90304	73.8071	1198.65	0	341.384	1.52266	0	0	0	0.304533	8.22247	0	0	0	0	0	0	207.084	14.9222	0.609066	464.111	0	0	0	4.26346	607.852	150.136	110.628	0	0	12.3154
TCGA-A2-A0CR	NA	51-60	FEMALE	ASIAN	Stage II	ILC	NA	NA	0	3283	0	3283	NA	NA	0	3283	0	0	2.94852	69.1992	716.489	0	120.889	0	0	0	0.804114	0.268058	5.36092	0.536116	0	0	0	0	0	119.013	0.268058	0	422.442	0	0	0	4.02069	736.592	54.4135	410.056	0	0.268058	59.5305
TCGA-A2-A0CS	LumA	71-80	FEMALE	WHITE	Stage IV	IDC	NA	NA	1	2348	0	2348	NA	NA	0	2348	0	1.27748	2.28215	66.676	1071.46	0	23.3354	0.395543	0	0	0	0.791001	7.11926	0	0	0	0	0	0.395543	270.928	1.97755	6.2333	518.916	0	0	0	2.76863	412.127	183.519	251.097	0	0.791001	98.5344
TCGA-A2-A0CT	LumA	71-80	FEMALE	WHITE	Stage II	IDC	NA	NA	0	2289	0	2289	0	2289	0	2289	0	0	9.43566	111.396	1694.49	0	45.6059	0	0	0	1.57258	0	11.7946	0	0.786383	0	0	0	24.3756	895.606	20.4441	9.43566	710.822	0	0	0	140.749	511.1	29.0934	488.054	0	0.786383	146.552
TCGA-A2-A0CU	LumA	71-80	FEMALE	WHITE	Stage II	IDC	NA	NA	1	158	0	158	NA	NA	0	158	0	8.11302	5.73025	80.8323	749.636	0	193.806	0.419466	0	0	0	2.09744	16.7798	0	1.67798	0	0	0	0	608.686	23.0722	0	999.234	0	0	0	1.67798	493.744	84.7378	114.547	0	0	54.3622
TCGA-A2-A0CV	LumA	41-50	FEMALE	ASIAN	Stage II	IDC	NA	NA	0	3011	0	3011	0	3011	0	3011	0	2.95542	4.89091	52.7845	810.788	0	84.8828	0	0	0	1.18881	0.475573	2.3777	0.475573	0	0	0	0	0	140.045	2.3777	0	179.753	0	0	0	1.90213	404.918	129.108	118.351	0	0.237745	76.7324
TCGA-A2-A0CW	LumB	61-70	FEMALE	WHITE	Stage II	IDC	NA	NA	0	3283	0	3283	0	3283	0	3283	0	9.54405	4.61218	212.052	2928.98	0	461.221	0	0	0	0	2.28329	9.58965	0	0	0	0	0	2.28329	2497.9	17.3528	18.4671	1277.72	0	0	0	3.65326	994.136	54.7984	177.675	0.456657	0	39.9938
TCGA-A2-A0CX	Her2	51-60	FEMALE	WHITE	Stage II	IDC	NA	NA	0	1728	0	1728	0	1728	0	1728	0	0.892813	3.0515	91.3257	1100.83	0	101.118	0.717165	0	0	1.43433	1.07575	1.07575	1.79291	0	0	0	0	1.07575	477.623	7.53005	0	228.054	0	0	0	110.8	541.09	25.4588	75.5088	0.358582	0	54.2094
TCGA-A2-A0CY	NA	61-70	FEMALE	WHITE	Stage II	IDC	NA	NA	0	1673	0	1673	0	1673	0	1673	0	12.0027	8.56889	141.223	1742.25	0	269.012	0	0.791246	0	0	1.58236	4.74722	2.37361	0	0	0	0	0	1404.41	69.6267	0	1299.96	0	0	0	1.58236	602.904	7.12096	271.117	0	0	88.5842
TCGA-A2-A0CZ	Normal	41-50	FEMALE	WHITE	Stage II	IDC	NA	NA	0	1616	0	1616	NA	NA	0	1616	0	6.10824	4.4162	78.545	706.355	0	107.269	0.809592	0	0	0	0	4.45267	0	0.404796	0	0	0	0.809592	291.852	6.88136	8.78795	184.179	0	0	0	0.809592	543.63	26.716	294.544	0	0.404796	78.0633
TCGA-A2-A0D0	Basal	51-60	FEMALE	BLACK OR AFRICAN AMERICAN	Stage II	IDC	NA	NA	0	2048	0	2048	0	2048	0	2048	0	1.35829	0.821942	124.391	712.284	0	62.5728	0	0	0	0	4.36047	0.872072	0	0	0	0	0	0	117.297	4.36047	0	49.0555	0	0	0	0	180.524	6.10467	10.9012	0	0	14.4201
TCGA-A2-A0D1	Her2	71-80	FEMALE	WHITE	Stage II	IDC	NA	NA	0	1051	0	1051	0	1051	0	1051	0	7.0876	27.6676	156.181	2077.25	0	461.127	0.620674	0	0	0	6.20634	14.2744	0	0	0	0	0	1.24122	202.325	11.7919	405.053	352.516	0	0	0	1.24122	820.471	3.10311	157.801	1.24122	0	43.8102
TCGA-A2-A0D2	Basal	41-50	FEMALE	WHITE	Stage II	IDC	NA	NA	0	1027	0	1027	0	1027	0	1027	0	7.35478	7.02843	132.942	1366.68	0	123.364	0	0	0	0.829837	1.10642	7.19165	0	0	0	0	0	0.553175	235.664	6.91498	8.36437	86.0227	0	0	0	0	706.714	1.38301	18.7508	0	0	77.2072
TCGA-A2-A0D3	LumA	41-50	FEMALE	WHITE	Stage I	IDC	NA	NA	0	1873	0	1873	0	1873	0	1873	0	16.9229	5.99263	118.504	1162.21	0	260.287	1.29714	0	0	0	0.432336	8.21505	4.32363	0.432336	0	0	0	0	675.793	16.43	46.0949	908.407	0	0	0.432336	56.208	608.776	217.914	111.875	0	0	150.43
TCGA-A2-A0D4	LumB	31-40	FEMALE	BLACK OR AFRICAN AMERICAN	Stage II	IDC	NA	NA	0	767	0	767	0	767	0	767	0	14.4836	5.11677	319.304	1564.41	0	285.752	0.515706	0	0	2.57892	1.03161	6.70534	2.57892	0.515706	0	0	0	4.64213	707.674	45.906	18.7803	934.108	0	0	85.6223	1.03161	1371.5	168.15	300.018	0	0	60.4823
TCGA-A2-A0EO	LumA	51-60	FEMALE	WHITE	Stage I	IDC	NA	NA	0	2442	0	2442	NA	NA	0	2442	0	3.01865	2.60037	93.3419	777.927	0	65.5556	0.312187	0	0	0	0.312187	10.3016	0.312187	0.624374	0	0	0	1.87303	386.466	2.80951	0	392.709	0	0	0.312187	0.936474	306.551	16.8571	68.3339	0	0	64.5473
TCGA-A2-A0EP	NA	51-60	FEMALE	WHITE	Stage I	ILC	NA	NA	0	3603	0	3603	0	3603	0	3603	0	1.5976	4.43568	102.513	578.716	0	294.185	0.241314	0	0	0.724014	2.89598	4.34401	0.4827	0	0	0	0	0	214.304	6.27467	6.7573	248.814	0	0	0.965328	0	605.987	14.48	167.982	0	0.724014	91.6222
TCGA-A2-A0EQ	Her2	61-70	FEMALE	BLACK OR AFRICAN AMERICAN	Stage II	IDC	NA	NA	0	2426	0	2426	0	2426	0	2426	0	9.2644	2.89364	194.428	1227.16	0	121.176	0.810523	0	0	1.21578	1.62105	4.45797	0	0.810523	0	0	0	0.405261	576.698	27.5583	4.45797	57.9535	0	0	0	0	333.131	21.074	26.7477	0.405261	0	151.956
TCGA-A2-A0ER	LumA	61-70	FEMALE	WHITE	Stage I	IDC	NA	NA	0	2263	0	2263	0	2263	0	2263	0	15.1375	6.0092	214.962	1805.1	0	193.257	0.58749	0	0	0	2.34957	17.6222	0	0	0	0	0	10.5733	1921.4	5.87412	45.4359	384.164	0	0	0	2.34957	321.899	49.3421	131.432	0	0	151.545
TCGA-A2-A0ES	LumA	51-60	FEMALE	WHITE	Stage II	ILC	NA	NA	0	2190	0	2190	0	2190	0	2190	0	12.7115	6.8666	108.296	1027.13	0	169.519	0	0	0	0.477508	0.955016	4.77521	3.34256	0.955016	0	0	0	0	916.829	11.4603	67.6782	212.494	0	4.77521	0	14.803	457.937	49.6616	167.751	0	0.477508	109.232
TCGA-A2-A0EU	LumA	71-80	FEMALE	WHITE	Stage I	IDC	NA	NA	0	1043	0	1043	0	1043	0	1043	0	6.68846	13.676	152.446	1869.69	0	205.552	0	0	0	0	0.636333	5.72748	0	0.636333	0	0	0	0.636333	1048.13	13.3641	7.63664	750.934	0	0	0	148.277	611.565	56.6381	238.51	0	0	234.705
TCGA-A2-A0EV	LumA	71-80	FEMALE	WHITE	Stage I	IDC	NA	NA	0	968	0	968	0	968	0	968	0	7.54255	3.30294	125.992	689.842	0	133.762	0.985928	0	0	15.4466	0.328674	7.88771	4.92983	0	0	0	0	1.64328	2149.06	8.87364	0	662.235	0	0	0	3.94381	188.318	81.1772	62.4933	0	0.985928	65.4413
TCGA-A2-A0EW	LumA	51-60	FEMALE	WHITE	Stage III	ILC	NA	NA	1	1884	1	1884	NA	NA	1	1353	0	10.1581	9.4989	131.853	1296.79	0	296.011	0	0	0	1.73445	1.15635	12.7192	0	0.578094	0	0	0	0.578094	1281.76	19.657	116.769	150.897	0	0	0	5.78143	614.572	127.193	308.564	0	0.578094	152.446
TCGA-A2-A0EX	LumA	41-50	FEMALE	WHITE	Stage II	ILC	NA	NA	0	752	0	752	0	752	0	752	0	0.610004	4.30257	143.904	923.553	0	96.2038	0	0	0	0	0	6.95942	0	0	0	0	0	0.818793	318.904	1.63749	39.7096	133.047	0	0	0	11.0532	372.533	26.2001	111.625	0	0.818793	109.803
TCGA-A2-A0EY	LumB	61-70	FEMALE	WHITE	Stage II	IDC	NA	NA	0	1925	0	1925	0	1925	0	1925	0	6.0419	13.1645	125.144	633.811	0	314.79	0.325533	0	0	0	0	1.62767	0	0	0	0	0	3.58087	602.885	8.7894	0	653.668	0	0	0	40.0404	462.581	172.206	93.2419	0.9766	0	147.508
TCGA-A2-A0ST	Basal	61-70	FEMALE	WHITE	Stage II	IDC	NA	NA	0	3017	0	3017	0	3017	0	3017	0	2.09876	4.3957	118.944	764.293	0	107.329	1.02545	0	0	0.341843	1.70906	2.39266	0	0	0	0	0	5.81077	766.344	6.15262	0	40.6757	0	1.02545	0	0.683606	394.794	3.41811	87.2851	0	0	88.721
TCGA-A2-A0SU	LumA	61-70	FEMALE	WHITE	Stage II	IDC	NA	NA	0	1662	0	1662	0	1662	0	1662	0	2.17337	5.85497	556.156	1360.22	0	88.885	0	0	0	0.573481	1.14696	2.86727	0	0	0	0	0	0	829.783	1.72031	29.2461	219.632	0	0	0	17.2035	576.318	110.676	212.177	0	3.44075	132.565
TCGA-A2-A0SV	LumB	61-70	FEMALE	WHITE	Stage IV	IDC	NA	NA	1	825	1	825	NA	NA	1	825	0.178383	3.79253	7.44593	49.2764	581.904	0	222.272	0.535149	0	0	0	0.713532	1.78389	0	0.178383	0	0	0	1.78389	346.431	10.8817	0	298.98	0	0	0	0	320.029	19.8012	69.7717	0	0.178383	62.3362
TCGA-A2-A0SW	LumB	81-90	FEMALE	WHITE	Stage IV	IDC	NA	NA	1	1365	1	1365	NA	NA	1	653	0	0.31709	0	63.5203	807.044	0	124.624	0	0.31709	0	0	0	2.85396	0	0	0.31709	0	0	0	514.035	3.48821	11.0893	364.359	0	0	0.951343	48.5178	489.617	6.34217	17.3776	0	0.951343	40.6313
TCGA-A2-A0SX	Basal	41-50	FEMALE	WHITE	Stage I	IDC	NA	NA	0	1534	0	1534	1	1239	1	1239	0	15.1052	6.88313	185.354	1027.96	0	190.827	0.392612	0	0	1.17796	0.392612	1.57057	0.392612	0	0	0	0	2.74853	1312.63	21.5958	0	48.2958	0	0	0.785347	0	639.233	8.24559	75.7107	0	0.785347	130.12
TCGA-A2-A0T0	Basal	51-60	FEMALE	WHITE	Stage II	IDC	NA	NA	0	533	0	533	0	533	0	533	0	6.36635	3.28331	143.77	1217.3	0	79.1269	0	0	0	69.2362	1.68867	1.44746	0.241206	0	0	0	0	0	127.134	1.92995	3.13612	119.414	0	0	0.241206	1.44746	521.564	0.723693	191.082	0	0	195.389
TCGA-A2-A0T1	Her2	51-60	FEMALE	AMERICAN INDIAN OR ALASKA NATIVE	Stage III	IDC	NA	NA	0	521	0	521	0	521	0	521	0	2.39956	3.26648	132.671	853.594	0	157.8	0.566627	0	0	1.41653	0.566627	4.53286	0	0	0	0	0	0	459.801	8.4991	16.4316	274.521	0	0	0	0.566627	476.233	19.5479	45.8782	0	0	76.2061
TCGA-A2-A0T2	Basal	61-70	FEMALE	WHITE	Stage IV	IDC	NA	NA	1	255	1	255	NA	NA	1	255	0	6.91868	2.02919	43.6294	1041.9	0	33.82	0.303331	0	0	0	0	1.66823	0	0	0	0	0	2.57819	75.3745	1.51659	0	134.067	0	0	0.151648	9.09955	136.19	3.03317	170.204	0	0	32.9661
TCGA-A2-A0T3	LumB	31-40	FEMALE	WHITE	Stage I	IDC	NA	NA	0	1516	0	1516	0	1516	0	1516	0	24.7074	22.5305	392.598	2387.57	0	1151.17	3.08082	0	0	0	0	12.323	2.05366	7.18848	0	0	0	0	1816.61	33.8881	23.6191	846.175	0	0	1.02683	29.7804	1089.55	32.8612	693.629	0	0	367.839
TCGA-A2-A0T4	LumA	61-70	FEMALE	WHITE	Stage II	ILC	NA	NA	0	624	0	624	0	624	0	624	0	5.80491	1.65932	178.897	1409.61	0	72.9205	0	0	0	0	0.574126	2.29674	1.14837	0	0	0	0	2.29674	446.135	4.59336	6.84998	359.435	0	0	0	8.03847	458.767	45.9341	276.339	0	0	113.882
TCGA-A2-A0T5	LumA	31-40	FEMALE	WHITE	Stage II	IDC	NA	NA	0	531	0	531	0	531	0	531	0	7.394	3.39199	122.891	937.646	0	141.335	0	0	0	0	1.11581	1.85972	0	0	0	0	0	0.743908	274.859	2.23162	18.9983	299.035	0	0	0	15.9931	705.187	91.1238	96.6508	0	0.371903	81.4089
TCGA-A2-A0T6	LumA	41-50	FEMALE	WHITE	Stage II	ILC	NA	NA	0	575	0	575	0	575	0	575	0	4.74063	2.14803	116.242	862.642	0	294.332	0.313121	0	0	0	3.13121	7.20168	0	0	0	0	0	0	1066.49	15.6559	113.868	69.1991	0	0	0.626242	0.313121	490.656	63.2499	175.452	0	0.626242	71.8168
TCGA-A2-A0T7	LumA	51-60	FEMALE	WHITE	Stage II	IDC	NA	NA	0	631	0	631	0	631	0	631	0	5.52059	3.66124	96.6544	832.784	0	94.8021	0.229568	0	0	0.459056	0	0.918191	0	0	0	0	0	0.459056	1317.59	5.73863	50.3185	212.329	0	0	0.229568	0.688623	368.649	33.5135	78.4607	0	0.459056	37.7647
TCGA-A2-A0YC	LumA	51-60	FEMALE	WHITE	Stage II	IDC	NA	NA	0	990	0	990	NA	NA	1	756	0	2.68286	3.57872	134.34	1655.94	0	410.854	1.92672	0	0	0	0.481595	3.37167	0	0	0	0	0	4.33486	3351.86	13.9681	93.8512	610.262	0	0	0	9.63325	693.589	188.329	247.746	0	0	42.1789
TCGA-A2-A0YD	LumA	61-70	FEMALE	WHITE	Stage II	ILC	NA	NA	0	769	0	769	0	769	0	769	0	2.30513	4.54171	50.7151	676.696	0	139.219	0.285296	0	0	0	0.570593	5.70566	0	0	0	0	0	0	985.659	9.41443	0	287.567	0	0	0.570593	1.42639	380	45.3604	118.716	0	0.285296	75.7032
TCGA-A2-A0YE	Basal	41-50	FEMALE	WHITE	Stage II	IDC	NA	NA	0	554	0	554	0	554	0	554	0	20.1648	17.5388	128.045	609.14	0	177.019	0.267438	0	0	1.06958	0	2.67404	0	0.534791	0	0	0	0	1129.77	10.4286	9.89385	52.9454	0	0	0	1.06958	260.448	1.33702	149.13	0.267438	0	11.4822
TCGA-A2-A0YF	LumA	61-70	FEMALE	BLACK OR AFRICAN AMERICAN	Stage I	IDC	NA	NA	0	1535	0	1535	0	1535	0	1535	0	2.38714	4.86764	138.39	1782.59	0	62.8744	0	0	0	0.690863	0	5.52743	0	0	0	0	0	1.38186	557.578	11.0549	100.613	620.107	0	0	0	8.29114	266.352	65.9836	50.6139	0	0.345497	80.3376
TCGA-A2-A0YG	LumB	61-70	FEMALE	WHITE	Stage III	IDC	NA	NA	0	666	0	666	0	666	0	666	0	9.77072	6.037	73.8897	631.932	0	197.596	0.376331	0	0	0	1.88188	8.28019	0	0	0	0	0	0	1828.42	30.4863	31.9993	489.662	0	0	0	20.7006	347.769	11.6676	82.5125	0	10.5385	78.9746
TCGA-A2-A0YH	LumB	51-60	FEMALE	WHITE	Stage III	IDC	NA	NA	0	659	0	659	0	659	0	659	0	3.1652	4.28233	86.351	1097.4	0	116.554	1.11713	0	0	3.72382	0	7.81994	0	1.11713	0	0	0	5.58567	2515.79	11.9161	0	325.831	0	0	0	3.72382	382.061	39.8446	94.8225	0	2.60668	100.74
TCGA-A2-A0YI	LumA	61-70	FEMALE	WHITE	Stage I	IDC	NA	NA	0	1505	0	1505	0	1505	0	1505	0	23.3268	12.4932	65.2122	1409.71	0	145.269	1.99005	0	0	0	2.38798	5.57196	0.398064	0	0	0	0	0.398064	1075.79	13.134	58.1716	356.21	0	0	0	1.99005	339.493	125.37	183.35	0	0	100.157
TCGA-A2-A0YJ	Basal	31-40	FEMALE	WHITE	Stage III	IDC	NA	NA	0	566	0	566	1	559	1	559	0	3.50784	4.62697	93.5967	645.357	0	53.4923	0	0	0	0.493035	0.246487	0.739522	0	0.246487	0	0	0	0	491.045	4.43713	34.0181	116.105	0	0	0	0	163.189	0	25.8834	0	0	30.7569
TCGA-A2-A0YK	Normal	61-70	FEMALE	WHITE	Stage II	ILC	NA	NA	0	588	0	588	NA	NA	0	588	0	15.3497	6.47454	95.2854	827.956	0	191.417	1.81874	0	0	0	0.909308	5.91075	0.909308	0	0	0	0	5.91075	1266.26	14.0948	144.831	107.302	0	0	0.909308	2.72805	397.837	15.9135	140.098	0	0	85.1599
TCGA-A2-A0YL	LumA	41-50	FEMALE	WHITE	Stage III	ILC	NA	NA	0	1474	0	1474	0	1474	0	1474	0	12.5284	3.69473	184.686	1251.78	0	281.024	2.09323	0	0	1.0467	2.61666	10.9898	1.0467	1.0467	0	0	0	2.09323	1580.43	13.6064	21.5765	222.935	0	0	1.0467	15.6996	516.518	183.163	182.461	0	11.513	63.4789
TCGA-A2-A0YM	Basal	61-70	FEMALE	WHITE	Stage II	IDC	NA	NA	0	965	0	965	0	965	0	965	0	30.7656	23.8701	92.2245	919.388	0	92.3156	0	0	0	0	0	2.82601	0	0.314001	0	0	0	26.3759	2525.17	13.5019	70.1944	40.8198	0	0	0	0.628002	183.689	1.884	49.7122	0	0	107.237
TCGA-A2-A0YT	LumB	51-60	FEMALE	WHITE	Stage III	IDC	NA	NA	1	723	0	723	0	723	0	723	0	14.5569	4.46998	61.6655	1110.6	0	127.975	0	0	0	0	1.04255	7.55869	0.521276	0	0	0	0	1.04255	2728.94	3.90966	7.84793	821.807	0	0	0	2.0851	467.854	15.6386	148.178	0	0	28.8088
TCGA-A2-A1FV	LumA	71-80	FEMALE	WHITE	Stage II	ILC	NA	NA	0	714	0	714	0	714	0	714	0	26.857	22.0149	128.78	1276.85	0	1300.44	3.37053	0	0	0	2.80869	6.74088	3.37053	0	0	0	0	8.9879	1210.56	76.3975	92.3285	243.797	0	0	1.12351	0	552.758	162.344	213.524	0.561663	1.68517	53.5287
TCGA-A2-A1FW	LumB	61-70	FEMALE	WHITE	Stage III	IDC	NA	NA	0	528	0	528	0	528	0	528	0	74.8658	38.2308	387.721	1402.26	0	264.355	3.46929	0	0	0	2.77548	9.02002	0	1.38762	0	0	0	0	2554.03	99.2198	198.828	235.213	0	0	2.08144	3.46929	1062.97	2.08144	34.7269	1.38762	0.693812	89.7765
TCGA-A2-A1FX	LumB	61-70	FEMALE	WHITE	Stage III	IDC	NA	NA	0	1847	0	1847	0	1847	0	1847	0	4.39345	6.85807	295.615	1688.78	0	1465.89	0	0	0	0	0.535777	8.57244	0	1.07155	0	0	0	1.07155	1284.26	28.3962	5.35777	453.27	0	0	1.60733	0	986.369	20.8953	403.469	0	1.60733	197.976
TCGA-A2-A1FZ	LumA	61-70	FEMALE	WHITE	Stage II	IDC	NA	NA	0	683	0	683	0	683	0	683	0	4.83333	4.64381	125.961	961.179	0	167.595	0	0	0	0	0.498752	4.48913	0	0	0	0	0	0	754.179	12.4699	0	253.388	0	0	0	14.465	467.372	143.653	162.413	0	0.498752	112.798
TCGA-A2-A1G0	LumA	41-50	FEMALE	WHITE	Stage II	Other	NA	NA	0	616	0	616	0	616	0	616	0	16.5236	4.48912	124.118	794.663	0	393.51	0.477516	0	0	0.477516	2.86539	3.82042	0	0	0	0	0	3.82042	1774.15	23.8781	63.5156	321.877	0	0	2.38787	3.3429	533.913	103.153	202.357	0	0.477516	123.612
TCGA-A2-A1G1	Basal	81-90	FEMALE	WHITE	Stage II	IDC	NA	NA	0	584	0	584	0	584	0	584	0	7.28227	3.77172	107.188	701.167	0	38.3078	0.381179	0	0	0	0.190589	2.85877	0	0.190589	0	0	0	0.190589	796.268	8.19521	30.3642	110.349	0	0	0	417.193	97.7705	1.33413	10.2497	0	0	33.7547
TCGA-A2-A1G4	LumB	71-80	FEMALE	WHITE	Stage III	IDC	NA	NA	0	595	0	595	0	595	0	595	0	6.05792	4.87998	192.82	1486.7	0	316.355	0.841318	0	0	0	0	6.31027	1.26205	0.420736	0	0	0	3.36542	1600.7	26.0824	49.8216	272.183	0	0	0.841318	13.8826	411.009	51.7442	117.897	1.26205	0	65.0756
TCGA-A2-A1G6	Normal	41-50	FEMALE	WHITE	Stage III	IDC	NA	NA	0	501	0	501	0	501	0	501	0	8.94567	5.91299	95.7353	885.421	0	243.834	1.14301	0	0	1.14301	0.761968	1.52394	0	0	0	0	0	0.761968	245.738	15.6206	38.8687	263.264	0	0	4.95285	12.1917	370.704	35.813	134.173	0	2.2859	75.0475
TCGA-A2-A259	LumA	61-70	FEMALE	BLACK OR AFRICAN AMERICAN	Stage I	IDC	NA	NA	0	1596	0	1596	NA	NA	0	1596	0	16.3354	7.61025	77.6738	1349.56	0	225.613	0.748298	0	0	0.748298	0.748298	4.1157	1.12251	1.12251	0	0	0	1.87081	1081.3	18.7076	77.5465	414.185	0	0	0	8.23128	457.961	19.0817	172.293	0	1.12251	92.3293
TCGA-A2-A25A	Normal	41-50	FEMALE	WHITE	Stage II	ILC	NA	NA	0	3276	0	3276	0	3276	0	3276	0	11.437	10.0661	86.7762	723.489	0	165.977	0.223942	0	0	0.223942	0.223942	8.73561	0	0	0	0	0	0.223942	502.187	7.6157	17.2854	201.816	0	0	0.223942	5.15175	368.913	72.125	132.78	0	0.895965	64.124
TCGA-A2-A25B	LumB	31-40	FEMALE	BLACK OR AFRICAN AMERICAN	Stage II	IDC	NA	NA	0	1291	0	1291	NA	NA	1	1290	0	19.2454	25.0725	148.706	1151.39	0	290.04	0.877594	0	0	0.438733	0.438733	6.14303	0	0	0	0	0	0	1517.34	52.6549	49.1841	989.035	0	0	0	8.77581	375.166	13.6025	77.0606	0.438733	0	166.833
TCGA-A2-A25C	LumB	41-50	FEMALE	WHITE	Stage II	IDC	NA	NA	0	523	0	523	0	523	0	523	0	34.0131	16.0062	472.738	1799.32	0	187.314	2.06971	0	0	0	0.34503	12.4186	0	0	0	0	0	0	4362.37	19.6628	96.1474	313.569	0	0	0	22.4224	372.557	69.3371	93.1083	0	0	81.3521
TCGA-A2-A25D	LumA	81-90	FEMALE	WHITE	Stage III	ILC	NA	NA	0	552	0	552	NA	NA	0	552	0	0.968852	3.01806	105.597	1225.57	0	102.064	0.39868	0	0	0.39868	3.18955	6.37899	0.39868	0	0	0	0	23.5226	809.337	17.1436	0	963.629	0	0	0.797361	0.797361	448.524	6.37899	343.497	0	0	163.111
TCGA-A2-A25E	LumB	31-40	FEMALE	BLACK OR AFRICAN AMERICAN	Stage III	IDC	NA	NA	0	3204	0	3204	1	2989	1	2989	0	21.1479	20.2621	131.137	2715.23	0	327.829	2.87564	0	0	0	4.02605	9.20213	4.02605	0	0	0	0	0.575202	1778.33	31.6326	11.5488	839.127	0	0	0	2.30063	620.574	79.3691	149.318	0.575202	0	357.489
TCGA-A2-A25F	Basal	61-70	FEMALE	WHITE	Stage II	IDC	NA	NA	0	322	0	322	0	322	0	322	0	2.16377	3.08806	78.7861	545.772	0	49.1573	0	0	0	0.630223	1.26045	3.99139	0.210047	0.420176	0	0	0	1.26045	2023.44	5.46196	56.7872	67.8539	0	0	0.210047	0.420176	233.812	1.89067	26.7781	0	0.630223	79.7609
TCGA-A2-A3KC	LumA	51-60	FEMALE	BLACK OR AFRICAN AMERICAN	Stage II	ILC	NA	NA	0	1102	0	1102	0	1102	0	1102	0	12.6464	30.2945	122.499	1006.04	0	473.294	0.471944	0	0	0	0	3.77502	0	0	0	0	0	2.35945	770.105	26.4251	2.83126	1208.01	0	0	1.88751	7.55003	880.524	71.7255	298.264	0	0	187.028
TCGA-A2-A3KD	LumA	41-50	FEMALE	WHITE	Stage III	Mucinous Carcinoma	NA	NA	0	1206	0	1206	NA	NA	0	1206	0	9.75831	13.4486	102.967	1192.31	0	193.644	1.14129	0	0	0.380472	2.28271	5.70657	0	0.380472	0	0	0	0.760945	1039.37	9.89151	22.7656	257.559	0	0	0.380472	1.52176	585.881	35.7616	288.752	0	0	117.964
TCGA-A2-A3XT	NA	41-50	FEMALE	BLACK OR AFRICAN AMERICAN	Stage II	IDC	NA	NA	0	2770	0	2770	0	2770	0	2770	0	22.2018	20.608	171.69	801.532	0	582.872	1.31721	0	0	0.329358	2.30518	6.58617	0	0.987964	0	0	0	2.30518	740.94	12.1844	0	87.2662	0	0	4.28099	0	1325.79	2.96378	153.96	0	0	90.9479
TCGA-A2-A3XU	NA	31-40	FEMALE	BLACK OR AFRICAN AMERICAN	Stage II	IDC	NA	NA	1	912	1	912	1	574	1	574	0	1.22666	1.34412	114.734	1522.64	0	181.057	0	0	0	0	0	2.57078	0	0	0	0	0	0	55.0883	0.367294	0	1642.36	0	0	0	26.0752	1268.14	5.87605	171.747	0	0	361.548
TCGA-A2-A3XV	NA	41-50	FEMALE	BLACK OR AFRICAN AMERICAN	Stage II	IDC	NA	NA	0	996	0	996	0	996	0	996	0	0	5.17341	122.707	3290.84	0	411.57	0	0	0	0	0.574809	8.62226	0	0	0	0	0.574809	0	43.1114	0	0	558.724	0	0	0	5.17341	3807.02	25.8668	182.132	0	0	525.293
TCGA-A2-A3XW	NA	41-50	FEMALE	BLACK OR AFRICAN AMERICAN	Stage II	IDC	NA	NA	0	1712	0	1712	0	1712	0	1712	0	1.22945	15.8244	61.0963	953.428	0	260.17	0	0	0	0.396647	1.98301	6.74222	0	0	0	0	0	0	109.462	5.15585	0	4004.48	0	0	0	1.18983	1462.27	42.8328	610.877	0	0	206.311
TCGA-A2-A3XX	NA	41-50	FEMALE	BLACK OR AFRICAN AMERICAN	Stage II	IDC	NA	NA	1	1439	0	1439	0	1439	0	1439	0	2.46727	4.7077	137.679	889.467	0	256.679	0.694361	0	0	0.231431	0.694361	4.62903	0	0	0	0	0	5.78625	192.105	11.3411	4.52719	237.238	0	0	0	0.46293	600.153	1.38872	58.3859	0	0	37.9001
TCGA-A2-A3XZ	NA	41-50	FEMALE	BLACK OR AFRICAN AMERICAN	Stage I	IDC	NA	NA	0	1532	0	1532	0	1532	0	1532	0	3.84688	17.6932	145.375	848.558	0	418.06	0	0	0	0.910171	1.82025	4.55068	0	0	0	0	0	0.30339	2905.49	14.2589	0	127.117	0	0	0	8.49466	748.139	3.33721	166.238	0	0	128.949
TCGA-A2-A4RX	NA	61-70	FEMALE	BLACK OR AFRICAN AMERICAN	Stage II	Metaplastic Carcinoma	NA	NA	0	742	0	742	0	742	0	742	0	10.1306	24.1501	147.454	413.141	0	255.923	0.591027	0	0	0	0.591027	2.3642	0	1.18205	0	0	0	0	436.191	14.7762	14.1851	82.7464	0	0	2.3642	10.0477	272.472	2.95523	90.7374	0	43.1463	38.3944
TCGA-A2-A4RY	NA	41-50	FEMALE	WHITE	Stage III	ILC	NA	NA	0	648	0	648	0	648	0	648	0	16.4438	17.2081	188.177	611.439	0	977.047	2.28148	0	0	1.1408	2.28148	5.70377	0	0.570342	0	0	0	1.71114	608.016	38.2149	18.3375	139.171	0	3.42228	0	14.2592	793.957	53.6149	275.912	0	0.570342	76.4014
TCGA-A2-A4S0	NA	71-80	FEMALE	WHITE	Stage II	Mucinous Carcinoma	NA	NA	0	706	0	706	0	706	0	706	0	47.8815	37.6573	472.214	2378.79	0	1696.52	2.03657	0	0	0	6.10972	16.293	0	0	0	0	0	4.07315	1427.68	52.9525	291.198	443.986	0	0	4.07315	87.5754	2315.66	682.274	943.839	0	2.03657	234.56
TCGA-A2-A4S1	NA	61-70	FEMALE	WHITE	Stage II	Metaplastic Carcinoma	NA	NA	0	820	0	820	0	820	0	820	0	0	1.14088	31.3854	519.668	0	168.849	0	0	0	10.2678	1.71128	5.13392	1.71128	0	0	0	0	0	314.881	5.13392	0	515.104	0	0	0	0	786.064	0	289.154	0	0.570405	46.2339
TCGA-A2-A4S2	NA	61-70	FEMALE	WHITE	Stage III	ILC	NA	NA	0	643	0	643	0	643	0	643	0	20.1756	16.5669	90.4785	897.568	0	433.693	0	0	0	0.656078	4.59282	5.24889	0	0	0	0	0	0	1624.54	32.1497	58.027	758.471	0	0	1.96837	2.62445	723.697	181.745	434.028	0	0	45.2918
TCGA-A2-A4S3	NA	51-60	FEMALE	BLACK OR AFRICAN AMERICAN	Stage II	IDC	NA	NA	0	666	0	666	0	666	0	666	0	6.28745	3.14373	331.753	1686.31	0	289.225	0.628722	0	0	0	1.88628	3.14373	0	0.628722	0	0	0	1.88628	861.387	24.5212	41.2963	643.84	0	0	1.25744	15.7188	611.145	18.2338	388.549	0	0	140.023
TCGA-A7-A0CD	LumA	61-70	FEMALE	WHITE	Stage I	IDC	NA	NA	0	1165	0	1165	0	1165	0	1165	0	1.68207	19.0071	164.435	2331.6	0	265.363	0.899639	0	0	0	0	16.1916	9.89479	0	0	0	0	7.19618	3100.71	17.9906	86.3554	527.128	0	0	0	1.79897	1065.05	50.3739	374.694	0	0	31.5378
TCGA-A7-A0CE	Basal	51-60	FEMALE	WHITE	Stage II	IDC	NA	NA	0	1074	0	1074	0	1074	0	1074	0	8.50066	2.68442	99.9686	976.745	0	168.037	0.780328	0	0	0.520218	0.260109	2.08095	0	0	0	0	0	1.04044	1071.17	17.9481	13.7655	76.2147	0	0	0	2.08095	151.389	2.86128	33.048	0.260109	0	106.279
TCGA-A7-A0CG	LumA	71-80	FEMALE	WHITE	Stage II	Mixed Histology	NA	NA	0	1043	0	1043	NA	NA	0	1043	0	4.68046	5.6843	186.539	1367.06	0	140.743	0.545565	0	0	0	1.09099	4.3641	0	0	0	0	0	0	1029.39	2.72755	10.1575	101.466	0	0	0.545565	2.72755	350.767	40.9138	86.5789	0	0	106.185
TCGA-A7-A0CH	LumA	71-80	FEMALE	WHITE	Stage II	IDC	NA	NA	0	1079	0	1079	0	1079	0	1079	0	9.10584	7.66987	118.073	1515.84	0	159.033	0.670979	0	0	0	0.670979	6.03928	1.34211	0	0	0	0	0	1283	18.7887	193.758	157.69	0	0	0	6.03928	638.815	195.267	145.793	0	0.670979	147.249
TCGA-A7-A0CJ	LumB	51-60	FEMALE	WHITE	Stage II	IDC	NA	NA	0	931	0	931	NA	NA	0	931	0	15.296	10.8746	475.672	743.796	0	1214.18	0	0	0	0	5.50968	2.06613	0	0	0	0	0	0	1545.44	37.1898	16.5289	597.103	0	0	0	1.37742	726.578	134.985	168.855	0	12.3966	62.0106
TCGA-A7-A0D9	LumA	31-40	FEMALE	WHITE	Stage II	IDC	NA	NA	0	1139	0	1139	0	1139	0	1139	0	32.7485	16.52	153.839	1185.96	0	610.326	2.51375	0	0	0	0.50275	3.51913	0	2.011	0	0	0	113.619	439.898	18.0986	34.8701	1136.7	0	0	0	42.7329	707.858	7.03838	90.996	0	0	118.018
TCGA-A7-A0DA	Basal	61-70	FEMALE	WHITE	Stage II	IDC	NA	NA	0	1085	0	1085	0	1085	0	1085	0	19.6248	23.7013	84.5542	411.189	0	170.58	0	0	0	1.36249	0.81746	1.63492	0	0.272514	0	0	0	0	405.467	10.8997	38.1896	162.404	0	0	0.81746	32.1539	501.384	1.63492	82.7939	0	0	161.947
TCGA-A7-A0DB	LumA	51-60	FEMALE	WHITE	Stage II	IDC	NA	NA	0	1007	0	1007	NA	NA	0	1007	0	0.921712	5.46269	86.0465	1115.69	0	127.689	0.399051	0	0	0	1.99515	10.3747	0	0	0	0	0	0.798102	577.394	5.5864	17.262	211.486	0	0	1.19705	0.798102	514.746	100.954	315.46	0.798102	2.3942	113.253
TCGA-A7-A0DC	LumA	61-70	FEMALE	WHITE	Stage I	IDC	NA	NA	0	906	0	906	0	906	0	906	0	28.5614	25.8284	146.377	1807.1	0	466.393	0.679912	0	0	0.679912	27.1949	14.9572	0	3.39934	0	0	0	4.75916	475.912	25.1554	0	979.017	0	0	0.679912	2.03951	1174.82	104.7	352.971	0	0	154.392
TCGA-A7-A13D	Basal	41-50	FEMALE	BLACK OR AFRICAN AMERICAN	Stage II	IDC	NA	NA	0	965	0	965	0	965	0	965	0	5.25753	2.44768	66.4678	875.827	0	105.819	0.513664	0	0	0	2.31155	2.31155	0	0.513664	0	0	0	0	697.841	22.3452	26.6062	247.338	0	0	0.513664	7.44838	259.41	1.54105	60.0701	0.256832	0.256832	135.338
TCGA-A7-A13E	Basal	61-70	FEMALE	WHITE	Stage II	IDC	NA	NA	1	614	1	614	1	556	1	556	0	5.60241	5.6137	105.353	2892.65	0	381.909	0	0	0	0	1.68243	3.36486	0	0.560766	0	0	0	0	836.723	14.581	43.1989	111.601	0	0	0	6.72972	346.578	7.29048	151.463	0.560766	0	131.032
TCGA-A7-A13F	LumB	41-50	FEMALE	WHITE	Stage III	IDC	NA	NA	0	765	0	765	0	765	0	765	0	0	1.20495	77.4233	986.87	0	40.1656	0.40165	0	0	0	0	12.853	0.40165	0	0	0	0	2.81155	340.604	4.0166	7.2138	677.996	0	0	0	0.8033	391.615	19.2795	231.037	0	0	45.2546
TCGA-A7-A26E	LumA	71-80	FEMALE	WHITE	Stage III	ILC	NA	NA	0	954	0	954	0	954	0	954	0	19.2395	7.8189	123.209	851.874	0	144.622	0.933061	0	0	0.622002	0	7.15343	2.79918	0.622002	0	0	0	1.86612	2085.06	22.3932	115.076	195.629	0	0	1.86612	2.79918	256.278	122.229	133.295	0	0.31106	45.3027
TCGA-A7-A26F	Basal	51-60	FEMALE	WHITE	Stage I	Other	NA	NA	0	738	0	738	0	738	0	738	0	12.507	4.70754	171.523	924.286	0	190.022	0.441358	0	0	0.220679	1.32417	0.882809	0.220679	0	0	0	0	0.220679	1846.59	4.41395	104.256	104.17	0	0	0	73.0512	164.2	1.76562	17.1196	0	0	101.616
TCGA-A7-A26G	Basal	41-50	FEMALE	BLACK OR AFRICAN AMERICAN	Stage II	Other	NA	NA	0	722	0	722	0	722	0	722	0	1.90735	6.44345	125.302	1595.32	0	63.7998	0	0	0	0	10.3549	1.33615	0.334037	0.334037	0	0	0	0	1671.16	27.0565	24.3275	98.8731	0	0	0	11.691	159.332	1.33615	54.3301	0	0	75.3807
TCGA-A7-A26H	LumA	71-80	FEMALE	WHITE	Stage II	IDC	NA	NA	0	724	0	724	1	291	1	291	0	9.72157	7.52398	79.6842	689.574	0	152.007	0.739103	0	0	0	1.23184	5.42	0.246368	0.492736	0	0	0	0.492736	1607.78	18.4773	11.249	269.769	0	0	0.246368	0.985471	270.508	51.2438	141.319	0	0.492736	42.9685
TCGA-A7-A26I	Basal	61-70	FEMALE	WHITE	Stage II	IDC	NA	NA	0	661	0	661	0	661	0	661	0	13.5873	5.3154	84.2655	1307.81	0	187.262	0.252012	0	14.366	1.51226	1.26015	4.53668	0	0	0	0	0	0.504116	1032.59	16.8864	24.0139	295.133	0	0	0	60.7405	175.92	5.54482	26.9451	0	0	33.6316
TCGA-A7-A2KD	LumB	51-60	FEMALE	BLACK OR AFRICAN AMERICAN	Stage III	IDC	NA	NA	0	679	0	679	0	679	0	679	0	14.8759	14.0336	357.057	1462.45	0	647.323	0.628474	0	0	0.628474	6.28474	6.28474	0.628474	1.88542	0	0	0	0	6241.95	37.0797	0	1043.26	0	0	0	5.65626	818.266	83.5863	335.017	0	0	231.949
TCGA-A7-A3IZ	LumA	61-70	FEMALE	WHITE	Stage II	ILC	NA	NA	0	322	0	322	0	322	0	322	0	27.285	20.3528	168.399	1485.8	0	491.161	1.64263	0	0	0	10.6773	16.4268	0	0	0	0	0	10.6773	1328.1	59.1364	194.222	224.226	0	0	0	0	1751.91	22.9976	301.761	0	2.46395	289.8
TCGA-A7-A3J0	LumA	61-70	FEMALE	WHITE	Stage II	Mucinous Carcinoma	NA	NA	0	313	0	313	0	313	0	313	0	21.0464	18.6385	195.37	1833.57	0	300.662	2.69052	0	0	0	0	6.7263	0	0	0	0	0	0.67263	1949.27	26.2323	64.3096	1032.48	0	0	0.67263	168.156	1366.77	230.037	888.57	0	0	327.562
TCGA-A7-A3J1	LumA	61-70	FEMALE	WHITE	Stage I	ILC	NA	NA	0	343	0	343	0	343	0	343	0	21.171	17.6002	117.376	943.431	0	1101.87	3.35064	0	0	0.478689	1.43588	7.65847	0	0	0	0	0	0.478689	3383.62	39.2497	0	687.351	0	0	0.478689	0.478689	1187.07	291.022	363.855	0	0	294.287
TCGA-A7-A3RF	NA	71-80	FEMALE	WHITE	Stage II	Mucinous Carcinoma	NA	NA	0	408	0	408	1	174	1	174	0	0	2.56131	175.876	1894.51	0	420.906	2.56131	0	0	0	8.53755	44.396	0	0	0	0	0	22.198	667.646	17.9292	20.8745	2656.92	0	0	0.853855	1.70746	1615.33	90.4994	1279.51	0	155.386	329.598
TCGA-A7-A425	NA	61-70	FEMALE	WHITE	Stage III	ILC	NA	NA	0	447	0	447	1	419	1	419	1.88581	6.83432	16.1731	101.851	737.369	0	1104.73	0	0	0	0.377162	2.26308	6.03469	0.377162	0	0	0	0	0	207.067	14.7096	0	1453.24	0	0	0	1.88581	1104.73	110.511	343.871	0	1.50865	52.5776
TCGA-A7-A4SA	NA	31-40	FEMALE	WHITE	Stage II	ILC	NA	NA	0	454	0	454	0	454	0	454	0	33.5458	27.3041	145.708	691.037	0	545.238	0	0	0	0.602421	12.0495	5.42223	1.20495	0	0	0	0	0.602421	1212.18	15.0618	4.21728	483.184	0	0	1.20495	0	1036.86	81.9364	357.912	0	0	88.2685
TCGA-A7-A4SC	NA	61-70	FEMALE	WHITE	Stage II	ILC	NA	NA	0	446	0	446	0	446	0	446	0	11.1985	16.351	88.553	1285.15	0	1116.13	2.97838	0	0	0.744595	1.48919	2.97838	0.744595	0.744595	0	0	0	1.48919	1101.23	29.7832	61.2641	371.546	0	0	0.744595	0	762.45	27.5495	224.558	0	0.744595	323.543
TCGA-A7-A4SD	NA	51-60	FEMALE	BLACK OR AFRICAN AMERICAN	Stage II	IDC	NA	NA	0	441	0	441	0	441	0	441	0	4.15884	2.93925	120.133	801.444	0	131.316	0	0	0	5.48492	8.06606	1.29054	0	0	0	0	0	3.87168	895.011	22.585	12.9057	128.412	0	0	0	0.322635	387.171	5.80755	41.3531	0	1.29054	39.1946
TCGA-A7-A4SE	NA	51-60	FEMALE	BLACK OR AFRICAN AMERICAN	Stage II	IDC	NA	NA	0	644	0	644	0	644	0	644	0	12.2599	24.0965	187.832	700.904	0	657.396	0	0	0	0.596037	0	1.78801	0	0	0	0	0	1.78801	743.817	32.7804	29.5977	134.101	0	0	0	2.98008	627.596	10.7282	94.8009	0	0	39.1935
TCGA-A7-A4SF	NA	51-60	FEMALE	BLACK OR AFRICAN AMERICAN	Stage II	IDC	NA	NA	0	545	0	545	NA	NA	0	545	0	2.38442	6.21505	234.687	1399.37	0	666.066	0.781719	0	0	0	2.3453	3.90887	0	0	0	0	0	0.781719	874.799	16.4171	0	1242.23	0	0	0	9.38119	1354.8	10.9448	550.678	0	0	97.166
TCGA-A7-A5ZV	NA	61-70	FEMALE	BLACK OR AFRICAN AMERICAN	Stage II	Other	NA	NA	0	368	0	368	0	368	0	368	0	2.972	6.71921	134.481	2245.93	0	425.603	0	0	0	3.23044	0.807579	3.23044	0	0	0	1.61516	0	0	558.857	4.03802	8.8835	692.917	0	0	3.23044	3.23044	688.88	12.1139	51.7427	0	0	116.867
TCGA-A7-A6VV	NA	51-60	FEMALE	BLACK OR AFRICAN AMERICAN	Stage II	IDC	NA	NA	0	313	0	313	0	313	0	313	0	5.7933	7.83528	68.6139	1139.49	0	85.0052	0	0	0	0.230963	0.461987	3.6959	0	0.69295	0	0	0	0	193.109	9.70166	25.2844	204.197	0	0	0	0.461987	240.232	1.38596	39.6844	0	0.230963	33.5585
TCGA-A7-A6VX	NA	61-70	FEMALE	BLACK OR AFRICAN AMERICAN	Stage II	IDC	NA	NA	0	317	0	317	0	317	0	317	0	3.08376	14.793	86.1467	741.246	0	779.553	0	0	0	0	5.74605	7.6614	0	0	0	0	0	0.63845	1059.2	40.8611	15.9614	846.59	0	0	1.2769	0	844.036	36.3919	293.203	0	12.7691	149.94
TCGA-A8-A06N	LumB	61-70	FEMALE	NA	Stage III	IDC	NA	NA	0	0	0	0	0	0	0	0	0	33.1384	27.3307	185.514	1180.4	0	357.774	3.77937	0	0	0	8.81843	19.5265	0	3.14938	0	0	0	15.1172	6997.4	132.276	83.6045	477.453	0	0	1.88968	0	466.744	73.0666	329.02	0	0	136.855
TCGA-A8-A06P	LumA	61-70	FEMALE	NA	Stage III	IDC	NA	NA	0	396	0	396	0	396	0	396	0	2.48716	1.21651	81.7371	978.052	0	177.776	0	0	0	0	2.27922	6.55265	0	0.284924	0	0	0	2.56406	886.601	6.26772	0	507.117	0	0	0	4.84328	381.763	19.9428	147.666	0	0	69.0477
TCGA-A8-A06R	LumB	61-70	FEMALE	NA	Stage II	IDC	NA	NA	0	547	0	547	0	547	0	547	0	12.2493	8.27146	231.845	1555.63	0	183.108	1.18388	0	0	19.3368	5.52483	10.655	0	0	0	0	0	0	499.206	19.3368	0	568.662	0	0	0	1.18388	351.614	11.0497	67.2212	0	0	49.4116
TCGA-A8-A06U	LumA	71-80	FEMALE	NA	Stage II	IDC	NA	NA	1	883	0	883	0	883	0	883	0	50.1263	29.2092	112.346	1837.82	0	146.253	2.75947	0	0	6.89867	10.3481	6.20889	1.37973	0	0	0	0	0.689956	3260.35	17.2468	60.019	664.348	0	0	0.689956	24.8354	417.374	100.032	405.632	1.37973	4.82916	63.0545
TCGA-A8-A06X	LumB	71-80	FEMALE	NA	Stage II	IDC	NA	NA	1	943	0	943	0	943	0	943	0	18.2594	18.4867	87.6299	1483.86	0	131.074	0	0	0	0	0	3.78825	0	0	0	0	0	4.1671	1527.04	2.65178	0	560.662	0	0.378848	0	0.757619	247.752	2.65178	130.759	0	0	104.628
TCGA-A8-A06Y	LumA	61-70	FEMALE	NA	Stage II	IDC	NA	NA	0	791	0	791	1	791	1	791	0	6.65162	15.1095	133.192	2305.22	0	353.978	0.725329	0	0	2.90149	0	7.97897	0	0	0	0	0	0.725329	710.134	15.2328	0	1146.8	0	0	1.45066	1.45066	983.598	97.9245	432.216	0	0	113.339
TCGA-A8-A06Z	LumB	81-90	FEMALE	NA	Stage II	IDC	NA	NA	0	31	0	31	NA	NA	0	31	0	9.21102	1.42215	156.392	2452.73	0	305.704	1.3291	13.7346	0	135.573	3.98748	11.9623	5.75962	0	0	0	0	1.3291	2421.72	11.5192	32.8832	840.908	0	0	0	16.3928	1190.03	296.401	299.315	0.443034	0.886069	129.3
TCGA-A8-A075	LumB	41-50	FEMALE	NA	Stage II	IDC	NA	NA	0	518	0	518	0	518	0	518	0	13.4496	7.82338	134.001	907.117	0	102.238	0.31755	0	0	21.273	1.58757	1.90504	0	0	0	0	0	0.31755	948.073	9.52518	0	182.885	0	0	0	0.635012	319.413	39.3709	204.12	0	0	48.3468
TCGA-A8-A076	LumB	61-70	FEMALE	NA	Stage II	IDC	NA	NA	0	1642	0	1642	0	1642	0	1642	0	8.89241	6.91352	62.7209	1053.3	0	158.059	1.89675	0	0	0.316072	1.58057	6.63847	0	0.316072	0	0	0	2.21282	1315.05	12.9609	48.5777	393.883	0	0	0.316072	214.328	306.95	27.1861	112.734	0	0	79.6995
TCGA-A8-A079	LumB	61-70	FEMALE	NA	Stage III	IDC	NA	NA	0	274	0	274	0	274	0	274	0	11.7877	6.97718	169.476	1632.54	0	305.356	0	0	0	0	1.1373	9.09806	0	0	0	0	0	0	3769.47	19.3334	0	1109.4	0	0	0	0.568566	1216.87	55.1573	370.691	0	0	38.5363
TCGA-A8-A07E	LumA	81-90	FEMALE	NA	NA	IDC	NA	NA	0	608	0	608	0	608	0	608	0	11.2592	7.45695	178.89	1391.57	0	129.371	0.985062	0	0	0.328316	0.328316	2.29844	0.656746	0	0	0	0	0	1353.14	4.59699	0	138.565	0	0	0	5.91037	457.725	24.6265	146.531	0	0.328316	95.1142
TCGA-A8-A07F	LumA	61-70	FEMALE	NA	Stage II	IDC	NA	NA	0	577	0	577	0	577	0	577	0	22.6969	5.95862	127.834	1347.24	0	266.328	0.842837	0	0	0	3.37119	5.05687	0.421418	3.79261	0	0	0	17.6991	2881.15	15.592	0	246.102	0	0	0	2.10709	671.299	22.756	101.302	0	2.94978	266.412
TCGA-A8-A07I	Her2	61-70	FEMALE	NA	Stage III	IDC	NA	NA	0	426	0	426	0	426	0	426	0	6.64067	10.7625	167.075	885.728	0	146.553	0.458013	0	0	0	2.74787	6.41166	0	0.915922	0	0	0	4.57982	3907.01	12.8233	43.5628	358.596	0	0	0	5.03773	351.269	15.5712	51.2935	0	63.6588	116.963
TCGA-A8-A07O	Basal	51-60	FEMALE	NA	Stage II	IDC	NA	NA	0	304	0	304	0	304	0	304	0	4.51853	6.12465	96.0823	1293.31	0	64.5042	0.645057	0.322475	0	0.322475	0	3.87024	0.322475	0	0	0	0	12.5783	911.123	6.45047	51.7969	117.398	0	0	0	1.29011	322.521	3.22518	45.1529	0	0	31.5683
TCGA-A8-A07P	LumA	61-70	FEMALE	NA	Stage II	IDC	NA	NA	0	334	0	334	0	334	0	334	0	2.63679	11.0311	134.65	2309.84	0	137.247	0	0	0	0	0.569418	17.6541	0	0	0	0	0	126.426	2534.79	3.98642	0	611.631	0	0	0	7.40343	611.631	84.8537	361.624	0	0	25.9516
TCGA-A8-A07R	Basal	71-80	FEMALE	NA	Stage III	IDC	NA	NA	0	273	0	273	NA	NA	0	273	0	28.265	12.9334	155.498	1077.92	0	37.714	0	0	0	2.86955	0.614929	5.53409	0	0	0	0	0	1.43474	2778.54	7.17385	15.5632	104.328	0	0	0	1.22979	137.328	2.04967	24.098	0	0	234.876
TCGA-A8-A07S	LumB	71-80	FEMALE	NA	Stage II	Mixed Histology	NA	NA	0	243	0	243	NA	NA	0	243	0	2.05969	6.41851	182.122	1469.72	0	266.316	0.498718	0	0	0	0.498718	4.98718	0	0	0	0	0	0.498718	1802.86	10.9718	50.3605	398.974	0	0	0	0.997435	570.034	147.122	122.076	0	0	66.6537
[truncated: 5,000 more columns]
