# Supplementary material for: Bi-EB: Empirical Bayesian Biclustering for Multi-Omics Data Integration Pattern Identification among Species
Source: Genes (Basel). 2022 Oct 30;13(11):1982. doi: 10.3390/genes13111982 (PMC9690013; doi:10.3390/genes13111982)
Supplement: Supplementary file 1 [file genes-13-01982-s001.zip › Supplementary File S6_2_TCGA BRCA mRNA sequence profiles.xlsx]

## Sheet: TCGA_BRCA_mRNA_2
Supplementary table 6_2. 874 TCGA BRCA mRNA sequence profiles. All transcript expression did normalization. RPKM (Reads Per Kilobase of transcript per Million reads mapped) was used to measure gene or transcript expression levels here.
patient	subtype	age	gender	race	ajcc_pathologic_tumor_stage	histological_type	histological_grade	treatment_outcome_first_course	OS	OS.time	DSS	DSS.time	DFI	DFI.time	PFI	PFI.time	?|100130426	?|100133144	?|100134869	?|10357	?|10431	?|136542	?|155060	?|26823	?|280660	?|317712	?|340602	?|388795	?|390284	?|391343	?|391714	?|404770	?|441362	?|442388	?|553137	?|57714	?|645851	?|652919	?|653553	?|728045	?|728603	?|728788	?|729884	?|8225	?|90288	A1BG|1	A1CF|29974	A2BP1|54715	A2LD1|87769
TCGA-AC-A3QP	NA	71-80	FEMALE	WHITE	Stage II	ILC	NA	NA	0	675	0	675	0	675	0	675	0	2.74393	1.12073	155.057	1072.86	0	206.764	0	0	0	0.386457	1.93239	8.116	0	0	0	0	0	1.15947	150.725	4.25123	0	738.551	0	0	1.54593	2.31884	787.634	79.2272	427.919	0	1.15947	177.078
TCGA-AC-A3TM	NA	41-50	FEMALE	WHITE	Stage III	ILC	NA	NA	0	762	0	762	0	762	0	762	0	2.36915	6.43047	71.9301	1096.9	0	329.309	0.33845	0	0	0.33845	1.3538	7.78427	0	0	0	0	0	0	84.9501	1.3538	0	1161.55	0	0	0	2.36915	1193.71	120.149	619.71	0	0	92.4027
TCGA-AC-A3TN	NA	71-80	FEMALE	WHITE	Stage II	ILC	NA	NA	0	456	0	456	0	456	0	456	0	1.73969	3.33968	188.269	1799.95	0	573.955	0.634985	0	0	1.2698	5.71419	14.6028	0	0	0	0	0	0.634985	147.933	9.52359	0	785.378	0	0	0	0.634985	2530.73	181.584	890.55	0	0	114.016
TCGA-AC-A3W5	NA	61-70	FEMALE	BLACK OR AFRICAN AMERICAN	Stage II	ILC	NA	NA	0	504	0	504	NA	NA	0	504	0	2.79605	8.48265	101.364	534.557	0	238.689	0.524586	0	0	0	0.262325	2.62293	0	0	0	0	0	0	200.656	5.50819	13.377	170.754	0	0	0	0.786911	285.377	9.18035	127.09	0.262325	1.57376	77.5319
TCGA-AC-A3W6	NA	81-90	FEMALE	WHITE	Stage III	ILC	NA	NA	0	602	0	602	0	602	0	602	0	3.48177	6.87039	106.552	682.556	0	341.278	0	0	0	0.345086	4.14086	4.83103	0	0	0	0	0	0.345086	223.607	7.24655	23.0716	320.573	0	1.03526	0	0	711.886	49.0004	292.488	0	1.03526	59.4527
TCGA-AC-A3W7	NA	61-70	FEMALE	WHITE	Stage II	ILC	NA	NA	0	471	0	471	0	471	0	471	0	22.3952	38.7789	150.752	530.403	0	546.124	1.70883	0	0	0.341789	1.70883	12.3031	1.36704	0	0	0	0	0	399.17	22.8976	36.9095	194.117	0	0	1.02525	2.0505	594.312	96.0331	368.282	0	2.0505	83.4668
TCGA-AC-A3YJ	NA	61-70	FEMALE	WHITE	Stage II	Other	NA	NA	0	754	0	754	0	754	0	754	0	9.23304	0	190.727	1367.92	0	546.174	2.8409	0	0	0	2.13071	5.68195	0	0	0	0	0	21.3071	88.0697	5.68195	0	477.28	0	0	0.710189	4865.85	2134.26	225.857	886.194	0	127.843	187.829
TCGA-AC-A4ZE	NA	61-70	FEMALE	WHITE	Stage II	ILC	NA	NA	0	890	0	890	0	890	0	890	0	67.0286	56.2911	109.2	1143.51	0	1013.96	3.11417	0	0	0	4.35973	7.4739	1.86843	0	0	0	0	1.86843	672.029	89.687	29.0736	405.461	0	0	1.86843	0.622871	858.877	216.744	486.34	0	0	72.603
TCGA-AC-A5XS	NA	71-80	FEMALE	WHITE	Stage II	ILC	NA	NA	0	588	0	588	0	588	0	588	0	0	9.57117	130.396	1310.05	0	140.776	0	0	0	3.98802	5.58315	5.18439	0	0	0	0	0	0	581.847	2.79157	0	552.736	0	0	0.797605	0.797605	752.932	100.896	279.813	0	0	97.3265
TCGA-AC-A5XU	NA	71-80	FEMALE	BLACK OR AFRICAN AMERICAN	Stage II	IDC	NA	NA	0	455	0	455	0	455	0	455	0	10.5146	16.7394	230.727	895.568	0	627.933	1.63523	0	0	0	1.09015	8.17615	0.545077	0.545077	0	0	0	0.545077	599.043	28.3441	34.8469	2136.17	0	0	0	43.6064	1710.46	129.729	833.99	0	0	166.784
TCGA-AC-A62X	NA	71-80	FEMALE	BLACK OR AFRICAN AMERICAN	Stage II	IDC	NA	NA	0	417	0	417	0	417	0	417	0	2.01193	1.50892	101.122	4468.87	0	116.186	0	0	0	0	3.01783	2.51482	0	0	0	0	0	2.01193	1170.91	6.03566	0	273.111	0	0	0	24.6454	1258.42	12.0712	39.8904	0	5.53265	24.3486
TCGA-AC-A6IW	NA	71-80	FEMALE	BLACK OR AFRICAN AMERICAN	Stage II	IDC	NA	NA	0	413	0	413	0	413	0	413	0	0.911777	4.89843	45.632	834.648	0	157.544	0	0	0	0	0.223435	2.90507	0.223435	0	0	0	0	1.34082	309.726	12.9611	0	124.695	0	0	0.223435	0	327.38	0.893877	146.335	0	0.223435	65.7687
TCGA-AC-A6IX	NA	41-50	FEMALE	WHITE	Stage III	ILC	NA	NA	0	373	0	373	0	373	0	373	0	17.9964	11.8598	155.886	1146.94	0	365.625	1.37799	0	0	0	1.83732	5.9713	0	0.459331	0	0	0	0.918662	926.923	22.0478	1.83732	1138.67	0	0	0.918662	26.6411	700.934	20.6698	303.34	0	0	141.615
TCGA-AC-A6NO	NA	41-50	FEMALE	BLACK OR AFRICAN AMERICAN	Stage II	IDC	NA	NA	0	51	0	51	0	51	0	51	0	17.2861	23.6045	125.204	1163.98	0	813.89	2.80077	0	0	0	2.24065	2.24065	1.12025	0	0	0	0	0	472.201	23.5261	1.12025	542.22	0	0	1.12025	14.5637	1749.34	208.934	242.941	0.560126	0	105.845
TCGA-AC-A8OQ	NA	71-80	FEMALE	BLACK OR AFRICAN AMERICAN	Stage II	IDC	NA	NA	0	34	0	34	0	34	0	34	0.352215	5.13854	11.4146	68.3891	433.554	0	417	3.16974	39.0938	0	166.237	6.33954	1.76101	9.15713	0.352215	0	0	0.352215	0	735.386	23.2449	12.6791	123.973	0	0	0	0.704364	376.146	3.87417	71.9253	0	0	61.4899
TCGA-AN-A041	LumA	21-30	FEMALE	WHITE	Stage II	IDC	NA	NA	0	7	0	7	0	7	0	7	0	21.323	18.0969	304.394	1267.33	0	167.195	0.453095	0	0	0	0	9.51514	8.15585	0	0	0	0	9.06204	2318.52	32.1703	24.4449	650.202	0	0	0	38.0605	591.752	8.60894	104.118	0	0.90619	183.18
TCGA-AN-A049	LumA	61-70	FEMALE	WHITE	Stage II	IDC	NA	NA	0	19	0	19	NA	NA	0	19	0	6.86446	2.39551	100.33	1012.16	0	135.68	0	0	0	0	4.83132	4.42874	0	0	0	0	0	0.402578	1529.92	8.45481	37.9379	307.191	0	0	0	0.805251	500.041	67.2358	179.395	0.402578	0	77.1964
TCGA-AN-A04A	LumA	31-40	FEMALE	WHITE	Stage III	IDC	NA	NA	0	90	0	90	NA	NA	0	90	0	6.03961	2.62423	73.9845	849.513	0	30.0955	0.22797	0	0	0	0	7.97987	0.456005	0	0	0	0	0.456005	270.403	1.13998	56.9444	230.504	0	0	0.22797	40.1273	263.564	2.73597	58.3123	0	0	23.8393
TCGA-AN-A04D	Basal	51-60	FEMALE	WHITE	Stage II	IDC	NA	NA	0	52	0	52	NA	NA	0	52	0	12.64	10.5739	368.328	1694.32	0	239.973	0	0	0	0.870512	2.03116	8.99536	0.580375	0	0	0	0	0	213.857	10.7364	0	26.4057	0	0	3.19191	0.290137	479.076	20.8925	58.5308	0	0	59.5174
TCGA-AN-A0AJ	LumB	71-80	FEMALE	WHITE	Stage II	IDC	NA	NA	0	303	0	303	0	303	0	303	0	9.88986	1.4517	87.4571	1120.77	0	36.2929	0.226857	0	0	0.226857	0	6.12446	0	0.680495	0	0	0	4.30975	490.862	5.44396	0	899.381	0	0	0	0.226857	319.151	138.594	67.4186	0	0	48.9569
TCGA-AN-A0AK	LumB	71-80	FEMALE	WHITE	Stage II	IDC	NA	NA	0	224	0	224	0	224	0	224	0	8.7707	7.08378	290.013	1497.31	0	110.348	0	0	0	0	0	9.51272	0	0	0	0	0	0	388.121	7.61024	45.4394	647.502	0	0	0.634161	62.7842	1021.67	6.97608	57.6346	0	0.634161	267.594
TCGA-AN-A0AL	Basal	41-50	FEMALE	WHITE	Stage III	IDC	NA	NA	0	227	0	227	0	227	0	227	0	3.27147	2.71815	214.026	1060.72	0	24.5286	0.855629	3.70782	0	8.84173	0.570466	2.85219	0.855629	0	0	0	0	0	316.875	1.99649	2.34166	229.314	0	0	0	9.12689	593.25	2.56696	32.2294	0	0.570466	75.166
TCGA-AN-A0AM	LumB	51-60	FEMALE	WHITE	Stage II	IDC	NA	NA	0	5	0	5	0	5	0	5	0	9.06288	5.4126	87.8819	1512.06	0	162.692	0.314704	0	0	0	0.944022	2.83216	0	0	0	0	0	3.77618	1041.29	14.4755	24.0702	260.558	0	0	0	1.88813	1777.97	25.8041	194.978	0	0	59.5635
TCGA-AN-A0AR	NA	51-60	FEMALE	WHITE	Stage II	IDC	NA	NA	0	10	0	10	0	10	0	10	0	11.544	7.81482	230.736	1702.55	0	475.818	0	0.339673	0	339.288	1.3585	2.03775	0	0	0.679251	0	0	1.69817	404.498	4.75476	0	279.175	0	0	0	60.1141	2799.21	3.05668	207.764	0.339673	0.679251	183.586
TCGA-AN-A0AS	LumA	61-70	FEMALE	WHITE	Stage III	IDC	NA	NA	0	10	0	10	0	10	0	10	0	2.77978	7.59515	77.9516	711.219	0	45.7928	0	0	0	0	2.86204	4.29306	0	0.357795	0	0	0	0	903.689	3.57755	37.0993	247.567	0	0	0	0	420.364	6.79738	177.436	0	6.43959	66.879
TCGA-AN-A0AT	Basal	61-70	FEMALE	WHITE	Stage II	IDC	NA	NA	0	10	0	10	0	10	0	10	0	14.4899	6.99351	243.788	1552.87	0	58.8897	0	0	0	0	1.01101	3.28571	0	0	0	0	0	1.01101	286.867	13.901	39.163	126.373	0	0	0	2.52748	750.15	1.76924	80.636	0	0	33.8604
TCGA-AN-A0FD	LumA	71-80	FEMALE	WHITE	Stage II	IDC	NA	NA	0	196	0	196	0	196	0	196	0	0	6.03916	148.788	1048.23	0	75.0585	0	0	0	0	0.86271	5.17645	0	0.431401	0	0	0	0	469.763	1.29411	10.1243	1401.95	0	0	0	2.58822	470.625	45.2939	185.105	0	0.86271	93.3143
TCGA-AN-A0FF	LumB	31-40	FEMALE	WHITE	Stage I	IDC	NA	NA	0	172	0	172	0	172	0	172	0	3.51724	4.17813	162.224	1021.69	0	268.889	1.81064	0	0	0	0.905381	9.50613	0.45269	0	0	0	0	0	781.316	20.3703	8.42882	549.547	0	0	0	0	607.942	71.0698	135.979	0	0	79.8608
TCGA-AN-A0FJ	Basal	51-60	FEMALE	WHITE	Stage IV	IDC	NA	NA	0	242	0	242	NA	NA	0	242	0	5.74465	5.98909	86.4638	824.295	0	95.8259	0.488875	0	0	0	0	1.95566	0	0	0	0	0	10.267	291.389	15.6451	23.3405	34.7124	0	0	0	2.44454	297.256	51.8243	48.8908	0	0	20.7444
TCGA-AN-A0FK	LumA	81-90	FEMALE	WHITE	Stage III	IDC	NA	NA	0	213	0	213	0	213	0	213	0	1.35838	1.14939	117.527	937.105	0	97.3887	0	0	0	0	0	3.34385	0	0	0	0	0	0	275.447	4.17981	0	818.818	0	0	0	0.835962	599.379	104.076	89.8902	0	13.7933	156.399
TCGA-AN-A0FL	Basal	61-70	FEMALE	WHITE	Stage II	IDC	NA	NA	0	231	0	231	0	231	0	231	0	0	1.77395	127.514	1039.88	0	34.7692	0.354775	0	0	0	0.354775	3.5479	0	0.354775	0	0	0	0	162.847	2.12872	1.0644	293.409	0	0	0	5.67662	334.92	3.5479	164.572	0	0	33.0768
TCGA-AN-A0FS	LumA	51-60	FEMALE	WHITE	Stage I	ILC	NA	NA	0	210	0	210	0	210	0	210	0	5.28819	6.56221	191.242	1312.8	0	217.01	1.11096	0	0	0	2.22191	19.2568	0.37027	0.740687	0	0	0	0.37027	588.074	12.5909	0	375.138	0	0	0.37027	4.81424	718.798	43.3279	109.345	0	0.37027	156.691
TCGA-AN-A0FT	LumA	61-70	FEMALE	WHITE	Stage II	IDC	NA	NA	0	214	0	214	0	214	0	214	0	0.721238	0.412792	56.0328	885	0	119.074	0	0	0	0	0.226828	2.94849	0	0	0	0	0	0.907202	56.9288	6.12381	0	715.573	0	0	0	3.17532	184.167	24.4951	88.0919	0	0	16.7565
TCGA-AN-A0FV	Her2	51-60	FEMALE	WHITE	Stage II	IDC	NA	NA	0	10	0	10	0	10	0	10	0	3.71182	3.55914	164.809	1004.47	0	64.3474	0	0	0	73.7996	2.90836	4.72608	13.8147	1.09065	0	0	0	0.727067	930.31	5.81673	0	241.757	0	0	0.363581	29.0835	393.356	25.0845	138.296	0.363581	0.363581	81.8012
TCGA-AN-A0FW	LumA	61-70	FEMALE	WHITE	Stage III	IDC	NA	NA	0	11	0	11	0	11	0	11	0	4.05137	9.60084	218.919	759.731	0	187.811	0	0	0	0.368963	0.368963	6.27272	0.368963	0	0	0	0	0.368963	306.623	5.53468	0	1205.08	0	0	0.368963	0.737925	530.225	57.93	172.092	0	0	53.4949
TCGA-AN-A0FX	Basal	51-60	FEMALE	WHITE	Stage II	IDC	NA	NA	0	10	0	10	0	10	0	10	0	4.69323	7.96146	107.386	759.554	0	441.812	0	0	0	0	0.550238	4.12652	0	0	0	0	0	0	311.69	4.95179	0	176.615	0	0	1.10039	1.10039	251.717	3.30125	86.5382	0.275119	0	248.529
TCGA-AN-A0FY	LumB	51-60	FEMALE	WHITE	Stage I	IDC	NA	NA	0	10	0	10	0	10	0	10	0.38693	10.5805	14.5742	264.876	1143.18	0	338.621	1.16093	0	0	0	5.80495	7.73988	0	0.38693	0	0	0	4.25694	735.291	29.0246	37.8907	604.874	0	0	0	0	495.354	8.51388	195.908	0.38693	3.09601	49.3767
TCGA-AN-A0FZ	LumA	41-50	FEMALE	WHITE	Stage III	IDC	NA	NA	0	10	0	10	0	10	0	10	0	16.9505	7.66154	228.09	1144.06	0	173.475	0.396961	0	0	1.9848	24.6119	9.13026	0	0.396961	0	0	0	20.2453	2109.89	6.35153	0	1932.05	0	0	0	12.3059	786.789	13.0999	177.096	0.396961	0	326.958
TCGA-AN-A0G0	Basal	51-60	FEMALE	WHITE	Stage II	IDC	NA	NA	0	16	0	16	0	16	0	16	0	19.5797	10.3481	121.505	833.377	0	96.4024	0.287764	0	0	0	0	4.31656	0.287764	0.287764	0	0	0	0	671.076	89.7838	17.4964	31.079	0	0	0.287764	8.34525	160.862	0.863291	13.9856	0	1.43882	44.8544
TCGA-AN-A0XN	LumA	61-70	FEMALE	WHITE	Stage III	IDC	NA	NA	0	10	0	10	0	10	0	10	0	4.52402	2.89821	57.257	607.914	0	59.7311	0.353416	0	0	0.353416	0.706902	4.24127	0	0	0	0	0	0.706902	742.222	2.12064	35.5842	131.126	0	0	0	2.12064	142.082	15.5513	104.215	0	0	44.4343
TCGA-AN-A0XO	LumA	51-60	FEMALE	WHITE	Stage III	IDC	NA	NA	0	375	0	375	0	375	0	375	0	5.252	6.0123	91.1563	845.104	0	92.9306	0.281635	0	0	0	1.40807	3.37932	0	0	0	0	0	0.844805	1123.89	6.75854	0	261.051	0	1.68961	0	2.81605	447.193	56.6031	213.106	0	0.56317	46.0767
TCGA-AN-A0XP	LumA	61-70	FEMALE	WHITE	Stage III	IDC	NA	NA	0	9	0	9	0	9	0	9	0	7.74029	11.742	96.269	1395.36	0	162.704	0.526478	0	0	0	4.73896	8.4248	0	0	0	0	0	0	3407.83	17.3761	5.66042	401.758	0	0	0	2.10624	593.948	63.7125	155.858	0.526478	0	103.146
TCGA-AN-A0XS	LumA	61-70	FEMALE	WHITE	Stage III	IDC	NA	NA	0	10	0	10	0	10	0	10	0	5.89131	9.32356	137.11	786.927	0	180.456	0.353799	0	0	0	2.83072	4.24602	0	0	0	0	0	0.707706	418.94	6.01523	19.1071	359.495	0	0	0.353799	1.06151	416.463	111.458	203.377	0	1.06151	103.727
TCGA-AN-A0XT	LumA	51-60	FEMALE	WHITE	Stage III	IDC	NA	NA	0	10	0	10	0	10	0	10	0	45.8789	23.335	125.244	2000.61	0	589.966	1.09862	0	0	0	1.09862	28.5646	3.29585	0	0	0	0	0	1365.6	124.146	10.7995	1047	0	0	4.39447	0	900.879	96.6798	259.201	0	0	355.782
TCGA-AN-A0XU	Basal	51-60	FEMALE	WHITE	Stage II	IDC	NA	NA	0	10	0	10	0	10	0	10	0	51.1358	36.4774	299.537	1299.04	0	137.036	0	0	0	0	2.24656	7.8628	0	1.68492	0	0	0	1.68492	2520.57	76.9424	58.2517	162.871	0	0	0	1.12328	286.989	8.42428	351.015	0	0	33.5402
TCGA-AN-A0XW	LumA	31-40	FEMALE	WHITE	Stage III	IDC	NA	NA	0	170	0	170	0	170	0	170	0	1.58752	7.71659	66.9345	881.569	0	42.4501	0.581539	0	0	0	0.872271	6.9781	0	0	0	0	0	7.55963	531.208	14.8285	31.9829	272.146	0	0	0	11.6302	309.362	8.72264	148.657	0	0	79.3527
TCGA-AO-A03L	LumA	31-40	FEMALE	ASIAN	Stage III	IDC	NA	NA	0	2442	0	2442	0	2442	0	2442	0	21.4913	19.3377	119.508	1780.32	0	102.297	0	0	0	0	4.03797	5.8327	0	0	0	0	0	0	1374.27	4.9354	76.8438	791.006	0	0	0	10.3195	590.002	22.4335	63.9086	0	0	83.1567
TCGA-AO-A03M	LumA	21-30	FEMALE	WHITE	Stage I	IDC	NA	NA	0	1866	0	1866	0	1866	0	1866	0	4.77453	0.680631	118.24	960.094	0	156.119	0	0	0	3.63671	0	7.01372	0.259793	0	0	0	0	0.519488	3143.42	5.71485	7.53321	999.059	0	0	0	0.77928	523.169	16.8848	358.399	0	0.519488	43.2458
TCGA-AO-A03N	LumB	51-60	FEMALE	WHITE	Stage II	IDC	NA	NA	0	2031	0	2031	1	1645	1	1645	0	0.71989	0	42.3666	1712.09	0	26.6351	0	0	0	0	0	1.1998	1.91964	0	0	0	0	0	229.398	1.43973	0	503.669	0	0	0	17.9967	153.332	107.5	169.812	0	0	31.4582
TCGA-AO-A03O	LumB	61-70	FEMALE	BLACK OR AFRICAN AMERICAN	Stage II	IDC	NA	NA	1	2483	0	2483	0	2483	0	2483	0	2.81605	4.83617	178.767	1738.07	0	137.23	0	0	0	0	5.10148	29.0785	0	0	0	0	0	0	1368.22	5.61165	3.06091	184.164	0	0	0	0.510171	495.865	42.3423	102.264	0	1.02034	40.3171
TCGA-AO-A03P	LumB	51-60	FEMALE	BLACK OR AFRICAN AMERICAN	Stage II	IDC	NA	NA	1	2911	1	2911	NA	NA	1	1922	0	25.313	20.0999	266.598	2296.15	0	335.31	4.35462	0	0	0	1.24413	16.7966	0	0.622063	0	0	0	0	860.358	9.3315	0	734.073	0	0.622063	2.48844	1.86637	1139.68	19.9071	427.274	0	16.7966	199.189
TCGA-AO-A03U	Normal	31-40	FEMALE	WHITE	Stage I	Other	NA	NA	1	1793	0	1793	0	1793	1	1614	0	4.13304	8.38165	98.5614	693.765	0	81.5061	0.320935	0	0	0	0.641766	3.20893	0	0	0	0	0	0	788.748	8.34316	124.114	66.4243	0	0	0.320935	6.7387	381.859	0.320935	42.6784	0	0.320935	32.4356
TCGA-AO-A0J2	Her2	41-50	FEMALE	WHITE	Stage I	IDC	NA	NA	0	997	0	997	0	997	0	997	0	4.07019	1.97166	278.05	1693.72	0	45.9176	0.402799	0	0	0	1.20833	3.02089	0	0	0	0	0	1.20833	576.186	3.42369	7.81002	186.087	0	0	0.201364	0.402799	264.832	3.22232	163.539	0	0	16.9029
TCGA-AO-A0J3	LumB	61-70	FEMALE	WHITE	Stage II	Other	NA	NA	0	651	0	651	0	651	0	651	0	16.5794	16.5342	164.059	1269.98	0	267.543	1.12889	0	0	1.50524	1.12889	21.4486	8.65463	1.12889	0	0	0	4.13922	384.945	21.8248	62.073	349.575	0	0	0.376348	0	1255.31	48.9178	294.437	0	0	108.94
TCGA-AO-A0J5	LumA	41-50	FEMALE	WHITE	Stage IV	Other	NA	NA	1	792	1	792	NA	NA	1	792	0	19.4787	11.0907	133.256	737.378	0	80.8516	0.571394	0	0	0.285646	0.285646	9.7136	0.85704	0	0	0	0	0	743.378	19.7129	59.9559	293.98	0	0	0	0.285646	625.957	24.8554	140.876	0	0.571394	151.502
TCGA-AO-A0J6	Basal	61-70	FEMALE	WHITE	Stage II	IDC	NA	NA	0	1140	0	1140	0	1140	0	1140	0	3.30658	1.46937	61.6099	914.436	0	69.2511	0	0	5.73115	0	0.15919	2.54717	0.15919	0	0	0	0	3.0248	389.241	3.66156	0	150.124	0	0	0.31838	1.75122	387.33	0.955203	73.6832	0	0	77.9501
TCGA-AO-A0J7	LumB	71-80	FEMALE	WHITE	Stage II	Other	NA	NA	0	618	0	618	0	618	0	618	0	7.49634	9.14163	247.304	3137.17	0	348.471	0.924231	0	0	0	0	16.638	4.62167	0	0	0	0	0	655.35	14.7893	46.2165	1973.44	0	0	0	0.924231	1347.67	454.771	780.753	0	0.924231	124.221
TCGA-AO-A0J8	LumA	61-70	FEMALE	WHITE	Stage II	ILC	NA	NA	0	680	0	680	0	680	0	680	0	4.90928	3.05859	100.755	1045.59	0	75.3093	0.257011	0	0	0	0.514023	8.48199	0.257011	0	0	0	0	0	725.078	8.739	0	177.607	0	0	0	2.05619	464.193	158.329	123.053	0	3.59836	93.07
TCGA-AO-A0J9	LumA	61-70	FEMALE	WHITE	Stage III	ILC	NA	NA	0	1613	0	1613	1	1066	1	1066	0	3.05317	2.91219	57.2765	864.255	0	96.1688	0	0	0	0	0.903842	4.15767	0	0	0	0	0	0	173.899	2.34999	3.49065	492.232	0	0	0	0	248.919	27.1153	49.5523	0	0	37.73
TCGA-AO-A0JB	NA	41-50	FEMALE	WHITE	Stage III	IDC	NA	NA	0	1542	0	1542	0	1542	0	1542	0	6.44774	11.4296	79.0298	878.375	0	510.1	0	0	0	1.19183	3.57549	4.76733	0	0	0	0	0	0	165.663	1.19183	0	730.587	0	0	1.19183	9.53456	1033.31	52.4402	605.398	1.19183	0	92.0803
TCGA-AO-A0JC	LumA	61-70	FEMALE	WHITE	Stage II	IDC	NA	NA	0	1547	0	1547	0	1547	0	1547	0	8.83641	3.75903	113.777	531.53	0	232.316	0.559827	0	0	5.03819	2.23918	1.39947	1.67942	0	0	0	0	1.39947	574.355	15.6744	12.7634	65.2166	0	0	0.839709	38.6262	477.229	20.4327	75.864	0.279882	0	53.013
TCGA-AO-A0JD	LumB	51-60	FEMALE	WHITE	Stage III	IDC	NA	NA	0	2190	0	2190	0	2190	0	2190	0	3.69753	22.4618	458.745	2438.35	0	92.0608	0.503121	0	0	4.02456	1.50923	5.53366	0	0	0	0	0	0	1290.86	3.52144	11.4748	1034.8	0	0	0	119.226	431.126	11.0674	73.0248	0	1.50923	57.792
TCGA-AO-A0JE	Her2	51-60	FEMALE	BLACK OR AFRICAN AMERICAN	Stage III	IDC	NA	NA	0	2335	0	2335	NA	NA	0	2335	0	4.2577	2.99977	92.2052	1313.19	0	89.5079	0.806418	0	0	15.3211	4.83831	4.4351	6.04784	0	0	0	0	0	1137.8	36.287	10.4829	142.326	0	0	0	44.7539	281.425	26.6104	164.501	0.403209	2.01595	92.3221
TCGA-AO-A0JF	LumA	61-70	FEMALE	WHITE	Stage II	IDC	NA	NA	0	1980	0	1980	0	1980	0	1980	0	1.80283	7.15196	138.692	1297.85	0	149.246	0	0	0	0	1.19391	11.3428	0	0	0	0	0	0	1460.82	5.3729	43.0127	180.887	0	0	0	48.9528	597.582	59.1016	204.128	0	1.19391	176.343
TCGA-AO-A0JG	LumA	41-50	FEMALE	WHITE	Stage III	Other	NA	NA	0	798	0	798	NA	NA	0	798	0	19.2571	16.9448	161.49	1599.89	0	233.561	0.583908	0	0	0	0	7.5908	0.583908	0	0	0	0	1.75172	1756.97	39.1215	0	192.104	0	0	1.75172	21.6044	713.53	9.92644	428.029	0.583908	0	115.011
TCGA-AO-A0JI	LumA	51-60	FEMALE	WHITE	Stage II	IDC	NA	NA	0	1528	0	1528	0	1528	0	1528	0	8.01746	17.435	85.8389	2317.1	0	291.796	1.81807	0	0	0	0.908914	9.0901	0	2.72698	0	0	0	15.4535	1083.55	10.9082	285.04	694.491	0	0	1.81807	1.81807	1364.44	104.537	570.067	0.908914	0.908914	332.256
TCGA-AO-A0JJ	LumA	51-60	FEMALE	WHITE	Stage II	ILC	NA	NA	0	1887	0	1887	0	1887	0	1887	0	4.68496	4.92515	67.8186	1233.46	0	105.711	0.96101	0	0	0.480505	0	5.76606	0.96101	0	0	0	0	0	785.628	5.76606	47.3779	138.866	0	0	0	0.480505	566.997	45.1676	129.03	0	0	104.342
TCGA-AO-A0JL	Basal	51-60	FEMALE	WHITE	Stage III	IDC	NA	NA	0	1683	0	1683	0	1683	0	1683	0	1.73774	4.04629	25.7891	696.345	0	429.023	0	0	0	0.754447	0.754447	1.76036	0	0	0	0	0	2.01183	50.7984	4.5266	0	302.78	0	0	0	0.251468	255.251	0.754447	204.573	0	0	17.0779
TCGA-AO-A0JM	LumB	31-40	FEMALE	NA	Stage II	IDC	NA	NA	0	2184	0	2184	0	2184	0	2184	0	0.620663	4.62448	85.6272	971.666	0	31.9081	0	0	0	0	0	10.9275	0	0	0	0	0	0.437128	264.881	1.74835	0	203.251	0	0	0	2.18548	403.441	2.18548	119.874	0.874176	8.74192	57.6751
TCGA-AO-A124	Basal	31-40	FEMALE	WHITE	Stage II	Other	NA	NA	0	3506	0	3506	0	3506	0	3506	0	6.02033	5.87549	51.5231	766.115	0	39.8251	0	0	0	28.7051	0.517196	0.646495	0.387897	0	0	0	0	10.4735	298.947	2.06883	0	32.4548	0	0	0	2.84467	263.777	1.68093	38.7545	0	0.129299	37.0528
TCGA-AO-A126	LumA	31-40	FEMALE	ASIAN	Stage II	IDC	NA	NA	0	3307	0	3307	1	267	1	267	0	0	2.1536	58.9571	775.832	0	248.47	0	0	0	0.538382	2.1536	2.42279	0	0	0	0	0	4.038	90.7201	2.1536	4.31797	200.822	0	0	0	0.269191	470.828	43.0717	409.174	0	0	103.946
TCGA-AO-A128	Basal	61-70	FEMALE	WHITE	Stage II	IDC	NA	NA	0	3248	0	3248	0	3248	0	3248	0	15.2965	6.93059	75.3566	943.467	0	210.683	0.236483	0	0	0.945846	1.89169	2.60105	1.18233	0	0	0	0	23.8822	2116.3	10.4041	22.8915	252.773	0	0	0	0	325.129	4.25626	158.415	0	0.472879	117.493
TCGA-AO-A129	Basal	21-30	FEMALE	WHITE	Stage II	IDC	NA	NA	0	3286	0	3286	0	3286	0	3286	0	7.49935	2.88699	70.4171	1004.09	0	92.4175	0.847865	0	0	0.847865	0.211966	1.69573	0	0.423932	0	0	0	0.847865	200.096	6.57095	0	55.3231	0	0	0	3.39146	266.442	2.75556	46.9972	0	0.635899	17.1078
TCGA-AO-A12A	LumA	41-50	FEMALE	WHITE	Stage II	IDC	NA	NA	0	3112	0	3112	NA	NA	0	3112	0	7.88518	13.9153	142.732	1122.52	0	332.356	0.822709	0	0	0	0.822709	6.58131	0	1.23394	0	0	0	0	577.097	11.106	36.6784	269.422	0	0	0.411355	33.3178	557.765	100.365	154.952	0	1.23394	114.367
TCGA-AO-A12B	LumA	61-70	FEMALE	WHITE	Stage II	IDC	NA	NA	0	2989	0	2989	0	2989	0	2989	0	6.82427	1.61806	208.861	2493.27	0	920.202	0	0	0	0	1.40711	21.1057	0	0	0	0	0	9.84911	987.739	9.84911	2.81422	406.635	0	0	0	1.40711	1809.45	575.478	706.064	0	0	132.444
TCGA-AO-A12C	LumA	41-50	FEMALE	WHITE	Stage II	IDC	NA	NA	0	2372	0	2372	0	2372	0	2372	0	19.4842	22.6655	65.6229	1140.05	0	182.147	0.50173	0	0	0	0.50173	11.0391	0	0.50173	0	0	0	1.50531	718.55	4.51605	109.639	951.376	0	0	0	5.01778	578.553	54.1924	844.396	0	0	77.8061
TCGA-AO-A12D	Her2	41-50	FEMALE	WHITE	Stage II	IDC	NA	NA	0	2515	0	2515	0	2515	0	2515	0	3.25689	6.06903	106.846	425.046	0	108.324	1.07608	0	0	0.358692	1.07608	2.15215	0	0	0	0	0.358692	1.79346	582.511	41.6079	40.0871	200.149	0	0	0	22.5974	213.42	2.51084	22.5974	0.358692	0.358692	77.5524
TCGA-AO-A12E	LumA	51-60	FEMALE	WHITE	Stage II	ILC	NA	NA	0	2142	0	2142	0	2142	0	2142	0	10.062	7.49546	46.5561	1215.29	0	178.768	0.319199	0	0	0.957715	2.55383	5.10766	0.319199	1.91531	0	0	0	0	1844.5	21.069	19.4729	754.973	0	0	0	5.42686	430	69.9108	138.056	0	0.319199	90.0859
TCGA-AO-A12F	Basal	31-40	FEMALE	WHITE	Stage II	IDC	NA	NA	0	1842	0	1842	0	1842	0	1842	0	8.86808	11.9143	123.138	1849.35	0	239.709	1.42345	0	0	0	2.27749	5.97851	0	0.569414	0	0	0	0.854037	207.255	36.1558	6.40837	49.8209	0	0	0.284707	0.284707	261.915	11.1029	71.6083	0	0.284707	20.7311
TCGA-AO-A12G	LumA	71-80	FEMALE	WHITE	Stage II	Other	NA	NA	0	1639	0	1639	0	1639	0	1639	0	2.53439	1.78209	168.54	1922.68	0	90.0294	0	0	0	0	1.23328	10.4829	1.23328	0	0	0	0	190.542	374.917	3.69984	0	425.481	0	0	0	1.23328	648.705	52.4144	1144.42	0	0	212.808
TCGA-AO-A12H	LumA	61-70	FEMALE	BLACK OR AFRICAN AMERICAN	Stage II	Other	NA	NA	0	1234	0	1234	0	1234	0	1234	0	7.49894	0	114.822	1799.13	0	344.953	1.24982	0	0	0	1.24982	21.2472	1.87473	0	0	0	0	22.497	349.327	11.2484	75.4021	516.179	0	0	0.624911	0.624911	922.373	13.1231	347.21	0	0	197.024
TCGA-AO-A1KO	Normal	41-50	FEMALE	WHITE	Stage II	ILC	NA	NA	0	622	0	622	0	622	0	622	0	25.5535	11.6699	184.047	1099.07	0	197.873	2.61209	0	0	1.30605	0.653121	3.91834	3.26522	0.653121	0	0	0	13.714	1177.44	15.02	0	94.6913	0	0	1.95917	9.79565	493.7	28.7338	112.062	0	1.30605	147.17
TCGA-AO-A1KP	LumB	71-80	FEMALE	WHITE	Stage II	IDC	NA	NA	0	2953	0	2953	0	2953	0	2953	0	5.22983	8.39739	113.975	1328.81	0	506.328	1.21133	0	0	0.302855	1.21133	5.45094	0	1.51419	0	0	0	52.3892	302.526	26.9517	37.0268	570.226	0	0	0	2.72542	234.692	34.2196	80.728	0	4.84523	151.032
TCGA-AO-A1KQ	LumB	81-90	MALE	WHITE	Stage III	IDC	NA	NA	0	1882	0	1882	0	1882	0	1882	0	1.81821	2.71603	283.638	1386.13	0	455.695	0	0	0	0.906829	5.44116	7.25482	2.72058	0	0	0	0	1.36029	964.444	8.61511	2.72058	1954.72	0	0	0	9.9754	1227.43	26.7523	502.611	0	0	27.5866
TCGA-AO-A1KR	Basal	51-60	FEMALE	WHITE	Stage II	IDC	NA	NA	0	2513	0	2513	0	2513	0	2513	0	0	5.6227	100.431	1711.33	0	124.721	0.511155	0	0	0	0.511155	5.11155	0	0	0	0	0	0	384.898	10.7342	0	78.2062	0	0	0	92.5184	321.004	18.4015	98.6218	0	0	12.0172
TCGA-AO-A1KS	LumB	61-70	FEMALE	WHITE	Stage II	ILC	NA	NA	0	350	0	350	0	350	0	350	0	38.7512	31.7304	464.899	3040.99	0	403.045	2.05289	0	0	0	4.10577	10.9485	0	3.42148	0	0	0	0	1480.12	52.0059	77.5232	494.741	0	1.36859	1.36859	7.52725	608.334	13.0014	125.115	0	0	299.082
TCGA-AO-A1KT	LumB	71-80	FEMALE	WHITE	Stage II	IDC	NA	NA	0	541	0	541	0	541	0	541	0	5.68632	1.57864	52.0327	897.317	0	77.7546	0.196375	0	0	0.392685	0.58906	2.94523	0	0.196375	0	0	0	9.42476	231.497	7.85402	0	636.173	0	0	0	16.6897	205.185	36.7174	108.045	0	0	42.8396
TCGA-AQ-A04L	LumA	41-50	FEMALE	WHITE	Stage II	IDC	NA	NA	0	3957	0	3957	0	3957	0	3957	0	10.4011	2.48522	52.2374	1547.83	0	103.827	1.47268	0	0	0	2.20906	4.04998	0	0	0	0	0	1.10453	427.825	5.52275	0	45.2862	0	0	0	1.84092	382.54	30.1908	55.9229	0	0.368148	79.2103
TCGA-AQ-A1H2	LumA	81-90	FEMALE	WHITE	Stage III	IDC	NA	NA	0	475	0	475	0	475	0	475	0	14.07	6.49456	66.8687	1906.3	0	182.691	2.39126	0	0	0	3.82594	12.4344	17.6952	0.47829	0	0	0	0	1866.12	15.3039	0	578.203	0	0	0.95658	0.95658	700.156	197.517	600.354	0.47829	1.43468	96.501
TCGA-AQ-A54N	NA	51-60	FEMALE	BLACK OR AFRICAN AMERICAN	Stage II	IDC	NA	NA	0	78	0	78	0	78	0	78	0	0	3.70541	106.323	2028.44	0	402.828	0.529355	0	0	0	1.05871	2.11734	0	0	0	0	0	0	133.923	3.70541	0	255.142	0	0	0	9.52815	698.2	33.8778	332.871	0	0	32.8562
TCGA-AQ-A54O	NA	51-60	MALE	BLACK OR AFRICAN AMERICAN	Stage II	IDC	NA	NA	0	1001	0	1001	0	1001	0	1001	0	0	9.94235	74.0387	1191.27	0	506.155	0	0	0	0	0	4.06733	0	0	0	0	0	0	165.404	0.451899	0	4402.65	0	0	0	5.42311	658.905	245.847	1107.69	0	2.25966	74.9968
TCGA-AQ-A7U7	NA	51-60	FEMALE	WHITE	Stage III	ILC	NA	NA	1	584	0	584	0	584	0	584	0	13.1848	10.3121	91.9393	551.956	0	1070.66	1.32999	0	0	0.443329	5.76339	6.65005	1.77332	0.443329	0	0	0	7.09337	1924.09	28.8169	17.9684	234.082	0	0	1.32999	1.32999	664.12	52.7571	250.464	0.443329	0.443329	98.8421
TCGA-AR-A0TP	Basal	41-50	FEMALE	WHITE	Stage II	IDC	NA	NA	0	4275	0	4275	0	4275	0	4275	0	23.7304	28.331	82.7548	549.475	0	180.234	0.282977	0.282977	0	0	1.41473	2.26358	0.282977	1.9806	0	0	0	0	375.465	9.33713	14.1471	43.5731	0	0	0.282977	0.565875	332.74	2.26358	112.855	0	0	67.8892
TCGA-AR-A0TQ	LumB	21-30	FEMALE	WHITE	Stage III	IDC	NA	NA	0	2991	0	2991	0	2991	0	2991	0	11.9094	11.9165	232.786	1285.17	0	161.091	0	0	0	0	1.77809	5.33415	1.42245	0	0	0	0	1.42245	3021.25	28.8044	41.2934	843.861	0	0	0	0.355645	586.045	9.6015	140.057	0.355645	0	70.0978
TCGA-AR-A0TR	LumA	61-70	FEMALE	WHITE	Stage II	IDC	NA	NA	1	160	NA	160	0	160	0	160	0	29.6736	24.093	177.893	1638.18	0	1085.54	2.04186	0	0	0	2.04186	5.44463	0	0	0	0	0	0.680703	2414.74	85.0737	201.019	583.266	0	0	0	1.36116	1252.29	291.292	454.765	0	2.04186	174.027
TCGA-AR-A0TS	Basal	41-50	FEMALE	WHITE	Stage II	IDC	NA	NA	0	2558	0	2558	0	2558	0	2558	0	15.8735	12.4763	76.0037	249.005	0	81.0333	0.945023	0	0	0.23622	0.945023	1.88997	0	0	0	0	0	4.72497	1006.65	12.7574	0	83.3955	0	0	0	3.07122	197.976	5.19748	45.9715	0	0	67.9001
TCGA-AR-A0TT	LumB	51-60	FEMALE	BLACK OR AFRICAN AMERICAN	Stage III	IDC	NA	NA	0	3316	0	3316	0	3316	0	3316	0	6.36181	15.1901	176.391	719.197	0	402.303	0.798259	0	0	0.399081	1.9956	2.39468	2.39468	0.798259	0	0	0	23.5475	1155.83	33.9244	0	211.129	0	0	0.798259	6.38578	931.125	29.5341	126.151	0.399081	0.798259	132.776
TCGA-AR-A0TU	Basal	31-40	FEMALE	NA	Stage II	IDC	NA	NA	0	709	0	709	0	709	0	709	0	23.6757	6.13535	144.838	4041.31	0	198.099	0.961682	0	0	1.44245	0	10.0973	0	0	0	0	0	0	1226.1	7.69315	0	54.333	0	0	3.36581	2.88489	679.883	17.7904	158.609	1.44245	0.480764	153.315
TCGA-AR-A0TV	LumB	61-70	FEMALE	NA	Stage II	IDC	NA	NA	0	2288	0	2288	0	2288	0	2288	0	8.6102	8.84275	162.991	1837.08	0	312.212	0	0	0	0	1.9393	5.81771	0	1.9393	0	0	0	0	864.243	18.7457	0	334.191	0	1.2928	1.2928	3.2321	1025.84	118.938	603.523	0	0	168.091
TCGA-AR-A0TW	LumA	41-50	FEMALE	WHITE	Stage III	IDC	NA	NA	0	3009	0	3009	1	739	1	739	0	1.89556	2.462	81.1312	841.317	0	86.2171	0	0	0	0	0	1.86751	0	0	0	0	0	52.2905	1077.25	1.24498	17.427	579.553	0	0	0	0	1262.76	6.22508	142.794	0	5.60254	173.337
TCGA-AR-A0TX	Her2	61-70	FEMALE	NA	Stage II	IDC	NA	NA	0	1972	0	1972	0	1972	0	1972	0	7.56158	6.92591	224.79	1141.24	0	200.955	0.467325	0	0	0	4.67339	4.20606	0	0.467325	0	0	0	0	2652.61	28.5077	112.044	48.6032	0	0	0	25.7036	547.72	35.0503	200.736	0	0.467325	35.9197
TCGA-AR-A0TY	LumB	51-60	FEMALE	WHITE	Stage II	IDC	NA	NA	1	1699	1	1699	1	544	1	544	0	19.6196	10.0502	191.915	1835.78	0	202.054	0.751188	0	0	13.8959	0	8.63808	6.76023	0	0	0	0	30.7965	169.756	4.88237	13.0021	454.811	0	0	0	0	552.459	4.13119	287.5	0	0	194.593
TCGA-AR-A0TZ	LumA	41-50	FEMALE	WHITE	NA	IDC	NA	NA	1	3262	NA	3262	1	1313	1	1313	0	21.3861	22.802	143.151	2164.77	0	346.29	0.901828	0	0	0	0.901828	9.01791	0	0	0	0	0	14.8796	2648.58	34.7193	132.149	766.528	0	0	0.901828	1.35274	792.228	14.4287	234.643	0	3.15621	90.3645
TCGA-AR-A0U0	Basal	71-80	FEMALE	WHITE	Stage II	IDC	NA	NA	0	1988	0	1988	0	1988	0	1988	0	6.51848	5.86717	71.1442	1395	0	147.252	0.917482	0	0	0.458741	1.37622	10.5508	0	0	0	0	0	0	1940.42	12.8444	24.3126	87.1584	0	0	0	0	231.199	1.37622	71.2818	0	0	140.224
TCGA-AR-A0U1	Basal	31-40	FEMALE	WHITE	Stage II	IDC	NA	NA	0	4052	0	4052	0	4052	0	4052	0	6.8745	5.92541	53.8001	1437.64	0	118.633	0	0	0	0	0.312191	4.05849	0	0	0	0	0	8.74136	377.128	4.68287	20.9481	865.396	0	0	0.624383	1.87315	382.747	105.521	44.6029	0	0	84.4168
TCGA-AR-A0U2	LumB	41-50	FEMALE	WHITE	Stage III	IDC	NA	NA	1	2551	1	2551	1	1609	1	1609	0	43.757	25.7999	248.416	1410.3	0	175.312	0	0	0	0	0.70976	22.0026	2.83904	0	0	0	0	2.12928	7387.23	29.1004	156.446	266.871	0	0	1.41952	13.4854	930.5	8.51712	191.615	1.41952	0	140.718
TCGA-AR-A0U3	LumA	51-60	FEMALE	WHITE	Stage II	IDC	NA	NA	0	4080	0	4080	0	4080	0	4080	0	24.726	6.42634	310.267	1722.27	0	206.496	0.890142	0	0	0	0.890142	19.5814	0	0	0	0	0	5.34038	1802.38	5.34038	0	316.862	0	0	0	58.7442	563.411	74.7655	90.6175	0	0.890142	118.895
TCGA-AR-A0U4	Basal	51-60	FEMALE	WHITE	Stage II	IDC	NA	NA	0	3261	0	3261	0	3261	0	3261	0	13.8921	22.3454	81.4456	1032.77	0	46.7794	0	0	0	0	0.329409	0.329409	0	0.329409	0	0	0	6.58866	1475.86	6.58866	0	193.377	0	0	0.658818	0.329409	210.178	3.95319	113.983	0	0	51.1213
TCGA-AR-A1AH	Basal	51-60	FEMALE	WHITE	Stage II	IDC	NA	NA	0	3807	0	3807	0	3807	1	1136	0	20.8612	8.90184	145.364	2680.22	0	181.671	0.386561	0	0	1.93269	2.31925	7.34419	0	0	0	0	0	0.386561	584.826	14.6883	27.4709	22.8055	0	1.15957	0	115.187	486.259	4.25182	164.443	0	22.0325	20.811
TCGA-AR-A1AI	Basal	41-50	FEMALE	WHITE	Stage II	Medullary Carcinoma	NA	NA	0	3296	0	3296	1	588	1	588	0	10.2853	8.65289	175.515	988.787	0	82.9545	0.266761	0	0	0	1.06697	1.60041	0	0.266761	0	0	0	5.33475	1615.62	16.5376	31.2081	84.822	0	0	0	29.6077	217.39	6.93516	36.6282	0	0	28.0046
TCGA-AR-A1AJ	Basal	81-90	FEMALE	WHITE	Stage I	IDC	NA	NA	0	3072	0	3072	0	3072	0	3072	0	8.60032	7.70701	76.0418	1530.41	0	104.935	0.354539	0	0	0	2.12705	0.354539	0	0.708986	0	0	0	1.41806	2063.59	22.6885	22.5963	67.7109	0	0	0	0	370.815	7.09014	23.635	0.354539	0.354539	59.2523
TCGA-AR-A1AK	LumA	61-70	FEMALE	WHITE	Stage I	ILC	NA	NA	0	3159	0	3159	0	3159	0	3159	0	5.24296	5.30163	86.595	838.885	0	359.69	1.17159	0	0	0	3.51491	9.373	0	0.585794	0	0	0	0	4351.42	35.7346	36.9062	305.795	0	0	2.34332	5.27229	581.712	93.7301	165.452	0	0	64.1056
TCGA-AR-A1AL	LumA	51-60	FEMALE	WHITE	Stage III	ILC	NA	NA	0	2971	0	2971	0	2971	0	2971	0	13.9849	14.2266	131.134	1046.51	0	242.709	0	0	0	0	0.447791	6.717	0	0	0	0	0	0.447791	1282.51	14.7775	49.1822	355.554	0	0	0.447791	1.79116	494.821	184.495	104.535	0	0.895581	75.5846
TCGA-AR-A1AM	NA	51-60	FEMALE	WHITE	Stage III	ILC	NA	NA	0	2991	0	2991	0	2991	0	2991	0	1.5189	12.2388	237.088	1288.82	0	735.761	1.65093	0	0	1.65093	5.50306	10.4559	4.40239	0.550259	0	0	0	4.40239	723.653	19.2608	0	269.101	0	0	0	6.60374	1371.37	110.061	440.455	1.10067	2.20119	274.526
TCGA-AR-A1AO	Normal	41-50	FEMALE	WHITE	Stage II	IDC	NA	NA	0	2618	0	2618	0	2618	0	2618	0	1.7421	2.90354	104.586	1056.91	0	105.524	0	2.98656	0	2.32287	0.663692	3.98205	0.331796	0	0	0	0	0	852.493	3.65026	0	212.044	0	0	0	3.65026	492.448	3.31836	115.712	0	0	76.4655
TCGA-AR-A1AP	LumA	71-80	FEMALE	WHITE	Stage I	IDC	NA	NA	0	2856	0	2856	0	2856	0	2856	0	14.1585	10.154	86.1571	1169.86	0	332.272	1.43012	0	0	0	1.9069	6.19737	0.476672	0	0	0	0	0.476672	2817.4	5.7206	87.6302	1135.07	0	0	0	0	297.472	78.6583	161.131	0	0.95345	86.9199
TCGA-AR-A1AQ	Basal	41-50	FEMALE	WHITE	Stage II	IDC	NA	NA	0	3021	0	3021	0	3021	0	3021	0	6.48107	3.30908	265.634	1123.91	0	136.409	0	0	0	0	0	3.91611	0	0	0	0	0	0.652643	1050.81	5.2214	3.26334	46.9929	0	0	0	6.52681	438.6	5.2214	92.1388	0.652643	0	59.5635
TCGA-AR-A1AS	LumA	51-60	FEMALE	ASIAN	Stage II	IDC	NA	NA	0	1150	0	1150	0	1150	0	1150	0	1.08857	0.36283	98.2906	980.472	0	91.8061	0.36283	0	0	0	0	3.62871	2.54005	0	0	0	0	0	298.279	3.2658	21.0464	329.485	0	0	0	31.9325	299.004	136.439	57.6054	0	0	75.3751
TCGA-AR-A1AT	NA	61-70	FEMALE	WHITE	Stage II	ILC	NA	NA	1	1272	NA	1272	0	1272	0	1272	0	2.95029	3.91085	131.416	971.635	0	98.694	0.527772	0	0	0	2.11109	5.8055	0	0	0	0	0	0	2140.14	15.3055	32.1943	119.806	0	0	0	3.16663	375.776	9.5	38.3852	0	0	102.852
TCGA-AR-A1AU	LumA	31-40	FEMALE	WHITE	Stage III	IDC	NA	NA	0	2868	0	2868	0	2868	0	2868	0	24.6656	6.08578	170.844	1047.53	0	335.29	0	0	0	0.495949	0.495949	5.45583	0	0.495949	0	0	0	6.44786	1404.15	19.8397	49.232	716.707	0	0	0	9.42382	390.84	52.079	205.429	0	0	144.61
TCGA-AR-A1AV	LumA	61-70	MALE	WHITE	Stage II	IDC	NA	NA	0	1864	0	1864	0	1864	0	1864	0	20.6842	13.0821	151.365	1133	0	300.703	0.456343	0	0	0	1.36887	15.5142	0	0.456343	0	0	0	0.456343	1669.61	27.8344	54.5693	1384.42	0	0	0	254.616	586.349	32.8538	169.776	0	2.28156	120.19
TCGA-AR-A1AW	LumB	61-70	FEMALE	WHITE	Stage II	IDC	NA	NA	0	2632	0	2632	0	2632	0	2632	0	10.9207	7.42316	123.34	963.665	0	314.699	1.63053	0	0	0.815266	2.03822	1.63053	0.407687	0	0	0	0	0.407687	2445.03	20.7898	56.226	89.2735	0	0	0	0.407687	479.794	72.1526	86.3467	0	1.63053	77.7821
TCGA-AR-A1AX	LumA	61-70	FEMALE	WHITE	Stage I	IDC	NA	NA	0	2629	0	2629	0	2629	0	2629	0	21.665	14.5821	93.5567	639.713	0	313.489	0.489863	0	0	0	1.95932	7.34742	0.979595	0	0	0	0	0.979595	6354.52	27.4302	9.72301	104.823	0	0	0	5.3881	547.135	32.3285	213.31	0	0.979595	146.174
TCGA-AR-A1AY	Basal	61-70	FEMALE	WHITE	Stage I	IDC	NA	NA	0	1026	0	1026	0	1026	0	1026	0	12.0365	10.0519	108.828	553.23	0	188.941	0	0	0	0.339812	0.679624	2.37878	0	0.679624	0	0	0	2.03896	711.926	14.9522	0	57.0901	0	0	0	0.339812	233.118	4.75746	42.7156	0	0.339812	44.9007
TCGA-AR-A24K	LumB	41-50	FEMALE	WHITE	Stage II	IDC	NA	NA	0	1548	0	1548	0	1548	0	1548	0	21.0884	14.6175	207.672	1850.67	0	310.367	3.29599	0	0	0	1.6479	17.029	0	2.19733	0	0	0	0.549238	2268.7	39.0019	63.7543	142.274	0	0	1.6479	1.6479	529.547	97.2299	171.498	0	0	167.763
TCGA-AR-A24L	LumA	21-30	FEMALE	WHITE	Stage II	IDC	NA	NA	1	2866	1	2866	1	1414	1	1414	0	13.0077	14.0522	114.691	6211.41	0	131.501	0	0	0	0.474797	4.27263	12.3431	0	0.474797	0	0	0	6.64626	3519.19	9.01988	141.361	713.049	0	0	0	76.9068	414.443	41.3017	329.935	0	0	141.148
TCGA-AR-A24M	LumA	31-40	FEMALE	WHITE	Stage III	Mixed Histology	NA	NA	0	3660	0	3660	0	3660	0	3660	0	1.78598	5.10093	193.983	1337.92	0	52.3414	0.459163	0	0	0	0.459163	17.4471	0.459163	0	0	0	0	0	1436.17	8.2644	0	216.252	0	0	0	9.18272	274.562	131.772	124.274	0	0.459163	60.0456
TCGA-AR-A24N	LumB	51-60	FEMALE	WHITE	Stage I	IDC	NA	NA	0	3035	0	3035	0	3035	0	3035	0	1.76634	4.20094	107.408	1292.12	0	233.122	0.795628	0	0	0	0.795628	8.35417	0	0	0	0	0	0.397882	2443.41	15.9128	15.9765	1019.61	0	0	0	0.397882	270.518	132.872	82.9614	0	0	131.293
TCGA-AR-A24O	LumA	41-50	FEMALE	WHITE	Stage III	Mixed Histology	NA	NA	0	3607	0	3607	1	2561	1	2561	0	13.3458	8.30432	108.011	1022.58	0	138.019	0.773234	0	0	0	0.38656	5.41253	0.38656	0	0	0	0	0	1407.25	17.0108	57.4811	194.465	0	0.773234	1.15979	3.4795	331.324	41.3672	123.309	0.38656	0.38656	137.648
TCGA-AR-A24P	LumA	41-50	FEMALE	WHITE	Stage I	IDC	NA	NA	0	84	0	84	0	84	0	84	0	6.82335	7.48235	124.321	1251.1	0	143.924	0.433492	0	0	0	0	11.7047	0	0	0	0	0	0	3469.8	23.8428	120.22	303.022	0	0	0	5.20206	458.218	57.2229	131.461	0	0	118.1
TCGA-AR-A24Q	Basal	41-50	FEMALE	WHITE	Stage II	IDC	NA	NA	0	3172	0	3172	0	3172	0	3172	0	8.10047	4.34648	70.2478	889.204	0	97.0857	0.24892	0	0	0.746846	0.24892	3.48514	0	0	0	0	0	0.24892	757.519	5.72559	0	57.7536	0	0	0.24892	0.995767	215.082	2.48937	57.7188	0	0	17.8912
TCGA-AR-A24R	LumB	41-50	FEMALE	WHITE	Stage III	IDC	NA	NA	0	3430	0	3430	0	3430	0	3430	0	30.855	3.72656	182.954	1650.35	0	247.53	1.82009	0	0	0	0.909961	5.0052	0	0.909961	0	0	0	1.36502	10600.1	20.9309	128.852	1401.46	0	0	0.455064	0.455064	488.236	82.3585	123.26	0	0.909961	115.875
TCGA-AR-A24S	LumB	61-70	FEMALE	WHITE	Stage I	IDC	NA	NA	0	2976	0	2976	0	2976	0	2976	0	7.7482	8.65174	121.737	1104.06	0	120.369	0.309413	0	0	0.618826	1.85658	4.64151	0.618826	0	0	0	0	0.309413	2939.93	15.1623	137.927	108.921	0	0	0	1.54717	327.071	12.3774	67.5122	0	1.23776	72.457
TCGA-AR-A24T	LumA	41-50	FEMALE	WHITE	Stage III	ILC	NA	NA	0	3202	0	3202	0	3202	0	3202	0	7.44835	2.50835	93.9564	1126.25	0	71.9943	0	0	0	0	0.382964	13.0203	0	0.382964	0	0	0	7.65892	813.382	9.57373	7.17644	384.48	0	0	0.382964	0.765927	365.333	45.1879	181.644	0.382964	0	129.796
TCGA-AR-A24U	Her2	41-50	FEMALE	WHITE	Stage II	IDC	NA	NA	0	3128	0	3128	0	3128	0	3128	0	3.45212	2.32951	73.9249	462.045	0	72.2699	0.722721	0	0	0.240883	0.240883	3.61346	0.240883	0	0	0	0	0.722721	2124.73	8.1906	0.496248	107.441	0	0	0.240883	0.481766	171.52	3.85442	38.1079	0.240883	0.240883	95.2761
TCGA-AR-A24V	LumA	51-60	FEMALE	WHITE	Stage II	IDC	NA	NA	0	3203	0	3203	0	3203	0	3203	0	9.05001	4.39235	131.184	1144.42	0	203.453	0.363365	0	0	0	1.08998	4.35967	3.26981	0.726611	0	0	0	43.5971	4896.32	9.0827	34.2891	395.281	0	0	0.363365	1.08998	376.388	45.0504	191.886	0	0	98.7801
TCGA-AR-A24W	LumA	51-60	FEMALE	WHITE	Stage II	IDC	NA	NA	0	1550	0	1550	0	1550	0	1550	0	11.7827	11.9741	73.1174	627.957	0	120.202	0.354537	0	0	0.70917	0.354537	6.38243	0.70917	0	0	0	0	14.1831	772.269	16.6652	50.3252	197.5	0	0	0.354537	0.70917	185.089	39.3581	98.1011	0	0	77.1737
TCGA-AR-A24X	LumA	51-60	FEMALE	WHITE	Stage II	Mixed Histology	NA	NA	0	3004	0	3004	0	3004	0	3004	0	27.0048	11.2595	158.414	1480.91	0	301.229	0	0	0	0	1.62835	8.1414	0	0	0	0	0	0	1292.03	16.2826	4.59166	450.215	0	0	0	8.95541	648.05	87.9264	54.2864	0	0	109.875
TCGA-AR-A24Z	LumB	51-60	FEMALE	WHITE	Stage II	IDC	NA	NA	0	3001	0	3001	0	3001	0	3001	0	85.4807	44.6929	191.592	1941.61	0	337.872	0.57852	0	0	0	1.15704	13.8852	0.57852	0	0	0	0	6.36397	7376.5	44.5483	97.5085	243.569	0	0	1.73556	8.6783	557.143	58.4335	172.223	0	0	273.519
TCGA-AR-A250	LumB	51-60	FEMALE	WHITE	Stage II	IDC	NA	NA	0	2707	0	2707	0	2707	0	2707	0	24.3623	13.9456	276.153	1302.08	0	145.493	1.16082	0	0	0	1.54786	6.19115	1.16082	0	0	0	0	0.773929	1850.39	68.4898	30.5147	474.398	0	0	1.54786	3.8695	351.349	22.83	195.412	1.16082	0	103.404
TCGA-AR-A251	Basal	51-60	FEMALE	WHITE	Stage III	IDC	NA	NA	0	3030	0	3030	0	3030	0	3030	0	194.014	33.8303	107.827	3511.32	0	264.049	2.75468	0	0	331.732	8.65724	9.05086	0.787022	0	0	0	0	91.2952	3295.29	25.1849	166.748	1579.96	0	0	27.546	1.57404	573.744	6.68979	124.106	0.393617	0	114.981
TCGA-AR-A252	LumA	41-50	FEMALE	WHITE	Stage I	IDC	NA	NA	0	2838	0	2838	0	2838	0	2838	0	2.35991	3.22817	141.656	1216.9	0	81.6709	0.859704	0	0	0.429852	1.28956	6.01779	0.859704	0	0	0	0	0.429852	3297.36	12.0357	108.958	772.005	0	0	1.28956	38.6863	266.075	11.6059	54.2982	0	0	204.447
TCGA-AR-A254	Her2	41-50	FEMALE	WHITE	Stage III	IDC	NA	NA	0	2605	0	2605	0	2605	0	2605	0	21.6534	13.6577	118.781	677.975	0	314.424	0.614141	0	0	0.307017	0.307017	12.2822	0	0.614141	0	0	0	1.22818	2202.5	17.8091	5.84326	257.618	0	0	0.614141	1.22818	117.909	9.5187	85.3916	0.307017	0	36.22
TCGA-AR-A256	Basal	41-50	FEMALE	WHITE	Stage II	IDC	NA	NA	1	2854	NA	2854	1	1640	1	1640	0	19.9409	5.96472	130.967	944.434	0	65.2437	0.639687	0	0	0.319844	0.639687	4.47749	0	0	0	0	0	64.2843	819.384	16.3109	39.8466	221.317	0	0	2.87838	1.27927	280.164	0.959423	38.4234	0	0.319844	55.9625
TCGA-AR-A2LE	LumA	61-70	FEMALE	WHITE	Stage I	ILC	NA	NA	0	5062	0	5062	0	5062	1	4203	0	26.9968	28.6208	160.435	1487.22	0	590.659	3.33704	0	0	0	4.44939	12.2358	0	0	0	0	0	0	3553.96	72.3028	84.4054	444.941	0	3.33704	4.44939	18.9099	1054.51	7.78644	299.344	0	0	196.597
TCGA-AR-A2LH	Normal	51-60	FEMALE	WHITE	Stage III	ILC	NA	NA	1	616	NA	616	1	434	1	434	0	4.04802	5.13006	56.3727	870.467	0	132.841	0	0	0	0	0.483091	9.17808	0	0	0	0	0	0	635.702	2.41527	0	208.198	0	0	0.483091	22.7036	457.454	6.27972	71.4923	0	0.483091	78.5498
TCGA-AR-A2LJ	NA	31-40	FEMALE	WHITE	Stage III	ILC	NA	NA	0	2632	0	2632	0	2632	0	2632	0	0	3.00799	126.02	838.855	0	333.135	0	0	0	0.751976	2.25602	10.152	0	0.375988	0	0	0	0	103.4	0.751976	0	365.096	0	0	0	0.375988	1420.53	68.0559	606.273	0	0.375988	199.149
TCGA-AR-A2LK	LumB	61-70	FEMALE	WHITE	Stage III	ILC	NA	NA	1	1649	NA	1649	1	1304	1	1304	0	14.0804	16.7241	171.968	1176.17	0	333.249	1.1201	0	0	0	1.68015	8.40114	0	0.560051	0	0	0	3.36049	3216	12.3219	26.6711	1097.2	0	0	0	1.68015	1024.95	49.2871	183.348	0	2.24039	87.2103
TCGA-AR-A2LL	LumB	61-70	FEMALE	WHITE	Stage II	ILC	NA	NA	0	2012	0	2012	0	2012	0	2012	0	17.6949	17.9576	102.693	645.03	0	831.268	1.4073	0	0	0	2.34562	7.50584	0	0	0	0	0	2.34562	1298.03	37.9982	9.28374	562.466	0	0	1.4073	0.938197	806.874	147.301	350.136	0.469099	0.938197	79.8102
TCGA-AR-A2LM	LumA	41-50	FEMALE	WHITE	Stage II	ILC	NA	NA	0	1935	0	1935	0	1935	0	1935	0	27.6355	18.4567	136.484	884.097	0	396.949	0.794707	0	0	0	0.397288	3.17883	0.397288	0	0	0	0	1.192	1635.48	17.4833	127.588	154.965	0	0	1.58941	4.76811	640.92	164.104	178.476	0	0.397288	153.718
[truncated: 5,000 more columns]
