# Supplementary material for: Bi-EB: Empirical Bayesian Biclustering for Multi-Omics Data Integration Pattern Identification among Species
Source: Genes (Basel). 2022 Oct 30;13(11):1982. doi: 10.3390/genes13111982 (PMC9690013; doi:10.3390/genes13111982)
Supplement: Supplementary file 1 [file genes-13-01982-s001.zip › Supplementary File S6_3_TCGA BRCA mRNA sequence profiles.xlsx]

## Sheet: TCGA_BRCA_mRNA_3
Supplementary table 6_3. 874 TCGA BRCA mRNA sequence profiles. All transcript expression did normalization. RPKM (Reads Per Kilobase of transcript per Million reads mapped) was used to measure gene or transcript expression levels here.
patient	subtype	age	gender	race	ajcc_pathologic_tumor_stage	histological_type	histological_grade	treatment_outcome_first_course	OS	OS.time	DSS	DSS.time	DFI	DFI.time	PFI	PFI.time	?|100130426	?|100133144	?|100134869	?|10357	?|10431	?|136542	?|155060	?|26823	?|280660	?|317712	?|340602	?|388795	?|390284	?|391343	?|391714	?|404770	?|441362	?|442388	?|553137	?|57714	?|645851	?|652919	?|653553	?|728045	?|728603	?|728788	?|729884	?|8225	?|90288	A1BG|1	A1CF|29974	A2BP1|54715	A2LD1|87769
TCGA-BH-A0BO	LumA	51-60	FEMALE	WHITE	Stage I	IDC	NA	NA	0	2197	0	2197	0	2197	0	2197	0	4.34502	3.68003	76.7425	827.155	0	141.298	0	0	0	0	0.573243	4.87239	0	0	0	0	0	4.29914	539.685	8.88491	0	114.93	0	0	0.286621	1.1464	406.699	34.9663	80.9614	0	0	45.7629
TCGA-BH-A0BP	LumA	71-80	FEMALE	WHITE	Stage I	IDC	NA	NA	1	2296	0	2296	0	2296	0	2296	0	13.438	22.6506	112.07	858.108	0	188.964	2.00491	0	0	0	3.50858	1.50368	0	0	0	0	0	1.00245	687.188	3.00736	0	812.996	0	0	0	5.01226	492.71	26.064	294.428	0	0	38.279
TCGA-BH-A0BQ	LumA	31-40	FEMALE	WHITE	Stage I	IDC	NA	NA	0	2255	0	2255	1	1709	1	1709	0	2.6137	6.35674	77.1458	852.192	0	58.3078	0.407787	0	0	0.815486	0	5.70849	0.407787	0	0	0	0	0	284.608	0.815486	16.7176	236.901	0	0	0.815486	2.03876	564.322	134.965	92.8849	0	0.407787	98.3118
TCGA-BH-A0BR	LumA	51-60	FEMALE	WHITE	Stage I	IDC	NA	NA	0	2330	0	2330	0	2330	0	2330	0	3.46202	0.885279	66.9395	736.263	0	112.237	0	0	0	0	0	2.76643	0	0	0	0	0	0	703.461	7.11363	0	458.83	0	0	0	146.225	368.724	37.149	241.161	0	0	44.1758
TCGA-BH-A0BS	LumA	51-60	FEMALE	WHITE	Stage III	IDC	NA	NA	0	2612	0	2612	0	2612	0	2612	0	0	8.64528	143.17	1588	0	89.6377	0.455045	0	0	0	0.910089	8.19024	0	0	0	0	0	0.910089	1093.85	2.73013	13.3364	260.723	0	0	0	5.46011	417.703	103.743	154.724	0	0.455045	144.445
TCGA-BH-A0BT	LumA	51-60	FEMALE	WHITE	Stage II	IDC	NA	NA	0	2365	0	2365	0	2365	0	2365	0	4.88553	4.73747	158.194	1360.54	0	233.171	0	0	0	0.370138	0.740275	4.07123	2.22073	0	0	0	0	0	817.211	18.8758	0	521.86	0	0	0	1.85059	1051.87	42.9332	118.848	0	0	133.885
TCGA-BH-A0BV	LumA	71-80	FEMALE	WHITE	Stage II	IDC	NA	NA	0	1519	0	1519	0	1519	0	1519	0	7.94015	5.33372	84.3936	957.729	0	99.3528	0	0	0	0	0.402207	4.8269	0	0	0	0	0	0	1252.97	11.2626	0	618.24	0	0	0	0.804518	327.824	83.2633	235.495	0	0	63.7788
TCGA-BH-A0BW	Basal	71-80	FEMALE	BLACK OR AFRICAN AMERICAN	Stage I	IDC	NA	NA	0	2371	0	2371	0	2371	0	2371	0	16.7397	34.4322	120.777	746.993	0	124.695	0.588247	2.35267	0	82.9338	0.588247	1.76458	1.17633	0	0	0	0	0.588247	6674.11	32.3501	76.4638	195.865	0	0	0	2.94092	478.193	2.94092	28.8209	0	0	204.723
TCGA-BH-A0BZ	LumB	51-60	FEMALE	WHITE	Stage III	IDC	NA	NA	0	2255	0	2255	0	2255	0	2255	0	9.99653	4.63129	71.5977	930.429	0	182.847	0	0	0	1.30601	0.522404	1.8285	0.261202	0.261202	0	0	0	0	1697.6	14.6277	0	643.883	0	0	0	0.783605	434.393	5.74661	35.582	0	0.261202	43.8207
TCGA-BH-A0C0	LumB	61-70	FEMALE	WHITE	Stage II	IDC	NA	NA	0	1270	0	1270	0	1270	0	1270	0	7.3831	4.62192	98.1241	1101.89	0	132.913	1.28627	0	0	0	1.71499	3.00126	0	0	0	0	0	0.428724	1091.17	4.71625	0	389.306	0	0	0	47.1627	310.417	70.3153	254.104	0	1.71499	31.1788
TCGA-BH-A0C1	LumA	61-70	FEMALE	WHITE	Stage III	ILC	NA	NA	1	1411	1	1411	1	1123	1	1123	0	10.5117	5.10782	65.728	591.623	0	112.899	0	0	0	0	0.54808	3.56231	0.54808	0	0	0	0	0	499.824	6.85063	40.0325	183.05	0	0	0.273999	0	299.785	18.3598	104.766	0	24.3884	49.5878
TCGA-BH-A0C3	LumB	41-50	FEMALE	WHITE	Stage I	Mixed Histology	NA	NA	0	2709	0	2709	1	2674	1	2674	0	17.7523	12.9241	147.993	1673.2	0	316.099	1.33371	0	0	0	1.33371	2.66743	1.33371	0	0.666857	0	0	2.66743	3569.78	7.33558	71.3557	602.189	0	0	2.00057	11.3369	578.18	14.0043	205.851	0	0	127.607
TCGA-BH-A0C7	LumB	41-50	FEMALE	WHITE	Stage II	IDC	NA	NA	0	2767	0	2767	0	2767	0	2767	0	28.629	21.8132	292.243	2241.75	0	624.077	1.17307	0	0	1.17307	1.17307	10.5576	0	0	0	0	0	1.17307	4756.83	29.9135	0	601.201	0	0	3.51921	3.51921	627.596	41.0576	228.14	0	1.17307	797.293
TCGA-BH-A0DD	LumB	51-60	MALE	WHITE	Stage II	IDC	NA	NA	0	2486	0	2486	0	2486	0	2486	0	43.4778	22.3341	215.982	1465.36	0	340.261	0.700046	0	0	0	3.50063	7.7013	0	0.700046	0	0	0	7.00126	5442.08	25.9047	4.27086	719.03	0	0	1.40029	8.40155	1267.23	39.9072	230.937	0	4.20067	145.003
TCGA-BH-A0DG	LumA	21-30	FEMALE	BLACK OR AFRICAN AMERICAN	Stage II	IDC	NA	NA	0	2041	0	2041	0	2041	0	2041	0	11.8393	7.33056	80.0459	890.251	0	136.106	0.383394	0	0	0	0.383394	4.60082	0	0	0	0	0	0.383394	1167.83	8.81816	28.1759	738.425	0	0	0.766788	16.4861	242.691	4.98421	33.9575	0	0	73.394
TCGA-BH-A0DH	LumA	61-70	FEMALE	WHITE	Stage II	IDC	NA	NA	0	1156	0	1156	0	1156	0	1156	0	3.26715	1.71052	124.597	1481.95	0	74.2108	0	0	0	0	0.452548	9.95509	2.2625	0	0	0.452548	0	10.8601	457.482	1.35752	51.382	367.886	0	0	0	9.95509	597.759	212.225	535.974	0	0	66.9029
TCGA-BH-A0DI	LumA	61-70	FEMALE	WHITE	Stage II	IDC	NA	NA	0	912	0	912	0	912	0	912	0	2.89587	3.28438	102.783	924.397	0	388.035	0.441492	0	0	0	1.32437	7.50463	0	0	0	0	0	5.29738	716.915	10.5948	22.514	228.671	0	0	0	4.4145	614.499	18.0995	159.531	0	0.882878	104.112
TCGA-BH-A0DK	LumA	41-50	FEMALE	WHITE	Stage II	IDC	NA	NA	0	423	0	423	0	423	0	423	0	1.13732	5.30758	98.5128	1110.43	0	47.3893	0.379077	0	0	0.379077	1.13732	8.71961	0	0	0	0	0	0	546.684	2.65379	17.0071	654.732	0	0	0	47.0103	355.23	5.68674	243.509	0	0	44.2541
TCGA-BH-A0DL	Basal	61-70	FEMALE	WHITE	Stage II	Other	NA	NA	0	2381	0	2381	0	2381	0	2381	0	25.3278	14.7249	70.7955	822.185	0	84.8361	0	0	0	0	0.946129	5.67677	0.315342	0	0	0	0	0	953.381	16.3995	0	441.842	0	0	0	213.824	337.452	2.52304	40.2482	0	0.630787	43.7804
TCGA-BH-A0DP	LumA	51-60	FEMALE	WHITE	Stage II	ILC	NA	NA	0	476	0	476	0	476	0	476	0	7.26629	3.41937	46.0324	503.371	0	142.731	1.1449	0	0	0	0	3.43469	0	0	0	0	0	0.763294	516.729	3.43469	0	80.9059	0	0	0	0	436.587	89.3017	154.278	0	3.81629	41.6627
TCGA-BH-A0DS	LumA	71-80	FEMALE	WHITE	Stage III	IDC	NA	NA	0	78	0	78	0	78	0	78	0	3.72574	3.86432	34.2179	827.312	0	108.9	0.660035	0	0	0	0	3.96	0.660035	0.330018	0	0	0	0.330018	130.02	1.65002	12.1308	517.442	0	0	0	2.97002	427.682	106.591	136.04	0	0	56.5458
TCGA-BH-A0DT	LumA	41-50	FEMALE	WHITE	Stage II	IDC	NA	NA	0	2403	0	2403	0	2403	0	2403	0	11.3635	7.30689	122.631	1014.57	0	165.488	0.848624	0	0	0	0.848624	6.78921	0.424367	0	0	0	0	4.24323	663.224	5.51622	0	375.106	0	2.97035	0	6.36495	478.217	65.3464	123.832	0	0.848624	97.7311
TCGA-BH-A0DV	LumA	51-60	FEMALE	WHITE	Stage III	IDC	NA	NA	0	2064	0	2064	0	2064	0	2064	0	1.05395	0	87.3764	712.723	0	47.427	0	0	0	0.263486	0	3.16184	0	0	0	0	0	1.8444	372.302	2.63486	17.8985	186.547	0	0	0	2.89835	298	39.5225	81.3717	0	2.63486	70.2104
TCGA-BH-A0E0	Basal	31-40	FEMALE	WHITE	Stage III	IDC	NA	NA	0	134	0	134	0	134	0	134	0	3.76288	8.52793	72.0193	1340.64	0	185.78	0	0	0	0	1.89086	7.56361	0	0	0	0	0	0.94547	123.854	1.89086	0	437.269	0	0	0.472735	24.1089	694.43	8.03626	43.9633	0	0.472735	171.41
TCGA-BH-A0E1	LumA	51-60	FEMALE	WHITE	Stage II	IDC	NA	NA	0	477	0	477	0	477	0	477	0	7.06478	5.20997	191.501	1630.5	0	68.8752	0	0	0	0	0.681883	10.911	0	0	0	0	0	0	587.145	3.40959	62.7379	360.06	0	0	0.681883	268.682	624.651	37.5063	323.38	0	0	132.165
TCGA-BH-A0E2	LumA	41-50	FEMALE	BLACK OR AFRICAN AMERICAN	Stage III	IDC	NA	NA	0	435	0	435	0	435	0	435	0	6.84913	10.694	174.681	1151.63	0	92.8322	0	0	0	0	1.09645	4.75122	0.365514	0	0	0	0	0	218.923	2.55841	0	792.363	0	0	0	58.8425	559.917	21.9289	115.312	0	0	272.338
TCGA-BH-A0E7	LumA	71-80	FEMALE	WHITE	Stage II	IDC	NA	NA	0	1363	0	1363	0	1363	0	1363	0	10.0025	11.8343	186.663	2136.98	0	521.051	1.21324	0	0	0	7.279	16.3777	3.03299	1.21324	0	0	0	40.6408	2261.32	20.6238	102.718	360.309	0	0	1.21324	32.7553	504.068	80.6751	112.721	0	0	156.558
TCGA-BH-A0E9	LumA	51-60	FEMALE	WHITE	Stage II	ILC	NA	NA	0	2489	0	2489	0	2489	0	2489	0	15.8208	17.2794	137.662	1390.76	0	516.136	1.12207	0	0	0	6.73227	8.97626	0.561036	0	0	0	0	0	984.024	24.1238	0	186.819	0	0	0.561036	63.956	778.692	180.086	271.241	0	0.561036	92.5679
TCGA-BH-A0EA	LumA	71-80	FEMALE	WHITE	Stage II	IDC	NA	NA	1	991	0	991	0	991	0	991	0	6.10166	13.2191	102.213	853.23	0	373.951	2.493	0	0	0	0.623217	8.72555	0	0	0	0	0	4.98599	666.254	19.3208	17.451	158.306	0	0	1.86978	9.97199	552.2	188.844	182.993	0	0	74.9771
TCGA-BH-A0EB	LumA	61-70	FEMALE	WHITE	Stage I	IDC	NA	NA	0	745	0	745	0	745	0	745	0.31102	4.79555	5.46727	129.902	997.362	0	46.6491	0	0	0	0	0.31102	9.64078	0	0.31102	0	0	0	0.31102	646.557	2.799	30.3841	170.114	0	0	0.31102	0.932967	302.908	60.6439	56.0412	0	0.621946	54.1316
TCGA-BH-A0EE	Her2	61-70	FEMALE	WHITE	Stage II	IDC	NA	NA	0	943	0	943	0	943	0	943	0	4.63554	1.64441	81.4303	1147.61	0	123.274	0	0	0	0	0.465215	6.28002	0	0.232573	0	0	0	0	108.388	2.79108	0	365.402	0	0	0	2.55851	160.721	8.37331	8.17562	1.16293	3.02372	88.5548
TCGA-BH-A0EI	LumA	51-60	FEMALE	WHITE	Stage II	IDC	NA	NA	0	1926	0	1926	0	1926	0	1926	0	11.9494	13.8718	173.195	1085.92	0	703.626	0	0	0	0	3.58618	8.60706	2.15167	0	0	0	0	40.8834	1677.66	18.6486	70.0111	284.033	0	0	0	2.15167	395.206	29.4073	399.703	0	24.3867	160.069
TCGA-BH-A0GY	LumA	61-70	FEMALE	WHITE	Stage II	IDC	NA	NA	0	923	0	923	0	923	0	923	0	8.05213	8.85061	110.704	836.104	0	120.359	0	0	0	0	0.291455	2.33144	0	0	0	0	0	22.7313	773.735	2.33144	24.3662	199.627	0	0	0	48.6683	252.958	34.6797	73.4396	0	0.291455	33.8376
TCGA-BH-A0H5	LumA	41-50	FEMALE	WHITE	Stage I	IDC	NA	NA	0	1620	0	1620	0	1620	0	1620	0	4.05158	2.95396	74.6285	865.574	0	154.9	0.389179	0	0	0.389179	0.778358	10.5084	0	0.389179	0	0	0	1.16764	939.91	5.05954	33.362	121.04	0	0	0.389179	0.389179	592.747	58.3795	175.652	0	0	147.12
TCGA-BH-A0H6	LumA	81-90	FEMALE	WHITE	Stage I	IDC	NA	NA	0	747	0	747	0	747	0	747	0	3.86422	3.50396	65.9982	1103.59	0	202.214	0.409327	0	0	0	2.04673	7.77751	2.04673	1.63741	0	0	0	14.7363	483.432	7.77751	39.9845	648.398	0	0	0	16.3737	456.007	34.3847	201.322	0	1.63741	128.582
TCGA-BH-A0H7	LumA	61-70	FEMALE	WHITE	Stage III	IDC	NA	NA	0	702	0	702	0	702	0	702	0	3.20681	1.34988	93.9818	990.228	0	146.099	0	0.284793	0	0	0.284793	5.41108	0	0	0	0	0	0	629.393	4.2719	1.4126	1300.37	0	0	0	0.569587	292.197	12.2461	206.187	0	0.85438	58.0266
TCGA-BH-A0H9	LumA	61-70	FEMALE	WHITE	Stage II	IDC	NA	NA	0	1247	0	1247	0	1247	0	1247	0	3.40569	6.29955	87.8414	945.821	0	142.491	0	0	0	0	0.882254	7.49955	0.441183	0	0	0	0	0	1151.84	4.41149	38.3799	811.712	0	0	0	16.7636	751.716	60.4372	259.743	0	3.08806	62.6871
TCGA-BH-A0HA	LumA	31-40	FEMALE	WHITE	Stage I	IDC	NA	NA	0	1611	0	1611	0	1611	0	1611	0	1.7854	6.13024	93.1501	1540.04	0	179.862	0	0	0	0	0.439784	7.47595	0	0	0	0	0	3.51808	332.459	1.31926	0	824.992	0	0.879568	0	1.75904	552.34	41.3375	194.348	0	0	116.08
TCGA-BH-A0HK	LumA	81-90	FEMALE	WHITE	Stage II	IDC	NA	NA	0	178	0	178	0	178	0	178	0	2.61235	7.27235	287.806	1100.02	0	319.133	0	0	0	0	0.706088	9.17861	0	0	0	0	0	1.41204	307.836	9.8847	19.035	375.618	0	0	0	195.575	682.043	2.82422	27.5358	0	3.53031	125.62
TCGA-BH-A0HL	NA	51-60	FEMALE	WHITE	Stage II	IDC	NA	NA	0	72	0	72	0	72	0	72	0	38.6416	24.8788	293.822	2213.6	0	1006.71	1.9248	0	0	0	3.84961	21.1735	0	1.9248	0	0	0	0	2265.57	24.061	82.0282	367.649	0	0	2.88721	24.061	1593.79	45.2345	778.917	1.9248	25.9858	190.88
TCGA-BH-A0HN	NA	61-70	FEMALE	WHITE	Stage I	IDC	NA	NA	0	516	0	516	0	516	0	516	0	8.59514	4.00264	127.76	1261.51	0	719.797	1.71786	0	0	0	1.71786	11.4526	2.29052	0.572658	0	0	0	0	209.01	12.5979	7.87367	267.418	0	0	2.86317	1.71786	1073.68	969.463	831.477	0	0	56.7305
TCGA-BH-A0HP	LumA	61-70	FEMALE	WHITE	Stage III	ILC	NA	NA	0	414	0	414	0	414	0	414	0	5.02356	3.14487	158.275	991.235	0	167.861	0.81683	0	0	0.81683	0.408479	3.26732	0	0	0	0	0	0.81683	589.35	6.53477	0	121.709	0	0	0	2.04214	603.645	98.0208	256.394	0	23.6883	118.421
TCGA-BH-A0HU	LumB	51-60	FEMALE	WHITE	Stage I	IDC	NA	NA	0	392	0	392	0	392	0	392	0	3.72102	3.87284	165.608	1430.73	0	190.971	0.281294	0	0	0	1.4063	3.65633	0.281294	0.562505	0	0	0	0	246.097	6.46885	0.562505	532.975	0	0	0	4.21883	471.662	62.7195	106.977	0	0	42.6915
TCGA-BH-A0HW	LumB	61-70	FEMALE	ASIAN	Stage I	IDC	NA	NA	0	1561	0	1561	0	1561	0	1561	0	38.3445	65.8524	406.884	2873.65	0	1135.2	2.19349	0	0	0	5.48391	32.9042	1.09693	2.19349	0	0	0	0	3284.95	137.101	97.9124	1957.81	0	0	4.38735	5.48391	2570.93	71.2927	743.528	0	0	1069.13
TCGA-BH-A0HX	LumA	51-60	FEMALE	WHITE	Stage II	IDC	NA	NA	0	829	0	829	0	829	0	829	0	4.04238	10.6127	78.002	883.787	0	149.401	0.40711	0	0	0	0.814219	4.07088	1.22122	0.814219	0	0	0	0	998.179	8.95588	30.4013	455.124	0	0	0	76.9396	393.247	71.6473	205.319	0	0.814219	83.9984
TCGA-BH-A0HY	LumB	51-60	FEMALE	WHITE	Stage I	IDC	NA	NA	0	1545	0	1545	0	1545	0	1545	0	2.70214	3.74251	182.336	1534.74	0	191.957	0	0	0	0	2.3016	6.90492	0	0	0	0	0	0	1275.57	65.3666	17.1058	271.133	0	0	1.38093	4.60332	312.562	61.684	56.9334	0.460269	0	81.0776
TCGA-BH-A0RX	Basal	51-60	FEMALE	WHITE	Stage II	IDC	NA	NA	0	170	0	170	0	170	0	170	0	1.66626	2.1975	101.2	1197.05	0	40.8112	0	0	0	0	0.241466	1.93188	0	0	0	0	0	0	127.263	1.93188	0	147.307	0	0	0.241466	0.241466	361.988	1.93188	38.1548	0	0	50.9489
TCGA-BH-A0W4	LumA	41-50	FEMALE	WHITE	Stage II	IDC	NA	NA	0	759	0	759	NA	NA	0	759	0	15.1958	11.4567	143.963	1077.47	0	373.919	0	0	0	0.391904	1.95977	9.40681	0	0	0	0	0	9.01478	859.542	14.5021	27.013	163.442	0	0	0.391904	5.09537	478.96	115.625	198.412	0	5.48727	159.151
TCGA-BH-A0W5	LumA	71-80	FEMALE	WHITE	Stage II	IDC	NA	NA	0	1288	0	1288	0	1288	0	1288	0	10.2501	6.11734	74.288	930.901	0	390.365	1.22757	0	0	0.81842	1.22757	5.31943	0	1.22757	0	0	0	1.22757	1254.98	15.1399	9.48085	161.219	0	0	0	1.22757	572.453	96.9774	134.835	0	0.409151	107.248
TCGA-BH-A18F	LumA	41-50	FEMALE	WHITE	Stage II	IDC	NA	NA	0	1001	0	1001	0	1001	0	1001	0	6.94468	5.28671	85.7374	1218.15	0	237.832	0	0	0	0	0	4.98313	0	0	0	0	0	0.453001	785.979	13.1374	0	289.023	0	0	0.906003	1.359	627.878	27.6339	77.0893	0	2.71812	53.6957
TCGA-BH-A18G	Basal	81-90	FEMALE	WHITE	Stage I	IDC	NA	NA	0	149	0	149	0	149	0	149	0	13.0832	0.614014	97.2265	1397.59	0	58.5675	0	0	0	0	0	8.50173	0	0	0	0	0	0	155.393	1.88927	0	290.003	0	0	0	0.472318	362.74	3.30623	16.0399	0	0	63.3095
TCGA-BH-A18H	LumA	61-70	FEMALE	WHITE	Stage I	IDC	NA	NA	0	652	0	652	0	652	0	652	0	3.98999	6.52633	91.4732	1108.54	0	236.926	0.618607	0	0	0	6.80468	6.18607	4.33025	0	0	0	0	0.618607	1340.52	13.6094	21.1254	1580.53	0	0	2.47443	0.618607	795.525	77.3256	552.934	0.618607	0	93.4959
TCGA-BH-A18J	LumA	51-60	FEMALE	WHITE	Stage IV	IDC	NA	NA	1	612	1	612	NA	NA	1	612	0	7.218	6.13855	91.9017	996.292	0	151.283	0	0	0	0	1.09037	7.35973	0	0	0	0	0	0.272611	1561.9	1.63551	0	196.26	0	0	0	6.26944	438.314	50.973	180.704	0	0	53.2109
TCGA-BH-A18L	LumB	41-50	FEMALE	WHITE	Stage III	IDC	NA	NA	1	811	NA	811	0	811	0	811	0	26.1141	4.03966	126.207	1113.47	0	159.638	0	0	0	0	0.443412	9.75569	0.886825	0.443412	0	0	0	0.886825	6769.1	15.9638	18.0435	394.217	0	0	0	0.443412	546.76	17.2942	277.19	0	0	56.4498
TCGA-BH-A18M	LumA	31-40	FEMALE	WHITE	Stage III	IDC	NA	NA	1	2207	NA	2207	0	2207	0	2207	0	1.81558	8.659	87.6414	878.316	0	173.413	0	0	0	0	3.10359	6.59512	0	1.16381	0	0	0	1.16381	2143.02	10.4746	8.5349	507.049	0	0.387936	0.387936	1.16381	378.249	46.9418	104.246	0	3.87946	114.379
TCGA-BH-A18N	LumA	81-90	FEMALE	WHITE	Stage II	IDC	NA	NA	1	1148	NA	1148	0	1148	0	1148	0	18.0432	20.5106	275.33	2170.57	0	776.855	1.92756	0	0	0	4.81932	25.0597	0	0	0	0	0	0.963921	1925.75	24.0961	136.19	1112.27	0	0	5.78296	0.963921	1010.1	60.722	472.08	0	0	324.408
TCGA-BH-A18P	Her2	51-60	FEMALE	WHITE	Stage I	IDC	NA	NA	1	921	1	921	NA	NA	1	921	0	30.6661	11.0836	176.795	998.015	0	254.972	0	0	0	0	0.99404	16.4017	0	0	0	0	0	0	2147.12	15.4076	0	62.6245	0	0	1.49106	3.47914	324.056	8.44934	184.508	0.49702	3.47914	100.209
TCGA-BH-A18Q	Basal	51-60	FEMALE	WHITE	Stage II	IDC	NA	NA	1	1692	NA	1692	0	1692	0	1692	0	7.49659	17.7107	140.894	1046.1	0	132.086	0	0	0	0	3.52907	3.02491	0.504152	0.504152	0	0	0	4.53725	1401.02	17.6451	61.2839	46.3814	0	2.01661	0.504152	1.0083	543.469	7.05801	117.365	0.504152	0.504152	64.2432
TCGA-BH-A18R	Her2	41-50	FEMALE	WHITE	Stage II	IDC	NA	NA	1	1142	0	1142	0	1142	0	1142	0	12.3928	3.90618	197.938	2110.44	0	182.099	0.562079	0	0	0.562079	0.562079	11.2406	0	0	0	0	0	0	4440.63	6.1823	0	506.393	0	0	0.562079	9.55459	1446.68	19.6712	150.339	0.562079	0	103.038
TCGA-BH-A18S	LumA	71-80	FEMALE	WHITE	Stage I	Mucinous Carcinoma	NA	NA	1	2009	0	2009	0	2009	0	2009	0	1.01068	5.72727	153.761	2809.74	0	168.45	0	0	0	0	0.842276	18.5296	0	0	0	0	0	0	656.111	5.89567	133.918	173.503	0	0	0.842276	0.842276	955.112	352.059	470.682	0.842276	0	183.543
TCGA-BH-A18T	Basal	61-70	FEMALE	WHITE	Stage II	IDC	NA	NA	1	224	1	224	NA	NA	1	224	0	7.82559	20.1009	146.509	2331.4	0	116.002	0.306896	0	0	0	0	5.83082	0.306896	0.613792	0	0	0	2.14817	848.535	15.3442	11.5726	70.2765	0	0	0	3.37575	354.144	4.91013	54.3553	0.306896	0	18.3271
TCGA-BH-A18V	Basal	41-50	FEMALE	WHITE	Stage II	IDC	NA	NA	1	1556	NA	1556	0	1556	0	1556	0	22.2686	16.3219	218.228	1349.93	0	67.2578	0	0	0	0.367498	0.367498	4.04281	0	0.367498	0	0	0	1.4701	1596.91	11.3934	67.3239	172.003	0	0	0.367498	0	262.415	1.8376	59.83	0	0	89.1771
TCGA-BH-A1EN	Her2	71-80	FEMALE	WHITE	Stage II	IDC	NA	NA	1	2127	0	2127	0	2127	0	2127	0	4.74647	3.36999	66.4151	1621.01	0	48.374	0	0	0	0	0.324617	6.49316	0	0	0	0	0	0	351.604	0	18.0153	166.224	0	0	0	1391.48	447.703	6.16844	66.2301	0	0.324617	34.4884
TCGA-BH-A1EO	LumA	61-70	FEMALE	WHITE	Stage II	Mixed Histology	NA	NA	1	2798	0	2798	NA	NA	0	2798	0	3.26869	3.87597	60.8503	465.743	0	76.3587	0	0	0	0	0	1.78617	0.893122	0	0	0	0	4.46545	552.819	4.91197	40.1084	214.34	0	0	0	0	181.296	12.5032	66.9812	0	7.14466	79.8815
TCGA-BH-A1ES	LumA	31-40	FEMALE	WHITE	Stage II	IDC	NA	NA	1	3462	1	3462	NA	NA	1	3462	0	19.7371	1.68892	237.815	1623.33	0	178.968	0	0	0	1.26039	0	0	0	0	0	0	0	3.78101	812.922	21.4258	5.0414	915.011	0	0	0	47.893	424.735	26.4672	183.557	0	42.8518	141.461
TCGA-BH-A1ET	LumA	51-60	FEMALE	WHITE	Stage I	IDC	NA	NA	1	2520	0	2520	NA	NA	0	2520	0	10.6294	4.78634	116.753	1882.22	0	203.788	0.751904	0	0	0	0	6.39197	1.50398	0	0	0	0	1.88002	1348.69	16.9197	2.24087	187.621	0	0	0	68.4308	805.755	251.915	214.9	0	1.12794	68.7466
TCGA-BH-A1EU	LumA	81-90	FEMALE	WHITE	Stage I	IDC	NA	NA	1	1286	0	1286	NA	NA	0	1286	0	45.2148	29.5205	153.804	1116.41	0	243.94	2.51922	0	0	1.25961	2.09928	8.81706	2.93895	0	0	0	0	0	3041.47	50.8031	240.589	269.551	0	0	2.51922	1.67934	338.409	155.348	136.278	0	12.176	157.246
TCGA-BH-A1EV	Her2	41-50	FEMALE	WHITE	Stage III	IDC	NA	NA	1	365	1	365	NA	NA	1	365	0	10.7165	8.18312	261.121	938.149	0	67.1542	0.402136	0	0	0	2.01058	7.64027	0	0.402136	0	0	0	3.61912	786.549	77.2073	26.1298	96.5091	0	0	0	0.804272	344.215	113.398	157.442	1.20641	0	47.9208
TCGA-BH-A1EW	LumA	31-40	FEMALE	WHITE	Stage II	IDC	NA	NA	1	1694	1	1694	NA	NA	1	1694	0	15.7251	2.40526	182.149	1594.87	0	179.491	1.20868	0	0	0.604424	0	7.25208	0	1.20868	0	0	0	0	5859.74	25.3826	152.827	751.806	0	0	0	6.0434	499.191	14.5043	158.695	0	1.20868	199.633
TCGA-BH-A1EX	LumA	61-70	FEMALE	WHITE	Stage II	IDC	NA	NA	1	1508	1	1508	NA	NA	1	1508	0	7.92525	3.60936	88.6067	554.301	0	182.311	0.320425	0	0	0	0.480637	3.52447	0.320425	0	0	0	0	0.800994	813.67	8.17036	23.1348	231.653	0	0	0	57.8331	337.066	26.4334	21.403	0	0.961206	105.222
TCGA-BH-A1EY	LumA	71-80	FEMALE	WHITE	Stage II	IDC	NA	NA	1	538	1	538	NA	NA	1	396	0	26.8987	9.65429	133.855	662.255	0	326.827	0	0	0	0	1.61263	3.76281	0.537544	0	0	0	0	1.07509	373.594	12.9011	9.72959	603.663	0	0	0	213.943	436.486	162.876	259.618	0.537544	0.537544	49.8842
TCGA-BH-A1F0	Basal	71-80	FEMALE	WHITE	Stage II	IDC	NA	NA	1	785	1	785	NA	NA	1	785	0	7.13337	4.44678	117.438	979.908	0	127.612	0.463254	0	0	8.3377	1.38965	3.7056	0	0	0	0	0	175.554	1825.72	8.3377	27.0812	74.8074	0	0	1.38965	1.15803	320.074	2.08443	46.6793	0	0.231627	83.5156
TCGA-BH-A1F2	LumB	51-60	FEMALE	WHITE	Stage III	IDC	NA	NA	1	959	0	959	NA	NA	0	959	0	5.18254	4.37487	133.227	1189.13	0	96.4988	0.308284	0	0	0	0.616567	2.77476	0.616567	0	0	0	0	1.54152	447.04	44.0873	61.9627	311.386	0	0	0.616567	9.86568	156.926	3.39132	31.1386	0.308284	0	83.1524
TCGA-BH-A1F5	LumA	61-70	FEMALE	WHITE	Stage II	IDC	NA	NA	1	2712	0	2712	NA	NA	0	2712	0	6.54637	13.2114	85.6039	1567.45	0	262.559	0.43911	0	0	0.878101	0	5.26872	0	0.43911	0	0	0	8.78125	759.138	34.6859	51.4141	266.511	0	0	0	3.95151	169.917	40.3937	69.3148	0	2.63442	173.79
TCGA-BH-A1F6	Basal	51-60	FEMALE	WHITE	NA	IDC	NA	NA	1	2965	NA	2965	NA	NA	0	2965	0	20.0308	8.43478	81.8986	749.843	0	105.248	0	0	0	0	0	0.749133	0	0	0	0	0	1.87275	256.19	2.99637	0	135.212	0	0	0	1.87275	273.419	0.749133	109.057	0	0	70.898
TCGA-BH-A1F8	LumB	81-90	FEMALE	WHITE	Stage III	IDC	NA	NA	1	763	1	763	NA	NA	1	763	0	18.3888	2.37101	143.789	2404.49	0	71.3846	0.364267	0	0	0	12.0188	16.7535	0	0.728409	0	0	0	1.45682	4405.81	33.1428	53.3927	1053.29	0	0	0	51.3531	208.691	15.2967	127.801	0.364267	0.728409	126.566
TCGA-BH-A1FB	LumA	51-60	FEMALE	WHITE	Stage II	IDC	NA	NA	1	3669	1	3669	NA	NA	1	3669	0	16.4962	20.1447	137.173	976.051	0	230.76	0.389779	0	0	0.779558	0.389779	9.74488	0.779558	0.779558	0	0	0	5.0674	2059.3	12.4735	55.2537	128.633	0	0	1.16934	14.0327	411.236	63.1472	113.01	0	1.16934	101.211
TCGA-BH-A1FC	Basal	71-80	FEMALE	BLACK OR AFRICAN AMERICAN	Stage II	Medullary Carcinoma	NA	NA	1	3472	0	3472	NA	NA	0	3472	0	32.5895	5.01548	150.515	1451.28	0	104.944	0	0	0	0	0	2.18628	0	0.874603	0	0	0	0.874603	757.78	15.7415	17.5736	160.477	0	0	0.874603	0.874603	524.719	2.62366	40.4034	0	0	89.6
TCGA-BH-A1FD	LumB	61-70	FEMALE	WHITE	Stage I	IDC	NA	NA	1	1009	1	1009	NA	NA	1	1009	0	14.8573	8.91944	143.528	1785.51	0	217.525	0	0	0	0	0.642563	5.14095	0	0	0	0	0	0.642563	3634.3	5.46223	8.0327	402.919	0	0	0	0.321282	294.317	53.6583	53.729	0	0.642563	23.0313
TCGA-BH-A1FE	LumA	31-40	FEMALE	WHITE	Stage II	IDC	NA	NA	1	2273	1	2273	NA	NA	1	2273	0	18.3275	8.56766	112.483	945.212	0	126.712	0.277226	0	0	0	2.21812	6.0999	0	0	0	0	0	31.0542	1735.15	13.8635	105.127	160.539	0	0	0	13.0317	194.643	53.7903	59.5797	0	3.88179	44.7208
TCGA-BH-A1FG	LumA	81-90	FEMALE	WHITE	Stage I	IDC	NA	NA	1	3736	NA	3736	NA	NA	0	3736	0	4.99692	1.27062	114.965	2466.01	0	153.841	1.13951	0	0	0	2.27918	13.6747	0	1.13951	0	0	0	1.13951	908.23	6.26754	12.9796	1013.64	0	0	1.13951	2.84885	508.813	76.3506	330.707	0	0.569833	231.114
TCGA-BH-A1FH	LumA	41-50	FEMALE	WHITE	Stage IV	IDC	NA	NA	1	1034	1	1034	NA	NA	1	1034	0	19.6916	10.2685	136.774	763.782	0	221.213	1.64168	0	0	0	1.23129	5.7458	0	0	0	0	0	0.820772	896.756	13.1333	101.106	128.46	0	1.23129	0	13.9541	399.743	9.84993	125.529	0	1.23129	92.3843
TCGA-BH-A1FJ	LumB	61-70	FEMALE	WHITE	Stage III	IDC	NA	NA	1	1927	NA	1927	NA	NA	0	1927	0	0	5.46017	132.144	1467.52	0	111.303	1.26011	0	0	0	1.26011	10.5003	11.3404	0	0	0	0	0	729.14	15.1204	23.5207	303.249	0	0	0.420037	81.0623	455.292	17.2204	232.661	0	2.52007	85.4263
TCGA-BH-A1FL	LumA	61-70	FEMALE	WHITE	Stage II	IDC	NA	NA	1	1673	1	1673	NA	NA	1	1673	0	38.5302	51.9679	256.06	1610.32	0	1200.61	2.19389	0	0	0	0.548574	13.1633	0.548574	0	0	0	0	1.09695	1081.59	32.36	25.7234	461.266	0	0	4.38778	0	1297.69	127.794	248.573	0	0	295.633
TCGA-BH-A1FM	LumB	41-50	FEMALE	WHITE	Stage III	IDC	NA	NA	1	1388	NA	1388	NA	NA	0	1388	0	1.98291	3.19967	66.6584	1386.66	0	25.9126	0	0	0	0.225338	1.12663	3.60522	2.92927	0	0	0	0	4.73185	301.263	10.5904	3.42047	683.193	0	0	0	0.450676	106.805	1.35197	41.9672	0	0	74.635
TCGA-BH-A1FN	LumB	31-40	FEMALE	WHITE	Stage II	IDC	NA	NA	1	2192	1	2192	NA	NA	1	2192	0	10.3893	2.98246	61.8212	754.634	0	50.5802	0	0	0	0	2.32555	2.61622	0.290671	0.290671	0	0	0	0.581403	661.902	8.13934	11.5346	88.0791	0	0	0	3.77897	161.043	16.2787	218.948	0	7.26727	42.3391
TCGA-BH-A1FR	LumA	71-80	FEMALE	WHITE	Stage III	Other	NA	NA	1	1642	1	1642	NA	NA	1	1642	0	14.6372	3.56572	112.098	1648.96	0	505.398	2.14162	0	0	0	3.21221	6.42463	0	0	0	0	0	7.49522	460.426	33.1935	0	472.204	0	0	0	1.07081	1183.19	237.709	322.662	0	0	137.828
TCGA-BH-A201	LumA	61-70	FEMALE	WHITE	Stage I	IDC	NA	NA	0	856	0	856	NA	NA	0	856	0	8.93721	11.0872	145.981	1245.02	0	144.035	1.05391	0	0	0	0.351343	10.1878	0	0	0	0	0	2.10783	824.16	12.2956	35.7662	256.1	0	0	0	75.8817	376.247	21.4295	112.126	0	1.40526	121.243
TCGA-BH-A202	LumB	51-60	FEMALE	WHITE	Stage II	IDC	NA	NA	0	795	0	795	NA	NA	0	795	0	15.7313	7.1784	103.072	1037.88	0	122.185	0.694297	0	0	0	0	8.67785	0	0	0	0	0	1.73554	2183.7	16.6615	13.8568	228.75	0	0	0.347082	0.347082	354.058	25.3394	19.2545	0	1.73554	94.0232
TCGA-BH-A203	Her2	71-80	FEMALE	WHITE	Stage II	IDC	NA	NA	1	1174	1	1174	NA	NA	1	1174	0	6.85938	6.28117	109.871	1093.82	0	120.631	0.262821	0	0	0	0.262821	6.57031	0	0	0	0	0	1.57685	398.423	16.82	44.1524	141.393	0	0	0.525643	1.31403	203.154	2.1025	62.6885	0	0.262821	69.1694
TCGA-BH-A204	LumB	71-80	FEMALE	WHITE	Stage II	IDC	NA	NA	1	2534	NA	2534	NA	NA	0	2534	0	43.2736	12.0777	386.168	3003.92	0	251.295	2.76746	0	0	0	0	13.8378	0	0	0	0	0	0.55354	2123.83	19.3729	187.104	712.372	0	0	3.321	9.40969	390.78	59.7794	69.3276	0	24.3545	407.822
TCGA-BH-A208	Normal	41-50	FEMALE	WHITE	Stage II	IDC	NA	NA	1	1759	0	1759	NA	NA	0	1759	0	0.418829	0.347335	89.68	448.693	0	27.5805	0	0	0	0	0.766105	3.57526	0.255388	0	0	0	0	0.255388	259.205	1.7876	0	266.866	0	0	0	68.6957	119.515	0.510776	50.3752	0.255388	0.255388	37.9282
TCGA-BH-A209	LumB	71-80	FEMALE	BLACK OR AFRICAN AMERICAN	Stage I	Medullary Carcinoma	NA	NA	1	3959	0	3959	NA	NA	0	3959	0.308275	2.55288	2.9969	422.485	1303.89	0	192.085	0	0	0	0	2.15824	7.70802	0	0.308275	0	0	0	0.616654	1508.32	7.39975	0	205.651	0	0	0	1.84996	270.707	17.2661	32.71	0	0	65.3644
TCGA-BH-A28Q	LumA	41-50	FEMALE	WHITE	Stage II	ILC	NA	NA	0	1119	0	1119	NA	NA	0	1119	0.421491	17.3872	11.5433	128.893	1313.03	0	390.975	0.826613	0	0	0	0.413306	10.7456	0	0	0	0	0	0	1614.73	21.9044	167.796	384.362	0	0	0.413306	2.47967	672.838	173.996	239.233	0	0.826613	95.8506
TCGA-BH-A2L8	LumA	41-50	FEMALE	WHITE	Stage II	ILC	NA	NA	0	612	0	612	0	612	0	612	0	0	4.79321	100.74	980.561	0	211.93	0.342331	0	0	0.342331	2.39661	5.8204	0	0	0	0	0	1.36952	259.862	4.79321	2.30418	386.883	0	0	0.684758	3.76612	750.484	495.415	161.193	0.342331	1.36952	69.7998
TCGA-BH-A42T	NA	71-80	FEMALE	BLACK OR AFRICAN AMERICAN	Stage II	ILC	NA	NA	1	320	0	320	0	320	0	320	0	1.23367	12.2761	232.364	1049.85	0	819.829	0.71104	0	0	0	3.91072	1.42208	0	0	0	0	0	1.06656	289.748	2.13312	0	868.534	0	0	0.71104	0.35552	953.859	67.9042	313.274	0.35552	1.7776	264.161
TCGA-BH-A42U	NA	71-80	FEMALE	BLACK OR AFRICAN AMERICAN	Stage II	ILC	NA	NA	0	3364	0	3364	0	3364	0	3364	0	0	5.82942	104.606	679.123	0	352.413	0	0	0	0.794897	7.41921	27.0272	0	1.05989	0	0	0	0.26499	73.662	2.91467	0	831.748	0	0	0	0.52998	825.124	11.9237	321.305	0.52998	6.35932	158.178
TCGA-BH-A42V	NA	41-50	FEMALE	BLACK OR AFRICAN AMERICAN	Stage I	IDC	NA	NA	0	635	0	635	0	635	0	635	0	3.07804	8.17772	245.334	1104.35	0	652.395	0.865885	0	0	1.73162	1.73162	11.2556	0.865885	0.865885	0	0	0	2.5975	316.024	21.2125	2.29009	600.014	0	0	0	6.49369	1587.04	31.1695	346.445	0	3.46324	217.533
TCGA-BH-A6R8	NA	41-50	FEMALE	BLACK OR AFRICAN AMERICAN	Stage II	IDC	NA	NA	0	293	0	293	0	293	0	293	0	2.86019	9.60012	51.2351	1674.79	0	365.884	0	0	0	0	5.09747	10.1949	0	0	0	0	0	5.6639	2094.48	3.39837	0	2695.42	0	0	1.13284	11.3276	2178.31	169.349	197.158	0	0	91.5956
TCGA-BH-A6R9	NA	61-70	FEMALE	WHITE	Stage II	Metaplastic Carcinoma	NA	NA	0	160	0	160	0	160	0	160	0	0	6.00751	88.763	562.519	0	178.313	0	0	0	0	0.819203	2.7307	0.27309	0	0	0	0	0	369.187	6.00751	9.33892	353.076	0	0.546113	0	0	400.863	0.546113	155.976	0	0.27309	55.034
TCGA-BH-A8FY	NA	81-90	FEMALE	WHITE	Stage I	ILC	NA	NA	1	295	0	295	0	295	0	295	0	0.809923	5.60485	53.6832	1605.29	0	809.057	0.801828	0	0	0	8.82025	12.0276	0	0	0	0	0	4.00914	199.658	19.2442	23.4859	852.356	0	0	1.60366	3.20731	988.668	274.229	562.995	1.60366	0	64.075
TCGA-BH-A8FZ	NA	51-60	FEMALE	WHITE	Stage I	ILC	NA	NA	0	574	0	574	0	574	0	574	0	1.71036	19.1481	102.1	951.611	0	595.627	1.85404	0	0	1.39056	6.02583	5.09876	1.39056	0	0	0	0	3.2446	626.682	30.5925	24.5667	166.405	0	0	0	3.2446	621.12	118.198	219.399	0	0	120.979
TCGA-BH-A8G0	NA	51-60	FEMALE	WHITE	Stage II	ILC	NA	NA	0	662	0	662	0	662	0	662	0	8.8987	21.8305	96.9315	829.049	0	569.131	0.640245	0	0	0	8.96263	11.5235	0	0	0	0	0	0	477.584	16.645	58.2575	263.759	0	0	0	1.9206	1062.08	113.314	232.582	0	0	129.946
TCGA-C8-A12K	Basal	71-80	FEMALE	ASIAN	Stage II	IDC	NA	NA	0	0	0	0	0	0	0	0	0	14.0737	6.60804	190.234	905.709	0	68.3506	0	0	0	0	0.50443	2.01772	0	0.252256	0	0	0	7.56645	648.196	7.8187	0	66.3329	0	0	0.252256	0	494.344	4.03544	62.2747	0	0	201.021
TCGA-C8-A12L	Her2	61-70	FEMALE	ASIAN	Stage II	IDC	NA	NA	0	363	0	363	0	363	0	363	0	17.7607	15.6001	90.8129	1175.97	0	73.0761	0	0	0	0	0	1.98573	0	0	0	0	0	2.38296	1266.92	30.1836	0	218.037	0	0	0	318.516	309.382	12.3117	111.131	0.397126	0	161.597
TCGA-C8-A12M	LumB	61-70	FEMALE	ASIAN	Stage II	IDC	NA	NA	0	358	0	358	0	358	0	358	0	146.406	23.2581	109.575	1756.73	0	436.532	1.76724	0	0	0	14.1386	45.9509	0	0	0	0	0	0	4923.8	206.779	12.3713	919.015	0	5.30205	0	1.76724	2889.6	129.016	305.255	0	8.83654	451.961
TCGA-C8-A12O	LumA	41-50	FEMALE	ASIAN	Stage II	IDC	NA	NA	0	385	0	385	0	385	0	385	0	14.2324	10.0792	75.7985	1114.96	0	91.5065	0.337626	0	0	0	0	2.70129	0	0.337626	0	0	0	1.01297	1932.11	7.09091	32.0307	263.377	0	0	0	3.37664	468.676	1.01297	30.0182	0	0.675347	69.0351
TCGA-C8-A12P	Her2	51-60	FEMALE	ASIAN	Stage II	IDC	NA	NA	0	358	0	358	0	358	0	358	0	0.139371	2.90092	53.4307	1103.88	0	64.0996	0.253347	0	0	0	0	3.29364	1.52015	0	0	0	0	0.506694	252.345	2.5336	49.8989	291.108	0	0	0	322.778	165.697	0.253347	9.12089	0	0	54.5607
TCGA-C8-A12Q	Her2	71-80	FEMALE	ASIAN	Stage III	IDC	NA	NA	1	385	1	385	NA	NA	1	385	0	10.8497	10.8058	63.1303	1466.61	0	253.588	0	0	0	5.33539	0	7.84612	0.941551	0	0	0	0	4.70765	1040.4	5.02157	0	359.355	0	0	0	254.53	209.022	21.3415	119.836	0	0	39.0205
TCGA-C8-A12T	Her2	41-50	FEMALE	ASIAN	Stage II	IDC	NA	NA	0	0	0	0	0	0	0	0	0	6.05184	4.29015	90.7456	936.486	0	65.2614	0	0	0	0	0	3.56616	0	0	0	0	0	0.356656	285.652	23.8935	1.42646	525.658	0	0	0	4.99271	565.242	14.978	286.298	0	0.356656	37.2061
TCGA-C8-A12U	LumB	41-50	FEMALE	ASIAN	Stage II	IDC	NA	NA	0	385	0	385	0	385	0	385	0	1.65499	7.91594	79.1757	1083.51	0	116.845	0.398766	0	0	0.398766	0.398766	4.3867	0	0	0	0	0	0	410.754	11.1661	25.5864	868.166	0	0	0.398766	6.77939	371.672	23.9274	224.985	0	0.398766	72.5917
TCGA-C8-A12V	Basal	51-60	FEMALE	ASIAN	Stage II	IDC	NA	NA	0	385	0	385	NA	NA	0	385	0	1.67794	5.45406	99.0971	689.174	0	82.2055	0.375354	0	0	0	1.12606	2.62757	0	0.750707	0	0	0	2.62757	1285.26	8.63341	35.6599	86.3346	0	0	0	0	367.485	6.00584	103.943	0	0.750707	167.756
TCGA-C8-A12W	LumB	41-50	FEMALE	ASIAN	Stage III	IDC	NA	NA	0	385	0	385	0	385	0	385	0	6.0919	2.60489	91.2546	682.08	0	81.1704	0	0	0	0	0.414142	11.1816	0	1.24243	0	0	0	4.14133	1369.96	10.3534	3.72718	417.862	0	0	0	2.48485	373.136	31.0601	184.091	0	0	59.5857
TCGA-C8-A12X	LumA	61-70	FEMALE	ASIAN	Stage II	Mucinous Carcinoma	NA	NA	0	385	0	385	0	385	0	385	0	7.9319	3.99579	72.8782	1679.82	0	246.505	0	0	0	0	0.99394	2.98196	1.98788	0	0	0	0	0	2421.32	1.98788	6.95786	497.981	0	0	0	0.99394	886.625	58.6444	354.63	0	0	365.415
TCGA-C8-A12Y	LumA	41-50	FEMALE	ASIAN	Stage II	IDC	NA	NA	0	1476	0	1476	0	1476	0	1476	0	2.15254	3.01001	56.1307	1814.09	0	140.512	0	0	0	0	3.59139	6.95829	0	0	0	0	0	3.3669	620.184	1.12227	0	1873.12	0	0	0	8.08056	419.741	144.777	677.223	0	1.12227	49.9289
TCGA-C8-A12Z	Her2	41-50	FEMALE	ASIAN	Stage II	IDC	NA	NA	0	382	0	382	0	382	0	382	0	5.37316	3.78762	74.1386	863.575	0	43.6897	0.352335	0	0	0	0	3.87568	0	0	0	0	0	0	502.432	1.40934	115.746	118.738	0	0	0	9.16077	170.531	16.2075	36.1075	0.352335	0	41.5299
TCGA-C8-A130	LumB	51-60	FEMALE	ASIAN	Stage III	IDC	NA	NA	0	370	0	370	0	370	0	370	0	6.52172	11.0191	289.53	1742.87	0	257.361	0.287549	0	0	0	1.7253	6.32616	0	0.575099	0	0	0	16.6782	296.756	21.279	0	224.292	0	0	0	0	596.675	34.7941	328.275	0	2.87557	54.8797
TCGA-C8-A131	Basal	81-90	FEMALE	ASIAN	Stage III	IDC	NA	NA	0	411	0	411	0	411	0	411	0	3.43958	6.1895	105.1	633.952	0	86.2136	0.223917	0	0	0	0.447881	3.80682	0	0	0	0	0	0.223917	88.0052	1.56751	0	70.7623	0	0	0	13.212	236.92	2.46327	104.576	0	0	41.2192
TCGA-C8-A132	LumA	51-60	FEMALE	ASIAN	Stage II	IDC	NA	NA	0	383	0	383	0	383	0	383	0	6.44401	3.64168	111.548	1008.57	0	136.877	0.360203	0	0	1.08061	0.360203	3.60203	0.360203	0.720406	0	0	0	0.720406	440.529	11.1663	63.9217	554.353	0	0	0	19.451	362.005	19.8112	73.975	0.720406	0.360203	60.4097
TCGA-C8-A133	LumA	61-70	FEMALE	WHITE	Stage III	Other	NA	NA	0	0	0	0	0	0	0	0	0	8.252	0	208.931	3486.53	0	126.533	0	0	0	0	0	57.7649	1.37539	0	0	0	0	1.37539	914.614	2.75077	52.181	330.086	0	0	0	6.87693	1947.51	266.819	610.329	0	0	367.289
TCGA-C8-A134	Basal	51-60	FEMALE	ASIAN	Stage II	IDC	NA	NA	0	383	0	383	0	383	0	383	0	6.97011	8.90795	80.3198	1006.58	0	106.279	0	0	0	0.115912	0.347682	1.15896	0	0	0	0	0	0.23177	187.408	3.70875	0	84.0265	0	0	0	0	145.452	1.15896	45.81	0	0	59.1809
TCGA-C8-A135	Her2	61-70	FEMALE	ASIAN	Stage II	IDC	NA	NA	0	393	0	393	0	393	0	393	0	1.81438	3.66016	87.1551	1227.86	0	61.0021	0	0	0	0.391014	0	7.42978	0	0.782113	0	0	0	0	420.368	5.47454	35.6393	166.974	0	0	0	184.18	401.206	7.42978	29.719	0	0	44.0779
TCGA-C8-A137	Her2	31-40	FEMALE	ASIAN	Stage II	IDC	NA	NA	0	379	0	379	1	136	1	136	0	6.29329	6.23635	160.026	1672.71	0	108.211	0	0	0	2.27815	0	5.12575	0	1.13902	0	0	0	1.70858	762.029	9.11248	24.4897	32.4631	0	0	0	15.3772	427.147	3.98673	146.938	0	0	48.8712
TCGA-C8-A138	Her2	51-60	FEMALE	ASIAN	Stage III	IDC	NA	NA	0	380	0	380	0	380	0	380	0	9.08275	0.64492	119.466	924.848	0	136.908	0	0	0	68.8141	3.24256	8.28654	0.3603	0	0	0	0	1.08083	168.613	3.96308	0	416.487	0	0	1.80143	0	440.986	295.072	240.831	0	1.44113	59.9151
TCGA-C8-A1HE	LumA	51-60	FEMALE	ASIAN	Stage II	IDC	NA	NA	0	375	0	375	0	375	0	375	0	15.2997	8.28258	194.357	2001.6	0	380.765	0.575099	0	0	1.72551	1.72551	8.62755	0	0	0	0	0	0	1393.07	25.8829	48.5906	347.406	0	0	0.575099	36.811	669.502	314.044	174.766	0	0.575099	157.713
TCGA-C8-A1HF	Her2	41-50	FEMALE	ASIAN	Stage II	IDC	NA	NA	0	332	0	332	0	332	0	332	0	3.70197	2.03348	115.093	1215.65	0	34.152	0	0	0	0	0	3.64983	0	0.260702	0	0	0	0	499.767	3.91053	6.43671	61.0044	0	0	0.260702	0.782106	331.352	30.2415	25.2152	0.260702	0	65.9473
TCGA-C8-A1HG	LumB	41-50	FEMALE	ASIAN	Stage II	IDC	NA	NA	0	345	0	345	0	345	0	345	0	29.3174	11.4862	133.958	1817.8	0	219.32	0	0	0	40.8035	1.02004	2.04021	2.04021	0	0	0	0	0	420.277	3.06025	0	723.244	0	0	0	1.02004	321.327	42.8438	294.724	0	2.04021	68.9377
TCGA-C8-A1HI	LumA	31-40	FEMALE	ASIAN	Stage III	IDC	NA	NA	0	343	0	343	0	343	0	343	0	1.57389	4.24113	112.346	1368.85	0	111.648	0.387668	0	0	1.55067	0.775335	10.8547	0	0	0	0	0	0	182.978	4.26434	15.2121	1803.03	0	0	0.387668	602.434	956.374	83.7359	104.697	0	0.775335	106.209
TCGA-C8-A1HJ	Basal	51-60	FEMALE	ASIAN	Stage II	IDC	NA	NA	0	5	0	5	0	5	0	5	0	12.8052	21.9368	191.746	1009.89	0	27.4383	0	0	0	1.3818	0	1.57917	0	0.394807	0	0	0	0	216.15	8.68553	28.5121	234.904	0	0	0.592182	7.30373	134.033	10.6595	45.7173	0	0	88.5488
TCGA-C8-A1HK	Her2	51-60	FEMALE	ASIAN	Stage II	IDC	NA	NA	0	366	0	366	0	366	0	366	0	21.3396	13.0451	162.801	2214.65	0	32.2797	0.701695	0	0	4.91215	0.701695	9.12246	0.701695	0	0	0	0	0	625.241	165.608	56.8331	159.994	0	0	0	219.641	185.257	6.31554	21.7537	0	0.701695	26.1185
TCGA-C8-A1HL	LumB	31-40	FEMALE	ASIAN	Stage III	Other	NA	NA	0	317	0	317	0	317	0	317	0	7.41272	2.619	75.4277	1166.9	0	39.0519	0.358301	0	0	0	1.43306	2.14967	0	0	0	0	0	0	164.807	3.94103	10.003	878.846	0	0	0	31.1699	250.434	30.8116	147.34	0	0	29.6257
TCGA-C8-A1HM	LumB	71-80	FEMALE	ASIAN	Stage II	IDC	NA	NA	0	375	0	375	0	375	0	375	0	25.7573	2.12463	152.375	1308.22	0	79.1844	0.557655	0	0	0	0.557655	2.2305	0.557655	0.557655	0	0	0	1.67297	2232.78	70.82	15.6139	347.408	0	0	0	0	476.779	20.6325	54.6484	0	0.557655	151.572
TCGA-C8-A1HN	LumB	51-60	FEMALE	ASIAN	Stage II	IDC	NA	NA	0	394	0	394	0	394	0	394	0	5.63881	1.95882	125.453	2666.77	0	394.086	0.99099	0	0	0.330288	2.64268	7.26734	0	0	0	0	0	3.30326	528.201	20.1502	16.2226	646.46	0	0	0.330288	1.98198	569.492	58.4688	258.753	0	3.30326	280.712
TCGA-C8-A1HO	LumA	31-40	FEMALE	ASIAN	Stage III	IDC	NA	NA	0	375	0	375	0	375	0	375	0	43.1722	24.5102	171.001	2887.53	0	166.544	0.760595	0	0	1.52094	0	19.0119	5.32343	0.760595	0	0	0	0.760595	2189.41	37.2633	217.017	689.753	0	0	2.28154	4.56283	862.379	253.999	386.952	0	0	152.825
TCGA-C8-A26V	LumB	41-50	FEMALE	ASIAN	Stage III	IDC	NA	NA	0	616	0	616	0	616	0	616	0	0.595028	2.77277	58.9306	867.205	0	99.9111	0.280629	0	0	0	0	13.1905	0	0.561257	0	0	0	0.561257	2032.18	4.77106	23.8523	374.105	0	0	0.280629	25.8197	450.441	11.7873	190.036	0	1.12264	169.904
TCGA-C8-A26W	LumB	51-60	FEMALE	ASIAN	Stage II	IDC	NA	NA	0	381	0	381	0	381	0	381	0	13.0052	4.27929	143.492	1271.52	0	253.133	0.278762	0	0	0	2.2303	11.43	0	0	0	0	0	1.67267	508.217	68.0225	0	450.231	0	0	0	1.39391	525.78	64.6772	256.645	0	0.278762	50.4788
TCGA-C8-A26X	Her2	51-60	FEMALE	ASIAN	Stage II	IDC	NA	NA	0	376	0	376	0	376	0	376	0	2.31741	1.70454	34.8569	653.47	0	28.5367	0.383045	0	0	0	0	3.44741	0.957592	0	0	0	0.76609	1.34064	118.552	1.91523	0	169.879	0	0	0	1.34064	162.027	3.25586	47.9934	0	0	25.3096
TCGA-C8-A26Y	Her2	81-90	FEMALE	ASIAN	Stage II	IDC	NA	NA	0	394	0	394	0	394	0	394	0	15.6403	10.2336	82.2614	919.865	0	185.876	1.48706	2.37921	0	29.7402	0.594803	4.46107	1.78441	0	0	0	0.29745	0.892253	396.437	10.4091	0	493.39	0	0	1.78441	33.6064	416.065	20.8182	87.6622	0	0	230.813
TCGA-C8-A26Z	LumA	51-60	FEMALE	ASIAN	Stage II	IDC	NA	NA	0	470	0	470	0	470	0	470	0	50.9697	13.6005	220.552	2557.65	0	456.069	1.35942	0	0	0.679708	0	22.4297	1.35942	2.03912	0	0	0	30.5859	1139.83	48.9374	0	2370.74	0	0	0.679708	1.35942	1139.83	2.71883	304.636	0	2.71883	472.525
TCGA-C8-A273	LumA	21-30	FEMALE	ASIAN	Stage II	IDC	NA	NA	0	513	0	513	0	513	0	513	0	10.9839	4.33503	60.7502	947.948	0	93.9723	0	0	0	0	0.228644	4.80152	0.228644	0	0	0	0	0.914575	422.988	4.80152	0	1399.75	0	0	0	1.60051	805.967	35.6682	132.907	0.228644	0	46.3092
TCGA-C8-A274	LumB	61-70	FEMALE	ASIAN	Stage II	IDC	NA	NA	0	508	0	508	0	508	0	508	0	21.7173	23.0706	87.6828	1494.52	0	249.669	2.54117	0	0	0.31766	1.27053	4.12935	0.31766	0	0	0	0	0	637.831	15.8822	52.4495	369.104	0	0.95298	0	5.08233	425.962	80.3642	253.91	0	1.90585	147.552
TCGA-C8-A275	Her2	51-60	FEMALE	ASIAN	Stage II	IDC	NA	NA	0	1	0	1	0	1	0	1	0	19.149	11.7628	198.568	1312.12	0	104.124	0.406728	0	0	0.406728	0	8.54142	0.813456	0	0	0	0	0	922.878	28.4714	0	637.352	0	0	0	4.06728	331.895	5.69433	41.6292	0	0	169.649
TCGA-C8-A278	Her2	61-70	FEMALE	ASIAN	Stage III	IDC	NA	NA	0	297	0	297	0	297	0	297	0	6.18653	2.34924	112.412	1781.38	0	164.035	0	0	0	0	1.48447	7.79353	0	0	0	0	0	0.742236	786.403	8.90694	11.4899	94.6357	0	0	0	142.881	177.024	26.7207	38.9157	0.371174	0	95.9977
TCGA-C8-A27A	LumB	41-50	FEMALE	ASIAN	Stage II	IDC	NA	NA	0	747	0	747	0	747	0	747	0	166.648	63.8998	346.726	1268.79	0	660.798	2.09112	0	0	8.88727	0.52278	6.27336	1.04556	0	0	0	0	0	2354.09	40.2543	41.1639	375.358	0	0	7.31892	5.75058	566.174	36.5948	104.05	0	0	287.176
TCGA-C8-A27B	Basal	41-50	FEMALE	ASIAN	Stage II	IDC	NA	NA	0	439	0	439	0	439	0	439	0	12.4076	9.98098	288.2	1691.07	0	78.3604	1.08334	0	0	0	0	5.05551	0	0	0	0	0	7.94433	1307.57	9.74995	4.88577	194.637	0	0	0	0.722275	116.999	1.80548	50.815	0	0	212.292
TCGA-C8-A3M7	LumA	51-60	FEMALE	ASIAN	Stage III	ILC	NA	NA	1	1034	1	1034	1	1034	1	1034	0	33.2132	19.8578	224.766	1315.24	0	383.495	1.38453	0	0	0.461509	0	9.69126	0	0	0	0	0	1.38453	388.572	20.3054	48.2254	247.357	0	0	2.3074	5.07632	625.314	18.4595	234.007	0	1.38453	127.149
TCGA-C8-A3M8	LumB	61-70	FEMALE	ASIAN	Stage I	ILC	NA	NA	0	394	0	394	0	394	0	394	0	16.7438	13.4516	71.1312	754.236	0	211.693	1.29877	0	0	0	2.92213	7.46763	3.89618	0	0	0	0	19.8056	500.01	37.9877	0	649.363	0	0	0	1.29877	703.585	40.9099	209.03	0	0	120.71
TCGA-C8-A8HP	NA	51-60	FEMALE	ASIAN	Stage III	Metaplastic Carcinoma	NA	NA	0	396	0	396	0	396	0	396	0	0.308309	1.14251	51.9393	480.583	0	401.151	1.45082	0	0	0	9.79302	2.17625	0	0	0	0	0	0	96.842	16.3217	0	484.936	0	0	0	6.89139	363.43	10.1557	404.274	0	0	68.4931
TCGA-C8-A8HQ	NA	51-60	FEMALE	ASIAN	Stage II	Mucinous Carcinoma	NA	NA	0	380	0	380	0	380	0	380	0	7.28041	8.6721	114.058	1011.88	0	451.346	0.550122	0	0	0	3.85062	3.5756	0.275021	0.275021	0	0	0	2.75045	206.558	6.32597	0.275021	786.073	0	0	0	67.6607	600.694	1.92531	166.698	0	0.550122	98.1853
TCGA-C8-A8HR	NA	41-50	FEMALE	ASIAN	Stage III	ILC	NA	NA	0	408	0	408	0	408	0	408	0	6.17743	14.6923	95.0252	1085.23	0	568.179	0	0	0	1.04352	0	5.73916	1.56521	0	0	0	0	1.04352	493.048	29.7394	12.1566	418.96	0	0	0.521698	1.04352	897.921	16.6958	240.065	0	0	206.178
[truncated: 5,000 more columns]
