# Supplementary material for: Bi-EB: Empirical Bayesian Biclustering for Multi-Omics Data Integration Pattern Identification among Species
Source: Genes (Basel). 2022 Oct 30;13(11):1982. doi: 10.3390/genes13111982 (PMC9690013; doi:10.3390/genes13111982)
Supplement: Supplementary file 1 [file genes-13-01982-s001.zip › Supplementary File S6_4_TCGA BRCA mRNA sequence profiles.xlsx]

## Sheet: TCGA_BRCA_mRNA4
Supplementary table 6_4. 874 TCGA BRCA mRNA sequence profiles. All transcript expression did normalization. RPKM (Reads Per Kilobase of transcript per Million reads mapped) was used to measure gene or transcript expression levels here.
patient	subtype	age	gender	race	ajcc_pathologic_tumor_stage	histological_type	histological_grade	treatment_outcome_first_course	OS	OS.time	DSS	DSS.time	DFI	DFI.time	PFI	PFI.time	?|100130426	?|100133144	?|100134869	?|10357	?|10431	?|136542	?|155060	?|26823	?|280660	?|317712	?|340602	?|388795	?|390284	?|391343	?|391714	?|404770	?|441362	?|442388	?|553137	?|57714	?|645851	?|652919	?|653553	?|728045	?|728603	?|728788	?|729884	?|8225	?|90288	A1BG|1	A1CF|29974	A2BP1|54715	A2LD1|87769
TCGA-D8-A1XY	LumA	71-80	FEMALE	WHITE	Stage II	IDC	NA	NA	0	503	0	503	NA	NA	0	503	0	2.19932	8.04055	93.4499	1410.43	0	294.284	0.890371	0	0	4.45212	0	6.233	8.90425	0	0	0	0	5.78775	1869	14.692	0	508.431	0	0	0.890371	8.90425	718.571	16.0276	219.475	0	0	364.614
TCGA-D8-A1XZ	LumB	81-90	FEMALE	WHITE	Stage III	IDC	NA	NA	0	466	0	466	0	466	0	466	0	4.55649	2.91845	148.618	997.09	0	258.698	0.649999	0	0	0.324942	0.974941	10.7249	0.324942	0.649999	0	0	0	0	373.421	18.5248	3.44498	708.818	0	0	0.324942	12.6749	878.467	13.6499	63.6928	0	0	68.6425
TCGA-D8-A1Y0	LumA	61-70	FEMALE	WHITE	Stage III	IDC	NA	NA	0	472	0	472	NA	NA	0	472	0	28.0366	12.294	174.169	781.234	0	618.099	0.906346	0	0	0	5.89089	11.3288	1.81269	0	0	0	0	0.453173	4611.27	28.5486	78.8982	380.647	0	0	0.906346	2.71886	367.96	86.5519	204.547	0	0	68.1314
TCGA-D8-A1Y1	LumB	71-80	FEMALE	WHITE	Stage III	IDC	NA	NA	1	302	1	302	NA	NA	1	302	0	2.34623	3.59358	78.1516	708.025	0	106.916	0	0	0	0	0	7.52375	0	0	0	0	0	3.36589	259.569	4.94983	0	388.067	0	0.396022	0	1.38593	274.418	29.105	117.166	0	2.1779	57.2102
TCGA-D8-A1Y2	LumB	71-80	FEMALE	WHITE	Stage II	IDC	NA	NA	0	433	0	433	0	433	0	433	0	2.27037	2.01837	167.649	865.252	0	80.1455	1.07219	0	0	0.536093	0	10.4537	0.536093	0.268046	0	0	0	1.07219	442.006	5.62898	0	329.964	0	0	0	0.536093	354.355	12.5981	121.819	0	1.07219	79.0009
TCGA-D8-A1Y3	LumB	61-70	FEMALE	WHITE	Stage III	IDC	NA	NA	0	430	0	430	0	430	0	430	0	1.74092	6.0183	219.97	3291.37	0	656.14	0	0	0	0.48498	0	20.3679	0.48498	0.48498	0	0	0	0.969961	584.853	5.33448	0	819.569	0	0	0	0	834.603	7.75922	128.241	0	0	154.874
TCGA-D8-A27E	LumA	61-70	FEMALE	WHITE	Stage I	Other	NA	NA	0	530	0	530	0	530	0	530	1.02339	22.9806	15.6422	189.599	2973.94	0	420.987	1.93109	0	0	0	6.75899	19.3112	0	1.93109	0	0	0	48.2783	2522.06	27.036	484.909	188.286	0	0	2.8968	3.86218	1128.75	168.009	644.855	0	0	254.456
TCGA-D8-A27F	Basal	31-40	FEMALE	WHITE	Stage II	IDC	NA	NA	0	488	0	488	0	488	0	488	0	28.5127	16.3776	94.667	1934.33	0	229.603	0	0	0	0	1.47179	2.57571	0	0.735897	0	0	0	1.47179	1989.89	13.2463	80.5781	91.6204	0	0	0	58.8725	503.36	5.15128	39.6065	0	0	25.8782
TCGA-D8-A27G	LumA	71-80	FEMALE	WHITE	Stage II	ILC	NA	NA	0	409	0	409	0	409	0	409	0	15.4873	10.4138	115.397	1074.51	0	293.672	0.380864	0	0	0	0.761845	3.04715	2.66628	0.380864	0	0	0	0.380864	1064.99	12.1887	34.2808	244.156	0	0	0.380864	2.66628	382.042	27.8055	254.379	0	14.855	187.893
TCGA-D8-A27H	Basal	71-80	FEMALE	WHITE	Stage II	IDC	NA	NA	0	397	0	397	0	397	0	397	0.343156	30.9675	17.2027	94.4664	800.747	0	156.719	0	0	0	0	1.31972	1.97963	0	0.659909	0	0	0	0.329954	1411.78	4.61907	132.237	122.405	0	0	0.329954	15.5069	271.205	1.64967	212.476	0	0	47.6424
TCGA-D8-A27I	LumA	51-60	FEMALE	WHITE	Stage III	ILC	NA	NA	0	439	0	439	0	439	0	439	0	5.33874	4.92799	59.6621	429.647	0	336.624	0	0	0	0.933359	1.55556	7.77781	0.933359	0.622204	0	0	0	8.40001	1172.27	18.6667	61.6003	310.49	0	0.933359	0.311155	0.311155	401.336	57.2448	132.714	0	0	59.8798
TCGA-D8-A27K	LumA	41-50	FEMALE	WHITE	Stage II	IDC	NA	NA	0	1461	0	1461	0	1461	0	1461	0	14.8562	5.95216	117.679	1053.49	0	306.319	1.45178	0	0	0	0.967902	7.74262	5.32309	1.45178	0	0	0	1.45178	1528.21	17.421	0	275.349	0	0	0	26.6154	570.537	157.756	105.605	0	0.483876	165.674
TCGA-D8-A27L	LumA	41-50	FEMALE	WHITE	Stage III	IDC	NA	NA	0	499	0	499	0	499	0	499	0	28.8307	8.36073	104.107	1032.25	0	334.359	2.91703	0	0	0	5.10477	10.9387	1.0938	0.364646	0	0	0	5.46929	2707.32	16.408	83.1085	188.51	0	0	0	33.9099	584.126	296.073	169.958	0.364646	1.0938	89.9159
TCGA-D8-A27M	Basal	51-60	FEMALE	WHITE	Stage I	IDC	NA	NA	0	410	0	410	0	410	0	410	0	12.3362	10.658	105.411	819.322	0	197.266	1.21016	0	0	0.806864	0.806864	4.43749	0	0.403432	0	0	0	1.6136	5435.93	12.909	170.162	158.942	0	0	1.6136	5.64765	474.408	3.63063	34.2776	0	0.806864	83.7677
TCGA-D8-A27N	LumB	31-40	FEMALE	WHITE	Stage III	IDC	NA	NA	0	519	0	519	0	519	0	519	0	7.81355	4.59825	49.7124	947.136	0	67.674	0.295481	0	0	0.591051	0	7.97905	0	0	0	0	0	0	416.387	15.0715	12.403	476.082	0	0	0.295481	0.295481	521.001	3.54622	48.1077	0.295481	0.591051	49.7921
TCGA-D8-A27P	LumA	61-70	FEMALE	WHITE	Stage I	IDC	NA	NA	0	49	0	49	0	49	0	49	0.74173	21.3788	12.7982	117.562	1103.85	0	314.865	2.9086	0	0	0	4.36309	14.5434	5.81739	0.72715	0	0	0	0.72715	1258.01	11.6348	187.086	164.341	0	0	0	7.27169	792.616	107.621	265.061	0	0	153.877
TCGA-D8-A27R	LumB	41-50	FEMALE	WHITE	Stage III	IDC	NA	NA	0	307	0	307	0	307	0	307	0	4.03203	8.76824	105.855	2088.57	0	167.47	0.355534	0	0	0.711068	6.75567	8.17794	0	0.711068	0	0	0	0	1168.74	3.20007	13.4438	2273.47	0	0	0.355534	0.711068	483.567	6.40013	217.303	0	0.355534	250.768
TCGA-D8-A27T	LumA	51-60	FEMALE	WHITE	Stage III	ILC	NA	NA	0	398	0	398	0	398	0	398	0	14.4155	9.8404	115.663	904.578	0	175.646	2.09098	0	0	0.418145	2.50925	5.43664	0	0	0	0	0	2.50925	1258.8	25.5105	19.3504	220.395	0	1.67283	0.836415	0	513.974	107.897	146.443	0	0	116.236
TCGA-D8-A27V	LumA	61-70	FEMALE	WHITE	Stage II	ILC	NA	NA	0	381	0	381	0	381	0	381	0	28.8991	9.31561	121.432	1144.1	0	117.996	0.335166	0	0	0.335166	0	14.7496	0	0	0	0	0	0.335166	1141.75	50.953	211.535	440.81	0	0	0.670493	66.7082	469.975	79.4464	170.551	0	0	63.3961
TCGA-D8-A27W	LumB	51-60	FEMALE	WHITE	Stage III	Mucinous Carcinoma	NA	NA	0	373	0	373	0	373	0	373	0.564986	16.0366	11.9342	228.98	1875.13	0	116.819	1.0969	0	0	0	2.19379	10.969	0.548448	0	0	0	0	3.29069	4478.61	3.83914	18.6526	1449.54	0	0	0	0	890.676	23.0346	623.818	0	0	280.859
TCGA-D8-A3Z5	NA	51-60	FEMALE	WHITE	Stage III	ILC	NA	NA	0	1015	0	1015	0	1015	0	1015	0	11.3369	12.3639	155.725	919.252	0	1388.19	2.25719	0	0	0	1.69289	3.95008	2.25719	0	0	0	0	0.564297	485.302	37.2441	0	654.594	0	0	0	2.25719	1874.61	168.163	541.044	0	0	170.431
TCGA-D8-A73U	NA	81-90	FEMALE	WHITE	Stage II	ILC	NA	NA	0	492	0	492	0	492	0	492	0	3.52709	11.924	67.0684	735.792	0	395.335	0	0	0	0.532752	2.13123	5.86071	0	0	0	0	0	0	951.041	12.7871	27.6148	206.192	0	0	0	46.3533	693.701	14.9182	281.886	0	0	135.804
TCGA-D8-A73W	NA	71-80	FEMALE	WHITE	Stage III	Mucinous Carcinoma	NA	NA	1	385	1	385	1	21	1	21	0	13.2698	23.9412	78.5816	1075.8	0	459.822	1.99347	0	0	0.664545	3.98695	7.97374	0	0.664545	0	0	0	0	2041.95	31.2306	23.9214	736.246	0	0	0.664545	0.664545	960.175	17.2766	566.39	0	0	112.869
TCGA-D8-A73X	NA	51-60	FEMALE	WHITE	Stage II	Other	NA	NA	0	767	0	767	0	767	0	767	0	8.31833	8.62822	165.007	976.128	0	489.516	0.484238	0	0	0	1.93682	6.29441	0.484238	0	0	0	0	3.38939	457.559	24.2094	0	255.168	0	0	0.484238	0.968339	1137.85	238.222	364.764	0	1.93682	104.585
TCGA-E2-A107	NA	51-60	FEMALE	WHITE	Stage III	ILC	NA	NA	0	1047	0	1047	0	1047	0	1047	0	2.37676	2.9049	166.9	1436.6	0	204.003	0.990268	0	0	0.330123	0.330123	11.5535	0	0	0	0	0	0.660245	269.032	3.30103	6.18935	1007.14	0	0	0.330123	4.95154	988.653	59.7483	189.547	0	0	82.3899
TCGA-E2-A108	Normal	61-70	FEMALE	WHITE	Stage III	IDC	NA	NA	0	837	0	837	0	837	0	837	0	0	2.49559	74.8671	568.053	0	79.8579	0	0	0	0.623917	0.935839	3.11944	0.311922	0	0	0	0	0	538.73	8.42255	16.1307	118.228	0	0	1.55976	0	190.287	29.9468	92.6045	0	0.623917	62.2706
TCGA-E2-A109	LumB	61-70	FEMALE	WHITE	Stage II	IDC	NA	NA	0	1417	0	1417	0	1417	0	1417	0	8.96403	16.085	167.793	2077.89	0	754.453	0.596349	0	0	2.98194	0	5.36773	5.96407	0	0	0	0	0	2482.84	84.6895	0	776.521	0	1.78924	0	2.98194	1627.59	23.8563	147.879	0	0	249.793
TCGA-E2-A10A	LumA	41-50	FEMALE	WHITE	Stage II	IDC	NA	NA	0	1229	0	1229	1	75	1	75	0	19.2352	15.3316	109.518	1216.16	0	190.961	0	0	0	0	0.843129	7.16634	0	0.421565	0	0	0	2.52926	2255.7	11.3817	56.0658	526.934	0	0	0.421565	48.4779	278.642	34.9884	134.684	0	7.5879	158.43
TCGA-E2-A10B	LumA	61-70	FEMALE	WHITE	Stage II	IDC	NA	NA	0	1141	0	1141	NA	NA	1	195	0	5.18439	5.17609	110.141	1311.24	0	225.861	0.414431	0	0	0.414431	1.65772	5.80188	0.414431	0	0	0	0	1.24329	2025.7	14.5048	55.1971	335.683	0	0	0	6.63074	607.13	312.89	196.653	0	2.07215	70.1785
TCGA-E2-A10C	LumB	51-60	FEMALE	WHITE	Stage II	IDC	NA	NA	0	1220	0	1220	0	1220	0	1220	0	11.0175	5.33222	72.8716	3912.79	0	303.957	0.74319	0	0	44.9618	2.60113	3.34424	0	0	0	0	0	0	372.7	12.2623	0	333.683	0	0	0	18.5793	422.492	25.2678	257.471	0	0	49.3614
TCGA-E2-A10E	LumA	61-70	FEMALE	WHITE	Stage II	IDC	NA	NA	0	865	0	865	0	865	0	865	0	16.7804	10.2447	91.7962	1169.19	0	140.104	1.42233	0	0	0	2.84476	7.11185	0	1.06683	0	0	0	0.711219	597.751	13.1569	2.29	272.384	0	0	1.77794	2717.44	351.681	55.4725	231.921	0	0.35561	135.74
TCGA-E2-A14N	Basal	31-40	FEMALE	WHITE	Stage II	IDC	NA	NA	0	1434	0	1434	0	1434	0	1434	0	10.9208	2.62521	98.7256	894.305	0	63.3949	0	0	0	0	0.270902	0.270902	0	0	0	0	0	0.541865	355.445	4.87654	0	137.356	0	0	0	17.3388	86.9647	1.62554	24.7755	0.270902	0	47.4785
TCGA-E2-A14O	LumB	71-80	FEMALE	WHITE	Stage III	IDC	NA	NA	0	1359	0	1359	0	1359	0	1359	0	9.97525	7.2106	91.1334	2193.81	0	110.214	0	0	0	0	0	5.60405	0.747207	0	0	0	0	0.747207	277.962	7.47207	0	1679.72	0	0	0	1.12081	608.602	237.239	318.311	0	0	51.0158
TCGA-E2-A14P	Her2	71-80	FEMALE	WHITE	Stage III	IDC	NA	NA	0	1246	0	1246	0	1246	0	1246	0	9.61186	2.04901	151.804	1005.16	0	63.3015	0	0	0	75.6286	3.99802	4.6643	0	0.333182	0	0	0	1.99901	352.156	44.9774	28.8621	354.822	0	0	0	14.3262	530.4	29.6518	118.284	0	0	18.0542
TCGA-E2-A14Q	LumA	41-50	FEMALE	WHITE	Stage II	IDC	NA	NA	0	1163	0	1163	0	1163	0	1163	0	13.4777	6.1583	103.936	1479.81	0	100.212	0	0	0	0	1.01567	10.1566	0	0.338558	0	0	0	0	372.408	3.04702	0	356.158	0	0	8.80239	1.69279	417.097	142.531	1066.77	0	0.338558	41.9772
TCGA-E2-A14S	LumB	61-70	FEMALE	WHITE	Stage I	IDC	NA	NA	0	1009	0	1009	0	1009	0	1009	0	22.7251	9.2072	199.199	1575.81	0	431.085	0.483811	0	0	0	11.6118	10.1603	0	0	0	0	0	0	491.079	21.2881	98.2159	294.163	0	0	3.38683	0	825.885	49.3498	236.777	0	0	47.3807
TCGA-E2-A14T	LumA	51-60	FEMALE	WHITE	Stage II	IDC	NA	NA	0	2311	0	2311	0	2311	0	2311	0	10.9834	5.59905	144.544	759.22	0	378.797	0.650336	0	0	0	0.975385	11.7053	1.30055	0	0	0	0	0	304.338	27.6375	15.6168	1218.33	0	1.30055	0.325168	21.4598	411.962	67.6307	201.774	0	24.0609	115.58
TCGA-E2-A14V	Her2	51-60	FEMALE	WHITE	Stage II	IDC	NA	NA	0	1042	0	1042	0	1042	0	1042	0	5.35211	6.29812	66.0589	722.547	0	107.881	0.232986	0	0	0.232986	3.49508	4.66008	0	0	0	0	0	18.6403	390.048	16.3103	10.4922	377.233	0	0	0.699029	4.42709	197.354	25.8634	99.6165	0.232986	0	54.6138
TCGA-E2-A14W	LumB	71-80	MALE	WHITE	Stage II	IDC	NA	NA	0	974	0	974	0	974	0	974	0	8.03022	10.1299	101.016	2324.5	0	146.416	0.567555	0	0	1.13499	2.26998	7.94506	0	0	0	0	0	0	888.711	1.70255	0	760.456	0	0	1.13499	5.10752	404.063	26.1052	241.115	0	1.13499	213.688
TCGA-E2-A14X	Basal	51-60	FEMALE	BLACK OR AFRICAN AMERICAN	Stage III	IDC	NA	NA	0	972	0	972	0	972	0	972	0	9.79819	11.7721	116.301	813.364	0	195.15	0	0	0	0	0.407001	3.45939	0.610461	0	0	0	0	1.83147	343.497	10.7852	5.5839	89.3341	0	0	0.20346	0.20346	254.366	2.03493	40.3649	0.20346	0.20346	98.837
TCGA-E2-A14Y	Basal	31-40	FEMALE	WHITE	Stage II	IDC	NA	NA	0	2109	0	2109	0	2109	0	2109	0	4.16031	2.64811	95.2503	809.128	0	24.0087	0	0	0	0	0	2.86668	1.79169	0	0	0	0	0	130.794	22.5754	0	436.098	0	0	0	72.0264	125.06	2.86668	6.80842	0	0	19.3861
TCGA-E2-A14Z	LumA	61-70	FEMALE	WHITE	Stage I	IDC	NA	NA	1	563	1	563	1	188	1	188	0	5.57091	0.759659	58.8815	731.409	0	80.7153	0.226077	0	0	0	0.90436	2.71313	0	0	0	0	0	5.87842	186.753	9.26983	0	222.927	0	0	0	0	414.202	60.8191	128.208	0	0	71.5653
TCGA-E2-A150	Basal	41-50	FEMALE	WHITE	Stage II	IDC	NA	NA	0	1935	0	1935	0	1935	0	1935	0	2.50058	0	90.2948	1085.66	0	113.358	0	0	0	0.416764	0	5.83459	0	0	0	0	0	15.0033	635.973	12.5027	0	111.691	0	0	0	0.416764	437.178	0.416764	41.5966	0	0	20.7379
TCGA-E2-A152	Her2	51-60	FEMALE	WHITE	Stage I	IDC	NA	NA	0	2128	0	2128	1	54	1	54	0.440214	15.4533	6.55882	57.4759	907.387	0	71.743	0	0	0	0	0.407667	4.89159	0	0.407667	0	0	0	0.81523	575.167	9.37551	65.9465	183.841	0	0	0	100.277	295.125	10.5984	32.2029	0	0.407667	26.9607
TCGA-E2-A153	LumA	51-60	FEMALE	WHITE	Stage II	IDC	NA	NA	0	707	0	707	0	707	0	707	0	1.37677	4.68456	77.0225	702.685	0	85.2918	0	0	0	0	2.1648	3.03067	0	0	0	0	0	0.432975	542.058	6.06133	4.32951	475.817	0	0	0	0.432975	392.256	40.2647	137.87	0	0	67.1382
TCGA-E2-A154	LumA	61-70	FEMALE	WHITE	Stage I	IDC	NA	NA	0	591	0	591	0	591	0	591	0	11.5704	6.55361	186.99	1562.29	0	661.167	2.8999	0	0	0	0	7.97461	0	0	0	0	0	3.62484	1054.1	10.8745	0	469.777	0	0	0	2.17496	898.955	276.212	258.833	0	0	142.274
TCGA-E2-A155	LumB	51-60	FEMALE	WHITE	Stage II	IDC	NA	NA	0	640	0	640	0	640	0	640	0	31.1098	8.17713	107.175	1507.06	0	219.732	2.28405	0	0	0	1.37046	8.67966	0	0	0	0	0	14.1615	1531.73	20.5571	156.745	939.687	0	0	2.74093	0.913589	448.144	87.7102	237.211	0	0	85.12
TCGA-E2-A156	LumA	61-70	FEMALE	WHITE	Stage I	IDC	NA	NA	0	726	0	726	0	726	0	726	0	25.5346	7.65118	163.255	2313.78	0	436.943	5.53088	0	0	0	0	12.9055	0	0	0	0	0	20.2801	1449.11	29.4984	0	176.99	0	0	0	0	1076.69	291.296	318.049	0	0	224.888
TCGA-E2-A158	Basal	41-50	FEMALE	WHITE	Stage II	IDC	NA	NA	0	450	0	450	0	450	0	450	0	91.2885	68.0535	114.321	1791.58	0	786.28	1.73829	0	0	3.47659	0.579375	6.95318	1.15892	2.31767	0	0	0	0	529.015	13.3268	0	57.9426	0	0	0	1.15892	594.491	36.5039	251.696	0	0	49.0484
TCGA-E2-A159	Basal	41-50	FEMALE	WHITE	Stage II	IDC	NA	NA	0	762	0	762	0	762	0	762	0	8.23575	4.91356	70.4158	579.373	0	118.88	0	0	0	0	0.268372	2.4152	0.268372	0.268372	0	0	0	0.80504	443.051	13.4176	5.63543	174.43	0	0	0	105.194	242.591	11.0025	33.7964	0	0.268372	50.9978
TCGA-E2-A15A	LumB	41-50	FEMALE	WHITE	Stage III	IDC	NA	NA	0	710	0	710	0	710	0	710	0	14.6374	10.4979	136.069	1261.48	0	257.245	0.785422	0	0	0	0.785422	14.5314	0.785422	0	0	0	0	0	2073.66	10.6039	0	1133.05	0	0	0	5.10561	628.776	13.3532	140.943	0	0	112.481
TCGA-E2-A15C	LumA	61-70	FEMALE	WHITE	Stage I	IDC	NA	NA	0	694	0	694	0	694	0	694	0	23.4573	18.7658	121.134	1093.7	0	390.564	0	0	0	0	4.69146	9.38292	0	0	0	0	0	1.7593	1481.33	25.803	15.429	392.91	0	1.7593	0	1.7593	540.104	140.157	136.645	0	0	143.078
TCGA-E2-A15D	LumA	41-50	FEMALE	WHITE	Stage II	IDC	NA	NA	0	526	0	526	0	526	0	526	0	9.15863	14.4441	97.344	756.062	0	369.132	1.16081	0	0	0	0	3.86928	4.64322	0	0	0	0	1.93464	649.657	10.8341	24.6746	294.841	0	0	0	22.4419	516.165	131.944	130.979	0	1.16081	104.193
TCGA-E2-A15E	LumA	31-40	FEMALE	WHITE	Stage II	IDC	NA	NA	0	630	0	630	0	630	0	630	0	9.32313	2.21205	166.773	1199.66	0	373.199	0.678579	0	0	0	0.678579	4.07121	2.0356	0	0	0	0	2.71418	1035.46	14.2494	34.6057	374.555	0	1.35702	0.678579	97.0316	664.972	32.5701	143.194	0	0.678579	97.7306
TCGA-E2-A15F	NA	61-70	FEMALE	WHITE	Stage I	IDC	NA	NA	0	658	0	658	0	658	0	658	0	29.8663	8.89255	155.621	1674.68	0	645.74	0	0	0	0	2.92524	5.11904	0	1.46253	0	0	0	4.38777	1474.3	38.759	186.417	783.956	0	0	0	4.38777	545.551	21.2078	216.889	0	6.58174	113.725
TCGA-E2-A15G	LumA	71-80	FEMALE	WHITE	Stage II	Mixed Histology	NA	NA	0	554	0	554	0	554	0	554	0	11.5697	12.2778	147.421	1378.09	0	578.121	1.44535	0	0	0	0	7.22657	0	0	0	0	0	5.05864	772.514	27.4608	45.527	578.844	0	0	0.722587	17.3437	949.564	323.748	255.298	0.722587	0	58.6286
TCGA-E2-A15H	LumA	31-40	FEMALE	WHITE	Stage II	IDC	NA	NA	0	393	0	393	0	393	0	393	0	6.941	5.63738	100.837	1048.2	0	222.599	1.14345	0	0	0.381149	1.90584	3.43043	0.381149	0	0	0	0	0	969.675	8.76671	7.24211	1069.16	0	0	0	11.4348	450.534	28.9684	64.1268	0.762298	0	77.1549
TCGA-E2-A15I	LumA	41-50	FEMALE	WHITE	Stage II	IDC	NA	NA	0	1692	0	1692	0	1692	0	1692	0	27.9324	15.6219	189.23	992.779	0	743.625	6.40509	0	0	0.640419	0.640419	5.12407	1.92144	0	0	0	0	0	2161.05	46.1163	25.1205	310.003	0	0	1.92144	6.40509	744.905	247.876	220.205	0.640419	0	161.163
TCGA-E2-A15J	LumA	51-60	FEMALE	WHITE	Stage I	IDC	NA	NA	0	1640	0	1640	0	1640	0	1640	0	11.2342	6.80146	78.8876	954.684	0	383.958	0	0	0	0	0.801566	2.4047	0	0.40084	0	0	0	2.4047	816.411	8.01578	5.21024	353.498	0	0	0.40084	10.8213	610.806	105.408	135.335	0	0.40084	124.83
TCGA-E2-A15K	LumB	51-60	FEMALE	WHITE	Stage II	IDC	NA	NA	0	275	0	275	0	275	0	275	0	7.3369	1.16962	167.755	1152.64	0	216.068	0	0.425287	0	0.425287	0.850686	4.25332	0	0	0	0	0	0	558.459	9.78261	8.24715	359.404	0	0	0.850686	0	589.508	101.654	219.61	0	0.425287	36.9527
TCGA-E2-A15L	LumA	61-70	FEMALE	BLACK OR AFRICAN AMERICAN	Stage II	ILC	NA	NA	0	626	0	626	0	626	0	626	0	3.13206	2.39511	118.232	901.309	0	163.975	0.368478	0	0	0	0.736956	5.89576	0	0	0	0	0	2.21087	517.351	10.686	0	152.184	0	0	0	2.21087	579.624	114.598	163.706	0	0.368478	65.4205
TCGA-E2-A15M	LumA	61-70	FEMALE	WHITE	Stage II	ILC	NA	NA	1	336	0	336	0	336	0	336	0	18.0819	17.1333	161.064	1222.02	0	102.238	0.284034	0	0	0	0.851965	11.3597	0.56793	0	0	0.284034	0	0	1453.76	15.0516	16.7755	130.069	0	0	1.98796	58.2187	217.824	23.5715	44.0531	0.284034	3.97593	76.4595
TCGA-E2-A15O	LumA	81-90	FEMALE	BLACK OR AFRICAN AMERICAN	Stage I	IDC	NA	NA	0	1545	0	1545	1	1210	1	1210	0	27.4694	17.9952	112.855	2334.82	0	380.582	0	0	0	1.46651	3.66655	13.9327	0.733346	0	0	0	0	0	1146.15	27.8654	26.0981	789.762	0	0	0	6.59975	868.225	53.5308	216.418	0	0	84.9013
TCGA-E2-A15P	LumA	61-70	FEMALE	WHITE	Stage I	IDC	NA	NA	0	595	0	595	0	595	0	595	0	6.52123	4.7476	137.994	1106.3	0	569.319	3.42967	0	0	0	1.46989	6.36927	3.42967	0.489902	0	0	0	0	2606.02	42.6254	115.432	258.692	0	0	1.46989	12.2486	728.551	196.96	241.966	0	0.979984	149.243
TCGA-E2-A15R	LumA	61-70	FEMALE	WHITE	Stage II	IDC	NA	NA	0	1732	0	1732	0	1732	0	1732	0	18.2257	11.4466	148.532	2537.54	0	525.542	1.14118	0	0	0	2.2826	18.2598	1.14118	0	0	0	0	0.57071	1773.49	81.028	5.75186	566.056	0	0	0.57071	13.6949	764.631	326.396	350.949	0	0	143.597
TCGA-E2-A15S	LumB	31-40	FEMALE	WHITE	Stage II	IDC	NA	NA	0	428	0	428	0	428	0	428	0	60.7109	31.1489	211.881	4886.22	0	1634.92	0.927998	0	0	0.927998	8.35101	31.5477	0	0	0	0	0	47.3218	2340.11	67.7351	0	472.288	0	0	12.0624	0.927998	1884.52	169.802	536.361	0	4.63934	121.264
TCGA-E2-A15T	NA	61-70	FEMALE	WHITE	Stage II	IDC	NA	NA	0	1563	0	1563	0	1563	0	1563	0	23.6589	7.96297	193.936	1678.12	0	228.541	0	0	0	0	0.718679	7.18679	0	0.718679	0	0	0	3.59339	2018.77	28.0285	0	613.035	0	0	2.15604	5.03075	784.799	272.381	239.679	0	0	28.7831
TCGA-E2-A1AZ	Basal	61-70	FEMALE	WHITE	Stage II	IDC	NA	NA	0	2329	0	2329	0	2329	0	2329	0	12.9662	14.3462	328.093	3027.34	0	528.996	1.43751	0	0	0	1.43751	5.75006	0	1.43751	0	0	0	0	2577.43	43.1247	68.4963	33.0622	0	0	0	201.248	346.435	27.3124	216.098	1.43751	0	54.1647
TCGA-E2-A1B0	Her2	41-50	FEMALE	WHITE	Stage III	IDC	NA	NA	0	1631	0	1631	0	1631	0	1631	0	12.1644	3.679	116.469	760.982	0	61.5391	0.166802	0	0	0.333515	0	2.00127	1.83447	0.333515	0	0	0	0.166802	879.892	23.3481	44.5532	246.823	0	0	0	4.16934	185.451	5.83701	20.1795	0	0	34.5102
TCGA-E2-A1B1	LumA	41-50	FEMALE	WHITE	Stage II	IDC	NA	NA	0	2653	0	2653	0	2653	0	2653	0	16.8405	10.3268	192.453	1332.48	0	143.827	0.319676	0	0	0	0.639201	8.31006	0	0	0	0	0	5.43343	1250.33	10.2277	208.111	164.602	0	0	1.2784	16.9397	277.426	9.90814	69.0785	0	0	190.011
TCGA-E2-A1B4	LumA	71-80	FEMALE	WHITE	Stage III	IDC	NA	NA	1	1004	0	1004	0	1004	0	1004	0	5.33188	9.42761	194.64	2196.85	0	221.391	1.84487	0	0	1.84487	0	13.8369	0	0	0	0	0	17.5268	208.015	11.5307	41.1095	353.764	0	0	0	1.38374	1343.57	200.636	619.48	0	3.68992	115.312
TCGA-E2-A1B5	LumA	41-50	FEMALE	WHITE	Stage II	ILC	NA	NA	0	984	0	984	0	984	0	984	0	2.27523	1.55222	95.2617	1262.64	0	73.998	0	0	0	0.425272	0.850545	7.655	0	0	0	0	0	0	195.202	2.97691	2.60265	298.969	0	0	0	5.52854	301.945	13.1835	157.701	0	0.425272	92.2253
TCGA-E2-A1B6	NA	41-50	FEMALE	WHITE	Stage II	IDC	NA	NA	0	867	0	867	0	867	0	867	0	5.94193	8.32212	86.703	1237.48	0	147.675	0.139834	0	0	1.95781	0.139834	1.67814	0	0	0	0	0	0	245.985	3.91562	0	172.567	0	0	1.11874	1.11874	293.951	5.31409	74.682	0	0	53.0329
TCGA-E2-A1BC	LumA	61-70	FEMALE	NA	Stage I	IDC	NA	NA	0	501	0	501	NA	NA	0	501	0	9.01235	10.5796	95.989	1498.21	0	139.449	1.1524	0	0	0	0	13.8296	0	0	0	0	0	1.1524	1185.89	14.9821	98.0058	80.6727	0	0	0	1.1524	337.673	159.04	100.414	0	4.6099	132.13
TCGA-E2-A1BD	LumA	51-60	FEMALE	WHITE	Stage II	IDC	NA	NA	0	1133	0	1133	0	1133	0	1133	0	3.9003	2.34192	125.527	974.219	0	211.161	0.21522	0	0	0	0.645744	4.08977	0	0	0	0	0	0.645744	162.084	9.0405	0	336.436	0	0	0.21522	0.860964	670.934	168.325	248.487	0	1.07627	57.9432
TCGA-E2-A1IG	LumA	41-50	FEMALE	WHITE	Stage II	IDC	NA	NA	0	2140	0	2140	0	2140	0	2140	0	9.47793	8.90802	127.598	915.158	0	159.038	0.459637	0	0	0.459637	5.9754	5.05612	0	0	0	0	0	0	625.58	20.2245	0	628.798	0	0	0	3.21758	563.988	16.5473	199.354	0	0	116.185
TCGA-E2-A1IL	LumA	71-80	FEMALE	WHITE	Stage II	ILC	NA	NA	0	118	0	118	0	118	0	118	0	28.2758	42.2575	182.914	1787.44	0	543.733	0	0	0	0	0.892911	8.92833	5.35688	0	0	0	0	0	3915.94	33.0346	57.0429	118.746	0	0	0.892911	3.57125	863.364	337.489	244.055	0	0.892911	159.307
TCGA-E2-A1IU	LumA	51-60	FEMALE	WHITE	Stage I	IDC	NA	NA	0	337	0	337	0	337	0	337	0	15.3607	2.37674	211.566	2146.26	0	242.119	0.886883	0	0	0.886883	0.886883	19.5114	0.886883	0	0	0	0	12.4164	1426.99	12.4164	0	304.2	0	0	1.77377	23.9459	922.359	233.25	339.587	0	0	102.666
TCGA-E2-A1L6	LumA	41-50	FEMALE	WHITE	Stage II	IDC	NA	NA	0	1648	0	1648	0	1648	0	1648	0	18.2206	9.45722	162.799	982.74	0	199.496	0.718908	0	0	0.718908	1.0783	12.9402	0	0	0	0	0	0.359396	439.609	14.378	10.0646	268.51	0	3.23503	0.359396	57.5123	459.739	106.398	212.867	1.0783	0.359396	139.504
TCGA-E2-A1L7	LumB	31-40	FEMALE	WHITE	Stage III	IDC	NA	NA	0	1836	0	1836	1	1619	1	1619	0	15.8898	10.5107	435.238	1625.29	0	317.632	0	0	0	0	3.3	14.0253	0	0.825086	0	0	0	0	886.069	8.25018	0	433.96	0	0	0.825086	20.6254	1098.92	64.3514	88.2274	1.65	0	96.2467
TCGA-E2-A1L8	LumA	51-60	FEMALE	BLACK OR AFRICAN AMERICAN	Stage II	ILC	NA	NA	0	2240	0	2240	0	2240	0	2240	0	8.52467	6.42502	98.312	1130.86	0	200.99	0.996639	0	0	0	1.66103	2.65767	5.31544	0	0	0	0	0	467.094	13.6208	31.0155	175.741	0	0	0	2.98992	243.513	230.225	128.045	0	0.332246	116.467
TCGA-E2-A1LB	Her2	41-50	FEMALE	BLACK OR AFRICAN AMERICAN	Stage II	IDC	NA	NA	0	2306	0	2306	0	2306	0	2306	0	5.4886	4.80591	90.1848	1671.49	0	79.1047	0	0	0	0	0	8.12719	0	0	0	0	0.541829	0	341.884	20.0471	25.4652	229.187	0	0	0	208.598	738.491	22.7561	49.1262	0	0	140.747
TCGA-E2-A1LE	NA	71-80	FEMALE	WHITE	Stage III	IDC	NA	NA	1	879	1	879	1	361	1	361	0	2.47177	1.50021	95.908	898.278	0	135.353	0.305526	0	0	1.83323	0.305526	9.47167	0	0	0	0	0	0.305526	167.129	13.4436	0	763.534	0	0	0	50.4136	309.814	19.5544	42.1641	0	0	91.2487
TCGA-E2-A1LG	Basal	41-50	FEMALE	BLACK OR AFRICAN AMERICAN	Stage II	ILC	NA	NA	0	1523	0	1523	0	1523	0	1523	0	13.1915	18.5213	841.514	1567.22	0	151.914	1.02307	0	0	0.511454	0.511454	13.299	0.511454	0	0	0	0	0	440.909	19.4369	39.7636	988.721	0	0	29.1552	2.04598	412.777	1.02307	21.1656	0.511454	0	183.336
TCGA-E2-A1LK	Basal	81-90	FEMALE	BLACK OR AFRICAN AMERICAN	Stage III	IDC	NA	NA	1	266	1	266	1	155	1	155	0	6.10325	5.68777	67.2932	1967.42	0	409.879	0	0	0	0	0.561468	1.6844	0	0	0	0	0	0	249.857	12.914	30.3198	288.6	0	0	0	9.54514	710.271	4.49184	133.632	0	0	88.8091
TCGA-E2-A1LL	Basal	71-80	FEMALE	BLACK OR AFRICAN AMERICAN	Stage III	IDC	NA	NA	0	1309	0	1309	1	1303	1	1303	0	1.94247	1.62989	29.8802	481.37	0	19.2012	0	0	0	0	0	3.79559	0.669824	0	0	0	0	0	163.434	1.11633	0	635.871	0	0	0	0.669824	130.613	1.78616	16.9685	0	0.446549	7.96181
TCGA-E2-A1LS	Basal	41-50	FEMALE	WHITE	Stage I	IDC	NA	NA	0	1604	0	1604	0	1604	0	1604	0	5.74016	4.70138	72.8043	648.178	0	53.2787	0.267732	0	0	0	0.267732	6.96102	0	1.07093	0	0	0	0	41.7662	3.74824	0	27.5764	0	0	0.535463	30.5215	58.901	3.74824	36.1438	0	0	21.598
TCGA-E2-A2P5	NA	71-80	FEMALE	BLACK OR AFRICAN AMERICAN	Stage III	ILC	NA	NA	1	821	1	821	1	597	1	597	0	1.60245	0.407789	151.197	1254.09	0	123.485	0.287177	0	0	0	0.574355	4.59476	0	0	0	0	0	0.287177	84.7166	8.61525	0	453.16	0	0	0	0.287177	747.226	37.6198	167.882	0	0	77.8783
TCGA-E2-A3DX	LumA	41-50	FEMALE	WHITE	Stage III	ILC	NA	NA	0	1325	0	1325	NA	NA	0	1325	0	22.5641	8.52205	111.639	832.664	0	452.97	0.444027	0	0	0.444027	3.1086	6.21721	0.444027	0	0	0	0	0	1999.28	11.5462	179.798	499.155	0	0	0	5.77318	1632.46	39.968	177.537	0	0	125.783
TCGA-E2-A56Z	NA	61-70	FEMALE	BLACK OR AFRICAN AMERICAN	Stage II	IDC	NA	NA	0	252	0	252	0	252	0	252	0	0.171649	7.05263	188.154	1304.87	0	338.633	0	0	0	0	0.90311	22.5755	0	0	0	0	0	3.61204	540.91	11.7392	0	1640.79	0	0	0	0	2446.29	56.8905	1027.12	0	0	140.05
TCGA-E2-A572	NA	71-80	FEMALE	BLACK OR AFRICAN AMERICAN	Stage III	IDC	NA	NA	0	1208	0	1208	0	1208	0	1208	0	0	4.40837	62.018	2365.81	0	220.417	0	0	0	0	0	7.34719	0	0	0	0	0	0	119.025	0.734705	0	4556.02	0	0	0	0	2470.87	200.58	1979.22	0	0	140.993
TCGA-E2-A574	NA	41-50	FEMALE	BLACK OR AFRICAN AMERICAN	Stage II	IDC	NA	NA	0	1179	0	1179	0	1179	0	1179	0	0	8.88038	228.007	1562.95	0	179.976	0	0	0	0	17.1687	15.3926	0	0	0	0	0	0	62.7547	4.14421	0	219.05	0	0	0	5.32823	691.486	0	429.733	0	0	156.97
TCGA-E2-A9RU	NA	81-90	FEMALE	BLACK OR AFRICAN AMERICAN	Stage III	IDC	NA	NA	0	538	0	538	0	538	0	538	0	6.81569	4.52609	41.6703	788.25	0	116.962	0	0	0	0	1.77213	3.18987	0	0	0	0	0	0.354447	219.038	0.354447	0	236.76	0	0	0	1.77213	217.266	15.2405	228.512	0	0	98.4179
TCGA-E9-A1N3	LumA	61-70	FEMALE	WHITE	Stage III	Mixed Histology	NA	NA	0	1059	0	1059	0	1059	0	1059	0	40.7964	11.8983	236.473	3213.33	0	1489.16	4.21555	0	0	0	5.26943	18.97	2.10777	0	0	0	0	31.617	3897.32	34.7786	307.875	384.67	0	0	5.26943	46.3714	1645.13	348.839	485.509	0	0	440.129
TCGA-E9-A1N4	LumA	41-50	FEMALE	WHITE	Stage III	Mixed Histology	NA	NA	0	1000	0	1000	0	1000	0	1000	0	8.52509	7.6812	97.4306	1147.9	0	159.616	0.611502	0	0	0	0.305751	7.03289	0	0	0	0	0	0	1147.9	7.03289	12.3718	91.1223	0	0	0	0.611502	551.321	13.1485	123.162	0	0.305751	153.81
TCGA-E9-A1N5	LumA	41-50	FEMALE	WHITE	Stage II	Mixed Histology	NA	NA	0	1120	0	1120	0	1120	0	1120	0	18.7591	13.7607	85.6958	1070.14	0	466.72	0	0	0	0	1.20446	6.02217	0.602168	0	0	0	0	0.602168	1438.09	24.0888	39.1442	413.725	0	0	0.602168	2.40892	570.302	93.9462	160.612	0	0.602168	45.4856
TCGA-E9-A1N6	LumB	51-60	FEMALE	WHITE	Stage II	IDC	NA	NA	1	678	1	678	1	443	1	443	0	1.58458	4.07457	56.9078	412.604	0	88.2313	0.257257	0	0	0	0.771716	4.88744	0	0	0	0	0	0.257257	164.63	8.23151	0	364.244	0	0	0	21.6077	157.942	33.4405	47.3312	0	3.34407	32.1852
TCGA-E9-A1N8	Basal	41-50	FEMALE	WHITE	Stage II	IDC	NA	NA	0	1039	0	1039	0	1039	0	1039	0	56.2907	24.5133	141.168	1982.17	0	608.504	2.47357	0	0	0	1.64905	6.59619	0	1.64905	0	0	0	0.824523	1922.81	14.0171	5.09565	135.223	0	0	0	4.94714	1103.22	70.9097	184.62	0	0	193.846
TCGA-E9-A1N9	Basal	51-60	FEMALE	WHITE	Stage II	Mixed Histology	NA	NA	0	1101	0	1101	0	1101	0	1101	0	31.1801	8.56668	282.058	1671.05	0	271.462	0	0	0	0.845732	0	9.30249	0	0	0	0	0	2.53701	924.323	14.3765	51.8398	156.45	0	0	0	6.76548	777.175	16.9135	47.2648	0	0.845732	121.43
TCGA-E9-A1NA	LumB	51-60	FEMALE	WHITE	Stage II	Mixed Histology	NA	NA	0	1112	0	1112	0	1112	0	1112	0	9.40105	6.57716	71.1679	869.014	0	178.368	0	0	0	0	0	5.54338	0.652137	0.326069	0	0	0	4.56517	665.864	27.391	0	1545.97	0	0	0	96.5209	556.625	25.1085	225.66	0	0	93.9415
TCGA-E9-A1ND	Basal	71-80	FEMALE	WHITE	Stage II	IDC	NA	NA	0	1266	0	1266	0	1266	0	1266	0	0	3.274	72.3346	734.601	0	61.3872	0.8185	0	0	0	0.409209	2.4555	0	0	0	0	0	0.8185	1046.44	6.95721	0	243.912	0	0	0.409209	10.2312	818.087	2.86471	29.9038	0	0	86.6505
TCGA-E9-A1NE	LumA	21-30	FEMALE	WHITE	Stage II	IDC	NA	NA	0	1088	0	1088	0	1088	0	1088	0	7.47145	10.8945	132.075	1241.85	0	184.832	0.390785	0	0	0	2.73535	13.2861	0	1.56299	0	0	0	0.390785	3644.28	25.009	170.089	579.897	0	0	3.9077	3.12613	440.002	32.4335	138.859	0	0	113.939
TCGA-E9-A1NF	LumB	51-60	FEMALE	WHITE	Stage II	Mixed Histology	NA	NA	1	1072	1	1072	1	90	1	90	0	8.13366	5.66026	75.7906	791.487	0	182.651	0	0	0	0	6.1835	6.65911	0	0	0	0	0	0	554.136	3.80521	33.0912	300.613	0	0	0	13.7939	372.912	9.98871	49.0304	0	0.475689	61.6351
TCGA-E9-A1NG	LumA	61-70	FEMALE	WHITE	Stage II	IDC	NA	NA	1	786	0	786	0	786	0	786	0	5.52388	1.52538	63.4338	629.344	0	60.898	0	0	0	0	0	5.09117	0	0.195809	0	0	0	0.195809	461.924	2.74139	17.2649	231.06	0	0	0	137.853	163.7	18.0148	95.3967	0	0	48.6636
TCGA-E9-A1NH	LumA	71-80	FEMALE	WHITE	Stage II	IDC	NA	NA	0	576	0	576	0	576	0	576	0	5.22781	9.58487	81.4337	825.897	0	98.9919	0	0	0	0	1.08387	7.58701	0	0	0	0	0	0	270.602	9.75467	36.7716	246.397	0	0	0	3.97414	286.138	135.843	166.043	0	0.722607	27.9021
TCGA-E9-A1NI	LumB	51-60	FEMALE	WHITE	Stage II	Mixed Histology	NA	NA	0	300	0	300	0	300	0	300	0	6.55264	8.09316	98.9898	1462.42	0	161.105	0	0	0	0	1.62729	10.3064	1.08493	0	0	0	0	1.62729	1390.28	10.3064	0	961.745	0	1.08493	0	1.08493	582.038	136.695	149.665	0	1.08493	97.4656
TCGA-E9-A1QZ	LumA	61-70	FEMALE	WHITE	Stage II	IDC	NA	NA	0	755	0	755	0	755	0	755	0	2.27914	0.953687	139.242	1396.19	0	268.327	0.404087	0	0	0	1.21226	13.7396	0	0.404087	0	0	0	2.02057	1438.22	14.1437	0	513.62	0	0	0	5.25339	257.82	194.375	78.5704	0	0	118.702
TCGA-E9-A1R0	LumA	51-60	FEMALE	WHITE	Stage II	IDC	NA	NA	0	860	0	860	NA	NA	0	860	0	11.8285	7.43161	117.44	1462.36	0	131.063	0.469771	0	0	0	1.40931	8.9255	0.469771	0.469771	0	0	0	0.469771	502.644	5.6371	0	497.946	0	0	0.939543	8.9255	775.574	255.08	270.742	0	2.81863	140.28
TCGA-E9-A1R2	LumA	51-60	FEMALE	WHITE	Stage III	IDC	NA	NA	0	1063	0	1063	NA	NA	0	1063	0	20.2766	9.00687	215.925	1941.59	0	1051.54	0	0	0	0	0.887414	11.536	0	0.887414	0	0	0	0	1432.23	38.1573	13.1598	463.211	0	0	1.77483	5.32429	571.472	111.81	394.635	0	7.98634	331.285
TCGA-E9-A1R3	LumA	61-70	FEMALE	WHITE	Stage III	IDC	NA	NA	0	78	0	78	0	78	0	78	0	12.7703	9.62946	99.6474	726.185	0	60.2145	0.481713	0	0	0	1.20428	15.1741	0	0	0	0	0	0.963427	676.81	7.70741	20.3718	145.237	0	0	0.240857	204.729	234.114	17.3418	61.6547	0	1.20428	77.8356
TCGA-E9-A1R4	LumB	61-70	FEMALE	WHITE	Stage I	IDC	NA	NA	0	186	0	186	0	186	0	186	0	14.3289	14.825	65.892	842.415	0	343.754	0.870234	0	0	0	2.61081	4.35128	0	0.870234	0	0	0	4.7864	3817.85	23.9322	0.00437964	347.235	0	0	0	1.74058	664.011	52.6509	105.689	0	0	71.6836
TCGA-E9-A1R5	LumA	61-70	FEMALE	WHITE	Stage I	IDC	NA	NA	0	92	0	92	0	92	0	92	0	17.9242	16.6785	146.049	1518.08	0	377.171	0.494321	0	0	0	0.494321	12.3582	0	0.494321	0	0	0	22.739	2439.98	26.6936	49.7143	415.234	0	0	2.4716	4.44888	280.777	44.4893	162.915	0	0	135.495
TCGA-E9-A1R6	LumA	61-70	FEMALE	WHITE	Stage II	IDC	NA	NA	0	339	0	339	0	339	0	339	0	3.57534	15.3503	97.4619	1580.54	0	188.744	1.02295	0	0	0	1.53449	8.69555	0	1.53449	0	0	0	3.06899	2097.68	17.3911	6.64952	1326.33	0	0	0	0.511544	892.062	71.6105	405.162	0	0	27.345
TCGA-E9-A1R7	LumB	61-70	FEMALE	WHITE	Stage II	IDC	NA	NA	0	1467	0	1467	0	1467	0	1467	0	28.0536	15.2963	256.323	2859.34	0	336.185	2.6541	0	0	0	9.73162	30.0796	0.884784	0	0	0	0	2.6541	3491.89	7.9623	195.518	611.326	0	0	7.07752	6.19299	409.613	112.356	91.3007	0.884784	0	80.41
TCGA-E9-A1RA	NA	41-50	FEMALE	WHITE	Stage I	IDC	NA	NA	0	1369	0	1369	0	1369	0	1369	0	14.5196	21.6828	59.251	945.121	0	684.946	1.44806	0	0	0	0.482687	7.2404	0	0	0	0	0	0	735.147	9.65394	62.2293	306.512	0	0	0	1.44806	575.374	81.093	197.649	0	5.30966	79.2443
TCGA-E9-A1RB	LumB	31-40	FEMALE	WHITE	Stage II	IDC	NA	NA	1	976	0	976	0	976	0	976	0	6.37876	5.24783	143.697	1821.41	0	169.907	0	0	0	0	0.264194	13.7405	0	0.264194	0	0	0	0.264194	956.551	8.45575	0	287.759	0	0	0	1.05698	219.32	27.4811	77.2587	0	0	21.2529
TCGA-E9-A1RC	LumA	51-60	FEMALE	WHITE	Stage III	Mixed Histology	NA	NA	0	1224	0	1224	0	1224	0	1224	0	34.8772	14.5071	117.388	1419.19	0	146.752	1.05066	0	0	0	0.350221	7.00484	0	0.350221	0	0	0	0	2085.35	21.7151	100.87	1967.66	0	0	0	4.20293	491.391	373.71	163.963	0	0	41.8891
TCGA-E9-A1RD	LumA	61-70	FEMALE	WHITE	Stage II	IDC	NA	NA	0	34	0	34	0	34	0	34	0	24.8844	7.88122	129.809	1479.26	0	258.63	2.18434	0	0	0	2.18434	20.97	0.873805	0.436902	0	0	0	17.4751	1482.32	41.9401	0	292.269	0	0	0	0.873805	658.809	140.674	200.858	0.436902	2.62124	92.858
TCGA-E9-A1RE	LumB	71-80	FEMALE	WHITE	Stage III	IDC	NA	NA	0	1419	0	1419	0	1419	0	1419	0	26.1974	23.2031	254.298	2652.43	0	1213.73	0.759967	0	0	0	3.04013	16.72	0	2.2799	0	0	0	2.2799	2066.46	34.9603	73.1657	1868.1	0	1.51993	3.04013	0	1158.25	31.9202	369.143	0.759967	0.759967	528.608
TCGA-E9-A1RF	LumA	61-70	FEMALE	WHITE	Stage III	IDC	NA	NA	0	200	0	200	0	200	0	200	0	7.63984	2.41257	60.7456	434.573	0	95.6912	0.773266	0	0	0	1.15987	4.8329	0	0.193302	0	0	0	19.5248	400.743	15.4652	16.2791	496.24	0	0	0	1.73984	262.522	29.1906	56.6104	0	0.193302	51.7389
TCGA-E9-A1RG	NA	61-70	FEMALE	WHITE	Stage III	IDC	NA	NA	0	647	0	647	0	647	0	647	0	2.36479	2.84207	96.8949	830.492	0	183.107	0	0	0	0.433897	0	6.50855	0	0	0	0	0	0	655.195	6.94245	0	3315.89	0	0	0	0.433897	869.544	73.7637	428.441	0	0	46.7878
TCGA-E9-A1RH	Her2	61-70	FEMALE	WHITE	Stage II	IDC	NA	NA	0	1417	0	1417	0	1417	0	1417	0	0	2.89883	93.5598	829.384	0	21.097	0	0	0	4.02616	0.161054	2.57672	0	0	0	0	0	0	1088.03	1.7715	10.7692	190.195	0	0	0	55.8831	184.719	3.38199	59.4982	0	0	34.1595
TCGA-E9-A1RI	LumA	41-50	FEMALE	WHITE	Stage III	Mixed Histology	NA	NA	0	1449	0	1449	0	1449	0	1449	0	20.5436	7.3666	116.064	1583.69	0	171.266	1.26867	0	0	0	0.845783	16.9153	0.422892	0	0	0	0	7.18903	1399.74	27.4873	51.8494	285.445	0	0	2.11446	3.80589	353.106	64.7007	194.41	0	0.845783	230.901
TCGA-E9-A226	LumB	41-50	FEMALE	WHITE	Stage III	IDC	NA	NA	1	1048	1	1048	1	790	1	790	0	3.36457	13.0399	75.9961	835.622	0	105.457	0	0	0	2.6783	0	2.34347	0	0	0	0	0	1.3391	1412.12	15.7349	0	262.136	0	0	0	0	103.114	24.4392	45.4737	0	0	80.6395
TCGA-E9-A227	LumA	41-50	FEMALE	WHITE	Stage II	IDC	NA	NA	0	975	0	975	0	975	0	975	0	7.7067	1.79799	143.07	1458.19	0	138.215	1.18805	0	0	0	1.18805	16.2372	1.58412	0	0	0	0	0	434.842	4.35629	46.4662	216.629	0	0	0.792121	49.5038	436.822	96.6314	83.0793	0	0	126.203
TCGA-E9-A228	LumB	51-60	FEMALE	WHITE	Stage II	IDC	NA	NA	0	1285	0	1285	0	1285	0	1285	0	27.5504	13.9114	249.426	2368.89	0	303.847	2.47536	0	0	0	4.33193	21.0404	0.618785	1.85657	0	0	0	5.5695	884.931	84.1612	6.80707	541.479	0	0.618785	0.618785	0	904.116	12.9956	182.884	0.618785	0	438.504
TCGA-E9-A229	LumA	31-40	FEMALE	WHITE	Stage I	IDC	NA	NA	0	1148	0	1148	0	1148	0	1148	0	23.11	13.7929	180.93	1345.68	0	386.567	0.365407	0	0	1.09609	3.2884	6.21138	0	0	0	0	0	1.09609	2697.2	25.2109	73.2139	521.755	0	0	0.365407	4.01908	597.023	69.0559	158.675	0	0.365407	88.4282
TCGA-E9-A22A	LumB	71-80	FEMALE	WHITE	Stage II	IDC	NA	NA	0	1189	0	1189	0	1189	0	1189	0	2.90042	1.3673	76.2954	936.765	0	71.4025	0.164151	0	0	0	0.164151	5.08842	0	0	0	0	0	0.65655	222.907	6.72988	4.76017	431.697	0	0	0.328303	0.984853	262.629	6.72988	44.1759	0	0	55.6874
TCGA-E9-A22B	LumA	71-80	FEMALE	WHITE	Stage I	Mixed Histology	NA	NA	0	1167	0	1167	0	1167	0	1167	0	3.34102	4.41974	196.176	1309.24	0	87.3085	0	0	0	0	1.16413	38.8038	0	0	0	0	0	5.04445	784.225	2.32826	5.10653	749.301	0	0	0.388044	1.16413	465.258	9.70097	95.0033	0	0	212.656
TCGA-E9-A22D	LumB	31-40	FEMALE	WHITE	Stage II	IDC	NA	NA	0	1248	0	1248	0	1248	0	1248	0	3.57933	3.35398	240.075	1535.75	0	105.445	0.288893	0	0	0	2.60003	14.7334	0.288893	0.288893	0	0	0	0	554.092	7.22232	0	463.381	0	0	0	0	541.96	15.3112	188.836	0	0	56.3857
TCGA-E9-A22E	LumB	51-60	FEMALE	WHITE	Stage III	IDC	NA	NA	0	1269	0	1269	0	1269	0	1269	0	0	5.12897	77.2183	704.866	0	38.5895	0	0	0	0.244243	0.732728	6.10594	0	0	0	0	0	0	184.155	2.44236	0	242.284	0	0	0.244243	0	176.095	6.83866	108.241	0	14.8985	31.4016
TCGA-E9-A22G	Basal	41-50	FEMALE	WHITE	Stage II	IDC	NA	NA	0	1239	0	1239	0	1239	0	1239	0	23.9216	19.6602	222.84	2217.02	0	296.597	0.807018	0	0	0	0	15.7378	0	1.21059	0	0	0	0.807018	543.157	7.26368	0	38.7393	0	0	1.21059	2.82476	249.384	4.43892	38.6707	0	0.403574	308.578
TCGA-E9-A22H	LumB	41-50	FEMALE	WHITE	Stage II	IDC	NA	NA	0	1232	0	1232	0	1232	0	1232	0	4.57984	1.28605	155.084	2246.61	0	201.694	1.80481	0	0	0	0	20.756	2.70739	0.902404	0	0	0	0.451291	3191.02	23.0121	190.464	358.718	0	0	0	30.2317	289.231	282.463	134.246	0	0	168.625
TCGA-E9-A243	Basal	51-60	FEMALE	WHITE	Stage II	IDC	NA	NA	0	612	0	612	1	305	1	305	0	22.9642	8.02292	163.71	1703.37	0	97.8702	1.22723	0	0	1.22723	0.613548	7.97691	0.30684	0.30684	0	0	0	0.30684	2154.67	7.67007	10.8393	77.9279	0	0	0.920388	50.9293	433.207	3.98839	19.5433	0.613548	0	143.946
TCGA-E9-A244	Basal	51-60	FEMALE	WHITE	Stage II	IDC	NA	NA	0	21	0	21	0	21	0	21	0	34.0899	23.051	325.288	6948.08	0	480.226	1.21579	0	0	2.43159	0	25.5309	0	1.21579	0	0	0	0	1441.89	75.377	30.3818	406.065	0	0	0	1.21579	707.572	3.64738	302.578	0	0	274.008
TCGA-E9-A245	LumA	41-50	FEMALE	WHITE	Stage II	IDC	NA	NA	0	26	0	26	0	26	0	26	0	13.6608	14.0418	158.822	2110.58	0	460.552	0	0	0	5.19409	8.65707	20.7769	15.5825	1.73136	1.73136	0	3.46273	12.1198	941.885	24.2396	41.7269	1272.58	0	0	0	226.814	1250.07	221.62	719.779	3.46273	15.5825	165.159
TCGA-E9-A247	LumA	51-60	FEMALE	WHITE	Stage I	IDC	NA	NA	0	1186	0	1186	0	1186	0	1186	0	10.0455	9.02491	224.587	2946.61	0	662.305	1.03075	0	0	0	2.06168	8.76199	0	0.515464	0	0	0	0	1343.16	29.3786	0.618449	1789	0	0	0	11.8544	946.297	18.0394	147.65	0	0	117.813
TCGA-E9-A248	Her2	51-60	FEMALE	WHITE	Stage II	IDC	NA	NA	0	59	0	59	0	59	0	59	0	22.684	13.8222	240.342	1013.5	0	100.848	0.456285	4.10699	0	55.6718	0.912711	9.58283	0	0.912711	0	0	0	33.7682	2219.57	21.4474	186.295	427.122	0	0	0	16.8841	272.883	13.2335	63.5161	0	0	146.481
TCGA-E9-A249	LumB	41-50	FEMALE	WHITE	Stage II	IDC	NA	NA	0	217	0	217	0	217	0	217	0	8.02985	4.91541	136.914	1412.93	0	339.24	1.90377	0	0	0.380696	0.761537	11.0415	0	1.52293	0	0	0	0	706.654	12.5644	0	763.385	0	0	1.52293	10.6608	755.388	174.38	180.919	0	0	130.213
TCGA-E9-A24A	LumA	61-70	FEMALE	WHITE	Stage II	IDC	NA	NA	0	747	0	747	0	747	0	747	0	11.7668	9.53275	115.212	1261.41	0	127.324	0	0	0	0	2.36662	11.3598	1.89336	0.473261	0	0	0	0	1919.81	13.7264	345.592	96.0847	0	0	0.473261	4.25998	280.68	96.0847	101.528	0	0.946679	191.403
TCGA-E9-A295	LumA	71-80	FEMALE	WHITE	Stage II	ILC	NA	NA	0	375	0	375	0	375	0	375	0.690726	0.973939	5.24274	100.753	1697.86	0	163.016	0.690726	0	0	0	0.690726	9.67045	0	0	0	0	0	2.76305	574.704	10.3613	0	1505.84	0	0	1.38145	7.59827	905.573	39.3728	357.015	0	9.67045	214.699
TCGA-E9-A2JS	LumB	71-80	FEMALE	WHITE	Stage II	ILC	NA	NA	1	904	1	904	1	524	1	524	0	25.0588	32.0555	185.646	1965.69	0	782.151	0.793236	0	0	0	3.17294	19.0381	0	1.58647	0	0	0	0	4423.99	41.2494	58.6613	2098.95	0	0	0.793236	10.3123	879.721	14.2787	712.43	2.37971	0.793236	497.601
TCGA-E9-A2JT	LumA	61-70	FEMALE	WHITE	Stage II	ILC	NA	NA	0	288	0	288	0	288	0	288	0	9.43855	9.57006	107.888	366.281	0	264.658	3.65553	0	0	0	2.92444	5.84878	0	0	0	0	0	0	1609.88	13.1598	38.7483	177.657	0	0	0	0.731084	721.596	48.2526	130.334	0	0.731084	87.5419
TCGA-E9-A3HO	LumB	41-50	FEMALE	WHITE	Stage II	ILC	NA	NA	0	1158	0	1158	0	1158	0	1158	0	12.23	9.71627	116.734	1839.51	0	878.518	0.665054	0	0	0.665054	1.33011	9.97564	1.33011	1.33011	0	0	0	0	661.716	19.9511	0	1550.21	0	0	0.665054	1.33011	1136.55	614.497	645.748	0	0	199.991
TCGA-E9-A3Q9	LumA	71-80	FEMALE	WHITE	Stage III	ILC	NA	NA	0	1001	0	1001	0	1001	0	1001	0	0	6.46748	243.428	1397.9	0	460.117	3.6956	0	0	0	3.6956	26.7939	12.935	0.92396	0	0	0	0	911.917	22.1743	198.848	506.313	0	0.92396	7.39144	0.92396	1162.3	352.941	873.98	0	0.92396	182.439
TCGA-E9-A3QA	NA	31-40	FEMALE	WHITE	Stage II	Medullary Carcinoma	NA	NA	0	918	0	918	0	918	0	918	0	2.81566	6.23791	98.3195	764.124	0	134.446	0.905372	0	0	0.452649	0.452649	2.26339	0	0	0	0	0	1.35802	736.06	8.3746	13.4627	213.212	0	0.679047	0	1.81074	783.816	2.03707	111.8	0	0	61.8881
TCGA-E9-A3X8	NA	41-50	FEMALE	WHITE	Stage II	ILC	NA	NA	0	926	0	926	0	926	0	926	0	1.5119	2.54449	68.7932	1209.92	0	242.648	0	0	0	1.8438	1.10629	0	1.47508	0	0	0	0	1.47508	69.3279	0.36879	0	2232.5	0	0	0	2.58138	1602.28	21.3884	1084.54	0	2.58138	180.78
TCGA-E9-A54X	NA	81-90	FEMALE	WHITE	Stage I	Mucinous Carcinoma	NA	NA	0	727	0	727	0	727	0	727	0	1.40742	14.3038	146.107	1304.03	0	370.522	0	0	0	0	1.96393	20.2936	0	0	0	0	0	0	170.859	6.54626	0	686.053	0	0	0	18.9843	626.483	155.803	494.057	1.96393	30.113	118.593
TCGA-E9-A54Y	NA	61-70	FEMALE	WHITE	Stage III	ILC	NA	NA	0	725	0	725	0	725	0	725	0	0	0	73.9839	1817.13	0	2125.44	0	0	0	0	0.759332	3.03746	0.759332	0.759332	0	0	0	0	196.673	7.59358	0	5459	0	0	0	0	755.557	135.925	2137.58	0	0	134.937
TCGA-E9-A5FK	NA	51-60	FEMALE	WHITE	Stage III	ILC	NA	NA	0	812	0	812	0	812	0	812	0	0	1.85295	87.1459	837.549	0	215.872	0	0	0	0	3.70598	5.55893	0	0	0	0	0	0	186.225	6.02219	0	1239.19	0	0	0	3.24272	1202.13	52.8101	410.811	0.463259	0	93.0705
[truncated: 5,000 more columns]
