# Supplementary material for: Bi-EB: Empirical Bayesian Biclustering for Multi-Omics Data Integration Pattern Identification among Species
Source: Genes (Basel). 2022 Oct 30;13(11):1982. doi: 10.3390/genes13111982 (PMC9690013; doi:10.3390/genes13111982)
Supplement: Supplementary file 1 [file genes-13-01982-s001.zip › Supplementary File S6_5_TCGA BRCA mRNA sequence profiles.xlsx]

## Sheet: TCGA_BRCA_mRNA_5
Supplementary table 6_5. 874 TCGA BRCA mRNA sequence profiles. All transcript expression did normalization. RPKM (Reads Per Kilobase of transcript per Million reads mapped) was used to measure gene or transcript expression levels here.
patient	subtype	age	gender	race	ajcc_pathologic_tumor_stage	histological_type	histological_grade	treatment_outcome_first_course	OS	OS.time	DSS	DSS.time	DFI	DFI.time	PFI	PFI.time	?|100130426	?|100133144	?|100134869	?|10357	?|10431	?|136542	?|155060	?|26823	?|280660	?|317712	?|340602	?|388795	?|390284	?|391343	?|391714	?|404770	?|441362	?|442388	?|553137	?|57714	?|645851	?|652919	?|653553	?|728045	?|728603	?|728788	?|729884	?|8225	?|90288	A1BG|1	A1CF|29974	A2BP1|54715	A2LD1|87769
TCGA-E9-A5FL	NA	61-70	FEMALE	WHITE	Stage II	Metaplastic Carcinoma	NA	NA	0	24	0	24	0	24	0	24	0	10.5792	14.6381	194.306	1983.16	0	87.6602	0	1.80125	0	4663.4	4.80334	6.6045	0	0	0	0	0	0	594.409	3.00209	0	7595.82	0	0	0	331.428	868.197	9.60659	524.112	0	0	132.205
TCGA-E9-A5UO	NA	41-50	FEMALE	WHITE	Stage II	Mucinous Carcinoma	NA	NA	0	785	0	785	0	785	0	785	0	43.7339	84.2957	217.186	2616.11	0	429.41	0	0	0	0	2.26589	82.7094	3.39913	0	0	0	0	0	2059.8	54.3843	0	1122.81	0	0	0	189.212	1044.63	18.128	1178.77	0	0	397.866
TCGA-E9-A5UP	NA	61-70	FEMALE	WHITE	Stage II	Other	NA	NA	0	803	0	803	0	803	0	803	0	9.48838	16.8905	146.747	1776.18	0	1168.67	3.19735	0	0	0	7.19415	6.39491	0	0	0	0	0	50.3596	3023.18	23.1815	33.1735	3751.4	0	0	0	0	1185.45	104.716	742.621	0	0	385.756
TCGA-E9-A6HE	NA	41-50	FEMALE	WHITE	Stage III	ILC	NA	NA	0	847	0	847	0	847	0	847	0	2.09424	8.76937	50.9838	1361.58	0	129.459	0	0	0	0	0.60356	4.22476	0	0	0	0	0	0	462.612	2.41416	0	1925.58	0	0	0	2.7159	1123.48	61.5609	574.9	0	0	80.1108
TCGA-EW-A1IX	LumA	41-50	FEMALE	ASIAN	Stage II	Other	NA	NA	0	1208	0	1208	0	1208	0	1208	0	10.1901	17.0337	105.461	798.704	0	289.828	0.837603	0	0	0	0.837603	7.95769	0.837603	0	0	0	0	0	1169.79	18.8472	47.3275	223.654	0	0	0	4.60716	639.131	101.775	227.541	0.418802	0	133.204
TCGA-EW-A1IZ	NA	51-60	FEMALE	WHITE	Stage III	IDC	NA	NA	0	554	0	554	0	554	0	554	0	3.62704	2.35667	115.224	1304.46	0	353.5	0.920621	0	0	0.920621	2.76176	10.5866	0	0	0	0	0	3.68227	273.871	4.60289	0	731.857	0	0	0.920621	0.460311	1163.61	35.9024	416.478	0	2.76176	183.111
TCGA-EW-A1J1	LumA	31-40	FEMALE	WHITE	Stage II	IDC	NA	NA	0	575	0	575	0	575	0	575	0.418193	16.633	2.26353	152.33	1415.23	0	287.066	0.804053	0	0	0	9.64927	14.876	0.402027	0	0	0	0	0	544.38	12.8657	24.4448	470.403	0	0.402027	1.20621	0	321.643	86.0395	203.165	0	0	93.0231
TCGA-EW-A1J2	LumA	41-50	FEMALE	BLACK OR AFRICAN AMERICAN	NA	ILC	NA	NA	0	403	0	403	0	403	0	403	0	20.5664	9.57278	82.3408	931.443	0	285.604	2.1528	0	0	0	1.79398	7.53473	0	0	0	0	0	1.79398	1763.85	23.322	93.3632	211.692	0	2.51162	1.07633	3.94678	457.111	63.1487	138.159	0.358824	0.358824	109.061
TCGA-EW-A1J3	LumA	61-70	FEMALE	WHITE	Stage I	ILC	NA	NA	0	504	0	504	0	504	0	504	0	14.5812	12.421	117.439	1088.97	0	240.968	1.70898	0	0	0.341838	8.54502	6.15236	0	1.36715	0	0	0	8.54502	372.22	68.018	63.4345	306.935	0	0	1.70898	5.12695	296.681	94.6784	114.379	0.683573	1.02541	44.1502
TCGA-EW-A1J5	LumA	51-60	FEMALE	WHITE	Stage II	ILC	NA	NA	0	477	0	477	0	477	0	477	0	22.6941	30.0463	149.063	1175.64	0	1025.68	0.393648	0	0	0	3.54223	5.90382	11.0204	0	0	0	0	0.787147	4421.54	98.3963	16.4834	301.093	0	1.18079	0	0.393648	569.517	133.425	200.618	0	0	94.4761
TCGA-EW-A1OV	Her2	51-60	FEMALE	WHITE	Stage II	IDC	NA	NA	0	789	0	789	0	789	0	789	0	6.09851	2.8044	79.7896	1315.65	0	160.746	0	0	0	0.49458	1.97841	8.40824	0	0	0	0	0	0.989254	735.478	4.94608	0	120.684	0	0	0	0.49458	587.096	25.7195	395.189	2.47299	0	55.3957
TCGA-EW-A1OW	Basal	51-60	FEMALE	BLACK OR AFRICAN AMERICAN	Stage II	IDC	NA	NA	0	694	0	694	0	694	0	694	0	7.027	9.15988	112.165	711.268	0	209	0	0	0	0.952157	1.42824	1.90431	0.476079	0	0	0	0	3.80863	484.652	27.6128	51.9501	53.7974	0	0	0	2.85647	599.864	6.6652	35.5729	0	0	41.8477
TCGA-EW-A1OX	LumB	41-50	FEMALE	WHITE	Stage II	Mucinous Carcinoma	NA	NA	0	911	0	911	0	911	0	911	0	17.9527	6.30762	105.436	1814.67	0	42.6983	0.970385	0	0	0	0	15.5266	0	1.94077	0	0	0	0	9438.27	12.6155	11.2569	1596.33	0	0	0	9.70408	785.066	37.8462	275.296	0	0	219.974
TCGA-EW-A1OY	LumB	61-70	FEMALE	WHITE	Stage II	IDC	NA	NA	0	908	0	908	0	908	0	908	0	10.0243	25.2518	115.882	1732.93	0	143.309	0.734926	0	0	1.46985	0.734926	9.55389	0	0	0	0	0	0	849.568	8.81911	0	878.229	0	0	0	0	1045.79	26.4572	495.527	0	2.9397	85.3463
TCGA-EW-A1OZ	LumB	51-60	FEMALE	BLACK OR AFRICAN AMERICAN	Stage II	IDC	NA	NA	0	1229	0	1229	0	1229	0	1229	0	2.9082	4.5738	112.725	1031.87	0	238.774	0	0	0	0	0.975942	6.50606	0	0	0	0	0	6.18081	911.179	34.8076	2.60248	865.962	0	0	0	0	359.137	15.2893	119.936	0	0	76.8631
TCGA-EW-A1P0	LumB	51-60	FEMALE	WHITE	Stage II	Other	NA	NA	0	1251	0	1251	1	1094	1	1094	0	58.3025	39.6279	72.5121	737.387	0	57.6916	0	0	0	0	3.39363	13.0896	0	0	0	0	0	0.484774	816.41	12.6049	90.6874	228.828	0	0.484774	2.90886	0	359.724	38.7843	116.401	0	0	100.956
TCGA-EW-A1P1	NA	61-70	FEMALE	WHITE	Stage III	IDC	NA	NA	0	1210	0	1210	1	1014	1	1014	0	1.78901	1.30884	57.6471	638.156	0	82.0929	0	0	0	0	0	5.03401	0.387231	0	0	0	0	0.387231	526.247	5.42124	68.4701	277.644	0	0	0	64.6675	329.146	4.64677	67.2233	0	3.09785	53.3759
TCGA-EW-A1P3	LumA	41-50	FEMALE	WHITE	Stage II	IDC	NA	NA	0	1611	0	1611	0	1611	0	1611	0	5.86931	0.805096	88.2193	1081.67	0	216.502	0	0	0	0	0.834282	8.76019	0.834282	0.417141	0	0	0	0	455.529	18.7718	1.1013	616.132	0	0	0.417141	2.92006	275.737	101.785	286.007	0	0.834282	71.6124
TCGA-EW-A1P4	Basal	41-50	FEMALE	WHITE	Stage II	Medullary Carcinoma	NA	NA	0	907	0	907	0	907	0	907	0	0.760992	1.92805	92.7668	893.033	0	79.0578	0	0	0	0.26894	0.26894	5.37809	0	0.26894	0	0	0	0.26894	1552.12	2.95798	0	114.285	0	0	0	12.9074	167.527	5.37809	74.3738	0	0	55.6983
TCGA-EW-A1P5	LumA	71-80	FEMALE	WHITE	Stage II	IDC	NA	NA	0	703	0	703	0	703	0	703	0	14.8489	10.3493	169.708	965.325	0	265.18	0.599955	0	0	0	0	9.59929	0	0	0	0	0	0.599955	4132.47	17.3987	5.3996	949.726	0	0	0.599955	3.59973	621.552	54.5958	113.169	0	20.3985	77.2259
TCGA-EW-A1P8	Basal	51-60	FEMALE	WHITE	Stage III	IDC	NA	NA	1	239	1	239	1	207	1	207	0	4.8427	2.17147	103.286	1392.31	0	134.145	0.584473	0	2.63029	0	0.292237	4.67611	0	0.292237	0	0	0	5.55282	358.305	4.09156	0	28.3487	0	0	0	0.292237	414.418	1.7535	57.8023	0	0.292237	224.68
TCGA-EW-A1PA	LumA	51-60	FEMALE	WHITE	Stage II	IDC	NA	NA	0	575	0	575	0	575	0	575	0	3.63141	21.8788	116.928	1153.22	0	819.334	2.2509	0	0	2.2509	0	18.7577	0	0.750354	0	0	0	12.0049	1475.85	22.5092	0	564.23	0	0	0	0	740.552	53.2717	551.197	0	1.50055	61.5776
TCGA-EW-A1PB	Basal	61-70	FEMALE	BLACK OR AFRICAN AMERICAN	Stage III	IDC	NA	NA	0	608	0	608	0	608	0	608	0	0	6.93581	112.513	2006.77	0	161.506	0.660514	0	0	0	1.98165	8.25694	0	0	0	0	0	0.330257	669.473	3.63303	0	154.239	0	0	0.330257	0.660514	611.344	4.95416	80.2542	0	0	119.319
TCGA-EW-A1PC	LumB	61-70	FEMALE	BLACK OR AFRICAN AMERICAN	Stage II	IDC	NA	NA	0	187	0	187	0	187	0	187	0	3.15105	9.53787	460.853	2213.36	0	306.649	0.845988	0.422994	0	41.8735	32.5682	14.3807	2.96078	0	0	0	0	7.61335	2244.67	46.5261	0	1481.22	0	0	0	8.45934	1516.75	143.385	293.047	0.422994	0	121.793
TCGA-EW-A1PE	LumA	51-60	FEMALE	WHITE	Stage II	IDC	NA	NA	0	320	0	320	0	320	0	320	0	9.54894	8.43224	117.871	1305.53	0	273.503	0.473205	0	0	0	2.36587	8.99059	0.946409	0	0	0	0	0	4330.14	27.9182	92.7876	233.755	0	0	0	0.946409	470.35	117.351	148.78	0.473205	0	103.382
TCGA-EW-A1PG	Normal	51-60	FEMALE	WHITE	Stage II	ILC	NA	NA	0	1051	0	1051	0	1051	0	1051	0	4.13695	4.54497	87.5398	863.855	0	48.6189	0	0	0	0	0.868216	4.77503	0	0.868216	0	0	0	1.73635	552.171	2.60457	50.2164	94.1987	0	0	0	11.2865	225.731	9.55014	67.2156	0	0	32.7266
TCGA-EW-A2FR	Her2	51-60	FEMALE	BLACK OR AFRICAN AMERICAN	Stage III	IDC	NA	NA	0	1673	0	1673	0	1673	0	1673	0	6.54001	4.8625	134.714	1153.68	0	216.901	0	0	0	0.506795	0.760151	8.61526	0	0	0	0	0	0.253355	470.797	8.86862	51.6838	660.079	0	0	0	102.876	381.351	1.77374	50.5739	0	0.506795	74.6357
TCGA-EW-A2FS	LumA	41-50	FEMALE	BLACK OR AFRICAN AMERICAN	Stage II	IDC	NA	NA	0	1604	0	1604	0	1604	0	1604	0	3.42717	6.66155	77.4458	957.535	0	391.086	0.296741	0.296741	0	0	7.12147	6.82473	3.85748	0	0	0	0	3.56073	275.66	30.2662	0	849.234	0	0	0	5.04436	472.389	26.4087	187.965	0	0	81.7391
TCGA-EW-A2FV	LumA	31-40	FEMALE	WHITE	Stage III	Other	NA	NA	0	788	0	788	0	788	0	788	0	5.46161	6.39946	76.2089	1127.08	0	49.3752	0	0	0	0	0.275862	4.4134	0.551723	0	0	0	0	4.96512	1299.76	4.4134	45.9107	952.198	0	0	0.551723	0.551723	500.097	6.89596	83.5545	0	0	72.259
TCGA-EW-A2FW	LumB	51-60	FEMALE	WHITE	Stage II	Other	NA	NA	0	672	0	672	0	672	0	672	0	8.18434	9.50002	222.075	1970.05	0	273.756	0	0	0	0	4.24432	20.514	0	1.41471	0	0	0	0	338.835	7.7812	0	1680.73	0	0	0	0.707451	989.623	72.1527	371.085	0.707451	0	376.962
TCGA-EW-A3U0	NA	61-70	FEMALE	BLACK OR AFRICAN AMERICAN	Stage III	IDC	NA	NA	0	532	0	532	0	532	0	532	0	6.70379	23.5958	93.8706	644.556	0	180.765	0.344309	0	0	0.688618	1.37724	5.16472	0	0	0	0	0	0	730.979	15.4942	2.41016	121.199	0	0	0	0	899.697	6.54195	82.6217	0	0	78.421
TCGA-EW-A423	NA	71-80	FEMALE	WHITE	Stage II	ILC	NA	NA	0	533	0	533	0	533	0	533	0	7.02089	2.98793	171.018	1346.49	0	638.209	1.47193	0	0	0.883176	8.83131	4.12128	0	0	0	0	0	1.47193	184.869	6.77072	0	678.834	0	0	0	0.588754	1199	44.1566	1252.56	0	10.0088	219.953
TCGA-EW-A424	NA	51-60	FEMALE	WHITE	Stage III	ILC	NA	NA	0	715	0	715	0	715	0	715	0	8.74595	10.564	175.857	1040.66	0	995.211	0.297118	0	0	0.594143	1.4854	3.56495	0	0.297118	0	0	0	0	208.845	13.9626	9.92529	446.804	0	0	0	1.4854	1017.49	85.2611	559.553	0	0.594143	157.769
TCGA-EW-A6S9	NA	31-40	FEMALE	BLACK OR AFRICAN AMERICAN	Stage II	IDC	NA	NA	0	463	0	463	NA	NA	0	463	0	5.7167	11.2833	69.4114	778.046	0	147.069	0.395339	0	0	0.395339	3.55816	5.53485	0.395339	0.790678	0	0	0	165.256	1436.69	11.0698	54.8981	359.767	0	0	0	19.7675	680.395	6.32553	123.365	0	0	125.942
TCGA-EW-A6SB	NA	61-70	FEMALE	BLACK OR AFRICAN AMERICAN	Stage II	IDC	NA	NA	0	760	0	760	0	760	0	760	0	3.33013	4.49845	203.602	1514.52	0	142.72	0	0	0	0	1.20436	6.62413	0	0	0	0	0	1.80659	90.3295	4.81754	0	121.643	0	0	0	1.20436	625.683	3.01095	157.173	0	0.602229	139.39
TCGA-EW-A6SC	NA	51-60	FEMALE	BLACK OR AFRICAN AMERICAN	Stage II	ILC	NA	NA	0	952	0	952	0	952	0	952	0	8.98583	15.3888	190.441	889.672	0	301.87	0	0	0	0.93745	2.34374	5.1562	1.40618	0	0	0	0	2.34374	682.489	8.43739	4.21864	1579.66	0	0	0.468725	3.74991	622.958	44.9993	259.336	0	4.21864	116.305
TCGA-EW-A6SD	NA	31-40	FEMALE	BLACK OR AFRICAN AMERICAN	Stage II	IDC	NA	NA	0	1010	0	1010	0	1010	0	1010	0	10.2365	9.9076	91.5858	890.041	0	155.397	1.23327	0	0	0	2.87777	7.39984	0	0.411124	0	0	0	25.8995	1073.81	16.4442	3.59719	362.594	0	0	0	6.98882	558.28	29.1884	241.072	0.411124	0	164.861
TCGA-GI-A2C8	LumA	61-70	FEMALE	WHITE	Stage III	IDC	NA	NA	0	225	0	225	0	225	0	225	0	16.9449	7.83956	82.9173	756.879	0	250.514	0.762548	0	0	0	4.95685	6.48206	0	0	0	0	0	8.00727	750.397	32.0291	58.2015	380.918	0	0	0	4.1943	397.695	37.3674	168.393	0	0	88.6177
TCGA-GI-A2C9	Basal	51-60	FEMALE	BLACK OR AFRICAN AMERICAN	Stage II	IDC	NA	NA	0	3342	0	3342	0	3342	0	3342	0	19.5277	26.0961	187.446	1507.09	0	320.875	0.377005	0	0	0.377005	1.13113	6.40999	0	0.377005	0	0	0	4.52462	686.243	3.77061	3.3935	227.365	0	0	1.50825	4.52462	638.356	1.88525	103.826	1.50825	0.377005	143.802
TCGA-GM-A2D9	LumA	61-70	FEMALE	WHITE	Stage I	IDC	NA	NA	1	1812	1	1812	1	536	1	536	0	7.70831	3.18075	55.4656	1027.01	0	214.344	0	0	0	0	0.573137	8.59666	0	0	0	0	0	1.1462	151.301	14.9009	0	690.598	0	5.73114	0.573137	0.573137	603.485	50.4337	578.148	0	0	64.2801
TCGA-GM-A2DB	Her2	61-70	FEMALE	WHITE	Stage II	IDC	NA	NA	0	2406	0	2406	0	2406	0	2406	0	3.70107	1.83944	43.3821	1092.59	0	94.1889	0.277022	12.1891	0	48.4798	0.277022	4.1554	0	0	0	0	0	0.277022	78.3983	0.277022	0	1002.84	0	0	0	259.02	567.904	13.8513	38.1798	0	0	27.9104
TCGA-GM-A2DC	LumA	51-60	FEMALE	WHITE	Stage II	IDC	NA	NA	0	2535	0	2535	0	2535	0	2535	0	5.36696	3.18598	98.7773	2120.09	0	1166.43	2.13819	1.06909	0	0	1.06909	31.0049	0	0	0	0	0	0	568.779	128.296	0	2417.31	0	0	6.41475	1.06909	1382.39	34.2123	648.698	1.06909	0	159.098
TCGA-GM-A2DD	Normal	51-60	FEMALE	WHITE	Stage I	IDC	NA	NA	0	2282	0	2282	0	2282	0	2282	0	0	1.10904	34.7155	674.082	0	78.0771	0	0	0	3.10534	0.665416	4.21438	1.55267	0.22179	0	0	0.665416	4.21438	279.259	1.7745	7.82105	527.243	0	0	0	40.5913	206.727	3.54896	122.359	0	0.22179	47.953
TCGA-GM-A2DF	Basal	51-60	FEMALE	BLACK OR AFRICAN AMERICAN	Stage II	IDC	NA	NA	0	2155	0	2155	0	2155	0	2155	0	0.757911	3.93502	48.4708	771.279	0	129.289	0.234642	0	0	0	0.938567	1.40785	0.234642	0	0	0	0	37.074	121.781	4.69293	1.22014	152.989	0	0	0	1.17321	422.596	0.938567	40.474	0	0.234642	190.947
TCGA-GM-A2DH	Her2	51-60	FEMALE	WHITE	Stage I	IDC	NA	NA	0	2193	0	2193	0	2193	0	2193	0	29.2624	14.4995	225.029	2365.82	0	251.852	0.446623	0	0	0	5.80507	6.69814	1.3397	0	0	0.446623	0	7.14476	3569.71	60.7304	0	226.846	0	0	0	0.893074	1240.06	70.5546	159.011	0	4.46554	123.395
TCGA-GM-A2DI	LumA	51-60	FEMALE	WHITE	Stage I	IDC	NA	NA	0	2590	0	2590	0	2590	0	2590	0	3.49331	4.65991	70.7637	491.702	0	116.027	0	0	0	0	1.25436	4.39022	1.25436	0	0	0	0	0	1539.08	5.64457	0	180.625	0	0	0	4.39022	334.282	58.3268	104.65	0	0.62714	50.0169
TCGA-GM-A2DK	LumA	51-60	FEMALE	WHITE	Stage I	IDC	NA	NA	0	2645	0	2645	0	2645	0	2645	0	6.34219	2.69462	68.1823	932.432	0	181.556	0.410784	0	0	0.410784	4.51836	8.62603	0	0	0	0	0	0.410784	162.662	2.46453	0	1720.27	0	0	0.410784	3.69688	535.222	21.7703	247.138	0	0.410784	54.163
TCGA-GM-A2DL	LumA	41-50	FEMALE	WHITE	Stage I	IDC	NA	NA	0	3519	0	3519	0	3519	0	3519	0	3.68565	1.18074	49.2399	566.034	0	71.971	0	0	0	0	0.256117	3.84187	0	0	0	0	0	0.768352	208.485	1.79287	0	514.81	0	0	0	0.512234	360.88	23.0512	124.586	0.256117	0	32.5534
TCGA-GM-A2DM	LumA	51-60	FEMALE	WHITE	Stage II	IDC	NA	NA	0	3226	0	3226	0	3226	0	3226	0	19.7538	6.83482	102.312	1550.75	0	296.386	1.56401	0	0	0	1.56401	15.6405	1.56401	0.782005	0	0	0	30.4988	839.109	4.69203	30.9994	418.382	0	0	0	59.4336	998.641	115.739	266.88	0	0	164.78
TCGA-GM-A2DN	LumA	51-60	FEMALE	WHITE	Stage II	IDC	NA	NA	0	3091	0	3091	0	3091	0	3091	0	3.11185	8.21097	93.0107	959.703	0	221.77	0.780874	0	0	0	4.29486	5.8566	0.780874	0	0	0	0	0	623.143	3.12349	0	137.044	0	0	0	7.41835	545.055	67.1557	119.725	0	0	90.3323
TCGA-GM-A2DO	LumB	51-60	FEMALE	BLACK OR AFRICAN AMERICAN	Stage I	ILC	NA	NA	0	2596	0	2596	0	2596	0	2596	0	0.53033	2.63605	140.635	710.062	0	335.637	0	0	0	5.5412	5.5412	6.33276	1.58319	0	0	0	0	1.58319	302.389	9.49913	13.94	504.246	0	0	1.58319	0	406.881	33.247	184.751	0	0	129.924
TCGA-GM-A3NY	LumA	71-80	FEMALE	WHITE	Stage II	ILC	NA	NA	0	1162	0	1162	0	1162	0	1162	0	9.94438	5.17741	80.5128	1307.19	0	314.197	0.480028	0	0	0.240014	3.84043	9.36111	0	0	0	0	0	0	150.498	5.76069	0	464.935	0	0	0.720112	0.960126	469.496	128.175	467.897	0	0.720112	61.9969
TCGA-GM-A3XG	NA	41-50	FEMALE	WHITE	Stage III	ILC	NA	NA	0	1330	0	1330	0	1330	0	1330	0	3.34474	2.22986	155.189	1061.77	0	360.86	0	0	0	1.11488	0.371626	10.4058	0	0.743252	0	0	0	0.743252	82.5036	6.31785	0	373.124	0	0	0.743252	33.4474	1134.24	62.4352	267.275	0.743252	5.94623	102.305
TCGA-GM-A3XL	NA	41-50	FEMALE	BLACK OR AFRICAN AMERICAN	Stage II	IDC	NA	NA	0	2108	0	2108	0	2108	0	2108	0	3.79441	6.5828	393.298	1333.7	0	281.089	0	0.451132	0	0.451132	1.35353	5.41424	0	0	0	0	0	2.25592	691.215	9.02369	0	128.588	0	0	1.80479	0	1911.22	6.76777	137.368	0	0	109.963
TCGA-GM-A3XN	NA	41-50	FEMALE	WHITE	Stage III	ILC	NA	NA	0	2019	0	2019	0	2019	0	2019	0.245378	3.42512	4.67151	121.397	513.52	0	415.87	0.245378	0	0	0.245378	0.490686	6.86981	0.736064	0.245378	0	0	0	0	223.515	6.62451	0	379.804	0	0	0	0.981372	392.562	79.7391	224.472	0	0.736064	60.1674
TCGA-GM-A4E0	NA	61-70	FEMALE	WHITE	Stage III	ILC	NA	NA	0	2191	0	2191	0	2191	0	2191	0	2.131	1.81535	132.638	568.276	0	821.502	1.97317	0	0	0	0	0.657724	0	0	0	0	0	0.657724	201.922	16.4432	0	374.247	0	0	0	0	730.735	13.8123	119.246	0.657724	0	94.0484
TCGA-GM-A5PV	NA	61-70	FEMALE	WHITE	Stage II	ILC	NA	NA	0	412	0	412	0	412	0	412	0	5.87494	14.3115	287.958	2322.16	0	274.258	0	0	0	0.696169	1.39216	16.7061	0	0	0	0	0	0	125.296	2.78432	0	551.301	0	0	0	10.4413	1701.93	172.63	655.853	1.39216	6.26482	242.337
TCGA-GM-A5PX	NA	61-70	FEMALE	WHITE	Stage II	ILC	NA	NA	0	551	0	551	0	551	0	551	0	1.55035	2.58401	208.962	1371.58	0	233.076	0	0	0	0	0	22.2223	2.58401	0	0	0	0	0.516828	156.59	6.20154	0	386.048	0	0	0	1.03366	926.619	141.086	287.334	0	6.20154	184.512
TCGA-HN-A2NL	Basal	51-60	FEMALE	NA	Stage II	ILC	NA	NA	0	79	0	79	0	79	0	79	0	13.8105	15.4897	190.382	1035.65	0	500.356	0.563417	0	0	11.8327	0	5.63466	0	0	0	0	0	0	536.417	50.1482	8.45191	98.6062	0	0	0	2.25383	3252.32	41.6963	218.856	0	0	236.728
TCGA-HN-A2OB	NA	41-50	FEMALE	NA	Stage II	ILC	NA	NA	1	1900	1	1900	1	1543	1	1543	0	12.4943	11.7721	175.103	825.651	0	427.918	0.591812	0	0	1.18376	1.77557	4.73489	0	0.591812	0	0	0	0.591812	562.864	14.2048	0	307.77	0	0	1.77557	5.91864	1029.84	96.474	320.577	0	0.591812	131.773
TCGA-JL-A3YW	NA	41-50	FEMALE	ASIAN	Stage II	ILC	NA	NA	0	360	0	360	0	360	0	360	0	5.07037	8.15305	113.855	768.611	0	142.565	0.206598	0	0	0.413253	0.82645	2.47941	0	0.206598	0	0	0	0.206598	184.921	4.3389	0	804.149	0	0	0	14.6697	340.089	4.95876	150.28	0	1.85955	72.1648
TCGA-JL-A3YX	NA	41-50	FEMALE	ASIAN	Stage II	ILC	NA	NA	0	352	0	352	0	352	0	352	0	4.6602	17.2213	262.315	987.925	0	1233.35	0.295703	0	0	0	2.06992	3.54834	0.591405	0	0	0	0	0.591405	228.277	10.3494	6.20966	565.666	0	0	0	0.887108	1190.48	56.7736	316.028	0	0.295703	239.901
TCGA-LD-A74U	NA	71-80	FEMALE	WHITE	Stage III	Other	NA	NA	0	402	0	402	0	402	0	402	0	13.6772	11.0921	61.0137	822.343	0	487.281	0.900748	0	0	0	0.900748	8.55666	0	0.450374	0	0	0	1.35101	468.817	16.6631	0	222.924	0	0	3.60277	2.70213	723.715	51.7905	360.916	0	0.900748	79.879
TCGA-LD-A7W5	NA	51-60	FEMALE	BLACK OR AFRICAN AMERICAN	Stage III	IDC	NA	NA	0	216	0	216	NA	NA	0	216	0	15.0242	18.8989	114.636	634.321	0	441.818	1.22608	0	0	0.817385	4.49588	13.4875	1.22608	0	0	0	0	0.408693	438.14	54.7675	28.6221	221.523	0	0	0.408693	0.408693	1175.05	25.3402	233.857	0.408693	1.6349	184.035
TCGA-LD-A7W6	NA	51-60	FEMALE	WHITE	Stage II	Other	NA	NA	0	404	0	404	0	404	0	404	0	16.3514	28.8096	280.528	1276.96	0	1194.43	4.67179	0	0	0	1.55733	16.3514	3.11446	0.778666	0	0	0	0	972.518	40.4892	127.229	362.844	0	0	4.67179	1.55733	1464.62	156.506	458.928	0	0	233.995
TCGA-LD-A9QF	NA	71-80	FEMALE	BLACK OR AFRICAN AMERICAN	Stage I	IDC	NA	NA	0	323	0	323	0	323	0	323	0	2.37133	3.55696	65.6613	753.283	0	231.993	0	0	0	1.9761	0.790472	1.9761	0	0	0	0	0	0	349.767	13.4374	0	167.176	0	0	0	41.1025	446.595	5.13782	115.822	0	0	114.404
TCGA-LL-A440	NA	61-70	FEMALE	WHITE	Stage I	ILC	NA	NA	0	759	0	759	0	759	0	759	0.307113	10.889	12.1419	125.297	518.347	0	652.233	0.921248	0	0	0.307113	4.29913	2.76374	0.307113	0.307113	0	0	0	1.8425	593.888	17.8105	0	224.167	0	0	0.614135	1.22827	727.774	42.3767	208.371	0	0.614135	91.6535
TCGA-LL-A441	NA	61-70	FEMALE	BLACK OR AFRICAN AMERICAN	Stage I	IDC	NA	NA	0	996	0	996	0	996	0	996	0	8.37666	14.3936	235.183	566.497	0	698.634	1.03506	0	0	4.14001	1.72499	6.55504	0.690038	0.690038	0	0	0	0	576.157	66.2408	37.3157	221.493	0	0	0	5.52009	536.826	22.0802	144.163	0.345019	0.345019	62.3629
TCGA-LL-A442	NA	51-60	FEMALE	BLACK OR AFRICAN AMERICAN	Stage II	IDC	NA	NA	0	889	0	889	0	889	0	889	0	12.1517	11.2918	338.894	2261.52	0	746.287	2.34429	0	0	0	8.59584	9.37748	4.68859	0	0	0	0	3.12593	3008.59	38.2912	29.2107	747.848	0	5.47022	2.34429	12.5031	1435.53	603.28	559.706	0	0	499.089
TCGA-LL-A50Y	NA	81-90	FEMALE	WHITE	Stage II	ILC	NA	NA	0	762	0	762	0	762	0	762	0	1.61801	6.69875	182.651	1615.71	0	486.15	0	0	0	0	1.51211	18.1456	0	0	0	0	0	0.756055	117.946	7.5607	0	555.707	0	0	0	5.29239	2129.84	218.503	651.924	0	1.51211	120.381
TCGA-LL-A5YL	NA	61-70	FEMALE	WHITE	Stage II	ILC	NA	NA	0	519	0	519	0	519	0	519	0	0	3.26979	82.0244	1205.08	0	108.499	0	0	0	0.297229	1.18905	2.97256	0	0	0	0	0	0.891756	94.2302	0	0	920.6	0	0	0	24.9694	694.093	31.5091	413.797	0	0	116.809
TCGA-LL-A5YM	NA	81-90	FEMALE	BLACK OR AFRICAN AMERICAN	Stage III	IDC	NA	NA	0	466	0	466	1	258	1	258	0	0.705468	0	140.245	1279.69	0	181.302	0	0	0	0.705468	0.705468	7.05454	0	0	0	0	0	0	91.0034	0	0	5388.96	0	0	0	0.705468	2151.63	2.82187	2086.79	0	0	170.86
TCGA-LL-A5YN	NA	41-50	FEMALE	BLACK OR AFRICAN AMERICAN	Stage II	IDC	NA	NA	0	447	0	447	0	447	0	447	0	1.16423	2.83325	95.935	976.89	0	351.281	0.499721	0	0	1.99879	3.99748	3.99748	0	0.499721	0	0	0	0.499721	273.829	1.99879	0	641.6	0	0	0	1.49907	1341.17	181.887	432.68	0	0	315.059
TCGA-LL-A5YO	NA	41-50	FEMALE	BLACK OR AFRICAN AMERICAN	Stage I	IDC	NA	NA	0	440	0	440	0	440	0	440	0	1.06985	3.11647	235.273	1388.01	0	140.01	0	0	0	8.83784	1.39544	4.65152	0.930321	0.465118	0	0	0	0.930321	366.537	3.7212	0	322.349	0	0	0	1.86056	1391.26	1.39544	249.622	0	11.6287	86.755
TCGA-LL-A5YP	NA	41-50	FEMALE	BLACK OR AFRICAN AMERICAN	Stage II	IDC	NA	NA	0	450	0	450	0	450	0	450	0	4.06296	5.63002	184.426	1104.6	0	92.8909	0	0	0	2.42327	0.403893	4.03875	0	0	0	0	0	0	463.244	3.23097	1.61548	313.811	0	0	0.403893	6.86591	1003.23	1.61548	121.53	0.403893	0	46.4456
TCGA-LL-A6FP	NA	81-90	FEMALE	WHITE	Stage II	ILC	NA	NA	0	677	0	677	0	677	0	677	0	2.37717	0	54.8341	1055.48	0	668.39	1.98099	0	0	0	0	9.11261	9.50879	0	0	0	0	1.18864	242.871	5.94298	0	2567.38	0	0	0	0	1366.1	261.096	1388.78	0	0.396175	78.4754
TCGA-LL-A6FQ	NA	71-80	FEMALE	BLACK OR AFRICAN AMERICAN	Stage III	IDC	NA	NA	0	80	0	80	0	80	0	80	0	2.08714	2.0733	61.3421	1519.6	0	168.151	0.346679	0	0	0	0.346679	5.20056	0	0.346679	0	0	0	0	117.186	0.346679	0	6622.02	0	0	3.46701	6.24067	1018.96	35.7104	576.16	0.346679	1.38679	95.8079
TCGA-LL-A6FR	NA	41-50	FEMALE	BLACK OR AFRICAN AMERICAN	Stage II	IDC	NA	NA	0	489	0	489	0	489	0	489	0	0	8.09211	27.63	641.672	0	78.2237	0	0	0	0	0.599403	1.79826	0	0	0	0	0	0	34.4663	0	0	764.252	0	0	0	0	692.925	1.79826	131.886	0	0	54.6335
TCGA-LL-A73Z	NA	51-60	FEMALE	BLACK OR AFRICAN AMERICAN	Stage IV	IDC	NA	NA	1	227	1	227	NA	NA	1	192	0	0	7.53536	148.99	1299.65	0	189.971	0	0	0	0.793219	0.396566	7.93193	0.396566	0	0	0	0	1.18978	145.948	5.15579	0	309.743	0	0	0	3.56935	474.331	6.74214	174.797	0.396566	0	147.839
TCGA-LL-A740	NA	61-70	FEMALE	BLACK OR AFRICAN AMERICAN	Stage I	IDC	NA	NA	0	441	0	441	0	441	0	441	0	1.31279	3.26666	111.844	963.587	0	217.14	0.381605	0	0	0.381605	0.763209	6.48747	0	0	0	0	0	0	256.447	4.57944	22.92	1623.78	0	0	0	120.21	976.178	8.77719	59.9674	0	0	187.141
TCGA-LL-A7SZ	NA	41-50	FEMALE	BLACK OR AFRICAN AMERICAN	Stage II	IDC	NA	NA	0	594	0	594	0	594	0	594	0	0	5.50137	138.258	1642.57	0	570.576	0.785958	0	0	0.785958	0.785958	4.71552	3.14372	0	0	0	0	0.785958	190.192	3.92956	0	1600.13	0	0	0	2.35776	1064.92	94.3101	451.564	0	1.5718	98.7347
TCGA-LL-A8F5	NA	61-70	FEMALE	BLACK OR AFRICAN AMERICAN	Stage II	IDC	NA	NA	0	596	0	596	0	596	0	596	0	0	3.37937	84.8599	816.957	0	221.347	0	11.8278	0	0	1.26727	1.68965	1.26727	0.422452	0	0	0	0	151.226	6.75866	0.844823	536.894	0	0	0.422452	10.5605	562.662	3.80174	281.952	0	0	52.2954
TCGA-LL-A9Q3	NA	61-70	FEMALE	WHITE	Stage III	ILC	NA	NA	0	532	0	532	0	532	0	532	0	0	11.3777	73.9548	1496.43	0	569.425	0	0	0	0	0	5.41796	0	0	0	0	0	4.33439	112.151	3.25071	0	1823.68	0	0	0	15.712	1115.55	15.712	660.924	0	0	186.16
TCGA-LQ-A4E4	NA	71-80	FEMALE	WHITE	Stage III	ILC	NA	NA	0	849	0	849	NA	NA	1	681	0	19.7536	15.6888	129.951	1472.52	0	341.132	1.10752	0	0	0	0.553762	4.43032	1.10752	0	0	0	0	0	309.012	13.2908	34.7778	173.889	0	0	0.553762	1942.13	522.774	86.9444	553.858	0	0	68.9463
TCGA-MS-A51U	NA	41-50	FEMALE	WHITE	Stage II	ILC	NA	NA	0	681	0	681	0	681	0	681	0	8.45173	10.9035	207.072	1303.97	0	742.667	2.15052	0	0	0.716793	0	8.60235	0	0	0	0	0	0	880.304	22.9394	35.7928	298.93	0	0	0	0	855.93	86.7401	498.274	0	0	198.054
TCGA-OL-A5D7	NA	61-70	FEMALE	BLACK OR AFRICAN AMERICAN	Stage II	IDC	NA	NA	0	1780	0	1780	0	1780	0	1780	0	6.94768	13.0393	162.412	1342.17	0	298.066	0	0	0	0	2.1725	4.34499	0	0	0	0	0	20.4215	704.323	21.2905	0	459.266	0	0	0	0	1012.39	3.91053	155.507	0	0	44.7491
TCGA-OL-A5D8	NA	31-40	FEMALE	BLACK OR AFRICAN AMERICAN	Stage II	IDC	NA	NA	0	973	0	973	NA	NA	0	973	0	9.12457	19.6721	197.979	893.261	0	835.667	2.82317	0	0	0	3.38785	9.59888	0.564688	0.564688	0	0	0	0	485.591	38.3955	0	1404.82	0	3.95254	0.564688	1.12924	762.828	268.769	189.442	0	0	203.316
TCGA-OL-A5DA	NA	61-70	FEMALE	WHITE	Stage II	ILC	NA	NA	0	1783	0	1783	0	1783	0	1783	0	5.95244	9.48763	177.544	1043.53	0	510.585	1.06485	0	0	1.59728	2.66213	5.32412	0	0	0	0	0	1.06485	258.22	19.1669	0	265.674	0	0	0	0	1062.7	102.756	407.989	0	1.06485	139.205
TCGA-OL-A5RU	NA	61-70	FEMALE	BLACK OR AFRICAN AMERICAN	Stage II	IDC	NA	NA	0	1219	0	1219	0	1219	0	1219	0	4.88074	9.16456	156.324	1309.14	0	583.464	2.34093	0	0	1.1704	1.75566	5.85226	0	0	0	0	0	0.585266	330.064	19.8974	49.0999	643.741	0	0	0	9.36345	1306.8	125.237	347.819	0	0	158.22
TCGA-OL-A5RV	NA	41-50	FEMALE	BLACK OR AFRICAN AMERICAN	Stage III	IDC	NA	NA	0	1062	0	1062	0	1062	0	1062	0	18.9806	14.3712	132.257	730.747	0	581.947	1.28277	0	0	0.427591	0	0.855181	3.42072	0	0	0	0	0	643.092	16.2483	18.0057	461.795	0	0	0	124	893.658	64.1382	126.378	0	4.7035	115.572
TCGA-OL-A5RW	NA	31-40	FEMALE	BLACK OR AFRICAN AMERICAN	Stage II	IDC	NA	NA	0	1106	0	1106	0	1106	0	1106	0	6.29621	5.60935	104.223	799.502	0	129.587	0	0	0	1.37373	0.915791	0.457941	0	0	0	0	0	0.457941	287.106	3.66326	0	486.753	0	0	0	0.915791	861.777	3.20531	197.174	0	0.457941	50.6809
TCGA-OL-A5RX	NA	51-60	FEMALE	BLACK OR AFRICAN AMERICAN	Stage I	IDC	NA	NA	0	878	0	878	0	878	0	878	0	7.13255	12.1737	182.036	981.934	0	632.814	1.07251	0	0	0	1.07251	5.89907	0	0.536256	0	0	0	0.536256	281.549	11.7983	16.0884	631.742	0	0	1.07251	20.3787	971.745	117.982	225.073	0	2.14515	143.579
TCGA-OL-A5RZ	NA	51-60	FEMALE	BLACK OR AFRICAN AMERICAN	Stage I	IDC	NA	NA	0	679	0	679	0	679	0	679	0	9.35908	29.0589	209.9	1433.2	0	847.863	1.60072	0	0	0	4.26869	1.06715	0.533573	0	0	0	0	1.06715	218.235	37.3508	0	702.728	0	0	0	2.13429	1151.48	8.0037	38.4179	0.533573	0	184.273
TCGA-OL-A5S0	NA	61-70	FEMALE	BLACK OR AFRICAN AMERICAN	Stage II	IDC	NA	NA	0	620	0	620	0	620	0	620	0	6.89457	2.46461	130.204	1644.4	0	108.255	0.623937	0	0	0.935905	0.935905	3.11974	0	0	0	0	0	0	70.1938	0.623937	0	278.904	0	0	0.935905	0.623937	370.623	1.87181	240.531	0	0.311968	127.855
TCGA-OL-A66J	NA	71-80	FEMALE	WHITE	Stage I	ILC	NA	NA	0	1996	0	1996	0	1996	0	1996	0	3.00247	5.7827	142.92	1319.33	0	370.527	0.516829	0	0	0	9.302	6.71808	3.61746	0	0	0	0	11.3691	139.013	12.4026	0	1306.41	0	0	0.516829	2.58391	623.748	25.8388	306.23	0	0	45.6622
TCGA-OL-A66K	NA	71-80	FEMALE	WHITE	Stage II	ILC	NA	NA	1	1275	0	1275	0	1275	0	1275	0	9.82246	4.85849	117.717	1047.39	0	613.846	1.37634	0	0	0	2.29387	2.75268	0	0.458818	0	0	0	0	186.264	16.516	0	1190.54	0	0	0.917525	0.917525	974.446	185.805	467.362	0.458818	1.37634	175.355
TCGA-OL-A66N	NA	51-60	FEMALE	WHITE	Stage III	ILC	NA	NA	0	792	0	792	0	792	0	792	0	0	1.56817	27.239	566.63	0	144.532	0	0	0	0.522722	3.39769	4.44314	0	0	0	0	0	0.522722	124.93	1.82953	0	392.041	0	0	0	1.04544	688.427	35.2837	464.913	0	0.522722	67.321
TCGA-OL-A66O	NA	31-40	FEMALE	BLACK OR AFRICAN AMERICAN	Stage II	IDC	NA	NA	0	528	0	528	0	528	0	528	0	1.75301	11.9517	125.804	2147.09	0	1228.29	0.571018	1.14204	0	0	0.571018	10.8497	0	0	0	0	0	0	203.858	5.71034	0	7641.56	0	0	0	1.71306	1775.35	70.8082	1261.86	0	1.71306	208.485
TCGA-OL-A66P	NA	71-80	FEMALE	BLACK OR AFRICAN AMERICAN	Stage II	IDC	NA	NA	0	428	0	428	0	428	0	428	0	0.372151	0.744302	46.6172	660.219	0	85.5979	0.372151	0.372151	0	4.83812	1.48866	2.23296	0	0	0	0	0	0	77.4099	0.372151	0	1148.5	0	0	0	6.32678	817.646	10.0484	396.715	0	0	78.1285
TCGA-OL-A6VO	NA	41-50	FEMALE	BLACK OR AFRICAN AMERICAN	Stage I	IDC	NA	NA	0	858	0	858	0	858	0	858	0	29.1182	26.7925	122.567	1174.42	0	236.728	0.297401	0	0	0.297401	0	6.54273	0	0	0	0	0	118.067	507.062	9.51673	1.487	52.6393	0	0	0.297401	0.297401	354.2	8.02973	38.1828	0	0	207.729
TCGA-OL-A6VQ	NA	41-50	FEMALE	WHITE	Stage II	ILC	NA	NA	0	600	0	600	0	600	0	600	1.7501	6.95681	9.66949	92.3021	578.42	0	210.892	0	0	0	0	0.875091	5.25038	0	0.875091	0	0	0	6.12547	464.661	14.0011	2.62519	451.535	0	0	0.875091	4.37537	426.158	44.6285	242.875	0	0	74.0657
TCGA-PE-A5DC	NA	71-80	FEMALE	WHITE	Stage III	ILC	NA	NA	1	1430	0	1430	NA	NA	0	1430	0	8.65501	8.40359	104.403	1214.3	0	544.976	0.448878	0	0	0.448878	15.7119	14.814	0.448878	0	0	0	0	18.8542	232.086	14.3651	16.5289	1318	0	11.6582	0	2.2446	632.065	115.369	520.722	0	0.448878	249.325
TCGA-PE-A5DD	NA	61-70	FEMALE	ASIAN	Stage II	ILC	NA	NA	0	1953	0	1953	0	1953	0	1953	0	3.51879	10.3713	98.7586	1140.38	0	266.689	1.85204	0	0	0	1.85204	4.16706	0	0	0	0	0	0.462986	241.224	12.9641	0	567.642	0	1.37974	1.38905	0.925972	1003.79	143.994	522.819	0	0.925972	61.2136
TCGA-PE-A5DE	NA	41-50	FEMALE	WHITE	Stage II	ILC	NA	NA	0	2645	0	2645	NA	NA	0	2645	0	1.71111	4.37276	95.4402	565.037	0	162.362	0.380199	0	0	0	0.760484	4.9431	1.14068	0	0	0	0	0	298.108	7.60484	8.42611	316.741	0	0	0	0.380199	656.676	100.003	266.233	0	0	52.112
TCGA-PL-A8LV	NA	51-60	FEMALE	BLACK OR AFRICAN AMERICAN	Stage III	Medullary Carcinoma	NA	NA	0	0	0	0	NA	NA	0	0	0.37354	16.2368	27.4064	58.7075	780.03	0	441.61	0	0	0	0	1.10954	1.10954	0	0	0	0	0	0	149.423	9.24646	2.21916	699.031	0	0	0	0	216.737	2.95888	50.027	0.369819	0.369819	301.849
TCGA-PL-A8LX	NA	31-40	FEMALE	BLACK OR AFRICAN AMERICAN	Stage IV	IDC	NA	NA	0	5	0	5	NA	NA	0	5	0	13.6428	6.61884	147.047	824.722	0	755.682	0.750451	0	0	0	19.5112	10.506	0	0	0	0	0	0	563.573	45.0257	75.936	459.264	0	0	0	0	1226.95	198.113	305.732	0	0	364.386
TCGA-PL-A8LY	NA	21-30	FEMALE	BLACK OR AFRICAN AMERICAN	Stage II	IDC	NA	NA	0	8	0	8	NA	NA	0	8	0	0	4.67133	127.673	956.067	0	196.197	0.518994	0	0	0.518994	0	2.07617	0	0	0	0	0	0.518994	52.9418	6.22841	0	102.25	0	0	0	2.07617	649.316	23.8757	145.134	0	2.07617	91.3246
TCGA-S3-A6ZG	NA	71-80	FEMALE	BLACK OR AFRICAN AMERICAN	Stage II	Mixed Histology	NA	NA	0	562	0	562	0	562	0	562	0	34.086	25.7865	306.438	1537.42	0	988.242	2.75282	0	0	0	2.75282	8.25823	0	0	0	0	0	0	2251.75	33.7214	132.821	1269.71	0	0	1.37641	6.19373	1246.31	302.117	354.611	2.0645	0.688094	141.107
TCGA-S3-A6ZH	NA	21-30	FEMALE	BLACK OR AFRICAN AMERICAN	Stage III	IDC	NA	NA	0	641	0	641	0	641	0	641	0	8.65456	5.04097	189.705	1936.34	0	284.973	0.526693	0	0	0	3.68735	10.535	0	0.526693	0	0	0	5.79429	865.456	45.3008	4.74074	2734.37	0	0	0	24.2306	688.466	7.90123	346.835	0.526693	0	169.815
TCGA-S3-AA0Z	NA	61-70	FEMALE	BLACK OR AFRICAN AMERICAN	Stage II	IDC	NA	NA	0	629	0	629	0	629	0	629	0	18.2818	30.078	121.383	537.594	0	187.802	0.593401	0	0	0.2967	1.78012	0.890015	0.593401	0.2967	0	0	0	0	446.809	81.8852	0	17.5045	0	0	2.37352	2.07682	240.909	41.536	118.241	0.2967	0	44.675
TCGA-S3-AA10	NA	61-70	FEMALE	BLACK OR AFRICAN AMERICAN	Stage II	IDC	NA	NA	0	586	0	586	0	586	0	586	0.415254	10.7995	10.376	122.311	1072.47	0	173.14	0.415254	0	0	0.830409	2.07607	1.24566	0.415254	0	0	0	0	0	1209.91	9.54976	8.8605	61.8657	0	0	0	1.24566	447.177	12.041	82.4515	0.415254	9.54976	178.015
TCGA-S3-AA11	NA	61-70	FEMALE	BLACK OR AFRICAN AMERICAN	Stage II	IDC	NA	NA	0	421	0	421	0	421	0	421	0	29.1881	47.9904	127.006	1244.41	0	2498.39	2.94016	0	0	0.734956	13.2305	3.67511	0	0.734956	0	0	0	0	511.584	33.0765	10.2905	502.763	0	0	0.734956	8.08535	1097.41	44.8371	230.985	0	0	161.987
TCGA-S3-AA12	NA	81-90	FEMALE	BLACK OR AFRICAN AMERICAN	Stage III	IDC	NA	NA	0	574	0	574	0	574	0	574	0	7.06671	19.4791	259.498	1563.46	0	1405.1	1.83071	0	0	0	0	0.91545	0	0	0	0	0	0	389.948	51.2609	0	723.144	0	0	0	3.66143	1501.21	326.788	311.858	0	2.74616	187.46
TCGA-S3-AA14	NA	41-50	FEMALE	BLACK OR AFRICAN AMERICAN	Stage I	IDC	NA	NA	0	529	0	529	0	529	0	529	0	18.5942	36.9644	150.77	940.018	0	494.653	0.896087	0	0	0	5.37668	8.06494	0.896087	0	0	0	0	17.9222	1756.38	54.6626	12.6262	285.859	0	0	0	7.16885	1324.45	32.2599	212.413	0	0	148.476
TCGA-S3-AA15	NA	51-60	FEMALE	BLACK OR AFRICAN AMERICAN	Stage II	IDC	NA	NA	0	525	0	525	0	525	0	525	0	4.82587	3.01309	97.3255	722.657	0	246.928	0.48991	0	0	1.46981	0.9799	0.48991	0	0	0	0	0	0	303.271	15.678	6.0115	128.364	0	0	0.48991	3.91952	491.896	8.81886	149.274	0.48991	0	99.9376
TCGA-S3-AA17	NA	61-70	FEMALE	BLACK OR AFRICAN AMERICAN	Stage II	IDC	NA	NA	0	424	0	424	0	424	0	424	0	5.2251	11.2527	75.8403	1403.26	0	942.953	0.531543	0	0	0	3.7208	2.12617	1.59463	0.531543	0	0	0	0	3590.55	19.667	0	406.628	0	0	0	2.12617	664.958	21.7931	248.373	1.06309	0	93.2057
TCGA-UL-AAZ6	NA	71-80	FEMALE	BLACK OR AFRICAN AMERICAN	Stage II	IDC	NA	NA	0	518	0	518	NA	NA	0	518	0	0.553883	19.9409	188.176	2178.54	0	368.353	0	1.10777	0	0	9.41657	0.553883	1.66179	0	0	0	0	1.10777	1122.23	24.9261	0	718.983	0	0	0	5.53911	1267.91	16.6175	61.2631	0.553883	0	262.041
TCGA-UU-A93S	NA	61-70	FEMALE	BLACK OR AFRICAN AMERICAN	Stage IV	IDC	NA	NA	1	116	1	116	NA	NA	1	116	0	2.44443	6.16849	77.1594	1636.04	0	103.765	0	0	0	13.1244	0	0	0	0	0	0	0	0	132.885	0.820288	0	432.286	0	0	0	0.820288	351.898	1.64058	182.499	0	0	127.586
TCGA-WT-AB41	NA	51-60	FEMALE	BLACK OR AFRICAN AMERICAN	Stage II	IDC	NA	NA	0	1611	0	1611	0	1611	0	1611	0	0	6.74731	57.3526	1331.76	0	301.101	0	0	0	5.06056	0	1.68685	0.843374	0	0	0	0	3.37371	165.31	1.68685	0	1654.79	0	0	0	0	1195.97	32.05	128.133	0	5.06056	333.733
TCGA-XX-A899	NA	41-50	FEMALE	WHITE	Stage III	ILC	NA	NA	0	467	0	467	0	467	0	467	0	15.6093	23.2644	149.493	708.271	0	463.494	2.99028	0	0	2.99028	1.70873	7.26211	0	0	0	0	0	0.427183	716.387	21.3591	38.4466	570.291	0	0	0	0.854366	655.3	26.9125	242.204	0	0.427183	142.389
TCGA-Z7-A8R5	NA	61-70	FEMALE	WHITE	Stage III	ILC	NA	NA	0	3287	0	3287	NA	NA	1	181	0	1.79621	5.78686	67.4797	904.754	0	200.003	0.473927	0	0	0	0.473927	3.31757	0	0	0	0	0	0.473927	91.4704	1.89579	1.42186	220.383	0	0	0	7.10914	727.026	22.7492	348.755	0	0.473927	64.5082
TCGA-Z7-A8R6	NA	41-50	FEMALE	WHITE	Stage I	ILC	NA	NA	0	3256	0	3256	0	3256	0	3256	0	6.70088	24.1116	163.035	976.52	0	231.601	0.33862	0	0	0.33862	2.70877	4.74039	0	0.33862	0	0	0	0.33862	334.874	6.77191	2.03162	547.851	0	0	0	4.06315	662.975	81.9407	241.634	0	0	24.5077
[truncated: 5,000 more columns]
