# Supplementary material for: Bi-EB: Empirical Bayesian Biclustering for Multi-Omics Data Integration Pattern Identification among Species
Source: Genes (Basel). 2022 Oct 30;13(11):1982. doi: 10.3390/genes13111982 (PMC9690013; doi:10.3390/genes13111982)
Supplement: Supplementary file 1 [file genes-13-01982-s001.zip › Supplementary File S6_6_TCGA BRCA mRNA sequence profiles.xlsx]

## Sheet: TCGA_BRCA_mRNA_6
Supplementary table 6_6. 874 TCGA BRCA mRNA sequence profiles. All transcript expression did normalization. RPKM (Reads Per Kilobase of transcript per Million reads mapped) was used to measure gene or transcript expression levels here.
patient	subtype	age	gender	race	ajcc_pathologic_tumor_stage	histological_type	histological_grade	treatment_outcome_first_course	OS	OS.time	DSS	DSS.time	DFI	DFI.time	PFI	PFI.time	?|100130426	?|100133144	?|100134869	?|10357	?|10431	?|136542	?|155060	?|26823	?|280660	?|317712	?|340602	?|388795	?|390284	?|391343	?|391714	?|404770	?|441362	?|442388	?|553137	?|57714	?|645851	?|652919	?|653553	?|728045	?|728603	?|728788	?|729884	?|8225	?|90288	A1BG|1	A1CF|29974	A2BP1|54715	A2LD1|87769
TCGA-AR-A2LN	LumA	61-70	FEMALE	WHITE	Stage II	ILC	NA	NA	0	1161	0	1161	0	1161	0	1161	0	8.7133	3.45191	84.594	691.137	0	582.41	1.52065	0	0	0	5.32235	5.32235	0	0	0	0	0	0.760394	1211.2	33.4543	80.1461	372.56	0	0	0.760394	3.8017	663.006	35.7354	205.942	1.52065	0	153.358
TCGA-AR-A2LO	LumA	41-50	FEMALE	WHITE	Stage II	ILC	NA	NA	0	1198	0	1198	0	1198	0	1198	0	16.3674	15.0953	157.286	995.178	0	630.621	0	0	0	0	3.41992	9.57553	0	0	0	0	0	6.15575	1250.98	22.5711	38.3024	1004.07	0	0	0	5.47179	699.703	55.4017	255.408	0	0.683957	115.359
TCGA-AR-A2LQ	Normal	51-60	FEMALE	WHITE	Stage II	ILC	NA	NA	0	1233	0	1233	0	1233	0	1233	0	9.58958	6.80713	89.2926	568.917	0	188.314	0	0	0	0	1.49065	11.428	0	0	0	0	0	0.496848	834.743	7.94988	22.856	168.439	0	0	0.496848	2.48434	479.48	8.94368	152.966	0	1.9875	114.921
TCGA-AR-A2LR	Basal	41-50	FEMALE	WHITE	Stage I	Metaplastic Carcinoma	NA	NA	0	1742	0	1742	0	1742	0	1742	0	20.7204	32.1097	251.437	535.849	0	1165.01	0.686084	0	0	2.05825	0	4.80273	0	0.686084	0	0	0	1.37217	666.209	34.9914	47.8971	108.405	0	0	3.43056	0.686084	614.065	20.5832	131.828	0	0	74.5798
TCGA-AR-A5QM	NA	61-70	FEMALE	WHITE	Stage II	ILC	NA	NA	0	2231	0	2231	NA	NA	1	968	0	1.03782	4.82814	56.7063	1008.5	0	231.482	0	0	0	0	0.451251	2.70741	0	0	0	0	0	0	383.096	18.5005	0	1081.15	0	0	0.902502	4.06106	862.304	82.1242	423.192	0	0	65.582
TCGA-AR-A5QN	NA	61-70	FEMALE	WHITE	Stage III	ILC	NA	NA	0	1013	0	1013	NA	NA	0	1013	0	13.8254	8.99956	247.378	1287.16	0	430.82	2.44548	0	0	0.815207	2.03795	7.74413	0	0	0	0	0	0.407536	672.52	17.5263	0	895.878	0	1.63041	0.407536	5.29864	895.878	33.0146	284.293	1.22274	0	234.595
TCGA-AR-A5QP	NA	51-60	FEMALE	WHITE	Stage II	ILC	NA	NA	0	1185	0	1185	NA	NA	0	1185	0	2.18954	1.89954	182.718	1069.11	0	268.392	0	0	0	0	1.11521	5.57597	0	0	0	0	0	0	175.086	3.71731	3.58353	695.141	0	0	0	5.94774	683.99	57.9904	242.382	0	0.743444	97.2865
TCGA-AR-A5QQ	NA	61-70	FEMALE	WHITE	Stage III	Other	NA	NA	1	322	1	322	NA	NA	1	301	0	1.86264	2.97905	120.487	574.735	0	41.5816	0	0	0	1.70882	0.854408	2.27846	0	0	0	0	0	0	195.092	0.854408	0	427.777	0	0	0	133.289	563.06	1.42405	114.492	0	0	53.7342
TCGA-B6-A0I2	Basal	41-50	FEMALE	WHITE	Stage I	IDC	NA	NA	0	4361	0	4361	NA	NA	0	4361	0	1.28617	6.13399	77.2313	595.468	0	162.625	0	0	0	0	0.618336	2.47341	0	0	0	0	0	0	465.306	14.8403	0	86.2592	0	0	0.309202	0.309202	372.554	2.16421	21.5587	0	0	23.6116
TCGA-B6-A0I6	Basal	41-50	FEMALE	BLACK OR AFRICAN AMERICAN	Stage II	IDC	NA	NA	1	991	1	991	1	859	1	859	0	44.4847	17.6762	208.326	1296.78	0	227.483	0.661237	0	0	1.98385	1.32262	2.64509	0	0.661237	0	0	0	0.661237	727.415	11.9031	0	135.564	0	0	1.32262	0	426.53	1.98385	97.7249	0.661237	0	76.4249
TCGA-B6-A0I8	LumA	41-50	FEMALE	WHITE	NA	IDC	NA	NA	1	749	1	749	NA	NA	1	746	0	10.9681	10.7335	136.79	1734.95	0	764.834	1.17299	0	0	0	10.5574	14.0768	1.17299	1.75957	0	0	0	4.69232	5309.85	31.0859	74.3308	1055.75	0	0	0.586587	0	577.73	34.0187	205.274	0	0	166.92
TCGA-B6-A0I9	Her2	61-70	FEMALE	WHITE	Stage IV	IDC	NA	NA	1	362	1	362	NA	NA	1	362	0	37.7496	21.3623	179.122	1592.58	0	253.707	0	0	0	0.431509	2.58878	3.02029	8.6295	0	0	0	0	39.6956	2886.99	19.4163	31.1438	487.998	0	0	0	4.31468	1120.11	18.5534	118.215	1.29439	0	120.105
TCGA-B6-A0IB	LumB	61-70	FEMALE	WHITE	Stage IV	IDC	NA	NA	1	3941	1	3941	NA	NA	1	2717	0	5.38728	5.85621	51.0037	1374.6	0	141.989	0	0	0	1.60618	0.321237	4.81865	0.642474	0	0	0	0	3.21247	352.403	3.21247	0	967.905	0	0	0	1.28495	858.683	254.103	294.94	0	0	126.682
TCGA-B6-A0IG	LumA	41-50	FEMALE	WHITE	Stage II	IDC	NA	NA	1	4456	1	4456	NA	NA	1	4456	0	10.2208	6.95467	131.98	1566.34	0	200.755	0.563102	0	0	0	0.563102	4.78655	0	0	0	0	0	0	437.269	8.72845	11.8257	340.692	0	0	0.281551	3.66035	515.262	9.01009	217.877	0	0.281551	62.4819
TCGA-B6-A0IJ	Basal	41-50	FEMALE	BLACK OR AFRICAN AMERICAN	Stage II	IDC	NA	NA	0	7106	0	7106	0	7106	0	7106	0	2.7594	4.07798	146.53	1733.03	0	58.606	0.244201	0	0	0	0.732604	3.66285	0	0	0	0	0	0.488403	240.041	3.66285	0	238.575	0	0	0.488403	0	530.14	2.19773	172.765	0	0	50.0299
TCGA-B6-A0IK	Her2	61-70	FEMALE	WHITE	Stage III	IDC	NA	NA	1	571	1	571	1	489	1	489	0	5.53885	3.15632	60.8662	877.776	0	94.7777	0	0	0	0	0	3.47809	0	0	0	0	0	0.434733	194.771	2.17381	0	153.47	0	0	0	12.1733	184.773	7.82564	30.8679	0	0	45.041
TCGA-B6-A0IO	LumA	61-70	FEMALE	WHITE	Stage II	IDC	NA	NA	0	5042	0	5042	0	5042	0	5042	0	12.4603	6.24185	160.312	1355.9	0	129.355	1.16885	0	0	0	2.72736	4.67553	1.94817	0	0	0	0	2.72736	407.549	19.0916	0	513.917	0	0	0	0.779195	1032.9	10.1303	265.056	0	2.72736	231.212
TCGA-B6-A0IQ	Basal	31-40	FEMALE	WHITE	Stage III	IDC	NA	NA	0	4285	0	4285	0	4285	0	4285	0	14.4832	2.46386	235.59	1420.62	0	263.331	0	0	0	5.21446	13.3621	3.259	0	0.651821	0	0	0	0	168.818	43.0194	0.218396	55.4038	0	0	1.30364	0.977677	796.838	25.7464	151.135	3.259	0.325856	44.6
TCGA-B6-A0RG	LumA	21-30	FEMALE	WHITE	Stage II	IDC	NA	NA	0	2082	0	2082	0	2082	0	2082	0	9.10348	6.72866	139.944	1536.85	0	174.719	0	0	0	0.565386	8.48146	6.78519	0.565386	0.565386	0	0	0	3.39265	484.01	10.1778	0.424067	2717.47	0	0	0	137.4	611.232	38.4494	230.312	0	1.13088	237.69
TCGA-B6-A0RH	Her2	51-60	FEMALE	BLACK OR AFRICAN AMERICAN	Stage II	IDC	NA	NA	1	6456	0	6456	1	2165	1	2165	0	3.04211	2.04059	65.4805	899.264	0	56.2864	0	0	0	0.18826	0.37652	4.14145	0	0	0	0	0	0	276.914	0.941246	1.32527	104.855	0	0	0	0.37652	227.028	37.838	120.086	0.18826	0.37652	36.8986
TCGA-B6-A0RL	LumB	51-60	FEMALE	BLACK OR AFRICAN AMERICAN	Stage II	IDC	NA	NA	1	2469	0	2469	0	2469	0	2469	0	0	1.30595	220.354	4345.43	0	1987.6	0.652974	0	0	0.652974	11.7533	14.365	0	1.30595	0	0	0	30.036	2735.89	37.8716	69.6707	1951.04	0	0	0	5.87655	1492.66	114.92	455.04	0	0.652974	237.396
TCGA-B6-A0RM	LumA	51-60	FEMALE	BLACK OR AFRICAN AMERICAN	NA	IDC	NA	NA	1	2373	0	2373	NA	NA	0	2373	0	9.42423	18.2713	263.299	2001	0	903.951	1.53869	0	0	0	2.30793	10.0012	0	1.53869	0	0	0	0.769235	620.841	22.3102	32.7807	715.466	0	0	0.769235	3.07738	1418.62	62.3149	250.883	0	396.97	200.515
TCGA-B6-A0RN	LumA	51-60	FEMALE	WHITE	Stage I	IDC	NA	NA	0	8008	0	8008	0	8008	0	8008	0	3.66032	7.7247	224.46	1421.98	0	149.143	0.569196	0	0	0	0	12.5234	0	0	0	0	0	0.569196	299.423	11.3849	3.98478	106.449	0	0	0	0	795.238	96.2026	275.099	0	0	129.561
TCGA-B6-A0RO	LumA	71-80	FEMALE	WHITE	Stage III	IDC	NA	NA	0	4929	0	4929	0	4929	0	4929	0	9.94471	13.8175	327.731	3426.82	0	72.8033	1.01111	0	0	0	0.505637	7.07808	0	0	0	0	0	0	1327.14	1.01111	0	505.073	0	0	0	5.56133	1383.77	251.273	746.215	0	0.505637	166.007
TCGA-B6-A0RP	LumA	71-80	FEMALE	WHITE	NA	Mixed Histology	NA	NA	1	3126	1	3126	1	2787	1	2787	0	1.30239	3.28061	96.8045	1083.88	0	297.514	0.381872	0	0	0	1.14575	3.81912	5.72875	0.381872	0	0	0	0.763877	961.667	11.0756	0	111.138	0	0	0	0	373.897	132.907	236.094	0	0	70.1276
TCGA-B6-A0RQ	Normal	61-70	FEMALE	WHITE	Stage II	ILC	NA	NA	1	4267	0	4267	0	4267	0	4267	0	8.96416	11.2938	110.943	965.369	0	159.726	0	0	0	0	0	5.06446	0	0	0	0	0	0	356.461	8.96026	72.6091	113.756	0	0	1.16878	12.4665	728.896	33.1139	213.355	0	3.50621	89.0064
TCGA-B6-A0RT	Basal	31-40	FEMALE	WHITE	Stage III	IDC	NA	NA	0	2721	0	2721	NA	NA	0	2721	0	1.21142	5.05961	125.045	713.188	0	145.659	1.7103	0	0	1.14023	2.5654	1.7103	0	0.570069	0	0	0	1.14023	1307.23	11.4019	24.8277	72.6871	0	0	0	1.14023	808.964	2.28036	43.4241	0	0	69.2038
TCGA-B6-A0RU	Basal	31-40	FEMALE	WHITE	Stage I	Other	NA	NA	0	8605	0	8605	1	3076	1	3076	0	0.628262	6.97813	136.179	532.443	0	46.7649	0.563395	0	0	0	0.281698	4.78918	0	0	0	0	0	0	191.567	2.81714	4.23134	94.0932	0	0	0	3.66231	305.381	5.91605	149.422	0	0.845172	39.753
TCGA-B6-A0RV	LumA	41-50	FEMALE	WHITE	Stage III	Mixed Histology	NA	NA	0	5156	0	5156	0	5156	0	5156	0	9.18026	3.83876	174.53	788.581	0	99.6881	0	0	0	0.371948	1.48789	4.83561	0	0.371948	0	0	0	0.371948	372.716	7.43943	0	119.031	0	0	0.743989	1.85983	380.156	53.9359	180.243	0	0	89.5188
TCGA-B6-A0WX	Basal	31-40	FEMALE	BLACK OR AFRICAN AMERICAN	Stage III	Other	NA	NA	1	639	1	639	1	563	1	563	0	0.711362	5.02949	43.2036	1042.59	0	89.1078	0	0	0	0.249582	0.249582	0.998395	0.249582	0.249582	0	0	0	0.249582	239.618	7.73764	0	157.249	0	0	0.49923	2.24644	336.214	19.2193	103.782	0	0.49923	52.3066
TCGA-B6-A0X0	LumA	51-60	FEMALE	WHITE	Stage I	Other	NA	NA	1	3945	NA	3945	0	3945	0	3945	0	10.7653	5.71862	219.365	1663.61	0	328.412	0	0	0	0	0	13.948	0	0	0	0	0	0	428.583	11.412	46.916	252.332	0	2.53594	0	17.752	1412.55	100.172	205.2	0	0	237.738
TCGA-B6-A0X1	Basal	41-50	FEMALE	WHITE	NA	IDC	NA	NA	1	7455	0	7455	1	490	1	490	0	35.0973	14.3116	97.6423	1483.97	0	285.38	0.851954	0	0	0	0	4.25946	0	0	0	0	0	5.11125	5348.94	8.51876	98.341	77.5209	0	0	2.55571	0.851954	635.502	7.66696	70.5697	0	0	90.3758
TCGA-B6-A2IU	LumA	61-70	FEMALE	WHITE	Stage II	ILC	NA	NA	0	5176	0	5176	0	5176	1	4224	0	2.09073	7.23097	91.8845	1427.54	0	372.864	0	0	0	0	2.66329	13.3166	1.33165	0	0	0	0	1.33165	677.815	38.6181	6.65823	1250.43	0	0	0	7.98987	1058.67	233.041	421.536	0	0	121.288
TCGA-BH-A0AU	LumB	41-50	FEMALE	WHITE	Stage II	IDC	NA	NA	0	1914	0	1914	0	1914	0	1914	0	14.7245	8.57846	160.099	949.6	0	450.041	2.18468	0	0	0	2.18468	2.18468	0	0.728279	0	0	0	0	2671.85	13.8362	0	589.86	0	0	0.728279	5.09747	849.834	167.491	237.021	0	0	79.1649
TCGA-BH-A0AV	Basal	51-60	FEMALE	BLACK OR AFRICAN AMERICAN	Stage I	IDC	NA	NA	0	1820	0	1820	0	1820	0	1820	0	12.2831	3.9315	47.2897	804.41	0	22.1108	0.210581	0	0	0	0.210581	2.31639	0	0	0	0	0	3.57982	540.134	1.89523	18.971	40.6417	0	0	0	0.421162	64.2266	1.68465	45.6261	0	0	79.3166
TCGA-BH-A0AY	LumA	61-70	FEMALE	WHITE	Stage II	IDC	NA	NA	0	777	0	777	0	777	0	777	0	0.620563	2.3918	96.0927	1068.17	0	68.9821	0.903709	0	0	0	0	5.42218	0	0	0	0	0	0	221.405	2.10865	0	406.362	0	1.20495	0	0	401.542	22.2911	107.229	0	0	56.2641
TCGA-BH-A0AZ	LumA	41-50	FEMALE	WHITE	Stage III	IDC	NA	NA	0	1919	0	1919	0	1919	0	1919	0	1.2691	2.83944	76.6499	892.903	0	65.7352	1.36951	0	0	0	0.456535	3.652	0	0	0	0	0	0	290.331	5.02141	20.5423	448.277	0	0	0	0.912976	278.005	29.2156	152.894	0	0.456535	141.737
TCGA-BH-A0B0	LumA	51-60	FEMALE	BLACK OR AFRICAN AMERICAN	Stage I	IDC	NA	NA	0	2477	0	2477	0	2477	0	2477	0	4.75169	3.46925	114.184	1289.03	0	101.939	0	0	0	0	0	11.9203	0	0	0	0	0	0	488.732	9.86511	14.3865	102.761	0	0	0.411092	4.11042	481.333	55.902	134.017	0	2.05526	60.2345
TCGA-BH-A0B1	LumA	61-70	FEMALE	WHITE	Stage II	IDC	NA	NA	0	1148	0	1148	0	1148	0	1148	0	7.14954	11.0787	122.935	1160.53	0	191.903	1.01274	0	0	0.506371	0	11.1395	0	0	0	0	0	0	2641.58	10.1269	32.6185	584.825	0	0	0	55.6976	325.578	85.0653	353.002	0	1.01274	137.533
TCGA-BH-A0B3	Basal	51-60	FEMALE	WHITE	Stage II	IDC	NA	NA	0	1203	0	1203	0	1203	0	1203	0	4.13596	3.98636	82.1897	555.739	0	61.1311	0.427476	0	0	0	0	2.7787	0	0	0	0	0	0.213738	1092.45	5.34367	0	75.2387	0	0	0	9.83228	268.251	1.28248	107.148	0	0.213738	55.544
TCGA-BH-A0B4	LumA	61-70	MALE	WHITE	Stage III	IDC	NA	NA	0	1191	0	1191	0	1191	0	1191	0	7.76035	7.3314	140.019	1881.7	0	173.157	0.794309	0	0	0	0	11.9145	0	0	0	0	0	3.97155	1535.38	0.794309	0	570.308	0	0	0	0.794309	787.152	15.8861	302.89	0	0	82.639
TCGA-BH-A0B5	LumA	31-40	FEMALE	WHITE	Stage III	ILC	NA	NA	0	2136	0	2136	NA	NA	0	2136	0	16.2671	7.95284	189.789	1046.62	0	436.356	0	0	0	0	0.3971	3.57343	0.3971	0	0	0	0	0.3971	1111.34	27.3962	120.135	242.199	0	0	0.3971	2.38224	550.705	160.01	132.677	0	0.3971	93.465
TCGA-BH-A0B6	NA	41-50	FEMALE	WHITE	Stage I	IDC	NA	NA	0	2483	0	2483	0	2483	0	2483	0	0.899054	4.25964	160.17	1033.95	0	62.6415	0	0	0	0	0.368465	8.47506	0	0	0	0	0	0	537.612	5.52715	8.20976	188.293	0	0	0	1.10539	905.354	43.1121	341.212	0	0	67.8813
TCGA-BH-A0B7	Her2	41-50	FEMALE	WHITE	Stage II	IDC	NA	NA	0	2559	0	2559	0	2559	0	2559	0	1.59402	3.93887	50.8022	759.583	0	57.9633	0.263471	0	0	9.22141	0.526942	6.85024	0	0.263471	0	0	0	1.58083	754.578	6.05983	0	89.3162	0	0	0.790413	1015.15	251.877	16.8621	93.3788	0	0	31.5583
TCGA-BH-A0B9	NA	41-50	FEMALE	WHITE	Stage I	IDC	NA	NA	0	1572	0	1572	0	1572	0	1572	0	25.3866	41.8661	423.207	1985.81	0	278.807	0.264758	0	0	0	2.38294	3.17733	0	0.264758	0	0	0	2.64769	1126.88	4.50112	0	244.122	0	0	0.264758	5.03075	489.303	25.1535	286.202	0.264758	0	84.0207
TCGA-BH-A0BA	LumA	51-60	FEMALE	WHITE	Stage III	Mixed Histology	NA	NA	0	1132	0	1132	0	1132	0	1132	0	13.2582	4.76378	107.136	1227.31	0	232.485	1.20155	0	0	2.40293	0.600687	10.8133	4.20516	0	0	0	0.600687	1.20155	919.132	28.2348	34.4525	525.047	0	0	0	116.544	492.006	37.8466	218.267	0.600687	0	118.772
TCGA-BH-A0BC	LumA	51-60	FEMALE	WHITE	Stage III	IDC	NA	NA	0	974	0	974	0	974	0	974	0	4.64816	4.67919	93.6089	807.041	0	66.6239	0.222055	0	0	0	0	3.99744	0	0	0	0	0	0	229.408	2.88701	42.4173	197.429	0	0	0	2.22077	265.829	13.769	132.79	0	0	54.5161
TCGA-BH-A0BF	LumB	51-60	FEMALE	WHITE	Stage II	IDC	NA	NA	1	1324	0	1324	0	1324	0	1324	0	8.10661	11.0402	121.541	977.511	0	210.614	0	0	0	0.683819	2.05146	5.47046	0.683819	0	0	0	0	1.36764	1800.13	49.5762	0	141.207	0	0	0	0	312.16	56.4143	117.369	0	0	81.2538
TCGA-BH-A0BJ	LumA	41-50	FEMALE	WHITE	Stage II	IDC	NA	NA	0	660	0	660	0	660	0	660	0	4.9637	8.2045	58.8652	617.804	0	62.5486	0.365732	0	0	0	0.365732	6.21827	0	0	0	0	0	0.365732	800.33	9.51026	10.6077	616.707	0	0	0	2.1947	484.661	34.0177	216.525	0	0.365732	122.924
TCGA-BH-A0BM	LumA	51-60	FEMALE	WHITE	Stage II	IDC	NA	NA	0	1876	0	1876	0	1876	0	1876	0	2.63926	12.5505	51.1324	1244.93	0	113.29	0	0	0	2.53165	0	14.5568	0	0	0	0	0	0	214.555	5.0632	16.8796	148.1	0	0	0	5.69616	505.691	45.5692	246.042	0	1.26583	87.9991
TCGA-A8-A07W	LumB	71-80	FEMALE	NA	Stage IV	IDC	NA	NA	0	304	0	304	NA	NA	0	304	0	11.6658	10.6681	171.755	1048.95	0	177.554	0	0	0	33.1285	2.23335	3.35009	1.11674	0	0	0	0	0	1654.57	13.7726	0	1305.41	0	0	0.74449	1.86111	353.62	19.356	182.952	0	0	67.828
TCGA-A8-A07Z	NA	81-90	FEMALE	NA	Stage II	IDC	NA	NA	0	1371	0	1371	0	1371	0	1371	0	2.28559	1.12578	111.189	1863.26	0	137.817	0	0	0	0	5.45812	4.77587	0	0	0	0	0	0.682247	891.718	5.45812	0	2100.69	0	0	0	0	1449.81	226.511	432.65	0	0.682247	108.65
TCGA-A8-A081	LumB	71-80	FEMALE	NA	Stage II	IDC	NA	NA	0	0	0	0	0	0	0	0	0	20.8095	10.5928	140.651	2167.19	0	328.175	0.442322	0.884643	0	21.2296	3.98055	11.4993	4.42288	0.442322	0	0	0	0	1655.03	33.6135	43.941	107.475	0	0	1.32679	8.40343	534.721	78.7266	325.415	0	0	108.775
TCGA-A8-A082	LumB	51-60	FEMALE	NA	Stage II	IDC	NA	NA	0	549	0	549	0	549	0	549	0	13.4694	1.47744	187.755	1459.04	0	291.464	0	0	0	0	2.29951	12.0725	0	0	0	0	0	1.14976	2148.32	16.0966	118.483	444.381	0	0	2.29951	2.29951	503.594	22.4203	230.279	0	1.14976	76.6658
TCGA-A8-A083	LumA	61-70	FEMALE	NA	Stage II	IDC	NA	NA	0	0	0	0	0	0	0	0	0	7.52584	12.1532	117.34	2047.15	0	596.753	2.12754	0	0	1.06377	4.25487	15.9559	0	0	0	0	0	1.06377	1494.54	20.7428	56.2393	232.956	0	0	0	7.44618	1021.18	159.028	444.246	0	0	65.6853
TCGA-A8-A084	LumB	81-90	FEMALE	NA	Stage II	IDC	NA	NA	0	458	0	458	NA	NA	0	458	0	5.5465	11.3179	216.587	1045.13	0	338.695	0	0	0	0	0	11.7115	0	0	0	0	0	1.40537	2054.19	14.5222	112.514	154.123	0	0	0	3.74769	646.472	44.5035	83.5964	0	10.3061	52.2378
TCGA-A8-A085	LumB	41-50	MALE	NA	Stage II	IDC	NA	NA	0	1124	0	1124	0	1124	0	1124	0	7.07284	5.73694	138.775	1978.63	0	294.165	0.457472	0	0	0	9.14982	7.31974	0	0	0	0	0	0.457472	2598.53	22.4169	13.7247	292.336	0	0	1.37242	1.37242	1076.47	14.1822	247.826	0	1.82989	206.474
TCGA-A8-A086	LumA	51-60	FEMALE	NA	Stage II	IDC	NA	NA	0	396	0	396	0	396	0	396	0	21.2786	12.9192	66.3816	1266.74	0	189.988	0	0	0	0.474932	5.69964	9.97433	0	0.474932	0	0	0	0	1784.45	12.8242	23.7911	834.045	0	0	0.474932	2.37481	576.137	45.5969	293.284	0	0.949863	144.856
TCGA-A8-A08A	NA	81-90	FEMALE	NA	Stage I	IDC	NA	NA	0	30	0	30	0	30	0	30	0	11.5941	12.1742	72.0544	1152.97	0	207.067	0.402839	0	0	0	0.805677	8.86278	1.20852	0	0	0	0	0	702.98	4.83429	0	345.648	0	0	0	2.0143	914.881	234.461	318.041	0	6.0428	118.205
TCGA-A8-A08G	LumB	41-50	FEMALE	NA	Stage II	IDC	NA	NA	0	607	0	607	0	607	0	607	1.37261	38.3238	24.817	190.942	1443.55	0	619.97	4.11783	0	0	0.457589	1.8302	4.11783	3.6604	0	0.91502	0	0	0.91502	2332.09	14.6414	1.37261	1074.77	0	0	0	4.11783	753.573	52.6174	217.113	0	1.8302	102.027
TCGA-A8-A08H	Normal	61-70	FEMALE	NA	Stage II	IDC	NA	NA	0	0	0	0	0	0	0	0	0	1.8908	3.39812	100.486	684.579	0	82.6388	0	0	0	0.330567	1.32219	1.65276	0	0.661134	0	0	0	0	1024.06	3.63609	43.9638	149.741	0	0	0	2.31389	344.438	5.61941	107.909	0	0.330567	104.835
TCGA-A8-A08J	Her2	51-60	FEMALE	NA	Stage IV	IDC	NA	NA	1	1127	1	1127	NA	NA	1	1127	0	11.1376	5.09209	131.639	1405.89	0	96.9725	1.21722	0	0	1.623	1.623	9.33212	4.46311	0.811441	0	0	0	0	1202.62	7.70912	0.811441	1375.88	0	0	0	31.6479	633.769	26.3732	276.173	0	2.02866	170.095
TCGA-A8-A08L	Her2	81-90	FEMALE	NA	Stage III	IDC	NA	NA	1	304	0	304	0	304	0	304	0	16.8	8.39739	178.362	1261.93	0	320.883	0	0	0	0.514301	0.514301	13.37	0	0.514301	0	0	0	3.08548	883.969	34.4536	0	506.007	0	0	0	15.4271	780.608	91.0195	262.414	0	1.02844	118.243
TCGA-A8-A08O	LumA	41-50	FEMALE	NA	Stage IV	IDC	NA	NA	0	943	0	943	NA	NA	1	762	0	17.4365	16.4135	184.273	2052.82	0	340.005	3.76116	0	0	0	0.752159	3.76116	0.752159	0.752159	0	0	0	0.752159	1271.26	28.5846	3.33243	835.722	0	0	0.752159	2.25666	834.217	24.0713	200.309	0	0	130.248
TCGA-A8-A08P	LumB	61-70	FEMALE	NA	Stage III	IDC	NA	NA	0	943	0	943	0	943	0	943	0	12.4666	6.09214	100.863	2902.83	0	231.581	0	0	0	0	0	0.806921	0.806921	0	0	0	0	3.22758	2001.92	2.0173	4.43796	688.288	0	0	0	3.63104	298.554	26.6278	119.938	0	0	140.18
TCGA-A8-A08T	LumA	61-70	FEMALE	NA	Stage IV	IDC	NA	NA	1	3409	1	3409	NA	NA	1	2557	0	8.33846	14.5721	80.3162	1061.05	0	186.627	1.43186	0	0	0	0	6.20493	0	0.954672	0	0	0	0.954672	1406.14	27.6838	46.585	184.24	0	0	0	2.38654	945.542	28.1609	213.527	0.954672	2.86387	170.455
TCGA-A8-A08X	Her2	41-50	FEMALE	NA	Stage III	IDC	NA	NA	0	1308	0	1308	1	366	1	366	0	3.93718	1.50784	128.075	1075.18	0	75.811	0	0	0	0	6.2827	3.76959	0	0	0	0	1.25655	0	396.229	3.35079	12.1465	274.345	0	0	0	0	265.13	2.09423	59.6061	0	0.837679	34.4375
TCGA-A8-A08Z	LumA	71-80	FEMALE	NA	NA	IDC	NA	NA	0	1217	0	1217	0	1217	0	1217	0	7.06265	5.30511	91.6881	664.609	0	341.418	0	0	0	0	0	5.85848	0	0	0	0	0	0.976397	1760.14	10.0896	38.464	121.075	0	1.3019	0.325499	0.976397	478.441	78.1128	86.8353	0	0	89.8752
TCGA-A8-A091	LumA	61-70	FEMALE	NA	Stage II	IDC	NA	NA	0	1004	0	1004	1	243	1	243	0	16.1503	23.3091	425.615	2127.99	0	3152.06	8.45566	0	0	0	2.81855	23.4879	2.81855	1.87904	0	0	0	3.75807	6392.44	67.6449	537.39	644.502	0	0	0.939518	0.939518	2317.77	194.479	562.248	0	42.2779	180.809
TCGA-A8-A094	Her2	71-80	FEMALE	NA	Stage II	IDC	NA	NA	0	0	0	0	0	0	0	0	0	1.4071	15.752	111.534	1745.09	0	66.9206	0	0	0	3.43177	18.0171	12.8693	4.28971	0	0	0	0	1.71588	881.12	6.00573	210.225	126.977	0	0	0	41.1819	456.432	1.71588	85.7182	0	0	52.5325
TCGA-A8-A095	LumB	41-50	FEMALE	NA	Stage I	IDC	NA	NA	0	1277	0	1277	0	1277	0	1277	0	16.549	7.43508	193.952	1088.04	0	136.524	0.461243	0	0	0.922485	0	9.68583	0.461243	0	0	0	0	0	1039.61	7.84099	0	216.317	0	0	0	11.0696	539.64	126.839	104.889	0	0	93.0672
TCGA-A8-A099	LumA	71-80	FEMALE	NA	NA	IDC	NA	NA	0	304	0	304	NA	NA	0	304	0	2.66978	0.827803	125.131	2388.72	0	93.2641	2.33165	0	0	0	0	8.7434	0.582966	0	0	0	0	6.41197	1895.01	13.9897	91.3345	538.017	0	0	0.582966	17.487	502.459	141.645	418.203	0.582966	0	139.733
TCGA-A8-A09A	LumA	31-40	FEMALE	NA	NA	IDC	NA	NA	0	304	0	304	NA	NA	0	304	0	8.94876	15.3544	223.536	2339.17	0	288.165	0.867962	0	0	0	1.73592	11.2835	0	0	0	0	0	0	3688.01	18.2274	203.269	537.273	0	0	0	3.47185	414.022	2.60389	304.656	0	1.73592	415.854
TCGA-A8-A09B	LumA	51-60	FEMALE	NA	Stage III	IDC	NA	NA	0	365	0	365	0	365	0	365	0	10.6891	6.78419	71.9951	477.604	0	229.432	0.253235	0	0	0	0.253235	4.30499	0.253235	1.01294	0	0	0	0	1012.69	12.1553	9.18486	545.471	0	0	1.51941	2.53235	490.012	105.093	180.383	0	0	50.3814
TCGA-A8-A09C	LumB	61-70	FEMALE	NA	NA	IDC	NA	NA	0	31	0	31	NA	NA	0	31	0	18.9908	12.0119	223.793	2118.08	0	430.74	0	0	0	0	3.29816	7.91551	0	0	0	0	0	0.659595	1155.01	139.182	39.5779	800.134	0	0	0	1.97897	1182.72	156.992	365.786	0	0	71.557
TCGA-A8-A09E	NA	71-80	FEMALE	NA	Stage III	IDC	NA	NA	0	1492	0	1492	NA	NA	0	1492	0	5.13387	9.98344	119.572	1045.51	0	615.578	1.20931	0	0	0	1.20931	19.3502	0	0	0	0	0	0.604655	1156.78	11.4892	20.9406	3051.88	0	0	0.604655	1.20931	770.379	88.8898	219.177	0	0	253.62
TCGA-A8-A09G	Her2	71-80	FEMALE	NA	Stage III	IDC	NA	NA	0	0	0	0	0	0	0	0	0	20.9624	15.1271	104.403	1759.26	0	197.404	0.869651	0	0	0	4.34811	7.82657	1.30448	0	0	0	0	0	2898.9	20.0014	74.64	49.1339	0	0	1.30448	6.95706	647.002	16.0881	28.1803	0	1.7393	86.8756
TCGA-A8-A09I	LumB	81-90	FEMALE	NA	Stage II	IDC	NA	NA	0	1371	0	1371	0	1371	0	1371	0	18.9679	7.70053	134.325	1276.57	0	40.3731	0.370413	0	0	0	2.22239	6.48191	0.370413	0.555574	0	0	0	0	1669.19	11.6674	68.6176	317.244	0	0	0	8.88946	194.457	16.2974	69.0528	0	0	63.6098
TCGA-A8-A09K	LumA	61-70	FEMALE	NA	Stage II	IDC	NA	NA	0	912	0	912	0	912	0	912	0	54.8461	17.32	300.322	3426.49	0	1641.78	2.77557	0	0	4.16335	0	11.1026	124.903	0	0	0	0	0	4521.49	137.393	55.5124	953.426	0	0	0	0	1555.73	388.586	441.255	0	0	211.571
TCGA-A8-A09M	LumB	71-80	FEMALE	NA	Stage III	IDC	NA	NA	0	1006	0	1006	0	1006	0	1006	0	9.91282	10.5874	154.617	2380.66	0	569.375	0	0	0	0.661388	4.62916	8.59692	0	0	0	0	0	0	2762.23	10.5807	0	1323.25	0	0	0	4.62916	1415.83	171.937	241.036	0	0	180.408
TCGA-A8-A09R	LumB	81-90	FEMALE	NA	Stage II	IDC	NA	NA	0	273	0	273	0	273	0	273	0	15.9713	8.4267	152.206	1066.95	0	375.355	1.40755	0	0	0	0.938311	15.9526	0	0	0	0	0	9.85299	9198.07	14.0758	96.1846	932.287	0	0	0.938311	9.85299	639.51	51.1421	246.992	0	88.2084	206.976
TCGA-A8-A09W	LumB	61-70	FEMALE	NA	Stage III	ILC	NA	NA	0	30	0	30	NA	NA	0	30	0	0	5.49711	241.877	2569.94	0	46.7261	0	0	0	0	0	5.49711	0.687098	0	0	0	0	3.43582	3650.83	1.37436	36.7831	224.011	0	0	0	0.687098	277.608	6.18437	75.5863	0	0	185.846
TCGA-A8-A09X	Her2	61-70	FEMALE	NA	Stage III	ILC	NA	NA	1	426	NA	426	NA	NA	0	426	0	5.00069	2.65546	89.3438	940.101	0	163.601	4.02958	0	0	0	2.01484	13.2977	0	0	0	0	0	0	1399.87	1.61183	6.85033	243.79	0	2.01484	0	2.41775	528.278	4.43258	41.4804	0	0	113.941
TCGA-A8-A09Z	NA	81-90	FEMALE	NA	Stage II	ILC	NA	NA	0	0	0	0	NA	NA	0	0	0	9.55882	6.55158	97.0703	559.299	0	55.0438	0.268515	0	0	0	1.61102	4.56461	1.3425	0.268515	0	0	0	14.2309	2511.88	0.537031	20.5515	1288.02	0	0	1.61102	6.44414	521.439	5.37016	94.963	0	0	89.2165
TCGA-A8-A0A4	LumA	71-80	FEMALE	NA	Stage II	ILC	NA	NA	0	396	0	396	0	396	0	396	0	12.7271	8.43714	239.671	1182.91	0	244.247	0.571947	0.571947	0	0.571947	0.571947	3.43208	0	1.71597	0.571947	0	0	0	972.983	8.00805	14.5118	187.046	0	0.571947	0	8.00805	783.077	70.9288	294.126	0	0.571947	84.308
TCGA-A8-A0A7	Her2	51-60	FEMALE	NA	Stage II	ILC	NA	NA	0	30	0	30	0	30	0	30	0	2.6061	3.28532	107.217	632.117	0	150.058	0	1.0397	0	11.0898	0.346538	3.8121	0	0	0	0	0	0	1773.67	3.11902	0	449.135	0	0	0	3.8121	329.92	6.58458	471.055	0	0	98.5048
TCGA-AC-A23C	LumA	61-70	FEMALE	WHITE	Stage II	IDC	NA	NA	0	585	0	585	0	585	0	585	0	19.8601	13.863	140.373	826.824	0	361.203	0.406305	0	0	0	1.62522	10.1575	3.65675	0	0	0	0.406305	1.62522	2168.43	17.0647	95.0745	305.945	0	0	0.812611	4.46936	459.933	36.5671	129.728	0	0.812611	48.7196
TCGA-AC-A23E	LumA	41-50	FEMALE	WHITE	Stage II	IDC	NA	NA	0	698	0	698	0	698	0	698	0	2.78449	2.55893	118.205	1014.66	0	66.496	0	0	0	0.29684	0.29684	6.53088	0	0	0	0	0	0.29684	938.067	5.04658	0	170.692	0	0	0	1.78114	225.017	55.8091	80.2166	0	2.37482	58.2997
TCGA-AC-A2B8	LumA	81-90	FEMALE	WHITE	Stage II	ILC	NA	NA	0	677	0	677	0	677	1	654	0	20.6518	18.0685	78.1223	812.546	0	231.454	1.44483	0	0	0.289011	0.866918	6.935	0	0.289011	0	0	0	1.15581	2802.01	14.7368	18.8833	345.303	0	0	0	1.73372	562.599	133.209	124.02	0	0.577907	89.7673
TCGA-AC-A2BK	Basal	71-80	FEMALE	BLACK OR AFRICAN AMERICAN	Stage III	IDC	NA	NA	0	2222	0	2222	0	2222	0	2222	0	18.8479	25.3369	486.401	2706.48	0	230.815	0	0	0	0	1.31897	7.9136	0.659484	0	0	0	0	0	1692.21	45.5038	0	259.174	0	0	0.659484	3.29742	1224.64	3.29742	386.728	0	0	208.645
TCGA-AC-A2BM	LumB	41-50	FEMALE	BLACK OR AFRICAN AMERICAN	Stage II	IDC	NA	NA	0	3022	0	3022	0	3022	0	3022	0	10.4988	15.659	144.718	1875.62	0	743.713	1.18897	0	0	0	1.78345	19.6183	0.594484	0.594484	0	0	0	0.594484	988.049	25.5633	66.5834	683.074	0	0	0	4.16139	560.014	341.24	342.755	0.594484	1.18897	52.7376
TCGA-AC-A2FB	LumA	61-70	FEMALE	WHITE	Stage II	ILC	NA	NA	0	1234	0	1234	0	1234	0	1234	0	13.5736	9.88798	112.816	1086.91	0	237.602	1.27968	0	0	0.426605	0.853211	8.95806	0.426605	0	0	0	0	5.11887	2943.77	17.4895	68.337	117.734	0	0	0	53.3216	338.272	43.5105	132.113	0	1.70629	141.542
TCGA-AC-A2FE	NA	61-70	FEMALE	WHITE	Stage III	ILC	NA	NA	1	2636	1	2636	1	766	1	766	0	1.91977	4.21535	152.591	841.278	0	129.605	0	0	0	0.255606	1.27811	8.69144	0.255606	0.255606	0	0	0	0.511295	433.805	3.32321	28.7457	363.763	0	0	0.255606	0.255606	582.583	52.1487	234.434	0	0	96.6182
TCGA-AC-A2FF	LumA	31-40	FEMALE	ASIAN	Stage II	ILC	NA	NA	0	2759	0	2759	0	2759	0	2759	0	14.834	5.87143	167.508	978.091	0	181.421	2.46494	0	0	0.493049	0.493049	15.2827	0.493049	0.985945	0	0	0	0.493049	1409.95	20.2126	82.6498	141.981	0	0	0.493049	10.8457	400.308	10.3528	132.604	0	0.985945	155.405
TCGA-AC-A2FG	LumA	71-80	FEMALE	WHITE	Stage II	ILC	NA	NA	0	1853	0	1853	0	1853	0	1853	0	5.45181	7.90868	106.672	1276.29	0	372.978	1.85565	0	0	0	0.742289	11.1336	0.371073	0.742289	0	0	0	0.371073	554.457	8.16475	101.958	161.81	0	0	1.11336	11.5048	707.731	119.13	271.276	0	0.742289	135.055
TCGA-AC-A2FM	NA	81-90	FEMALE	WHITE	Stage II	ILC	NA	NA	1	792	1	792	1	780	1	780	0	16.0223	16.9268	362.505	1336.05	0	398.619	1.9381	0	0	0	0.646035	19.3818	0	2.58433	0	0	0	0	960.045	26.4884	9.09012	1180.35	0	0	10.3369	1.29207	1555.07	78.8193	2512.85	0.646035	0	209.931
TCGA-AC-A2QI	NA	71-80	FEMALE	WHITE	Stage III	ILC	NA	NA	0	588	0	588	0	588	0	588	0	4.49127	7.96151	214.705	911.136	0	183.473	0.41508	0	0	0.830159	0.830159	7.47169	0.41508	0	0	0	0	0.830159	824.381	13.2831	4.15093	208.793	0	0	0	1.24524	584.455	114.982	346.83	0	0.41508	163.64
TCGA-AC-A2QJ	NA	41-50	FEMALE	WHITE	Stage III	Metaplastic Carcinoma	NA	NA	1	446	1	446	1	237	1	237	0	0	0.845915	39.5126	424.084	0	103.202	0	0	0	0.281972	0	1.40986	0	0	0	0	0	0	27.9151	0	0	919.51	0	0	0.563943	13.5346	1334.29	5.07549	1321.6	0	0	46.091
TCGA-AC-A3HN	LumA	81-90	FEMALE	WHITE	Stage II	ILC	NA	NA	0	496	0	496	0	496	0	496	0	12.9285	10.828	116.657	855.856	0	358.222	1.56298	0	0	0.937811	2.18815	4.37618	0	0	0	0	0	1.25034	815.846	14.6915	58.3721	422.615	0	0	0	2.18815	595.161	83.4601	368.522	0	0	69.2062
TCGA-D8-A13Y	LumB	51-60	FEMALE	WHITE	Stage I	IDC	NA	NA	0	1728	0	1728	0	1728	0	1728	0	42.5035	12.7344	148.352	2018.85	0	276.189	0.594034	0	0	2.96985	1.18791	7.12744	0	0	0	0	0	0.594034	483.48	22.5704	49.4111	204.321	0	0	1.18791	35.0433	386.07	94.4389	159.946	10.0973	1.78194	54.4538
TCGA-D8-A13Z	Her2	51-60	FEMALE	WHITE	NA	IDC	NA	NA	0	635	0	635	0	635	0	635	0	6.36627	3.91516	76.8039	1089.83	0	89.6541	0.205624	0	0	0.205624	2.26194	1.64499	0	0.411248	0	0	0	0.616872	960.902	6.78575	12.8435	65.5954	0	0	0.205624	11.9264	153.81	17.4784	16.3228	0	0.205624	35.4153
TCGA-D8-A140	LumA	61-70	FEMALE	WHITE	Stage II	IDC	NA	NA	0	403	0	403	0	403	0	403	0	41.1845	23.9526	131.261	1718.24	0	433.26	3.94781	1.97378	0	0	0.987015	9.86914	0	0.987015	0	0	0	1.97378	4139.17	43.4246	0	620.776	0	0	2.96079	4.93457	1079.7	82.9017	192.184	0.987015	0	345.375
TCGA-D8-A142	Basal	71-80	FEMALE	WHITE	Stage II	IDC	NA	NA	0	425	0	425	0	425	0	425	0	1.66198	4.2022	53.4854	713.283	0	83.2427	0.429078	0	0	0.429078	0.429078	3.43268	0.429078	0	0	0	0	0	402.768	5.29207	9.65011	235.282	0	0	0	13.8737	265.747	4.71991	75.1269	0	0.143026	41.5211
TCGA-D8-A143	Basal	51-60	FEMALE	WHITE	Stage II	IDC	NA	NA	0	431	0	431	0	431	0	431	0	3.97614	0.965211	108.077	1138.49	0	44.1426	0	0	0	0.329429	2.96478	9.22385	0	0	0	0	0	0.988288	449.003	1.64715	0	32.2834	0	0	0	20.7536	253.325	21.4125	11.006	0	0	107.158
TCGA-D8-A145	LumA	71-80	FEMALE	WHITE	Stage II	IDC	NA	NA	0	410	0	410	0	410	0	410	0	12.1402	15.6565	137.594	1350.93	0	526.054	0	0	0	0	4.16951	9.03402	2.08484	0	0	0	0	0.695004	1549.67	21.5425	27.4494	308.545	0	0	0	5.55935	817.226	73.6615	319.023	0	4.86451	101.16
TCGA-D8-A146	LumA	51-60	FEMALE	WHITE	Stage II	IDC	NA	NA	0	643	0	643	0	643	0	643	0	13.5714	9.91851	79.4968	1095.4	0	321.19	1.91756	0	0	0.479389	1.43817	6.71145	7.67023	0	0	0	0	2.39695	1279.96	15.3405	101.112	300.096	0	1.91756	0.479389	37.8716	519.655	100.192	303.802	0	0	127.733
TCGA-D8-A147	Basal	41-50	FEMALE	WHITE	NA	IDC	NA	NA	0	584	0	584	0	584	0	584	0	31.3039	14.2588	115.192	2975	0	237.16	1.16835	0	0	5.25714	0	2.92061	0	2.33653	0	0	0	5.8414	4032.87	16.3559	11.0985	53.1564	0	0	2.92061	2.33653	309.008	10.5145	69.2669	0	0	127.236
TCGA-D8-A1J8	LumB	71-80	FEMALE	WHITE	Stage II	IDC	NA	NA	0	431	0	431	0	431	0	431	0	15.1795	2.47423	86.848	828.652	0	115.016	1.06993	0	0	0.267482	0.267482	3.74475	0	0	0	0	0	0	429.038	13.1065	47.1914	310.811	0	0	1.06993	114.749	93.3504	19.2585	26.1675	0	0.267482	37.153
TCGA-D8-A1J9	LumB	41-50	FEMALE	WHITE	Stage I	IDC	NA	NA	0	532	0	532	0	532	0	532	0	20.7718	13.7535	188.673	1614.96	0	215.913	0	0	0	0	3.0919	6.1836	0	0.515218	0	0	1.54585	0	3227.34	18.551	91.425	658.558	0	0	0	198.907	458.619	115.943	66.4742	0.515218	2.57648	223.919
TCGA-D8-A1JA	Her2	51-60	FEMALE	WHITE	NA	IDC	NA	NA	0	502	0	502	1	431	1	431	0	20.8024	10.2507	66.3108	1211.69	0	47.8217	0.310581	0	0	54.964	0	5.58955	0	0	0	0	0	1.2421	1685.57	21.1161	84.9985	107.133	0	0	0	71.7326	98.1278	3.10536	25.1033	0	0	35.1459
TCGA-D8-A1JB	LumA	51-60	FEMALE	WHITE	Stage II	IDC	NA	NA	0	1688	0	1688	0	1688	0	1688	0	18.147	8.82732	101.545	1377.71	0	521.278	2.02314	0	0	0	0.674381	8.76665	0	0	0	0	0	0.674381	1469.43	20.9051	0	315.6	0	0	0.674381	8.76665	416.753	15.5102	234.077	0.674381	0.674381	198.868
TCGA-D8-A1JC	LumB	51-60	FEMALE	WHITE	Stage III	IDC	NA	NA	0	480	0	480	0	480	0	480	0	23.2582	8.6641	128.165	1422.28	0	295.282	0.693918	0	0	0.693918	2.42885	9.02149	0.346959	0.346959	0	0	0	27.0646	5252.61	19.431	0	543.026	0	0	0.346959	12.1444	385.497	12.8383	152.866	0	0	143.934
TCGA-D8-A1JD	LumB	41-50	FEMALE	WHITE	Stage II	IDC	NA	NA	0	552	0	552	0	552	0	552	0	10.9096	5.25804	84.1945	1662.81	0	127.584	0.702946	0	0	0	0	8.43521	0	0	0	0	0	0.702946	2681.72	7.38093	101.55	475.89	0	0	0.702946	2.81178	636.511	38.6616	199.867	0	0	105.652
TCGA-D8-A1JE	LumB	61-70	FEMALE	WHITE	Stage II	IDC	NA	NA	0	575	0	575	0	575	0	575	0	4.35478	0.992603	85.9196	1398.01	0	45.453	0.668394	0	0	0	0.334197	2.3395	1.6711	0	0	0	0	0.334197	1426.1	9.35798	9.74236	222.92	0	0	0.334197	19.7186	116.306	228.937	106.267	0	123.325	42.6323
TCGA-D8-A1JF	Her2	71-80	FEMALE	WHITE	Stage III	IDC	NA	NA	0	366	0	366	0	366	0	366	0	3.82484	2.29484	198.215	1800.96	0	180.971	0.874326	0	0	0	0.437163	3.497	0	0	0	0	0	0.874326	2378.41	5.2455	129.66	738.745	0	0	0.437163	165.234	391.666	10.491	99.7086	0	0.874326	288.036
TCGA-D8-A1JG	Her2	61-70	FEMALE	WHITE	Stage II	IDC	NA	NA	0	1612	0	1612	0	1612	0	1612	0	23.1821	8.4382	87.7907	848.97	0	219.872	1.10297	0	0	1.47077	0.735313	2.57374	0	0	0	0	0.735313	2.57374	4907.41	12.1334	167	323.926	0	0	0	97.0672	351.501	9.9273	141.781	0	0	44.6436
TCGA-D8-A1JH	LumA	51-60	FEMALE	WHITE	Stage I	IDC	NA	NA	0	426	0	426	0	426	0	426	0	14.9642	7.99149	149.815	1000.36	0	186.156	0.717391	0	0	0	1.79348	7.53232	3.58681	1.07609	0	0	0	2.86942	1337.88	17.2168	66.9338	443.69	0	0	0.358695	46.6287	557.392	40.1725	144.697	0	1.43478	112.397
TCGA-D8-A1JI	LumB	51-60	FEMALE	WHITE	Stage II	IDC	NA	NA	0	577	0	577	0	577	0	577	0	23.2182	12.3711	58.026	1822.79	0	788.381	0.773693	0	0	0	2.32108	12.3789	1.54739	0	0	0	0	0	668.46	21.663	21.516	1265.74	0	0	0	10.8315	860.333	990.311	631.841	0	2.32108	74.2115
TCGA-D8-A1JJ	LumB	51-60	FEMALE	WHITE	Stage II	IDC	NA	NA	0	611	0	611	0	611	0	611	0	14.834	23.8899	172.848	1605.34	0	193.619	0.339638	0	0	0.339638	1.35878	11.5492	0	0	0	0	0	1.35878	1992.58	6.11429	11.1247	651.512	0	0	0.339638	300.619	451.099	70.9938	115.343	0	0.339638	59.1626
TCGA-D8-A1JK	Basal	81-90	FEMALE	WHITE	Stage II	IDC	NA	NA	0	612	0	612	0	612	0	612	0	3.92252	2.64144	52.5024	508.137	0	41.4207	0	0.452662	0	10.6381	0.226355	2.2634	0	0	0	0	0	0	255.54	1.13173	0	434.125	0.226355	0	0	40.5153	262.104	1.13173	57.6832	0	0	38.3039
TCGA-D8-A1JL	Basal	71-80	FEMALE	WHITE	Stage II	IDC	NA	NA	0	611	0	611	0	611	0	611	0	13.2531	3.81979	119.965	1086.9	0	63.9719	0.617124	0	0	0.822776	0.617124	2.26268	0	0	0	0	0	2.67406	3250.02	6.37664	22.0754	41.1395	0	0	0.411388	11.7248	300.524	6.99368	21.5674	0.205736	0	202.334
TCGA-D8-A1JM	Basal	51-60	FEMALE	WHITE	Stage II	IDC	NA	NA	0	590	0	590	0	590	0	590	0	28.2268	18.1205	144.617	2616.15	0	525.57	0.899917	0	0	0	0	5.84968	0	0	0	0	0	0.450032	430.175	8.99947	45.4024	62.0964	0	0	0	2.6999	742.007	8.99947	13.9492	0	0.450032	66.0562
TCGA-D8-A1JN	LumA	71-80	FEMALE	WHITE	Stage III	ILC	NA	NA	0	620	0	620	0	620	0	620	0	40.7439	33.1014	130.636	2759.22	0	525.12	1.17222	0	0	0	2.34422	12.8935	0	0	0	0	0	0	284.831	22.2709	162.788	77.3617	0	0	1.17222	0	639.992	110.182	837.721	0	0	157.114
TCGA-D8-A1JP	LumA	71-80	FEMALE	WHITE	Stage I	IDC	NA	NA	0	639	0	639	0	639	0	639	0.522831	14.995	7.48705	70.9283	1206.19	0	190.313	1.04566	0	0	0	4.70559	3.65992	0	1.04566	0	0	0	13.5938	313.703	12.5482	29.279	393.175	0	0	0	1.04566	226.912	16.208	165.233	0	7.84257	104.05
TCGA-D8-A1JS	LumA	71-80	FEMALE	WHITE	Stage I	Other	NA	NA	0	371	0	371	0	371	0	371	0	0	3.54564	187.558	2928.01	0	363.784	0.709128	0	0	0	1.41826	7.09128	0	0	0	0	0	2.12738	195.011	8.50953	0	136.862	0	0	0.709128	63.8219	1397.7	491.429	717.117	0	0	74.6998
TCGA-D8-A1JT	LumB	61-70	FEMALE	WHITE	Stage II	Other	NA	NA	0	405	0	405	0	405	0	405	0	10.8884	6.80522	59.4813	1729.56	0	221.51	0.340267	0	0	0	6.12469	5.44415	0	0.340267	0	0	0	2.72213	599.883	10.5482	19.5175	498.144	0	0	0.680533	0.340267	130.321	25.1794	94.8992	0	0	96.7468
TCGA-D8-A1JU	LumA	51-60	FEMALE	WHITE	Stage I	IDC	NA	NA	0	447	0	447	0	447	0	447	0	10.7226	7.06268	116.68	1081.15	0	145.558	0.936057	0	0	0	1.40409	11.2328	0.468029	0	0	0	0	1.87211	598.145	14.509	131.985	189.553	0	0	0.468029	1.40409	642.14	50.5475	195.282	0	1.40409	117.865
TCGA-D8-A1X6	LumB	71-80	FEMALE	WHITE	Stage III	IDC	NA	NA	0	541	0	541	0	541	0	541	0	0.456905	1.99639	78.6582	1239.57	0	682.958	0	0	0	0	1.22671	19.627	0	0.613294	0	0	0	7.97343	590.956	8.58684	10.8501	258.217	0	0.613294	1.22671	0.306647	349.912	141.375	187.962	0	0	114.842
TCGA-D8-A1X7	LumB	31-40	FEMALE	WHITE	Stage II	Other	NA	NA	0	509	0	509	0	509	0	509	0	3.56183	2.67706	210.997	2021.96	0	250.121	0.567134	0	0	0	0.567134	9.64191	1.7014	0	0	0	0	0.567134	2910.13	17.0151	63.1542	512.719	0	0	1.13427	20377.8	597.228	56.1496	85.0923	0	0.567134	222.075
TCGA-D8-A1X8	LumA	61-70	FEMALE	WHITE	Stage III	ILC	NA	NA	0	783	0	783	0	783	0	783	0	4.96377	3.07018	194.53	1809.94	0	214.622	4.59093	0	0	0.573866	0.573866	13.1987	0	1.7216	0	0	0	9.75554	1315.28	5.73848	0	342.017	0	0	0	1.7216	426.949	66.5672	262.286	0.573866	0	111.93
TCGA-D8-A1X9	LumA	61-70	FEMALE	WHITE	Stage II	IDC	NA	NA	0	727	0	727	NA	NA	0	727	0	27.0657	13.2307	144.615	1529.02	0	113.053	1.11931	0	0	0	0.373054	20.8944	0.746255	0.373054	0	0	0	27.9835	7558.16	27.9835	60.2914	385.052	0	0	0	7.46226	279.088	12.3127	267.702	0	0	85.5214
TCGA-D8-A1XA	LumA	61-70	FEMALE	WHITE	Stage I	IDC	NA	NA	0	839	0	839	0	839	0	839	0	14.5874	16.1031	58.8192	1029.07	0	443.445	0.626367	0	0	0.626367	0	6.88973	0	2.50531	0	0	0	3.13168	6711.81	20.669	12.0319	491.673	0	0	0	0.626367	383.943	102.093	535.116	0	1.25273	78.793
TCGA-D8-A1XB	LumA	61-70	FEMALE	WHITE	Stage II	IDC	NA	NA	0	552	0	552	0	552	0	552	0	7.96657	6.39754	121.278	782.846	0	309.381	0	0	0	0	2.20988	2.76229	0	0	0	0	0	3.86723	2354.06	13.2592	14.7343	189.496	0	0	0.55241	1.10494	551.915	78.4503	184.706	0	2.20988	114.797
TCGA-D8-A1XC	LumA	81-90	FEMALE	WHITE	Stage III	Mucinous Carcinoma	NA	NA	1	377	1	377	NA	NA	1	377	0	13.1364	14.8987	153.073	1608.69	0	323.072	6.67492	0	0	0	1.33511	8.01003	0	1.33511	0	0	0	4.00502	3640.6	13.3502	173.165	560.705	0	0	0	16.0201	1209.52	491.285	391.775	0	1.33511	137.373
TCGA-D8-A1XD	LumA	31-40	FEMALE	WHITE	Stage III	IDC	NA	NA	0	522	0	522	0	522	0	522	0	33.0813	13.8092	451.142	1595.84	0	524.394	3.12603	0	0	0	1.56301	10.1596	7.03356	0	0	0	0	8.59657	1521.6	27.3529	91.2256	455.62	0	0	0.781507	3.90753	747.905	103.941	1111.77	0	1.56301	37.1842
TCGA-D8-A1XF	LumB	41-50	FEMALE	WHITE	Stage II	IDC	NA	NA	0	463	0	463	NA	NA	0	463	0.937597	44.5154	21.9391	335.659	1502.06	0	683.664	0.910242	0	0	0	0	12.7447	0.910242	0.910242	0	0	0	7.28272	3817.05	113.792	114.284	1694.14	0	0	5.46198	3.64123	634.505	12.7447	343.644	0	0	698.456
TCGA-D8-A1XG	LumA	81-90	FEMALE	WHITE	Stage III	IDC	NA	NA	0	448	0	448	0	448	0	448	0	27.4331	25.4076	149.862	1219.74	0	366.949	2.20164	0	0	0	0.733944	9.5407	0	0	0	0	0	0	2965.68	36.6949	99.4063	360.344	0	0	0	1.46789	796.278	29.3559	203.605	0	0	178.733
TCGA-D8-A1XJ	Her2	71-80	FEMALE	WHITE	Stage III	Other	NA	NA	0	664	0	664	0	664	0	664	0	4.36774	1.8423	76.7812	815.998	0	56.5114	0	0	0	0	0	6.00301	0	0.621025	0	0	0	1.03502	553.522	2.277	38.1462	156.7	0	0	0	1.86301	215.489	8.90104	28.7649	0.207031	0.413994	42.307
TCGA-D8-A1XK	Basal	51-60	FEMALE	WHITE	Stage II	IDC	NA	NA	0	441	0	441	0	441	0	441	0	80.6776	25.1754	383.382	3204.98	0	205.237	0	0	0	3.52839	0.587993	6.46879	0.587993	0	0	0	0	1.7642	2140.58	15.2898	120.225	120.555	0	0	0.587993	0.587993	1279.64	1.7642	163.231	0	0	66.3992
TCGA-D8-A1XL	LumB	31-40	FEMALE	WHITE	Stage II	IDC	NA	NA	0	606	0	606	0	606	0	606	0	2.59053	0	235.55	3139.68	0	205.081	0.431732	0	0	0	0.863463	9.93025	0	0	0	0	0	1.2952	587.18	5.18106	0	485.287	0	1.72707	0	0.863463	1211.49	156.725	51.0631	0	0	161.954
TCGA-D8-A1XM	LumA	51-60	FEMALE	WHITE	Stage I	IDC	NA	NA	0	538	0	538	0	538	0	538	0	3.85642	8.43844	180.57	1549.15	0	72.1298	0.819616	0	0	0	1.63939	14.3441	0	0	0	0	0	1.22942	5148.68	11.885	159.865	239.339	0	0	0.409808	4.918	511.876	67.2117	161.993	0.409808	5.32781	141.35
TCGA-D8-A1XO	LumA	51-60	FEMALE	WHITE	Stage II	ILC	NA	NA	0	1682	0	1682	0	1682	0	1682	0	6.70559	9.47142	218.313	1943.34	0	213.433	0.521833	0	0	0.521833	1.5655	16.177	0	0	0	0	0	0.521833	1664.15	17.2207	203.919	114.283	0	0	1.04367	0.521833	598.551	78.7979	188.212	0	7.30585	221.71
TCGA-D8-A1XQ	Basal	61-70	FEMALE	WHITE	Stage II	IDC	NA	NA	0	499	0	499	0	499	0	499	0	7.95575	12.6802	113.272	959.209	0	119.203	0	0	0	4.8555	0	5.09826	0	0	0	0	0	0	303.712	6.7977	22.0901	113.619	0	0	0.242754	0.242754	352.267	6.3122	39.3296	0	0	121.335
TCGA-D8-A1XR	LumB	51-60	FEMALE	WHITE	Stage II	IDC	NA	NA	0	482	0	482	0	482	0	482	0	20.3961	6.42403	152.424	1493	0	307.368	2.12863	0	0	0	1.27708	7.23728	0	0.425692	0	0	0	0.425692	1372.52	22.563	12.3502	92.381	0	0	4.68295	0.851384	601.54	58.3234	241.859	0.425692	1.27708	205.141
TCGA-D8-A1XS	LumB	41-50	MALE	WHITE	Stage III	Other	NA	NA	0	496	0	496	0	496	0	496	0	35.1028	17.2369	265.688	1604.41	0	324.607	0.503316	0	0	0.503316	10.5686	7.04574	0	0.503316	0	0	0	13.5882	2273.26	26.673	68.1069	437.842	0	0	3.01955	1.00646	552.585	28.6861	78.5145	0	0	140.587
TCGA-D8-A1XT	Her2	61-70	FEMALE	WHITE	Stage II	IDC	NA	NA	0	506	0	506	0	506	0	506	0	14.0724	9.22226	120.387	1239.77	0	160.365	0.245237	0	0	0	0.73562	7.11105	0.73562	0.245237	0	0	0	0.245237	1874.37	7.60143	13.8567	130.45	0	0	0	1.226	276.839	6.37543	48.3893	0.245237	0	73.3833
TCGA-D8-A1XU	LumA	51-60	FEMALE	WHITE	Stage I	IDC	NA	NA	0	395	0	395	0	395	0	395	0	5.69811	5.79946	91.7304	1038.5	0	161.304	2.029	0	0	0	3.04343	13.1884	2.029	0	0	0	0	0	864.686	20.2898	32.0748	297.247	0	0	0.338146	7.43957	322.946	106.183	228.135	0.676292	0.338146	42.2131
TCGA-D8-A1XV	LumA	81-90	FEMALE	WHITE	Stage II	Mucinous Carcinoma	NA	NA	0	461	0	461	0	461	0	461	0	14.2249	21.9539	277.639	2978.17	0	475.256	1.64449	0	0	0	1.64449	32.8899	0	0	0	0	0	3.28899	1529.38	41.1123	300.136	292.719	0	0	1.64449	54.2679	669.307	111.825	263.727	1.64449	1.64449	228.765
TCGA-D8-A1XW	Normal	51-60	FEMALE	WHITE	Stage II	IDC	NA	NA	0	1309	0	1309	0	1309	0	1309	0	7.38848	9.63382	100.395	901.373	0	201.431	1.62115	0	0	0	0.810573	11.3483	0	1.62115	0	0	0	4.053	982.432	21.0753	52.5829	91.1911	0	0	0.405354	0.810573	350.58	4.45822	127.408	0	0	53.2069
[truncated: 5,000 more columns]
