# Supplementary material for: Bi-EB: Empirical Bayesian Biclustering for Multi-Omics Data Integration Pattern Identification among Species
Source: Genes (Basel). 2022 Oct 30;13(11):1982. doi: 10.3390/genes13111982 (PMC9690013; doi:10.3390/genes13111982)
Supplement: Supplementary file 1 [file genes-13-01982-s001.zip › Supplementary File S7_TCGA BRCA protein expression profiles.xlsx]

## Sheet: TCGA_BRCA_RPPA
Supplementary table 7. 873 TCGA BRCA protein expression profiles by the reverse phase protein array (RPPA) . All transcript did normalization by log transform here.
patient	subtype	age	gender	race	ajcc_pathologic_tumor_stage	histological_type	histological_grade	treatment_outcome_first_course	OS	OS.time	DSS	DSS.time	DFI	DFI.time	PFI	PFI.time	X1433BETA	X1433EPSILON	X1433ZETA	X4EBP1	X4EBP1_pS65	X4EBP1_pT37T46	X4EBP1_pT70	X53BP1	ACC_pS79	ACC1	ACETYLATUBULINLYS40	ACVRL1	ADAR1	AKT	AKT_pS473	AKT_pT308	AMPKALPHA	AMPKALPHA_pT172	ANNEXIN1	ANNEXINVII	AR	ARAF	ARAF_pS299	ARID1A	ASNS	ATM	AXL	BAD_pS112	BAK	BAP1C4	BAX	BCL2	BCL2A1
TCGA-3C-AALI	NA	41-50	FEMALE	BLACK OR AFRICAN AMERICAN	Stage II	IDC	NA	NA	0	4005	0	4005	0	4005	0	4005	0.373817	0.326357	-0.124918	-0.591647	-1.21205	-0.938386	-0.196482	-1.05633	1.77139	1.52042	0.170698	0.745508	-0.580368	0.22772	-0.396228	-0.699923	-0.646808	-0.396799	0.03836	-1.06192	-0.705388	0.31431	0.662845	-0.130328	0.645308	0.532361	NA	-0.629208	-0.716216	-0.85471	0.0785384	-1.11599	0.377584
TCGA-3C-AALK	NA	51-60	FEMALE	BLACK OR AFRICAN AMERICAN	Stage I	IDC	NA	NA	0	1448	0	1448	NA	NA	0	1448	-0.304473	0.342543	0.0476553	-0.37589	-1.4474	-1.78924	-1.40985	0.350816	0.0588523	0.381627	-0.317647	-0.322139	-0.379629	0.318785	-1.03611	-1.02749	-0.149596	1.07176	0.221098	0.307479	0.410934	0.78813	-0.953574	1.03398	-0.739306	1.07598	NA	0.0268896	-1.37839	-0.341597	-0.176368	0.683282	0.058617
TCGA-4H-AAAK	NA	41-50	FEMALE	WHITE	Stage III	ILC	NA	NA	0	348	0	348	0	348	0	348	-0.267695	0.365817	-0.162323	-0.154414	-0.6631	-1.82915	-1.54015	-0.224594	-0.230131	0.38002	-0.811958	-1.52182	0.156882	0.422543	-1.00276	-0.682016	-0.141082	-1.03714	-0.190924	0.303404	0.654019	0.74465	-1.13799	0.547285	-0.484519	-0.966575	NA	0.0986308	-0.75053	-0.0527366	-0.307373	-0.384846	-1.12685
TCGA-5L-AAT1	NA	61-70	FEMALE	WHITE	Stage IV	ILC	NA	NA	0	1471	0	1471	NA	NA	0	1471	-0.824367	0.925085	0.359939	-0.0836034	-0.836594	-0.0837532	-1.37109	0.966631	-0.338199	-0.279016	-0.894569	0.114451	-0.788761	0.986652	1.14876	0.825628	-0.392073	0.532857	0.0273148	0.997485	0.850447	1.02232	-0.205531	0.419739	-0.187591	2.02922	NA	0.980515	-1.71571	-0.1666	0.382137	-0.0344386	-1.12242
TCGA-5T-A9QA	NA	51-60	FEMALE	BLACK OR AFRICAN AMERICAN	Stage II	Other	NA	NA	0	303	0	303	NA	NA	0	303	-0.803549	0.543666	0.177937	0.898055	0.434042	1.2316	0.0866733	0.489348	-0.745239	-0.443544	-1.15602	-0.942069	0.522101	0.0844075	-1.38382	-1.54521	-0.888833	-2.17993	-1.87531	0.523663	0.327975	0.552245	-0.763899	-1.37629	1.33231	0.789731	NA	-1.07946	-1.25858	0.695564	-0.207625	0.370153	-0.411118
TCGA-A1-A0SF	LumA	51-60	FEMALE	WHITE	Stage II	IDC	NA	NA	0	1463	0	1463	0	1463	0	1463	-0.522427	-1.26701	-0.705455	0.54386	0.173769	0.0518097	-0.623922	0.534587	0.591989	0.107384	0.464032	-1.05826	0.0943663	0.34266	0.0809725	-0.0575274	0.727291	-0.280546	0.0475702	-0.68689	1.5316	0.109786	-0.91517	-0.494536	-0.969831	1.13013	0.149767	0.545707	-0.553158	0.107616	-0.458558	0.558522	-0.661312
TCGA-A1-A0SH	LumA	31-40	FEMALE	WHITE	Stage II	IDC	NA	NA	0	1437	0	1437	0	1437	0	1437	-0.336483	-0.760499	-0.593755	-0.103262	-0.200021	-0.421579	0.514694	-0.386381	1.91691	1.85845	-0.375794	-0.195778	-0.962388	0.821248	0.270257	0.441008	1.23759	0.165068	0.610705	-0.552426	0.0576085	-0.39676	1.09459	-1.47117	-0.140976	0.0338144	1.22136	1.09009	-0.299673	-1.20754	-0.361589	0.084174	0.248582
TCGA-A1-A0SJ	LumA	31-40	FEMALE	BLACK OR AFRICAN AMERICAN	Stage III	IDC	NA	NA	0	416	0	416	0	416	0	416	0.604534	1.14829	0.399159	0.124839	-0.612477	-1.7875	-1.04474	-0.560495	0.0706047	0.328738	0.688895	-0.0851058	-0.807857	0.037523	-0.674963	-0.217636	-0.293084	-0.496067	-0.31218	-0.0957669	-0.0981309	-0.322532	-0.798957	0.650993	0.379512	0.259666	-0.26784	0.674537	-1.07999	0.777435	-0.364296	1.6462	-0.364656
TCGA-A1-A0SK	Basal	51-60	FEMALE	ASIAN	Stage II	Other	NA	NA	1	967	1	967	NA	NA	1	967	-0.185501	0.604768	1.41559	4.03358	1.27119	1.6052	2.2481	-0.114087	-1.37724	-1.11821	1.12416	-0.626279	0.848182	-0.341639	-1.05675	-0.626389	-0.594762	-0.113905	3.65649	-1.68555	-1.62019	-1.09554	-0.173569	2.89136	1.7751	-0.19192	-1.43355	-1.49467	-0.137412	1.43816	-0.290883	2.1876	-0.454181
TCGA-A1-A0SO	Basal	61-70	FEMALE	WHITE	Stage II	IDC	NA	NA	0	852	0	852	0	852	0	852	-1.16622	-0.566144	-0.183327	0.366173	0.543822	0.716388	1.19842	0.110794	0.683056	0.644607	2.20252	-0.675135	0.930377	1.14319	-0.491749	0.365043	0.663108	-1.3913	0.0524523	-0.987852	-1.87755	-0.672849	0.0284928	2.14105	1.48695	1.13483	-0.131546	-0.101008	-0.255098	1.62766	0.308847	-1.02508	-0.66681
TCGA-A1-A0SQ	LumA	41-50	FEMALE	WHITE	Stage II	IDC	NA	NA	0	554	0	554	0	554	0	554	-0.323756	-1.15842	-0.573909	-0.231207	-0.0746708	-0.915283	-0.589085	0.928881	1.74807	1.31376	1.36592	-0.810591	0.424625	0.494711	-0.831767	-0.907789	2.26039	1.78621	-1.63571	0.0498407	-0.139777	-1.13897	-0.72186	-0.194495	-0.281043	-0.29058	-1.3555	0.970843	-0.123244	0.275414	-2.4417	1.56995	-0.612112
TCGA-A2-A04N	LumA	61-70	FEMALE	WHITE	Stage I	IDC	NA	NA	0	4354	0	4354	0	4354	0	4354	-0.131849	0.0479215	0.570214	1.0625	-0.0764283	0.67191	0.307263	-1.02268	-1.93822	-1.26266	0.226647	0.92539	-0.649487	-0.0209286	0.403064	0.333218	0.263872	-0.994028	1.3382	0.766687	-0.21385	-0.324941	1.70227	0.144009	-0.717539	-0.867794	0.546984	0.691039	-0.678356	-0.944886	0.137923	-0.0754934	0.533435
TCGA-A2-A04P	Basal	31-40	FEMALE	BLACK OR AFRICAN AMERICAN	Stage III	IDC	NA	NA	1	548	1	548	NA	NA	1	102	-0.577856	-0.0747223	-0.507466	-0.499971	0.568499	0.630682	-0.0171598	-0.141344	-0.231676	-0.253266	1.01455	1.01643	0.182225	2.28459	1.00656	0.703706	-0.622928	1.23938	0.597046	-1.25498	-1.84731	-1.03587	0.919592	-0.671271	0.568358	0.19415	0.045529	0.670889	-0.506968	1.2615	-0.619765	-1.2149	-1.18623
TCGA-A2-A04Q	Basal	41-50	FEMALE	WHITE	Stage I	IDC	NA	NA	0	2385	0	2385	0	2385	0	2385	1.5277	1.46666	-1.50529	-1.16651	-0.142869	-1.02965	-0.267651	-1.43047	-1.62826	-1.92515	-0.270892	2.40594	-1.26486	-1.45645	-0.421802	0.10786	-0.911203	-0.851764	0.823906	-0.246541	-0.584725	-0.780034	-0.0832255	0.490694	0.197237	0.251849	0.778237	-0.507725	-0.314339	-0.60482	0.011876	-0.0790062	1.68492
TCGA-A2-A04T	Basal	61-70	FEMALE	WHITE	Stage II	IDC	NA	NA	0	2246	0	2246	0	2246	0	2246	-0.73199	0.294426	-0.0621236	0.964943	-0.41535	-0.618997	0.652941	-0.465293	-0.822582	-0.980012	1.1114	-0.127447	0.733919	-0.0306132	0.117467	0.0377261	-0.998992	-0.409888	-0.146016	-1.44975	-1.75572	-0.291711	0.939918	0.210594	2.00709	0.285408	-0.683029	0.843582	0.766274	1.5561	-1.29514	-1.00666	-0.768883
TCGA-A2-A04U	Basal	41-50	FEMALE	WHITE	Stage II	IDC	NA	NA	0	2654	0	2654	0	2654	0	2654	0.116148	0.844473	-0.176475	0.883489	0.320116	-0.494777	0.885395	1.2464	-0.729403	-0.487194	1.02088	0.154409	0.650998	-0.687651	-0.800086	-0.926724	-0.230743	0.175389	-0.457828	0.470582	-1.57458	0.609463	0.62459	0.867146	1.0603	-0.902433	-0.11524	0.122187	1.10763	2.16939	-0.684845	-0.607435	-0.446323
TCGA-A2-A04V	LumA	31-40	FEMALE	WHITE	Stage II	IDC	NA	NA	1	1920	1	1920	1	1470	1	1470	-0.329076	-0.576928	0.789231	-0.262803	-1.04307	-1.72103	-0.289595	0.705338	-0.756246	-0.351445	0.184151	-0.767296	-0.0808296	0.852673	-1.11434	-0.948142	1.06844	0.981426	0.252775	0.278249	0.65981	0.399796	0.648662	1.69364	-1.48959	-0.251542	0.472351	0.395412	0.349338	1.12171	-0.426247	1.56014	-0.971317
TCGA-A2-A04W	Her2	41-50	FEMALE	WHITE	Stage II	Other	NA	NA	0	3102	0	3102	0	3102	0	3102	0.0168247	0.128967	-1.0106	0.361846	-0.480096	-1.27996	0.804706	-0.627119	-0.684863	0.374388	-0.767278	0.203714	0.238179	0.548194	0.311104	0.791747	0.429112	-0.338719	0.848195	0.827157	-0.733749	0.628128	1.96721	0.125232	2.19017	-0.670805	0.531332	0.301451	-0.890434	-0.355392	-0.308814	-1.37133	0.397946
TCGA-A2-A04Y	LumB	51-60	FEMALE	WHITE	Stage II	IDC	NA	NA	0	1099	0	1099	0	1099	0	1099	-0.213185	-0.277351	2.67614	-0.780242	-0.564898	-0.95181	-0.547758	-0.31177	1.12528	1.32372	-1.08741	-0.19653	0.907493	-0.0849574	-0.710935	-0.348005	-1.10505	-1.20959	-0.786658	0.295581	-1.00574	0.968055	-0.315761	1.37266	-0.103998	1.03063	-0.631269	1.38075	-0.073647	1.13806	0.484909	0.299664	-1.05164
TCGA-A2-A0CK	NA	51-60	FEMALE	WHITE	Stage III	ILC	NA	NA	0	4159	0	4159	1	1364	1	1364	-0.302862	-0.310007	-0.0292408	-0.554351	-1.22394	-1.27998	-1.39205	0.675164	1.13079	1.04414	0.265816	0.0720627	-0.0262925	0.101667	-0.557955	-0.281161	0.645355	1.24259	-0.0313566	0.678996	0.367951	0.418533	-0.824981	1.16174	-0.304995	-0.229479	0.190973	1.23236	-0.578205	0.300379	-0.115683	0.984351	0.440292
TCGA-A2-A0CL	Normal	31-40	FEMALE	BLACK OR AFRICAN AMERICAN	Stage III	IDC	NA	NA	0	3015	0	3015	NA	NA	0	3015	-0.0849579	-0.331321	0.279898	-1.02698	-0.283033	-0.526107	-0.707685	-0.197239	-0.135587	-0.334271	-1.25521	-0.343081	0.73724	-0.223233	-0.318155	-0.246691	-1.05735	0.108864	0.313131	-0.764383	0.258713	0.247814	-0.237748	0.493507	0.809844	2.19489	1.79971	0.522885	-0.191891	0.267578	0.293898	0.539129	-0.438964
TCGA-A2-A0CM	Basal	31-40	FEMALE	BLACK OR AFRICAN AMERICAN	Stage II	IDC	NA	NA	1	754	1	754	1	382	1	382	-0.937056	-0.915419	0.376477	0.845295	0.503558	-0.245479	-0.089238	0.289365	-0.372165	-0.292745	0.0975516	-1.46181	1.69026	-0.0478566	-0.547881	-1.13743	-0.427938	0.291997	1.02788	-1.13019	-1.73274	-0.0524456	0.274203	0.71654	-0.200771	0.466338	0.768891	0.421543	-0.755551	0.881058	0.269683	-1.22033	-0.366589
TCGA-A2-A0CP	LumA	51-60	FEMALE	WHITE	Stage I	IDC	NA	NA	0	2813	0	2813	0	2813	0	2813	-0.0449575	0.74366	0.849846	0.722972	-0.591982	-1.21199	-0.443161	-1.02481	-1.33832	-0.554981	-1.29534	-0.0706648	-1.12618	-0.0451223	0.38509	0.0749939	0.0780895	-0.874847	0.863603	0.113463	-0.928719	-0.780962	0.289635	-1.34752	-1.00407	-0.709516	-0.372209	0.237417	-0.0109583	-1.54839	1.20231	0.0270778	-0.0947392
TCGA-A2-A0CQ	LumA	61-70	FEMALE	BLACK OR AFRICAN AMERICAN	Stage I	IDC	NA	NA	0	2695	0	2695	0	2695	0	2695	-0.686077	0.678794	-0.444672	-0.320367	0.0402595	-0.829693	-0.328232	1.22904	0.588582	1.05011	-0.194002	-0.425469	0.991582	1.36417	-0.786319	-1.3383	1.51738	2.12136	-1.1542	0.153939	1.33283	0.250655	0.227458	1.66686	-0.777523	1.60335	-1.1805	0.225518	-0.595243	1.07232	-0.304525	2.04138	-1.21872
TCGA-A2-A0CR	NA	51-60	FEMALE	ASIAN	Stage II	ILC	NA	NA	0	3283	0	3283	NA	NA	0	3283	0.659591	0.529676	-0.216528	-0.834991	-0.734657	-0.032058	-1.17479	0.194064	-0.790552	-1.22838	-0.2964	0.089261	-0.630443	0.0655244	-0.10927	-0.0700597	0.668992	1.19885	0.500287	0.514427	0.529414	0.970897	-0.411668	0.295827	-0.432828	1.89201	1.25257	0.0883227	-1.15637	-0.123657	0.651582	-0.0068638	1.50044
TCGA-A2-A0CS	LumA	71-80	FEMALE	WHITE	Stage IV	IDC	NA	NA	1	2348	0	2348	NA	NA	0	2348	-0.939033	0.0331038	-0.298419	0.152173	-0.47586	-1.08551	-0.611285	0.0491599	1.19438	1.0788	1.42841	-0.855956	0.389028	0.613945	1.57622	2.43208	0.543162	1.10202	0.634371	-0.142872	1.01614	-0.684274	1.53022	-0.910584	-0.843857	0.668593	-0.594998	1.70051	-0.0569685	-0.281137	0.993073	0.709042	-0.841163
TCGA-A2-A0CT	LumA	71-80	FEMALE	WHITE	Stage II	IDC	NA	NA	0	2289	0	2289	0	2289	0	2289	-0.42997	-0.0516929	0.682282	0.348035	-0.0452007	-1.03006	-0.517831	-1.53439	1.48309	1.57289	0.826841	-0.561903	0.820784	0.114148	-1.17517	-0.992444	0.726171	1.40083	-1.61095	-0.431159	0.193015	-0.721094	-0.350425	0.607078	-0.778969	-0.442447	-0.0919742	0.514358	-0.316252	0.596374	0.983123	0.951419	-0.743815
TCGA-A2-A0CU	LumA	71-80	FEMALE	WHITE	Stage II	IDC	NA	NA	1	158	0	158	NA	NA	0	158	0.075696	0.0573691	1.21658	0.248267	-0.187216	-0.148464	0.0288374	1.32298	0.820817	0.611469	0.811952	0.0728104	-0.385285	-0.709262	-0.961598	-0.440077	2.23192	1.26062	-1.2821	-0.724079	0.983849	0.84524	0.0730403	-1.51591	-1.05981	-1.51347	-0.98581	1.44502	-0.633521	0.438997	-0.210824	0.959323	-0.388792
TCGA-A2-A0CV	LumA	41-50	FEMALE	ASIAN	Stage II	IDC	NA	NA	0	3011	0	3011	0	3011	0	3011	-0.00606129	-0.0653249	-0.356312	0.418899	-0.671417	-0.873461	-0.525259	1.59214	-0.998193	-1.12291	0.545802	-0.556315	-0.274706	0.499807	-0.687727	-1.07176	0.801667	1.97034	-0.0680934	0.112648	1.41579	0.883973	-0.897201	-0.362519	-1.14722	1.34184	-0.26137	-0.360934	-0.586614	0.107899	0.541839	1.31337	-0.654309
TCGA-A2-A0CW	LumB	61-70	FEMALE	WHITE	Stage II	IDC	NA	NA	0	3283	0	3283	0	3283	0	3283	-0.303289	-0.0450369	0.216343	-0.222921	0.349429	-0.0692299	1.34097	1.13301	0.937058	0.693245	0.168685	-0.403948	1.22314	0.875769	-0.75024	-0.817403	-0.991777	0.0361696	-0.780131	-0.179415	0.115178	-1.13496	0.672284	-0.0489762	0.00631776	0.27486	0.147513	0.891008	-0.309836	1.19434	-0.0764096	1.07993	-1.39477
TCGA-A2-A0CX	Her2	51-60	FEMALE	WHITE	Stage II	IDC	NA	NA	0	1728	0	1728	0	1728	0	1728	-0.733154	-0.380508	0.575464	0.555384	0.0852335	-0.895257	0.323229	0.32665	1.19301	1.32757	1.07212	-0.270979	1.39838	0.967118	-0.0238712	-0.677697	0.674518	1.53974	-0.0546071	-1.0518	0.976611	-0.303363	2.6066	-0.987943	0.466233	0.239632	0.0404968	0.679119	-0.40355	-0.0809986	-0.428321	-1.55828	-1.24744
TCGA-A2-A0CY	NA	61-70	FEMALE	WHITE	Stage II	IDC	NA	NA	0	1673	0	1673	0	1673	0	1673	-0.27852	0.107274	-0.0420542	1.03554	0.56103	-0.333885	-0.509079	0.750487	-0.393396	-0.247201	1.01942	-0.902948	1.02925	-0.649574	-1.46796	-1.49502	0.706428	1.5769	-1.3436	-1.50045	-0.192024	-1.23073	0.846528	3.03829	1.1979	0.267647	-0.810095	-0.809961	0.166597	2.8146	0.202019	-1.90813	-0.760467
TCGA-A2-A0CZ	Normal	41-50	FEMALE	WHITE	Stage II	IDC	NA	NA	0	1616	0	1616	NA	NA	0	1616	0.633041	1.03662	-1.56982	-0.787279	1.03816	-0.456872	-0.444143	-0.39786	-0.357303	-0.968085	0.353066	0.309661	-1.35333	-1.10738	0.176417	0.124575	-0.658642	-1.04806	0.230386	-0.267117	-0.220553	-2.06795	-0.638306	-0.213891	-0.863129	-0.371698	-0.342767	-1.90054	0.795885	-0.101459	-1.36687	-0.186276	-0.141638
TCGA-A2-A0D0	Basal	51-60	FEMALE	BLACK OR AFRICAN AMERICAN	Stage II	IDC	NA	NA	0	2048	0	2048	0	2048	0	2048	-0.314727	1.13951	0.982023	0.865227	-0.0576917	-1.55328	-0.0502808	-0.959352	-0.764192	0.359074	0.486347	-0.214084	-0.721641	-2.02188	-0.485559	0.626921	-1.3285	-2.60541	2.13388	-0.520343	-1.65397	-0.576251	0.439308	-0.962243	0.83901	-1.01951	-1.80175	-0.0246214	-0.175451	1.10505	1.72682	-1.44894	-0.643482
TCGA-A2-A0D1	Her2	71-80	FEMALE	WHITE	Stage II	IDC	NA	NA	0	1051	0	1051	0	1051	0	1051	0.0938643	-0.295278	0.644244	2.1888	1.30029	1.91663	1.40723	0.722382	-0.971432	-1.15974	-0.0284995	-0.771647	0.173069	1.26107	0.208791	0.0830288	-2.45899	-0.875667	-1.8509	-1.22675	0.601349	0.544585	0.386621	0.375306	0.864253	0.670867	-0.910514	-0.0627106	0.412581	-0.212911	-1.88375	0.23825	-0.370207
TCGA-A2-A0D2	Basal	41-50	FEMALE	WHITE	Stage II	IDC	NA	NA	0	1027	0	1027	0	1027	0	1027	0.156851	0.454773	-0.474704	1.3343	-0.341565	-1.60581	-1.03723	-1.11595	-0.970605	-0.640396	1.43867	1.15659	-0.195474	-0.951623	-0.919377	-0.761981	-0.240615	0.546934	0.604057	-0.68689	-1.39884	-0.0443178	0.646764	0.0161685	2.0914	-0.339234	-0.105241	-0.95682	-0.144944	0.114318	0.202792	-1.27124	0.144681
TCGA-A2-A0D3	LumA	41-50	FEMALE	WHITE	Stage I	IDC	NA	NA	0	1873	0	1873	0	1873	0	1873	-0.217612	-1.13163	0.113038	-0.425853	-0.348752	-0.87185	-0.296341	1.07272	-0.491157	-0.806791	0.730313	-0.285046	0.45991	0.827901	-0.424563	-0.361168	0.448991	0.83204	-0.201744	-0.188374	0.498124	0.0462024	0.278198	0.759848	-0.149735	1.25665	-0.30398	-0.108245	-0.539249	0.0692828	-0.402338	0.750902	-0.0802081
TCGA-A2-A0D4	LumB	31-40	FEMALE	BLACK OR AFRICAN AMERICAN	Stage II	IDC	NA	NA	0	767	0	767	0	767	0	767	-0.336458	0.0273261	2.09601	0.1258	-0.163646	0.45583	0.229912	-1.05231	0.371341	0.166528	0.54546	0.286201	0.07288	-1.23671	-1.12748	-0.67006	1.24079	0.392868	-1.01909	-0.684968	-1.4968	-0.295811	0.113942	2.28508	-1.68403	-1.40664	-1.62474	1.13378	-0.773326	0.333321	-0.701687	0.52622	-1.00935
TCGA-A2-A0EO	LumA	51-60	FEMALE	WHITE	Stage I	IDC	NA	NA	0	2442	0	2442	NA	NA	0	2442	-0.721706	-0.112663	-0.462313	-0.218962	-0.560504	-0.114652	-0.931694	-0.0360431	1.4704	1.52866	-0.362549	-0.972755	-0.204446	1.25895	0.434506	0.164904	0.410745	0.52676	0.818245	-0.363815	1.1001	-1.57172	1.18408	-0.407508	-0.827304	0.928793	-0.13429	1.2758	-0.287956	-0.510957	0.0979817	-0.47906	-1.18245
TCGA-A2-A0EP	NA	51-60	FEMALE	WHITE	Stage I	ILC	NA	NA	0	3603	0	3603	0	3603	0	3603	0.956658	-0.147349	0.555644	-1.02578	0.18943	0.962957	-1.75037	-1.08799	0.312013	0.778315	-1.13344	-0.162101	-1.89095	-0.320805	1.56343	1.52696	0.777909	0.242232	0.991714	0.419836	0.97984	0.729473	-0.260946	-1.36565	-1.07583	-0.497889	-0.350642	-0.179549	-1.04967	-2.40359	-1.14575	0.023609	1.28612
TCGA-A2-A0EQ	Her2	61-70	FEMALE	BLACK OR AFRICAN AMERICAN	Stage II	IDC	NA	NA	0	2426	0	2426	0	2426	0	2426	-0.140753	-0.224128	0.332086	-0.591718	0.47707	-0.651402	-0.262485	-0.553691	0.11687	-0.00529937	-0.437672	-0.434699	-0.126579	-0.450457	-0.475807	0.955517	-1.07443	-0.0749119	-0.962811	-0.443057	-0.30683	-0.188568	-0.689203	2.22464	1.69954	0.754242	-0.515594	-0.449652	-0.718548	1.37887	-0.23628	0.771246	-0.421876
TCGA-A2-A0ER	LumA	61-70	FEMALE	WHITE	Stage I	IDC	NA	NA	0	2263	0	2263	0	2263	0	2263	1.66246	1.69282	-0.862125	-1.1392	0.318201	0.500076	-0.181967	-1.21147	-1.38027	-1.16512	-1.63425	0.242083	-1.67269	-1.09261	0.883956	0.389453	-0.743382	-0.988061	1.35957	0.371047	-0.280573	-1.97667	-0.113789	-0.587504	-1.05719	-0.961522	-0.205689	-0.0416447	0.750632	-1.35392	-1.87457	0.115613	0.272717
TCGA-A2-A0ES	LumA	51-60	FEMALE	WHITE	Stage II	ILC	NA	NA	0	2190	0	2190	0	2190	0	2190	0.60358	1.0695	-0.870525	1.21311	0.439848	1.21765	0.849789	-0.444544	0.0125046	-0.0908077	0.927999	-0.283415	-0.818858	-0.160472	-0.746679	-0.190995	0.27471	0.719702	0.639668	0.250051	0.182993	-1.33059	0.0501173	-0.069008	-0.946223	-0.513409	-0.0983135	-0.44132	0.314234	-0.981623	-1.02579	-0.100302	0.358001
TCGA-A2-A0EU	LumA	71-80	FEMALE	WHITE	Stage I	IDC	NA	NA	0	1043	0	1043	0	1043	0	1043	1.01317	2.47102	0.853521	-0.840356	-0.501626	0.642552	-0.498704	-0.881624	-0.941292	-0.49391	-1.77652	0.573385	-1.89359	-1.27066	0.798843	0.103857	-1.25865	-1.24604	1.14739	1.44316	0.619388	-1.75953	-0.462124	-1.01429	-0.8951	-1.04864	-1.55451	1.13764	0.937582	-1.9453	1.638	0.129049	0.856518
TCGA-A2-A0EV	LumA	71-80	FEMALE	WHITE	Stage I	IDC	NA	NA	0	968	0	968	0	968	0	968	-0.755077	0.0514157	0.445572	-0.532571	-0.904541	-0.169772	-0.274695	0.0648988	-0.152871	0.0045823	-3.02844	0.850194	-4.27257	-0.284846	0.325182	-0.0978528	-0.260631	0.214059	0.505377	0.0238704	-1.10586	-0.155985	0.885333	-0.375849	0.0656139	0.163976	0.211657	0.859999	0.0144679	0.293251	1.49564	0.158483	0.544505
TCGA-A2-A0EW	LumA	51-60	FEMALE	WHITE	Stage III	ILC	NA	NA	1	1884	1	1884	NA	NA	1	1353	0.549176	1.17508	0.104742	1.74376	1.03519	1.95929	1.72367	0.125665	-0.663648	-0.666349	-0.929552	-0.257804	-3.22438	0.614181	0.714006	0.566317	0.218498	1.30977	1.21283	1.95844	0.465497	-1.64333	-0.0430229	0.114545	-1.04136	-0.145645	-0.592939	0.289658	0.847495	-0.699961	0.369744	0.359746	1.21244
TCGA-A2-A0EX	LumA	41-50	FEMALE	WHITE	Stage II	ILC	NA	NA	0	752	0	752	0	752	0	752	0.52905	0.473342	0.174261	0.0932708	-1.03727	-0.199666	-0.882	-0.810641	-0.374879	-0.359503	-1.79125	-0.0983784	-1.36096	-0.0497699	-0.386763	-1.01201	0.0109795	0.946317	0.973207	0.194905	0.055348	-1.51278	-0.353791	-0.472972	-1.45716	0.910705	-0.0671073	0.130832	0.1078	-1.12946	0.103678	-0.278923	-0.131753
TCGA-A2-A0EY	LumB	61-70	FEMALE	WHITE	Stage II	IDC	NA	NA	0	1925	0	1925	0	1925	0	1925	-0.195012	0.115109	-0.183301	0.0778243	-0.111673	-0.0303689	0.309757	-0.177259	1.51882	1.22437	0.0698594	0.383876	-0.200879	0.260324	-0.184535	-0.26575	0.165637	0.388225	0.0138631	0.124003	1.97835	-0.126423	2.02369	-0.229998	0.106684	-0.360152	-0.27761	0.807058	-0.496567	-0.0686229	-0.174259	-0.912405	-0.748243
TCGA-A2-A0ST	Basal	61-70	FEMALE	WHITE	Stage II	IDC	NA	NA	0	3017	0	3017	0	3017	0	3017	0.393993	0.56694	0.929756	-0.0258692	-0.576322	0.238052	-0.0843283	-1.47601	-2.34349	-1.32874	-2.71212	0.380651	0.429347	-1.00555	-0.473787	-0.137643	-1.16071	-1.72149	0.866858	0.346598	-1.77664	0.680923	0.852471	0.420561	1.19833	0.704573	-0.0171774	0.836922	-0.0578652	0.79796	1.35687	0.510017	0.262177
TCGA-A2-A0SU	LumA	61-70	FEMALE	WHITE	Stage II	IDC	NA	NA	0	1662	0	1662	0	1662	0	1662	-0.733988	0.00690009	0.102022	-0.371298	-0.684473	-2.08702	-1.66251	0.237711	0.177177	0.622678	0.936211	0.624092	-0.642767	2.43605	-1.31105	-1.02742	0.54725	2.17189	-0.355322	0.211476	0.0232669	1.6109	0.0520151	0.643464	-1.15421	-0.0466362	0.246359	-1.77002	-0.479948	0.521819	-0.17795	1.03119	0.216588
TCGA-A2-A0SV	LumB	61-70	FEMALE	WHITE	Stage IV	IDC	NA	NA	1	825	1	825	NA	NA	1	825	-0.484394	-0.530587	1.09383	2.4585	0.518717	0.565103	1.56229	-0.284966	0.147644	1.65829	0.704147	0.118143	0.511593	-0.0178098	-0.0273967	-1.05549	0.263842	0.269324	0.0712534	-0.306382	0.355034	-0.356337	1.14617	0.824963	1.3533	0.381867	-0.0185499	0.147567	-0.740766	0.897114	-0.451527	-1.08603	-0.777592
TCGA-A2-A0SW	LumB	81-90	FEMALE	WHITE	Stage IV	IDC	NA	NA	1	1365	1	1365	NA	NA	1	653	-0.446999	-0.548221	0.72376	2.47152	0.489216	0.402383	1.70377	-0.369656	0.0733497	1.81289	0.970863	0.133846	0.784305	-0.0682354	-0.102399	-0.910326	0.421752	0.621012	0.0572651	-0.5351	0.412827	-0.391869	1.0848	0.704598	1.25823	0.529875	-0.424034	0.191009	-0.714901	0.997467	-0.569557	-1.01781	-0.919345
TCGA-A2-A0SX	Basal	41-50	FEMALE	WHITE	Stage I	IDC	NA	NA	0	1534	0	1534	1	1239	1	1239	2.03657	-1.08502	0.0409822	-0.459983	-0.0935643	-1.07535	-0.528931	-0.708003	-1.21961	-1.12506	0.0460461	0.592873	0.95487	0.196036	-0.846789	0.0335441	-0.131754	0.580552	-0.0227005	-0.267399	-1.67522	2.29842	-0.211574	1.68646	0.861035	1.25832	0.703636	-1.00098	-0.534547	1.2237	0.061029	0.000264078	1.41397
TCGA-A2-A0T0	Basal	51-60	FEMALE	WHITE	Stage II	IDC	NA	NA	0	533	0	533	0	533	0	533	-1.35353	-0.892935	-0.0588027	-0.367498	1.02382	0.510916	-0.499345	-0.904128	0.856722	0.517925	0.0322491	-1.42466	0.118397	1.66995	0.944055	2.16703	-0.625706	-0.768401	1.12898	-1.61595	-1.33136	0.233896	1.27008	-2.18427	1.59972	0.46848	0.241066	0.456242	-1.0081	1.16115	0.714915	-1.70389	-0.919723
TCGA-A2-A0T1	Her2	51-60	FEMALE	AMERICAN INDIAN OR ALASKA NATIVE	Stage III	IDC	NA	NA	0	521	0	521	0	521	0	521	-1.05866	-1.0438	1.53165	-0.494412	1.46892	0.166669	-0.272006	-0.0117839	2.14327	1.71978	0.75383	-0.783569	-0.779862	2.04174	-0.632634	-0.867738	-0.657344	-0.282932	0.612973	-0.782644	-0.629556	0.156718	1.17179	-0.228562	0.254276	0.364188	0.537802	0.426676	-0.454502	0.635335	-0.334656	-1.32	-0.458017
TCGA-A2-A0T2	Basal	61-70	FEMALE	WHITE	Stage IV	IDC	NA	NA	1	255	1	255	NA	NA	1	255	-0.597444	-0.425465	0.131658	0.989837	0.504468	-0.0480065	-0.369772	0.381038	0.607107	0.289809	0.143975	-0.737661	0.447716	-0.664484	1.02796	1.9615	-0.804636	-0.516633	0.0606583	-0.139775	-1.67497	-0.669047	1.376	0.3596	1.38966	-0.165208	0.127841	0.710425	-0.433141	0.533673	0.151073	-1.39772	-1.13798
TCGA-A2-A0T3	LumB	31-40	FEMALE	WHITE	Stage I	IDC	NA	NA	0	1516	0	1516	0	1516	0	1516	1.99044	1.44634	-0.464545	0.880234	0.556702	0.838867	0.257952	-0.182151	-0.0110141	-0.0334834	-2.34129	0.27905	-1.27454	-0.721718	-0.293058	-0.223093	-0.146547	0.215457	0.45917	0.487642	0.249137	-1.91126	-1.09284	0.36198	-0.60681	-0.189628	0.629656	-0.328856	1.06441	-0.405391	-0.588157	-0.187432	0.654548
TCGA-A2-A0T4	LumA	61-70	FEMALE	WHITE	Stage II	ILC	NA	NA	0	624	0	624	0	624	0	624	0.898539	1.32689	1.14554	-0.965934	-0.205795	-0.46674	-0.291516	-0.176983	-0.380321	-0.0180632	-0.798333	1.00451	-1.38447	-0.319727	0.566548	-0.00615055	0.037425	0.643014	2.04662	2.62003	-0.101271	-1.8453	0.130523	-0.472462	-1.38184	-0.609541	-0.600422	-1.77765	1.36985	-0.0364248	1.35012	0.450638	1.14783
TCGA-A2-A0T5	LumA	31-40	FEMALE	WHITE	Stage II	IDC	NA	NA	0	531	0	531	0	531	0	531	-0.606326	-0.213056	-0.383506	-0.338769	-0.417076	-1.19141	-0.970203	1.00892	-0.025484	-0.162503	1.79608	-0.684608	0.286095	0.897852	-0.644979	-0.58003	0.261216	0.921649	-0.168782	-0.367711	-0.0540348	-1.03653	-0.536586	0.905999	-0.807877	0.404076	-0.592122	-0.0383741	0.213876	0.933404	-0.865495	0.309676	-0.735527
TCGA-A2-A0T6	LumA	41-50	FEMALE	WHITE	Stage II	ILC	NA	NA	0	575	0	575	0	575	0	575	0.214618	0.54147	0.784427	0.303543	-0.859442	-0.461153	-1.07536	0.415829	-0.243153	-0.25364	0.196782	0.703681	-0.790967	0.364671	0.279769	0.271035	1.76405	1.76891	0.648723	1.3947	0.390668	1.84859	-0.800205	0.533657	-1.56737	0.966294	0.0499403	-0.552542	0.215257	-0.800846	2.06505	0.184843	1.78227
TCGA-A2-A0T7	LumA	51-60	FEMALE	WHITE	Stage II	IDC	NA	NA	0	631	0	631	0	631	0	631	-0.240538	0.252232	1.5158	0.148823	-0.366924	-1.25339	-0.455499	-0.252068	-0.801104	0.540079	0.345186	-0.547089	1.21225	0.393784	-0.140712	-0.989646	-0.104312	0.42091	0.407857	1.4825	-0.368052	0.271082	-0.413216	-0.687383	-0.712325	-0.89177	0.333933	-1.13982	0.0646627	1.3116	1.51055	-0.319056	-0.0378933
TCGA-A2-A0YC	LumA	51-60	FEMALE	WHITE	Stage II	IDC	NA	NA	0	990	0	990	NA	NA	1	756	2.46849	1.35199	-2.17316	-1.63523	0.144896	-0.686999	0.801845	-1.35044	-1.13946	-1.44514	-1.30111	0.111927	-1.21393	-1.43901	-0.29846	0.203244	-1.05116	-2.17228	-0.534954	-0.458466	-0.0838888	-2.29279	-0.149797	0.144874	-0.418339	-1.06429	-0.562485	-0.014695	0.884279	-1.99792	-1.51521	-0.378231	0.980157
TCGA-A2-A0YD	LumA	61-70	FEMALE	WHITE	Stage II	ILC	NA	NA	0	769	0	769	0	769	0	769	-0.785667	-0.574268	-0.649172	-0.858424	-0.725994	-0.507503	-0.421217	1.30776	-1.11734	-1.48224	0.203128	-0.822742	2.18592	0.300973	0.893839	0.772729	1.22959	0.280231	0.136607	-0.419238	0.362384	1.40221	0.468924	0.559356	-0.953089	0.0219869	0.0502998	1.77068	-0.73696	0.00694336	1.48337	0.727337	-0.534882
TCGA-A2-A0YE	Basal	41-50	FEMALE	WHITE	Stage II	IDC	NA	NA	0	554	0	554	0	554	0	554	-0.830365	0.0921924	-0.150938	0.567048	0.58137	0.467773	0.315973	0.482112	1.10417	0.837977	0.65941	-0.888722	0.0811897	1.46354	0.765704	0.829303	0.505568	1.5874	-0.911047	-1.68832	-1.73582	0.575118	1.47883	-0.254426	0.2584	-0.367675	-0.735409	1.55175	-0.680707	-3.50041	0.640458	-1.54963	-0.312831
TCGA-A2-A0YF	LumA	61-70	FEMALE	BLACK OR AFRICAN AMERICAN	Stage I	IDC	NA	NA	0	1535	0	1535	0	1535	0	1535	3.21475	2.25591	-1.53165	-1.59908	0.0835074	-1.21166	0.0702963	-1.75233	-1.72291	-2.0144	-0.729348	1.03358	-1.59574	-2.35549	-0.273101	0.624577	-0.552165	-1.77941	0.994934	-0.0552901	0.0270864	-2.81006	-0.306133	0.212844	-0.175735	-0.634727	-0.410081	-2.43449	1.59504	-2.90326	-0.642865	0.306339	2.22453
TCGA-A2-A0YG	LumB	61-70	FEMALE	WHITE	Stage III	IDC	NA	NA	0	666	0	666	0	666	0	666	-0.590866	-0.554714	0.060453	0.956217	0.486768	0.960229	0.614373	0.844191	0.291722	0.242486	-1.60124	0.607454	2.03399	1.73943	-0.314916	-0.186827	-1.71378	-0.791148	-0.572384	-0.0469774	0.542777	-0.371046	-0.139759	0.65878	3.37059	-0.191594	0.440622	0.108235	-0.423536	-0.0342617	0.492943	-1.25713	0.199968
TCGA-A2-A0YH	LumB	51-60	FEMALE	WHITE	Stage III	IDC	NA	NA	0	659	0	659	0	659	0	659	-0.660433	-0.65409	2.11533	2.76989	1.61398	2.76382	2.56023	1.49854	1.49151	1.43595	-0.886835	-0.21671	0.741547	0.775716	-0.788315	-0.498406	-2.49612	-1.28171	-0.934003	-0.211992	0.0532322	-0.680293	0.00671849	-0.0916358	0.924272	-0.374086	-0.743611	0.558942	-0.375314	0.234138	1.77523	-1.04086	-1.41738
TCGA-A2-A0YI	LumA	61-70	FEMALE	WHITE	Stage I	IDC	NA	NA	0	1505	0	1505	0	1505	0	1505	-0.569077	0.301264	0.887648	-0.748364	-0.553536	-0.144042	-0.428816	1.4857	0.715458	0.398707	0.545242	2.40763	-1.09367	1.09468	-0.827656	0.0630512	0.243042	1.56238	0.47399	1.56036	1.25622	0.705989	-0.753835	-0.56013	-0.356325	0.796616	0.655797	-2.63611	0.355338	-0.0463537	1.7374	1.02797	1.51114
TCGA-A2-A0YJ	Basal	31-40	FEMALE	WHITE	Stage III	IDC	NA	NA	0	566	0	566	1	559	1	559	0.0945168	0.180709	0.197783	-0.381414	0.531494	0.938606	-0.534865	-0.542962	0.457056	0.256392	1.28524	-0.503455	-0.462888	-0.547043	-0.769983	-1.11768	-1.02012	0.0854473	0.790389	-1.13124	-1.63852	-0.640082	0.142059	-1.82816	2.09553	-0.318023	-0.208499	0.873616	-0.413374	0.742149	-0.735194	-1.74519	-0.31361
TCGA-A2-A0YK	Normal	61-70	FEMALE	WHITE	Stage II	ILC	NA	NA	0	588	0	588	NA	NA	0	588	1.56791	0.857019	-0.852359	0.803371	0.810118	1.23256	0.610513	-0.761945	-0.496673	-0.688277	-1.49727	0.854307	-1.07953	-0.475323	-0.0453823	0.213012	-0.809134	-0.237997	0.201163	0.757233	0.193015	-1.23953	-0.0691421	0.138601	-0.78919	-0.142868	-0.607186	-1.92897	1.37383	-0.700493	-0.333672	-0.575601	0.796648
TCGA-A2-A0YL	LumA	41-50	FEMALE	WHITE	Stage III	ILC	NA	NA	0	1474	0	1474	0	1474	0	1474	-0.789822	0.427609	0.368812	0.640233	-0.0630271	-0.674476	-0.944288	1.03114	-0.0559962	-0.346491	0.247097	0.511929	-1.69337	0.723931	0.256753	-0.371492	1.51735	1.95468	0.793159	1.34189	0.0863377	-0.889596	-0.680516	-0.13488	-0.754139	0.513618	0.664293	-0.680791	0.514762	0.100027	1.25691	0.248935	-0.152988
TCGA-A2-A0YM	Basal	61-70	FEMALE	WHITE	Stage II	IDC	NA	NA	0	965	0	965	0	965	0	965	-0.283399	-0.128334	1.0523	2.53274	0.836255	1.66601	1.37431	-0.508309	-0.124221	-0.309205	0.631015	1.366	1.13096	-0.475064	-0.727988	-1.02678	-1.8163	-0.222652	0.496132	-0.194123	-2.11175	-0.208635	-1.57307	1.21708	0.933805	0.0231235	0.450262	-0.581146	-0.00930437	1.16015	-0.0185018	-1.33351	0.762253
TCGA-A2-A0YT	LumB	51-60	FEMALE	WHITE	Stage III	IDC	NA	NA	1	723	0	723	0	723	0	723	1.13638	1.84407	2.2311	-0.281645	-0.495349	-2.13592	0.148872	0.245285	0.280852	1.11413	1.17421	0.477719	-0.0548868	0.799709	-1.089	-1.27043	-0.737375	0.571882	0.205786	1.37693	-1.11698	0.62669	-0.730299	0.0264267	0.0348646	-0.65445	-0.511771	-2.71828	0.53965	1.10803	1.08343	-0.761706	0.241534
TCGA-A2-A1FV	LumA	71-80	FEMALE	WHITE	Stage II	ILC	NA	NA	0	714	0	714	0	714	0	714	0.405436	0.0130166	0.770514	0.986565	-0.174505	1.0693	-0.0281446	1.66303	1.1428	0.728548	0.367133	-0.778306	-1.22778	-0.910573	-0.170111	-0.39413	-0.692876	0.744836	0.291525	0.408753	-0.687192	0.213721	-0.230197	-0.365817	-0.195489	-1.1165	-0.863479	0.0245607	-0.860584	0.16226	-0.689275	1.31762	0.449148
TCGA-A2-A1FW	LumB	61-70	FEMALE	WHITE	Stage III	IDC	NA	NA	0	528	0	528	0	528	0	528	-0.303866	0.540592	0.933195	-0.92394	1.6704	-1.65573	-0.877773	0.759737	1.01024	0.89376	0.99281	-1.477	2.00893	2.93337	-0.0996141	-0.527817	1.71231	1.19943	-0.794864	3.57827	0.966812	0.761625	-0.942862	-0.19411	0.728006	0.170665	0.0012195	-0.678077	-0.550288	0.569499	0.0677796	0.656498	-0.139954
TCGA-A2-A1FX	LumB	61-70	FEMALE	WHITE	Stage III	IDC	NA	NA	0	1847	0	1847	0	1847	0	1847	-1.28216	0.754262	2.29573	1.00555	-0.549739	-0.727792	0.376591	0.289425	-0.260712	0.353536	-0.615069	-0.28298	0.813883	-0.372514	-0.838794	-1.04222	0.286967	-0.613328	-0.80835	0.402722	0.0444464	0.523618	-0.806987	-0.410295	-0.256918	-0.473668	0.167674	-0.982442	0.0169587	0.84053	1.77245	0.368836	-0.351965
TCGA-A2-A1FZ	LumA	61-70	FEMALE	WHITE	Stage II	IDC	NA	NA	0	683	0	683	0	683	0	683	3.7069	2.3039	-0.483314	-0.653873	0.825741	-0.559296	0.0931498	-1.43761	-1.42085	-2.47794	-0.346948	2.02244	-2.38951	-1.96325	-0.556533	-0.0542504	-0.806205	-1.10467	1.65966	0.2055	-0.806319	-2.87943	1.85394	1.0785	-0.279959	-2.65666	1.40001	-0.150396	-0.188005	-2.21933	0.304544	-0.0968625	3.04149
TCGA-A2-A1G0	LumA	41-50	FEMALE	WHITE	Stage II	Other	NA	NA	0	616	0	616	0	616	0	616	-0.851193	-1.09374	-0.309392	-0.247515	-0.365166	-0.394979	-0.430951	1.02963	1.20349	0.610008	2.20325	-1.2388	0.0508617	0.523989	-0.394101	-0.541569	1.78171	1.54338	-0.321598	-0.565216	0.203482	-1.06451	-0.998242	1.38183	-0.987021	1.46836	-0.171182	0.586855	-0.313841	-0.598331	0.369044	1.19599	-1.05552
TCGA-A2-A1G1	Basal	81-90	FEMALE	WHITE	Stage II	IDC	NA	NA	0	584	0	584	0	584	0	584	0.593041	-0.102526	-0.402486	-1.00427	0.792109	0.211147	0.213313	-1.40619	-1.96429	-1.8339	-2.17288	0.546933	-1.09051	-1.44519	-0.490398	-0.539568	-0.704982	-0.960746	1.15487	0.172792	-1.11213	-0.650145	-0.796749	-0.912185	-0.656161	0.533293	0.436341	-0.353871	1.22381	-1.66917	1.80266	0.449043	0.495953
TCGA-A2-A1G4	LumB	71-80	FEMALE	WHITE	Stage III	IDC	NA	NA	0	595	0	595	0	595	0	595	-0.394406	-2.17884	0.517238	1.08535	0.692453	1.06885	1.2771	1.75294	1.06334	0.533491	1.36438	-1.4291	-1.3024	0.75427	-1.03298	-0.265133	1.72912	1.45425	-0.619473	-1.65524	-0.156024	-0.660697	-2.71907	-0.567287	0.974121	-0.280882	-2.03114	1.1281	-1.18495	-1.28914	0.893607	1.02241	-0.266306
TCGA-A2-A1G6	Normal	41-50	FEMALE	WHITE	Stage III	IDC	NA	NA	0	501	0	501	0	501	0	501	1.40379	-0.674924	-0.741394	-0.0397992	0.277872	-0.138557	-1.4192	-1.43917	-0.825409	-1.33923	0.25445	0.59077	-1.80447	-0.785889	-0.141238	0.257772	0.167238	0.524504	1.19906	-0.419896	-0.541263	-1.43366	-0.0846738	-1.21245	-0.920429	0.763253	0.937143	0.60675	-1.02004	-1.34233	-0.0328469	-0.273142	0.528914
TCGA-A2-A259	LumA	61-70	FEMALE	BLACK OR AFRICAN AMERICAN	Stage I	IDC	NA	NA	0	1596	0	1596	NA	NA	0	1596	4.20422	0.545924	1.18878	-1.7942	-1.34443	-0.398796	0.934876	-2.24817	-0.531897	-1.3895	-2.66903	3.89935	-1.6187	-2.78911	-0.356564	0.240727	-1.88812	-0.812497	2.02498	1.95187	-1.44938	-0.298364	-0.498536	-2.15096	-0.935572	-1.32843	-0.916961	0.761966	-0.391036	-1.40045	3.88712	0.456346	2.50514
TCGA-A2-A25A	Normal	41-50	FEMALE	WHITE	Stage II	ILC	NA	NA	0	3276	0	3276	0	3276	0	3276	-0.726725	0.473844	0.616023	-0.187594	-0.974152	-0.190117	0.118078	0.102372	-1.31312	-1.0237	0.441433	-0.316751	-0.383132	-0.304906	-0.604467	-0.55295	1.48547	1.47983	0.311666	-0.312211	1.16803	0.44306	0.968135	-0.326359	-0.782204	-0.0157347	0.303249	1.23393	1.23931	-0.642231	2.1866	0.835792	0.00214522
TCGA-A2-A25B	LumB	31-40	FEMALE	BLACK OR AFRICAN AMERICAN	Stage II	IDC	NA	NA	0	1291	0	1291	NA	NA	1	1290	-1.15744	-0.392024	0.0812784	-0.2352	-0.643139	-0.432855	0.0153422	0.554586	-0.961804	-0.686232	-0.166555	-0.977195	0.841722	1.45618	-0.678071	-0.811905	0.964229	0.413434	-0.0542781	-1.0051	0.517945	0.273816	0.197643	-0.21197	-0.109814	0.494942	0.697035	-0.463315	0.395004	0.149707	0.0124034	-0.709907	-0.812302
TCGA-A2-A25C	LumB	41-50	FEMALE	WHITE	Stage II	IDC	NA	NA	0	523	0	523	0	523	0	523	-0.55651	0.0523191	-0.548025	-0.350134	-0.813495	0.031872	0.41221	0.218777	-1.60645	-0.701918	-0.189546	-0.536461	0.517976	1.86347	-1.1429	-1.59402	0.810788	-0.107996	-0.41524	-1.15456	0.658362	-0.161019	-0.502981	-1.32221	-0.207207	0.264295	1.09478	-1.6652	1.44091	-1.1441	0.8017	-0.164819	-0.320689
TCGA-A2-A25D	LumA	81-90	FEMALE	WHITE	Stage III	ILC	NA	NA	0	552	0	552	NA	NA	0	552	-0.308132	-0.39219	2.95441	0.865509	-0.557899	-0.0606767	1.03431	-0.0353923	0.824445	1.97586	-1.17996	-0.386493	0.0601299	-0.674487	-1.14517	-1.5873	-0.932969	-0.513836	-0.257646	-1.85588	1.26836	0.0393334	0.424975	0.640436	0.00623172	-0.790307	-0.285747	-0.825487	-0.345424	-0.218585	2.82172	-0.119724	-0.728548
TCGA-A2-A25E	LumB	31-40	FEMALE	BLACK OR AFRICAN AMERICAN	Stage III	IDC	NA	NA	0	3204	0	3204	1	2989	1	2989	0.122572	-0.773133	1.37086	-0.335303	0.873303	0.906768	0.656711	-1.20545	1.35067	1.52122	-0.747883	-0.165994	0.22854	-1.8435	-0.409338	-1.10713	0.0864217	0.131453	0.18637	-0.793608	-0.610035	-0.0349673	-0.584165	-0.939269	-0.278152	-0.855496	-0.396095	-0.670398	0.0634472	-0.704925	0.303693	1.6563	-0.0595652
TCGA-A2-A25F	Basal	61-70	FEMALE	WHITE	Stage II	IDC	NA	NA	0	322	0	322	0	322	0	322	-1.63769	-1.29273	0.454943	0.602937	1.11916	1.56312	0.643464	0.411504	-0.252629	-0.696485	0.0542948	-1.0592	1.5911	0.251406	-1.2213	-1.27303	-0.314729	0.315471	0.935345	-2.39088	-1.70061	-0.853133	-0.4186	-0.814851	2.13494	-0.150514	1.45183	-0.176081	0.686807	0.0403471	0.421196	-1.68347	-0.854163
TCGA-A2-A3KC	LumA	51-60	FEMALE	BLACK OR AFRICAN AMERICAN	Stage II	ILC	NA	NA	0	1102	0	1102	0	1102	0	1102	-0.0766767	1.17834	0.686614	-0.444695	-1.01862	-1.25056	-1.39013	0.361926	-0.204033	-0.186264	-0.174804	-0.440681	-0.276133	0.284907	-0.225573	-0.200607	0.418099	0.383937	0.255702	0.697469	0.644554	0.287482	-0.212823	-0.634391	-0.457142	-0.0440728	0.746736	0.722515	-1.09219	-0.559502	-0.408386	0.237899	2.16613
TCGA-A2-A3KD	LumA	41-50	FEMALE	WHITE	Stage III	Mucinous Carcinoma	NA	NA	0	1206	0	1206	NA	NA	0	1206	2.84044	-0.482389	0.119509	-0.194983	-0.146667	-1.24014	-1.45686	-0.199191	-1.21765	-1.06928	1.0153	-0.280293	1.05229	-0.535931	-0.242125	-0.373385	1.80897	1.34952	-1.40227	0.646941	0.698895	0.39735	-1.35582	0.120646	-0.0297142	-0.46325	-0.87369	-0.721218	-1.22044	-0.765917	-1.60451	-1.47636	1.75283
TCGA-A2-A3XT	NA	41-50	FEMALE	BLACK OR AFRICAN AMERICAN	Stage II	IDC	NA	NA	0	2770	0	2770	0	2770	0	2770	0.404432	-0.136954	-0.0295007	1.20545	0.864179	0.709611	0.60127	0.0303837	-0.592223	-0.684864	-0.366821	0.577357	1.26795	0.898182	-0.775492	-0.757169	-1.07374	0.168852	-0.372305	-0.531655	-1.72749	-0.509074	-0.436219	0.0525028	1.06947	1.50244	0.264266	0.602847	-0.274227	1.7883	-1.23337	-1.03253	-0.573112
TCGA-A2-A3XU	NA	31-40	FEMALE	BLACK OR AFRICAN AMERICAN	Stage II	IDC	NA	NA	1	912	1	912	1	574	1	574	0.6886	0.939263	-0.88205	-0.253585	0.00432416	-0.186489	0.0614632	-1.50501	0.0595696	-0.0980463	0.706041	0.679332	0.917119	-1.46109	-0.299356	0.0878141	-0.0435116	-1.83245	2.25056	-0.12717	-1.61259	-1.15923	3.34723	0.718357	1.37961	-1.21968	-1.42858	1.77047	0.0897243	0.479535	0.200226	-1.30635	-1.14627
TCGA-A2-A3XV	NA	41-50	FEMALE	BLACK OR AFRICAN AMERICAN	Stage II	IDC	NA	NA	0	996	0	996	0	996	0	996	0.391132	0.513303	-2.0896	0.0745222	2.30525	-0.0832569	0.634955	-1.45412	3.82434	2.78937	-1.34138	0.58376	-0.763257	-0.669155	0.450543	0.0543581	0.142362	-0.0702822	-1.06797	0.581526	1.48327	-0.13473	1.77658	-0.562069	0.262233	-0.925558	-0.619603	-1.01345	-0.69356	0.38725	-3.53699	-1.05573	-0.306469
TCGA-A2-A3XW	NA	41-50	FEMALE	BLACK OR AFRICAN AMERICAN	Stage II	IDC	NA	NA	0	1712	0	1712	0	1712	0	1712	0.0212915	-0.339041	-0.597273	-0.368888	-0.915086	-0.751939	-0.479621	0.804351	-0.660682	-0.924242	-0.151715	0.629279	0.658107	-0.640231	-0.812132	-0.722712	0.424647	0.800772	0.475721	0.998355	-0.198461	0.0938181	0.24294	0.670765	1.09696	0.566509	1.3375	-0.0299579	-0.887385	0.162969	-0.0624864	1.48155	-0.13799
TCGA-A2-A3XX	NA	41-50	FEMALE	BLACK OR AFRICAN AMERICAN	Stage II	IDC	NA	NA	1	1439	0	1439	0	1439	0	1439	2.36611	1.91972	-1.31685	-1.08994	0.60022	-0.316268	-1.34581	-0.75593	-0.570704	-0.939476	0.261225	2.09338	-1.25954	-1.39025	-0.0312328	0.219393	-0.490006	-0.395531	0.468242	-0.276494	-0.413184	-0.472643	-0.184806	0.269738	-0.180226	-0.0456716	1.46235	-0.992665	-0.373042	-1.6052	-0.36303	-0.210221	2.67322
TCGA-A2-A3XZ	NA	41-50	FEMALE	BLACK OR AFRICAN AMERICAN	Stage I	IDC	NA	NA	0	1532	0	1532	0	1532	0	1532	0.665513	-0.344314	-1.08112	-0.436708	0.419134	-0.727574	-0.540116	-0.567043	-0.0839704	-0.341881	-1.29989	1.19561	0.448935	-0.797826	-0.124495	-0.00615055	0.241231	0.741685	0.317639	-0.966783	-0.512579	-0.357452	-0.035232	0.0756065	1.69479	0.962499	-0.109522	0.0418258	-0.765993	0.36848	0.271125	-0.684528	1.30923
TCGA-A2-A4RX	NA	61-70	FEMALE	BLACK OR AFRICAN AMERICAN	Stage II	Metaplastic Carcinoma	NA	NA	0	742	0	742	0	742	0	742	-0.0561496	0.634629	0.122903	0.291017	-1.83983	-1.54312	-0.215609	-0.801707	-1.18066	-1.2435	1.74362	0.449865	-0.837097	-0.579789	1.40688	1.47606	-0.838628	1.1937	2.18114	-0.251648	-1.62243	-0.989608	0.39576	0.268873	0.177726	1.81367	NA	-0.449037	2.50085	-0.228514	0.476861	0.0662006	-0.236464
TCGA-A2-A4RY	NA	41-50	FEMALE	WHITE	Stage III	ILC	NA	NA	0	648	0	648	0	648	0	648	1.91571	2.22981	-2.07143	-0.749015	-1.63323	-1.2962	1.61787	-1.49021	-0.728838	-1.3622	-0.994364	2.66868	-0.841768	-2.24541	-1.11757	0.103034	-0.768167	-1.18522	0.420162	-1.40118	0.0319303	-5.69563	-0.327033	-2.11215	0.131266	-0.735568	NA	-1.01672	4.81591	-1.32534	0.131454	-0.0794599	3.29781
TCGA-A2-A4S0	NA	71-80	FEMALE	WHITE	Stage II	Mucinous Carcinoma	NA	NA	0	706	0	706	0	706	0	706	0.218081	1.17916	-1.28197	0.690549	-0.69144	-0.78581	0.0962023	1.08779	0.392597	-0.276672	1.97064	0.347517	-0.261085	0.393147	-0.669657	-1.22066	0.447711	1.53698	1.31658	2.69142	-0.835705	1.3155	-1.5014	0.734538	0.265734	1.55118	NA	1.63307	1.56329	1.02022	-0.600497	1.4634	0.562372
TCGA-A2-A4S1	NA	61-70	FEMALE	WHITE	Stage II	Metaplastic Carcinoma	NA	NA	0	820	0	820	0	820	0	820	0.555098	0.49304	-2.22836	-0.481745	-1.32079	-0.000138881	0.411211	-0.296287	-0.597106	-1.21517	-1.0771	1.00451	-1.42712	-0.262565	2.02819	2.16607	-1.12512	-0.822193	1.66837	-1.19485	-0.799738	-2.58985	0.254177	-1.28617	-0.638179	-0.358254	NA	0.181456	2.73479	-0.877795	-0.55806	-0.782922	1.00442
TCGA-A2-A4S2	NA	61-70	FEMALE	WHITE	Stage III	ILC	NA	NA	0	643	0	643	0	643	0	643	0.0749432	0.368514	0.260314	0.315541	-1.77866	-1.48217	-0.0309111	0.263982	-0.941706	-0.96001	1.18213	1.14425	1.19022	-0.0754168	-0.0216006	-0.226494	-1.75507	-0.0559384	0.196889	0.498779	-0.662038	-0.410426	-0.441014	0.0176525	-0.170951	-1.26969	NA	-1.37547	2.3247	-0.472021	2.06319	1.02636	0.940462
TCGA-A2-A4S3	NA	51-60	FEMALE	BLACK OR AFRICAN AMERICAN	Stage II	IDC	NA	NA	0	666	0	666	0	666	0	666	1.75365	0.514683	0.493612	0.790828	-1.75111	-0.865697	2.06517	-0.800721	-0.511311	-0.630315	0.0673799	1.78848	-0.0857436	-1.29486	-1.1962	-0.278447	-0.656317	0.4918	0.386775	0.0937947	-0.00182106	-1.66235	-1.11145	-1.47637	1.57436	0.447955	NA	0.350658	2.55087	-0.565637	0.0851836	-0.567244	2.25899
TCGA-A7-A0CD	LumA	61-70	FEMALE	WHITE	Stage I	IDC	NA	NA	0	1165	0	1165	0	1165	0	1165	-0.599827	-0.673889	0.481116	-0.92065	-1.35052	-0.221637	-0.899333	-0.597436	0.721624	0.760344	1.18862	0.241709	-0.122314	-0.0753153	-0.326377	-0.913232	0.112294	-0.76814	-1.01745	-0.263895	2.00741	0.204406	0.373236	0.286395	-0.777076	1.28949	-0.362569	1.34469	-0.153253	-0.0337652	-0.86764	0.645813	-0.104874
TCGA-A7-A0CE	Basal	51-60	FEMALE	WHITE	Stage II	IDC	NA	NA	0	1074	0	1074	0	1074	0	1074	-0.997393	-0.274917	-0.704143	-0.342534	1.0187	0.231188	-0.0458408	1.04931	0.186005	0.175426	1.29643	-0.177323	1.54059	-0.351682	0.360747	0.328779	-0.414232	-2.30709	-1.01035	-1.18466	-1.91109	-0.875889	2.22281	-0.905652	1.73005	0.345282	-1.49602	0.925538	-0.693082	0.268393	-1.28154	-1.30841	-0.639138
TCGA-A7-A0CG	LumA	71-80	FEMALE	WHITE	Stage II	Mixed Histology	NA	NA	0	1043	0	1043	NA	NA	0	1043	0.415172	0.156306	0.714677	0.434768	-0.600299	0.249923	-0.41699	-0.176589	-0.205316	0.220013	-0.360917	2.09118	-1.42567	0.533213	1.70959	1.16234	-0.877029	-0.701967	-0.0956372	0.628685	1.08006	0.992583	1.49576	-0.00358647	-1.12236	-0.148546	-0.624407	1.53253	-0.38996	-0.639536	0.586643	-0.3984	-0.0487137
TCGA-A7-A0CH	LumA	71-80	FEMALE	WHITE	Stage II	IDC	NA	NA	0	1079	0	1079	0	1079	0	1079	-0.739528	-0.332593	-0.695165	-0.42295	-0.440175	-0.215077	-0.643219	1.14603	0.0313609	-0.0872349	0.91581	-0.413267	0.274417	1.40812	-0.0902807	-0.262308	1.63038	1.80812	-0.39424	-0.240652	1.71054	0.160602	1.41536	0.793163	-0.635804	1.04514	-0.940021	0.361263	-0.609371	0.0989987	-0.410917	1.083	-0.458921
TCGA-A7-A0CJ	LumB	51-60	FEMALE	WHITE	Stage II	IDC	NA	NA	0	931	0	931	NA	NA	0	931	-0.742359	-1.81034	0.211092	0.36985	0.865206	0.828143	0.640266	-0.660333	-1.28861	-0.966093	0.528706	-0.418641	0.470859	-0.287273	1.1313	0.74159	-3.27409	-1.9918	-1.45701	-0.285801	0.242567	-0.275995	-0.108596	0.344933	-0.880715	-0.196756	-0.917392	0.346501	-0.968824	0.94961	-0.776436	1.8337	-1.04292
TCGA-A7-A0D9	LumA	31-40	FEMALE	WHITE	Stage II	IDC	NA	NA	0	1139	0	1139	0	1139	0	1139	1.05568	1.62124	0.634662	1.77365	1.5244	2.39377	1.55063	-0.968918	-0.81545	-0.960342	-0.214305	0.337141	-1.55786	-0.368987	0.0803941	-0.116747	-0.13278	0.232145	-0.0409823	0.609452	-0.997512	-0.256646	-0.686385	0.781524	-0.672008	-0.640533	-1.97124	-1.85456	0.662218	0.2824	0.912224	1.28981	0.511202
TCGA-A7-A0DA	Basal	61-70	FEMALE	WHITE	Stage II	IDC	NA	NA	0	1085	0	1085	0	1085	0	1085	-1.12637	0.207703	0.181612	0.0192263	0.347546	0.979022	-0.0246097	-0.368217	-0.475953	-0.828679	0.841522	-1.32951	1.0916	0.655679	0.27628	-0.0128143	-0.134984	-0.154762	0.783326	-1.95775	-1.49956	-0.272866	1.78512	0.0076582	0.524376	0.161327	0.214108	0.479658	-0.795364	1.1321	-0.185615	-1.0433	-0.937986
TCGA-A7-A0DB	LumA	51-60	FEMALE	WHITE	Stage II	IDC	NA	NA	0	1007	0	1007	NA	NA	0	1007	-0.489499	-0.0999223	-0.903681	-0.902353	-0.651707	-0.134781	-1.04372	0.815948	-0.168762	-0.262778	0.46413	-0.248999	0.236062	0.801407	2.13455	2.73085	1.06949	1.48142	-0.23746	0.026098	0.773836	0.739184	0.405898	0.344068	-0.361762	0.261776	0.0299749	0.0633541	-0.941804	-0.17394	0.213657	0.218096	-0.852122
TCGA-A7-A0DC	LumA	61-70	FEMALE	WHITE	Stage I	IDC	NA	NA	0	906	0	906	0	906	0	906	0.501848	0.180289	1.84987	1.16958	-0.445636	-1.0225	-0.192298	0.953732	-0.167589	-0.187699	1.69591	-1.09967	-0.271774	-1.35085	-1.72358	-1.23423	-1.35761	-0.190147	-3.3775	1.46832	1.01959	-0.258948	-0.561307	-1.70243	-0.250242	-0.62305	-1.2863	-0.99292	0.716857	1.39249	-0.490976	1.27342	-1.02132
TCGA-A7-A13D	Basal	41-50	FEMALE	BLACK OR AFRICAN AMERICAN	Stage II	IDC	NA	NA	0	965	0	965	0	965	0	965	0.825063	0.576099	1.03426	-0.637424	0.0386589	-0.91077	-1.2568	-0.84492	-0.0148764	-0.335867	0.632934	0.538147	0.166404	-0.712352	0.343418	0.303893	-0.854689	-0.14244	0.290966	-1.59525	-1.35862	-0.902985	0.0564099	0.299245	1.05119	-2.04026	-0.953797	0.287198	-0.102481	-0.956872	0.621549	-2.13747	1.27549
TCGA-A7-A13E	Basal	61-70	FEMALE	WHITE	Stage II	IDC	NA	NA	1	614	1	614	1	556	1	556	-1.5727	-1.16682	0.577433	1.27484	1.55896	1.84087	0.233131	0.585892	-0.573449	-0.931308	0.862291	-1.32156	0.924098	-1.37489	0.135215	-0.397846	-1.11293	-0.234771	-0.413353	-2.25467	-2.1087	-1.90737	-1.15699	0.636239	1.53417	-1.15046	-0.447234	0.203337	0.679913	1.99787	0.0630331	-0.442879	-1.06795
TCGA-A7-A13F	LumB	41-50	FEMALE	WHITE	Stage III	IDC	NA	NA	0	765	0	765	0	765	0	765	-0.00962469	-0.274566	0.0615135	1.006	-0.305096	-0.613497	0.284362	0.969787	0.0757913	1.15916	1.07425	-0.310385	0.205721	-0.215627	-0.676589	-0.794861	-2.10219	-0.744013	-0.537153	0.215986	0.586984	0.546671	-0.213672	-0.779585	0.494883	1.0026	0.21731	0.815839	-0.799071	0.00864546	0.523816	0.206973	-0.62891
TCGA-A7-A26E	LumA	71-80	FEMALE	WHITE	Stage III	ILC	NA	NA	0	954	0	954	0	954	0	954	-0.543727	0.600502	0.0386957	-0.780101	-0.28705	0.999686	-0.67874	-0.0396327	-1.01375	-0.906683	1.47202	-0.600964	-0.662537	-0.320762	0.847865	-0.0250587	0.0694253	-0.0584182	0.807407	-0.887867	0.511264	-0.0672266	-0.752066	-0.0847004	-1.71914	-0.278167	0.529927	-1.16129	1.72573	-1.19708	-1.23773	0.868578	-0.126109
TCGA-A7-A26F	Basal	51-60	FEMALE	WHITE	Stage I	Other	NA	NA	0	738	0	738	0	738	0	738	-0.580057	-1.89836	0.0281766	0.983662	0.592656	1.09118	1.155	0.0353736	0.407688	-0.0435643	0.493371	0.155484	-0.0815016	-0.633461	2.76482	2.80942	0.286454	-0.50593	1.68916	-2.06299	-0.731623	-0.826701	1.22044	-1.89954	0.372002	-0.341524	-0.0524355	0.654515	0.365812	-1.00134	-0.635376	-2.41991	0.433744
TCGA-A7-A26G	Basal	41-50	FEMALE	BLACK OR AFRICAN AMERICAN	Stage II	Other	NA	NA	0	722	0	722	0	722	0	722	0.973973	-1.25057	0.707615	-1.0207	-0.00578167	-0.71386	-0.421943	-0.636882	-0.899359	-1.62933	0.341516	0.906696	-0.430586	-0.241597	-1.15533	-1.21654	-1.19081	1.17213	1.54792	0.146713	-1.24552	0.385302	-1.33105	-0.437689	-0.133422	1.71685	1.17137	0.96851	0.272531	0.0374039	0.829124	0.313832	0.340602
TCGA-A7-A26H	LumA	71-80	FEMALE	WHITE	Stage II	IDC	NA	NA	0	724	0	724	1	291	1	291	-0.438999	-1.36682	-0.025395	-0.441194	-1.0018	0.562128	-0.410971	-0.0243672	0.311668	-0.276231	1.0784	-0.650796	-0.0785334	0.618805	0.26421	0.00758834	0.10055	-0.292162	-0.0454315	-0.421455	-0.0808822	-0.0328095	1.8028	-0.247806	-1.31074	0.701122	0.127057	-0.163769	1.10116	-1.43541	-0.663539	0.222487	-0.0522997
TCGA-A7-A26I	Basal	61-70	FEMALE	WHITE	Stage II	IDC	NA	NA	0	661	0	661	0	661	0	661	-1.85717	-1.90984	0.910776	-0.0666141	2.22676	1.98527	0.799284	0.0569702	-0.0454576	-0.0599275	0.436695	-0.766169	1.15327	0.743984	0.939335	0.45705	0.0916142	-0.363704	0.725832	-1.55815	-1.4979	-1.11113	0.0420768	-0.0356634	2.08177	-0.987051	0.467057	1.59659	-0.223056	-0.716769	0.75049	-2.57447	-0.899978
TCGA-A7-A2KD	LumB	51-60	FEMALE	BLACK OR AFRICAN AMERICAN	Stage III	IDC	NA	NA	0	679	0	679	0	679	0	679	-0.586084	-0.705475	-0.087564	-0.744581	-0.633316	-1.56431	-0.59694	0.135586	-0.0132211	0.482117	1.23987	-0.618865	0.957983	0.457978	-0.878506	-0.962361	0.749407	1.09723	-0.0282924	0.33345	7.2e-05	-0.199249	-0.149947	0.681668	-0.610028	1.54354	1.38759	-0.402565	0.298078	1.39001	-0.705062	0.608856	-0.509001
TCGA-A7-A3IZ	LumA	61-70	FEMALE	WHITE	Stage II	ILC	NA	NA	0	322	0	322	0	322	0	322	-0.0662877	0.394109	-0.807154	0.780184	-0.361369	0.196171	-0.0827914	0.552534	-0.100027	-0.201552	0.756346	-1.12504	0.105647	0.361439	-1.00475	-1.09506	1.40985	1.37816	-1.13	0.951902	0.900557	0.00844069	0.806675	1.17381	-1.48391	-0.146644	-0.804154	-1.75178	-1.40838	0.267507	-2.03708	1.28937	0.377834
TCGA-A7-A3J0	LumA	61-70	FEMALE	WHITE	Stage II	Mucinous Carcinoma	NA	NA	0	313	0	313	0	313	0	313	0.22581	0.605709	-0.785496	-0.359687	-0.183795	-0.365637	-1.19182	0.0629462	-0.618707	-0.808624	0.502344	-0.226637	-1.19932	0.241733	0.482798	0.275536	0.282801	0.37976	0.570714	-0.458748	-0.291452	0.223718	-0.349182	-0.746699	0.45257	0.95882	0.451601	0.564499	-1.21111	-0.614607	-0.563826	-0.268693	0.746132
TCGA-A7-A3J1	LumA	61-70	FEMALE	WHITE	Stage I	ILC	NA	NA	0	343	0	343	0	343	0	343	-0.463395	0.5192	0.327807	-0.885042	-0.480348	0.396854	-1.51343	-0.0576003	-0.491758	-0.483762	-1.12386	-0.859003	0.276817	0.0536482	0.802584	0.763913	-1.37355	-1.24826	0.691813	0.967929	1.102	0.796797	-0.437787	-0.422868	-1.08672	-0.476873	0.652366	1.01394	-1.22667	-0.299435	-0.387818	0.285218	1.29155
TCGA-A7-A3RF	NA	71-80	FEMALE	WHITE	Stage II	Mucinous Carcinoma	NA	NA	0	408	0	408	1	174	1	174	1.64249	0.74962	-1.43955	-0.444888	0.40953	-1.08752	-0.74248	-0.0873425	0.77789	0.313823	-0.176952	1.41274	-0.0299222	-0.0449571	-0.671928	-0.216059	0.536811	0.114804	-1.3402	-0.552942	0.327975	-0.380972	-0.140258	0.575538	0.360506	-0.642315	-0.395867	0.000851996	-0.144904	0.0919066	-0.338348	0.250955	1.27331
TCGA-A7-A425	NA	61-70	FEMALE	WHITE	Stage III	ILC	NA	NA	0	447	0	447	1	419	1	419	-0.147925	0.568822	-1.58331	0.205887	-1.93201	-0.864463	-0.365417	-0.0919379	-0.386557	-1.02351	0.515999	0.197919	-0.21005	-0.712848	-0.51516	-0.679383	-0.00266594	1.15623	0.825585	0.690134	0.0395691	0.126905	-0.82989	0.77975	-2.18769	0.0702734	NA	-0.557162	2.63416	1.45923	-0.512845	0.766416	0.241721
TCGA-A7-A4SA	NA	31-40	FEMALE	WHITE	Stage II	ILC	NA	NA	0	454	0	454	0	454	0	454	0.597156	-0.144833	0.238394	-0.73209	-1.62384	0.0717125	-0.241822	-0.863735	0.428889	0.0243988	0.158067	0.713682	-0.319202	0.572635	0.231907	-0.0983327	-0.203241	0.0474444	0.374392	-0.182425	0.420733	-0.587292	-0.640618	0.249663	-0.405916	0.107357	NA	0.761881	2.21736	-0.803895	0.131454	0.104153	0.0970652
TCGA-A7-A4SC	NA	61-70	FEMALE	WHITE	Stage II	ILC	NA	NA	0	446	0	446	0	446	0	446	0.860647	-0.111083	-0.814084	-0.315687	-1.15342	-0.0061466	0.507859	0.346432	0.391356	-0.181111	-0.318826	0.621101	-0.264069	-0.0472904	2.44108	2.10574	-0.502354	0.146378	-0.895899	0.858778	0.83753	0.482332	0.690412	-0.587976	-0.487771	-0.969813	NA	0.00474194	2.08601	-0.196848	-0.832304	-0.0751422	0.303775
TCGA-A7-A4SD	NA	51-60	FEMALE	BLACK OR AFRICAN AMERICAN	Stage II	IDC	NA	NA	0	441	0	441	0	441	0	441	-0.18653	0.686635	-1.25637	0.28734	-1.36329	-0.00867208	1.21947	0.563108	-0.226627	-0.586645	-0.72677	1.34301	0.434977	-1.01023	0.620254	0.326141	-1.23425	0.155929	0.145345	-0.774711	-1.61792	-0.97732	-0.174718	-0.093202	1.91592	1.13929	NA	0.207833	1.28181	0.00853908	0.924129	-1.56597	0.340664
TCGA-A7-A4SE	NA	51-60	FEMALE	BLACK OR AFRICAN AMERICAN	Stage II	IDC	NA	NA	0	644	0	644	0	644	0	644	1.42236	1.49056	-2.095	-0.666452	-0.682307	-0.252619	1.76559	-1.55708	-2.05326	-2.49653	-1.2228	2.46104	-0.469504	-1.78154	-0.898631	-0.0958921	-1.72338	-2.38596	0.525979	-1.28122	-1.39227	-3.85796	-0.422845	-1.87921	1.09877	-0.438032	NA	-1.47193	3.77495	-2.5605	-0.148487	-1.20458	2.48706
TCGA-A7-A4SF	NA	51-60	FEMALE	BLACK OR AFRICAN AMERICAN	Stage II	IDC	NA	NA	0	545	0	545	NA	NA	0	545	-0.118845	0.544544	-0.477014	-0.197288	-0.550492	0.418041	0.493872	-0.65627	1.27742	0.725759	-1.1656	-0.012527	0.155753	0.808037	0.296811	-0.0788213	0.367058	1.12263	-0.060978	1.0623	1.64529	-1.53986	2.70529	-0.161289	1.41461	0.394035	NA	0.0459999	0.972872	0.359197	0.440502	0.11169	-0.66903
TCGA-A7-A5ZV	NA	61-70	FEMALE	BLACK OR AFRICAN AMERICAN	Stage II	Other	NA	NA	0	368	0	368	0	368	0	368	-0.306189	0.0310901	-0.264644	1.91471	-0.0140044	1.3397	2.4237	-1.3418	0.212351	-0.460778	0.745937	1.02409	0.778934	-2.1567	-0.965064	-0.826329	-0.577916	0.724419	-0.0505041	-0.22896	-1.86361	-1.46315	0.763077	-0.875539	0.837788	-1.67878	NA	0.549737	1.72446	0.416075	-2.11067	-1.69098	-0.561309
TCGA-A7-A6VV	NA	51-60	FEMALE	BLACK OR AFRICAN AMERICAN	Stage II	IDC	NA	NA	0	313	0	313	0	313	0	313	-0.749742	-0.224448	0.667581	0.00366202	-0.61618	0.626082	-0.581315	0.11892	-0.693374	-0.817283	-1.17775	-0.193432	-1.65464	0.543263	0.472473	0.892499	-0.382835	0.0358638	0.104787	0.159046	-1.52814	0.137658	-0.481766	0.997202	-0.0294217	1.34081	NA	1.08084	-1.62351	-1.30438	0.578195	-0.723714	-0.106682
TCGA-A7-A6VX	NA	61-70	FEMALE	BLACK OR AFRICAN AMERICAN	Stage II	IDC	NA	NA	0	317	0	317	0	317	0	317	-0.792764	1.0503	0.152562	-0.0547917	-0.708513	1.2118	-0.938055	-0.0165963	-0.291036	-0.0112363	0.334335	-0.633625	-0.603589	0.428747	0.990137	0.40459	-0.382866	-1.06399	-0.490964	0.67579	0.645334	0.890914	0.207482	0.813108	-0.0675873	0.664014	NA	0.933089	-1.10532	0.38703	-0.222884	0.380954	-0.102971
TCGA-A8-A06N	LumB	61-70	FEMALE	NA	Stage III	IDC	NA	NA	0	0	0	0	0	0	0	0	1.54281	0.948045	-0.271698	-0.91261	-0.434275	-0.221637	-0.842979	-2.06435	-0.724107	-0.0853223	-1.48867	0.664003	-0.285032	-2.30675	-0.727737	-0.689489	-0.315635	-0.696113	-1.08446	0.101455	-1.06241	-0.746872	0.227908	-1.69243	-0.624018	-1.43791	-1.60173	-1.42408	0.00101755	-1.27275	0.00512536	0.120604	-0.315388
TCGA-A8-A06P	LumA	61-70	FEMALE	NA	Stage III	IDC	NA	NA	0	396	0	396	0	396	0	396	2.38673	1.84614	1.64062	0.446044	0.694637	1.33948	-0.754775	-1.05633	-0.355346	0.399916	-0.406027	0.602454	-2.51371	-1.13038	2.01899	1.36619	-0.855232	-1.03206	1.0306	0.0595117	-0.714853	-0.804687	0.168028	-0.945283	-0.771105	-0.657574	0.655601	0.631523	-0.489792	-1.52513	1.42796	0.780613	0.733659
TCGA-A8-A06R	LumB	61-70	FEMALE	NA	Stage II	IDC	NA	NA	0	547	0	547	0	547	0	547	-0.221426	-0.521641	0.91936	-0.105297	0.625613	1.0811	-0.527223	-0.194675	-0.656295	-0.280981	0.231557	1.13588	-0.59565	1.50775	1.1752	0.299717	-0.810613	-1.13625	0.236177	0.621459	0.483203	-0.133507	0.600119	0.643681	0.941909	0.394607	1.42288	1.07825	-0.653707	1.11576	-0.686779	-1.15848	0.0373816
TCGA-A8-A06U	LumA	71-80	FEMALE	NA	Stage II	IDC	NA	NA	1	883	0	883	0	883	0	883	0.208294	-0.950393	0.382857	-0.526185	-0.389678	-0.212726	-0.25305	-0.435018	1.3377	1.201	-0.339779	0.800655	1.57673	0.548972	0.553629	0.224472	-0.850764	0.530526	-0.680118	0.138618	-0.151525	1.2759	0.986513	-0.10025	2.0871	-0.28865	0.370694	0.336448	-0.927437	0.984698	-0.758645	-0.820073	-1.17356
TCGA-A8-A06X	LumB	71-80	FEMALE	NA	Stage II	IDC	NA	NA	1	943	0	943	0	943	0	943	-0.0507794	-0.567474	-1.01866	-1.25915	0.0655554	0.429331	-0.120959	0.142213	-0.0303394	-0.0730765	-0.703448	-0.152745	0.899321	1.07654	-0.366925	0.242947	-0.722371	-0.774833	-1.45573	-0.901194	-1.01444	-0.117288	1.75186	0.541921	0.622251	-0.118719	-0.359955	0.421458	-0.479689	0.354459	-0.79507	-1.14046	0.465083
TCGA-A8-A06Y	LumA	61-70	FEMALE	NA	Stage II	IDC	NA	NA	0	791	0	791	1	791	1	791	-0.433478	-0.378901	1.49923	-0.684731	-0.407127	0.947531	0.0245766	-0.258754	0.0441617	-0.0336561	-0.27374	-0.0842179	0.734516	0.303356	0.343801	-0.141263	0.829417	1.6516	-1.99944	-0.196937	-0.561407	0.363509	1.80695	-0.08133	0.437101	0.210848	-1.09455	0.866277	-0.8671	0.985567	-0.688783	-0.924209	-0.148872
TCGA-A8-A06Z	LumB	81-90	FEMALE	NA	Stage II	IDC	NA	NA	0	31	0	31	NA	NA	0	31	-1.65682	-0.976113	0.195578	-0.482783	0.714375	-0.25899	0.566843	-0.708102	3.04622	2.09553	-0.258323	-0.910252	0.323334	-1.12177	-0.441401	-0.719777	1.87657	1.01997	-2.33599	0.814226	1.1658	0.716203	0.660498	1.44954	0.00248054	-1.79298	-1.4839	0.948954	0.381111	0.695784	-2.42563	0.758513	-1.09914
TCGA-A8-A075	LumB	41-50	FEMALE	NA	Stage II	IDC	NA	NA	0	518	0	518	0	518	0	518	-0.275273	-1.16049	0.950573	-1.06588	0.176971	0.17124	-0.463611	-0.0703216	-0.667565	-0.606368	0.533213	-0.537958	-0.435827	1.13066	1.04134	0.818375	-0.69665	0.0812969	0.633349	-0.804289	0.557253	-0.607338	0.587284	-0.349333	0.209745	0.655706	1.81859	0.0586454	-0.139504	0.210628	-1.10001	-1.346	-0.131005
TCGA-A8-A076	LumB	61-70	FEMALE	NA	Stage II	IDC	NA	NA	0	1642	0	1642	0	1642	0	1642	-0.217491	-1.0763	-0.283889	-0.818612	0.145241	0.379309	-0.44013	-1.43708	-0.977984	-0.4979	-1.08692	-0.412	-0.848747	0.88037	0.527505	0.00233685	-0.28928	-0.0807479	0.894333	-0.796129	0.158272	-0.515188	0.831896	-1.02935	-0.481783	-0.545072	0.399515	0.108773	0.187348	-0.978645	-0.438939	-0.866611	-0.284953
TCGA-A8-A079	LumB	61-70	FEMALE	NA	Stage III	IDC	NA	NA	0	274	0	274	0	274	0	274	0.426314	-0.231211	1.12223	-0.448741	-0.221205	0.316357	-0.572136	-1.37957	-0.677621	-0.564119	-0.201625	-0.813002	-0.496902	-0.583823	-0.963905	-0.403865	-0.504708	-0.72809	1.32723	-0.645679	0.0617285	0.0658025	-0.514517	-1.03463	-0.851325	-0.936434	0.191005	-0.829305	0.347364	-0.1177	-0.177353	0.158556	0.528508
TCGA-A8-A07E	LumA	81-90	FEMALE	NA	NA	IDC	NA	NA	0	608	0	608	0	608	0	608	2.08058	2.19895	-1.19765	-1.42007	-0.349317	0.0508055	-1.31537	-2.71047	-0.619948	-0.378479	-2.48405	1.36437	-2.17165	-2.51356	1.17408	0.684976	-1.63631	-1.75008	1.2537	0.457542	-0.274204	-0.953163	0.215622	1.52902	-0.783597	-3.15188	-0.327605	-1.59033	1.44085	-2.5633	-0.783784	0.203987	1.32345
TCGA-A8-A07F	LumA	61-70	FEMALE	NA	Stage II	IDC	NA	NA	0	577	0	577	0	577	0	577	-0.0970031	-0.0227477	-0.208495	-0.776319	-0.174536	0.175202	-1.03668	-0.0719586	-0.142429	0.373671	0.0132966	-0.956571	0.320921	-0.572027	0.695172	0.261999	0.134784	0.65573	0.774029	0.188005	0.635089	0.417526	-0.264946	-0.00154434	-0.280888	0.667792	0.967826	-0.999198	-0.700295	0.121055	0.246471	-0.00699553	-0.406503
TCGA-A8-A07I	Her2	61-70	FEMALE	NA	Stage III	IDC	NA	NA	0	426	0	426	0	426	0	426	-1.26128	-0.891687	0.143941	-0.995648	-0.374519	0.0954973	-0.714132	-0.0695721	1.67235	1.61951	0.418271	-0.994982	0.565041	0.402159	0.432629	-0.250873	-0.562943	-0.492674	-0.00595948	-0.645433	0.486209	-0.319475	0.383125	0.893019	-0.496391	-0.110249	0.890612	1.47085	-0.630951	0.584186	-0.418125	0.249959	-1.13163
TCGA-A8-A07O	Basal	51-60	FEMALE	NA	Stage II	IDC	NA	NA	0	304	0	304	0	304	0	304	-0.696958	-0.0724577	2.79821	1.84944	0.230607	1.33981	-0.0123014	-0.769913	-0.822499	0.347386	-1.55263	0.684473	0.211987	-2.82521	-0.887314	-0.547081	-2.01253	-1.81979	-0.322273	1.32603	-1.91286	0.0445481	2.62903	0.604223	1.20558	-1.22344	-1.6798	-1.52814	-1.04929	0.339584	-0.404624	-0.730405	-0.471769
TCGA-A8-A07P	LumA	61-70	FEMALE	NA	Stage II	IDC	NA	NA	0	334	0	334	0	334	0	334	-0.107593	-0.76957	1.79897	-2.30351	-1.23904	-0.671907	-2.18921	-0.274257	-0.677276	-0.488564	-2.00533	1.2516	0.120452	-1.022	-0.274559	-0.809944	0.175781	-0.106115	-0.432414	1.40828	0.428528	2.6514	0.145555	-1.26341	-1.04264	-1.53661	-1.34012	0.656169	0.0113594	0.273464	1.04585	2.6665	0.721466
TCGA-A8-A07R	Basal	71-80	FEMALE	NA	Stage III	IDC	NA	NA	0	273	0	273	NA	NA	0	273	-0.57108	-0.340827	1.15103	-0.253849	0.405638	0.938476	-0.131077	-0.339382	-0.85348	-1.01306	-0.190086	-0.156208	2.12122	-0.43918	-0.454021	-0.0101406	-1.93699	-2.91418	-1.1861	-1.36695	-1.73992	-0.948768	1.82622	-1.28171	2.0551	-0.208976	-0.0478934	0.688748	-0.33843	0.578428	0.0398278	-1.89831	0.221266
TCGA-A8-A07S	LumB	71-80	FEMALE	NA	Stage II	Mixed Histology	NA	NA	0	243	0	243	NA	NA	0	243	-1.40382	-0.17625	-0.663112	-1.36274	0.415305	0.231217	-0.941044	1.28841	-0.289757	-0.499217	-0.0315805	0.211893	1.80422	1.65829	-0.423583	-0.607439	0.15326	0.240983	-0.698435	-0.108317	0.247912	0.431947	0.990658	-0.0134466	-0.183874	0.288565	1.01168	-0.241122	-0.563998	0.629721	0.894661	0.842818	-0.458017
TCGA-A8-A07W	LumB	71-80	FEMALE	NA	Stage IV	IDC	NA	NA	0	304	0	304	NA	NA	0	304	-1.04861	-1.55935	1.33519	1.63759	0.843529	0.654568	0.922836	-0.653824	0.987751	0.547623	0.94511	-1.46588	-0.38391	-0.639193	-0.916365	-1.02712	0.575413	1.35489	-0.16506	-1.18261	0.181657	0.209908	0.207082	0.693176	-0.216292	-0.626124	0.234236	-0.275987	-1.01304	0.0527937	0.650897	-0.519647	-1.3045
TCGA-A8-A07Z	NA	81-90	FEMALE	NA	Stage II	IDC	NA	NA	0	1371	0	1371	0	1371	0	1371	-1.19031	-1.68776	0.277509	-1.18491	-0.40038	-0.0537067	-0.194006	0.67245	3.28527	3.004	0.813216	-1.46209	1.23804	0.840523	-0.0353797	0.217653	1.89598	0.523982	-1.63242	-1.17009	2.73221	1.01233	0.945062	0.637667	-0.31778	0.307896	-0.908017	1.5996	-0.893223	-0.337307	0.752518	1.36709	-0.978421
TCGA-A8-A081	LumB	71-80	FEMALE	NA	Stage II	IDC	NA	NA	0	0	0	0	0	0	0	0	-0.256774	-0.537224	-1.27753	1.1591	1.6936	1.56921	1.63226	-0.497441	1.61689	1.02514	-1.5611	-0.963366	0.39925	0.254166	0.252976	-0.0717462	0.634294	1.07234	-1.52041	0.600487	-0.00596342	0.700091	0.555821	0.240621	-0.143007	0.554308	-1.46361	-1.16124	-0.103377	1.0108	-1.68967	-0.718641	-0.856032
TCGA-A8-A082	LumB	51-60	FEMALE	NA	Stage II	IDC	NA	NA	0	549	0	549	0	549	0	549	-1.39875	-0.205572	-0.330984	1.77089	1.78471	1.7776	1.22032	1.63102	-1.0429	-1.37511	0.311319	-0.989762	-0.139702	0.178271	-0.698542	-0.662066	0.880512	0.317354	-0.97299	-0.0477381	-0.395468	-0.0446415	-1.30948	1.53936	-0.625824	0.609505	0.0232109	-0.727369	0.310235	0.793194	-0.770002	0.512901	-1.31738
TCGA-A8-A083	LumA	61-70	FEMALE	NA	Stage II	IDC	NA	NA	0	0	0	0	0	0	0	0	-0.881377	-1.10716	-1.08602	-1.0906	0.433163	-0.0933687	-1.12586	0.317845	0.303061	0.0976082	0.224094	-0.311825	1.25379	-0.0418713	2.00489	1.86552	1.54068	1.21856	-2.97222	-0.329652	0.674286	0.0675288	1.50995	0.559919	-1.17838	0.409882	-1.91324	2.43078	-0.846675	0.352548	-1.41588	1.22629	-1.28916
TCGA-A8-A084	LumB	81-90	FEMALE	NA	Stage II	IDC	NA	NA	0	458	0	458	NA	NA	0	458	0.472086	0.0622749	-1.10395	-0.338276	-0.0784997	0.0973722	-0.0796705	-0.741867	-1.43038	-1.78941	0.229041	-0.68995	-0.697434	1.43877	0.335041	-0.0543052	0.0103757	0.0870247	0.906642	-0.96788	-0.252178	-0.961118	0.4887	-0.130133	-0.283624	-0.914568	0.638021	-0.64957	0.286983	-1.71175	-0.50511	-1.50351	-0.175876
TCGA-A8-A085	LumB	41-50	MALE	NA	Stage II	IDC	NA	NA	0	1124	0	1124	0	1124	0	1124	0.0444285	-0.715669	-0.670173	-0.265653	-0.469583	0.289148	-0.417545	0.00306743	1.02058	1.29131	-1.01069	0.125714	-0.412113	0.214579	-0.317497	-0.617257	0.0184361	-0.608498	-1.22866	-0.387275	0.778624	-0.572511	0.583838	0.700445	-0.814656	-0.486097	0.209892	0.265915	-0.507207	0.819683	-1.0671	1.56219	-0.843158
TCGA-A8-A086	LumA	51-60	FEMALE	NA	Stage II	IDC	NA	NA	0	396	0	396	0	396	0	396	-0.99005	-0.529169	1.12499	0.957589	0.58147	1.15234	0.744552	-0.38717	0.947859	0.770293	0.464486	-1.04507	0.286811	-0.226521	-0.667172	-0.660516	0.329986	-0.198767	-0.0420556	-0.701712	0.471065	-1.17813	-0.886533	0.333208	-1.24725	0.020582	0.334684	-0.304472	0.132985	0.249032	-0.538371	1.15735	-0.760788
TCGA-A8-A08A	NA	81-90	FEMALE	NA	Stage I	IDC	NA	NA	0	30	0	30	0	30	0	30	-1.09327	-1.14198	-0.862965	-0.603083	-0.100343	0.215951	-0.685912	1.29218	1.32377	0.908038	1.18139	-0.75371	0.504381	0.816341	1.63035	1.65861	1.9412	0.937032	-0.249492	-0.124454	1.95652	0.236773	0.791743	0.834265	-0.327124	0.588963	0.990079	-0.0171385	-0.774222	0.0732189	-0.354416	0.395371	-0.827847
TCGA-A8-A08G	LumB	41-50	FEMALE	NA	Stage II	IDC	NA	NA	0	607	0	607	0	607	0	607	-0.636779	0.0246474	0.091527	0.827157	0.408212	0.712905	0.775845	-0.00793796	0.349422	0.309174	-1.34629	0.876038	1.12089	0.0166724	-0.366172	-0.598541	-1.11963	0.0281987	-0.343965	0.327038	-0.128519	-0.0777998	0.562613	1.52495	0.12975	0.225535	0.851726	0.245507	-0.603233	0.833647	0.574403	0.0880673	-0.562301
TCGA-A8-A08H	Normal	61-70	FEMALE	NA	Stage II	IDC	NA	NA	0	0	0	0	0	0	0	0	0.586315	-0.229335	0.365531	-0.37457	-0.381172	0.731335	-0.350261	-0.795612	0.416281	0.695715	-1.20476	1.07966	-0.874926	-0.961649	0.0955152	-0.72954	-1.4674	-0.712595	0.854445	0.132261	0.108274	-0.0325577	-0.189151	-1.27955	-0.237767	-0.131398	1.23512	0.401478	0.0503555	-0.491489	-0.0719795	0.206753	0.979752
TCGA-A8-A08J	Her2	51-60	FEMALE	NA	Stage IV	IDC	NA	NA	1	1127	1	1127	NA	NA	1	1127	-0.422492	-1.25691	0.50721	-0.843083	0.0699493	0.260516	-0.241181	0.177004	1.12721	1.07495	-0.624152	-0.794107	0.877293	0.349431	-0.16533	-0.228359	-0.64551	-0.287072	-0.795176	-0.816405	0.359377	1.042	0.546083	0.213277	0.607642	-0.819074	0.391901	0.121033	-0.430809	0.794038	-1.11471	-1.64833	0.386565
TCGA-A8-A08L	Her2	81-90	FEMALE	NA	Stage III	IDC	NA	NA	1	304	0	304	0	304	0	304	-0.929563	-1.35653	-0.612551	-0.253479	1.28965	1.02235	0.357229	-0.428983	0.471981	0.21996	0.397673	-1.03257	0.0370689	1.34964	2.05568	1.93325	-0.288404	0.36682	0.0207188	-1.21616	-1.10457	-0.833821	0.813817	-0.552217	1.58111	0.968485	0.629395	0.606792	-0.295628	-0.210075	0.286215	-0.201439	-0.904403
TCGA-A8-A08O	LumA	41-50	FEMALE	NA	Stage IV	IDC	NA	NA	0	943	0	943	NA	NA	1	762	-0.481473	-0.460978	-0.702961	-0.92401	-0.279141	0.230985	-0.237766	-0.275854	-0.769765	-0.103837	-0.769978	-0.470236	-0.736559	-1.12514	0.839583	0.52691	0.726597	-0.178095	0.259065	0.0328894	0.0941325	0.297156	0.146404	1.05483	-0.574908	-0.459489	0.297792	0.379504	-0.691826	0.462961	-0.294258	1.45945	-0.373387
TCGA-A8-A08P	LumB	61-70	FEMALE	NA	Stage III	IDC	NA	NA	0	943	0	943	0	943	0	943	-0.254721	-0.171501	2.03492	-0.75336	0.201827	0.320682	-0.4961	-1.07386	-0.114579	0.925159	-1.70447	0.196704	0.562213	-0.617748	-0.216802	-0.679658	-0.0833308	-0.181584	0.650489	0.90371	-0.995289	2.41627	2.83324	0.915517	0.307097	-1.00867	0.652726	0.453528	-0.459404	0.695494	0.386757	-1.11875	-0.15224
TCGA-A8-A08T	LumA	61-70	FEMALE	NA	Stage IV	IDC	NA	NA	1	3409	1	3409	NA	NA	1	2557	-0.703182	-0.564526	0.906733	0.0799267	-1.07549	0.0698928	-0.910988	0.419405	-0.716423	-0.582952	0.0332311	1.00236	-0.408999	0.664408	-0.152579	-0.804144	-0.0257907	-0.0150561	-0.662858	0.290311	-0.149821	-0.00425443	0.56551	1.08533	-0.323029	-0.148154	0.618546	-0.193825	-0.535324	0.326463	-1.16597	0.49443	0.159742
TCGA-A8-A08X	Her2	41-50	FEMALE	NA	Stage III	IDC	NA	NA	0	1308	0	1308	1	366	1	366	0.426013	-0.33824	-0.218047	-0.760503	0.67193	0.666656	-0.45742	-1.11662	-0.936616	-0.620035	-1.62652	0.695689	0.411522	-0.767628	0.737071	0.660775	-1.03054	-0.990709	0.0465488	-0.96443	0.193571	-0.166234	0.698603	0.910498	0.99964	0.975011	-0.152165	-0.635699	0.0256068	0.115842	0.924322	-0.897726	0.823995
TCGA-A8-A08Z	LumA	71-80	FEMALE	NA	NA	IDC	NA	NA	0	1217	0	1217	0	1217	0	1217	-1.2812	-0.340285	-1.14611	-0.33664	-0.40719	0.46979	-0.584602	0.257138	-0.381553	-0.286553	-0.00181383	-0.814114	0.0711728	0.83906	0.856541	0.57357	0.0897123	-0.208332	1.23838	1.39231	-0.0123551	0.53358	0.0360339	0.948399	-0.822279	0.259127	1.18254	-0.0412756	-0.932538	0.237649	-0.0647366	-0.0546513	0.103489
TCGA-A8-A091	LumA	61-70	FEMALE	NA	Stage II	IDC	NA	NA	0	1004	0	1004	1	243	1	243	-0.612548	-0.294605	-0.215813	0.47312	0.815548	1.89442	-0.608254	1.14859	-0.571518	-0.230745	-0.355466	-0.796379	-0.719539	0.574971	1.2882	0.851927	0.0518855	0.222617	-1.25165	-0.997659	0.565604	-0.7787	-1.83421	0.889039	-0.923131	-0.0626442	-0.443019	-0.815433	-0.699538	0.501748	-0.165047	1.41144	-0.375134
TCGA-A8-A094	Her2	71-80	FEMALE	NA	Stage II	IDC	NA	NA	0	0	0	0	0	0	0	0	-0.817612	-1.43877	0.0155864	0.236972	0.80147	1.16795	0.462429	-0.186943	1.79897	1.57647	-0.734135	-0.987416	-0.33957	0.536516	2.636	2.64447	0.6398	0.678011	-0.726273	-0.329337	-0.643586	0.775003	1.81973	-1.00901	1.41528	1.6058	-0.124553	0.772952	-0.931542	0.445206	-0.546844	-0.615119	-0.354148
TCGA-A8-A095	LumB	41-50	FEMALE	NA	Stage I	IDC	NA	NA	0	1277	0	1277	0	1277	0	1277	2.44204	0.879917	-1.41892	-1.39059	0.00432416	-0.118261	-0.534438	-1.40085	-1.78696	-1.46415	-1.85729	-0.143505	-1.08075	-1.47053	0.534198	0.181378	-1.2697	-1.28682	-0.126263	0.0664661	-0.176479	-2.06029	-0.0499647	0.888519	-0.506303	-0.792907	-1.11773	-0.631796	2.12068	-0.914958	0.595053	-0.291642	1.10557
TCGA-A8-A099	LumA	71-80	FEMALE	NA	NA	IDC	NA	NA	0	304	0	304	NA	NA	0	304	-0.221893	0.671893	-0.544559	0.194422	0.436835	-0.202292	0.0433358	1.20991	0.964577	0.719729	-0.771083	-0.50189	1.56347	-1.10226	0.99518	0.616775	1.07185	1.23122	-1.35888	1.69129	1.38149	2.50129	2.1833	0.468759	-1.64842	-1.40546	-0.150433	-0.404041	0.28405	0.51451	-0.976107	0.916877	-0.719936
TCGA-A8-A09A	LumA	31-40	FEMALE	NA	NA	IDC	NA	NA	0	304	0	304	NA	NA	0	304	-0.471822	-0.131584	0.677924	0.788646	0.625139	1.03634	0.412163	-0.492057	0.489279	0.700005	-0.591194	-0.578249	1.05024	-0.0118952	0.303408	-0.043432	0.115946	-0.387197	-0.210937	-0.0703399	-0.753838	0.695056	0.581241	0.288991	-0.524629	0.478996	1.29188	-0.698862	-0.209845	0.241302	-0.685232	-0.811531	-0.777549
TCGA-A8-A09B	LumA	51-60	FEMALE	NA	Stage III	IDC	NA	NA	0	365	0	365	0	365	0	365	0.0394598	0.207597	-0.0700043	-1.09105	-0.988966	0.269949	-1.0117	0.658204	-1.08912	-0.743649	0.766756	-0.37974	-0.218197	0.30982	1.54766	2.02389	0.0987086	-0.466738	1.05986	0.917564	-0.0256174	0.571737	1.3361	-0.487722	-0.472181	-0.156633	-0.65081	1.10905	-0.505394	0.428338	-0.741347	0.163064	2.34736
TCGA-A8-A09C	LumB	61-70	FEMALE	NA	NA	IDC	NA	NA	0	31	0	31	NA	NA	0	31	-0.991551	-0.968272	-0.312687	-0.189776	0.0119506	0.351215	-0.625971	-0.128583	0.896325	1.13485	0.930208	0.0953365	0.657744	0.728956	1.24018	1.25023	-1.47574	-1.35276	-2.0538	0.0202846	1.78159	0.553971	0.771916	0.0825289	-0.0110443	0.509857	-0.0180924	-0.867144	-1.07129	1.99422	-1.99556	-0.676577	0.221203
TCGA-A8-A09E	NA	71-80	FEMALE	NA	Stage III	IDC	NA	NA	0	1492	0	1492	NA	NA	0	1492	-0.162374	-0.219511	-0.366975	-0.792944	-0.717866	0.376552	-0.481499	0.384081	0.617314	1.73333	0.209327	-0.325654	0.456927	0.209247	2.65141	2.68999	-3.00269	-2.58267	-1.49149	-0.632902	0.792989	-0.344793	1.38714	-0.937409	-0.0220226	-0.717889	-0.358811	-0.0651964	-0.475305	0.00673059	-0.909479	-0.834575	-0.633921
TCGA-A8-A09G	Her2	71-80	FEMALE	NA	Stage III	IDC	NA	NA	0	0	0	0	0	0	0	0	-0.0958488	-0.799638	-0.711966	0.00991801	0.853823	0.871228	0.552737	-0.322696	1.58986	1.60383	-0.465781	-0.409865	-0.661966	0.865342	1.38059	1.2577	1.02584	-0.61838	-1.06123	-0.913522	1.15957	0.432666	0.735309	-0.0186515	0.181837	0.367295	0.198456	-0.603629	-0.376848	-0.876731	-0.121027	-1.3262	0.555606
TCGA-A8-A09I	LumB	81-90	FEMALE	NA	Stage II	IDC	NA	NA	0	1371	0	1371	0	1371	0	1371	-0.901743	-1.65175	-0.182361	0.481054	0.638079	-0.321681	0.531024	0.754097	-0.0319671	-0.187831	-0.440225	-1.1336	1.60228	1.56624	-1.09749	-1.27235	0.693679	1.12352	-0.181299	-0.803083	0.852897	0.388216	2.79323	-0.746115	0.505069	-0.493686	0.0384382	-0.394348	-0.534228	0.815857	-0.885255	-0.625116	-1.09272
TCGA-A8-A09K	LumA	61-70	FEMALE	NA	Stage II	IDC	NA	NA	0	912	0	912	0	912	0	912	0.269424	-0.671863	-0.27148	-0.763652	0.246393	0.402064	-0.336771	-0.227868	-1.03093	-0.607656	-1.25508	-0.437088	-0.646088	-0.646342	-0.189447	-0.137849	-0.921376	-1.37355	0.215754	-1.00923	-0.53682	-0.315267	0.450345	0.727702	-0.604178	-0.400662	-0.481185	-0.87601	0.00833057	-0.732443	-0.729885	0.369933	-0.0425395
TCGA-A8-A09M	LumB	71-80	FEMALE	NA	Stage III	IDC	NA	NA	0	1006	0	1006	0	1006	0	1006	-0.808473	-1.44825	0.975906	0.0025396	0.30298	0.018794	0.44282	-0.167753	1.78904	1.44525	0.701183	-0.63957	0.661791	-0.264368	-1.23994	-0.917881	-0.7925	0.0298339	-0.531734	-0.0436089	0.4361	-0.162854	0.461183	-0.589369	1.39646	0.0230499	-0.541441	0.476731	-0.805587	1.56646	-0.166172	0.678891	-0.838178
TCGA-A8-A09R	LumB	81-90	FEMALE	NA	Stage II	IDC	NA	NA	0	273	0	273	0	273	0	273	-0.921964	-0.53383	0.0908366	0.799342	0.72455	1.07751	0.781566	0.883538	1.95319	1.72696	-0.730453	-1.02597	1.20978	-0.191365	0.588011	-0.113525	0.280778	0.74092	-0.417612	-1.56553	0.142015	0.411556	1.44113	0.170358	0.207235	0.156192	0.307171	0.861272	-0.634876	0.818927	-0.413554	-0.317622	-1.07623
TCGA-A8-A09W	LumB	61-70	FEMALE	NA	Stage III	ILC	NA	NA	0	30	0	30	NA	NA	0	30	-0.811599	-1.00485	1.72591	-0.463502	0.0234374	0.553494	-0.167665	-1.70598	1.98547	2.14454	-0.706762	0.919875	-0.292894	0.24506	-0.137474	-0.518287	0.277246	0.362569	-0.272032	0.383217	1.37593	0.766048	1.2562	-0.520469	-0.881352	1.28118	1.51882	0.49196	-0.617202	1.34355	0.627881	-1.39904	-0.211674
TCGA-A8-A09X	Her2	61-70	FEMALE	NA	Stage III	ILC	NA	NA	1	426	NA	426	NA	NA	0	426	0.0492968	-0.966703	-0.590395	1.3855	1.89377	2.03345	1.56656	-1.08329	1.82973	1.9226	-1.07047	1.1048	0.135689	0.875722	2.14172	1.94587	-0.373809	-0.685597	-0.233928	0.632108	1.90196	-0.250353	3.60158	-1.25017	0.776926	0.287665	0.650014	-0.126815	-0.738693	-1.42236	-1.02624	-1.26054	-1.00556
TCGA-A8-A09Z	NA	81-90	FEMALE	NA	Stage II	ILC	NA	NA	0	0	0	0	NA	NA	0	0	-0.641196	-0.215339	-0.645313	-0.55333	0.619615	0.155088	-0.0966238	-0.828392	0.234546	0.0867038	-1.48438	-0.706971	0.726888	1.22293	0.628822	0.212613	0.0617573	1.26996	-1.39891	-0.519469	-0.645546	-0.761999	0.559667	-2.81262	1.59554	1.49685	-0.341787	-0.058248	-0.770416	0.948652	-0.958	0.300557	-0.962324
TCGA-A8-A0A4	LumA	71-80	FEMALE	NA	Stage II	ILC	NA	NA	0	396	0	396	0	396	0	396	0.219236	-0.548366	-1.67456	-0.510879	-0.187938	0.25876	-0.313845	-0.675894	-0.300559	-0.107158	-0.987244	-0.0163125	-1.01	0.305385	0.39097	0.141618	0.81544	-0.466384	-0.433902	-0.124182	0.826395	-0.566048	0.53964	0.620966	0.0262954	-2.2375	-0.217387	-1.37105	0.35531	-0.826874	-1.34018	0.126678	-0.575342
TCGA-A8-A0A7	Her2	51-60	FEMALE	NA	Stage II	ILC	NA	NA	0	30	0	30	0	30	0	30	-0.0771284	-0.725487	0.503483	-0.527416	-0.0386099	0.066484	0.092044	-2.1819	-0.673676	-0.160869	-0.796246	-0.38668	-0.671047	-0.147664	1.02244	0.518231	-0.0711949	-1.27063	0.450289	0.333993	-0.75631	-0.448008	0.729516	0.231535	0.0984573	1.70655	0.542181	0.506892	-0.107502	-0.484893	-0.161566	-0.631029	-0.696963
TCGA-AC-A23C	LumA	61-70	FEMALE	WHITE	Stage II	IDC	NA	NA	0	585	0	585	0	585	0	585	2.27281	-3.01526	0.148748	-1.54704	-0.370219	0.619116	-1.53208	-0.226764	-0.386675	-0.429244	1.13174	2.20115	-0.373584	-0.420189	2.97683	3.09434	-1.16283	-0.0704556	0.453527	0.58973	0.488102	1.79914	-0.742042	-1.2966	0.165543	0.187527	2.05704	1.0265	-0.3411	0.224245	-0.339157	1.30357	0.83416
TCGA-AC-A23E	LumA	41-50	FEMALE	WHITE	Stage II	IDC	NA	NA	0	698	0	698	0	698	0	698	-1.00992	0.0969602	-0.934605	-0.0318208	0.425505	0.953481	0.365968	-0.775929	-0.420758	-0.58355	1.44172	-0.703269	-0.683112	0.238548	0.187597	-0.22925	0.54728	-0.238538	1.0866	-1.17195	0.4616	0.00387333	0.12413	-0.00310189	-0.730461	-0.609884	0.773727	-1.06856	0.758862	-1.14159	-0.0977163	-0.0172995	0.337234
TCGA-AC-A2B8	LumA	81-90	FEMALE	WHITE	Stage II	ILC	NA	NA	0	677	0	677	0	677	1	654	0.0148172	0.237376	0.597542	0.259157	-0.18232	0.393792	-2.08495	-0.396105	-0.441794	-0.452019	0.286647	-0.886221	-1.08072	0.565157	0.562592	0.416272	0.104414	0.268224	0.850532	0.541973	0.605469	0.999703	-1.02867	-2.11951	-1.35593	-0.0835452	0.672724	0.512534	-1.58091	-0.795243	0.351939	0.300543	0.533061
TCGA-AC-A2BK	Basal	71-80	FEMALE	BLACK OR AFRICAN AMERICAN	Stage III	IDC	NA	NA	0	2222	0	2222	0	2222	0	2222	-0.657417	-0.0168821	-0.618536	1.3257	0.91759	0.303079	1.02632	-0.462394	-0.828816	-1.17803	1.29259	-0.0799183	3.53542	-1.44125	-1.0098	-0.716295	-0.558324	-0.294231	-2.00238	-1.29513	-1.7949	-0.909667	0.224062	1.64008	2.29411	0.309515	-0.76887	-0.890602	1.54213	2.80931	-1.15201	-1.17652	-1.25726
TCGA-AC-A2BM	LumB	41-50	FEMALE	BLACK OR AFRICAN AMERICAN	Stage II	IDC	NA	NA	0	3022	0	3022	0	3022	0	3022	0.392537	-0.0990943	1.24496	0.911268	-0.649134	0.362737	0.385948	0.39726	1.14624	1.50674	0.806318	0.20535	-0.324651	-1.18844	-0.554705	-0.0269783	-0.0473456	-0.43739	0.202557	0.841446	0.402694	0.354841	-1.0016	-0.322764	-0.7699	0.0958175	1.14882	-0.24029	-1.37439	-0.40305	0.647177	1.1029	3.30685
TCGA-AC-A2FB	LumA	61-70	FEMALE	WHITE	Stage II	ILC	NA	NA	0	1234	0	1234	0	1234	0	1234	2.0446	1.55976	-1.77379	-1.65281	-0.166345	-0.285764	-0.86219	-1.55195	-1.50916	-2.25958	-0.449676	1.77914	-1.52006	-1.73195	0.692782	0.851885	-0.952078	-1.77961	0.671246	-0.583188	-0.231678	-1.20132	0.492995	0.0957681	-0.196968	-0.39461	0.583811	-1.18496	-0.471698	-2.39483	-0.865987	-0.316597	1.95655
TCGA-AC-A2FE	NA	61-70	FEMALE	WHITE	Stage III	ILC	NA	NA	1	2636	1	2636	1	766	1	766	0.149423	0.861599	0.195368	0.0640166	-0.670789	0.549967	-1.37331	0.389158	0.694754	-0.336169	0.700002	-1.20912	-0.39722	0.344949	0.552291	0.372862	0.420828	0.511247	1.44666	-0.166147	-0.0552375	0.735335	-0.159336	-1.00854	-0.802216	0.827951	1.82062	0.198221	-0.84259	-0.621629	-0.0554193	0.762611	2.13563
TCGA-AC-A2FF	LumA	31-40	FEMALE	ASIAN	Stage II	ILC	NA	NA	0	2759	0	2759	0	2759	0	2759	0.604434	0.320962	-1.35195	-0.796198	-0.447519	0.156162	-0.616493	-0.284434	-0.775103	-0.981208	-0.12298	0.362939	-1.15049	-0.309094	0.725455	0.841547	0.358454	-0.663167	0.38829	0.170565	0.473181	0.000384865	0.283992	0.456125	-0.171622	0.261858	0.90378	-0.81484	-0.623459	-1.23446	-1.27219	0.171772	1.05026
TCGA-AC-A2FG	LumA	71-80	FEMALE	WHITE	Stage II	ILC	NA	NA	0	1853	0	1853	0	1853	0	1853	0.573015	0.90639	-0.227661	0.0611738	-0.575882	0.0802919	-0.993727	0.306327	0.35614	0.184325	0.497126	0.646384	-0.935845	0.482514	-0.427287	-0.261677	1.26916	1.31022	0.685979	0.0929254	1.36357	0.763027	-0.946343	0.510726	-0.509073	-0.687666	-0.941161	-0.234538	-0.742619	-0.784499	-1.27394	0.333064	1.00894
TCGA-AC-A2FM	NA	81-90	FEMALE	WHITE	Stage II	ILC	NA	NA	1	792	1	792	1	780	1	780	-0.184085	0.220081	0.786658	0.0726784	-0.214615	1.03393	-0.380232	0.115567	1.24846	1.55203	1.87367	-1.41611	-0.349117	1.44941	-0.493398	-0.537621	0.485761	-1.04077	-1.39683	-0.301573	1.2639	0.613239	-0.597814	-0.344708	0.963384	-1.36697	-1.41053	-1.54757	-0.397911	1.5693	-2.06647	0.713726	-0.198765
TCGA-AC-A2QI	NA	71-80	FEMALE	WHITE	Stage III	ILC	NA	NA	0	588	0	588	0	588	0	588	-0.743303	-0.562669	-1.08731	-1.18336	-0.272613	-0.491323	-0.143586	1.10376	1.33839	1.09859	-0.281719	-0.840356	0.596305	-0.0693772	0.441772	0.331663	1.82857	1.5246	-1.47903	0.770761	1.00723	-0.128976	-0.119533	-0.816365	-1.13232	-1.34443	-0.759917	-0.933362	0.773747	0.700394	-1.93209	0.879116	-0.921684
TCGA-AC-A2QJ	NA	41-50	FEMALE	WHITE	Stage III	Metaplastic Carcinoma	NA	NA	1	446	1	446	1	237	1	237	-0.579362	-1.09361	-0.012894	-0.0491145	0.402123	0.579325	0.33453	0.441792	-0.583946	-1.02714	0.231434	0.346956	-0.545809	-0.256538	1.67122	1.48749	-0.184222	-0.477012	0.529164	-1.56048	-1.44748	-0.35364	0.10725	0.367215	0.0760518	1.19455	-0.801779	1.00525	-0.76141	-0.0626301	-1.24951	-1.83918	0.0364773
TCGA-AC-A3HN	LumA	81-90	FEMALE	WHITE	Stage II	ILC	NA	NA	0	496	0	496	0	496	0	496	2.17072	0.51644	0.475315	-0.773504	0.0250066	0.0864391	0.500144	-1.60579	0.24674	-0.841031	-0.985771	2.08184	-2.16353	-0.379761	1.66764	1.41248	-0.264163	-0.0112884	1.83006	-1.21131	-0.825939	-0.414418	0.944812	-2.47039	-0.0297314	0.566035	1.70115	0.214952	-0.934949	-2.02636	0.0187321	0.0146662	2.93203
TCGA-AC-A3QP	NA	71-80	FEMALE	WHITE	Stage II	ILC	NA	NA	0	675	0	675	0	675	0	675	0.518159	0.379116	-1.22138	0.165343	0.0954335	0.956499	-0.461177	-0.557991	-0.943817	-1.179	-0.650789	0.191236	-2.01273	-0.753686	0.544332	0.346181	-0.401643	-0.635721	0.338741	0.148289	-0.0713949	-0.763534	0.0889715	-0.351111	-1.12428	0.480075	0.3671	0.37259	-1.13657	-1.39562	-1.12975	0.190097	0.216713
TCGA-AC-A3TM	NA	41-50	FEMALE	WHITE	Stage III	ILC	NA	NA	0	762	0	762	0	762	0	762	-0.746083	-0.420089	-0.427504	-0.406765	-0.90112	-0.544654	-0.101918	1.99412	-0.848652	-0.919753	0.709775	-1.09009	0.69002	0.352262	2.04504	2.03102	0.316794	0.694568	-0.84642	0.59375	0.607585	0.9992	1.37191	1.4826	0.442865	1.19936	-0.359759	1.2285	-0.892267	0.531772	-0.675001	0.585687	-0.473234
TCGA-AC-A3TN	NA	71-80	FEMALE	WHITE	Stage II	ILC	NA	NA	0	456	0	456	0	456	0	456	1.55877	1.39841	-0.573174	-0.799506	0.297362	-0.116336	-1.24203	-0.358651	-0.356918	-0.646121	0.160669	1.51555	-1.51588	-0.963843	0.0164309	0.450565	0.470712	-0.0112884	0.0810868	-0.275978	0.480641	-0.657399	-0.534708	0.148162	-0.609495	-0.875366	-0.63323	-1.06491	-0.516772	-1.01414	-1.33642	0.218477	2.06584
TCGA-AC-A3W5	NA	61-70	FEMALE	BLACK OR AFRICAN AMERICAN	Stage II	ILC	NA	NA	0	504	0	504	NA	NA	0	504	-0.600646	-0.945198	-0.781637	-0.227319	0.226401	-0.02063	-0.025946	0.262404	-0.110469	-0.140176	-0.750093	-0.307675	0.0854463	0.446984	0.458407	0.208542	0.382388	-0.119713	0.357864	0.249562	-0.305383	-0.338032	0.578344	-0.385343	-0.48044	0.228315	0.327822	1.09153	-0.120733	-0.693897	-0.38061	0.173133	-0.433913
TCGA-AC-A3W6	NA	81-90	FEMALE	WHITE	Stage III	ILC	NA	NA	0	602	0	602	0	602	0	602	0.820747	-0.677584	-0.581207	-0.875753	0.688617	0.961637	-0.127619	-0.32027	-1.10467	-0.731988	0.290759	0.791636	-1.51975	0.47553	2.09965	1.86429	-0.818402	-1.55199	-0.530644	-0.0812061	0.826952	0.181353	0.72592	0.47884	0.0177778	-0.343552	1.04795	-0.822645	-0.561846	-1.66725	-0.398752	-0.783839	1.64762
TCGA-AC-A3W7	NA	61-70	FEMALE	WHITE	Stage II	ILC	NA	NA	0	471	0	471	0	471	0	471	0.522475	-0.212058	-1.48114	-0.827162	-0.102226	0.309725	-0.923497	-0.86129	-2.05989	-2.11707	-0.479603	-0.0514102	-1.47164	0.0334156	0.619178	0.498966	-0.158713	-0.491406	0.78871	-0.0255166	-0.157739	-0.515332	-0.247976	0.0664775	-0.628663	-0.102233	0.772649	-0.969886	-0.360509	-1.61502	0.0648966	-0.887486	1.35859
TCGA-AC-A3YJ	NA	61-70	FEMALE	WHITE	Stage II	Other	NA	NA	0	754	0	754	0	754	0	754	-0.316543	0.385264	-0.776965	0.289873	0.0903492	-0.17739	-0.0403462	1.18082	0.920106	0.693603	-0.112877	-0.379267	1.14886	0.629539	-0.0180872	0.213949	0.932069	0.825085	-1.13876	0.127045	1.50632	1.99863	0.621494	0.54893	0.267539	0.946816	0.605051	-0.0126504	-0.408292	0.962861	-1.34693	1.13847	-0.823509
TCGA-AC-A4ZE	NA	61-70	FEMALE	WHITE	Stage II	ILC	NA	NA	0	890	0	890	0	890	0	890	-0.449398	1.27489	0.268452	0.071929	-0.944525	-1.32929	-1.64428	0.687133	-0.0542582	-0.105006	1.07892	-0.407691	-0.119229	0.0672608	-0.519618	-0.653208	0.127086	1.05327	-0.51411	1.04144	0.0329102	0.532393	0.153296	0.129212	-1.16377	-0.308226	NA	1.30422	-1.01256	0.48678	-0.387571	0.775637	-0.330979
TCGA-AC-A5EI	NA	81-90	FEMALE	WHITE	Stage I	Other	NA	NA	0	442	0	442	0	442	0	442	-0.0348194	-0.156157	-2.85848	-0.178921	-0.938688	0.524166	1.3063	0.859733	-1.06902	-1.64643	-0.0774396	0.964507	-0.918073	-0.557235	1.30813	1.4754	-0.302291	-0.245325	-0.148024	-1.3412	-0.926158	-0.887578	-0.106498	-0.021732	0.456511	0.0733023	NA	-0.992581	1.91803	-0.0733391	-0.885852	-0.435459	0.80778
TCGA-AC-A5XS	NA	71-80	FEMALE	WHITE	Stage II	ILC	NA	NA	0	588	0	588	0	588	0	588	-0.247002	-0.786558	-0.551962	-0.536688	-2.09552	-0.116596	-0.141494	0.650522	-0.465522	-0.73139	-0.483874	0.313868	0.379428	0.307767	0.377358	0.141426	0.144173	1.04344	0.287212	1.90639	1.08407	1.30532	0.915397	0.138038	-0.874968	-0.00255139	NA	-1.33894	1.64928	-0.391029	0.182927	0.11914	0.84813
TCGA-AC-A5XU	NA	71-80	FEMALE	BLACK OR AFRICAN AMERICAN	Stage II	IDC	NA	NA	0	455	0	455	0	455	0	455	-0.2424	1.19597	-1.58399	1.19203	-0.499304	-0.0699729	1.27104	1.03752	-0.0363122	-0.317607	-0.0705902	0.331767	1.07853	0.916112	-0.772803	-0.729211	-0.472829	0.594331	-0.198299	0.771359	-0.615937	0.235263	-0.0507637	0.644157	1.05694	0.65636	NA	-0.514546	1.08201	1.29653	0.719412	1.60288	-0.183547
TCGA-AC-A62X	NA	71-80	FEMALE	BLACK OR AFRICAN AMERICAN	Stage II	IDC	NA	NA	0	417	0	417	0	417	0	417	-0.403947	0.273724	-0.697737	0.97564	0.379809	1.02777	1.91702	-0.211064	1.41095	0.976665	1.36092	0.894685	1.05227	-0.853857	-0.0300975	-0.285823	-1.33844	-0.881708	-0.00531892	0.144594	-0.219518	-0.148792	1.31103	0.269652	0.213959	-0.520491	NA	0.0523163	2.31454	-2.1449	-0.269752	-1.13216	-0.0191525
TCGA-AC-A6IW	NA	71-80	FEMALE	BLACK OR AFRICAN AMERICAN	Stage II	IDC	NA	NA	0	413	0	413	0	413	0	413	-0.0705035	0.185207	-0.0110143	0.0381088	-0.520583	0.338575	-0.422967	-0.596983	-0.583187	-1.09288	-0.7415	-0.334669	-0.41808	0.138542	-0.627543	-0.110495	-0.206351	-0.954742	-0.0356674	0.407775	-1.23597	0.538076	-1.06471	1.04683	0.282733	1.63704	NA	1.33358	-1.17279	-0.0146521	0.27501	0.101869	0.259527
TCGA-AC-A6IX	NA	41-50	FEMALE	WHITE	Stage III	ILC	NA	NA	0	373	0	373	0	373	0	373	-0.63744	-2.5506	2.65619	0.463022	-0.100375	1.35431	1.11824	1.50357	0.558069	0.919102	-0.387762	-0.164508	-2.40085	1.49018	0.662093	1.3826	0.98569	1.82058	-0.368531	0.221473	1.72435	-1.41791	-2.6486	0.359124	-0.507318	1.41091	NA	-0.0869496	-0.14885	0.0764104	0.760472	-0.747342	2.0235
TCGA-AC-A6NO	NA	41-50	FEMALE	BLACK OR AFRICAN AMERICAN	Stage II	IDC	NA	NA	0	51	0	51	0	51	0	51	-1.02108	1.12219	-0.0522346	-0.0866997	-0.568318	0.425123	-1.32677	1.38131	0.193895	-0.0155397	1.27125	-1.22861	-0.222582	0.995145	0.139128	-0.0669198	-0.63286	-0.24883	-1.08256	0.382619	-1.084	0.816577	-0.385554	1.76707	-0.387332	0.933405	NA	0.340902	-1.58981	0.819605	-0.200804	0.302767	-1.35658
TCGA-AC-A8OQ	NA	71-80	FEMALE	BLACK OR AFRICAN AMERICAN	Stage II	IDC	NA	NA	0	34	0	34	0	34	0	34	3.27874	-2.93616	-0.0992005	-1.04003	-0.939661	1.21352	0.934833	0.0493374	-0.646681	-1.22582	-0.973619	2.03506	-3.16237	0.745895	1.67744	1.87827	0.162136	0.911152	2.03398	-0.482991	-0.297031	0.679844	-3.04983	-0.262049	0.14502	2.33766	NA	2.20969	-0.531478	-0.135572	-0.0157594	-1.50262	2.46274
TCGA-AN-A041	LumA	21-30	FEMALE	WHITE	Stage II	IDC	NA	NA	0	7	0	7	0	7	0	7	-0.17471	-1.06237	0.401416	-0.733375	-1.26003	-0.704515	-0.169116	-0.437207	-0.836776	-0.621443	-0.50673	-0.424815	0.162859	0.918966	-0.269575	-0.405853	0.280929	0.252152	0.168916	0.420705	0.391224	0.370018	-0.0614012	0.355187	-0.343161	-2.9378	0.883619	0.268287	-0.45494	0.698384	-0.362221	0.430615	0.448805
TCGA-AN-A049	LumA	61-70	FEMALE	WHITE	Stage II	IDC	NA	NA	0	19	0	19	NA	NA	0	19	0.24428	0.217258	0.893476	-0.694072	-0.617561	-1.74803	-1.20331	0.339339	0.563739	0.877211	-0.250332	-0.227441	0.0274948	0.29583	-0.1486	-0.354161	-0.252963	0.685208	0.703309	1.36265	-0.18423	0.932739	-0.725119	0.383613	-0.740992	-1.62131	1.82438	-0.132092	-1.07294	0.536389	-0.374773	1.33035	0.115899
TCGA-AN-A04A	LumA	31-40	FEMALE	WHITE	Stage III	IDC	NA	NA	0	90	0	90	NA	NA	0	90	-0.386657	-0.346525	0.588511	0.407974	-0.213077	-1.91984	-0.565177	0.991304	-1.59988	-0.651991	1.1317	-0.373977	1.43354	0.871853	-1.39972	-1.53986	-0.129731	0.226589	-0.204532	-0.170119	-0.15393	0.668299	0.739954	1.38365	1.13098	-0.21409	-0.300451	-1.6257	0.0392365	2.17088	-0.13495	2.53595	-0.73645
TCGA-AN-A04D	Basal	51-60	FEMALE	WHITE	Stage II	IDC	NA	NA	0	52	0	52	NA	NA	0	52	-0.409182	-0.529903	1.13441	-0.321845	1.8434	-0.214729	1.162	-0.195957	0.334414	0.212615	1.12787	0.00457791	1.62947	-0.984038	-0.0294761	1.32186	0.885354	0.0150127	-1.11154	-1.03408	-1.81789	0.150137	1.14408	0.580297	1.17348	1.13017	-1.58507	0.522036	0.811448	1.50118	-0.876535	-0.598712	-1.47694
TCGA-AN-A0AJ	LumB	71-80	FEMALE	WHITE	Stage II	IDC	NA	NA	0	303	0	303	0	303	0	303	-0.0405911	0.175396	1.11701	-0.517265	-0.508531	-2.10081	0.32007	0.244594	-1.48214	0.406663	0.13089	-0.26009	2.46759	-0.678922	-1.30686	-1.1994	-0.843459	-0.365662	-0.0410688	-1.37815	1.1462	1.83553	-0.0799793	1.41238	0.234373	0.0121006	-0.223498	-2.0032	0.293156	1.35756	-0.157452	-0.94592	-0.638009
TCGA-AN-A0AK	LumB	71-80	FEMALE	WHITE	Stage II	IDC	NA	NA	0	224	0	224	0	224	0	224	1.73097	0.750435	0.0370549	1.0467	-0.999291	-2.26305	0.344905	-0.0165963	-0.172197	1.67821	0.405885	-0.144192	0.445459	1.32831	-1.37809	-1.13894	-0.391892	-1.59963	-0.157702	-1.05708	0.810026	-0.349289	0.0701936	-0.757918	3.17598	-0.173724	0.704093	-1.72174	0.501651	-1.13811	-1.46437	-0.266029	-0.70363
TCGA-AN-A0AL	Basal	41-50	FEMALE	WHITE	Stage III	IDC	NA	NA	0	227	0	227	0	227	0	227	-0.0957986	0.0465539	0.403543	-0.314456	0.959651	-0.280772	0.687394	-0.776422	-0.250739	-0.055332	1.24102	0.461923	-0.40874	-0.533336	1.58195	2.41329	0.192204	-3.68647	0.709783	-0.993552	-1.75999	-0.803519	-0.879676	0.386209	0.311374	-0.80918	-0.671788	0.10303	0.235307	0.394083	-0.331773	-1.77256	-0.444421
TCGA-AN-A0AM	LumB	51-60	FEMALE	WHITE	Stage II	IDC	NA	NA	0	5	0	5	0	5	0	5	-0.308127	0.0838238	-1.46016	-0.513659	0.693495	-0.343695	0.108114	-0.506632	1.31412	1.0116	-0.179616	0.337422	0.841514	0.658416	-0.0281376	-0.337365	-0.0997838	-0.0446896	0.362838	-1.01277	-0.0272431	5.54369	0.71758	-0.0211825	0.199304	0.395883	0.740953	1.38096	0.259853	0.18304	-0.718634	-0.386178	-1.02016
TCGA-AN-A0AR	NA	51-60	FEMALE	WHITE	Stage II	IDC	NA	NA	0	10	0	10	0	10	0	10	-1.06001	0.47215	-0.410834	1.22822	2.29395	1.83942	1.44087	0.0250782	0.644061	0.410661	1.98856	-1.14234	0.920103	0.52288	2.16789	2.58606	-0.109082	0.0870266	1.36933	-1.79497	0.626738	-1.14498	-0.519396	-0.157615	1.56765	0.258015	-0.66424	0.651885	0.567508	1.05363	-0.876465	-0.137303	-1.46936
TCGA-AN-A0AS	LumA	61-70	FEMALE	WHITE	Stage III	IDC	NA	NA	0	10	0	10	0	10	0	10	-1.27593	-0.799626	-0.0188531	-0.405938	1.39839	-0.0156492	0.280276	0.369725	0.987889	1.01213	-0.281927	-0.700503	0.468057	2.07736	-0.158411	-0.290718	-1.09155	-1.01838	-0.624355	0.141606	1.84372	-0.797858	-1.36971	0.153138	-0.936432	-0.040516	0.571328	-0.0403339	0.66981	0.51562	-0.548848	-0.473074	-0.696754
TCGA-AN-A0AT	Basal	61-70	FEMALE	WHITE	Stage II	IDC	NA	NA	0	10	0	10	0	10	0	10	-1.17285	-0.419417	-0.183923	-0.0526577	0.60961	0.718478	0.00390055	-0.941897	-0.880916	-0.0649347	1.213	0.204041	-0.393095	-0.575754	1.02538	1.05939	-1.12246	-0.848538	1.49031	-0.714354	-1.85819	-0.221222	-0.429647	0.512414	0.0553928	-0.102868	0.472906	-0.148165	-0.39277	0.50834	0.147346	-1.54359	-0.613079
TCGA-AN-A0FD	LumA	71-80	FEMALE	WHITE	Stage II	IDC	NA	NA	0	196	0	196	0	196	0	196	-0.685189	-0.309498	-0.633736	0.323951	-0.440489	-1.35808	-0.253562	1.28932	-1.32132	0.098684	1.27442	-0.233829	0.992957	0.54232	-1.40187	-1.29484	-1.32183	0.523534	-1.10881	-0.0314387	0.819714	0.131184	-0.10505	1.48736	0.923842	1.12936	-0.104751	-1.09897	-0.707528	2.61864	-0.418231	1.84175	-0.685292
TCGA-AN-A0FF	LumB	31-40	FEMALE	WHITE	Stage I	IDC	NA	NA	0	172	0	172	0	172	0	172	-0.610916	-0.0774387	-0.962747	0.0908729	-0.241072	-0.341112	0.308984	1.65656	-0.124814	0.432469	0.205264	-0.49509	1.39833	1.07415	-0.47736	-0.686253	0.639393	1.02323	-0.803572	-0.471217	1.14364	-0.199213	1.10363	1.77641	0.139677	1.97836	0.0932042	0.664017	-1.19441	1.82653	1.3787	0.798323	-1.41233
TCGA-AN-A0FJ	Basal	51-60	FEMALE	WHITE	Stage IV	IDC	NA	NA	0	242	0	242	NA	NA	0	242	-0.133144	0.3613	-0.733912	0.573293	-0.260185	-1.14075	0.10822	1.67725	-0.787835	-0.270949	2.58476	0.035376	0.247763	-0.0963665	-1.0847	-0.660777	0.677432	0.230094	-0.0685435	0.410546	-1.6049	0.151432	0.455839	2.28344	0.791277	-0.967769	-0.670481	-0.204679	0.262732	1.76876	-0.585484	0.832719	-0.217724
TCGA-AN-A0FK	LumA	81-90	FEMALE	WHITE	Stage III	IDC	NA	NA	0	213	0	213	0	213	0	213	0.117302	0.261736	-1.14685	-0.0168036	-0.278859	-1.78358	-0.647574	-0.356521	-0.934906	-0.906856	1.17105	0.282976	1.33575	-0.0265129	-0.731621	-0.364582	1.06962	-0.531195	-0.0449468	0.0701606	1.35878	0.548505	0.42987	0.933342	-0.548065	0.399497	-0.251109	-1.04959	-0.186809	0.952284	0.301647	0.630357	0.597203
TCGA-AN-A0FL	Basal	61-70	FEMALE	WHITE	Stage II	IDC	NA	NA	0	231	0	231	0	231	0	231	-0.716688	0.227038	-0.103978	1.51565	1.16241	0.696333	1.5418	-1.07023	-0.196267	-0.163844	1.44215	-0.0678607	0.0500208	0.589645	0.23172	1.93504	0.73706	-1.56277	-0.514162	-0.0862046	-1.31788	-0.91192	1.82043	-0.503825	1.34583	0.00472471	-1.14201	-0.572195	0.279006	0.0269431	-0.62634	-1.7586	-0.298424
TCGA-AN-A0FS	LumA	51-60	FEMALE	WHITE	Stage I	ILC	NA	NA	0	210	0	210	0	210	0	210	0.99179	0.779104	-0.302953	-1.02408	1.15912	-0.543318	-1.52175	0.575955	-0.401117	-0.140043	0.352023	0.988528	-0.725091	-0.323581	-0.186471	-0.2161	0.329533	0.410301	0.641954	0.643518	0.891426	-0.619572	-0.608017	0.710785	-0.688545	-0.683839	0.307203	-0.328011	-0.677599	-0.43383	0.237607	0.569309	0.306051
TCGA-AN-A0FT	LumA	61-70	FEMALE	WHITE	Stage II	IDC	NA	NA	0	214	0	214	0	214	0	214	-0.152105	-0.0322393	0.990528	-0.510967	-0.0891077	-0.339719	0.144987	1.17465	2.10327	2.2229	1.07526	-0.578249	1.28967	0.86336	-0.524864	-0.592919	-0.818522	-0.511822	-0.793773	0.117103	-0.838956	-0.472787	-0.329295	1.07253	-1.51575	0.120686	-0.46171	0.823433	-0.344587	0.966003	-1.33368	-0.870154	-0.958249
TCGA-AN-A0FV	Her2	51-60	FEMALE	WHITE	Stage II	IDC	NA	NA	0	10	0	10	0	10	0	10	-0.0487718	-0.0491647	-1.05962	-0.452541	-0.0305127	0.431987	0.428288	-0.124994	2.26411	2.16804	-0.88303	-0.578249	0.916263	1.29882	0.712058	0.998968	0.0459081	-1.18566	-0.875678	0.47069	1.50476	0.380699	4.89675	-0.809084	0.44271	-1.7413	-0.241698	-0.582716	-0.718727	0.271514	-2.23028	-1.19576	-0.693318
TCGA-AN-A0FW	LumA	61-70	FEMALE	WHITE	Stage III	IDC	NA	NA	0	11	0	11	0	11	0	11	0.0378036	-0.487985	-0.485205	-0.89514	-0.522748	0.251533	-1.30205	-0.955625	0.373327	0.179504	-0.0310404	0.0569207	0.753975	0.957186	0.343215	0.226562	0.465021	0.15195	-0.267479	-1.04885	1.38873	0.351533	-0.932529	0.614996	-1.46216	-0.663985	-0.31839	-0.0167609	-0.504039	-0.617409	-1.55262	1.16906	0.106077
TCGA-AN-A0FX	Basal	51-60	FEMALE	WHITE	Stage II	IDC	NA	NA	0	10	0	10	0	10	0	10	1.10115	0.866116	0.101308	0.346276	0.943074	1.18744	-0.204039	-0.665086	-1.27335	-1.36297	0.222375	1.10228	-0.310822	-1.23694	0.484531	0.233564	-0.456647	-1.60192	1.40621	-1.78232	-1.06273	-0.871399	-0.0461192	0.849105	-0.407912	-1.36414	0.506563	-0.399587	-0.165488	-0.351314	-0.715715	-1.21197	1.31191
TCGA-AN-A0FY	LumB	51-60	FEMALE	WHITE	Stage I	IDC	NA	NA	0	10	0	10	0	10	0	10	0.0432742	-0.84278	0.0123653	0.58135	1.45573	1.08265	0.0233386	-0.389143	-1.05047	-1.51402	-0.102836	-1.14659	-0.195622	0.215475	0.458323	0.0914614	-0.767956	-0.664994	-0.550432	-0.4796	1.03529	-0.972011	-1.1647	1.23655	-0.383822	0.715449	1.21911	-0.506945	0.749656	0.263606	-0.320206	1.74763	-0.577259
TCGA-AN-A0FZ	LumA	41-50	FEMALE	WHITE	Stage III	IDC	NA	NA	0	10	0	10	0	10	0	10	-0.380203	-0.571157	0.971627	1.23212	1.21436	1.75859	0.540258	0.316721	1.01699	0.92229	-1.49592	-0.834869	0.6051	0.577967	-0.47601	-0.622152	-0.331997	-0.840446	-0.791713	-0.995888	0.60803	-0.607852	-0.352718	0.650819	-1.65805	-0.458605	0.40641	-0.0542774	0.433364	0.626498	-0.814619	-0.166648	-1.26044
TCGA-AN-A0G0	Basal	51-60	FEMALE	WHITE	Stage II	IDC	NA	NA	0	16	0	16	0	16	0	16	-0.766625	-0.480118	-0.0555239	1.50297	3.01749	1.77078	1.56882	0.475069	0.704092	0.718905	1.55975	-0.0892652	0.963899	-0.451542	1.46209	1.1885	0.183962	0.597873	1.94064	-1.48447	-1.38475	-1.20255	-1.08938	1.02091	3.29161	1.21505	-1.31706	0.133144	0.000957771	0.546098	-0.853541	-2.17604	-1.01089
TCGA-AN-A0XN	LumA	61-70	FEMALE	WHITE	Stage III	IDC	NA	NA	0	10	0	10	0	10	0	10	0.671486	0.718755	0.869193	1.47501	0.445654	1.14415	0.939657	-0.657552	-0.837645	-0.378728	-0.495671	0.548709	-0.0535507	-0.832743	-0.300826	-0.925586	-0.685902	0.330126	0.849407	0.802871	0.21072	0.706241	-1.05143	-0.940697	-0.668515	0.0431626	0.555513	-0.931962	0.275634	-0.275109	0.920363	0.989913	0.760008
TCGA-AN-A0XO	LumA	51-60	FEMALE	WHITE	Stage III	IDC	NA	NA	0	375	0	375	0	375	0	375	-0.173054	-0.529847	-0.701754	1.02047	-0.528805	-1.9078	-1.05798	1.04542	-0.830279	-0.47723	0.974128	-0.433928	0.180123	0.695102	-0.675704	-0.504836	0.223147	0.659664	-0.130383	-0.776015	0.600904	1.88207	-0.925377	1.07958	-0.848383	-0.381576	0.228159	-0.914739	-0.540604	0.286336	-0.486088	0.843842	0.280326
TCGA-AN-A0XP	LumA	61-70	FEMALE	WHITE	Stage III	IDC	NA	NA	0	9	0	9	0	9	0	9	-0.114915	-0.343713	-1.21222	-1.11185	0.00564231	0.455786	-0.321273	0.54972	0.172252	0.0942346	-0.0267687	-0.874407	0.429788	0.461352	0.509986	-0.150519	-0.0836025	-0.357625	-0.800698	-0.777835	0.66805	-0.38723	0.664843	-0.308707	-0.68247	-0.62462	-0.114194	-0.590521	-0.271617	0.107828	-0.106049	-0.74899	-0.60364
TCGA-AN-A0XS	LumA	61-70	FEMALE	WHITE	Stage III	IDC	NA	NA	0	10	0	10	0	10	0	10	-0.802992	0.146363	0.648286	-1.30335	-1.13842	-1.12826	-1.3862	-0.164183	-1.1982	-1.38386	0.343946	1.13032	-1.41576	-0.0764832	-0.924121	-0.855288	0.632495	1.16268	-0.205034	-0.184604	0.700676	0.623201	0.254876	0.390622	-0.628904	0.0572504	1.05994	-0.713497	-0.168796	-0.12387	-0.00795399	0.247705	0.311571
TCGA-AN-A0XT	LumA	51-60	FEMALE	WHITE	Stage III	IDC	NA	NA	0	10	0	10	0	10	0	10	-0.472786	-0.264221	1.39913	-0.360285	-0.464906	-0.181512	-0.905353	0.614711	0.587616	0.910283	1.3676	-0.158764	-0.0778511	1.53993	-1.03256	-0.883259	0.373851	1.25232	-2.12149	0.0366383	2.04416	-0.0331331	-0.304624	0.174338	-1.14409	-1.8687	-0.884833	-0.219581	-0.91588	1.23285	-0.558236	2.6242	-0.95964
TCGA-AN-A0XU	Basal	51-60	FEMALE	WHITE	Stage II	IDC	NA	NA	0	10	0	10	0	10	0	10	-0.511973	-0.0432992	0.264278	-0.418218	0.545413	1.22594	0.543311	-0.337607	-0.772772	-0.194459	1.09666	-0.0164994	0.661843	-0.956601	2.90154	2.94927	-0.597539	-2.82375	-1.39008	-1.09762	-1.90221	-0.575478	0.227608	-2.46874	1.69707	0.944068	-1.32403	0.00607393	-0.635056	1.06221	-0.513091	-1.34991	-0.467185
TCGA-AN-A0XW	LumA	31-40	FEMALE	WHITE	Stage III	IDC	NA	NA	0	170	0	170	0	170	0	170	-0.994808	-0.71673	-0.729134	-0.466264	0.583881	-0.613381	-0.172446	0.91547	1.13479	1.56518	0.526604	-1.31488	0.900955	0.647705	0.465589	0.111124	0.940349	0.478674	0.180527	-1.04994	0.865369	0.470716	-0.438676	-0.314625	1.04381	0.770923	0.189829	-0.195698	-0.626487	0.0945661	-0.117863	-0.274913	0.144681
TCGA-AO-A03L	LumA	31-40	FEMALE	ASIAN	Stage III	IDC	NA	NA	0	2442	0	2442	0	2442	0	2442	-0.503496	-0.490099	0.0846123	-0.0317716	-0.862894	-0.761706	-0.485042	-0.0245447	-0.442311	-0.0514803	-0.555732	-0.349212	0.876489	1.37752	-0.249678	-0.273181	-0.172751	0.0994611	-0.0368793	0.184582	0.806129	1.02445	0.055461	0.498958	-0.468602	0.447301	0.685435	-0.272008	-0.691607	-0.0582684	0.119148	0.410856	-0.0191525
TCGA-AO-A03M	LumA	21-30	FEMALE	WHITE	Stage I	IDC	NA	NA	0	1866	0	1866	0	1866	0	1866	-0.175503	-1.04851	0.148278	-0.528155	0.0445278	-0.171557	0.130574	-0.242384	-0.236863	-0.790932	1.23475	-1.21735	-0.0275327	1.569	1.70122	3.11847	-1.26266	-0.546596	-0.926749	-0.877734	-0.326495	-1.34879	-0.392321	0.812589	0.0769483	-1.58054	0.370531	0.510456	-0.484093	-0.040751	0.319634	0.192702	0.137696
TCGA-AO-A03N	LumB	51-60	FEMALE	WHITE	Stage II	IDC	NA	NA	0	2031	0	2031	1	1645	1	1645	-0.783549	0.108748	-0.67713	-0.405657	-1.06796	-1.12599	0.815123	1.68236	0.476368	1.16845	0.827958	-1.04868	0.556583	1.03108	-0.481197	-0.676943	1.9614	2.02143	-0.761157	1.39736	2.02378	0.389258	2.26096	0.451669	-0.710639	-0.823915	-0.0324374	-1.34993	-0.419053	-0.0681973	0.202616	-0.995049	-0.0971403
TCGA-AO-A03O	LumB	61-70	FEMALE	BLACK OR AFRICAN AMERICAN	Stage II	IDC	NA	NA	1	2483	0	2483	0	2483	0	2483	0.082873	-0.0501936	0.86116	-0.248113	0.442264	-1.70841	0.22712	1.31419	-0.977171	0.789339	0.0278669	-0.554184	2.28501	-0.154139	-1.59057	-1.46815	-2.29244	-0.882268	-1.29981	0.102162	1.42325	0.650533	0.427223	1.78204	-0.116387	-0.443543	-0.314894	-2.43165	0.677422	1.34614	-1.13854	-0.582437	-1.1138
TCGA-AO-A03P	LumB	51-60	FEMALE	BLACK OR AFRICAN AMERICAN	Stage II	IDC	NA	NA	1	2911	1	2911	NA	NA	1	1922	0.029924	1.2683	-0.718424	-0.125738	-0.393663	-1.68113	-0.406402	3.52375	-1.00564	0.295733	0.224155	-0.268147	1.28344	-0.294153	-1.18987	-1.38437	-1.83028	-0.986495	-1.2017	3.25951	0.908017	-0.0984069	-0.166128	1.27016	-0.389517	-0.0279842	-0.950539	-1.58719	0.440785	1.72887	1.82635	2.53829	-0.940693
TCGA-AO-A03U	Normal	31-40	FEMALE	WHITE	Stage I	Other	NA	NA	1	1793	0	1793	0	1793	1	1614	-1.12938	0.047589	-0.744229	0.843201	1.66943	1.76193	0.5056	0.128821	-1.46182	-2.18268	0.495407	2.59877	-0.586154	0.220807	-0.258497	0.06748	0.946674	-0.404369	2.40516	-2.62048	-2.14612	-0.947175	-0.765507	-0.529654	-1.57649	-1.42357	-0.0153475	2.0179	-0.0258035	-0.225713	0.408591	-1.88295	0.389309
TCGA-AO-A0J2	Her2	41-50	FEMALE	WHITE	Stage I	IDC	NA	NA	0	997	0	997	0	997	0	997	-0.624395	-1.27516	0.553439	0.836657	0.296232	0.119111	0.720601	0.569997	-0.0952814	0.474546	1.45398	-0.658096	1.16202	1.43773	-1.37128	-0.999368	-0.734175	0.460196	-0.022285	-1.49387	1.5012	-0.311994	-0.602248	0.476676	1.16366	0.0300349	0.697983	-0.854078	-0.589105	1.29958	-1.04358	-1.72897	-0.343577
TCGA-AO-A0J3	LumB	61-70	FEMALE	WHITE	Stage II	Other	NA	NA	0	651	0	651	0	651	0	651	-0.94602	-0.327801	1.21128	4.58212	0.687695	1.30999	2.58555	3.2496	-0.449474	0.474613	-0.690068	-1.47326	4.04343	1.22236	-1.34044	-1.11755	0.387475	0.365888	-2.29409	0.0500581	0.771832	0.978449	-0.603937	2.21369	0.521743	-4.12153	-1.65499	-0.310958	-0.688439	1.70146	1.52933	2.10666	-1.18311
TCGA-AO-A0J5	LumA	41-50	FEMALE	WHITE	Stage IV	Other	NA	NA	1	792	1	792	NA	NA	1	792	0.21783	-0.830026	-0.155353	-1.16507	-0.799089	-1.34373	-0.824493	-0.103062	-1.05709	-0.870743	-0.369055	0.797618	-0.968355	1.47564	0.146881	0.706667	0.706189	0.33984	0.977605	0.721646	-1.23121	-0.839723	1.88815	-1.84304	-0.715853	-1.02653	1.37181	0.608659	0.556588	-1.47786	0.86736	0.199259	0.489249
TCGA-AO-A0J6	Basal	61-70	FEMALE	WHITE	Stage II	IDC	NA	NA	0	1140	0	1140	0	1140	0	1140	-0.659943	-1.31512	-0.0479503	2.44566	0.716035	0.453435	1.09916	0.0773242	0.0992134	-0.0291402	0.84588	0.77196	2.03848	-0.380415	-0.362109	-1.57976	-0.672257	1.44903	2.16365	-0.747144	-1.99319	-0.689306	1.79526	-0.786932	2.84061	1.28933	1.20261	-0.439908	-0.950193	1.42153	-0.476349	-1.10876	-1.30862
TCGA-AO-A0J7	LumB	71-80	FEMALE	WHITE	Stage II	Other	NA	NA	0	618	0	618	0	618	0	618	-0.57687	0.433381	1.95995	0.863873	-1.56089	-0.709217	-0.743206	0.11535	1.62903	2.06803	1.2776	-0.126929	0.671002	0.0930563	-0.845869	-0.751876	1.49456	1.19577	-1.60039	-0.236392	2.09015	0.836861	1.71825	1.1161	-0.758853	0.683051	-1.06927	0.827378	-0.744771	1.2543	0.234506	0.0955757	-1.11372
TCGA-AO-A0J8	LumA	61-70	FEMALE	WHITE	Stage II	ILC	NA	NA	0	680	0	680	0	680	0	680	1.08273	-0.235665	1.85628	0.0107449	-0.870175	-0.906823	-1.75174	0.526594	-0.928064	-0.52256	-1.05549	3.96393	-0.722082	0.524508	0.340144	0.624604	-0.521976	-0.00387371	1.03948	1.8457	0.284213	1.73728	0.774963	0.280338	-0.464042	0.819611	-0.477428	-0.171808	0.421098	-0.391455	3.46187	0.970593	2.18596
TCGA-AO-A0J9	LumA	61-70	FEMALE	WHITE	Stage III	ILC	NA	NA	0	1613	0	1613	1	1066	1	1066	0.904662	0.620075	-0.572045	-0.715659	-0.852882	-1.13408	-1.21146	0.488309	-0.505068	-0.123202	0.508291	-0.616656	0.462453	-0.457912	-0.951966	-0.337721	1.65682	1.26791	0.357139	1.60518	0.805683	-1.19015	-1.25325	0.0535411	-0.790463	0.326523	-0.620845	-0.0187716	0.295214	1.26632	1.7548	1.15442	0.376711
TCGA-AO-A0JB	NA	41-50	FEMALE	WHITE	Stage III	IDC	NA	NA	0	1542	0	1542	0	1542	0	1542	0.605738	0.032489	-0.00204418	0.364748	-0.32242	-1.00468	0.479293	-0.923259	0.724328	1.27564	0.646323	1.23155	-0.800333	0.112425	-0.832269	-0.826082	-0.404873	-0.506471	-0.349661	0.153396	0.357373	0.605148	1.19702	-1.44694	0.90278	-0.0574752	-0.769164	-1.21232	-0.314797	-0.919922	-1.22918	-0.322832	-0.826883
TCGA-AO-A0JC	LumA	61-70	FEMALE	WHITE	Stage II	IDC	NA	NA	0	1547	0	1547	0	1547	0	1547	0.278207	0.856015	0.605102	-0.831683	-0.857747	-1.09466	-0.941471	0.597045	-1.12459	-0.164336	-0.350814	0.15983	-0.375322	-0.550959	-0.0739203	-0.484996	0.268823	0.502316	-1.69993	0.250051	1.46178	1.68783	1.41011	-1.35111	0.235708	0.882951	-2.65176	1.32255	-0.579859	-0.0408219	0.712655	1.31016	-0.607547
TCGA-AO-A0JD	LumB	51-60	FEMALE	WHITE	Stage III	IDC	NA	NA	0	2190	0	2190	0	2190	0	2190	0.287191	-0.338309	-0.912108	0.73117	-0.442215	-1.30645	-0.0981607	-0.669346	-0.883013	0.0755205	1.51227	0.303586	0.180487	1.23619	0.91094	1.13836	-1.90188	-1.4065	-1.42609	-0.747725	0.292008	1.16794	0.0854257	0.220199	0.979989	-0.717202	-0.895071	-1.1514	-0.706153	1.04257	-1.18759	0.488165	1.19055
TCGA-AO-A0JE	Her2	51-60	FEMALE	BLACK OR AFRICAN AMERICAN	Stage III	IDC	NA	NA	0	2335	0	2335	NA	NA	0	2335	-0.49117	-0.660853	-1.30654	-0.513184	0.932482	-0.168291	0.14053	0.114995	2.71227	2.81235	-0.817605	-0.388049	0.915796	0.52807	-0.00966199	-0.312739	0.0859085	1.06628	-0.271115	-0.135103	1.47247	-0.546009	2.22221	-1.19596	-0.795728	0.572315	0.461502	0.19294	-0.641412	-0.0667789	-0.286066	-1.06729	-1.20852
TCGA-AO-A0JF	LumA	61-70	FEMALE	WHITE	Stage II	IDC	NA	NA	0	1980	0	1980	0	1980	0	1980	-0.170454	-0.186683	0.159009	-0.538799	-0.721287	-0.787014	-1.60184	0.0717427	0.292481	0.204089	-2.04608	1.47835	-1.72285	0.808579	-0.558971	0.0350387	0.769878	0.710454	1.0799	1.65261	0.777622	-0.266896	1.20206	0.276098	-0.649037	0.375129	0.770852	-0.238899	0.646895	0.389572	-0.222427	0.399499	-0.0606878
TCGA-AO-A0JG	LumA	41-50	FEMALE	WHITE	Stage III	Other	NA	NA	0	798	0	798	NA	NA	0	798	0.661247	0.44003	-0.109413	-1.07737	-0.619161	-1.75702	-0.459982	1.52294	-1.10748	0.0440293	0.165997	-0.128181	0.519714	1.16999	-0.94807	-1.03111	2.0926	1.76479	-0.899379	0.560228	1.33784	0.656	-0.241644	1.31581	0.261194	-0.124729	-1.05926	-1.08188	0.0850993	0.971422	-1.61418	2.13755	-0.796333
TCGA-AO-A0JI	LumA	51-60	FEMALE	WHITE	Stage II	IDC	NA	NA	0	1528	0	1528	0	1528	0	1528	1.86588	3.36761	5.06766	2.60434	-0.225097	1.83362	1.7042	0.00519751	-0.679345	0.646745	-1.04899	2.04482	-0.488885	-4.12985	-1.0413	-0.49772	0.701271	-0.0126222	0.552397	2.64981	0.762366	1.10619	1.15626	-1.72986	0.475731	-2.41969	-2.2949	0.608107	0.336322	1.12494	3.36391	2.77583	0.90772
TCGA-AO-A0JJ	LumA	51-60	FEMALE	WHITE	Stage II	ILC	NA	NA	0	1887	0	1887	0	1887	0	1887	0.664108	-0.453293	-0.340747	-0.176053	-1.1044	-1.18764	-0.949454	-0.60645	-0.471924	-0.311732	0.403934	-0.151815	-0.702804	0.0713233	0.0244988	-0.665	0.510359	-0.345637	0.264788	0.532247	0.646002	-0.934171	0.403351	0.62473	-0.0332245	1.31538	1.0158	0.613749	0.145873	-0.483191	0.550629	-0.19999	0.120483
TCGA-AO-A0JL	Basal	51-60	FEMALE	WHITE	Stage III	IDC	NA	NA	0	1683	0	1683	0	1683	0	1683	-0.180316	-1.1645	0.771012	-1.5197	-0.166502	-0.550531	-1.18853	-0.339204	-0.335452	-0.360125	0.619998	-0.0488398	0.313078	-0.366743	-0.184475	-0.86623	-0.197988	0.166034	0.31759	-0.57387	-1.51857	0.659848	0.477414	0.370546	-0.0878746	0.0304208	-0.054102	0.31634	-0.375334	0.222827	-0.0232835	-1.15074	-0.272699
TCGA-AO-A0JM	LumB	31-40	FEMALE	NA	Stage II	IDC	NA	NA	0	2184	0	2184	0	2184	0	2184	2.66362	2.48828	-0.216701	0.119078	-0.600519	-1.03161	-0.153917	-1.4843	0.594444	0.853357	-0.204301	2.15545	-1.84627	0.282736	-0.122284	-0.369929	-0.505071	0.783133	1.3063	1.11332	-0.655445	-0.654432	-0.881419	-1.20193	-0.347222	-0.176731	1.33792	-2.78989	1.31991	-1.02343	-0.49298	0.253194	0.963225
TCGA-AO-A124	Basal	31-40	FEMALE	WHITE	Stage II	Other	NA	NA	0	3506	0	3506	0	3506	0	3506	-0.288669	-0.196394	0.119073	-0.198431	0.0799923	0.864132	1.38409	-0.764726	0.264727	0.666933	1.93443	1.21113	1.58641	-1.11894	-0.00454714	0.806213	-1.25856	-2.72474	-0.896332	-0.923812	-1.88225	0.131148	0.57375	1.14621	2.19809	-1.41896	-1.25737	-1.08616	0.399591	1.10303	0.142634	-1.76657	-0.183953
TCGA-AO-A126	LumA	31-40	FEMALE	ASIAN	Stage II	IDC	NA	NA	0	3307	0	3307	1	267	1	267	-1.18384	-0.628972	1.49453	-1.56597	0.702144	-0.185822	-0.256465	2.53918	2.29542	2.21453	0.0927767	-1.48574	-0.213683	0.322678	-0.309837	0.780983	3.34659	-2.34512	-1.74495	1.16955	1.92123	-0.320194	-1.36122	-0.0771722	-0.674486	-1.85627	-1.41276	0.653115	-0.354391	0.367473	-0.0658617	2.95425	-0.0940532
TCGA-AO-A128	Basal	61-70	FEMALE	WHITE	Stage II	IDC	NA	NA	0	3248	0	3248	0	3248	0	3248	-0.530899	-0.832435	0.798577	-0.242308	0.399832	-0.672705	0.433582	-2.00104	-1.40954	-1.04713	-1.04322	0.674986	-0.986776	0.0301505	-0.147405	0.0326118	-0.445447	0.258752	0.649727	0.11531	-1.90374	0.85531	0.1916	-0.339936	1.50954	1.30167	2.09641	-0.938028	-0.930027	-1.7358	3.05307	-0.283227	0.7031
TCGA-AO-A129	Basal	21-30	FEMALE	WHITE	Stage II	IDC	NA	NA	0	3286	0	3286	0	3286	0	3286	-0.471667	0.658782	0.988166	-0.321897	-0.0728505	0.329723	0.557536	-0.276584	-0.356299	-0.82407	0.793085	-0.194357	1.09993	-0.274805	0.742042	1.50754	-0.309174	-1.21201	2.34959	-0.119238	-1.71729	-1.65876	0.568456	-0.151662	0.0586449	-2.66697	-1.32215	1.26269	0.620253	0.490567	-0.716102	-1.57274	-0.421159
TCGA-AO-A12A	LumA	41-50	FEMALE	WHITE	Stage II	IDC	NA	NA	0	3112	0	3112	NA	NA	0	3112	-1.38264	-1.17786	-0.68322	-0.754627	-1.37876	-0.80511	0.0286922	0.99446	-0.880723	-1.17522	0.931939	-1.63805	-0.140841	1.13115	0.451882	0.496251	1.16227	0.72647	0.326565	0.772663	-0.0975853	-0.219748	-0.224958	-0.092181	-1.42482	-0.144812	0.53594	1.07456	-0.773166	0.0339288	0.47383	1.19819	-0.485614
TCGA-AO-A12B	LumA	61-70	FEMALE	WHITE	Stage II	IDC	NA	NA	0	2989	0	2989	0	2989	0	2989	0.790433	2.51638	-0.321101	0.394251	-0.737858	-2.32226	-0.896216	0.115725	-1.92084	0.269528	2.19085	-0.490234	0.868757	0.000167383	-1.34343	-1.34625	2.36539	0.616183	-2.01485	0.467811	-0.332241	-1.37188	-0.200038	-0.166783	-1.08085	0.625418	-1.06758	-2.2064	0.0159624	0.534698	0.904453	0.156375	-0.997024
TCGA-AO-A12C	LumA	41-50	FEMALE	WHITE	Stage II	IDC	NA	NA	0	2372	0	2372	0	2372	0	2372	-0.0145934	3.17094	-0.101859	-0.428404	-1.14435	-1.30698	-1.13086	0.843461	0.212572	-0.277961	0.00411496	-1.38788	-1.6323	1.50754	-0.208663	0.148442	0.843026	-0.788911	-0.03243	-0.307007	0.357261	-0.866437	-0.693533	-1.27008	-1.00316	-1.39935	0.135912	0.948318	-0.505673	-0.0243328	1.46126	-0.129867	0.826708
TCGA-AO-A12D	Her2	41-50	FEMALE	WHITE	Stage II	IDC	NA	NA	0	2515	0	2515	0	2515	0	2515	-0.0802903	-0.538423	0.190957	-0.583273	-0.0748591	-1.0181	0.239821	-0.000443248	-0.628225	-0.406211	0.840528	-0.188782	0.910192	-0.183192	-0.847685	-0.0198894	0.252702	-0.440728	1.38441	-0.535594	0.20248	0.50186	0.297426	-0.100436	0.53384	1.89086	1.06671	-0.447174	0.648907	0.0541767	0.0439415	-0.187915	-0.0705727
TCGA-AO-A12E	LumA	51-60	FEMALE	WHITE	Stage II	ILC	NA	NA	0	2142	0	2142	0	2142	0	2142	0.74973	0.931358	-0.0661085	0.764702	-1.19664	-0.62338	-1.4096	0.0522367	1.59496	2.49425	-0.419824	-0.691576	-0.953696	-1.02622	0.0192847	-0.131638	1.29193	0.41431	-0.599806	0.885455	0.292454	1.08037	0.866854	-0.939615	-0.549665	-0.937023	-0.128311	-0.325097	-1.09287	0.49489	0.587226	-0.542684	-0.393656
TCGA-AO-A12F	Basal	31-40	FEMALE	WHITE	Stage II	IDC	NA	NA	0	1842	0	1842	0	1842	0	1842	-0.27963	0.642032	0.762848	0.732771	1.44262	-0.307677	0.660097	1.18307	0.136002	0.835041	1.69522	-0.47892	1.4642	-0.224544	-1.04569	0.280259	0.558332	-2.59963	0.704226	-1.45008	-0.193227	0.847973	-0.16408	0.295438	0.748001	-1.55727	-2.18298	-1.67139	1.32591	1.86234	-0.440065	-1.83208	-0.960173
TCGA-AO-A12G	LumA	71-80	FEMALE	WHITE	Stage II	Other	NA	NA	0	1639	0	1639	0	1639	0	1639	0.101292	0.587077	0.517475	-0.563517	-0.624277	-1.20398	-0.420576	-2.67162	1.16059	1.35387	-0.431178	0.197498	0.219607	-0.268244	-0.214352	-0.353147	0.34822	0.950028	-0.519737	0.385825	1.89483	-0.185403	0.0109135	0.589037	0.0700189	-0.120452	0.188718	-0.543999	-0.618816	0.0531129	-0.818451	0.710798	-0.556208
TCGA-AO-A12H	LumA	61-70	FEMALE	BLACK OR AFRICAN AMERICAN	Stage II	Other	NA	NA	0	1234	0	1234	0	1234	0	1234	0.801575	0.174317	-1.15375	-0.644848	-0.353177	-0.888364	-0.595617	1.41564	0.530578	0.517393	-0.303629	0.248533	0.407994	0.407208	0.890672	1.15709	0.929995	-0.231117	-0.87341	-0.124725	0.228648	0.0210999	-0.495889	0.965142	1.17966	1.17403	-1.11445	0.913109	0.14137	0.998712	-1.2013	1.75159	-0.462757
TCGA-AO-A1KO	Normal	41-50	FEMALE	WHITE	Stage II	ILC	NA	NA	0	622	0	622	0	622	0	622	1.67686	-0.652541	0.215791	-0.786452	1.05346	0.585928	-1.17035	-0.989804	0.736743	0.474706	0.94306	0.967732	-1.16886	-0.622703	1.17487	0.527033	-0.581811	-0.808637	0.697924	-0.100765	1.06647	-0.0333489	-0.875726	-1.4964	-1.97535	-1.53672	-0.215688	-0.480512	0.977814	-0.602196	-0.951214	0.474656	0.00429682
TCGA-AO-A1KP	LumB	71-80	FEMALE	WHITE	Stage II	IDC	NA	NA	0	2953	0	2953	0	2953	0	2953	1.621	0.370898	0.949024	0.0562062	0.350684	0.369688	0.768938	-0.839713	-1.76882	-2.01945	-1.10017	1.36656	-1.54963	-0.629851	-0.421109	-0.208271	-1.23069	-1.60058	1.3721	0.194307	-0.839046	-1.13041	-0.929822	-0.69145	-1.41051	-1.52693	-0.534089	-0.856878	1.91394	-1.51179	1.62194	0.332318	1.01243
TCGA-AO-A1KQ	LumB	81-90	MALE	WHITE	Stage III	IDC	NA	NA	0	1882	0	1882	0	1882	0	1882	-1.42946	-1.29561	1.27252	0.161717	-0.521587	0.386435	0.295142	0.0893552	1.86891	1.71633	0.0320649	-1.64595	1.43917	0.375642	-1.43569	-1.9619	1.00661	0.996249	-0.408038	-2.01241	0.505028	-0.0462239	0.550577	-0.0273132	-0.972636	-1.3819	-0.0519127	0.731381	-0.666161	0.681377	2.53802	0.806373	-0.856069
TCGA-AO-A1KR	Basal	51-60	FEMALE	WHITE	Stage II	IDC	NA	NA	0	2513	0	2513	0	2513	0	2513	-1.23603	-1.483	-0.00119363	-0.156086	-0.0591354	0.377655	-0.119806	0.528568	0.296426	0.331621	0.0818275	-0.713107	1.39036	-1.02967	-1.00331	-0.407403	-1.25521	-0.700476	-1.27242	0.756255	0.477078	-0.433155	0.976575	0.0458399	2.25401	-0.077414	-1.4724	-0.859126	0.162918	0.276975	-0.627852	-1.7017	-0.349034
TCGA-AO-A1KS	LumB	61-70	FEMALE	WHITE	Stage II	ILC	NA	NA	0	350	0	350	0	350	0	350	-1.2279	-1.44574	0.520572	-0.132986	-0.0875071	-0.0249821	-0.076174	1.05444	0.851398	1.20432	-0.183102	-1.42933	1.93796	0.131606	-0.323007	-0.51682	-1.29976	-0.279613	-0.819967	-1.20523	1.16558	2.10238	1.22443	-0.653752	0.260611	-0.0249161	-0.352145	-0.364294	-0.307504	0.371392	0.501321	0.877799	-0.413457
TCGA-AO-A1KT	LumB	71-80	FEMALE	WHITE	Stage II	IDC	NA	NA	0	541	0	541	0	541	0	541	1.15084	-1.5628	2.45337	1.07212	0.793144	1.5772	1.36599	0.447157	-0.132829	0.360097	1.31693	1.08218	-0.260021	1.60656	-0.621054	-1.35434	-2.07103	-0.115107	-0.563502	0.0741811	-0.790629	0.00139184	-0.5117	-1.19471	-0.187074	-1.21453	0.366642	-0.168462	-0.00747113	-1.33949	0.414347	-1.19723	-0.519509
TCGA-AQ-A04L	LumA	41-50	FEMALE	WHITE	Stage II	IDC	NA	NA	0	3957	0	3957	0	3957	0	3957	1.66201	2.1716	0.269135	-0.771305	0.67441	0.259689	0.0518274	-1.04355	0.295281	0.074272	-1.02088	1.3897	-1.97833	-0.895309	0.645995	0.696822	-0.422594	-0.642862	1.38521	1.06306	0.0805473	-0.12894	0.077535	-0.448865	-1.28626	-1.63874	-0.855137	-1.45861	1.04672	-1.46084	0.617893	0.58194	1.34846
TCGA-AQ-A1H2	LumA	81-90	FEMALE	WHITE	Stage III	IDC	NA	NA	0	475	0	475	0	475	0	475	1.55701	-1.30314	1.61495	-0.889546	-1.32848	-0.489654	-1.73654	0.0710326	-0.828072	-0.0658113	0.857602	1.61636	1.0813	0.298236	-0.749894	-1.0483	-2.35212	-0.752273	-0.6926	1.62479	0.873163	2.8004	-0.607392	-0.977126	-0.623914	-0.0167569	2.46745	0.541083	-0.817523	0.387416	0.801127	-0.360082	-0.456395
TCGA-AQ-A54N	NA	51-60	FEMALE	BLACK OR AFRICAN AMERICAN	Stage II	IDC	NA	NA	0	78	0	78	0	78	0	78	-0.667774	1.11717	-0.306444	1.56224	-1.55521	-0.840737	-0.924778	0.673284	-0.336214	-1.03963	-0.170164	0.0976265	1.07458	-1.01853	-0.929595	-1.17171	-1.3183	-0.0555338	-0.695474	0.531704	-1.53719	-0.186014	1.27802	0.872728	1.51716	-0.352007	NA	-0.788369	0.510259	1.35671	0.040742	-1.11874	-1.36066
TCGA-AQ-A54O	NA	51-60	MALE	BLACK OR AFRICAN AMERICAN	Stage II	IDC	NA	NA	0	1001	0	1001	0	1001	0	1001	0.210653	1.3033	0.499886	0.639319	-1.20768	-0.589509	0.136039	1.13887	1.37978	1.18771	-0.422021	0.443136	1.6795	0.909624	-0.27616	-0.492208	0.47345	0.0895586	-0.36867	1.37063	1.56255	1.77889	0.393512	0.789831	1.19522	-0.0538336	NA	1.3469	1.37598	1.26455	2.26342	0.734802	-0.823496
TCGA-AQ-A7U7	NA	51-60	FEMALE	WHITE	Stage III	ILC	NA	NA	1	584	0	584	0	584	0	584	0.766493	0.872953	-0.771426	-0.627765	0.0981954	-0.309941	-0.261717	-0.00787879	-1.02848	-1.73774	-0.918014	0.629513	-0.619234	-0.452038	0.273149	0.596249	0.238906	-1.02203	-0.494461	-0.790174	0.0386449	0.147476	0.545034	-0.156028	-0.269411	0.195279	NA	0.394224	0.412553	-1.42013	-0.261595	0.185018	1.72895
TCGA-AR-A0TP	Basal	41-50	FEMALE	WHITE	Stage II	IDC	NA	NA	0	4275	0	4275	0	4275	0	4275	-0.0208168	-0.372907	0.684802	-0.381396	0.420358	0.514486	0.0428406	-1.1579	-1.22647	-0.882258	0.253504	-0.816517	0.315213	0.52538	0.754483	0.768355	0.570813	1.24296	1.01803	0.244346	-1.76146	-0.894755	-0.283255	0.233265	0.262509	0.863048	-1.08209	1.09611	0.0460913	1.14902	-0.578874	1.25059	-1.12713
TCGA-AR-A0TQ	LumB	21-30	FEMALE	WHITE	Stage III	IDC	NA	NA	0	2991	0	2991	0	2991	0	2991	0.270779	0.373658	-0.445092	0.276169	0.323944	0.0635294	-0.125826	-0.328712	0.0565487	-0.265274	-0.287684	-1.50761	0.425585	1.38852	-0.690786	-0.117981	0.740106	0.444609	0.393036	0.634064	-1.24973	-1.95082	-0.715044	-0.271957	1.20322	0.533244	0.673737	1.26935	-0.0314228	1.10756	0.530071	-1.14955	-0.28012
TCGA-AR-A0TR	LumA	61-70	FEMALE	WHITE	Stage II	IDC	NA	NA	1	160	NA	160	0	160	0	160	-1.11357	0.117505	-1.10784	-0.724913	-0.0350321	0.85856	-0.473601	1.61613	0.715086	0.535682	0.657506	-0.49516	0.705768	-0.19501	-0.0634516	-0.67069	-0.0410059	0.700684	-2.49353	-0.611707	1.04821	-0.408197	0.231204	1.45257	-0.532114	0.532459	-0.86823	0.761711	-0.855502	1.91684	-0.244894	1.02153	-1.53042
TCGA-AR-A0TS	Basal	41-50	FEMALE	WHITE	Stage II	IDC	NA	NA	0	2558	0	2558	0	2558	0	2558	-0.424303	-0.767701	0.677242	-0.842239	-0.173281	0.566917	-0.701964	-0.824921	-0.279527	-0.622506	0.795098	-0.705078	0.116773	0.277003	0.357699	-0.361716	-0.474036	0.143334	0.634856	-0.442264	-1.85118	-0.39115	1.23897	0.973146	0.10994	2.63875	-0.241339	1.30125	-0.376828	0.784655	0.486118	0.10004	-0.91377
TCGA-AR-A0TT	LumB	51-60	FEMALE	BLACK OR AFRICAN AMERICAN	Stage III	IDC	NA	NA	0	3316	0	3316	0	3316	0	3316	-1.24406	-0.212736	-0.11343	-0.0596825	1.59772	0.125683	-0.502675	0.822299	1.37633	1.99538	-1.00811	-1.12738	0.572487	-1.33471	-0.98238	-1.00617	-2.55861	-1.52096	-0.877807	-0.716445	-0.334335	-0.579372	0.555571	0.884106	0.285854	0.751641	-0.0600818	0.520382	-0.304834	1.18661	0.147346	-0.617447	-1.08674
TCGA-AR-A0TU	Basal	31-40	FEMALE	NA	Stage II	IDC	NA	NA	0	709	0	709	0	709	0	709	-0.517966	-0.669372	-0.581075	0.61351	0.529852	0.735921	0.513157	-0.412968	-0.00960712	0.0804348	0.939218	-0.889212	0.336903	-1.22855	-1.0651	-0.938914	-1.17267	-0.722664	0.786183	-0.777286	-1.67118	-0.675532	0.119735	1.02074	2.53742	1.16399	1.00857	1.07609	-0.627484	0.188749	-0.553102	-0.494809	-0.369209
TCGA-AR-A0TV	LumB	61-70	FEMALE	NA	Stage II	IDC	NA	NA	0	2288	0	2288	0	2288	0	2288	-0.000791482	-0.0198933	2.0402	-0.990599	-0.508751	-0.489393	-0.498064	-0.207672	0.843439	1.39026	0.296049	-0.377968	-0.0519602	-0.852631	-0.740608	-1.3224	-0.522308	0.729696	-0.259948	-1.17607	-1.08229	-0.576722	-0.900162	0.560611	-0.0749864	0.369029	0.160943	-0.0489876	-0.0602763	1.31944	-0.803122	0.212461	-0.754636
TCGA-AR-A0TW	LumA	41-50	FEMALE	WHITE	Stage III	IDC	NA	NA	0	3009	0	3009	1	739	1	739	0.197353	-0.197379	-0.0513709	-0.406642	-0.520269	-2.20486	-0.284344	-1.19311	-0.108386	1.35639	-0.236964	1.03994	0.458976	0.618923	-1.24914	-1.42756	-0.526444	0.617973	-1.23193	-1.3468	-0.711835	1.51067	-0.24443	-0.599524	1.93869	1.21779	-0.170463	-1.18462	-0.815191	-0.145572	-0.541324	1.59073	-0.200324
TCGA-AR-A0TX	Her2	61-70	FEMALE	NA	Stage II	IDC	NA	NA	0	1972	0	1972	0	1972	0	1972	0.566892	0.214027	0.039562	-1.0898	0.759032	0.0448208	-0.227392	-1.73005	-1.22143	-0.382789	-0.213458	0.0400495	-0.488055	-0.914465	0.00208544	-0.0733916	-1.14921	-1.65993	0.204054	0.814335	0.152371	-1.07175	1.77568	-0.145358	0.580557	-1.51937	-0.64715	0.551434	-0.279229	-0.109899	-0.0109074	-0.872584	0.0443665
TCGA-AR-A0TY	LumB	51-60	FEMALE	WHITE	Stage II	IDC	NA	NA	1	1699	1	1699	1	544	1	544	0.112685	-0.133422	1.4918	0.576776	-0.13336	0.616286	-0.0208741	-1.32551	-0.32209	0.135926	-0.368748	-0.320466	-0.612748	0.424076	-0.521805	-0.482871	-0.0247944	-0.0368978	-0.918266	-0.0551271	0.413272	0.454281	0.903961	-0.875972	0.860605	0.197127	-0.811435	0.414119	-0.498141	-0.624749	0.424427	0.764221	-0.453495
TCGA-AR-A0TZ	LumA	41-50	FEMALE	WHITE	NA	IDC	NA	NA	1	3262	NA	3262	1	1313	1	1313	1.76349	0.973766	-0.555375	-0.66274	-0.130127	-0.541824	-0.01006	-0.494128	-0.408375	-0.0577094	-1.348	0.955581	-1.17262	-1.09808	-0.163024	-0.0241674	-0.360737	-0.249184	0.457301	0.847857	0.636648	-0.267867	-0.310478	-0.972454	0.0903389	-0.888875	-0.0368814	0.183399	1.15909	-0.807512	1.37877	0.922147	2.75429
TCGA-AR-A0U0	Basal	71-80	FEMALE	WHITE	Stage II	IDC	NA	NA	0	1988	0	1988	0	1988	0	1988	-0.62277	0.0212849	1.40108	-0.208019	0.725632	0.505054	0.416283	0.627276	-0.21013	-0.505782	0.212015	-0.482747	0.315919	-0.231596	2.83306	3.11121	-1.18481	0.53282	0.126604	-0.405781	-1.6327	-0.0602137	0.544185	-1.31139	6.344	1.22499	0.228224	1.17387	-0.428976	-0.649642	-0.325058	-1.33607	-1.1163
TCGA-AR-A0U1	Basal	31-40	FEMALE	WHITE	Stage II	IDC	NA	NA	0	4052	0	4052	0	4052	0	4052	-0.674519	-0.966515	0.622087	-0.295878	0.995954	0.666642	0.854058	-0.253824	-1.10505	-1.45367	1.03079	-0.408262	0.411911	-1.04203	1.5173	1.21413	-0.96346	1.11291	0.0900684	-1.60949	-1.78847	-0.462466	0.28499	0.978728	1.0705	-0.509402	-0.584182	-0.0355955	-1.24287	0.283358	0.0468246	-1.32574	-0.734725
TCGA-AR-A0U2	LumB	41-50	FEMALE	WHITE	Stage III	IDC	NA	NA	1	2551	1	2551	1	1609	1	1609	2.52877	2.5761	-1.19253	-0.52768	0.622534	-0.629707	0.947684	-3.23254	-2.07299	-2.06554	-2.00496	0.634794	-1.65853	-1.99361	-0.601718	0.186759	-1.24872	-3.80729	1.36602	1.19775	-0.5328	-2.15822	0.365845	-0.260345	-0.325094	-1.93412	-2.56438	-2.76473	1.76664	-3.57417	-0.868237	-1.3401	1.66686
TCGA-AR-A0U3	LumA	51-60	FEMALE	WHITE	Stage II	IDC	NA	NA	0	4080	0	4080	0	4080	0	4080	-0.258209	-0.643677	1.37039	3.92697	2.46914	3.69606	3.39825	0.486332	-0.533673	-0.663082	1.50261	0.313354	0.35299	0.834743	-0.458956	-0.706272	-2.58337	-1.19488	-0.977596	0.415979	1.25633	0.276045	0.347816	0.0936914	0.834657	-0.373742	-0.302836	0.294112	-0.912632	1.90979	-0.660655	0.934441	-0.975119
TCGA-AR-A0U4	Basal	51-60	FEMALE	WHITE	Stage II	IDC	NA	NA	0	3261	0	3261	0	3261	0	3261	0.742252	0.977781	2.21724	1.88339	0.373187	-1.24395	0.607576	-2.33929	-1.95409	-1.39397	-0.520196	1.0311	-0.378851	-2.56404	-1.06498	-1.11316	-1.66058	-1.62252	0.10275	0.503778	-1.37004	1.0252	0.352261	-0.816556	0.794564	-2.77147	-0.87053	-0.878216	-0.500931	-0.993963	0.718361	-0.978041	0.210071
TCGA-AR-A1AH	Basal	51-60	FEMALE	WHITE	Stage II	IDC	NA	NA	0	3807	0	3807	0	3807	1	1136	-0.184151	-1.66468	-0.108785	0.987321	0.546709	0.58645	-0.218469	0.16876	0.20613	0.161401	0.301524	2.10927	1.53418	-1.16508	0.4213	1.0909	-0.76216	-0.91128	-0.569544	-0.964751	-1.409	-0.487532	0.405249	0.245207	1.05894	0.522548	-0.309012	1.10799	-0.877202	0.407693	-0.220458	-1.02028	0.15809
TCGA-AR-A1AI	Basal	41-50	FEMALE	WHITE	Stage II	Medullary Carcinoma	NA	NA	0	3296	0	3296	1	588	1	588	-1.45521	-0.283641	-0.501979	0.717958	0.111251	-0.138438	0.913658	0.279011	0.23456	-0.180128	1.21814	-0.592876	0.877656	-1.24638	-0.146867	0.249386	-0.850342	-0.131545	-0.213084	-0.857501	-2.02651	-0.325589	1.73263	-0.795723	1.74244	0.472144	-0.956512	0.199612	-0.222099	-0.182628	0.12741	-1.40686	-0.132595
TCGA-AR-A1AJ	Basal	81-90	FEMALE	WHITE	Stage I	IDC	NA	NA	0	3072	0	3072	0	3072	0	3072	0.116499	1.34929	1.14562	1.1244	1.32131	1.47039	0.62777	-0.47616	-1.40871	-0.315474	-1.46388	0.168056	0.648066	-0.469213	0.424455	-0.276733	-1.71426	-0.494725	1.84403	1.51619	-1.7274	0.862682	-0.366432	1.92447	1.36481	0.20707	1.53029	0.81427	-0.0490179	1.4215	1.86545	-0.479529	0.0236612
TCGA-AR-A1AK	LumA	61-70	FEMALE	WHITE	Stage I	ILC	NA	NA	0	3159	0	3159	0	3159	0	3159	-0.843058	-0.0495349	2.25851	-0.613973	-0.648914	-1.06497	-1.15353	0.0114497	0.524412	0.923312	0.384097	2.77244	0.921841	0.262093	-0.427252	-1.00184	-1.25659	0.353135	0.105267	1.26648	0.0742002	1.63978	-0.532286	0.833226	-0.603352	0.300585	1.84242	-4.01392	-0.205421	1.53766	1.31218	0.110446	0.625673
TCGA-AR-A1AL	LumA	51-60	FEMALE	WHITE	Stage III	ILC	NA	NA	0	2971	0	2971	0	2971	0	2971	0.401069	0.9089	-1.34901	-0.990335	0.181459	0.962304	-0.686339	-0.154657	-0.12629	-0.111607	-1.0129	-0.486047	-1.41036	-1.32169	1.33697	1.4434	0.846595	0.112804	0.688524	0.447599	0.125868	0.633846	-1.3755	-0.825157	-1.75355	-0.575262	0.308706	-0.3703	0.53423	-0.884781	-0.747042	0.3441	1.43714
TCGA-AR-A1AM	NA	51-60	FEMALE	WHITE	Stage III	ILC	NA	NA	0	2991	0	2991	0	2991	0	2991	0.981852	1.21893	-0.377022	-1.37431	-0.646246	0.262838	-1.39487	-0.11815	0.382293	-0.230386	-0.223941	-0.0474844	-1.20648	-0.314083	1.42863	1.39969	0.260612	0.605201	1.20421	-0.841707	-0.112462	0.176966	-1.03425	-0.438288	-0.603696	0.144956	1.39171	-0.0274169	-1.09309	-0.195536	-1.18133	0.133206	1.26529
TCGA-AR-A1AO	Normal	41-50	FEMALE	WHITE	Stage II	IDC	NA	NA	0	2618	0	2618	0	2618	0	2618	-1.1107	-1.06865	-0.333258	0.0968263	0.127791	-0.0278743	0.589688	-0.362477	0.430724	0.269634	-0.528948	-0.278452	-0.322939	0.598846	0.0561571	-0.0805901	-1.05028	-0.46836	0.364051	-1.15252	-0.372473	-0.612966	0.242191	-0.70179	0.465166	0.594017	0.388797	-0.0183729	-0.197271	-0.417447	0.467906	-1.37507	-0.671665
TCGA-AR-A1AP	LumA	71-80	FEMALE	WHITE	Stage I	IDC	NA	NA	0	2856	0	2856	0	2856	0	2856	0.115195	0.70671	-0.000818227	-0.256804	-0.176702	-0.122529	-0.667725	0.644877	-1.21243	-1.16942	-0.56851	-0.226179	-0.825915	-0.546807	-0.585549	-0.384299	-0.268148	-0.0317964	-0.0517159	0.0366926	-0.0902805	-0.0594225	-1.24995	-0.464627	0.731981	-0.938429	-0.674369	-0.158471	-1.2147	0.372973	0.378938	-0.767034	0.866996
TCGA-AR-A1AQ	Basal	41-50	FEMALE	WHITE	Stage II	IDC	NA	NA	0	3021	0	3021	0	3021	0	3021	-1.36422	-0.807524	-0.626858	0.882574	0.167963	0.39771	0.864988	-0.00395393	-0.54366	-0.706088	0.00799383	0.412057	1.73881	-0.602932	-0.955097	-0.490508	-1.19585	-1.36281	-0.17214	-2.00812	-1.37127	-0.503608	-1.05373	0.283799	1.89839	0.528207	0.836859	0.717	0.181288	0.774559	0.0253069	-0.865836	-0.112888
TCGA-AR-A1AS	LumA	51-60	FEMALE	ASIAN	Stage II	IDC	NA	NA	0	1150	0	1150	0	1150	0	1150	-0.800342	-0.0787498	-1.46189	-0.397669	-0.644049	-0.431143	0.924758	1.35841	0.657455	0.423956	0.226426	-0.973727	0.290334	-0.0399721	0.504703	-0.127936	1.5066	1.45084	-0.955332	0.196209	1.49797	0.0196613	0.649411	0.403039	-0.507266	-0.123893	-0.315809	0.178491	-1.14954	0.945755	-1.39264	-0.42937	-0.949936
TCGA-AR-A1AT	NA	61-70	FEMALE	WHITE	Stage II	ILC	NA	NA	1	1272	NA	1272	0	1272	0	1272	-0.635239	-1.43758	0.410631	-0.688953	0.618162	-0.861996	-0.252495	1.15424	0.229359	0.873997	-0.537491	-0.600477	1.52795	0.84425	-0.736712	-0.938064	1.38352	0.913315	-2.06072	-1.52984	1.02171	0.101514	-0.428493	-0.265255	0.323332	0.350777	0.0590898	0.255077	0.0269021	0.374998	0.382524	-1.11198	-0.437062
TCGA-AR-A1AU	LumA	31-40	FEMALE	WHITE	Stage III	IDC	NA	NA	0	2868	0	2868	0	2868	0	2868	1.63506	1.40851	1.9411	0.235336	0.0450299	0.254465	-1.54532	0.0646819	0.0423685	0.879602	-0.0214046	0.861364	-1.83571	-1.08909	1.48766	1.10323	-0.945346	-0.876581	-0.113902	1.55938	-0.106004	-0.911351	-1.1312	-0.673062	0.673769	-0.940817	-0.415767	0.112854	-0.538372	-0.0451126	-0.443018	0.802714	1.9292
TCGA-AR-A1AV	LumA	61-70	MALE	WHITE	Stage II	IDC	NA	NA	0	1864	0	1864	0	1864	0	1864	-0.201621	-0.275789	-0.613837	-0.83733	-0.896381	-1.24283	-0.97443	1.06734	0.933569	1.05237	0.590793	0.553336	1.25794	0.469963	-1.1582	-0.977004	2.00221	1.67777	-0.267271	0.177193	1.39764	1.8478	-0.67335	0.605131	-0.486429	-0.230853	1.14467	0.170101	-0.408372	1.46228	-0.182591	0.743144	0.405898
TCGA-AR-A1AW	LumB	61-70	FEMALE	WHITE	Stage II	IDC	NA	NA	0	2632	0	2632	0	2632	0	2632	0.371207	-0.696774	-0.31627	-1.36742	0.736388	-0.561995	-0.293822	-0.562054	-0.268299	-0.406094	-0.900951	0.552495	0.188434	-0.830006	0.56166	0.54575	-1.89286	-1.05463	0.227658	-0.452125	-0.51681	0.0654429	-1.13183	-0.46329	0.38695	0.951673	0.421735	-0.17231	-0.369994	-0.241812	1.06199	-0.237883	1.08191
TCGA-AR-A1AX	LumA	61-70	FEMALE	WHITE	Stage I	IDC	NA	NA	0	2629	0	2629	0	2629	0	2629	2.29062	2.17285	-0.738847	-1.70388	0.128011	-0.223886	-0.869235	-2.61777	-0.745694	-0.919912	-1.37513	1.22758	-2.54306	-1.57363	0.218443	0.785316	-1.15108	-1.18184	0.934549	-0.421939	-0.765608	-2.53166	0.481359	-0.941086	-0.103895	-2.18042	0.629623	-1.18305	-0.0505721	-3.34971	0.529273	-0.592682	2.0442
TCGA-AR-A1AY	Basal	61-70	FEMALE	WHITE	Stage I	IDC	NA	NA	0	1026	0	1026	0	1026	0	1026	-0.7147	-0.413433	-0.35811	-0.344346	0.844605	0.661432	-0.076507	-0.0461413	-0.224779	-0.664636	1.20534	-1.00933	-0.265418	-0.230405	1.59331	1.78421	-0.315031	-1.42421	-0.157096	-1.75863	-1.43242	-1.55824	0.991358	0.2112	1.21351	0.294992	-0.896698	2.09222	-0.680149	0.683434	-0.379309	-0.547119	-0.914914
TCGA-AR-A24K	LumB	41-50	FEMALE	WHITE	Stage II	IDC	NA	NA	0	1548	0	1548	0	1548	0	1548	-0.798791	-0.850151	0.0526064	-0.494359	-0.533387	0.365204	-0.767711	2.18425	1.10252	1.32319	0.209892	-0.850932	1.01885	1.1211	-0.409027	-1.18994	-2.34488	-1.00404	-1.34501	-0.262634	0.493224	0.812657	-0.471952	2.0582	0.244396	1.35627	-0.0744595	0.254368	-1.19246	0.631377	-0.92938	0.937954	-0.96389
TCGA-AR-A24L	LumA	21-30	FEMALE	WHITE	Stage II	IDC	NA	NA	1	2866	1	2866	1	1414	1	1414	0.0508526	-1.74378	0.0235117	-0.593618	-0.4999	0.514646	-0.529528	0.473929	0.241539	-0.0884568	-0.372209	-0.0743569	-0.462628	0.0678954	0.130475	-0.402535	0.488454	0.593827	0.348939	-0.269007	-0.0275215	-0.486202	-1.07557	-1.82816	-1.09942	-0.516075	1.13065	1.59675	0.46007	-1.13332	0.639994	0.922439	-0.314171
TCGA-AR-A24M	LumA	31-40	FEMALE	WHITE	Stage III	Mixed Histology	NA	NA	0	3660	0	3660	0	3660	0	3660	-1.03872	-0.647892	-1.03672	-0.428791	-0.105804	0.692052	-0.446107	0.557581	-0.540386	-1.087	-0.0756229	-1.02452	0.00679562	1.12957	-0.265656	-0.831183	1.58074	0.747222	0.280428	-1.19009	0.767823	-0.775981	0.0677465	0.226083	-1.04933	1.15797	0.867248	1.10756	0.860068	-0.404185	0.085043	0.628747	-1.08701
TCGA-AR-A24N	LumB	51-60	FEMALE	WHITE	Stage I	IDC	NA	NA	0	3035	0	3035	0	3035	0	3035	-0.75586	-1.9934	0.576672	-1.16663	-1.07399	0.124157	-0.678014	0.521156	-0.836114	-0.743702	0.481867	-0.373365	0.987042	0.136017	-0.621747	-1.41275	-0.936169	0.157405	-0.835513	-0.956818	0.562152	0.244182	-0.896012	0.054493	-0.249055	1.49745	-0.798596	0.0857605	-0.37364	-0.672089	-0.0871684	0.67933	-0.43594
TCGA-AR-A24O	LumA	41-50	FEMALE	WHITE	Stage III	Mixed Histology	NA	NA	0	3607	0	3607	1	2561	1	2561	0.514847	-1.7429	-1.18982	-0.7538	0.154782	-0.201785	-1.19831	0.246863	0.400832	0.222683	0.843682	0.686576	-0.434867	0.994249	0.317426	-0.295339	0.637672	1.64291	0.11196	-0.22909	0.221298	0.785756	-1.03119	-0.64365	-1.25816	0.69445	1.46781	0.744913	1.25768	-0.218266	-0.313209	0.418379	-0.440118
TCGA-AR-A24P	LumA	41-50	FEMALE	WHITE	Stage I	IDC	NA	NA	0	84	0	84	0	84	0	84	0.0106013	-2.42099	-0.824218	-0.604332	-1.22281	0.173359	-1.47658	0.856538	-0.658309	-0.687839	-0.4818	-0.363593	0.296473	0.197663	0.0877963	-0.816251	-0.950388	0.532223	0.506173	-0.718827	-0.43923	0.510348	-0.728243	-0.471095	-1.188	1.27763	0.492643	1.35313	-0.804132	0.598885	-0.674262	-0.151324	-0.303195
TCGA-AR-A24Q	Basal	41-50	FEMALE	WHITE	Stage II	IDC	NA	NA	0	3172	0	3172	0	3172	0	3172	-0.609965	-0.276432	-0.17363	-0.502734	-0.0333373	0.493633	0.0704415	-0.511642	-2.42874	-2.62855	0.584966	-0.507629	-0.472072	-0.38808	-0.3014	-0.286975	0.256778	0.206713	1.04268	-2.05207	-1.39658	-1.29383	-0.586797	-1.1883	0.978045	0.356158	0.23721	0.224496	2.82426	-0.918326	0.0143723	-0.172254	0.118145
TCGA-AR-A24R	LumB	41-50	FEMALE	WHITE	Stage III	IDC	NA	NA	0	3430	0	3430	0	3430	0	3430	3.4548	-2.37645	0.649205	-0.52388	-1.04298	-0.020634	-1.53695	-0.780209	0.494659	0.835626	-0.882907	2.63022	1.07775	-0.0691979	0.134147	-0.652468	-3.19922	-1.10226	0.682759	0.210987	-0.719073	1.61033	-0.589863	-0.830565	-1.24382	-0.330043	2.70305	0.811767	-0.6501	1.34568	-0.481588	0.217935	-0.145848
TCGA-AR-A24S	LumB	61-70	FEMALE	WHITE	Stage I	IDC	NA	NA	0	2976	0	2976	0	2976	0	2976	0.479715	-2.10042	0.315653	-0.933053	-0.758697	-0.744001	-1.34116	-0.323643	-0.662889	0.145197	1.37212	0.645964	0.975392	1.14613	-0.72843	-1.10987	-0.29257	0.492359	0.42439	-0.0326883	1.16346	0.826827	0.31101	-0.696075	0.851004	0.919487	2.291	0.702832	-0.419152	0.155771	-0.357897	-0.518315	0.0592718
TCGA-AR-A24T	LumA	41-50	FEMALE	WHITE	Stage III	ILC	NA	NA	0	3202	0	3202	0	3202	0	3202	-0.277677	0.310109	-0.53566	-0.606337	0.813924	0.134177	-0.353207	-0.514087	1.60793	1.5596	-0.845469	-0.062533	-0.834555	-2.59188	-0.388424	-0.164902	0.600211	0.871773	-0.838353	-1.03101	0.879177	0.736127	-0.179262	-0.777379	-0.75524	-1.21524	-1.36874	-1.3154	0.772113	-1.61977	2.64547	0.742852	-0.0859145
TCGA-AR-A24U	Her2	41-50	FEMALE	WHITE	Stage II	IDC	NA	NA	0	3128	0	3128	0	3128	0	3128	0.293164	-0.703781	1.31216	0.00851058	-0.351545	-0.0388641	-0.189865	-0.393344	-0.82632	0.0258465	-0.287071	-0.0508493	0.783708	-0.193559	-0.895189	-1.33748	-0.56566	0.497916	0.238953	1.79105	0.0179776	-0.114662	-0.906305	-1.18402	0.388816	0.700288	0.0495155	0.042513	0.336028	-0.873327	0.247842	-1.26591	-0.971003
TCGA-AR-A24V	LumA	51-60	FEMALE	WHITE	Stage II	IDC	NA	NA	0	3203	0	3203	0	3203	0	3203	0.568197	0.425351	0.489753	-0.403528	-0.867162	-0.253374	-0.316449	-3.27672	0.217897	0.559457	-1.20426	0.403878	-0.5435	-3.72477	-1.31893	-1.37423	-0.846145	-0.215455	-0.392803	0.669108	0.820382	0.113346	-0.471003	-1.53663	-1.05007	-1.28509	-1.69692	-0.120389	0.311677	-1.32584	2.81834	-0.0563345	-0.0931801
TCGA-AR-A24W	LumA	51-60	FEMALE	WHITE	Stage II	IDC	NA	NA	0	1550	0	1550	0	1550	0	1550	1.75842	1.75787	0.487705	-0.992516	-0.70368	-0.440967	0.748159	-3.32977	-1.36282	-1.10023	-0.142693	1.84943	-1.32324	-5.04121	-0.509687	0.320998	-0.128463	-0.0767615	0.0219826	0.463627	-0.43443	-0.380217	-0.270455	-1.37534	-0.529498	-1.48328	-3.56174	-1.2415	0.890177	-1.55349	-0.435388	0.649472	1.04888
TCGA-AR-A24X	LumA	51-60	FEMALE	WHITE	Stage II	Mixed Histology	NA	NA	0	3004	0	3004	0	3004	0	3004	1.46301	-0.244598	-0.72622	-0.269911	-0.239032	-0.234363	-0.060019	-0.56233	-0.423859	-0.507769	0.506573	1.05611	-0.461876	-0.978494	-0.0240147	-0.589107	0.140943	0.801033	0.298477	-0.231426	-0.897172	0.260725	-0.41835	-0.260635	-0.81913	-0.0977409	-0.260161	-0.548219	0.594388	-0.151246	0.0883831	0.489351	0.225662
TCGA-AR-A24Z	LumB	51-60	FEMALE	WHITE	Stage II	IDC	NA	NA	0	3001	0	3001	0	3001	0	3001	-1.49932	-2.21949	-0.219447	-0.321809	0.37485	0.962464	0.270077	1.63421	-0.136525	-0.10393	0.5696	-1.36409	0.630449	0.64636	-1.57707	-1.56399	1.91156	0.58044	-1.5881	-3.36786	1.2344	-0.0260843	-1.64064	-0.620114	-0.621591	-0.632306	0.948972	0.81707	-2.07626	0.604473	1.09535	0.435855	-0.913283
TCGA-AR-A250	LumB	51-60	FEMALE	WHITE	Stage II	IDC	NA	NA	0	2707	0	2707	0	2707	0	2707	-0.153676	0.766997	1.28993	-0.123914	-0.405401	0.127384	0.162572	-2.03121	0.383534	0.765511	-1.92664	-0.0492604	-0.129698	-2.71881	-0.881231	-0.356136	0.414352	-0.0491459	0.680404	0.440536	0.394342	0.89451	0.0276938	-0.544607	-0.0452351	-2.06627	-0.913187	-0.818615	-0.0494961	-0.727443	0.130715	-0.397565	-0.490073
TCGA-AR-A251	Basal	51-60	FEMALE	WHITE	Stage III	IDC	NA	NA	0	3030	0	3030	0	3030	0	3030	0.0130606	-0.768146	-1.18187	0.300148	-0.276756	0.649779	0.0337641	0.555966	-0.313903	-1.08338	0.10515	-0.667447	-0.483073	0.456161	0.188965	-0.536949	-1.59779	-0.118947	1.03467	-1.90706	-0.942326	-0.119913	-1.03649	-0.906258	-0.0120252	1.50579	0.727425	0.971776	0.824121	-0.269719	0.448997	-1.50962	-0.18916
TCGA-AR-A252	LumA	41-50	FEMALE	WHITE	Stage I	IDC	NA	NA	0	2838	0	2838	0	2838	0	2838	-0.0534896	-0.719942	-0.804161	0.173946	0.905965	0.379571	0.276118	0.450107	0.85624	0.615307	-0.841418	0.18488	0.018209	0.331194	-0.0999248	-0.186305	-0.777888	-0.165375	-0.326809	-0.661081	-0.783703	0.576521	-0.929822	-0.831582	1.15524	0.457016	-0.846454	0.00268879	-0.0762175	-0.452553	0.830372	0.517145	-0.604684
TCGA-AR-A254	Her2	41-50	FEMALE	WHITE	Stage III	IDC	NA	NA	0	2605	0	2605	0	2605	0	2605	-1.51704	-1.46292	1.50936	-0.10278	0.174428	0.442711	-0.148709	1.10211	0.390335	0.073515	0.51265	-1.52888	0.821692	0.649923	-0.523143	-1.31911	0.765308	0.539998	0.096725	-0.117934	-0.457369	-0.140808	0.609108	-0.0217406	0.905103	0.682282	0.701512	0.819997	-0.56067	0.274492	0.331476	-0.676036	-1.28386
TCGA-AR-A256	Basal	41-50	FEMALE	WHITE	Stage II	IDC	NA	NA	1	2854	NA	2854	1	1640	1	1640	-0.58335	-1.57484	0.391992	2.15256	-0.262037	0.486232	0.331803	0.0918009	-0.185577	-0.283739	-0.000193538	-0.419123	1.83686	-0.169529	-1.73804	-1.91185	0.630046	1.63273	0.131885	-0.81271	-0.480809	-0.207089	-0.56677	-0.687491	1.36565	-0.0287692	-0.365739	-0.19338	-0.753021	1.27129	0.25448	-1.96334	-1.28632
TCGA-AR-A2LE	LumA	61-70	FEMALE	WHITE	Stage I	ILC	NA	NA	0	5062	0	5062	0	5062	1	4203	5.02846	4.19883	-2.30741	-1.52486	0.691542	-0.340038	0.43374	-3.08107	-0.882475	-2.44845	-3.06416	4.28542	-1.81324	-2.6386	0.681943	0.860057	-0.535863	-3.14892	0.389935	-1.028	-0.246476	-3.61273	0.859913	1.35163	0.345168	-2.08033	-2.23994	-0.169231	0.3553	-1.48087	-0.284202	-0.436571	5.43881
TCGA-AR-A2LH	Normal	51-60	FEMALE	WHITE	Stage III	ILC	NA	NA	1	616	NA	616	1	434	1	434	0.782603	-0.108567	0.327781	-0.356766	-0.71206	-0.899509	-1.34172	-0.724728	-0.589809	-1.23124	-0.512512	0.878562	-0.734951	0.324211	3.85161	4.00355	-0.237023	0.30874	1.44684	-1.08224	-1.02324	-0.13509	-1.04558	-0.364093	-0.0259458	1.05778	2.04906	0.830941	-1.31064	-0.595459	-0.33884	-0.563878	2.08636
TCGA-AR-A2LJ	NA	31-40	FEMALE	WHITE	Stage III	ILC	NA	NA	0	2632	0	2632	0	2632	0	2632	0.045884	0.157987	-0.984562	-1.52651	-0.475452	0.0746904	-1.89877	-0.438667	-0.528431	-0.764741	0.150812	0.218389	-1.78854	-0.490587	1.01748	1.01689	0.429075	0.00103635	0.804914	0.175563	0.399799	-0.240427	-0.823353	-0.314089	-0.764136	0.193267	0.117973	-0.793502	-1.07441	-1.31325	-1.14719	0.632918	0.630226
TCGA-AR-A2LK	LumB	61-70	FEMALE	WHITE	Stage III	ILC	NA	NA	1	1649	NA	1649	1	1304	1	1304	-0.937086	-0.419687	-0.159677	0.264857	-0.757065	0.569732	-0.703672	-0.0633397	-0.0784804	0.109031	1.51399	-0.971975	0.0873819	0.284199	1.19502	0.964169	-0.408768	-0.127175	-0.241632	-0.272745	0.738759	0.44493	0.280795	0.508693	-0.568214	-0.118364	-0.425962	0.0586454	0.0998987	0.951911	-0.816342	-0.0973747	0.653114
TCGA-AR-A2LL	LumB	61-70	FEMALE	WHITE	Stage II	ILC	NA	NA	0	2012	0	2012	0	2012	0	2012	-0.570549	0.399442	0.00807056	-0.882157	-0.376245	0.830494	-0.120404	-1.04154	0.698602	0.864713	-0.373142	-0.30881	0.348216	-0.339032	-0.0737291	-0.22334	0.658592	-0.627423	-0.0844189	0.059729	0.541997	-0.653392	2.05006	0.470489	-0.798723	-0.619223	-0.969746	1.21031	-0.234773	0.343112	-0.649826	-0.410709	0.510453
TCGA-AR-A2LM	LumA	41-50	FEMALE	WHITE	Stage II	ILC	NA	NA	0	1935	0	1935	0	1935	0	1935	0.246036	0.875212	0.647893	-0.548879	-1.15797	-1.22457	-1.9088	-1.68113	-0.297946	0.393155	-0.370552	-0.671845	-0.462706	1.64508	-0.265273	-0.211356	1.7332	1.91888	0.805382	1.57296	0.908685	1.3771	-0.56686	-1.72531	-1.05891	1.54933	-0.994087	-1.14355	-1.0554	-1.49427	-0.30013	-0.140654	0.213158
TCGA-AR-A2LN	LumA	61-70	FEMALE	WHITE	Stage II	ILC	NA	NA	0	1161	0	1161	0	1161	0	1161	2.48355	0.836317	1.32201	-1.04895	-1.0458	0.432379	-1.29441	-2.01386	1.31467	0.542841	-0.984298	1.48083	-1.9562	0.0502863	1.67385	1.8854	1.01995	-0.427173	2.08488	1.2918	-0.49288	-1.55072	0.375334	-3.96144	-0.353795	-1.41176	-2.37806	1.15202	-1.17197	-1.11322	-1.54319	0.603412	5.25046
TCGA-AR-A2LO	LumA	41-50	FEMALE	WHITE	Stage II	ILC	NA	NA	0	1198	0	1198	0	1198	0	1198	1.69639	0.973892	0.698269	-0.795248	-0.97569	0.683011	-0.90975	-1.9756	0.826238	1.6636	-1.55201	0.126322	-0.85007	0.812708	0.469593	0.513308	-0.690733	-1.06605	0.952779	-0.259793	0.354366	1.39822	-0.15589	-1.50509	-0.257486	0.271523	-0.898139	-0.0999641	-1.00732	-0.710315	-1.60792	-0.0134501	2.48363
TCGA-AR-A2LQ	Normal	51-60	FEMALE	WHITE	Stage II	ILC	NA	NA	0	1233	0	1233	0	1233	0	1233	1.87034	2.26407	-0.690334	-0.891762	-0.809603	-0.0261547	-1.73009	-1.76397	1.45206	1.25266	-0.014322	0.575581	-1.65671	-0.391335	1.5559	1.58941	-0.103074	-0.7062	1.34501	0.16122	-0.437704	0.0665937	-0.446502	-1.20708	-0.901794	-0.619223	0.954331	-0.693899	-1.34822	-1.62246	-1.83396	-0.107781	2.1182
TCGA-AR-A2LR	Basal	41-50	FEMALE	WHITE	Stage I	Metaplastic Carcinoma	NA	NA	0	1742	0	1742	0	1742	0	1742	1.12148	1.48203	-0.240991	-0.626833	-0.423793	0.0221665	-1.74619	-1.62453	-0.557586	-1.04825	1.98206	0.648628	-0.622504	-0.304585	0.323831	0.72138	-0.499999	-0.568224	0.262935	-1.53158	-1.23587	-1.45186	-1.48947	1.32723	1.04025	-0.694388	0.189273	-0.458908	-0.885711	0.336289	-0.0820703	-1.05443	1.88346
TCGA-AR-A5QM	NA	61-70	FEMALE	WHITE	Stage II	ILC	NA	NA	0	2231	0	2231	NA	NA	1	968	0.620042	-0.498662	-1.96157	-0.856823	-2.19012	-0.209127	0.615218	-0.724866	0.191371	-0.0852559	0.198316	1.16808	-1.29963	-0.869287	1.17137	0.965005	-0.748937	-0.0289953	1.6323	-0.231839	-0.0530215	-1.20324	-0.631928	-1.31732	-0.422073	-0.127253	NA	-0.543333	2.69135	-1.09003	0.0488638	0.0409969	1.23682
TCGA-AR-A5QN	NA	61-70	FEMALE	WHITE	Stage III	ILC	NA	NA	0	1013	0	1013	NA	NA	0	1013	-0.0813945	-0.459623	0.632194	3.45601	5.27856	5.28088	6.1349	0.699109	-0.282318	-0.552218	-1.10349	-0.482458	0.866578	1.66598	-0.0792025	-0.784262	-1.9836	-0.127939	0.352719	1.81734	0.668718	2.16147	1.41626	0.307076	0.702144	-0.593971	NA	-1.57917	0.887666	1.09249	-0.419953	0.439163	-0.517794
TCGA-AR-A5QP	NA	51-60	FEMALE	WHITE	Stage II	ILC	NA	NA	0	1185	0	1185	NA	NA	0	1185	0.532413	1.04265	-0.593965	-0.824347	-2.79857	-0.976538	0.107644	-3.2779	-1.03029	-0.444701	-0.645388	0.739667	-1.58829	0.191435	-0.242053	0.0278127	-0.29242	0.269585	1.03983	1.5923	0.283879	-0.151741	-0.11329	-3.90991	0.319207	-0.641923	NA	-1.58422	2.31952	-2.18473	-0.879137	-0.559911	0.885082
TCGA-AR-A5QQ	NA	61-70	FEMALE	WHITE	Stage III	Other	NA	NA	1	322	1	322	NA	NA	1	301	-0.761657	1.24402	1.42623	2.05228	1.70857	0.302615	1.21093	-0.909039	0.445842	0.192666	0.179879	0.675266	-0.752697	-1.12653	2.51219	2.53971	-0.758114	0.752201	4.21862	0.0747244	-2.34752	-0.199069	-0.142006	0.513365	0.444878	-0.0910618	NA	0.249117	2.1138	0.0808075	-0.464852	-1.67772	1.09304
TCGA-B6-A0I2	Basal	41-50	FEMALE	WHITE	Stage I	IDC	NA	NA	0	4361	0	4361	NA	NA	0	4361	3.15909	3.32106	-0.0950383	-1.26739	0.322909	0.549663	-0.264876	-3.32622	1.66297	1.76255	-2.38708	2.75416	-2.20719	-0.944215	2.19562	1.26699	-1.38167	-1.4261	1.1366	1.07855	-0.987461	-1.82581	1.61073	-0.935332	-0.107646	-2.0751	1.56868	0.252069	-0.562862	-2.03994	0.176598	0.184769	2.42033
TCGA-B6-A0I6	Basal	41-50	FEMALE	BLACK OR AFRICAN AMERICAN	Stage II	IDC	NA	NA	1	991	1	991	1	859	1	859	-0.302255	0.164857	0.194816	0.901081	0.596428	1.16022	0.0800943	-1.05223	-2.50764	-3.19768	1.47228	-0.483846	-0.134638	0.184334	-0.342486	-0.369559	-1.09973	-0.789862	1.5138	-1.04084	-1.75433	-0.670561	-0.752921	1.20111	1.6593	0.295303	0.356382	1.30758	-0.209904	0.511634	0.239541	1.99338	-0.678391
TCGA-B6-A0I8	LumA	41-50	FEMALE	WHITE	NA	IDC	NA	NA	1	749	1	749	NA	NA	1	746	0.29211	1.01185	0.654009	0.551038	0.740063	1.35284	0.241832	-0.778217	0.995614	2.06577	-2.19105	0.121508	-1.04949	0.530641	0.753527	0.519314	-0.682551	-0.823088	-0.407986	0.232557	0.589768	-0.0911783	-0.276318	-0.118062	-1.59972	-0.96494	0.321156	1.24984	-0.425967	0.0872967	-0.164519	-0.660082	-0.0192149
TCGA-B6-A0I9	Her2	61-70	FEMALE	WHITE	Stage IV	IDC	NA	NA	1	362	1	362	NA	NA	1	362	-0.59563	-0.381277	-0.927176	-0.610999	1.12041	0.3182	0.164477	-2.22233	3.56391	2.97651	-0.535969	-1.06032	0.112897	-0.409714	0.376581	-0.282628	-0.308812	-0.197598	0.181164	-1.1445	-0.696602	0.100543	0.610507	-0.572928	-0.330049	-0.247191	-0.345022	1.73704	-1.03147	-0.437695	-0.468438	-0.582158	-0.321032
TCGA-B6-A0IB	LumB	61-70	FEMALE	WHITE	Stage IV	IDC	NA	NA	1	3941	1	3941	NA	NA	1	2717	-0.422482	0.921384	-0.114189	-0.351154	0.507701	0.479411	0.499683	1.77689	0.329614	0.247547	0.140796	-0.801809	0.650946	0.508135	2.85481	3.66748	-0.183045	-0.572643	-1.45297	0.0959679	0.694663	0.197141	-0.137362	0.0646603	0.282533	-1.28328	-1.6035	1.16012	-0.651376	0.398374	0.822131	2.55849	-1.26699
TCGA-B6-A0IG	LumA	41-50	FEMALE	WHITE	Stage II	IDC	NA	NA	1	4456	1	4456	NA	NA	1	4456	-0.212066	0.27703	-0.0575374	-0.511354	0.839845	-0.0920293	0.358878	0.0221395	0.948025	0.898489	-0.942686	-0.189604	-0.26739	1.21038	-0.378398	0.0579094	0.287812	-0.471884	-1.57632	-0.0764793	0.295126	0.929503	0.608209	-1.22162	-0.423846	-0.59263	-0.479029	1.90227	-0.454063	-0.892086	-0.380082	0.203167	0.144931
TCGA-B6-A0IJ	Basal	41-50	FEMALE	BLACK OR AFRICAN AMERICAN	Stage II	IDC	NA	NA	0	7106	0	7106	0	7106	0	7106	0.270177	1.07075	1.61203	0.952875	0.488556	-0.864826	0.884541	-1.72788	-1.35959	-0.613607	-0.74641	0.207266	-0.203408	-0.278403	-0.930563	-0.293145	-1.30037	-0.309614	0.517184	-0.323751	-1.52014	-0.618224	-0.318099	-0.0254441	1.59103	0.15315	-0.586698	-0.516099	-0.214746	-0.167097	0.454766	-0.928941	1.25725
TCGA-B6-A0IK	Her2	61-70	FEMALE	WHITE	Stage III	IDC	NA	NA	1	571	1	571	1	489	1	489	1.15877	2.02474	-0.859552	-0.6202	0.175088	0.362897	-0.436159	-2.3026	-1.59467	-1.95822	-1.29252	0.196517	-1.7106	-0.794382	0.156683	-0.363019	-0.316329	-0.676274	1.1231	0.283356	-0.411191	-2.46286	0.226559	-0.752622	-0.666674	-0.474142	0.357199	-0.418044	0.673556	-2.65241	-0.39601	-0.360945	0.109632
TCGA-B6-A0IO	LumA	61-70	FEMALE	WHITE	Stage II	IDC	NA	NA	0	5042	0	5042	0	5042	0	5042	-0.56304	0.335391	0.067617	-1.26126	-0.162014	0.330216	-0.696329	0.444723	-0.975501	-0.158837	0.115498	0.371071	-0.891194	0.468642	0.178257	-0.858195	-0.321884	-1.76085	0.079044	0.684212	0.27163	-0.318684	-0.144204	-1.08304	-0.945569	-0.912785	0.103367	0.072046	-0.124738	-0.243017	0.237878	0.13505	-0.155483
TCGA-B6-A0IQ	Basal	31-40	FEMALE	WHITE	Stage III	IDC	NA	NA	0	4285	0	4285	0	4285	0	4285	-0.970386	0.481999	0.218154	1.19829	1.33355	0.377002	-0.277769	2.41137	1.0821	0.891024	0.85376	-0.983756	2.29484	-1.84515	-0.479093	-0.204528	-1.15809	-0.846003	-2.26414	-2.21104	-0.362685	-1.28607	2.2726	3.72837	2.45843	0.595211	-2.713	0.705377	-0.511771	1.77333	-0.478775	-0.706548	-1.23874
TCGA-B6-A0RG	LumA	21-30	FEMALE	WHITE	Stage II	IDC	NA	NA	0	2082	0	2082	0	2082	0	2082	-0.00194582	0.027897	0.0186106	-0.58651	-0.273555	-0.673968	0.451739	0.519354	0.513639	0.404883	-1.05967	0.825425	-0.0127646	-0.365118	-0.736425	-0.497254	-0.123603	-0.923288	0.249477	0.174096	-0.0609165	-0.668975	-0.455007	0.492425	-0.562588	-0.382279	-0.177848	0.595381	-0.407515	-0.455248	-0.570085	0.373783	0.314221
TCGA-B6-A0RH	Her2	51-60	FEMALE	BLACK OR AFRICAN AMERICAN	Stage II	IDC	NA	NA	1	6456	0	6456	1	2165	1	2165	0.182498	0.139324	0.0261684	-1.3385	-0.0235139	-1.44017	-0.57252	-3.00533	-1.28185	-1.23821	0.12981	1.01549	0.848961	0.570418	-0.544857	-0.287016	-0.0868931	-0.418894	0.368144	-0.63771	0.00604052	-0.891782	-0.050564	0.113074	0.805835	-1.35375	0.407194	-0.412228	-0.243799	-1.93122	1.30571	-1.69569	1.06713
TCGA-B6-A0RL	LumB	51-60	FEMALE	BLACK OR AFRICAN AMERICAN	Stage II	IDC	NA	NA	1	2469	0	2469	0	2469	0	2469	-0.308779	-0.0494031	0.32211	-0.427155	0.336153	1.10755	-0.0411873	1.53077	-0.334189	0.870823	0.264478	0.108983	0.21551	-0.184412	-0.0127333	-0.360304	-1.82191	-0.658897	-0.0573424	-0.159231	0.513157	0.540305	-0.645782	0.387333	-0.399343	-0.118743	0.660209	-0.646431	-0.793372	0.613945	0.311203	1.49823	-0.0340578
TCGA-B6-A0RM	LumA	51-60	FEMALE	BLACK OR AFRICAN AMERICAN	NA	IDC	NA	NA	1	2373	0	2373	NA	NA	0	2373	-0.410446	0.295242	0.333425	0.790986	0.186951	0.636167	0.299702	-0.62706	-0.920795	-0.552431	0.28008	0.103048	-0.12681	-0.169227	-0.560417	-0.912972	0.67734	1.55099	0.195303	-0.367124	-0.492346	-0.425711	-0.775549	0.247932	-0.690541	0.469331	0.548749	0.0805555	-0.607258	0.570722	0.535602	0.629186	-0.71847
TCGA-B6-A0RN	LumA	51-60	FEMALE	WHITE	Stage I	IDC	NA	NA	0	8008	0	8008	0	8008	0	8008	1.57518	0.887194	-0.361862	-1.50953	0.544289	0.243204	-1.15421	0.0273266	-0.392173	-0.02748	-1.31142	0.281995	-1.23043	-0.559075	0.792067	0.533519	-0.393885	-0.0079052	0.17521	0.0431037	-0.0620523	-0.310124	-0.349167	-0.326813	-0.920206	-0.337321	0.222309	-0.877749	-0.304934	-1.05847	-0.291937	0.529352	0.959203
TCGA-B6-A0RO	LumA	71-80	FEMALE	WHITE	Stage III	IDC	NA	NA	0	4929	0	4929	0	4929	0	4929	0.793043	0.307788	0.297723	-0.0787144	0.197339	1.27545	-0.818473	0.904681	1.22294	1.29676	0.744219	0.0238793	-0.537688	2.15274	2.13706	1.76899	0.934085	1.67265	-0.232231	1.8149	1.13496	1.35761	-1.16621	-0.854858	-1.11325	1.52869	1.90159	0.628384	-0.321433	0.069602	1.03101	-0.307215	0.516971
TCGA-B6-A0RP	LumA	71-80	FEMALE	WHITE	NA	Mixed Histology	NA	NA	1	3126	1	3126	1	2787	1	2787	0.356803	-0.311656	-0.226046	-0.291392	-0.962383	-0.381034	-0.669048	0.74885	-0.36566	-0.169383	0.515352	0.188198	0.392478	-0.885164	-0.501142	-0.618984	-1.14127	-0.312578	-0.190214	0.676823	0.559146	1.24871	-0.385289	1.11281	-1.05755	1.1518	0.696186	-0.321237	-0.315056	0.674699	-0.160968	0.190712	0.579305
TCGA-B6-A0RQ	Normal	61-70	FEMALE	WHITE	Stage II	ILC	NA	NA	1	4267	0	4267	0	4267	0	4267	1.43656	1.036	0.0417671	-1.46701	0.170097	0.79687	-1.34517	-0.96736	1.1061	2.77556	-2.21879	0.686389	-0.861901	-1.11571	1.47034	0.905388	1.24951	0.411383	0.835852	0.651885	1.09264	0.155855	-0.57123	0.0972391	-0.322495	-1.01943	-0.62359	-0.599302	-0.590122	-1.00265	0.313242	0.106319	1.57147
TCGA-B6-A0RT	Basal	31-40	FEMALE	WHITE	Stage III	IDC	NA	NA	0	2721	0	2721	NA	NA	0	2721	1.10843	-0.270752	-0.0328137	-1.21112	0.0861123	0.333104	0.102692	-1.46418	-1.35186	-1.59327	-2.08757	1.63973	-0.310718	-0.417546	0.42283	0.457969	-0.803277	-1.62185	0.495232	-0.922584	-1.18837	0.172111	-0.559229	-0.19141	0.369244	1.18201	0.837479	-0.802792	-0.314399	-0.698897	1.28504	-0.100653	1.18422
TCGA-B6-A0RU	Basal	31-40	FEMALE	WHITE	Stage I	Other	NA	NA	0	8605	0	8605	1	3076	1	3076	-0.163016	-0.225878	0.7157	-0.0976231	0.560584	0.870459	0.104852	0.460555	0.0154979	0.25262	0.874124	0.0273377	-0.377865	-0.0584966	2.18259	1.57495	-1.22861	-0.722104	-1.47539	-0.877261	-1.5847	-0.173499	-0.331847	-0.142204	1.22361	-0.547656	-0.76655	-1.14928	1.15213	1.047	1.41274	0.567904	-0.620042
TCGA-B6-A0RV	LumA	41-50	FEMALE	WHITE	Stage III	Mixed Histology	NA	NA	0	5156	0	5156	0	5156	0	5156	-0.114203	0.307788	-0.18989	1.7044	3.93242	3.07771	1.98068	0.481216	-1.46695	-1.52083	0.770045	0.304334	-0.656959	0.684178	-0.736569	-0.573833	-0.88518	-0.390665	-0.207942	-0.480861	0.166067	-0.170334	-1.01399	0.559486	0.167505	-0.119502	0.619853	-1.32791	-0.0579848	-0.220004	0.26866	-0.0263008	0.269318
TCGA-B6-A0WX	Basal	31-40	FEMALE	BLACK OR AFRICAN AMERICAN	Stage III	Other	NA	NA	1	639	1	639	1	563	1	563	0.65402	0.677727	0.213166	-0.394644	-0.00829243	-1.42369	-0.346078	-0.978168	-0.939389	-1.0932	0.926796	-0.0597289	-0.428977	0.506884	-0.487674	-0.787992	0.494631	0.363912	1.42158	0.109333	-1.1276	-0.967563	0.541838	-0.823426	-0.557993	0.775731	1.04141	0.172913	0.54248	-1.00024	0.294566	-1.04866	-0.159474
TCGA-B6-A0X0	LumA	51-60	FEMALE	WHITE	Stage I	Other	NA	NA	1	3945	NA	3945	0	3945	0	3945	-0.897557	-0.764846	-1.38794	-0.684308	0.428047	-0.0980444	-0.401237	1.21818	0.650282	0.556628	0.375247	-0.86963	0.9852	0.0497508	-0.452957	-1.05139	1.15728	1.04944	-0.802101	-0.336199	1.02639	1.16862	-0.285417	0.154522	-0.930564	1.77949	-0.404101	0.211783	-1.03161	0.656177	-0.665613	1.0006	-0.682217
TCGA-B6-A0X1	Basal	41-50	FEMALE	WHITE	NA	IDC	NA	NA	1	7455	0	7455	1	490	1	490	-0.702032	-0.323574	-1.21707	0.270398	1.41183	1.0592	0.878436	-0.0579159	0.0466446	0.105259	1.10493	-0.577454	0.208391	-0.42394	0.349692	-0.148818	-0.461689	0.192076	0.68726	-0.899532	-1.51956	-1.08639	0.808273	-1.04263	3.32052	0.755207	0.478396	1.16526	-0.334405	1.12317	-1.05975	-1.48226	-0.802149
TCGA-B6-A2IU	LumA	61-70	FEMALE	WHITE	Stage II	ILC	NA	NA	0	5176	0	5176	0	5176	1	4224	-0.291118	0.00079613	0.833019	-0.446613	-0.422569	0.985407	-1.02899	0.726209	-0.459432	-0.447965	0.127416	-0.206737	0.997602	-0.344793	-0.480934	-0.470476	-0.539727	-0.436178	-0.658443	-0.0679493	0.93786	0.217317	-0.448834	1.15759	-1.05375	1.16418	0.06422	1.18579	-0.210841	0.446426	-1.65827	-0.268444	0.0288064
TCGA-BH-A0AU	LumB	41-50	FEMALE	WHITE	Stage II	IDC	NA	NA	0	1914	0	1914	0	1914	0	1914	0.357556	0.684691	1.00998	0.0302412	-1.03642	-0.670224	0.587575	0.123121	1.29467	1.74821	0.589142	0.614137	0.0592329	-0.787304	-0.616047	-0.613774	0.678951	-0.503991	-0.361502	0.393214	0.71248	-0.239923	0.475516	-0.0787514	0.225156	-0.655808	-0.79593	0.802477	-0.056829	0.0298154	0.340378	-0.705373	0.231462
TCGA-BH-A0AV	Basal	51-60	FEMALE	BLACK OR AFRICAN AMERICAN	Stage I	IDC	NA	NA	0	1820	0	1820	0	1820	0	1820	0.729704	0.585635	0.8363	-0.109118	-0.450501	-0.869586	-1.21722	-0.977083	-0.210985	-0.580376	0.0838283	1.14051	0.00483674	-0.931971	-0.715834	-0.537607	-0.811217	0.769243	1.19803	-0.855442	-1.33752	-0.794049	-0.651291	-0.0836317	-0.167217	-0.385239	-0.185299	0.225154	-0.1949	-0.140253	0.382018	-1.03211	0.236109
TCGA-BH-A0AY	LumA	61-70	FEMALE	WHITE	Stage II	IDC	NA	NA	0	777	0	777	0	777	0	777	1.12655	2.22254	2.95047	1.92086	-0.236333	-1.01723	0.203455	-0.45129	-2.42529	-0.0263245	-0.342492	1.51682	-0.024069	-1.21831	-1.38669	-1.12303	-0.856198	0.0356344	1.73353	2.48828	0.470842	2.21078	0.559517	0.0168867	-0.815586	-2.46401	0.195939	-0.0463406	0.175717	0.193643	2.47874	0.300294	0.930047
TCGA-BH-A0AZ	LumA	41-50	FEMALE	WHITE	Stage III	IDC	NA	NA	0	1919	0	1919	0	1919	0	1919	1.15957	1.88371	-0.0174381	-0.407381	-1.15807	-1.69767	-0.865819	-0.523653	-1.61427	-0.0766095	-1.95709	0.855428	-0.414266	0.423793	-0.989133	-0.87458	0.339254	0.884527	1.1646	1.49663	-0.353231	0.0921997	-0.0188514	0.451366	-0.95875	-0.310663	1.07958	-1.3204	-0.611244	0.340648	-0.373719	0.0443047	0.202743
TCGA-BH-A0B0	LumA	51-60	FEMALE	BLACK OR AFRICAN AMERICAN	Stage I	IDC	NA	NA	0	2477	0	2477	0	2477	0	2477	0.263552	0.541282	-0.40498	-1.24802	0.806906	0.272982	-0.606205	0.100085	0.252809	-0.0153006	0.734129	0.18946	-1.68727	0.309443	0.882581	0.647982	0.238966	-0.294175	1.22749	0.769783	0.489216	-1.09119	0.583339	0.0555313	-1.57442	-0.592156	0.291224	0.365166	0.445338	-0.23284	0.119464	-0.271869	-0.27167
TCGA-BH-A0B1	LumA	61-70	FEMALE	WHITE	Stage II	IDC	NA	NA	0	1148	0	1148	0	1148	0	1148	-0.494412	-0.110531	3.29726	3.06211	-1.48064	-1.07072	-1.11664	0.26842	-0.77411	0.865483	-0.990558	1.95346	0.874257	0.184641	-1.14242	-1.18048	-0.47618	0.624928	-0.481996	1.52852	-0.160968	1.51075	-0.103402	0.640825	-1.0533	-1.08734	0.188064	-3.18087	-0.0880339	0.346463	1.02285	-0.689828	0.110848
TCGA-BH-A0B3	Basal	51-60	FEMALE	WHITE	Stage II	IDC	NA	NA	0	1203	0	1203	0	1203	0	1203	-0.466171	-0.521365	0.4252	-0.449832	0.165076	0.202266	0.709334	-0.919906	-0.597547	-0.49088	1.52773	-0.0276222	1.35944	-0.595784	0.874574	0.889496	-0.117414	-0.413655	-0.0766803	-0.832492	-1.38295	-0.0546753	2.36274	0.400919	1.74057	-0.441515	-0.302673	0.575359	-0.130916	0.584303	-0.593712	-1.12082	-0.60983
TCGA-BH-A0B4	LumA	61-70	MALE	WHITE	Stage III	IDC	NA	NA	0	1191	0	1191	0	1191	0	1191	0.637207	0.707902	1.50711	-0.55808	-0.762024	-0.864928	-0.140427	-0.720626	0.570774	1.27803	0.843228	-0.227721	-0.239862	-0.832813	-1.15927	-1.12125	-0.365567	0.422514	-0.178217	0.431517	0.314056	0.029875	-0.0735369	-0.379271	-0.966872	-0.881336	0.886037	0.130467	0.0344741	0.0532193	0.157472	-0.440772	-0.350905
TCGA-BH-A0B5	LumA	31-40	FEMALE	WHITE	Stage III	ILC	NA	NA	0	2136	0	2136	NA	NA	0	2136	1.27721	1.30738	-0.964427	-0.104917	-0.0397084	0.137108	0.552959	-0.945053	-0.366026	-1.03026	-3.00745	0.265357	-1.86183	-0.574787	-0.104072	-0.749956	0.130648	-0.896345	0.931935	0.101999	-0.70924	-1.40964	-0.46555	0.248625	-0.286171	0.476003	-1.02362	-1.71563	0.747743	-1.20775	0.579543	0.0283658	0.356349
TCGA-BH-A0B6	NA	41-50	FEMALE	WHITE	Stage I	IDC	NA	NA	0	2483	0	2483	0	2483	0	2483	-0.378115	-1.37027	-0.188252	-1.02758	-0.25033	-0.797564	-0.162499	-0.430383	-0.509931	-1.04423	-2.40414	-0.419847	0.446523	-0.305583	0.614697	0.514474	-0.697555	-0.140939	-0.214244	0.371427	0.523067	-0.200004	-0.421032	0.263205	-0.37379	0.594737	0.156564	0.922187	0.0703219	0.0863393	-0.270139	0.936197	0.0758298
TCGA-BH-A0B7	Her2	41-50	FEMALE	WHITE	Stage II	IDC	NA	NA	0	2559	0	2559	0	2559	0	2559	-0.389879	0.11541	-1.00409	-0.814389	-0.0375115	-1.93334	-0.737656	0.891033	-0.0282014	1.56186	0.185489	-0.231899	0.136164	0.630011	-1.06391	-1.25041	1.03312	1.97891	0.408629	0.0155578	0.0540785	0.904975	-0.414795	0.806921	-0.761245	0.749515	0.665078	-0.892723	-0.482937	0.109318	-0.73871	-0.595931	-0.552909
TCGA-BH-A0B9	NA	41-50	FEMALE	WHITE	Stage I	IDC	NA	NA	0	1572	0	1572	0	1572	0	1572	-1.46239	-0.48493	-0.30504	0.380793	0.435391	0.720916	0.152049	1.85268	-0.190542	-0.752189	0.866207	-0.443079	1.19201	-0.824273	-0.0669292	-0.365158	-1.01203	-0.303573	-0.336607	-0.864369	-1.03907	0.197105	0.0887717	0.303485	0.531551	2.14992	1.48817	1.02213	-0.819037	1.64451	0.0366986	1.21443	-0.297489
TCGA-BH-A0BA	LumA	51-60	FEMALE	WHITE	Stage III	Mixed Histology	NA	NA	0	1132	0	1132	0	1132	0	1132	1.2729	2.03829	-0.0918655	0.0810579	0.358813	0.327488	-0.0348047	-0.698871	0.503749	0.190979	0.58541	0.576329	-1.07258	-0.608453	0.992288	1.35113	1.1811	-0.114809	1.27148	0.632488	0.21729	-0.0545674	-0.406629	-0.967695	-0.280475	-0.794183	-0.627707	-2.08253	0.343219	-0.0993671	0.253738	0.512798	0.784923
TCGA-BH-A0BC	LumA	51-60	FEMALE	WHITE	Stage III	IDC	NA	NA	0	974	0	974	0	974	0	974	-0.134037	0.988257	-0.336004	0.0100869	-1.32277	-0.994706	-1.36178	0.356293	-1.51662	-1.63766	-0.310737	-0.440069	0.119785	0.917692	-0.335579	-0.13992	0.376275	-0.00133216	0.503161	0.70263	0.716266	-0.338176	-0.419594	0.32356	0.535887	0.325117	1.63273	0.640134	0.353732	-0.22316	0.476238	0.493639	0.0279021
TCGA-BH-A0BF	LumB	51-60	FEMALE	WHITE	Stage II	IDC	NA	NA	1	1324	0	1324	0	1324	0	1324	-0.0769779	0.919627	-0.0885647	-0.260288	-0.370659	-1.85469	-0.225044	0.140674	-0.237387	0.941017	-0.14888	0.172355	0.907753	-0.401551	-1.28224	-1.09808	-0.973965	0.737825	0.413566	0.246628	0.734417	0.0167483	-0.1471	0.947187	0.340744	1.13761	0.937764	-1.02889	-0.485627	1.0129	0.189221	0.421292	-0.137054
TCGA-BH-A0BJ	LumA	41-50	FEMALE	WHITE	Stage II	IDC	NA	NA	0	660	0	660	0	660	0	660	-0.265401	1.06812	0.366449	0.343338	-0.285952	-1.10531	-1.25983	1.71153	-0.311044	0.25023	-1.9016	-0.958141	-0.422465	0.481948	-1.1668	-1.00626	1.64864	2.96003	0.148774	1.03905	0.809135	3.01222	-1.20444	0.981021	0.181983	1.49862	0.681547	-0.235573	-0.452629	0.633579	0.280213	0.862723	-0.0551061
TCGA-BH-A0BM	LumA	51-60	FEMALE	WHITE	Stage II	IDC	NA	NA	0	1876	0	1876	0	1876	0	1876	-0.677229	0.748177	-0.427792	-0.240056	-0.624936	-0.760661	-0.759984	0.37175	0.902463	0.680707	0.160694	-0.02837	-0.519812	0.653627	-0.404832	-1.46335	0.974517	1.07161	-0.129846	0.727405	1.26569	-0.357416	0.160287	-0.882159	-0.901966	0.366445	-0.567582	-0.143659	0.19833	-0.199791	-0.51172	0.153082	-0.284205
TCGA-BH-A0BO	LumA	51-60	FEMALE	WHITE	Stage I	IDC	NA	NA	0	2197	0	2197	0	2197	0	2197	0.0316806	1.60599	0.599038	-0.650601	-0.907178	-0.978047	-0.926144	0.41147	0.949487	0.372475	-0.20505	1.78998	-1.60415	0.322961	-0.186877	-0.396406	1.44604	1.32554	0.641659	0.744737	0.88196	1.37649	0.572451	-0.89449	-1.01404	-0.213468	1.19022	-1.31896	0.0398742	-1.39105	-0.23308	0.771685	1.05082
TCGA-BH-A0BP	LumA	71-80	FEMALE	WHITE	Stage I	IDC	NA	NA	1	2296	0	2296	0	2296	0	2296	0.777032	2.75596	1.85056	-0.534154	-0.779317	-0.101337	-0.240797	-0.166747	1.4024	1.48058	1.21883	1.29277	-1.0375	1.43957	0.210027	-0.646366	1.00423	1.97202	1.84871	1.125	-0.0840335	1.52233	-0.252216	-0.605243	-1.19045	-0.939067	-0.602383	-1.20583	2.76747	0.00446113	0.293623	1.18238	0.632658
TCGA-BH-A0BQ	LumA	31-40	FEMALE	WHITE	Stage I	IDC	NA	NA	0	2255	0	2255	1	1709	1	1709	0.225911	1.04553	0.66409	-0.765992	-0.366265	-1.62221	-0.749396	-0.710114	1.73056	2.73544	-0.04156	0.392428	-1.73667	-0.544377	-0.745197	-0.915687	1.04281	1.55693	1.21757	0.654058	0.896548	-0.142175	0.0463218	0.00136309	-0.843926	-0.504005	-0.459946	0.0375328	-0.614432	0.556109	0.35452	1.18106	-0.52955
TCGA-BH-A0BR	LumA	51-60	FEMALE	WHITE	Stage I	IDC	NA	NA	0	2330	0	2330	0	2330	0	2330	0.0600874	0.884685	0.00102726	-0.650196	-1.97532	-1.96715	-0.745255	0.584576	-0.665675	0.488227	-1.68986	1.71852	-0.491038	1.62033	-0.737405	-0.522798	0.551793	1.65361	1.29168	1.88058	0.628074	0.86858	-1.1883	0.366393	-0.622314	0.276626	0.717785	-2.48323	-0.290786	0.780222	0.299523	-0.448763	0.826677
TCGA-BH-A0BS	LumA	51-60	FEMALE	WHITE	Stage III	IDC	NA	NA	0	2612	0	2612	0	2612	0	2612	-1.07152	0.45126	0.109228	0.406918	-0.939472	-2.0654	-0.0411488	0.922373	-0.351046	0.971618	0.737457	-0.263314	0.37935	1.1593	-0.856505	-1.12358	0.00907757	0.649502	-1.76728	0.71078	0.650233	1.70872	2.41403	0.962893	-0.728156	0.724771	-0.17726	-1.76162	0.440873	0.851271	-1.53771	0.57632	-0.691812
TCGA-BH-A0BT	LumA	51-60	FEMALE	WHITE	Stage II	IDC	NA	NA	0	2365	0	2365	0	2365	0	2365	1.21453	1.72349	0.487154	-0.282384	-0.304123	-0.0682431	-0.105077	-0.684375	-1.48716	-0.749599	-0.558089	0.356817	0.354987	0.746532	0.451021	1.07024	0.208174	-1.38552	0.588978	-5.9512	0.872495	-0.212483	1.08085	-1.22854	-0.863267	-0.280096	0.0481431	-0.918684	2.15453	-1.5169	-0.0859378	-0.386413	1.43652
TCGA-BH-A0BV	LumA	71-80	FEMALE	WHITE	Stage II	IDC	NA	NA	0	1519	0	1519	0	1519	0	1519	-0.431395	0.308039	-0.116928	-0.452946	-0.133234	-1.66342	0.0747492	2.0067	-1.09767	0.834125	0.499722	-0.790906	2.08297	1.7458	-1.48815	-1.22518	-0.410941	0.0549603	-0.0287425	-0.3874	0.785751	0.379764	1.14657	0.371066	-0.0534602	1.03814	0.805979	-0.0610223	-0.26795	1.47979	2.07377	0.670841	-0.753376
TCGA-BH-A0BW	Basal	71-80	FEMALE	BLACK OR AFRICAN AMERICAN	Stage I	IDC	NA	NA	0	2371	0	2371	0	2371	0	2371	-0.199017	-0.680194	-0.683325	-0.571152	0.826225	-0.313714	-0.175947	-0.489769	0.835218	0.743583	0.28812	1.07807	0.783475	2.58162	4.21001	4.55118	-0.231196	-0.132487	1.32101	-1.00012	-1.62252	-1.00003	-0.513943	-0.200924	1.1416	1.22852	0.11281	1.28989	-0.377247	0.253819	0.410898	-1.08222	-0.42172
TCGA-BH-A0BZ	LumB	51-60	FEMALE	WHITE	Stage III	IDC	NA	NA	0	2255	0	2255	0	2255	0	2255	-0.409648	0.37943	0.761824	-0.0900406	-0.299855	-0.949967	-0.246603	-0.558563	-0.186046	-0.251145	1.02644	-0.465797	1.88094	-0.0447353	-0.912231	-1.00647	0.536542	0.658321	1.01204	-0.184158	-1.07118	-0.119913	0.379529	-0.0083197	-0.237182	-0.00843573	0.149865	1.5008	-0.738853	0.660461	-0.329523	-0.512285	-0.95953
TCGA-BH-A0C0	LumB	61-70	FEMALE	WHITE	Stage II	IDC	NA	NA	0	1270	0	1270	0	1270	0	1270	-0.586563	-0.0248681	-0.0634046	-0.54997	-0.000257986	0.0686143	-0.167195	-1.24654	1.72338	1.75033	0.314081	-0.423016	-0.0141656	-0.186547	-0.0970328	-0.230059	0.623429	-1.55656	0.751368	-0.00514243	-0.0449595	-0.0824751	0.0195534	-0.646605	1.19092	1.3517	1.25306	0.842013	-0.767726	-0.182664	-0.462039	-0.106962	-1.02143
TCGA-BH-A0C1	LumA	61-70	FEMALE	WHITE	Stage III	ILC	NA	NA	1	1411	1	1411	1	1123	1	1123	3.55447	3.14271	-1.43793	-1.00842	0.461534	-1.76457	-0.368619	-1.92155	-1.63711	-2.08692	0.296368	1.39839	-1.58541	-1.85064	-0.969079	1.72155	1.04872	-0.0711903	0.260711	0.57229	-0.126192	-3.25036	-0.392056	0.903922	-0.190499	-0.561982	-1.98898	-3.28718	2.08874	-2.08515	-1.17261	-0.953083	2.78111
TCGA-BH-A0C3	LumB	41-50	FEMALE	WHITE	Stage I	Mixed Histology	NA	NA	0	2709	0	2709	1	2674	1	2674	-0.501042	0.104934	-0.59365	-0.582446	-0.542866	-0.0451085	0.286796	-0.534441	1.83553	1.92432	-0.905984	-0.418548	0.184955	-0.510971	0.429331	0.567619	0.0534251	-0.530113	-0.439806	-0.269822	1.00734	-0.615469	1.22978	0.118439	0.266021	-0.192894	-0.234248	0.618543	-0.642947	-0.333477	-1.2924	0.846477	-1.00145
TCGA-BH-A0C7	LumB	41-50	FEMALE	WHITE	Stage II	IDC	NA	NA	0	2767	0	2767	0	2767	0	2767	0.0868379	0.0852917	-0.411805	-0.238033	-1.0491	-0.816981	-0.640914	-0.443105	0.501694	0.903496	0.398422	0.386727	0.784954	0.139603	-0.757267	-0.598308	-0.0948026	0.703499	0.0645709	0.241413	0.278868	-0.407945	-0.187453	0.451539	-0.407533	0.466223	0.519176	0.405465	-0.428697	0.435731	0.00203132	0.0724943	-0.671141
TCGA-BH-A0DD	LumB	51-60	MALE	WHITE	Stage II	IDC	NA	NA	0	2486	0	2486	0	2486	0	2486	-0.627743	-0.593421	-0.22917	0.127096	-0.525416	-1.58549	-0.806177	0.999765	2.19417	2.34071	0.293103	-0.724594	1.26855	0.19429	-1.38753	-1.49818	0.92085	1.58794	-0.473444	-0.505114	1.10779	0.150173	-0.743714	-0.165572	0.529194	-0.997861	-0.137199	-1.07971	-0.988053	1.01984	0.0686938	1.75715	-1.25551
TCGA-BH-A0DG	LumA	21-30	FEMALE	BLACK OR AFRICAN AMERICAN	Stage II	IDC	NA	NA	0	2041	0	2041	0	2041	0	2041	0.989632	1.7622	-0.0999626	-0.608167	-0.295806	-0.136351	-0.49832	-1.23082	-0.0535823	0.0819091	-0.584025	-0.0688422	0.549733	-0.166622	0.54181	-0.143073	1.04287	0.256048	0.348041	1.05307	0.232211	-0.5164	0.0250968	-0.837384	-0.365031	-0.692834	1.08615	-0.611349	0.478875	-0.0822397	-0.318553	1.40412	0.241067
TCGA-BH-A0DH	LumA	61-70	FEMALE	WHITE	Stage II	IDC	NA	NA	0	1156	0	1156	0	1156	0	1156	-0.182414	1.15444	-0.245916	0.294606	-0.470869	-0.091681	-0.40098	0.542852	0.0665217	-0.336782	-0.548772	-0.68515	-0.990824	-0.0229151	-0.327129	-0.665082	2.27965	1.17702	-0.188881	1.14293	-0.336372	0.509377	0.143407	-1.03774	-0.69338	0.643146	0.0430129	1.05602	-0.279607	-0.619217	1.22302	-0.266614	-0.144974
TCGA-BH-A0DI	LumA	61-70	FEMALE	WHITE	Stage II	IDC	NA	NA	0	912	0	912	0	912	0	912	-0.015296	0.555836	-0.600003	2.14271	-0.250267	-0.131755	-0.0807891	-0.550654	-0.218117	0.0702078	0.0538775	-0.0852928	-0.512573	-0.469614	-0.145062	0.166873	0.252431	0.422514	1.45889	-0.10772	0.0762045	-0.271715	0.350413	-0.425333	-1.15605	-0.139101	0.0893156	-0.151745	-0.58231	-0.822512	-0.409687	0.779735	-0.653198
TCGA-BH-A0DK	LumA	41-50	FEMALE	WHITE	Stage II	IDC	NA	NA	0	423	0	423	0	423	0	423	-0.0192107	0.63557	-0.171328	-0.152145	0.258822	-1.80941	-0.109474	0.756503	-1.11395	0.322536	0.176393	-0.67549	0.868601	1.4421	-1.35861	-1.40933	1.02605	0.169776	-0.743775	-0.201256	0.31105	-0.0542437	-0.165029	-0.435421	0.16211	-0.37559	-0.276957	-1.25465	-0.327152	0.449437	0.0746006	0.900924	-1.15716
TCGA-BH-A0DL	Basal	61-70	FEMALE	WHITE	Stage II	Other	NA	NA	0	2381	0	2381	0	2381	0	2381	-0.908283	0.418387	0.368549	-0.383965	0.950101	0.0858847	0.285451	-0.0461413	-0.8377	-0.673402	-0.0398415	-0.515709	0.252555	0.34634	0.614637	0.278869	-0.859338	-0.347296	1.79035	-0.750105	-1.55207	-1.32318	0.61635	0.481133	0.264289	0.670687	1.79928	0.748052	-0.355826	-0.003943	0.357617	-1.28895	-1.27659
TCGA-BH-A0DP	LumA	51-60	FEMALE	WHITE	Stage II	ILC	NA	NA	0	476	0	476	0	476	0	476	2.30543	2.03496	0.41428	-0.689516	0.13344	-0.430054	-0.0851821	-1.07668	0.705513	0.151838	0.638683	2.40333	-1.22197	0.651032	-0.532978	-0.553156	0.23948	0.90237	2.46766	1.70439	-1.278	-0.70878	-0.385449	-1.35864	-1.58286	0.309793	2.60535	-0.140042	0.84323	-1.40977	1.49304	-0.466473	0.869584
TCGA-BH-A0DS	LumA	71-80	FEMALE	WHITE	Stage III	IDC	NA	NA	0	78	0	78	0	78	0	78	0.097779	0.148213	1.31744	0.417896	-0.891485	-1.13515	-0.759258	0.317904	-1.34148	-1.21047	1.45513	0.876412	-0.425215	-0.750737	-0.401749	-1.39987	-0.64243	-0.468845	-0.637668	0.491988	-0.595047	0.588676	-0.323552	-1.10515	-0.304995	-0.0211301	0.69831	-0.665308	-0.175332	-0.760846	0.200331	-0.34325	1.24175
TCGA-BH-A0DT	LumA	41-50	FEMALE	WHITE	Stage II	IDC	NA	NA	0	2403	0	2403	0	2403	0	2403	-0.757215	-0.261643	-0.346441	-0.597611	-0.199738	0.179236	-0.539988	0.932451	-0.95259	-0.615121	0.804967	-1.51593	0.433005	0.158855	0.256537	-0.707204	-1.51809	-0.42212	-0.0358578	0.214247	0.588209	0.567026	-0.373983	0.302923	-0.976886	0.797041	0.608449	1.46025	-0.623299	0.104495	0.345357	1.64562	-0.725913
TCGA-BH-A0DV	LumA	51-60	FEMALE	WHITE	Stage III	IDC	NA	NA	0	2064	0	2064	0	2064	0	2064	1.08936	1.64445	-1.04082	-0.648402	-0.899614	-2.06627	-1.08752	-0.574617	-1.21408	-0.650464	0.381225	0.0414048	-1.07063	0.0800217	-0.957248	-0.250461	0.79998	1.38948	1.0567	0.32492	0.246687	-0.835947	-0.133266	-1.73345	-1.41058	-0.063897	1.14716	-1.0157	0.280324	-1.50796	-0.274076	0.0478906	0.247334
TCGA-BH-A0E0	Basal	31-40	FEMALE	WHITE	Stage III	IDC	NA	NA	0	134	0	134	0	134	0	134	-0.467546	0.379932	-0.0379983	-0.334828	0.442641	-0.309418	0.256992	-0.171086	0.619204	0.397618	0.239707	0.124639	1.42809	0.765948	0.168783	0.259044	-0.490882	-0.882025	-0.981976	-0.593283	-1.17225	-1.32412	0.370739	1.38642	0.242988	-0.00995179	0.0150744	0.422391	-0.521594	1.08257	-0.608162	-0.446026	-1.24812
TCGA-BH-A0E1	LumA	51-60	FEMALE	WHITE	Stage II	IDC	NA	NA	0	477	0	477	0	477	0	477	1.02572	1.7063	-1.02155	-0.521259	-0.828591	-2.23896	-0.835507	-0.32313	-1.0221	-0.619597	-1.66629	0.546419	-0.939945	-0.376064	-0.20356	-0.299439	0.0747989	0.491334	0.764075	-0.125323	-0.558467	-0.573665	-0.717991	-0.327943	-0.74039	0.0679772	-0.0649506	-1.17711	0.413014	-1.11205	-0.522443	0.109378	0.166945
TCGA-BH-A0E2	LumA	41-50	FEMALE	BLACK OR AFRICAN AMERICAN	Stage III	IDC	NA	NA	0	435	0	435	0	435	0	435	-0.176311	-0.646613	0.217025	1.11207	0.445748	-1.10674	0.174633	0.606745	-1.89188	-0.821627	0.330886	-0.159638	-0.587633	0.55697	-1.07012	-0.349088	-1.31404	-4.37597	-0.164488	0.153342	-0.641515	-1.03711	-0.186753	-3.07169	0.606162	-2.7296	-0.527913	-1.17978	-0.11627	0.271691	-0.0831954	1.68148	-0.289101
TCGA-BH-A0E7	LumA	71-80	FEMALE	WHITE	Stage II	IDC	NA	NA	0	1363	0	1363	0	1363	0	1363	-0.570037	0.550567	-0.473628	-1.67883	-0.291161	-0.518692	-0.799902	0.767331	0.0566039	-0.345546	0.481781	0.732423	-0.818157	-0.729622	-1.05566	-0.982996	0.933379	1.12242	-1.54914	-0.655581	0.61048	0.128775	-0.0346328	-1.63623	-1.26416	-0.363014	-1.34338	0.666477	-1.41876	-0.318052	-0.985424	1.27327	-1.20531
TCGA-BH-A0E9	LumA	51-60	FEMALE	WHITE	Stage II	ILC	NA	NA	0	2489	0	2489	0	2489	0	2489	-0.0353715	-0.739997	-0.570312	-0.376382	-0.660966	-0.772401	-1.0722	-0.0325522	-0.40798	-0.383901	0.171017	-0.0828158	-0.26438	0.252869	0.00555111	0.444724	0.238031	0.501514	0.894713	0.0107766	-0.0750139	0.446045	1.09873	-0.756858	-0.636476	-0.0842436	0.232733	-0.374258	-0.167879	-0.637692	0.258267	0.810911	0.33923
TCGA-BH-A0EA	LumA	71-80	FEMALE	WHITE	Stage II	IDC	NA	NA	1	991	0	991	0	991	0	991	0.0584813	0.878913	-0.624653	-1.13236	-0.107813	-1.16206	-1.10767	0.444259	-0.0319533	-0.182134	0.748527	1.16472	-1.1973	-0.369251	0.086459	0.22572	0.446171	0.579899	0.562542	0.18844	-0.27515	-0.453763	-0.0102615	-0.924429	-1.51609	-0.231769	0.127155	-1.43825	-0.122766	-1.24832	0.130293	0.706261	0.400878
TCGA-BH-A0EB	LumA	61-70	FEMALE	WHITE	Stage I	IDC	NA	NA	0	745	0	745	0	745	0	745	-1.15232	0.243468	-1.22931	-0.458593	0.205939	-0.356726	0.212233	0.640376	0.304536	-0.0635933	0.254241	-0.32849	-0.099627	0.547604	-0.376856	-0.964582	-0.245657	0.755314	0.027159	-0.173738	0.700342	-0.102111	0.857665	0.348438	-1.30379	1.94401	2.1418	0.858472	1.2315	0.263854	0.149807	1.23434	-1.15423
TCGA-BH-A0EE	Her2	61-70	FEMALE	WHITE	Stage II	IDC	NA	NA	0	943	0	943	0	943	0	943	0.168545	0.465688	1.0921	-0.151775	1.40687	-0.428197	0.0827968	-0.459632	-1.12889	-0.782326	-0.345683	0.552448	0.204642	0.0735952	0.0497014	0.74558	-0.888259	0.0140413	-0.0707595	1.01167	-0.491421	0.638917	1.72384	1.03735	-0.166615	-0.976879	-1.15985	-0.314636	-0.683298	0.155984	-0.980326	-1.55853	-0.51003
TCGA-BH-A0EI	LumA	51-60	FEMALE	WHITE	Stage II	IDC	NA	NA	0	1926	0	1926	0	1926	0	1926	0.124781	0.518008	-1.0483	1.34081	0.122738	0.708407	0.971677	0.153573	-1.29544	-1.51314	-0.0931147	-0.391965	-1.11074	0.200896	-0.257422	-0.749367	0.198423	-1.10782	0.609303	-0.420379	0.522733	-1.48494	-0.0730375	-0.483979	-0.931425	-0.588771	-0.314437	0.735029	-0.395181	-0.798647	-0.312365	0.167542	-0.698719
TCGA-BH-A0GY	LumA	61-70	FEMALE	WHITE	Stage II	IDC	NA	NA	0	923	0	923	0	923	0	923	0.280566	0.81618	1.47876	0.854865	0.737948	1.59127	0.42743	0.11746	-0.132084	-0.229589	-0.690437	-0.0338379	-0.841742	0.58521	0.96608	0.977222	-0.426277	0.50144	0.595349	0.649983	0.275305	-1.58899	-0.755464	0.0378358	-1.02832	0.740586	-0.829698	-0.55661	0.451217	0.788584	1.23297	-0.462463	0.540794
TCGA-BH-A0H5	LumA	41-50	FEMALE	WHITE	Stage I	IDC	NA	NA	0	1620	0	1620	0	1620	0	1620	-0.609535	-0.180943	0.162895	-0.845423	-0.46227	-1.35156	-1.04991	0.634233	-0.0657485	-0.386432	-0.208695	0.0857092	0.651906	-0.0631513	-0.262501	-0.496802	-0.431289	0.851804	-0.341628	0.0483738	0.578076	1.17819	0.227109	0.0620211	-0.20361	1.83084	0.14748	0.11892	-0.537217	0.19421	0.451841	0.852331	-0.183703
TCGA-BH-A0H6	LumA	81-90	FEMALE	WHITE	Stage I	IDC	NA	NA	0	747	0	747	0	747	0	747	0.849856	1.72412	1.27024	0.207712	0.464547	0.8281	0.160105	-0.637139	0.133905	-0.768805	-1.48143	1.52238	-2.36253	-1.00735	0.676661	0.103226	-0.168252	0.812574	1.61548	1.43415	-0.456022	-0.167493	-0.359804	-0.868444	-1.20244	-1.08004	-1.25454	-1.09163	0.635397	-1.77023	1.84682	1.27913	0.911306
TCGA-BH-A0H7	LumA	61-70	FEMALE	WHITE	Stage III	IDC	NA	NA	0	702	0	702	0	702	0	702	2.96345	2.59956	-0.592705	-1.0279	0.489341	-0.427907	-0.508737	-1.81249	-0.902628	-1.59297	-1.03904	1.89467	-1.7792	-2.0055	-0.368706	0.0482565	-1.79206	-0.992052	-0.00891988	-0.639232	-0.256342	-2.52192	0.864058	0.283972	-0.915697	-1.41169	-0.059461	-1.3014	0.669691	-1.59481	-1.00223	-0.330853	1.71501
TCGA-BH-A0H9	LumA	61-70	FEMALE	WHITE	Stage II	IDC	NA	NA	0	1247	0	1247	0	1247	0	1247	-0.945914	-0.10262	-0.404192	0.314327	-0.0168918	-0.239747	0.0819643	1.21056	1.181	0.900149	0.9818	-0.469606	-0.158084	1.52384	-0.481926	0.375745	0.286393	0.986871	-0.500364	-0.25775	-0.189786	-0.965114	0.291982	0.253427	-0.548151	0.63227	-0.414329	0.184082	-0.102062	0.861969	1.20044	-0.320783	0.879749
TCGA-BH-A0HA	LumA	31-40	FEMALE	WHITE	Stage I	IDC	NA	NA	0	1611	0	1611	0	1611	0	1611	-0.357352	0.194987	-0.138206	0.00785086	-0.610374	-1.07018	-0.896857	0.999115	0.457429	1.15477	0.0778872	-0.117568	0.0140551	0.743229	-0.253633	-0.0621756	0.406382	-0.154623	0.0998966	0.69372	1.09654	-0.191193	0.291483	0.8395	-0.43288	0.191305	-0.138146	0.444322	-0.545128	-1.43711	0.49892	1.21458	-0.941108
TCGA-BH-A0HK	LumA	81-90	FEMALE	WHITE	Stage II	IDC	NA	NA	0	178	0	178	0	178	0	178	-0.355997	-0.379777	-0.607799	-0.194755	-0.327819	-0.349035	-0.991122	0.859042	0.803892	0.509863	-0.66024	-0.280424	0.251714	0.211654	-0.722324	-0.663218	2.53571	0.766725	-1.37924	-0.453174	1.50354	0.920188	0.249183	0.633946	-0.877256	-1.0175	-1.04711	-0.129559	-0.527473	0.988733	-0.0899812	1.29288	-0.367743
TCGA-BH-A0HL	NA	51-60	FEMALE	WHITE	Stage II	IDC	NA	NA	0	72	0	72	0	72	0	72	0.00964776	0.553452	-1.36474	0.264839	0.225868	-0.921074	-0.856555	1.80131	-0.531182	-0.935545	0.273218	0.0378997	-0.0824252	1.75455	-1.15915	-1.0106	0.402059	1.80892	-0.992086	0.0853733	0.740764	-1.17899	-1.24915	1.04427	0.10926	-0.119332	-0.851591	-0.437791	-0.432344	1.3282	-0.524342	1.59307	-0.931772
TCGA-BH-A0HN	NA	61-70	FEMALE	WHITE	Stage I	IDC	NA	NA	0	516	0	516	0	516	0	516	0.588725	0.999048	-0.633552	-0.071401	-0.110167	0.161299	0.0413891	0.0123964	0.330469	0.0409612	0.299523	0.167448	-1.10408	-0.324001	0.323556	0.126467	0.267374	0.397939	0.655094	0.481828	0.976277	-0.365148	0.359403	-0.253206	-1.54173	-0.358516	0.184666	0.345483	-0.292938	-1.01971	0.330038	0.940881	-0.639453
TCGA-BH-A0HP	LumA	61-70	FEMALE	WHITE	Stage III	ILC	NA	NA	0	414	0	414	0	414	0	414	-0.233742	0.858838	0.0197341	0.931622	1.64307	-0.547759	0.271956	0.0866926	0.214462	0.0740329	1.07953	1.11429	-2.33386	0.798034	0.698709	1.05534	1.11928	1.55772	-0.10116	2.52256	1.21146	-1.3462	-0.638241	-0.716976	-1.07669	-0.387398	-1.56183	-0.958263	0.565276	0.192366	2.13038	0.269396	0.257936
TCGA-BH-A0HU	LumB	51-60	FEMALE	WHITE	Stage I	IDC	NA	NA	0	392	0	392	0	392	0	392	-1.17877	-1.03684	0.618648	-0.808109	-0.865467	-0.614629	0.30354	0.33613	1.49371	1.80001	1.27756	-1.06485	1.33152	0.535313	-0.550928	-0.477606	-0.202668	0.589986	-1.05117	0.673672	1.22671	0.247239	-0.138061	0.227035	-0.349339	-1.92398	-0.592449	-0.92929	-0.0658956	1.25391	-0.69578	-0.538176	-0.780386
TCGA-BH-A0HW	LumB	61-70	FEMALE	ASIAN	Stage I	IDC	NA	NA	0	1561	0	1561	0	1561	0	1561	-0.762655	-0.163873	0.599485	1.66637	0.849657	0.240214	0.650687	1.53114	2.42053	2.09739	1.22579	-1.24412	0.507883	0.286889	-1.06773	-0.872838	0.795044	1.78586	-2.01883	-0.571719	1.51412	-0.406291	0.091968	-2.03081	0.851468	-0.252883	-0.215949	1.26851	-0.911655	1.59922	-1.29782	2.45149	-1.19149
TCGA-BH-A0HX	LumA	51-60	FEMALE	WHITE	Stage II	IDC	NA	NA	0	829	0	829	0	829	0	829	0.509125	0.451761	1.02854	1.78558	-0.459226	0.0933452	-0.0927388	-0.00939746	1.04169	1.01718	0.957103	1.44877	0.257272	-0.655212	-1.16381	-1.13537	-0.324993	0.119473	-0.518612	0.35214	0.84655	1.35139	-0.330374	0.032817	0.0358626	-0.434613	-1.00521	-0.729235	-0.527094	1.33515	-1.51215	1.05812	-0.032218
TCGA-BH-A0HY	LumB	51-60	FEMALE	WHITE	Stage I	IDC	NA	NA	0	1545	0	1545	0	1545	0	1545	1.99722	2.83168	-0.880422	-0.277528	0.683841	0.336529	0.578033	-1.55944	1.10859	1.60795	-0.103254	1.0763	-1.55537	-0.364072	0.0529101	-0.111331	-0.569192	-1.2185	0.929442	0.971678	0.0106172	-0.895794	-0.256836	-0.669769	-0.67058	-1.70434	-0.408807	-1.59308	1.05011	-2.09597	-1.3822	0.522692	0.55941
TCGA-BH-A0RX	Basal	51-60	FEMALE	WHITE	Stage II	IDC	NA	NA	0	170	0	170	0	170	0	170	3.05715	2.69705	-0.61935	-0.94352	0.388126	-1.00695	-0.661278	-1.61546	-1.00196	-0.997956	-0.96294	3.11528	-1.96009	-1.87822	-0.375087	0.254776	-0.939792	0.0162452	0.831385	-0.162828	-0.383731	-1.70936	0.248334	-0.135529	0.361971	-1.44242	-0.627544	-0.693475	-0.228954	-1.41903	1.70976	-0.33438	2.77456
TCGA-BH-A0W4	LumA	41-50	FEMALE	WHITE	Stage II	IDC	NA	NA	0	759	0	759	NA	NA	0	759	-0.284016	-0.204267	-0.637333	-0.775474	-0.698188	-0.711829	-0.70982	0.74605	-0.523869	-0.382081	0.0647408	-0.173944	-0.303168	-0.47865	1.99616	1.58729	0.734328	0.96101	0.0429132	0.0950986	1.08173	0.155855	0.381027	0.988333	-0.98284	0.539966	0.323215	0.447419	-0.757384	0.180664	0.100021	1.16247	-0.672273
TCGA-BH-A0W5	LumA	71-80	FEMALE	WHITE	Stage II	IDC	NA	NA	0	1288	0	1288	0	1288	0	1288	-1.02345	-0.566151	-0.464702	-0.866376	-0.291538	0.82675	-0.701964	0.32678	-1.1423	-0.520249	-0.262177	-0.135584	-0.851886	0.384937	0.556139	0.203229	-1.59175	-2.82468	-0.0826184	-0.452016	0.214617	-0.132824	-0.00441838	-0.364916	-0.943108	0.771643	0.263776	0.337338	-0.4604	-0.338867	-0.881246	0.495059	-0.361538
TCGA-BH-A18F	LumA	41-50	FEMALE	WHITE	Stage II	IDC	NA	NA	0	1001	0	1001	0	1001	0	1001	-0.369076	0.488837	0.347076	-0.0599798	0.413485	-1.12737	-0.0839014	-0.363365	-0.206226	-0.150244	0.569085	-0.946785	-0.910056	1.16626	0.0293507	-0.181932	1.70591	1.80199	0.457664	1.04432	0.532532	0.620432	-0.190199	-0.781043	-0.383288	-0.222005	-0.470696	1.05403	-0.977213	-0.0375595	0.547303	-0.0227588	0.626609
TCGA-BH-A18G	Basal	81-90	FEMALE	WHITE	Stage I	IDC	NA	NA	0	149	0	149	0	149	0	149	-0.834756	0.018167	-1.02646	0.695651	1.84996	0.827258	0.89197	-0.141995	-0.823713	-1.33473	3.11282	-0.484364	0.782411	0.216749	-0.575809	-1.11796	0.334575	0.992893	2.05822	-2.09119	-2.02702	-0.685073	-0.0909164	0.462702	-0.764928	-1.60258	0.190744	0.370469	0.386964	0.754397	0.0300535	-1.32011	-1.14256
TCGA-BH-A18H	LumA	61-70	FEMALE	WHITE	Stage I	IDC	NA	NA	0	652	0	652	0	652	0	652	-0.213205	-1.20798	0.555146	-1.10409	-0.856868	-1.19999	-0.435732	-0.220117	0.299584	0.774622	-0.905248	-0.072394	0.528173	1.38111	-0.700872	-0.61727	-0.663412	0.723506	0.546061	1.00227	0.842764	0.772378	0.125229	0.986342	0.308807	2.31101	-0.0469132	-0.906849	-1.13515	0.275592	-0.291516	0.294425	-0.148124
TCGA-BH-A18J	LumA	51-60	FEMALE	WHITE	Stage IV	IDC	NA	NA	1	612	1	612	NA	NA	1	612	-0.0750205	-0.232641	-0.847214	-0.803236	-0.193995	-0.852796	0.231487	-1.0585	-1.55483	-2.02038	0.831088	-0.390297	-0.813513	0.358113	-0.431171	0.767916	1.11565	-0.688356	0.762949	-0.776314	-0.252957	-0.37975	-0.763557	-1.45283	-0.507748	-2.68283	0.803332	-0.0949458	0.927041	-1.14885	0.824835	-0.577548	1.66003
TCGA-BH-A18L	LumB	41-50	FEMALE	WHITE	Stage III	IDC	NA	NA	1	811	NA	811	0	811	0	811	0.85894	-0.245213	1.08784	-0.752269	0.0918871	-1.41694	-0.770444	-0.878567	1.10059	0.95993	0.839902	0.940859	0.313944	-0.328331	-1.05406	-0.384971	-1.32778	-0.38082	-0.434785	-0.280151	-0.359222	-1.09138	-0.630745	0.733759	-0.236683	-0.82699	-0.539513	-0.282435	-0.771293	1.09874	0.421347	0.5242	1.44565
TCGA-BH-A18M	LumA	31-40	FEMALE	WHITE	Stage III	IDC	NA	NA	1	2207	NA	2207	0	2207	0	2207	-0.129912	0.588771	-0.266282	-0.524795	-0.810921	-0.61	-0.613206	-0.0167147	0.305502	0.561489	-0.177235	0.983154	-0.914985	-0.226913	1.46938	1.42657	0.0476892	-0.00337569	1.07367	0.222886	-0.257823	1.16949	-0.426216	1.30175	-0.932423	-0.966395	0.972401	0.331781	0.282862	0.261585	1.20892	1.01611	0.378769
TCGA-BH-A18N	LumA	81-90	FEMALE	WHITE	Stage II	IDC	NA	NA	1	1148	NA	1148	0	1148	0	1148	-0.255599	-0.241104	-0.828365	-1.07513	0.216013	-0.868236	-0.963714	0.464771	-0.554943	-0.885207	0.161565	1.27613	-0.0714011	-1.60151	-0.996781	-0.512049	-0.0673911	0.849529	-0.918699	-0.112175	1.28506	0.93015	-0.470054	-0.0484094	-0.414502	-0.646911	-0.209969	0.693796	-0.669887	0.533152	-0.956136	0.866089	0.342067
TCGA-BH-A18P	Her2	51-60	FEMALE	WHITE	Stage I	IDC	NA	NA	1	921	1	921	NA	NA	1	921	-1.54565	-0.784795	-0.587875	-0.631653	1.2356	-0.132736	0.130083	2.09636	-0.204047	-0.819595	-0.175369	-1.6359	0.76744	0.838824	0.157228	-0.364143	3.25653	1.32525	-0.63817	-0.49434	0.0577198	-0.482893	0.0889715	0.382271	0.479551	-1.05615	0.169831	0.632117	-0.198048	0.514599	-0.630594	1.04524	-0.864957
TCGA-BH-A18Q	Basal	51-60	FEMALE	WHITE	Stage II	IDC	NA	NA	1	1692	NA	1692	0	1692	0	1692	-0.744226	-0.824274	0.283442	0.216089	0.0680662	-0.497752	-1.14951	-1.16238	-0.821119	-1.11081	0.93529	-0.499712	1.26344	-0.356252	-0.845654	-0.171497	-0.683487	0.285825	-0.00175259	-0.542891	-1.41068	0.920116	-0.829411	0.58709	0.283051	1.15287	0.176203	-0.483461	-0.434914	0.890292	-0.525713	0.889654	0.0311763
TCGA-BH-A18R	Her2	41-50	FEMALE	WHITE	Stage II	IDC	NA	NA	1	1142	0	1142	0	1142	0	1142	-1.01775	-0.884473	-0.0462938	0.163642	-0.0851532	-0.15369	0.242681	0.454042	0.599493	0.191829	0.0494953	-0.594969	1.35536	1.42636	-0.89887	-0.356821	-0.975716	-0.275288	-1.28402	-1.40379	0.276307	-0.392013	0.974328	0.615385	0.495364	-0.673798	0.400528	-0.736617	-0.307923	0.580977	-1.65957	0.324839	-1.2567
TCGA-BH-A18S	LumA	71-80	FEMALE	WHITE	Stage I	Mucinous Carcinoma	NA	NA	1	2009	0	2009	0	2009	0	2009	-0.915214	-1.16563	-0.339445	1.08204	1.3618	0.538605	0.59315	0.934108	0.724107	0.266951	1.071	0.254141	0.924098	0.487987	-0.0978335	0.352164	1.58757	-0.0556419	-2.99818	0.954781	1.06414	1.9213	0.262067	0.557323	-0.732027	0.345789	-1.0937	0.828778	-1.07292	1.04675	-1.6235	0.460459	0.964972
TCGA-BH-A18T	Basal	61-70	FEMALE	WHITE	Stage II	IDC	NA	NA	1	224	1	224	NA	NA	1	224	0.212159	-0.588371	0.306412	-0.306873	-0.0806652	-0.700147	0.181554	-0.910222	0.228587	0.723713	-0.652753	0.0524809	0.9207	-0.93249	0.1388	-0.355313	-0.99389	-0.0805334	-0.0753818	-0.705197	-1.39652	0.313915	-1.24995	0.172391	0.915961	0.656278	0.369779	-0.274791	-0.147475	0.364083	-1.11826	-1.01029	1.29476
TCGA-BH-A18V	Basal	41-50	FEMALE	WHITE	Stage II	IDC	NA	NA	1	1556	NA	1556	0	1556	0	1556	-0.926145	-0.172448	0.861764	0.784916	-0.803232	-1.51787	0.0327694	1.24908	-0.390112	-0.700868	1.22578	-0.397321	1.10408	-0.214147	-1.13561	-0.886193	0.036942	0.504087	-0.849225	-1.25976	-2.03186	-0.65071	1.41945	-0.0383848	2.48098	-1.16863	-0.928528	-0.667853	0.155938	1.73685	-1.21639	-1.303	-0.714011
TCGA-BH-A1EN	Her2	71-80	FEMALE	WHITE	Stage II	IDC	NA	NA	1	2127	0	2127	0	2127	0	2127	0.965441	0.166713	0.0518425	3.10802	3.54055	2.85945	2.86886	-1.14964	1.12266	0.941734	-0.0845836	-0.258402	-1.28302	1.14946	0.988798	0.27494	1.73106	0.879418	0.144845	0.23674	-0.144488	0.193653	-0.315761	-0.973232	-0.451653	-1.11655	-0.370542	0.436814	-1.06067	-0.127274	-1.33997	-1.33234	-0.548565
TCGA-BH-A1EO	LumA	61-70	FEMALE	WHITE	Stage II	Mixed Histology	NA	NA	1	2798	0	2798	NA	NA	0	2798	-0.120828	1.07044	3.01295	1.26844	0.97427	2.36315	0.724644	-1.2908	-1.91574	-1.81265	0.286782	0.292603	-0.214721	-0.907506	0.986061	0.343553	-0.95241	-1.72392	0.9252	-1.04862	-0.823823	-0.636461	-0.267783	-0.832019	-0.363397	-1.48303	-0.262906	2.30539	1.55566	-2.24302	3.91156	-0.316231	0.497731
TCGA-BH-A1ES	LumA	31-40	FEMALE	WHITE	Stage II	IDC	NA	NA	1	3462	1	3462	NA	NA	1	3462	-0.493935	-1.77967	1.15644	2.74509	2.03133	2.40291	-0.112719	1.59303	-0.651081	-1.38043	1.07028	-2.76632	-1.59527	0.191482	-0.602447	-0.442669	0.372975	-0.327327	0.252628	-1.50376	0.489216	-3.10089	-3.18532	0.219767	-2.00168	-2.10584	0.105327	1.12826	-0.843766	-0.537729	1.57095	1.48301	-0.711285
TCGA-BH-A1ET	LumA	51-60	FEMALE	WHITE	Stage I	IDC	NA	NA	1	2520	0	2520	NA	NA	0	2520	0.221243	-0.460194	-0.969048	-0.0725587	0.588673	0.663667	-0.546264	0.680751	0.483554	0.172053	-1.16179	0.430143	-0.293568	1.36295	-0.726889	-0.960578	-1.01883	0.424136	-0.612323	0.105856	1.49908	-0.517076	-0.361982	0.0826587	-1.75097	-0.399141	0.0503978	2.09829	-0.449341	0.0918357	-0.0085517	0.444374	-0.783773
TCGA-BH-A1EU	LumA	81-90	FEMALE	WHITE	Stage I	IDC	NA	NA	1	1286	0	1286	NA	NA	0	1286	-0.979365	-0.157926	0.35965	0.196912	-0.707729	0.843845	-0.593952	0.841528	-0.819823	-0.536652	-1.42546	-1.15589	0.582658	0.422849	1.63669	1.66684	0.561662	0.6677	0.325151	-0.315118	1.27994	1.2818	0.0188042	0.216868	-1.01213	-0.459816	0.345272	1.65105	-0.0151229	0.0562689	1.16107	2.09115	-1.07686
TCGA-BH-A1EV	Her2	41-50	FEMALE	WHITE	Stage III	IDC	NA	NA	1	365	1	365	NA	NA	1	365	-0.409478	-1.39455	-0.31517	0.345625	1.18925	-0.147794	0.651665	0.526948	-0.35094	-0.887106	0.579268	-0.9535	-0.56148	0.970845	-0.213145	-0.0517	1.23351	-1.64496	-0.316542	-1.07775	-0.912138	-1.08947	0.223263	-1.29898	-0.389844	0.170518	-1.09952	0.783218	0.534171	-0.69762	0.538277	-1.89076	0.0501977
TCGA-BH-A1EW	LumA	31-40	FEMALE	WHITE	Stage II	IDC	NA	NA	1	1694	1	1694	NA	NA	1	1694	0.438108	-0.119809	1.04665	2.07515	0.170129	-0.239863	-0.115366	-0.734077	0.882296	0.480178	-1.43626	0.186703	0.621861	-1.77621	0.864691	0.571075	-1.53919	-0.95519	0.138256	-0.0716438	0.0699687	-0.0811804	-1.5075	-0.23368	-1.70038	-1.50122	-1.12533	0.160704	0.344257	-0.685989	2.51668	1.08022	-0.398988
TCGA-BH-A1EX	LumA	61-70	FEMALE	WHITE	Stage II	IDC	NA	NA	1	1508	1	1508	NA	NA	1	1508	-0.38091	-0.448494	-1.19492	-0.464223	-0.383369	0.497188	0.344727	-0.145229	-0.91198	-1.35574	-0.438617	-0.764604	-0.960182	-0.0675559	0.0492604	0.212143	-0.367469	-1.2229	0.624226	0.361973	-0.543179	-0.923633	1.71366	-0.894706	-0.537207	0.259208	-0.143897	-0.246314	0.701852	-1.38796	0.596018	-1.05415	-0.321219
TCGA-BH-A1EY	LumA	71-80	FEMALE	WHITE	Stage II	IDC	NA	NA	1	538	1	538	NA	NA	1	396	-0.212271	-0.715475	-0.489694	-0.432222	0.592552	0.115931	0.297618	0.778671	-0.731141	-1.24119	-0.0667236	-0.440032	-1.31192	0.694111	0.731693	0.45572	1.2599	0.114107	0.539413	-1.34169	-0.259928	-1.33793	-0.290166	-0.967608	-1.25754	-0.0652397	0.163982	0.549991	1.50535	-1.9281	0.349196	-0.499537	0.354166
TCGA-BH-A1F0	Basal	71-80	FEMALE	WHITE	Stage II	IDC	NA	NA	1	785	1	785	NA	NA	1	785	0.0529606	-2.52268	0.0977722	0.45097	-0.890701	0.0157204	-0.238236	-0.448311	0.016229	-0.1735	-0.0850991	0.742517	0.890162	-0.135794	-1.14852	-0.506509	-0.446323	-0.162974	0.0737291	-1.09488	-2.23828	1.9641	0.14081	-2.14745	0.800724	-0.0773862	1.01155	1.29935	-0.286342	0.816718	0.856672	-1.9325	-0.410775
TCGA-BH-A1F2	LumB	51-60	FEMALE	WHITE	Stage III	IDC	NA	NA	1	959	0	959	NA	NA	0	959	0.204932	-1.2108	0.625132	-0.485194	-0.0911477	-0.193223	0.638895	-0.663982	0.659138	1.11187	-2.06928	0.33172	-0.155275	0.162936	-0.552709	-1.26878	0.534236	0.768944	0.2249	0.310033	0.668384	0.343873	-0.13067	-0.826645	0.150702	-1.1565	0.177118	0.98026	-0.337653	-0.329541	-0.129782	-1.11517	-0.59552
TCGA-BH-A1F5	LumA	61-70	FEMALE	WHITE	Stage II	IDC	NA	NA	1	2712	0	2712	NA	NA	0	2712	-1.63579	-1.13314	0.768939	-0.105948	-0.183104	0.771925	-0.235589	1.10877	0.301598	0.00680037	-0.252087	-1.58865	0.253803	0.489379	-0.36236	-0.140646	-0.647261	-1.5356	-1.5597	0.294005	0.937415	-0.38144	1.11092	1.11385	-1.54483	0.0173291	-1.67362	1.73763	-0.697406	-0.366491	-0.00623117	1.71236	-1.98478
TCGA-BH-A1F6	Basal	51-60	FEMALE	WHITE	NA	IDC	NA	NA	1	2965	NA	2965	NA	NA	0	2965	0.576177	-0.903493	-0.314669	-0.655456	-0.472125	0.390832	0.0204056	-1.2277	-0.732079	-0.938666	-0.0735116	0.519406	0.181597	-1.10842	-0.892524	-0.267299	-1.28488	-0.635944	0.951723	-1.33213	-1.79614	-0.187632	0.0592066	-0.489015	0.982037	-0.654646	1.21656	0.476222	0.532278	-0.196671	1.75407	-1.12512	0.586165
TCGA-BH-A1F8	LumB	81-90	FEMALE	WHITE	Stage III	IDC	NA	NA	1	763	1	763	NA	NA	1	763	-0.0804911	-0.935694	0.171951	0.966861	0.707781	1.11539	1.07704	-0.340743	1.26791	1.19993	-0.813677	-0.125513	0.326551	-0.117812	0.705402	0.807707	-0.887263	-0.634993	-0.0324993	3.86226	0.734417	-0.967297	0.175719	-0.46181	0.902161	0.153771	0.216493	0.408774	-0.587671	-0.65294	0.587121	-1.02816	-0.262502
TCGA-BH-A1FB	LumA	51-60	FEMALE	WHITE	Stage II	IDC	NA	NA	1	3669	1	3669	NA	NA	1	3669	-0.188873	-0.159061	0.327413	-0.976049	0.175433	0.357571	-0.990525	-0.684829	-1.09376	-1.2429	-0.576255	-0.0576726	-1.21009	-1.16674	1.5718	1.08329	-0.372571	-0.206281	1.33709	-0.676342	-0.146113	-0.341269	-0.929822	-0.917939	-1.05902	0.373183	-0.304013	-0.408865	1.08247	-1.49048	0.948737	0.927416	-0.635399
TCGA-BH-A1FC	Basal	71-80	FEMALE	BLACK OR AFRICAN AMERICAN	Stage II	Medullary Carcinoma	NA	NA	1	3472	0	3472	NA	NA	0	3472	-1.18294	-1.02015	0.786238	1.35531	1.34922	0.512455	0.709812	0.0562799	1.10321	0.707297	0.652947	-1.311	1.80141	0.317723	-1.53512	-1.33364	-0.933603	0.299417	-0.747705	-2.61565	-1.49624	0.673191	1.39473	2.84801	2.26589	0.804123	0.230315	-1.16519	0.374115	1.84603	-0.0166032	-1.14623	-0.689766
TCGA-BH-A1FD	LumB	61-70	FEMALE	WHITE	Stage I	IDC	NA	NA	1	1009	1	1009	NA	NA	1	1009	-0.53784	-1.6653	-2.00677	1.66792	0.0135826	1.50319	0.453233	0.874702	-0.0302981	0.0723727	0.331536	-0.874897	0.449195	-0.224094	-0.901439	-1.28743	-0.708574	-0.343921	-0.321269	-0.744508	0.675845	-0.531286	-0.160285	0.620837	1.36328	-0.325104	0.378373	0.783854	-0.451951	0.0909846	-0.663574	-0.865273	-0.833837
TCGA-BH-A1FE	LumA	31-40	FEMALE	WHITE	Stage II	IDC	NA	NA	1	2273	1	2273	NA	NA	1	2273	0.282925	-0.233507	1.01518	0.303103	0.110686	-0.857469	0.247014	0.283744	-0.798732	0.402413	0.274617	-0.429727	0.0371776	-1.17058	-1.33136	-1.36463	-0.86453	0.145841	0.586364	-0.138689	0.767711	0.232853	-0.512469	-0.126131	-0.142353	-0.323861	1.26456	-0.946385	0.555113	-0.290463	2.11716	0.278266	0.14228
TCGA-BH-A1FG	LumA	81-90	FEMALE	WHITE	Stage I	IDC	NA	NA	1	3736	NA	3736	NA	NA	0	3736	0.439614	-0.579086	2.59109	2.02976	1.49992	2.44224	1.74109	-1.09905	0.752895	0.999245	0.0114063	-0.367271	-1.72287	-0.36708	-0.803671	0.125438	-0.375228	-1.33815	-0.633998	1.07415	0.828288	-0.00213258	0.00137479	-2.39299	-1.13041	1.25353	-1.02411	1.41833	-1.55032	-0.81003	-1.13018	1.47569	-0.820069
TCGA-BH-A1FH	LumA	41-50	FEMALE	WHITE	Stage IV	IDC	NA	NA	1	1034	1	1034	NA	NA	1	1034	2.39813	1.2343	-0.854958	-0.0623672	0.279253	-0.465144	-0.736076	-0.896653	-1.07802	-1.55796	0.181475	1.24566	-1.68956	0.267142	-0.00252749	0.602131	-0.128041	0.318175	0.010418	-0.68689	-0.561919	-0.796786	-0.501792	-0.111434	-0.183994	-0.657443	-0.327311	-0.376515	-0.337773	-1.53566	0.0658107	0.426459	1.27611
TCGA-BH-A1FJ	LumB	61-70	FEMALE	WHITE	Stage III	IDC	NA	NA	1	1927	NA	1927	NA	NA	0	1927	-1.25862	-0.939289	-1.10595	0.350639	-0.0179903	-0.708027	0.262136	2.10535	1.01575	0.906511	0.462399	-0.450183	1.47539	0.908444	-1.11876	-0.739604	2.6488	1.32236	-0.747809	-0.0407837	1.38372	0.335745	-0.608236	1.37746	0.921278	1.51124	-1.32915	0.174898	1.00868	0.208997	0.540155	0.779882	-0.994421
TCGA-BH-A1FL	LumA	61-70	FEMALE	WHITE	Stage II	IDC	NA	NA	1	1673	1	1673	NA	NA	1	1673	-0.154529	-0.119959	-0.345549	-1.45114	-0.976318	0.339533	1.2613	-0.299502	-1.02635	-1.35249	-0.630658	-0.267651	-1.25946	-0.271828	0.225166	0.0585813	0.347103	0.814346	-0.149461	0.711866	0.518724	-0.843932	-0.442247	-1.15689	-1.35713	0.153297	-0.309829	-0.096036	-0.546502	-0.875029	0.0183805	1.09207	0.288838
TCGA-BH-A1FM	LumB	41-50	FEMALE	WHITE	Stage III	IDC	NA	NA	1	1388	NA	1388	NA	NA	0	1388	-1.5981	-1.47359	1.56347	-0.0120888	-0.454989	-0.262037	0.211221	-0.576175	1.05424	0.904412	1.2635	-1.19024	0.0587653	0.574735	-1.04856	-1.08275	1.06971	0.497263	-0.571553	-0.88828	0.303032	-0.100421	-0.654302	0.250225	0.121185	-0.156938	-0.338029	0.0213834	0.0403923	-0.0190137	0.802269	-0.0783768	-0.76202
TCGA-BH-A1FN	LumB	31-40	FEMALE	WHITE	Stage II	IDC	NA	NA	1	2192	1	2192	NA	NA	1	2192	-1.57024	-2.1949	-0.843696	-0.305519	1.25104	0.875655	0.300069	0.0481146	-0.359083	-0.249567	0.456605	-1.04027	0.609589	0.839414	1.53989	1.12214	-0.618551	-1.18048	-0.267098	0.804827	0.543668	-1.33012	-0.549066	0.22816	0.558446	0.690999	0.652138	0.933768	1.0802	-1.33141	-0.113081	-0.576933	-0.409715
TCGA-BH-A1FR	LumA	71-80	FEMALE	WHITE	Stage III	Other	NA	NA	1	1642	1	1642	NA	NA	1	1642	0.26556	0.00255267	-1.3158	0.565535	1.06886	0.183981	0.482516	1.71117	0.626777	0.2905	1.50815	-0.287135	-0.0654959	1.19353	-0.214172	-0.37695	0.695624	0.947678	-0.627489	1.24725	0.829624	0.430185	-1.14703	0.447126	-0.000324235	1.6305	0.625898	0.925666	-0.201216	0.124956	-0.327554	0.317199	-1.02523
TCGA-BH-A201	LumA	61-70	FEMALE	WHITE	Stage I	IDC	NA	NA	0	856	0	856	NA	NA	0	856	1.75375	-2.61251	-0.499223	0.763031	-0.147357	0.719102	-0.630625	0.864151	0.91663	0.669616	-0.662204	1.71647	0.0126878	0.587829	0.739819	0.469541	-0.128131	-0.0877193	-0.378365	0.528064	0.325526	-0.123474	-1.26249	-0.700124	-0.487186	-1.31604	1.22313	0.361221	0.195705	0.273961	-0.295207	0.485384	-0.724547
TCGA-BH-A202	LumB	51-60	FEMALE	WHITE	Stage II	IDC	NA	NA	0	795	0	795	NA	NA	0	795	-0.273466	-1.36293	0.496815	0.0742477	0.185444	-1.09871	0.318866	-0.0326311	2.04851	1.62668	1.45932	0.553569	1.22623	-0.941124	-0.469437	-0.780012	-0.367379	0.522677	-0.516776	-1.40243	0.502467	-0.370687	0.119885	0.583801	0.796095	1.32164	0.464443	-0.501383	0.34522	-0.0186946	-0.251504	-1.58511	-0.391099
TCGA-BH-A203	Her2	71-80	FEMALE	WHITE	Stage II	IDC	NA	NA	1	1174	1	1174	NA	NA	1	1174	0.136224	-0.366524	1.87011	3.00687	4.30376	2.57096	4.67523	-0.20712	0.928465	0.291377	-0.652262	-0.0401004	-0.241211	0.381752	-0.249917	-0.305965	0.3936	0.651068	-0.216287	-0.846102	1.1432	0.889151	-0.409246	-0.416472	0.224345	0.855067	0.191659	1.57703	0.501431	0.0321203	0.603516	-1.66725	-0.897839
TCGA-BH-A204	LumB	71-80	FEMALE	WHITE	Stage II	IDC	NA	NA	1	2534	NA	2534	NA	NA	0	2534	-0.534272	0.436831	0.744551	3.47008	-0.818799	-0.534437	0.190096	0.790604	-1.30198	0.28196	1.29287	-0.846062	0.00251204	-0.412073	-1.76409	-1.5921	-1.3564	-0.787177	-0.901941	-0.229242	-0.211723	0.319381	-0.66895	-0.0446323	1.00446	0.284476	-1.16521	-2.50283	0.760635	1.30434	-0.0660024	-0.400668	-0.402231
TCGA-BH-A208	Normal	41-50	FEMALE	WHITE	Stage II	IDC	NA	NA	1	1759	0	1759	NA	NA	0	1759	-0.469172	-0.898035	-0.172603	0.447012	0.836102	0.951957	0.54244	-0.691239	-0.64766	-0.937178	-0.786304	-0.283705	-1.28006	3.87941	2.48697	3.02661	0.222906	0.3693	2.14115	-0.542011	-0.471277	-1.16184	2.24053	-0.770833	-1.20729	-1.19972	0.136893	0.474398	-0.259422	-0.576062	0.189467	-1.006	-0.528802
TCGA-BH-A209	LumB	71-80	FEMALE	BLACK OR AFRICAN AMERICAN	Stage I	Medullary Carcinoma	NA	NA	1	3959	0	3959	NA	NA	0	3959	-1.31011	-0.912615	0.743212	1.94901	4.47041	2.61914	3.02268	0.846459	-0.652212	0.41932	-1.96065	-0.745405	1.5445	0.367668	-0.955767	-1.15566	-2.82035	-2.14935	-0.990337	-0.862489	0.013891	0.0705857	-0.662787	1.365	0.72176	0.356567	1.11288	0.081633	0.719945	1.00648	-0.344255	-1.11993	-1.39696
TCGA-BH-A28Q	LumA	41-50	FEMALE	WHITE	Stage II	ILC	NA	NA	0	1119	0	1119	NA	NA	0	1119	-0.12265	1.3651	0.0915874	-0.203481	-0.547165	-0.773634	-0.190078	0.786166	0.00879402	0.0853358	0.374105	-0.898325	0.269064	-2.35745	-1.49425	-1.07803	1.44598	0.908672	-0.0659813	1.10664	0.377639	1.10806	-0.838075	1.109	-0.15204	-0.906522	-0.995813	-0.906043	-0.163954	-0.142203	0.81038	1.24898	-0.0196514
TCGA-BH-A2L8	LumA	41-50	FEMALE	WHITE	Stage II	ILC	NA	NA	0	612	0	612	0	612	0	612	-0.745697	-0.56755	-1.49844	-0.154256	0.352285	-0.280888	0.316899	1.77367	0.0203809	-0.167045	1.98071	-0.86391	0.54361	0.691162	1.77304	1.67082	1.00915	0.103647	0.610428	-0.884058	0.407927	-0.452216	-0.885475	0.181087	0.0765112	1.18813	1.50023	0.970801	-0.271437	0.163076	-1.14863	-0.164585	-0.991895
TCGA-BH-A42T	NA	71-80	FEMALE	BLACK OR AFRICAN AMERICAN	Stage II	ILC	NA	NA	1	320	0	320	0	320	0	320	0.482274	-0.53787	-0.0722908	-0.493867	-1.53427	0.414312	0.718347	-0.851902	2.59682	2.11492	0.941391	0.31555	-0.368421	-0.891935	0.610108	0.0389465	-1.51734	-1.12553	0.351796	-0.0798478	0.73219	0.254827	0.679275	-0.108553	-0.86029	0.525557	NA	0.53366	1.23092	-0.101246	-0.907229	1.25761	0.0808502
TCGA-BH-A42U	NA	71-80	FEMALE	BLACK OR AFRICAN AMERICAN	Stage II	ILC	NA	NA	0	3364	0	3364	0	3364	0	3364	1.03681	-0.39061	-1.24167	-0.339613	-1.85041	-0.0355147	1.20632	-1.18494	0.0738463	-0.39318	-0.219411	1.13785	-0.476976	-0.400819	0.116823	0.238713	-1.10849	-0.167044	1.12732	0.734414	0.211722	-1.24262	-0.416702	-0.518531	0.252209	0.870816	NA	-0.654448	3.03429	0.33463	-0.324987	0.121628	1.27515
TCGA-BH-A42V	NA	41-50	FEMALE	BLACK OR AFRICAN AMERICAN	Stage I	IDC	NA	NA	0	635	0	635	0	635	0	635	-0.0680945	0.266886	-0.774208	-0.0360765	-1.82684	-1.0657	-0.279904	0.495267	-0.129118	-0.276295	-0.432332	0.1438	-0.280959	0.321427	-0.203979	-0.563851	0.0576214	0.996305	0.406882	1.02574	1.12349	-0.267651	-0.547967	0.32568	-0.689594	1.35674	NA	0.52157	1.67068	0.625047	0.254684	0.825254	-0.0555427
TCGA-BH-A6R8	NA	41-50	FEMALE	BLACK OR AFRICAN AMERICAN	Stage II	IDC	NA	NA	0	293	0	293	0	293	0	293	0.977235	0.353897	0.334632	-1.41921	-0.111108	0.300757	-0.370498	-0.770505	-0.278107	0.190647	-2.04387	0.115806	1.06646	-0.355296	1.20155	1.41351	0.158966	-0.271596	0.696072	0.979556	0.0111183	0.619245	-0.287874	-1.3615	-0.974081	0.907974	NA	0.282871	-0.683955	-1.34091	0.322816	0.256765	1.18238
TCGA-BH-A6R9	NA	61-70	FEMALE	WHITE	Stage II	Metaplastic Carcinoma	NA	NA	0	160	0	160	0	160	0	160	-0.432384	-0.63724	-0.332573	-0.240161	-0.531567	-0.111963	-0.445594	-0.310961	-0.823892	-1.04989	-2.07419	-0.144566	-1.41137	0.221822	0.481197	0.242005	-0.360284	0.0736355	0.257626	0.291126	-0.798914	0.364264	-0.714177	0.106455	-0.5513	0.415295	NA	1.30668	-0.547001	-1.75583	0.545795	-0.679446	0.56546
TCGA-BH-A8FY	NA	81-90	FEMALE	WHITE	Stage I	ILC	NA	NA	1	295	0	295	0	295	0	295	-1.89065	0.345867	0.0817561	0.316386	-0.445291	0.987888	-1.30555	1.97339	0.452077	0.69371	0.447117	-1.39816	-0.237008	0.739832	-0.72763	-0.488835	0.487769	1.14709	-2.05709	0.81917	1.69373	1.21545	-1.40996	1.57081	1.04605	1.03956	NA	0.714412	-2.57601	0.866494	-0.0328118	1.05709	-1.49241
TCGA-BH-A8FZ	NA	51-60	FEMALE	WHITE	Stage I	ILC	NA	NA	0	574	0	574	0	574	0	574	-1.0391	0.0671179	0.47899	-0.43048	-1.03491	-0.0620843	-1.42065	0.422825	0.850943	1.28281	-0.262901	-0.79114	-0.305841	0.413743	0.678764	0.579836	-0.444511	0.0507353	-0.11063	0.79282	1.36757	0.458129	-0.0755345	-0.0138404	0.0923539	0.530022	NA	0.420737	-1.56249	-0.735102	0.233381	0.0805003	-0.843787
TCGA-BH-A8G0	NA	51-60	FEMALE	WHITE	Stage II	ILC	NA	NA	0	662	0	662	0	662	0	662	0.154894	0.623463	-0.502714	-1.13957	-0.792436	-0.475157	-1.06669	0.0581338	-0.713223	-1.12061	-0.890027	0.115526	0.0662393	0.146705	-0.082955	-0.137424	-0.423923	0.25892	0.0157848	0.343121	0.290895	0.333731	-1.03703	0.0801061	-0.533249	0.953357	NA	-0.516845	-0.928115	-1.32733	-0.968196	0.60631	0.0559041
TCGA-C8-A12K	Basal	71-80	FEMALE	ASIAN	Stage II	IDC	NA	NA	0	0	0	0	0	0	0	0	0.218834	-0.192316	0.276511	0.0502649	0.128638	-0.558715	0.136551	-0.81788	-0.728852	-0.525336	1.10355	-0.0875827	0.0456163	0.116011	-0.715416	-0.93151	-0.361522	0.783152	0.455292	0.228753	-1.5131	-0.231508	-0.196292	0.668645	1.31981	1.21171	0.579661	0.155958	-0.397273	1.16093	0.269574	-0.785839	-0.937375
TCGA-C8-A12L	Her2	61-70	FEMALE	ASIAN	Stage II	IDC	NA	NA	0	363	0	363	0	363	0	363	-0.93552	-0.195817	0.0707042	0.601793	1.05238	-0.561284	0.77401	-0.633056	2.31101	2.74381	-0.134665	-0.736755	0.596461	-0.0540896	-0.397781	-0.590986	-0.370186	0.638483	-0.200706	-0.766056	1.4463	-0.189718	1.6769	-0.8835	1.21406	0.117167	-1.2179	-0.787436	-0.411321	1.05895	-0.288879	-1.81752	-1.07391
TCGA-C8-A12M	LumB	61-70	FEMALE	ASIAN	Stage II	IDC	NA	NA	0	358	0	358	0	358	0	358	-0.243424	-0.224592	1.19792	1.63825	1.36158	0.187145	0.100028	2.12999	-1.85863	-1.71861	0.751915	0.93011	0.758437	-0.44036	-1.16047	-1.22628	-1.31691	-0.287519	-1.86302	0.0181657	0.754126	0.491467	-1.16236	1.33593	0.0954908	0.300798	-1.18689	-1.26882	-0.794806	2.21886	-0.653096	-0.817025	-0.627704
TCGA-C8-A12O	LumA	41-50	FEMALE	ASIAN	Stage II	IDC	NA	NA	0	385	0	385	0	385	0	385	-0.5392	-0.477571	0.224665	2.19742	0.710684	1.73204	2.02738	0.448557	1.95829	2.46742	-0.0570632	-0.538795	0.342611	-0.125201	-0.665104	-0.850105	-0.440557	0.20125	0.0711669	-0.53077	0.402137	0.22976	0.228557	0.021979	0.537298	1.13015	0.513818	-0.307242	-0.685908	0.365973	0.491441	-0.565488	-0.194773
TCGA-C8-A12P	Her2	51-60	FEMALE	ASIAN	Stage II	IDC	NA	NA	0	358	0	358	0	358	0	358	0.154291	-0.371128	1.76269	1.14307	-0.148958	0.249328	0.625853	-0.340072	0.662021	0.995127	-1.0307	-0.0300057	-0.00655067	0.205331	-0.906685	-1.12893	-0.266819	0.547512	-0.234828	0.0575558	-1.39336	0.628632	-0.043722	-1.05544	1.90254	1.00149	0.627075	-0.0767984	-0.393228	0.540822	-0.590934	-0.888441	-0.425899
TCGA-C8-A12Q	Her2	71-80	FEMALE	ASIAN	Stage III	IDC	NA	NA	1	385	1	385	NA	NA	1	385	-0.10403	-0.149607	-0.0973611	0.388252	1.04567	-0.142745	0.926209	0.779638	1.27384	1.39664	-0.359284	0.0690249	0.270444	0.223355	0.136824	0.0381786	0.441731	0.475933	0.465974	0.907404	0.672504	-0.504399	-0.705202	-0.13179	0.293164	0.0480673	0.491467	-0.61118	-0.190894	0.399544	0.556305	-0.710062	-1.00256
TCGA-C8-A12T	Her2	41-50	FEMALE	ASIAN	Stage II	IDC	NA	NA	0	0	0	0	0	0	0	0	-0.188397	0.054841	1.39191	0.47597	0.361449	-0.253156	-0.374682	-1.21989	-0.334153	0.469805	-1.19064	-0.723809	-0.0159195	-1.57195	-0.424407	-0.260032	-0.427636	-0.0521347	0.305028	0.115255	0.828288	0.684843	0.359952	-0.376877	0.137514	-0.443805	-0.312149	-0.605368	-0.43322	-0.220287	0.559526	0.590912	-0.24794
TCGA-C8-A12U	LumB	41-50	FEMALE	ASIAN	Stage II	IDC	NA	NA	0	385	0	385	0	385	0	385	0.0561225	-0.0556012	1.04881	-0.318326	0.437996	-0.529111	0.561873	-1.62334	-0.30986	0.497152	-0.840682	-0.233301	-0.0594273	-0.356931	-0.294325	0.439568	-1.6246	-0.654552	-0.186908	0.105911	-0.0346704	-0.113008	-0.116786	0.726318	0.822904	0.240532	-0.905792	-0.250883	-0.657334	-0.449007	1.49536	0.708164	-0.486019
TCGA-C8-A12V	Basal	51-60	FEMALE	ASIAN	Stage II	IDC	NA	NA	0	385	0	385	NA	NA	0	385	-0.390602	-0.375925	0.0664042	0.133351	0.310386	-0.272776	0.574844	-0.375435	-1.22956	-1.3794	1.30284	-0.322036	1.18319	-0.537795	-0.526872	-0.91799	-0.371967	1.07277	0.218526	-1.23069	-1.48288	-0.490625	-0.0295388	-0.881813	0.424935	0.988945	1.9247	-0.490541	0.0462706	1.01207	1.29791	-0.324091	-0.923564
TCGA-C8-A12W	LumB	41-50	FEMALE	ASIAN	Stage III	IDC	NA	NA	0	385	0	385	0	385	0	385	0.0920074	-0.196268	0.30313	1.79796	0.645611	0.592792	0.60904	0.436047	0.53793	0.938467	-0.409783	-0.523327	0.283547	-0.999515	-0.93318	-0.392553	-1.01868	-0.188039	-0.294019	-0.890697	-0.603644	0.431695	-0.853957	0.525177	0.701507	0.39953	1.13147	-0.837025	0.994711	0.0229715	0.279436	-0.432502	0.685107
TCGA-C8-A12X	LumA	61-70	FEMALE	ASIAN	Stage II	Mucinous Carcinoma	NA	NA	0	385	0	385	0	385	0	385	1.09297	0.100843	-0.440813	3.63018	2.79799	3.79778	3.24579	0.874919	0.412847	0.597137	-0.685527	-1.0212	1.08556	-1.10922	-1.06797	-0.722451	-3.33115	-1.79486	-2.01623	-1.29746	0.532532	-1.0373	-1.1607	-1.51029	-0.355516	0.503626	-0.825561	-1.09337	-0.0212603	0.104211	-0.317885	0.817643	-1.15831
TCGA-C8-A12Y	LumA	41-50	FEMALE	ASIAN	Stage II	IDC	NA	NA	0	1476	0	1476	0	1476	0	1476	-0.577895	-0.65633	-0.63518	-0.408788	0.569755	0.019093	0.306094	0.460347	0.0318023	0.228301	0.608696	-1.01075	1.03431	0.158005	0.616549	0.246897	0.331465	-0.668574	0.73132	-0.140481	0.396458	-0.916631	0.197444	-0.0768174	-0.390412	-0.61955	0.99253	0.388243	-0.170211	-0.619997	-0.304595	0.0209452	-1.03482
TCGA-C8-A12Z	Her2	41-50	FEMALE	ASIAN	Stage II	IDC	NA	NA	0	382	0	382	0	382	0	382	-0.173154	-0.154055	-0.338406	0.152893	0.362422	-0.542767	-0.370455	1.21985	0.643413	0.870623	0.187907	0.2354	0.441515	0.875557	-0.403948	-1.11384	-0.493327	0.713381	-1.32604	-0.499909	-0.851161	-0.905694	2.6115	-0.444136	1.54864	0.295303	-0.293426	-1.03292	-0.285266	0.108573	-1.85351	-1.93293	-0.687156
TCGA-C8-A130	LumB	51-60	FEMALE	ASIAN	Stage III	IDC	NA	NA	0	370	0	370	0	370	0	370	-0.2798	-0.182749	0.147674	-0.0567322	0.207068	-0.3009	0.327013	-0.560495	1.41702	2.16047	0.478798	-0.659442	1.20068	-0.218597	-1.22667	-0.9222	-0.463017	0.166114	-0.601676	1.2241	1.90408	0.283526	-0.674234	0.464043	1.33774	-0.904919	0.0742191	-0.685797	0.148364	-0.427022	1.07246	0.207661	-0.509967
TCGA-C8-A131	Basal	81-90	FEMALE	ASIAN	Stage III	IDC	NA	NA	0	411	0	411	0	411	0	411	1.1668	1.47745	4.26279	1.71489	0.945961	-0.0476364	1.59935	-1.59613	-1.22568	-1.14868	-2.55438	0.139454	-1.62057	-4.06426	-0.357317	-0.219117	0.759258	-1.3277	0.612557	-0.0883778	-0.393085	0.75677	1.29545	-1.97318	0.826621	-2.65781	-1.88321	0.466678	0.0226577	-2.74011	3.65229	-0.826492	0.240599
TCGA-C8-A132	LumA	51-60	FEMALE	ASIAN	Stage II	IDC	NA	NA	0	383	0	383	0	383	0	383	-0.212377	-0.0157969	-0.479902	-0.097507	-0.323017	-1.81391	-0.230209	0.714059	2.34756	2.42744	0.146173	-0.00958268	0.0280941	0.293329	-1.0279	-1.10726	0.436722	1.29443	0.398576	0.0207736	0.0277322	-0.087546	-0.0553084	0.326026	-0.262631	0.126884	0.549827	-0.79329	0.314995	0.7029	-0.22306	-0.319539	-0.136555
TCGA-C8-A133	LumA	61-70	FEMALE	WHITE	Stage III	Other	NA	NA	0	0	0	0	0	0	0	0	0.419137	0.886943	-1.29703	-0.0929135	0.333109	-0.100717	-0.20041	-1.01154	0.0398718	0.144387	-0.443036	-0.193993	-1.00722	0.925266	-0.623074	-0.202444	-1.20174	-1.85777	-0.651778	1.31157	-0.703517	-0.969854	-0.194145	-0.869223	0.406838	-1.23273	-0.716228	2.04565	0.204453	-1.60048	0.0247444	-0.00349745	-0.490073
TCGA-C8-A134	Basal	51-60	FEMALE	ASIAN	Stage II	IDC	NA	NA	0	383	0	383	0	383	0	383	-0.539476	-0.492771	0.253541	-0.377543	0.427733	-0.107757	0.651089	-0.802279	-1.29951	-1.24521	1.47434	-0.804286	-0.513637	-0.489455	1.01761	1.40588	0.251767	0.57934	0.212835	-0.67875	-1.31048	-0.973961	-0.0726879	-0.44474	0.154303	0.936005	-0.122363	0.830856	-0.0049604	0.513719	-0.342602	-1.02706	-0.66105
TCGA-C8-A135	Her2	61-70	FEMALE	ASIAN	Stage II	IDC	NA	NA	0	393	0	393	0	393	0	393	0.772716	0.603074	-0.260163	-1.39293	1.32772	-1.19796	-0.294932	-1.4987	0.37421	0.295321	-0.625993	0.157587	-0.607818	0.394067	0.981042	0.265038	-0.119739	-0.280751	0.235791	0.655634	2.45617	-0.0724053	-0.525529	-1.04709	0.353525	-0.23697	0.831205	0.0132175	0.100805	-0.390497	0.627182	-0.811095	0.447402
TCGA-C8-A137	Her2	31-40	FEMALE	ASIAN	Stage II	IDC	NA	NA	0	379	0	379	1	136	1	136	-0.0189096	-0.511673	0.700212	1.83061	1.03355	-0.557729	1.21515	0.110755	0.163383	0.502837	-0.327725	-0.893703	-0.451446	-0.150309	-0.472879	-0.723068	0.374847	-0.304095	-0.203805	-0.127007	0.414163	-0.0891643	-0.339209	0.701094	1.41406	-2.0468	0.386313	-0.197433	-0.0561515	-0.124828	-1.07128	-1.56382	0.404713
TCGA-C8-A138	Her2	51-60	FEMALE	ASIAN	Stage III	IDC	NA	NA	0	380	0	380	0	380	0	380	-0.140622	0.0974432	0.325129	-0.740711	0.484068	-0.236613	0.23521	0.601425	0.56287	0.419427	-0.230876	-0.594071	0.266617	2.29073	-0.146054	0.199349	1.38473	1.00772	0.0121319	0.622763	0.309379	-0.118762	0.326841	-0.129536	-0.874176	0.772771	-0.0338425	0.565432	-0.0355276	0.484046	-0.597052	-1.61658	-1.14597
TCGA-C8-A1HE	LumA	51-60	FEMALE	ASIAN	Stage II	IDC	NA	NA	0	375	0	375	0	375	0	375	1.24705	-0.468061	-0.506941	0.0779141	1.50243	-0.99832	-0.674854	0.869653	0.141257	0.233269	0.369404	0.346769	-0.40586	-0.635348	0.741182	0.763241	0.591317	1.49046	-0.467315	1.63468	0.933517	1.11421	-0.969915	-0.466491	-0.850155	-0.307474	0.511497	0.368051	-0.150822	0.100417	1.09117	0.162683	-0.169952
TCGA-C8-A1HF	Her2	41-50	FEMALE	ASIAN	Stage II	IDC	NA	NA	0	332	0	332	0	332	0	332	-1.09931	-1.73293	-0.272664	1.24479	3.03818	1.4833	2.08741	-0.257216	0.253333	7.98e-05	0.146308	-0.970568	-0.148435	-0.315152	1.84164	2.05199	-0.126531	-1.10459	-0.292132	-0.370422	0.629187	-1.3977	-1.32811	0.830025	2.07471	0.119901	0.335501	0.792635	1.10321	1.27841	2.18104	-1.57026	-0.93522
TCGA-C8-A1HG	LumB	41-50	FEMALE	ASIAN	Stage II	IDC	NA	NA	0	345	0	345	0	345	0	345	1.10035	-1.11224	2.10651	1.92157	0.726122	0.941901	2.38886	0.524974	-0.663772	-0.443495	0.956673	-0.226497	0.768634	-2.37307	-1.12999	-0.818089	-1.20062	-0.685821	0.214554	-0.989173	0.183884	-2.05123	-1.17926	0.337838	0.786666	-0.984173	-0.250031	-0.536401	1.46641	0.722787	1.96646	2.19448	-0.478005
TCGA-C8-A1HI	LumA	31-40	FEMALE	ASIAN	Stage III	IDC	NA	NA	0	343	0	343	0	343	0	343	-0.556641	-0.939709	-0.966606	-1.23795	-0.356316	-0.879207	-0.337027	1.03341	0.859509	0.917189	-0.439771	-0.214883	1.32259	1.62588	-0.624436	-0.775994	1.18684	1.41661	0.430475	-0.809434	-0.472714	0.67578	1.09943	0.0945567	-0.022969	0.189669	0.34537	-0.682615	0.190206	-0.419965	0.207047	-0.600278	-0.67541
TCGA-C8-A1HJ	Basal	51-60	FEMALE	ASIAN	Stage II	IDC	NA	NA	0	5	0	5	0	5	0	5	-0.6289	-0.327644	0.283468	1.7195	1.3635	0.626952	1.64447	-0.213037	0.503445	0.0282638	1.53957	-0.85632	2.3226	0.462531	-1.13489	-0.748517	-0.304103	-0.642731	0.910243	-2.97885	-1.77056	-0.531221	-0.857133	0.344328	3.09958	-0.7339	-2.2914	1.1723	1.05061	-0.373335	0.800005	-1.569	-0.746884
TCGA-C8-A1HK	Her2	51-60	FEMALE	ASIAN	Stage II	IDC	NA	NA	0	366	0	366	0	366	0	366	-0.235423	-0.765762	-0.148029	0.0584485	1.74664	0.140664	0.796252	0.714237	0.390528	-0.160192	0.795577	-1.45214	1.2561	0.585517	0.253495	-0.157073	1.80121	1.22283	-2.31677	0.297265	1.21034	-0.106139	1.2952	1.11246	0.577409	-0.846239	-0.703517	-0.634087	-0.631788	0.715652	-1.3264	-2.52705	-0.620357
TCGA-C8-A1HL	LumB	31-40	FEMALE	ASIAN	Stage III	Other	NA	NA	0	317	0	317	0	317	0	317	-0.36608	-0.810579	-0.603941	0.413392	1.54019	0.609886	1.40031	1.01688	2.00354	1.25133	-0.804348	-1.09392	0.903809	2.06332	-0.862994	-0.849693	1.15511	0.61568	-2.5929	-0.959883	0.858576	0.509125	-0.55827	-1.55403	1.00375	-0.605305	-1.44152	0.424045	0.682444	0.505344	0.317163	-1.38113	-0.99381
TCGA-C8-A1HM	LumB	71-80	FEMALE	ASIAN	Stage II	IDC	NA	NA	0	375	0	375	0	375	0	375	-0.152592	-0.967456	0.262887	0.797231	-0.198765	-0.602468	0.546811	0.0538934	1.63593	1.49944	0.30663	-1.10518	1.92769	0.12559	-1.68546	-1.22463	0.524107	0.845838	-1.56628	3.27489	0.456589	1.1533	0.788497	-0.0245918	-0.170848	0.548666	0.169537	-2.00651	-0.204783	0.770031	2.3843	-1.13927	-0.809077
TCGA-C8-A1HN	LumB	51-60	FEMALE	ASIAN	Stage II	IDC	NA	NA	0	394	0	394	0	394	0	394	-0.40342	-0.208846	1.89503	3.97025	1.10659	1.84944	3.70346	1.70817	-0.395842	0.6154	0.66151	-1.81176	0.0966677	-0.945583	-1.62475	-1.56276	-1.43257	-0.645248	-1.43769	-1.11923	-0.875236	-1.46837	-1.46744	2.63125	-0.057435	0.629032	0.152414	-1.09884	1.47488	1.731	0.946557	1.37426	-1.49684
TCGA-C8-A1HO	LumA	31-40	FEMALE	ASIAN	Stage III	IDC	NA	NA	0	375	0	375	0	375	0	375	-0.170083	-0.537268	0.0460802	2.52306	0.467121	1.15496	1.54773	1.37868	-0.944893	-0.809022	-0.533575	-0.39054	0.710205	-0.0830441	-0.777966	-0.632093	-0.636483	-1.10012	-1.16838	-0.393214	-1.42676	-1.46919	-0.409815	1.36842	0.0222861	-2.07215	-0.947801	-0.596672	0.689398	0.863696	0.928411	2.20487	-0.320065
TCGA-C8-A26V	LumB	41-50	FEMALE	ASIAN	Stage III	IDC	NA	NA	0	616	0	616	0	616	0	616	0.100339	-0.675878	-1.37768	-0.156807	0.218618	0.507071	1.09241	0.971305	-0.560814	-1.01825	-0.0611753	-0.296234	-0.013587	0.0368294	2.26099	1.6481	1.01029	1.56749	-0.434595	-1.32224	0.341115	0.305427	-0.632593	-0.0659146	1.51517	-0.0926383	-0.0743942	0.644758	-0.0385166	-0.0777362	-0.635341	0.662498	-0.666382
TCGA-C8-A26W	LumB	51-60	FEMALE	ASIAN	Stage II	IDC	NA	NA	0	381	0	381	0	381	0	381	0.724435	2.17279	-1.88573	-0.859321	-0.217219	0.200684	1.10842	-1.18695	-0.53828	-0.97988	-0.459054	-0.270264	-0.858217	-1.20941	0.707589	0.0485308	0.0409873	-0.93013	0.603538	-0.216594	-0.135167	-1.14454	-0.549591	-0.389333	-0.0576759	-0.442856	0.715988	-0.634002	2.45662	-1.67097	-1.50083	0.564347	1.31462
TCGA-C8-A26X	Her2	51-60	FEMALE	ASIAN	Stage II	IDC	NA	NA	0	376	0	376	0	376	0	376	-0.239539	-0.518894	-1.30152	-0.0287368	0.382916	0.775741	0.843983	0.489969	0.524798	-0.298299	-0.632254	-0.295865	-0.105312	-0.502312	0.836034	0.550411	-0.081127	-0.315953	0.228501	-0.82469	0.664709	0.00955556	-0.0494153	-0.767242	0.0650632	0.640104	0.52764	0.458915	0.756331	-0.860278	-1.4535	-1.79628	0.173494
TCGA-C8-A26Y	Her2	81-90	FEMALE	ASIAN	Stage II	IDC	NA	NA	0	394	0	394	0	394	0	394	0.546215	-0.812749	-1.27782	-0.515189	-0.126957	-0.113079	0.0146292	0.306761	1.02293	0.243084	0.762938	-0.109501	-0.550246	0.431744	2.8431	3.14302	-0.627366	-0.305661	-0.24892	-0.948848	-1.50107	-0.272291	6.3835	-0.405108	-0.76011	-0.3122	-0.567746	0.229205	0.487503	-0.823328	-0.693952	-1.88009	-0.525371
TCGA-C8-A26Z	LumA	51-60	FEMALE	ASIAN	Stage II	IDC	NA	NA	0	470	0	470	0	470	0	470	-0.857833	-0.427165	-0.465437	-0.0434092	0.0497376	0.264463	0.402331	1.2178	0.656241	-0.313588	0.828818	-0.876215	0.186849	-0.483439	-0.494366	0.359891	1.75379	1.0193	-1.0286	-0.0365459	1.25945	-0.430782	-0.521009	2.07144	-0.369264	0.170567	-0.785068	-0.932259	0.533832	0.318499	-0.252594	-0.128184	0.235953
TCGA-C8-A273	LumA	21-30	FEMALE	ASIAN	Stage II	IDC	NA	NA	0	513	0	513	0	513	0	513	-1.3727	1.0609	-0.00853357	0.382394	-0.194371	0.804576	0.416923	-0.0672448	-0.00410333	-0.105404	-0.960853	-1.51668	0.205392	0.725394	0.231965	-0.028226	-0.518173	-0.330366	-0.144233	-0.303084	-0.584546	0.19056	0.53999	0.225002	-0.241312	-0.717922	0.424316	0.725908	-1.04638	-0.695599	1.28792	-0.792705	-0.523469
TCGA-C8-A274	LumB	61-70	FEMALE	ASIAN	Stage II	IDC	NA	NA	0	508	0	508	0	508	0	508	-0.178404	-0.461718	-0.75998	-0.287257	-0.499398	0.28253	0.215012	-0.061466	-0.542298	-1.05342	0.257248	-0.607009	0.37935	-0.210826	1.09364	1.34559	1.00954	0.265502	0.0440385	0.721537	0.0611718	0.92961	-0.801164	-0.571726	0.0528633	0.247139	0.748142	0.244832	0.000399829	-0.334328	0.750838	-0.581427	0.760195
TCGA-C8-A275	Her2	51-60	FEMALE	ASIAN	Stage II	IDC	NA	NA	0	1	0	1	0	1	0	1	-0.788794	-0.19167	0.646239	0.5709	0.867516	0.664755	1.04763	-0.0577186	1.21163	0.955415	-0.136997	-0.875813	0.21256	1.47449	-0.179767	0.59086	1.34437	0.053987	0.535154	-0.852877	-0.0885879	-0.22579	1.13579	0.693393	-0.277189	0.0662682	-0.490988	-0.428785	-0.379419	-0.200217	-2.12315	-2.2414	-0.442145
TCGA-C8-A278	Her2	61-70	FEMALE	ASIAN	Stage III	IDC	NA	NA	0	297	0	297	0	297	0	297	0.222247	-0.439705	-0.329916	-0.0282073	0.79353	0.353536	0.450411	-0.330664	0.340221	-0.137958	0.547057	0.483421	0.00673075	0.828137	-0.101825	0.152218	0.369232	0.250641	0.035642	-0.452429	0.224528	-0.623536	2.7404	-0.410018	0.566275	0.902969	0.750494	-0.491406	-0.145382	-0.417589	-0.699577	-1.30831	-0.54062
TCGA-C8-A27A	LumB	41-50	FEMALE	ASIAN	Stage II	IDC	NA	NA	0	747	0	747	0	747	0	747	-0.608107	-0.864536	2.05156	5.09882	5.2478	3.77863	5.99102	1.95428	0.498976	-0.22437	1.62309	-1.42101	1.52325	0.971765	-0.879809	0.0316245	0.063629	0.0632985	-2.27834	-2.46798	-1.83728	0.176318	-0.662562	0.659429	1.80292	-0.256971	-0.500595	1.17387	-0.818559	2.13159	-1.4162	0.410315	-0.748047
TCGA-C8-A27B	Basal	41-50	FEMALE	ASIAN	Stage II	IDC	NA	NA	0	439	0	439	0	439	0	439	0.348421	1.44985	3.02923	1.46986	0.0778582	-0.044856	1.88197	-2.19136	-1.58942	-1.62268	-0.463891	0.942495	-0.0491763	-2.91297	-1.45696	-0.64276	0.9046	-1.13845	1.12301	1.68673	-1.81185	0.592596	-0.275344	-0.659481	2.01328	-2.10568	-0.652215	-2.63633	0.0978961	0.94933	2.52965	-1.03956	0.561874
TCGA-C8-A3M7	LumA	51-60	FEMALE	ASIAN	Stage III	ILC	NA	NA	1	1034	1	1034	1	1034	1	1034	1.28745	0.932738	-0.427005	0.0827679	-0.572618	-1.04113	-1.41579	-1.37736	-0.801808	-0.982323	-0.911262	1.24333	-1.61701	-0.0352513	0.115249	0.13893	0.67734	0.434652	0.439832	0.68356	-0.551942	-0.771159	0.430469	-0.961075	0.316578	-0.674975	0.478854	-0.715152	-0.850441	-2.25824	0.242586	-0.766437	1.90466
TCGA-C8-A3M8	LumB	61-70	FEMALE	ASIAN	Stage I	ILC	NA	NA	0	394	0	394	0	394	0	394	-0.597871	-0.413407	-0.650747	-0.771234	-1.07248	-1.94742	-0.74312	0.548103	0.262244	1.03006	-0.607151	-0.407593	2.24804	-0.0957413	-0.928758	-1.1665	1.12042	0.942942	-1.53079	0.206695	-0.0141368	-0.290992	-0.252571	-0.0354644	0.531001	-0.917724	-0.779337	-1.52114	-0.234972	0.414547	-0.600568	0.671866	-0.615443
TCGA-C8-A8HP	NA	51-60	FEMALE	ASIAN	Stage III	Metaplastic Carcinoma	NA	NA	0	396	0	396	0	396	0	396	1.86071	1.13342	0.0539268	-0.728994	-0.214583	-1.08018	0.346054	-0.612308	-0.922905	-1.18243	-1.63487	0.969975	-0.561091	-0.0242126	-0.580052	-0.288552	0.156249	0.231176	-0.594699	0.0271846	-0.251064	0.271622	0.579843	-0.0461596	0.0318877	2.05097	NA	0.615531	0.0504352	-1.56736	0.111448	-0.460019	1.11443
TCGA-C8-A8HQ	NA	51-60	FEMALE	ASIAN	Stage II	Mucinous Carcinoma	NA	NA	0	380	0	380	0	380	0	380	-1.16527	1.44577	-0.0618768	-0.486478	0.297017	-0.0253043	-1.36221	1.44448	0.185095	0.261891	-1.14117	-1.64174	0.393853	0.466471	-0.0924557	-0.810863	-0.220691	1.09496	-0.847217	0.169043	0.890535	0.616908	-0.0127585	-0.463991	0.446358	0.639433	NA	0.396854	-1.13128	0.681199	-0.590407	0.329771	-1.01766
TCGA-C8-A8HR	NA	41-50	FEMALE	ASIAN	Stage III	ILC	NA	NA	0	408	0	408	0	408	0	408	-0.0755224	0.468574	1.13439	-0.173714	-0.591135	-0.983692	-0.619311	1.20447	-0.375995	-0.165199	-0.707253	-0.712079	-0.334277	0.225832	-0.600487	-0.767438	-0.508331	-0.337675	-0.902529	0.152527	0.0856696	0.501357	-0.669225	1.18052	-0.109797	0.683656	NA	0.515037	-0.646952	0.00495757	0.125055	0.43546	-0.168299
TCGA-C8-A9FZ	NA	41-50	FEMALE	WHITE	Stage II	Mixed Histology	NA	NA	0	592	0	592	0	592	0	592	-0.661801	1.45939	0.158064	1.34679	-0.89704	-0.766393	-0.777018	1.50165	-0.160279	0.488691	0.711475	-0.57673	0.291271	-0.105306	-0.395033	-0.780876	-0.422504	0.34288	-0.687718	0.631782	-1.1113	1.1852	0.299024	1.65587	-0.22746	-0.280505	NA	-0.71108	-1.12881	1.17466	-0.25713	1.82755	-1.07414
TCGA-D8-A13Y	LumB	51-60	FEMALE	WHITE	Stage I	IDC	NA	NA	0	1728	0	1728	0	1728	0	1728	-0.174499	-0.941447	-1.16992	1.93969	1.58281	2.57415	1.12554	0.478678	-0.946286	-0.915994	1.67614	-0.900877	0.280657	0.753209	-0.862755	-0.995679	-0.155362	0.809591	-2.21463	-0.568807	-0.26995	0.0756925	-0.211474	0.526302	2.32628	-0.527082	-1.46955	-0.340941	-0.577986	3.17608	-1.24195	1.83574	-1.09808
TCGA-D8-A13Z	Her2	51-60	FEMALE	WHITE	NA	IDC	NA	NA	0	635	0	635	0	635	0	635	-0.586393	-0.0990817	0.0231993	1.54413	1.90752	1.50202	1.94832	0.654652	-0.398295	0.153644	-0.112399	-0.804445	0.857808	-0.579128	2.4118	2.83327	0.252702	0.135169	0.12952	0.0278909	-0.122161	0.149418	0.681872	0.838418	0.0950985	-2.25025	-0.322606	-0.436535	-0.428677	0.439923	0.844612	-1.1104	-0.852926
TCGA-D8-A140	LumA	61-70	FEMALE	WHITE	Stage II	IDC	NA	NA	0	403	0	403	0	403	0	403	-0.507441	-0.686367	0.392228	-0.737333	-0.026213	0.0405587	-0.215822	-0.0274439	1.48006	1.28905	-0.567074	-0.814722	1.8188	0.0906027	-0.621485	-0.850256	0.289533	1.03917	-0.881356	-0.0179646	1.66767	-0.380001	0.393562	0.216089	0.603701	-0.0628519	-0.725378	-0.00794173	-0.3682	0.672556	0.678044	1.00806	-0.96678
TCGA-D8-A142	Basal	71-80	FEMALE	WHITE	Stage II	IDC	NA	NA	0	425	0	425	0	425	0	425	-1.06592	-0.486467	0.490278	-0.578541	0.972783	0.771402	-0.0205624	-0.965072	-0.0520373	-0.222856	1.31677	-1.58407	-0.341152	0.473242	0.402394	0.161611	0.312024	0.189522	2.12712	-1.63405	-1.36636	-1.01705	1.28561	-1.02156	1.80793	0.266224	-0.0113937	0.594363	-0.0465071	-0.530744	-0.552891	-1.60695	-1.06494
TCGA-D8-A143	Basal	51-60	FEMALE	WHITE	Stage II	IDC	NA	NA	0	431	0	431	0	431	0	431	-0.907851	0.146388	-1.32767	0.11612	1.88931	0.231115	-9.55e-05	0.560601	0.970923	1.03457	1.43106	-1.26305	0.937408	0.654523	1.53571	3.30673	-0.856108	-1.07586	-2.34707	-1.02414	-0.845025	-0.661535	0.120185	2.74253	0.824849	-0.0213181	-1.75074	0.0202805	-0.618497	0.88376	0.395305	-1.90029	-1.48265
TCGA-D8-A145	LumA	71-80	FEMALE	WHITE	Stage II	IDC	NA	NA	0	410	0	410	0	410	0	410	-0.85436	0.961784	1.38979	1.34365	1.32565	0.620712	-0.418399	0.722579	1.57455	1.81501	-0.489865	3.35718	-1.23759	1.29856	1.19595	0.78437	2.98049	1.74286	-0.018407	2.78096	2.12266	1.62288	0.0864744	0.75842	-0.237991	0.271965	-4.07659	-3.23157	0.513447	-1.40874	2.22471	1.33269	1.00701
TCGA-D8-A146	LumA	51-60	FEMALE	WHITE	Stage II	IDC	NA	NA	0	643	0	643	0	643	0	643	-1.03194	-0.465771	-0.271115	-0.297496	0.554775	-0.578509	-0.227776	0.350051	0.193495	0.160936	1.18554	-1.22945	-0.453288	1.81204	0.471553	0.847607	1.06639	1.36407	1.03335	-0.0138897	0.916814	-0.809068	2.12337	-0.585895	-1.11909	0.0248211	-0.151054	1.08169	0.0555364	-0.126317	-0.0694128	-0.00320473	-1.17222
TCGA-D8-A147	Basal	41-50	FEMALE	WHITE	NA	IDC	NA	NA	0	584	0	584	0	584	0	584	-1.32843	-1.55226	-0.83905	0.3939	0.542271	1.30639	0.28572	0.153908	-1.0958	-1.27131	-0.749847	-1.3619	2.10378	0.479706	0.783654	-0.772937	-0.688016	-0.449137	-0.589886	-0.63448	-1.72927	0.0180789	-0.339179	1.20674	1.19899	1.46136	1.02057	0.67178	-0.0566497	0.888058	-0.127285	-1.04917	-0.939792
TCGA-D8-A1J8	LumB	71-80	FEMALE	WHITE	Stage II	IDC	NA	NA	0	431	0	431	0	431	0	431	-1.11468	-0.68887	-0.658701	-0.573984	0.870262	0.317881	0.37364	0.458044	-0.438499	-0.911252	0.4071	-1.04196	-0.0447656	0.0528885	3.71227	3.18059	1.73166	1.25924	0.111022	-1.59955	0.467613	0.632875	0.853071	-0.0888149	-0.333714	1.25866	0.893487	1.67286	-0.393268	-0.0721689	-0.0252173	-0.500459	-0.719072
TCGA-D8-A1J9	LumB	41-50	FEMALE	WHITE	Stage I	IDC	NA	NA	0	532	0	532	0	532	0	532	-1.2255	-1.19731	-0.591602	-0.643194	1.94022	0.64663	-0.0799566	0.0836948	2.85532	1.66732	0.574825	-0.622756	0.549188	1.50428	1.12464	1.24837	1.23122	-1.06277	0.496877	-1.57537	1.4061	-0.33947	0.926184	-0.330859	0.468229	-0.694862	0.183424	1.80657	-0.741463	-0.754073	0.492493	-1.61926	-0.286045
TCGA-D8-A1JA	Her2	51-60	FEMALE	WHITE	NA	IDC	NA	NA	0	502	0	502	1	431	1	431	-1.60502	-0.936353	-0.871077	1.01876	1.54757	0.643626	1.78297	0.734315	0.484824	-0.0466058	-0.231919	-0.520088	0.862271	-0.160719	0.821036	0.488326	1.256	0.538525	-0.521122	-0.0244843	0.50681	0.812118	0.611605	-0.350488	0.66785	-0.693112	0.0584689	-1.04158	0.691191	-0.682089	-0.758329	-2.37615	-0.692651
TCGA-D8-A1JB	LumA	51-60	FEMALE	WHITE	Stage II	IDC	NA	NA	0	1688	0	1688	0	1688	0	1688	-0.73998	-0.649448	-0.633946	-0.956979	-0.237714	0.453493	0.141674	-0.280213	0.405108	-0.243323	-0.487925	-0.928063	-0.60429	0.684131	1.13518	0.93931	0.339677	-0.834312	-0.0546936	0.459118	0.30036	-0.300558	-0.378183	0.00106889	-0.384923	0.373199	0.219499	1.12271	0.143042	-1.09655	-0.408948	0.328659	-0.206841
TCGA-D8-A1JC	LumB	51-60	FEMALE	WHITE	Stage III	IDC	NA	NA	0	480	0	480	0	480	0	480	-0.336714	-1.30289	0.276643	0.926169	0.709184	0.647515	1.08951	1.02286	2.33859	1.63943	-0.331616	-0.66433	1.28396	0.522738	1.92446	2.39327	-0.532905	-0.300347	-0.254287	0.339589	-0.880135	-0.199105	0.0750379	-0.0804517	-1.25876	-2.27021	0.180941	0.82602	-1.1053	-0.0833744	0.0901411	-0.768754	-0.407252
TCGA-D8-A1JD	LumB	41-50	FEMALE	WHITE	Stage II	IDC	NA	NA	0	552	0	552	0	552	0	552	-0.876057	-1.30559	0.602084	-0.562056	1.31234	-0.51296	0.215332	0.541961	1.46226	1.27378	0.88565	-0.715631	0.499633	1.32838	0.235961	-0.264543	0.760303	0.228155	0.552051	-0.944089	1.69974	-0.409887	-0.590253	-0.479912	-0.519174	0.109169	0.739874	-0.220735	-0.01863	-0.275854	0.581684	-0.536654	-0.884394
TCGA-D8-A1JE	LumB	61-70	FEMALE	WHITE	Stage II	IDC	NA	NA	0	575	0	575	0	575	0	575	-1.53506	-1.28608	-0.716429	0.664863	0.915525	-0.0567353	0.0363001	1.29129	1.03175	0.620606	-1.12104	-1.27703	1.13428	2.00904	-0.523717	-0.405607	2.08831	2.07494	-1.02375	0.0107223	1.46523	1.01146	-0.324176	-0.389493	-0.574616	1.64963	1.4217	0.8197	-1.17197	1.27338	-0.130239	0.604143	-1.05598
TCGA-D8-A1JF	Her2	71-80	FEMALE	WHITE	Stage III	IDC	NA	NA	0	366	0	366	0	366	0	366	0.503504	0.375415	0.298169	1.55845	2.00343	1.63321	1.70838	-1.22017	2.08396	1.73293	-1.85434	0.158568	-0.8804	-1.46768	2.16897	2.12946	1.78434	0.338535	-0.537638	1.10099	1.91009	0.723863	1.86058	-1.07136	2.30477	0.259176	-0.511411	-0.131331	-0.250395	-0.0198647	-0.930294	-1.19719	-0.516141
TCGA-D8-A1JG	Her2	61-70	FEMALE	WHITE	Stage II	IDC	NA	NA	0	1612	0	1612	0	1612	0	1612	-1.03403	-1.99108	0.50217	-0.064985	2.1139	0.950129	-0.614828	-0.371392	0.418254	-0.0978205	-0.427189	-1.16874	-1.41799	-0.204404	2.13192	2.04487	0.517598	-1.08666	-0.0271497	-1.92439	0.422069	-2.1283	-2.0995	-1.12492	0.387281	-0.698476	0.273024	2.06482	0.549733	-0.844498	0.89283	-1.33937	-0.461416
TCGA-D8-A1JH	LumA	51-60	FEMALE	WHITE	Stage I	IDC	NA	NA	0	426	0	426	0	426	0	426	-0.0254843	-1.56807	-0.956001	-1.09996	-0.441305	0.52701	-0.234265	0.685461	-0.00711042	-0.486335	-0.188086	-0.44499	-0.0276883	0.432947	0.99953	0.545942	0.0491081	0.305794	0.519521	-0.516209	0.77005	0.114821	-0.568613	-0.102482	-0.623346	0.187331	1.41994	1.7412	-1.09673	-0.412731	-0.85551	0.554453	-0.344169
TCGA-D8-A1JI	LumB	51-60	FEMALE	WHITE	Stage II	IDC	NA	NA	0	577	0	577	0	577	0	577	-0.570918	0.681177	1.04915	0.541221	1.39089	0.615923	0.308066	2.48074	1.55386	0.795462	-1.03401	-1.78255	0.108065	0.0641396	1.22128	1.80546	0.713963	-0.7285	-1.78823	1.42692	-0.158652	-0.622478	-0.64739	0.104508	-2.55283	-0.884509	-1.35876	0.599453	1.13177	0.518095	1.38897	0.226922	-1.85525
TCGA-D8-A1JJ	LumB	51-60	FEMALE	WHITE	Stage II	IDC	NA	NA	0	611	0	611	0	611	0	611	-1.06914	-1.36606	2.47624	-1.02636	1.32897	-0.0540201	-0.402902	1.43002	-0.24078	-0.652137	0.166794	-2.53512	-0.194924	0.0546131	0.425722	-0.0203145	-0.0676929	-0.653751	0.638578	0.319052	-0.176435	-1.0351	-1.96251	-0.0374416	-0.559318	-0.790732	1.06916	-0.0861478	0.475407	0.224245	1.4448	-1.16657	-0.667549
TCGA-D8-A1JK	Basal	81-90	FEMALE	WHITE	Stage II	IDC	NA	NA	0	612	0	612	0	612	0	612	-0.421598	-0.662039	-0.155359	0.434627	1.84936	0.727344	0.18128	-0.536729	-0.575228	-1.08779	0.324269	0.164504	-1.3496	-0.96441	1.85407	2.04089	0.361896	0.10939	0.645866	-0.171206	-0.210632	-1.52073	-0.624213	-0.454913	0.731843	-2.8467	-0.596534	0.985096	-0.0419041	-0.68255	0.939209	-1.96841	0.297289
TCGA-D8-A1JL	Basal	71-80	FEMALE	WHITE	Stage II	IDC	NA	NA	0	611	0	611	0	611	0	611	2.66724	0.368263	0.0588543	1.05569	-0.0452007	-0.675042	0.183851	0.587454	-0.419056	-0.441597	1.31708	2.27761	1.17105	0.255016	0.0771842	0.379866	-0.830115	0.072321	0.925218	-1.07134	-1.92017	0.215555	1.11231	-0.938404	1.46183	0.0226934	0.889043	-0.422291	0.441309	0.114247	0.103713	-1.88811	-1.27138
TCGA-D8-A1JM	Basal	51-60	FEMALE	WHITE	Stage II	IDC	NA	NA	0	590	0	590	0	590	0	590	0.571008	1.95253	0.2705	0.437248	0.763752	0.802225	0.800607	0.193532	-0.447833	-0.724165	-0.125373	0.178057	0.860169	-1.00607	0.158776	-0.242989	-0.0345455	-1.53284	-1.60818	0.525619	-1.76386	-1.37749	2.96493	-1.14712	2.54963	-0.743124	-1.34021	0.0660478	0.241425	0.874189	-3.26731	-0.163062	-1.4664
TCGA-D8-A1JN	LumA	71-80	FEMALE	WHITE	Stage III	ILC	NA	NA	0	620	0	620	0	620	0	620	0.196048	-0.0548672	-0.72664	0.678603	2.04068	1.90255	0.649078	1.25175	-0.10022	-0.289564	0.779693	0.38411	0.0191586	1.5439	0.200916	0.193749	0.708812	0.799112	-1.52802	1.15586	1.67435	0.700019	0.274603	0.447256	0.822009	0.983041	-1.05826	-1.28324	-0.665424	-0.352874	-0.178302	-1.32678	-0.270703
TCGA-D8-A1JP	LumA	71-80	FEMALE	WHITE	Stage I	IDC	NA	NA	0	639	0	639	0	639	0	639	-1.0624	-1.55075	0.212799	-0.946265	1.23447	0.763145	-0.649495	0.325884	0.403743	0.0819622	1.13954	-1.89701	-0.19213	0.978914	0.916162	0.519588	0.652558	1.05599	-0.293638	-0.0856613	1.18072	0.455575	-0.725119	0.34887	-1.78728	0.429131	0.822056	-0.11998	1.05987	-0.0390843	-0.806357	1.45359	-1.42318
TCGA-D8-A1JS	LumA	71-80	FEMALE	WHITE	Stage I	Other	NA	NA	0	371	0	371	0	371	0	371	-0.0999643	0.131633	-1.30659	0.191011	2.25118	1.39131	0.341519	1.27391	0.878972	0.447438	-1.2039	-0.408972	0.375536	0.771729	1.40592	0.827218	1.65767	0.764413	-2.88808	1.65468	0.735864	0.968379	-0.0919152	0.198826	-0.646335	1.49601	-2.44766	-2.06072	0.570118	-0.174862	-1.81115	0.219092	-1.90286
TCGA-D8-A1JT	LumB	61-70	FEMALE	WHITE	Stage II	Other	NA	NA	0	405	0	405	0	405	0	405	-0.837482	-1.34994	1.4665	-0.308386	-0.430509	-0.100771	0.783274	0.676286	1.18956	0.699341	-0.0320347	-1.23366	1.35134	-0.403792	-1.82946	-1.47171	1.46787	0.792997	-1.86094	-0.256875	-0.973004	-0.00687977	-1.16132	-0.397136	-0.478651	-0.0605973	-1.04424	0.415137	-0.814155	-0.13653	1.04367	-0.154208	-1.60357
TCGA-D8-A1JU	LumA	51-60	FEMALE	WHITE	Stage I	IDC	NA	NA	0	447	0	447	0	447	0	447	-1.01808	-0.799444	-1.09288	-0.865391	1.65795	0.717201	-1.0678	0.427276	-0.908918	-1.38245	2.32723	-1.1471	-0.424255	0.839131	2.28513	1.67918	0.669331	0.596549	0.726213	0.0333784	1.01514	0.130285	-0.544107	-0.494683	-1.60591	0.504885	0.626944	-1.36291	-0.27893	-1.10375	-0.177317	0.0470856	-0.469804
TCGA-D8-A1X6	LumB	71-80	FEMALE	WHITE	Stage III	IDC	NA	NA	0	541	0	541	0	541	0	541	-0.189897	-0.754081	0.688976	0.34369	0.0811222	-0.0893765	0.35871	0.475033	0.277018	0.20211	0.247858	-0.0113586	0.299602	0.796193	-0.706035	-0.858812	-2.15909	-1.48942	-0.875176	-1.00592	0.347128	0.0139791	0.254976	-0.0560717	0.202102	-0.269777	0.259299	-0.704165	-0.496228	-0.259542	1.32969	0.665426	-0.586468
TCGA-D8-A1X7	LumB	31-40	FEMALE	WHITE	Stage II	Other	NA	NA	0	509	0	509	0	509	0	509	-0.453393	0.175898	-1.17158	-0.424463	0.43423	-0.141336	0.681439	-0.197199	-0.491671	-0.864182	0.0287016	-0.495725	0.182702	-0.231002	-0.977409	0.246283	2.04695	0.478655	-0.311487	-1.41797	0.452803	-1.02385	-0.0114601	-0.818559	-0.531873	0.217063	0.337691	-1.2936	0.991065	-1.16538	-1.43504	-1.55669	0.366483
TCGA-D8-A1X8	LumA	61-70	FEMALE	WHITE	Stage III	ILC	NA	NA	0	783	0	783	0	783	0	783	-0.463064	-0.0399241	-0.92064	-1.40609	1.21853	-0.418938	-0.526796	0.709328	1.10472	0.783295	0.377862	0.00817648	0.225504	0.420349	2.01468	1.25377	-1.48199	-1.40126	-0.524255	0.321388	0.689541	0.200953	-0.728051	-0.463982	-1.23162	0.340277	0.279167	-0.386106	0.180053	-0.391809	-0.665297	0.334806	-0.374853
TCGA-D8-A1X9	LumA	61-70	FEMALE	WHITE	Stage II	IDC	NA	NA	0	727	0	727	NA	NA	0	727	-1.22625	-1.146	-0.200102	-0.372072	0.539939	-0.773968	-0.0861214	1.30239	1.15204	0.246643	0.893887	-1.28394	0.500022	0.163974	-1.09211	-0.574546	-0.426579	-0.166226	-0.109418	-0.544765	0.236109	0.0250918	-0.907309	0.191904	0.328503	-2.21346	-0.0105441	1.03609	-0.828801	1.06363	0.466193	0.0492811	-0.521068
TCGA-D8-A1XA	LumA	61-70	FEMALE	WHITE	Stage I	IDC	NA	NA	0	839	0	839	0	839	0	839	0.917059	0.035563	0.576593	-0.953566	-0.559876	-0.0468745	-0.384843	-0.663982	-0.255222	-0.0514935	-0.627466	0.330739	-0.44099	-1.58585	-0.479177	-0.61062	-0.459274	-0.976389	1.06129	1.61512	0.217401	1.29906	-0.900437	-0.0686143	-0.955876	-1.02822	-0.0335157	1.6186	-0.264005	0.629881	0.906925	0.66162	0.245838
TCGA-D8-A1XB	LumA	61-70	FEMALE	WHITE	Stage II	IDC	NA	NA	0	552	0	552	0	552	0	552	-0.818581	-0.614612	-1.02389	-0.248078	0.481495	0.0153431	-0.575039	0.496576	-0.229207	-1.15035	0.973637	-0.853105	0.238124	0.217575	1.89805	1.83988	0.563504	-0.0136073	0.663421	0.184854	0.285216	-0.118115	0.207632	-0.267185	-0.590463	0.589127	0.598319	1.09772	-0.252547	-0.445887	-0.376848	-0.0153821	-0.503637
TCGA-D8-A1XC	LumA	81-90	FEMALE	WHITE	Stage III	Mucinous Carcinoma	NA	NA	1	377	1	377	NA	NA	1	377	1.04514	0.417885	-1.44131	-0.27123	1.31253	0.152766	0.601505	0.110676	0.480009	-0.522733	1.03652	-0.240269	0.0166211	0.73443	-0.10786	-0.29394	1.21996	0.495007	-2.55966	-0.505891	0.980174	-0.352238	-0.616147	0.4595	-0.00139108	0.566133	-0.810043	-0.480512	-0.0480614	-0.135395	-1.67578	0.797006	-0.1301
TCGA-D8-A1XD	LumA	31-40	FEMALE	WHITE	Stage III	IDC	NA	NA	0	522	0	522	0	522	0	522	0.851512	-0.976929	-0.0837795	1.00843	0.517797	1.48621	0.453272	1.56408	-0.109172	-0.489406	0.253664	-0.289373	-0.367642	0.0945898	-1.03991	-0.452472	-0.323212	0.533174	-0.354474	0.108247	0.790984	-0.118475	-0.835339	1.13916	-0.701777	-0.305528	0.44536	0.239593	-0.286442	1.12015	-1.2513	1.10378	-0.353992
TCGA-D8-A1XF	LumB	41-50	FEMALE	WHITE	Stage II	IDC	NA	NA	0	463	0	463	NA	NA	0	463	-0.246089	-0.2502	1.32287	3.1455	3.44831	3.92302	4.01588	0.323072	-0.454668	0.399584	0.941685	-1.15809	0.43809	-1.55489	0.208252	0.468019	-0.54009	-1.88365	-0.778487	-1.22589	-0.626081	-0.612006	-1.02914	0.369595	2.17176	-0.268583	-0.558825	-1.15458	0.0451149	1.0643	1.38693	1.24093	0.253353
TCGA-D8-A1XG	LumA	81-90	FEMALE	WHITE	Stage III	IDC	NA	NA	0	448	0	448	0	448	0	448	-1.00092	-0.313841	-0.930694	-0.83638	1.12061	0.434773	0.248338	0.958426	-0.3846	-1.08835	0.345137	-1.48013	1.27934	1.20443	-0.693535	-0.174486	1.44544	-0.199159	-1.3566	-0.277956	1.06736	-0.38723	-1.16219	0.116406	-0.350904	1.61185	0.0856232	0.0408756	-1.19124	0.418781	-1.04963	0.927123	-0.626169
TCGA-D8-A1XJ	Her2	71-80	FEMALE	WHITE	Stage III	Other	NA	NA	0	664	0	664	0	664	0	664	0.324983	-1.22868	-1.44507	-0.346932	0.378522	0.453813	0.00652615	-0.0933974	0.316013	-0.0154467	1.56518	-1.26553	0.368764	0.161308	-0.515841	-0.703516	-0.356782	-0.329807	-0.550207	-0.523141	0.180877	-0.859131	1.26523	-0.263334	1.01958	0.270166	-0.268853	-0.296133	-0.0504725	-0.276421	-1.06601	-2.19302	-0.641708
TCGA-D8-A1XK	Basal	51-60	FEMALE	WHITE	Stage II	IDC	NA	NA	0	441	0	441	0	441	0	441	2.13875	3.24591	4.09557	1.84504	0.145743	-1.78097	2.23918	-3.12978	-1.58463	-1.67728	0.0743398	1.98374	-1.77352	-5.90114	-1.67399	1.161	2.12055	-4.45801	-1.0805	-0.433294	-1.18661	-0.667864	1.24276	-0.748231	2.67094	-4.7291	-2.55331	-2.44357	1.2261	-4.09899	1.28732	-1.58107	3.15655
TCGA-D8-A1XL	LumB	31-40	FEMALE	WHITE	Stage II	IDC	NA	NA	0	606	0	606	0	606	0	606	-1.17782	-1.84535	-0.412199	-0.767487	0.88141	0.729216	7.1e-05	0.18227	1.00872	0.300953	0.318942	-1.40503	2.1881	0.19738	-0.898296	-0.830881	-0.513795	-0.0462316	-0.5831	-0.670733	1.0128	-0.00792271	-0.379696	1.18891	0.0326964	0.890916	0.417127	-0.0661891	0.10392	0.860987	-0.0869223	0.00920686	-0.872205
TCGA-D8-A1XM	LumA	51-60	FEMALE	WHITE	Stage I	IDC	NA	NA	0	538	0	538	0	538	0	538	-2.1322	-2.23524	-0.482868	-0.155276	0.258414	0.524311	-0.0385958	0.980753	0.287211	0.0179571	-0.14597	-1.6781	0.11266	0.78435	0.664387	0.414668	0.844756	0.766763	0.121267	-0.817785	0.287888	1.17172	-1.29939	0.349736	-1.14985	1.48431	2.42105	0.805362	0.225069	-0.374647	0.0483013	-0.598639	-0.435628
TCGA-D8-A1XO	LumA	51-60	FEMALE	WHITE	Stage II	ILC	NA	NA	0	1682	0	1682	0	1682	0	1682	-0.347635	-0.634756	-0.881184	-0.788335	-0.795982	-0.220403	-0.347316	-0.255441	-0.442022	-1.10711	-0.155582	-0.584224	0.258803	0.105772	0.411991	0.296057	-0.0174887	0.0987825	0.136424	0.192406	0.713148	0.634098	-0.802627	-0.498975	-0.890127	1.6148	1.2874	1.28149	-0.0249267	0.189423	0.679165	0.279217	0.181383
TCGA-D8-A1XQ	Basal	61-70	FEMALE	WHITE	Stage II	IDC	NA	NA	0	499	0	499	0	499	0	499	-0.798048	-0.518988	0.0234067	-0.0133643	1.12104	0.35432	0.693004	-1.08925	-0.352489	-0.804745	-0.031065	-0.0365018	0.312056	0.293046	1.581	1.57096	-0.111225	0.377691	0.0185374	-1.96965	-1.68099	0.324236	-1.08794	-0.760942	2.37859	1.53549	0.46428	1.27411	1.31818	-0.39259	0.3768	-1.56759	-0.905793
TCGA-D8-A1XR	LumB	51-60	FEMALE	WHITE	Stage II	IDC	NA	NA	0	482	0	482	0	482	0	482	1.80113	1.32206	0.400603	-0.0480941	-0.78142	-0.644393	-0.106955	0.162764	0.414185	-0.312066	0.507803	1.29618	-0.503596	-0.18733	-0.259226	-0.0812894	0.843141	0.858349	2.25714	2.36652	0.34891	1.49262	-1.47523	-0.388261	-0.91463	-0.30193	1.86156	-0.615167	0.961135	0.66045	1.21212	1.14447	0.844201
TCGA-D8-A1XS	LumB	41-50	MALE	WHITE	Stage III	Other	NA	NA	0	496	0	496	0	496	0	496	-0.619436	-0.0408087	0.808526	-0.672081	-0.139668	-0.372718	-0.572947	-0.821173	3.26569	2.06006	0.484531	-0.236171	0.320947	-0.137491	-0.458407	-0.0471478	-0.0121755	-0.734	-0.0160526	0.322203	0.743436	0.181317	-0.369987	0.0989265	-1.02982	-0.543452	0.833689	0.244438	-0.150822	0.280698	-0.104115	-0.663536	-0.43014
TCGA-D8-A1XT	Her2	61-70	FEMALE	WHITE	Stage II	IDC	NA	NA	0	506	0	506	0	506	0	506	-0.360504	-1.14681	-0.52004	1.76387	1.99718	1.75467	2.13791	0.784312	-0.612982	-1.10353	0.0161076	-0.166588	0.413883	-0.365233	0.455001	0.607904	-0.228842	-0.416955	-0.0472493	0.41951	-0.0378774	-0.428912	-1.39897	-0.835454	1.03557	-0.267209	0.472906	0.0710067	0.229455	0.390984	0.101005	-1.14345	-0.769266
TCGA-D8-A1XU	LumA	51-60	FEMALE	WHITE	Stage I	IDC	NA	NA	0	395	0	395	0	395	0	395	-0.462638	-0.673462	-0.909404	-1.01935	0.604215	1.05982	-0.707087	0.612796	0.1613	-0.228673	-0.946123	-0.580182	0.0525347	-0.604466	3.38578	2.90238	0.823286	-0.502201	-0.620893	-0.685108	0.498792	0.0563801	-0.650182	-0.377784	-0.994472	-2.10028	0.54522	-0.289922	-0.805945	-0.275428	0.727422	-0.361019	-0.822617
TCGA-D8-A1XV	LumA	81-90	FEMALE	WHITE	Stage II	Mucinous Carcinoma	NA	NA	0	461	0	461	0	461	0	461	0.300742	0.234208	-1.52532	-0.297109	0.614766	0.447732	0.271763	0.2328	0.823107	-0.284402	0.579955	0.256057	0.434769	0.859515	-0.271631	-0.72858	0.621219	0.633467	-1.77732	-0.584829	0.616827	-0.323071	-0.197391	0.14137	0.193856	1.16503	-0.435046	-0.222376	-0.857216	0.22077	-1.3688	0.17347	-0.643922
TCGA-D8-A1XW	Normal	51-60	FEMALE	WHITE	Stage II	IDC	NA	NA	0	1309	0	1309	0	1309	0	1309	1.32871	-0.0345918	-0.835978	-0.253409	1.27358	0.135323	-0.0175013	-1.05909	0.157355	-0.618176	0.442329	1.17916	0.254317	-0.824249	-0.319864	0.220712	0.893602	-0.915867	0.307059	-0.742792	-2.03323	-0.47009	2.15369	-1.55511	-0.279856	1.21248	2.07661	0.599453	0.0823216	-0.420852	-0.429341	-0.0927497	-1.29349
TCGA-D8-A1XY	LumA	71-80	FEMALE	WHITE	Stage II	IDC	NA	NA	0	503	0	503	NA	NA	0	503	-0.537986	-1.01325	-0.516313	0.03668	-0.668969	0.16172	0.644702	-0.282876	1.19218	0.303822	1.36868	-0.393989	0.419539	0.943078	-0.153906	0.390427	1.5501	0.110041	0.916215	-0.480171	-1.07242	0.721418	0.28494	-1.22218	-0.408342	1.05467	1.19379	1.48553	0.517512	-0.602622	0.506968	-0.0109912	-0.126265
TCGA-D8-A1XZ	LumB	81-90	FEMALE	WHITE	Stage III	IDC	NA	NA	0	466	0	466	0	466	0	466	-0.884709	-0.982261	0.564281	0.367546	0.279316	-0.0127418	0.333228	1.80525	0.0557624	0.163167	0.372768	-1.11238	-0.0901907	0.516132	-0.635264	-0.858318	0.035191	0.443322	-0.125795	2.06846	0.216399	0.0394053	-1.31657	-0.415485	0.999794	0.335044	0.0309552	-0.202672	-0.707648	1.30838	-1.45867	1.80325	-0.307592
TCGA-D8-A1Y0	LumA	61-70	FEMALE	WHITE	Stage III	IDC	NA	NA	0	472	0	472	NA	NA	0	472	-0.358822	0.0914961	1.53703	-0.497843	-0.427402	-0.00596854	0.855595	-1.36026	0.386735	0.577401	-0.921082	-1.54131	0.100801	-1.94079	-1.12509	-0.692354	0.226378	-0.968689	0.559789	-0.681588	0.990085	0.835997	0.92948	1.2587	0.00652424	-0.598992	0.0706573	-0.635741	-0.271218	0.433692	0.773917	1.08578	0.53409
TCGA-D8-A1Y1	LumB	71-80	FEMALE	WHITE	Stage III	IDC	NA	NA	1	302	1	302	NA	NA	1	302	-0.251228	-0.45665	-0.0617167	0.73958	-0.0983033	-0.629794	0.0834158	0.0628871	0.10291	-0.0910468	0.0725967	-0.421455	0.207535	0.109594	-0.289557	-0.643267	0.573267	0.0345754	0.401673	-0.724844	0.503246	0.396487	-0.0889187	0.261691	0.290067	0.412777	0.164341	-0.178947	0.658432	1.14994	-0.151721	0.224785	-0.683442
TCGA-D8-A1Y2	LumB	71-80	FEMALE	WHITE	Stage II	IDC	NA	NA	0	433	0	433	0	433	0	433	0.194493	-1.52202	-1.85698	-0.26736	-0.603971	-0.342606	-0.207283	-0.497422	0.0294712	-0.435555	2.1749	0.170439	-0.27084	0.567233	-0.750742	-0.741592	-0.87241	-0.878222	0.603278	0.0884702	-0.518024	0.136219	0.211227	-0.892845	0.749326	0.487729	1.66743	-0.0947506	-0.0155214	0.0179006	-0.664277	-0.154969	0.132489
TCGA-D8-A1Y3	LumB	61-70	FEMALE	WHITE	Stage III	IDC	NA	NA	0	430	0	430	0	430	0	430	0.107616	-0.920325	1.36511	4.56928	2.64615	2.8165	5.02019	0.678361	-1.93202	1.00841	0.892438	0.129453	1.32283	-1.19516	-1.51887	-1.43154	-2.9556	-1.7621	-0.621533	-0.663459	-0.282332	0.392747	1.45476	0.790956	0.754144	0.179055	0.839277	-2.57698	-0.473173	0.872944	0.622822	-1.87255	-0.782469
TCGA-D8-A27E	LumA	61-70	FEMALE	WHITE	Stage I	Other	NA	NA	0	530	0	530	0	530	0	530	3.07768	-0.261241	-0.524844	-0.44283	0.278186	0.00209767	-0.9375	0.199547	2.01664	0.926261	0.74104	2.80146	-0.247853	0.620268	-0.176648	-0.370656	0.650351	0.933993	0.246636	2.13295	-0.0153394	1.70394	-0.58859	-0.832962	-0.533714	-0.102243	1.33482	1.07384	0.0359487	0.848654	-1.65711	1.62791	0.413787
TCGA-D8-A27F	Basal	31-40	FEMALE	WHITE	Stage II	IDC	NA	NA	0	488	0	488	0	488	0	488	-1.08291	1.84206	1.20663	0.567716	1.57914	1.1287	1.04618	-2.08979	-0.866612	-0.817841	0.0828954	-0.335472	0.146099	-2.09197	-1.2103	-0.679644	-0.612151	-1.02274	0.0597234	-1.30094	-1.72539	0.2499	3.06227	-0.418284	1.38682	-1.81424	-2.1273	-0.644649	0.00655711	-1.38176	0.837249	-1.81396	0.0515073
TCGA-D8-A27G	LumA	71-80	FEMALE	WHITE	Stage II	ILC	NA	NA	0	409	0	409	0	409	0	409	-0.20511	-0.426443	-0.0375258	-0.89741	0.243726	0.627242	0.741619	-0.868982	-1.02865	-1.38564	-0.333347	-0.159166	-0.793821	-1.19986	1.10321	0.954872	0.00771906	-0.13696	1.21542	1.03628	-0.463371	0.0147343	-1.288	-0.405892	0.183077	-0.710072	0.527019	0.0175232	0.182885	-1.44307	0.100408	0.349955	0.534745
TCGA-D8-A27H	Basal	71-80	FEMALE	WHITE	Stage II	IDC	NA	NA	0	397	0	397	0	397	0	397	-0.396835	-1.25402	0.00287537	-1.00397	0.775204	1.75424	0.103187	-0.897856	-1.81918	-2.13101	1.77071	-1.07317	-0.404511	1.34867	0.545455	-0.174486	0.561774	-0.546111	1.44544	-1.92939	-1.63536	-0.336162	1.76385	-0.171426	-0.400014	0.650783	1.0039	2.71288	2.61782	-0.158125	-1.27915	-1.96921	-0.378252
TCGA-D8-A27I	LumA	51-60	FEMALE	WHITE	Stage III	ILC	NA	NA	0	439	0	439	0	439	0	439	1.84324	1.45117	-0.223799	-1.27543	-0.156616	0.501397	-0.745212	-0.429397	-0.795325	-0.644912	0.0704854	1.41358	-1.82639	-0.977291	0.754124	0.650519	-1.0978	-0.837724	0.883062	-0.500936	-0.377506	-0.645556	-0.105299	-0.355477	-0.438902	0.497477	0.203096	-0.821797	-0.621526	-1.59828	0.228845	0.0886381	1.23732
TCGA-D8-A27K	LumA	41-50	FEMALE	WHITE	Stage II	IDC	NA	NA	0	1461	0	1461	0	1461	0	1461	0.125383	-0.498995	-1.30428	-0.21532	-0.483517	0.225804	-0.039629	1.42389	0.498866	-0.167298	1.32509	-0.282317	0.709141	0.356037	0.0171277	0.0305002	1.34086	1.39423	-1.01644	-0.227547	0.772722	0.478376	-0.288279	0.40438	-0.325266	1.35731	-0.306986	-0.25297	-0.386094	0.145948	-0.225838	0.399806	-0.331914
TCGA-D8-A27L	LumA	41-50	FEMALE	WHITE	Stage III	IDC	NA	NA	0	499	0	499	0	499	0	499	-0.904694	-0.702414	-0.387024	-1.05205	-0.798901	0.102714	-0.458573	1.18333	-0.513465	-1.0959	0.965769	-0.746092	-0.94202	0.652565	3.02559	3.06609	0.98089	0.838062	0.050219	0.00333324	0.463493	-0.175908	0.0831783	0.0609828	-0.679666	0.190258	0.0175905	-0.15321	-0.957486	-0.469822	-0.0995094	0.528093	0.0582116
TCGA-D8-A27M	Basal	51-60	FEMALE	WHITE	Stage I	IDC	NA	NA	0	410	0	410	0	410	0	410	0.181293	-1.05723	1.25764	0.0687764	0.374882	1.03198	-0.372248	-0.532745	-0.858667	-1.27549	1.4591	0.147492	-0.0453934	0.899998	0.359743	0.119254	0.419315	-0.598132	1.16369	-1.70006	-1.50236	-0.680092	0.117887	-0.572522	1.54717	0.105197	1.16637	0.491621	0.579523	-0.787477	-0.921926	-1.3174	-0.688232
TCGA-D8-A27N	LumB	31-40	FEMALE	WHITE	Stage III	IDC	NA	NA	0	519	0	519	0	519	0	519	0.567244	-0.131157	0.697088	0.386124	0.461283	-0.329459	-1.5606	0.842179	0.457622	0.983041	1.73409	-0.874883	-0.370133	2.07627	-0.190905	-0.333457	1.18439	1.81269	0.0739368	0.112213	0.848443	1.52294	-0.979399	-2.61316	-0.881833	0.394427	2.76971	1.78472	-0.958184	0.239635	0.900586	0.543564	0.311726
TCGA-D8-A27P	LumA	61-70	FEMALE	WHITE	Stage I	IDC	NA	NA	0	49	0	49	0	49	0	49	-0.804166	-0.185058	-0.702568	-0.186451	0.368385	0.00368438	-0.361959	1.01399	1.92464	1.32027	1.12516	-0.876285	-0.0490829	0.82172	1.39541	1.20279	2.08635	1.55127	0.170849	1.46147	1.20778	0.907996	-0.648509	0.142625	-0.839435	0.879419	0.63263	-0.185464	-0.684713	0.0971902	-1.119	0.23667	-1.31526
TCGA-D8-A27R	LumB	41-50	FEMALE	WHITE	Stage III	IDC	NA	NA	0	307	0	307	0	307	0	307	0.351131	-0.00151873	0.110257	0.578008	1.13957	1.44703	0.144693	0.43201	1.43661	1.71646	0.0481328	0.0227577	-1.02543	-0.304536	0.430538	0.278966	-0.809737	-0.996359	-0.148371	-0.365825	-0.870837	-0.608442	-0.152993	-1.44232	0.452691	-0.754572	0.636061	-1.16141	-1.24455	0.119211	-0.824323	-1.2601	-0.493378
TCGA-D8-A27T	LumA	51-60	FEMALE	WHITE	Stage III	ILC	NA	NA	0	398	0	398	0	398	0	398	-0.707282	-1.56951	-0.897564	-0.0252183	-0.633033	-0.372486	-0.53922	1.06162	0.349284	-0.0126973	0.323398	-0.539346	0.647002	0.593066	0.997725	0.641661	0.895474	0.653977	-0.310396	0.0488084	0.70669	0.330278	0.225111	0.307163	-0.556238	1.6529	0.785948	0.135833	-0.972172	0.115098	0.445836	0.396118	-0.184514
TCGA-D8-A27V	LumA	61-70	FEMALE	WHITE	Stage II	ILC	NA	NA	0	381	0	381	0	381	0	381	0.423202	0.996036	-0.699339	0.0500489	-0.765602	-0.327775	-0.299286	-1.01965	-1.39264	-2.05664	1.699	-0.0201447	-0.576321	0.609982	-0.379115	-0.175048	0.324552	0.781847	0.376909	0.73876	0.349912	1.07699	1.11097	0.747518	-0.991375	-1.94949	1.31041	-0.446657	-0.80453	-1.73594	-1.50248	0.763782	1.10065
TCGA-D8-A27W	LumB	51-60	FEMALE	WHITE	Stage III	Mucinous Carcinoma	NA	NA	0	373	0	373	0	373	0	373	0.788977	-1.45828	0.671624	2.07656	2.09761	1.67036	0.740252	0.836913	1.35508	1.17549	-0.138348	-0.0256594	0.505029	0.290545	-1.33913	-0.659433	0.605134	0.605723	-0.807035	-1.20859	0.906236	-0.665278	-1.71455	0.25347	0.550737	1.24514	-0.12488	-0.341747	0.219081	-0.208975	1.17942	0.861699	-0.525621
TCGA-D8-A3Z5	NA	51-60	FEMALE	WHITE	Stage III	ILC	NA	NA	0	1015	0	1015	0	1015	0	1015	0.428874	0.279414	-1.74187	-0.597787	-2.37801	-0.560733	0.582246	-0.791668	-0.238242	-0.588863	0.129552	0.707093	-0.764035	-0.58505	-0.335232	-0.190775	-0.0536249	0.169029	-0.0460548	-0.0182906	1.03964	-0.627589	-0.147899	-0.566945	-0.475812	-0.919818	NA	-1.37975	2.49328	-0.28401	-0.604013	0.469768	0.778905
TCGA-D8-A73U	NA	81-90	FEMALE	WHITE	Stage II	ILC	NA	NA	0	492	0	492	0	492	0	492	1.00128	0.852565	-0.545242	-0.695691	-0.724582	-0.705197	-0.870942	-0.44346	-0.574801	-0.900149	-0.523927	-0.69796	0.0170285	0.242984	0.741923	0.601212	-0.248132	0.492415	-0.81763	0.77902	0.246464	1.13334	-0.152044	0.321397	-0.310691	1.20446	NA	0.0320606	-1.26667	-0.855419	-0.0318976	-0.125872	-0.0730049
TCGA-D8-A73W	NA	71-80	FEMALE	WHITE	Stage III	Mucinous Carcinoma	NA	NA	1	385	1	385	1	21	1	21	-0.572533	-0.340167	-0.350794	-0.0210435	-0.325214	0.427329	-0.916666	0.388053	-0.0395124	-0.0645097	0.119978	-0.781835	0.471041	0.167702	-0.63573	-0.779162	-0.209913	0.334098	-1.00855	0.68557	-0.104244	1.05958	-0.396946	0.4701	0.324605	0.495138	NA	1.03295	-1.28299	-0.221706	0.00122265	0.356336	-0.531826
TCGA-D8-A73X	NA	51-60	FEMALE	WHITE	Stage II	Other	NA	NA	0	767	0	767	0	767	0	767	-1.47985	0.23195	0.126969	-0.266867	-1.16259	-0.145473	-2.01605	0.748574	-0.447277	-0.882696	1.73758	-1.07083	-0.295878	0.912644	1.46436	1.19757	-0.166864	1.45862	-0.446939	1.00542	0.933295	0.659668	-0.413017	1.02589	-0.233207	0.203211	NA	1.21319	-1.9031	-0.0675591	0.122347	0.537021	-1.39141
TCGA-E2-A107	NA	51-60	FEMALE	WHITE	Stage III	ILC	NA	NA	0	1047	0	1047	0	1047	0	1047	-0.0310552	0.571896	0.1315	-0.335092	-0.828308	-1.65559	-0.0337246	0.670174	0.124594	0.547158	-1.27546	-0.265399	0.494625	-0.969553	2.56286	2.83615	-0.930886	-1.47349	-1.38544	0.847042	0.908463	1.55455	1.51209	1.13894	-1.13795	-1.13777	-0.814686	-1.17571	-0.137173	0.426288	0.646941	-0.19314	-0.254332
TCGA-E2-A108	Normal	61-70	FEMALE	WHITE	Stage III	IDC	NA	NA	0	837	0	837	0	837	0	837	2.2043	1.14773	2.91136	-0.491632	0.249657	1.72986	-3.24893	-1.62887	-0.168569	0.612571	-0.590568	1.42648	-3.22983	-0.436349	2.17924	1.58598	0.380743	-0.477851	2.70016	1.5741	-0.696591	-3.38821	-1.15423	-7.58141	-0.636562	-1.37171	-3.2687	2.51778	-0.25432	-2.61851	2.00651	0.0908189	2.36046
TCGA-E2-A109	LumB	61-70	FEMALE	WHITE	Stage II	IDC	NA	NA	0	1417	0	1417	0	1417	0	1417	-0.267569	-0.103592	1.98008	0.949725	0.0930483	-1.07568	0.40759	-0.0363587	0.736191	1.1128	0.377407	-0.678145	3.69913	1.23887	-1.3114	-0.824026	-0.772152	-0.000756397	-1.01833	0.675356	0.593777	1.12694	-0.0828759	0.649219	0.793136	0.479945	-0.305189	-0.264288	0.270085	1.35153	-1.86962	-0.449963	-0.766931
TCGA-E2-A10A	LumA	41-50	FEMALE	WHITE	Stage II	IDC	NA	NA	0	1229	0	1229	1	75	1	75	0.208847	-0.37792	-0.702436	-0.904605	-0.175666	-0.773562	0.329978	2.38165	0.984717	0.748378	-0.341436	-0.647791	0.749564	-0.742267	-0.916007	-0.904142	0.496684	0.840617	-1.28958	-0.931261	-0.232869	0.19617	-0.280528	-0.496305	-0.839624	-0.143955	0.284558	0.382261	0.533752	1.15842	-0.727072	1.39519	-0.421814
TCGA-E2-A10B	LumA	61-70	FEMALE	WHITE	Stage II	IDC	NA	NA	0	1141	0	1141	NA	NA	1	195	-0.0554971	-0.608602	-0.945657	-0.88849	0.360445	0.17793	-0.201178	0.969708	0.583119	0.522998	0.522096	-0.724244	0.912631	-0.685127	1.51539	1.35249	-0.488557	-0.306668	-0.316508	-0.69927	1.33951	0.431839	0.2344	-0.226585	-1.22133	0.842916	-0.237189	0.392994	0.422347	0.674699	-0.330578	0.506183	-1.37441
TCGA-E2-A10C	LumB	51-60	FEMALE	WHITE	Stage II	IDC	NA	NA	0	1220	0	1220	0	1220	0	1220	1.28605	0.761413	0.497471	-0.438766	0.983701	1.48011	-0.373572	-0.641083	-0.273403	0.409439	-1.63745	-0.799804	-0.144598	-1.39923	1.56976	1.40424	0.288597	0.0129375	1.28426	0.223103	0.51672	0.0216753	-1.59529	-0.83885	-0.930031	-0.112638	1.22957	-0.424102	0.654726	-0.907156	1.92839	-0.122417	1.35463
TCGA-E2-A10E	LumA	61-70	FEMALE	WHITE	Stage II	IDC	NA	NA	0	865	0	865	0	865	0	865	-0.0516828	0.111746	-1.07663	-0.106268	0.597668	-0.00475463	-0.124588	0.80441	0.566139	0.44769	-1.1246	-0.358415	1.08416	-0.267027	-0.583147	-0.794121	0.861722	0.863756	-0.0668122	-0.0901707	0.672615	0.909974	-0.288538	0.241313	-0.0368552	-0.497038	0.778956	-0.124228	0.00392682	-0.126849	-0.167754	-0.10301	-0.498492
TCGA-E2-A14N	Basal	31-40	FEMALE	WHITE	Stage II	IDC	NA	NA	0	1434	0	1434	0	1434	0	1434	-1.34685	-1.01984	0.410552	0.759213	0.00661523	0.731437	1.93756	0.0821958	0.946011	0.663427	0.0713692	-0.909846	1.38637	-0.916329	0.290095	0.269524	-0.819579	0.163452	1.72577	-2.16703	-0.946653	-0.520806	-1.10119	-1.135	3.12521	0.653809	1.07494	0.835141	-0.527971	-0.106495	1.21117	-1.84218	-0.307062
TCGA-E2-A14O	LumB	71-80	FEMALE	WHITE	Stage III	IDC	NA	NA	0	1359	0	1359	0	1359	0	1359	-0.89964	0.0567543	3.15812	1.85595	-1.61685	-0.763636	-0.927382	-0.885056	1.0901	1.51006	-0.0645387	4.24897	-0.677482	-0.0213981	-0.889453	-0.698648	0.862716	0.727179	-0.301827	2.60808	1.21803	3.29597	-0.396506	0.171483	-0.39277	-1.11465	-4.98575	-4.64382	0.577092	0.534602	3.74153	-0.0703707	2.32366
TCGA-E2-A14P	Her2	71-80	FEMALE	WHITE	Stage III	IDC	NA	NA	0	1246	0	1246	0	1246	0	1246	0.00392625	-0.368487	-0.847188	0.712346	0.659963	0.0749995	0.593893	-0.251654	-1.07905	-0.486941	-0.483371	-0.059355	1.05048	0.837645	-0.546578	-0.695769	-1.30559	-0.691694	-0.76938	-0.296885	0.101816	0.837508	-1.20815	0.217863	-0.000444686	1.32555	-0.740409	0.000856238	-0.593429	-0.158728	-0.627184	-0.588189	0.936221
TCGA-E2-A14Q	LumA	41-50	FEMALE	WHITE	Stage II	IDC	NA	NA	0	1163	0	1163	0	1163	0	1163	-0.315966	-1.07448	0.214663	-1.31214	-0.643108	-0.192366	-0.660809	1.34411	0.132733	0.13072	1.25687	0.4601	0.930092	1.01225	0.554753	0.500941	1.43786	0.882569	-1.41522	0.342577	1.23306	1.72189	-0.106049	0.559659	-0.666846	-0.353921	-0.14442	1.15372	-0.597435	0.457007	0.462248	0.44231	0.569139
TCGA-E2-A14S	LumB	61-70	FEMALE	WHITE	Stage I	IDC	NA	NA	0	1009	0	1009	0	1009	0	1009	0.402876	-0.0727086	2.18805	-1.0906	-0.833298	-0.937632	-1.04914	0.264968	-1.12326	-0.135209	0.521575	0.0221969	-0.346471	-0.717613	-0.176325	-1.03299	-1.6697	-1.08996	-0.059039	-0.103319	-0.292699	0.265112	-1.22354	1.56445	-0.463629	-1.92823	-0.264245	-0.115576	-0.374118	1.05423	-0.631297	0.197708	-0.463723
TCGA-E2-A14T	LumA	51-60	FEMALE	WHITE	Stage II	IDC	NA	NA	0	2311	0	2311	0	2311	0	2311	1.12875	0.536138	1.99856	0.865509	-0.187561	-0.900844	-1.06391	0.371417	0.884269	1.577	0.034925	2.89376	0.242346	-0.216592	0.218851	0.699949	1.38382	1.02976	0.124542	1.47669	0.827731	3.38157	-1.42819	0.602579	0.25567	0.125723	-1.55366	-1.34365	0.173304	1.7199	0.963539	1.20712	3.11227
TCGA-E2-A14V	Her2	51-60	FEMALE	WHITE	Stage II	IDC	NA	NA	0	1042	0	1042	0	1042	0	1042	0.117302	0.141112	0.303944	-0.551782	0.244573	-0.507939	0.223661	-0.679721	-0.165575	0.481825	-1.52918	-0.0967895	0.172983	-0.833332	-0.398212	-0.40913	-0.219151	-0.865077	-0.0156717	0.285421	0.202146	0.174952	-0.121281	-0.304302	-0.244598	-1.04094	-0.420766	-0.473237	-0.144386	0.314066	-0.287929	-0.964776	-0.421315
TCGA-E2-A14W	LumB	71-80	MALE	WHITE	Stage II	IDC	NA	NA	0	974	0	974	0	974	0	974	-0.503491	-1.00384	0.300453	-0.198906	-0.0807908	-0.711089	0.0447148	-0.250076	2.61199	3.03986	0.503522	-0.0904803	0.421693	-0.798699	-1.19214	-1.09166	-0.34519	0.437691	-0.638274	-0.0430113	0.875502	0.802372	0.603964	2.14391	0.817191	1.6619	-0.627152	0.229981	-0.650658	0.605789	0.115983	1.25688	0.0737406
TCGA-E2-A14X	Basal	51-60	FEMALE	BLACK OR AFRICAN AMERICAN	Stage III	IDC	NA	NA	0	972	0	972	0	972	0	972	0.76323	-0.311595	0.506423	-0.91509	0.26673	-0.433174	-0.296042	-1.40647	-1.37073	-1.62102	-0.155496	0.400747	-0.0331939	-1.41424	-0.809814	-0.585953	-1.08298	-0.377949	-1.09457	-0.32141	-0.978778	0.24616	-1.14641	0.730211	0.594306	-0.0745748	-0.0877589	-0.695639	-0.20281	0.497028	-0.268381	-0.304859	1.14649
TCGA-E2-A14Y	Basal	31-40	FEMALE	WHITE	Stage II	IDC	NA	NA	0	2109	0	2109	0	2109	0	2109	-0.211614	-0.57563	1.7943	0.4281	1.61686	-0.0238714	0.255438	-0.38224	-1.34289	-0.0382648	0.507279	-0.515083	0.447768	-1.28436	-0.563237	0.0444996	-0.274427	-1.25678	1.7568	-1.16664	-1.27684	-0.00454214	0.4891	0.666525	0.397994	-1.30971	-0.884542	0.6574	-0.0296892	0.0458435	-0.302099	-2.17449	1.20277
TCGA-E2-A14Z	LumA	61-70	FEMALE	WHITE	Stage I	IDC	NA	NA	1	563	1	563	1	188	1	188	-0.632607	-0.0562473	1.34962	-0.595958	0.273541	-0.140636	-0.441795	0.344893	-1.89808	-0.981301	-0.681476	0.0574348	0.508869	-1.60677	1.18155	1.56577	-2.05141	-2.51741	-0.939318	-0.214307	0.199807	3.3697	1.74871	0.505188	-0.147171	-0.42171	-0.23964	2.13269	-0.812142	-0.484361	1.50637	-0.565224	1.23389
TCGA-E2-A150	Basal	41-50	FEMALE	WHITE	Stage II	IDC	NA	NA	0	1935	0	1935	0	1935	0	1935	-0.570838	-0.860791	0.123887	0.026223	0.154468	0.979384	-0.366186	-0.255421	-0.896462	-1.10962	1.60247	-0.86792	0.304708	-0.0840468	-0.218821	-0.471778	-0.064825	-0.11413	2.70657	-0.545906	-1.56351	0.499631	1.56748	-0.296255	0.528368	-1.2479	-0.621466	1.01814	-0.238379	-0.899178	-0.0477194	-1.81811	0.0382235
TCGA-E2-A152	Her2	51-60	FEMALE	WHITE	Stage I	IDC	NA	NA	0	2128	0	2128	1	54	1	54	-0.922431	-1.25634	-0.801195	0.013192	1.47682	0.268469	0.817172	0.133771	-0.664461	-0.684147	-0.791091	-0.958277	0.264158	1.20155	1.29608	2.3941	2.74592	0.112353	0.103714	-0.421004	0.386213	0.342146	1.01653	0.538027	0.67974	-0.554148	-0.735867	1.00134	-0.76671	-0.303407	0.274901	-0.818765	0.428537
TCGA-E2-A153	LumA	51-60	FEMALE	WHITE	Stage II	IDC	NA	NA	0	707	0	707	0	707	0	707	-0.708381	-1.71718	0.311872	-0.857298	-0.500685	-1.34112	-0.679593	0.722875	0.137671	0.638165	0.886313	-0.248939	1.23168	0.755521	0.392416	-0.308077	0.30348	0.487437	-0.662702	-0.390372	0.811473	1.31183	0.332784	0.108358	-0.0542689	0.715874	0.622239	0.708177	-0.588926	-0.0341908	-0.331597	0.431318	0.657137
TCGA-E2-A154	LumA	61-70	FEMALE	WHITE	Stage I	IDC	NA	NA	0	591	0	591	0	591	0	591	-0.626245	-1.0539	0.621536	0.0167123	-0.332181	0.990863	-0.0195335	0.692151	0.519929	0.558965	1.71534	-0.0100968	1.26084	0.491903	-0.363997	0.159174	-0.555879	-0.923101	-0.678387	-0.64368	1.59217	2.0137	2.49968	-0.0359187	-0.556255	0.113474	0.0214463	0.781903	-0.743097	0.15882	-1.17117	-0.194677	0.261491
TCGA-E2-A155	LumB	51-60	FEMALE	WHITE	Stage II	IDC	NA	NA	0	640	0	640	0	640	0	640	-0.421337	-0.943812	0.289007	0.384962	0.21821	-0.475824	0.295317	0.213018	0.445138	1.11812	0.111349	-0.204676	0.805269	1.01055	-0.864333	-0.118818	2.31672	2.73032	-1.9681	0.147257	-0.534014	1.20272	0.0248971	3.06299	0.480704	-0.519689	-0.889444	0.624778	-0.373979	1.15983	-1.09667	1.21034	0.857703
TCGA-E2-A156	LumA	61-70	FEMALE	WHITE	Stage I	IDC	NA	NA	0	726	0	726	0	726	0	726	-1.12145	-0.617837	-1.06914	-0.628469	-0.213736	-0.358047	-0.28302	1.25163	1.06996	1.17496	0.965646	0.0302819	0.489151	0.083327	-0.162952	0.280435	-1.24678	-0.590002	-1.78338	-0.437363	1.41579	1.46658	1.15666	0.695729	-0.70983	0.810845	-0.960512	0.658078	-0.725104	0.582243	-1.14245	1.78979	-0.00337411
TCGA-E2-A158	Basal	41-50	FEMALE	WHITE	Stage II	IDC	NA	NA	0	450	0	450	0	450	0	450	-1.17777	-1.03853	-0.155834	1.19534	0.413924	1.27348	-0.488159	-0.258419	-0.0729214	-0.414988	1.59555	0.344152	1.93441	0.671486	-0.337813	-1.00912	-0.535682	0.752368	-1.48994	-0.459009	-1.93487	0.750368	-1.16882	2.2159	1.18243	-0.276204	-0.72992	0.635596	-0.756428	2.27014	-0.0703621	0.384672	-0.286918
TCGA-E2-A159	Basal	41-50	FEMALE	WHITE	Stage II	IDC	NA	NA	0	762	0	762	0	762	0	762	-1.49712	-0.326424	0.600482	1.1354	1.22964	1.04257	0.322229	-0.191519	1.01975	0.930817	0.99378	-1.22169	0.36617	-0.206501	1.84893	2.75183	-0.692514	-0.64178	1.73555	-1.40205	-1.58237	0.0403763	-0.740877	0.678639	0.826432	0.38486	-0.588038	1.36115	-0.57691	0.0881123	0.908968	-1.70816	0.605623
TCGA-E2-A15A	LumB	41-50	FEMALE	WHITE	Stage III	IDC	NA	NA	0	710	0	710	0	710	0	710	-1.25174	-0.150297	2.13749	1.857	0.551266	-0.216354	1.27014	0.150812	1.95154	3.1517	1.34868	-0.586464	0.777767	-0.688454	-1.32778	-0.666467	-0.930946	1.53808	-1.13043	-0.546401	0.50603	0.333983	-0.666198	-1.08983	0.975653	-0.456545	-1.03253	-0.586237	-0.936005	-0.0280561	-0.0527472	-0.272044	0.422518
TCGA-E2-A15C	LumA	61-70	FEMALE	WHITE	Stage I	IDC	NA	NA	0	694	0	694	0	694	0	694	1.14241	-0.668914	0.285778	-0.934214	-0.827116	-0.318444	-0.975796	-0.416991	-1.60562	-0.674092	-1.14657	1.22103	-1.05556	-0.360248	0.691659	0.249139	0.20117	0.175631	0.598552	1.01694	-0.698651	1.29263	-0.7694	-0.142356	-0.963929	0.139347	-0.249998	0.116405	0.150879	-0.116849	0.772943	0.959908	1.76128
TCGA-E2-A15D	LumA	41-50	FEMALE	WHITE	Stage II	IDC	NA	NA	0	526	0	526	0	526	0	526	-0.153365	-0.0985171	0.0575574	-0.634908	-0.660307	-0.532884	-0.666273	0.879436	-0.843314	-0.804679	1.21268	-0.225403	0.0784385	-0.0302428	-0.490422	-0.435237	-0.693238	-0.206132	-0.134053	0.362462	-0.393341	1.8871	-0.712942	-0.0733043	-0.950869	0.0763066	-0.124128	0.339841	-0.563699	-0.371065	-0.124297	0.62241	0.422269
TCGA-E2-A15E	LumA	31-40	FEMALE	WHITE	Stage II	IDC	NA	NA	0	630	0	630	0	630	0	630	-0.717927	-0.603496	0.351906	-0.651938	-0.139574	-0.283994	-0.616493	0.945074	1.01617	1.77357	-0.387381	0.212687	0.0475106	-0.451731	-0.225908	-0.45468	-0.728107	0.153406	-0.701066	-0.189792	0.968594	0.87081	0.665242	0.121598	0.335034	-0.405421	-0.199153	0.0744512	-0.926301	-0.428511	-0.696026	-0.0640186	0.836125
TCGA-E2-A15F	NA	61-70	FEMALE	WHITE	Stage I	IDC	NA	NA	0	658	0	658	0	658	0	658	0.366188	1.21523	2.1262	2.15995	-0.340027	0.67516	0.476556	0.0309951	-0.364825	0.315828	-1.87803	0.965395	-0.162591	-2.06981	-0.540364	-0.48054	-0.453206	-0.329117	0.258262	1.03481	0.574735	1.00963	0.32789	1.28859	-0.728483	-2.03519	-0.0661597	0.586642	-0.00557812	0.555449	2.05865	0.263835	0.356099
TCGA-E2-A15G	LumA	71-80	FEMALE	WHITE	Stage II	Mixed Histology	NA	NA	0	554	0	554	0	554	0	554	-0.89571	-0.0844209	-0.618326	-0.560614	-0.422223	0.42492	-0.997612	0.756483	-0.321734	-0.0852028	0.396188	-0.30108	-0.0956055	0.515165	-0.674007	-0.618011	1.09986	-0.756934	-1.01096	-0.0542035	1.71188	1.07458	-0.595986	1.34389	-0.934161	0.628002	-0.220753	0.615022	-0.382029	0.328864	-0.659882	1.46237	-0.603047
TCGA-E2-A15H	LumA	31-40	FEMALE	WHITE	Stage II	IDC	NA	NA	0	393	0	393	0	393	0	393	-0.627678	-1.097	0.374719	-0.64337	-0.561634	-0.464491	0.107742	0.273291	-0.241111	-0.335792	-0.767891	-0.591345	0.402986	1.96362	-0.246762	-0.628294	0.4322	-0.899179	0.262935	0.338828	0.942091	-0.129156	-0.0486662	0.147167	-0.00672532	-0.549029	1.91855	1.0259	-0.630453	0.427107	-0.0928291	0.0236529	-0.203972
TCGA-E2-A15I	LumA	41-50	FEMALE	WHITE	Stage II	IDC	NA	NA	0	1692	0	1692	0	1692	0	1692	0.740746	0.952248	-1.32864	-0.388328	0.322909	0.227342	0.508397	0.020108	0.531778	0.0267895	-0.23597	0.163663	-1.11292	-0.268662	1.13825	1.12458	0.11803	0.201716	-0.11887	-0.135809	0.742323	0.00689426	-0.692455	0.139985	-1.37179	-0.0941806	-0.070669	-0.475812	0.0384793	-0.483014	1.17035	0.543827	0.179574
TCGA-E2-A15J	LumA	51-60	FEMALE	WHITE	Stage I	IDC	NA	NA	0	1640	0	1640	0	1640	0	1640	-0.469293	-0.486843	-0.478379	-0.094912	0.392834	-0.743232	-0.893954	1.2961	0.560621	0.439934	1.01913	-0.668616	1.38774	0.416362	-1.1778	-0.711989	1.17494	1.12848	-1.54966	-0.238473	0.78074	1.20157	-0.00546714	0.762833	-0.793216	0.765723	-0.197781	-0.597096	-0.708903	0.766169	-0.710828	1.16262	0.669859
TCGA-E2-A15K	LumB	51-60	FEMALE	WHITE	Stage II	IDC	NA	NA	0	275	0	275	0	275	0	275	-0.362476	-0.728028	-0.203719	-0.648542	0.552377	-0.261079	-0.422455	0.895273	-0.603023	-1.13626	-0.320483	-1.48228	-0.970924	0.938453	-0.300623	-0.465882	0.846616	0.311183	0.160002	0.857637	0.38755	-0.76243	-0.383981	0.365701	-1.22679	-0.433191	0.0792839	0.509438	-0.708425	-0.550247	2.38258	0.861699	0.0436805
TCGA-E2-A15L	LumA	61-70	FEMALE	BLACK OR AFRICAN AMERICAN	Stage II	ILC	NA	NA	0	626	0	626	0	626	0	626	-0.556681	0.742844	-0.52768	0.460752	0.31296	-0.902876	-0.374596	0.752933	-0.335976	0.0833037	0.40305	-0.280919	-0.23597	0.948574	-0.473273	-0.727483	1.37513	0.933899	-0.638517	0.489217	0.505251	0.133702	-0.459327	2.3534	-0.608307	0.776795	-0.684336	0.673095	-0.371508	1.45419	0.136833	0.313027	-0.452716
TCGA-E2-A15M	LumA	61-70	FEMALE	WHITE	Stage II	ILC	NA	NA	1	336	0	336	0	336	0	336	0.62486	0.198293	0.583104	-0.170089	0.0509302	-0.433116	-0.1733	1.13854	-0.786538	-0.575475	0.812541	1.09985	0.411808	-0.839608	-0.706202	1.11521	1.89709	-0.326022	-0.635418	0.357573	0.796998	1.75753	-1.29874	2.26808	-0.522633	-0.294865	-1.03603	-1.08162	0.0514116	1.92755	1.46945	0.45778	4.45406
TCGA-E2-A15O	LumA	81-90	FEMALE	BLACK OR AFRICAN AMERICAN	Stage I	IDC	NA	NA	0	1545	0	1545	1	1210	1	1210	-0.712938	-0.611701	0.801517	1.70789	0.214036	1.86946	1.03439	0.991383	0.0334576	0.209906	-0.203221	-0.41365	0.388094	-0.285402	0.145445	-0.359495	-0.501387	-1.04182	-0.24551	-0.43161	0.78976	1.10403	0.288586	-0.409101	-0.825377	0.189915	-0.131415	0.212932	-0.605545	1.64124	1.70333	1.03982	-0.453714
TCGA-E2-A15P	LumA	61-70	FEMALE	WHITE	Stage I	IDC	NA	NA	0	595	0	595	0	595	0	595	-0.494206	0.241122	-0.163959	-0.308175	-0.548327	-0.113363	-0.364478	1.1495	0.497693	0.62309	-0.0866458	0.134874	0.0354899	1.05644	0.350362	-0.206091	-0.695744	-0.877979	0.198949	-0.492374	0.230095	0.894043	0.397158	1.84702	-0.517918	-0.400269	0.798986	2.34781	-0.108997	1.54844	0.0359251	1.24985	-0.221465
TCGA-E2-A15R	LumA	61-70	FEMALE	WHITE	Stage II	IDC	NA	NA	0	1732	0	1732	0	1732	0	1732	-0.11477	0.265111	1.70754	2.33042	0.882612	1.33135	1.64033	2.01299	-0.285358	0.5158	-1.20537	1.62842	0.818267	-0.162988	-0.634618	-0.903442	-0.933965	-0.934232	-0.979638	0.936146	0.155934	1.65417	0.331136	1.54403	-0.343695	-0.817161	-0.677212	0.153357	-0.433878	1.59238	0.98917	0.315837	-0.228107
TCGA-E2-A15S	LumB	31-40	FEMALE	WHITE	Stage II	IDC	NA	NA	0	428	0	428	0	428	0	428	-0.251238	-0.861939	0.923429	-0.457133	0.642269	-0.39823	0.00363159	1.40018	0.121601	-0.338475	1.30799	-0.660862	0.323412	-0.0701888	-1.04916	-0.679233	2.22138	0.57039	-1.82025	-0.710121	-0.408775	-0.762829	-0.907194	0.269868	0.991982	-0.440419	-1.54876	0.220551	-0.204106	2.67609	-1.80798	1.34514	-1.37033
TCGA-E2-A15T	NA	61-70	FEMALE	WHITE	Stage II	IDC	NA	NA	0	1563	0	1563	0	1563	0	1563	0.254418	0.547053	1.13727	-0.450624	-0.419807	-0.866219	-0.62008	1.01939	1.21756	1.27046	1.78405	1.01909	0.581672	0.343557	-1.30196	-1.04936	1.45815	1.11155	-1.51556	1.17966	0.444563	0.479419	-0.938462	3.65932	-1.15481	-1.3057	-0.641824	-0.899892	-0.270481	2.04656	-1.07515	0.0823884	-0.182487
TCGA-E2-A1AZ	Basal	61-70	FEMALE	WHITE	Stage II	IDC	NA	NA	0	2329	0	2329	0	2329	0	2329	-0.402928	-0.657459	-0.632397	1.73802	-0.0421878	-0.0484244	-0.0478601	0.223294	0.0962201	0.0106919	0.215182	0.933428	0.696013	-2.05604	0.189588	0.279022	-1.24778	-1.39695	-1.16566	-0.59952	-0.983608	0.72318	-0.38935	2.49838	0.234003	-0.263186	-1.51514	1.23071	-0.932598	1.63011	-1.67979	-0.948577	0.124599
TCGA-E2-A1B0	Her2	41-50	FEMALE	WHITE	Stage III	IDC	NA	NA	0	1631	0	1631	0	1631	0	1631	0.0498489	0.165076	0.210935	-0.513659	-0.496134	-0.602526	-0.521886	-1.31243	-0.158803	-0.87672	-0.311129	-0.595014	-2.17279	1.31081	-0.071578	-0.269795	-0.0164019	0.972272	1.84045	-0.403374	-1.74803	-0.0839136	0.275152	-1.2275	-0.693741	0.593886	1.14033	1.59972	-1.16845	-1.38619	1.05225	-0.793494	-3.76e-05
TCGA-E2-A1B1	LumA	41-50	FEMALE	WHITE	Stage II	IDC	NA	NA	0	2653	0	2653	0	2653	0	2653	1.11882	1.04359	0.758779	-0.194878	-0.140829	-0.500726	-1.64923	-0.662522	-0.479646	-0.91367	0.288107	0.0394887	-0.827939	0.569781	0.684512	0.621053	0.483011	0.818802	1.179	1.21807	-0.143853	0.527035	-0.915774	-1.20141	-0.507353	-0.0585856	1.82297	1.76665	-0.903904	0.388374	-0.761141	-0.0885344	1.90463
TCGA-E2-A1B4	LumA	71-80	FEMALE	WHITE	Stage III	IDC	NA	NA	1	1004	0	1004	0	1004	0	1004	-0.345532	0.268881	-0.208865	-0.485792	-0.065632	-0.641128	0.134933	0.327358	0.170694	-0.0038915	1.43368	0.0308895	-0.142561	0.560934	-0.577399	-1.22271	2.08744	1.96624	-0.272863	0.695458	0.350358	0.539083	-0.796045	-0.281017	-1.12029	0.204846	0.0936616	-0.294215	-0.304814	0.194175	0.618012	1.50848	-0.347038
TCGA-E2-A1B5	LumA	41-50	FEMALE	WHITE	Stage II	ILC	NA	NA	0	984	0	984	0	984	0	984	1.79099	1.68893	1.9673	-0.882878	-0.919041	0.106419	-0.407086	-2.17657	0.794374	0.773865	-1.14473	2.9969	-1.60072	-0.512929	1.68353	1.97919	0.814154	-0.652688	2.05632	2.89098	-0.505808	1.61015	-2.80851	0.940524	0.301787	0.558004	-3.02048	-1.84005	1.8055	-1.09052	1.5533	1.29903	2.96571
TCGA-E2-A1B6	NA	41-50	FEMALE	WHITE	Stage II	IDC	NA	NA	0	867	0	867	0	867	0	867	0.642728	0.305279	-0.0384814	-0.932402	-0.334378	-1.49494	0.215371	-0.78583	-0.355967	-0.356812	0.161234	0.208014	0.00273517	-1.30137	-0.777416	-0.60903	-0.383409	-1.83359	0.192242	-0.148713	-1.25348	0.443204	-0.734607	-0.701937	1.3348	1.27248	0.680043	-1.38819	0.194065	-0.691202	0.898698	0.4413	-0.124238
TCGA-E2-A1BC	LumA	61-70	FEMALE	NA	Stage I	IDC	NA	NA	0	501	0	501	NA	NA	0	501	-0.192206	0.34913	-0.263381	-0.541279	-0.216309	-0.10319	-0.237168	-0.0505395	1.46792	0.73649	-0.749111	2.76743	-1.22931	0.631639	0.617278	0.662791	1.11789	0.868697	-0.0671412	1.35471	1.14286	0.885483	-0.614634	-0.0904417	-1.3801	-0.375737	0.994719	-1.46595	-0.142593	0.0823677	-0.404237	0.678891	0.300968
TCGA-E2-A1BD	LumA	51-60	FEMALE	WHITE	Stage II	IDC	NA	NA	0	1133	0	1133	0	1133	0	1133	-0.496977	-0.776772	-0.549101	-0.715325	-0.853604	-0.949488	-1.34936	0.884347	-0.00795185	-0.0412665	1.31667	0.293024	1.12697	-0.134814	-0.340478	0.281262	1.28486	0.268373	-0.850679	-0.0362742	1.16691	0.563897	0.449846	1.26056	-0.784527	0.308517	-0.888614	0.275617	-0.235191	0.889618	-0.36746	-0.184124	-1.02045
TCGA-E2-A1IG	LumA	41-50	FEMALE	WHITE	Stage II	IDC	NA	NA	0	2140	0	2140	0	2140	0	2140	0.0301247	-0.780711	-0.180437	-0.973868	-0.592139	-0.699334	-1.01426	1.23084	0.964301	0.816327	0.227776	-1.09995	0.925863	0.690761	-1.20337	-0.811795	1.39034	0.20992	-0.93428	-0.408709	-1.5503	0.0522083	-0.603527	-0.29661	-0.590309	-0.068854	-0.203434	0.0727417	-0.386732	0.538428	-0.754988	0.955664	-0.904565
TCGA-E2-A1IL	LumA	71-80	FEMALE	WHITE	Stage II	ILC	NA	NA	0	118	0	118	0	118	0	118	3.41686	-1.63607	-0.851178	-1.53921	-1.24136	-0.0577859	-1.34466	1.39738	0.0947166	-0.625773	0.79403	2.91035	-0.352854	0.861331	0.957105	0.717636	0.685655	0.206582	0.276117	2.0344	0.183995	2.0771	-1.44542	-1.12142	-1.27001	-0.595312	1.66479	2.5977	0.132403	0.576378	-1.48831	0.618633	1.77251
TCGA-E2-A1IU	LumA	51-60	FEMALE	WHITE	Stage I	IDC	NA	NA	0	337	0	337	0	337	0	337	1.09638	0.357473	-0.785129	-0.74488	0.0985092	-0.505646	-0.26906	-0.221577	0.12545	-0.540318	0.182494	0.791075	-0.873187	-0.45737	-0.177401	0.03412	0.532316	0.334937	0.413362	1.06958	0.175087	0.266299	-1.06955	-0.92841	-1.03434	-1.19562	0.442877	-0.636929	0.762389	-0.815278	1.10256	1.36885	0.524486
TCGA-E2-A1L6	LumA	41-50	FEMALE	WHITE	Stage II	IDC	NA	NA	0	1648	0	1648	0	1648	0	1648	-0.548616	0.18973	-0.123614	-0.0931791	0.57923	0.0444522	-0.610901	1.18619	0.0214017	-0.832916	0.77579	-0.534647	-0.115669	1.45323	-0.322098	-0.334266	2.97221	1.46486	-1.03074	-0.0978314	0.543111	-0.0178846	-1.12536	-0.315041	-1.02913	1.21287	-0.280159	0.175539	-0.804212	-0.27323	-1.2937	0.823059	-0.606347
TCGA-E2-A1L7	LumB	31-40	FEMALE	WHITE	Stage III	IDC	NA	NA	0	1836	0	1836	1	1619	1	1619	-1.24236	-0.463513	-0.0817151	0.0796681	1.03952	-0.786753	-0.208009	0.164283	-1.61044	-1.2005	0.541672	-1.26945	0.642773	1.47472	-1.29551	-1.48776	0.0174701	0.470414	-0.372825	-0.384532	1.00679	-0.642042	-1.06026	1.36414	-0.557546	0.457441	0.504015	-0.789642	0.453397	0.840112	0.132719	1.40471	-0.834863
TCGA-E2-A1L8	LumA	51-60	FEMALE	BLACK OR AFRICAN AMERICAN	Stage II	ILC	NA	NA	0	2240	0	2240	0	2240	0	2240	0.450154	-0.620572	-1.41569	-0.620763	1.41202	-0.890193	-0.583022	0.728279	1.09686	0.386435	-0.348813	-0.20298	0.383346	1.30802	-0.924229	-0.0383314	1.17002	1.40124	-0.388683	1.08985	0.575069	0.746017	-1.43578	-0.880861	-1.01591	0.331152	0.775296	-0.0763105	1.44929	-0.311137	0.449225	0.978789	0.376275
TCGA-E2-A1LB	Her2	41-50	FEMALE	BLACK OR AFRICAN AMERICAN	Stage II	IDC	NA	NA	0	2306	0	2306	0	2306	0	2306	1.25463	0.838827	-1.1191	0.663122	1.81019	0.776133	1.25639	-1.41371	1.95388	1.22636	0.0545403	0.997782	-0.941476	0.818677	-0.453125	-0.861033	1.47828	0.901587	-0.376651	-1.1269	1.105	0.0985293	0.710938	-0.927501	0.93494	0.336516	0.194861	-0.613725	0.995289	-1.39197	-1.26916	-1.58425	-0.601286
TCGA-E2-A1LE	NA	71-80	FEMALE	WHITE	Stage III	IDC	NA	NA	1	879	1	879	1	361	1	361	-0.0584583	0.257664	-0.529334	-0.122621	0.0670305	-0.884359	0.344905	1.31143	-0.279982	-0.571331	-1.03585	-0.173238	-0.80438	0.674223	-0.329018	-0.326505	0.724969	0.421936	-0.662425	0.376969	0.294347	-0.025401	2.5709	0.37682	0.337846	-0.0851284	0.455294	0.963929	0.199828	0.417178	-1.5093	-1.28685	-0.524841
TCGA-E2-A1LG	Basal	41-50	FEMALE	BLACK OR AFRICAN AMERICAN	Stage II	ILC	NA	NA	0	1523	0	1523	0	1523	0	1523	3.02664	3.05513	-2.22582	-0.364015	0.576264	-0.801961	4.30602	-1.77856	-0.671952	-2.04575	-0.87677	2.52133	-1.81827	-1.57771	-0.989037	-0.214249	-0.330367	-2.59777	-0.302138	-0.645814	-0.46091	-2.70069	0.228507	0.110435	0.523774	-0.791811	-0.563269	-2.52395	2.73619	-2.09416	-0.531022	-0.290867	3.15811
TCGA-E2-A1LK	Basal	81-90	FEMALE	BLACK OR AFRICAN AMERICAN	Stage III	IDC	NA	NA	1	266	1	266	1	155	1	155	1.34361	-0.0577404	2.21099	2.09081	-0.000477678	1.35913	1.58086	-0.388531	0.222849	-0.422871	0.490153	1.13168	0.627284	-0.869853	0.423057	-0.0114158	-0.888199	-1.55413	0.577604	0.643029	-1.79382	-0.977302	1.5925	-0.420268	-0.292761	-0.566071	0.0250081	1.00431	0.524785	-0.259967	-0.308462	-2.0038	-0.309837
TCGA-E2-A1LL	Basal	71-80	FEMALE	BLACK OR AFRICAN AMERICAN	Stage III	IDC	NA	NA	0	1309	0	1309	1	1303	1	1303	-0.535175	0.630614	-0.92274	-0.196109	0.591896	0.262838	1.55986	-0.738278	-0.897648	-0.929568	-0.771819	-0.526846	-0.605899	-0.766685	2.34823	1.73265	0.534707	0.440096	0.836544	-1.92124	-1.34946	-0.534357	-0.00581673	-0.478917	-0.165892	0.100725	-0.261631	0.112235	1.96398	-1.79682	0.190346	-1.19829	0.487285
TCGA-E2-A1LS	Basal	41-50	FEMALE	WHITE	Stage I	IDC	NA	NA	0	1604	0	1604	0	1604	0	1604	0.876356	-0.119759	-0.609007	0.110253	-0.322452	-0.0589323	-0.456865	1.84393	-0.368387	-0.958469	0.950081	0.52221	-0.0411721	0.268652	-0.134749	-0.0755031	1.82712	1.07327	-1.01058	-1.77656	-0.232613	-0.136025	0.634079	0.0509452	-0.101141	-0.142668	-0.962933	-0.173256	-0.15686	1.29799	-1.6582	0.59542	-0.345416
TCGA-E2-A2P5	NA	71-80	FEMALE	BLACK OR AFRICAN AMERICAN	Stage III	ILC	NA	NA	1	821	1	821	1	597	1	597	-0.59027	0.46205	0.389131	0.0405285	-0.2476	-1.65167	-0.577899	-0.511583	-1.11201	0.0902633	-0.412238	-0.668573	0.669834	0.481263	-0.908633	-0.941643	-1.06335	-0.160013	-0.120931	0.855192	1.86443	1.08796	3.12799	0.885923	0.332975	-0.110057	-0.130075	-1.07161	-0.755053	0.984634	0.127797	0.274563	0.804443
TCGA-E2-A3DX	LumA	41-50	FEMALE	WHITE	Stage III	ILC	NA	NA	0	1325	0	1325	NA	NA	0	1325	1.5659	0.770071	-0.614047	-1.07341	-0.147357	-0.4541	-0.923454	-0.901268	1.081	0.150297	-0.958889	1.12205	-0.869659	-0.787422	0.35029	0.655071	-0.248917	0.419661	-0.063194	0.182789	-0.0796908	0.0194096	0.317552	-0.396415	0.280837	1.36631	1.32034	-0.229656	-1.12411	-0.720705	-0.647576	-0.294014	1.4774
TCGA-E2-A56Z	NA	61-70	FEMALE	BLACK OR AFRICAN AMERICAN	Stage II	IDC	NA	NA	0	252	0	252	0	252	0	252	0.583605	0.510982	-0.549232	4.90882	-0.129594	2.7094	4.88058	1.48497	0.127505	0.0871421	1.33001	0.444444	0.368323	0.424454	-1.01951	-1.03271	0.934088	1.81444	0.0620606	-0.0459452	0.577965	0.784677	-0.573577	0.934294	-0.298818	0.127195	NA	0.412083	1.12926	0.798098	0.131454	1.56673	0.430719
TCGA-E2-A572	NA	71-80	FEMALE	BLACK OR AFRICAN AMERICAN	Stage III	IDC	NA	NA	0	1208	0	1208	0	1208	0	1208	0.291457	1.53692	-1.6959	-0.436514	-2.11492	-1.44431	0.30984	-0.939748	-0.338731	-0.613593	0.904971	1.60052	-0.214098	-0.915079	-0.546411	0.0574569	-0.186637	-1.28605	0.905135	1.00064	-0.335036	-1.48286	-0.77935	-0.104239	-0.131048	-1.05047	NA	-0.131882	2.50783	-0.569466	0.206203	0.832572	1.00398
TCGA-E2-A574	NA	41-50	FEMALE	BLACK OR AFRICAN AMERICAN	Stage II	IDC	NA	NA	0	1179	0	1179	0	1179	0	1179	-0.0719088	-0.122237	-0.339616	2.02343	0.150733	0.991357	1.916	-0.472235	-0.433254	-0.745841	0.608471	0.473793	0.424184	-0.556786	-0.627627	-0.561835	-0.549871	0.238652	1.15005	-1.01195	-1.92805	-1.77661	0.24249	0.159671	1.53108	-0.677363	NA	0.700711	2.99961	0.966081	-0.788285	-1.6932	-0.408156
TCGA-E2-A9RU	NA	81-90	FEMALE	BLACK OR AFRICAN AMERICAN	Stage III	IDC	NA	NA	0	538	0	538	0	538	0	538	-0.566303	1.3491	0.321717	1.74346	-0.166502	1.32074	0.512388	0.623511	0.407343	0.721973	0.0553259	-0.719949	0.117725	0.363539	-0.819829	-0.969943	-0.885814	-0.868825	-0.589869	-0.0735997	-0.675122	1.07868	-0.383217	1.64263	2.59127	0.434283	NA	-0.157886	-1.19328	1.0195	-0.552891	-1.57934	-0.740316
TCGA-E9-A1N3	LumA	61-70	FEMALE	WHITE	Stage III	Mixed Histology	NA	NA	0	1059	0	1059	0	1059	0	1059	0.569352	0.321778	-1.08991	-0.306574	0.0927658	1.50768	0.248329	2.08378	1.96643	1.12728	-0.111858	0.0285995	0.310045	1.0059	-0.347876	-0.747447	1.50482	-0.0342762	-1.31003	-0.393627	-1.47871	0.588604	-0.508194	1.00914	0.604837	0.450736	-0.423642	1.08898	-1.29556	0.855012	-0.443686	0.922	-1.03055
TCGA-E9-A1N4	LumA	41-50	FEMALE	WHITE	Stage III	Mixed Histology	NA	NA	0	1000	0	1000	0	1000	0	1000	-0.451109	-0.36991	-2.09616	0.510065	-0.499492	-0.945424	-0.553137	0.870659	0.407936	0.826661	-0.231932	-0.0686085	-0.522251	0.367927	-0.919473	-0.792105	2.37876	0.837391	0.0199917	0.00121432	0.254816	0.428423	0.371389	0.449592	-0.741182	0.553474	-1.43845	-0.424725	0.659628	-0.961482	-0.564424	-0.482763	-0.588943
TCGA-E9-A1N5	LumA	41-50	FEMALE	WHITE	Stage II	Mixed Histology	NA	NA	0	1120	0	1120	0	1120	0	1120	-0.370341	-2.11077	-0.0942644	-0.358367	-1.09552	0.0225192	-0.531151	0.887483	0.203275	0.245488	1.85722	-0.619923	0.559514	0.939539	-0.761056	-0.572201	1.01235	0.604399	0.115621	-0.841854	0.822498	0.535163	-0.896716	0.620015	-1.01607	0.0852868	0.953057	0.281853	-0.610785	-0.104154	-0.469247	1.4088	-1.08251
TCGA-E9-A1N6	LumB	51-60	FEMALE	WHITE	Stage II	IDC	NA	NA	1	678	1	678	1	443	1	443	-0.36877	0.234051	1.69641	0.527077	-0.0171115	0.522932	1.85499	-0.293506	0.322869	0.993932	0.223701	-0.384824	0.0295912	0.149536	1.14524	1.57767	-0.224162	0.0214752	0.751142	0.0583164	1.25188	0.332508	-1.13319	0.0552285	1.89006	-0.698149	0.39311	0.365718	-0.463489	0.224848	1.35972	-1.24351	-0.105778
TCGA-E9-A1N8	Basal	41-50	FEMALE	WHITE	Stage II	IDC	NA	NA	0	1039	0	1039	0	1039	0	1039	0.065307	-0.108674	-1.73701	0.436562	-0.436472	-0.049581	-0.029054	0.99306	-0.86275	-1.45144	0.39679	-0.933596	0.991479	-0.110331	-1.46867	-1.09165	-0.12158	0.243966	-1.16415	-1.42617	-1.87266	-0.401508	0.915946	1.48649	-0.0707018	0.163257	-0.159811	0.401605	1.14089	1.98287	-0.417211	1.0688	-0.294713
TCGA-E9-A1N9	Basal	51-60	FEMALE	WHITE	Stage II	Mixed Histology	NA	NA	0	1101	0	1101	0	1101	0	1101	-0.821547	-0.56674	-0.164644	-0.698224	0.77607	-0.489523	-0.195116	0.40533	1.8936	1.59493	1.74472	-1.64539	0.686465	1.01534	-0.618521	-0.718694	0.207087	0.536027	-0.718725	-0.815188	1.87902	-0.141383	0.1495	0.617289	-0.142198	0.402277	-0.155596	-0.382751	-0.542378	0.366544	-0.437674	-0.709702	-0.756198
TCGA-E9-A1NA	LumB	51-60	FEMALE	WHITE	Stage II	Mixed Histology	NA	NA	0	1112	0	1112	0	1112	0	1112	-1.74675	-1.12084	-0.392484	-0.205873	-0.145223	1.68821	0.431293	-0.0231641	-0.671483	-0.782273	-0.963799	-1.84022	0.940885	0.423911	-0.248877	-0.244867	1.7591	-0.50772	-0.655777	-1.15041	0.493002	-0.0945588	0.342772	0.434017	0.678828	-0.576439	-0.0024076	2.13337	-1.01418	0.769868	-0.0758119	0.831987	-0.927032
TCGA-E9-A1ND	Basal	71-80	FEMALE	WHITE	Stage II	IDC	NA	NA	0	1266	0	1266	0	1266	0	1266	-0.558202	-1.16149	-0.579238	-0.646308	0.316255	1.26016	1.20448	1.03497	0.288177	-0.204088	-0.141895	1.41783	0.773953	0.787559	2.606	3.887	1.18301	-0.00218649	1.10629	-0.585389	-1.97665	0.356819	0.136316	-0.876275	2.86504	1.10143	0.84774	1.66548	-0.311768	-0.00965213	0.181415	-2.13315	-0.494844
TCGA-E9-A1NE	LumA	21-30	FEMALE	WHITE	Stage II	IDC	NA	NA	0	1088	0	1088	0	1088	0	1088	-0.53916	0.561608	0.641041	-0.451169	-0.171335	-0.793138	-1.22307	-0.345811	0.456491	0.115486	-0.667237	-0.648421	0.070609	-0.66807	-0.372016	-0.138836	-1.30701	-0.898191	0.823006	0.0311508	-0.577798	0.389834	0.0981607	0.478277	-0.765444	1.01006	1.48546	1.42987	-1.22251	0.447401	-0.0863949	0.811935	-0.00636764
TCGA-E9-A1NF	LumB	51-60	FEMALE	WHITE	Stage II	Mixed Histology	NA	NA	1	1072	1	1072	1	90	1	90	-0.578039	-0.518894	-1.24033	-0.861468	-0.216623	-0.584416	0.838689	0.253312	2.13637	1.22982	-0.677057	-0.490272	-0.208182	1.45743	0.580016	1.29215	0.37575	-1.59413	-0.103584	-0.413213	1.30433	-1.06772	-0.585323	0.317373	0.492147	0.0430923	-0.016818	0.103916	-0.0657561	-1.02425	-1.1646	-1.53233	-0.272262
TCGA-E9-A1NG	LumA	61-70	FEMALE	WHITE	Stage II	IDC	NA	NA	1	786	0	786	0	786	0	786	-0.641516	0.231354	-1.097	-0.200155	-1.00701	-1.01745	0.184461	0.28408	-0.796566	-0.951908	0.792631	-0.58604	-0.265106	1.01383	-0.63567	-0.331428	0.89439	0.606487	0.846187	0.518121	-0.0487567	0.0794687	0.209779	0.382574	-0.977884	-0.415904	0.496139	0.611458	0.136717	0.132934	0.747747	-0.00853234	0.124942
TCGA-E9-A1NH	LumA	71-80	FEMALE	WHITE	Stage II	IDC	NA	NA	0	576	0	576	0	576	0	576	0.844887	0.00470442	-0.106762	-0.369697	-1.50185	-1.81797	-1.09709	-0.0149988	-1.53806	-1.2076	0.46699	-0.30888	0.0615979	-0.0441621	-1.0184	-0.444232	0.134452	0.213593	0.332124	1.27876	-0.0060525	1.764	-1.43418	0.0402154	-1.16658	0.296824	1.06805	-0.45425	-0.6501	0.216656	0.442415	0.702748	0.128871
TCGA-E9-A1NI	LumB	51-60	FEMALE	WHITE	Stage II	Mixed Histology	NA	NA	0	300	0	300	0	300	0	300	-0.716356	-0.801464	-0.673166	-0.257613	-0.848834	-0.210448	0.0139205	0.451062	1.03796	0.848642	0.240567	-1.13257	0.187925	0.581931	-0.667291	0.257192	0.0808669	-0.448149	-0.42632	-1.00019	1.12193	-0.0535245	1.0015	0.570086	-0.397261	0.116225	-0.356557	-0.0730739	0.258844	-0.0346872	-0.702566	-0.00136055	-0.164526
TCGA-E9-A1QZ	LumA	61-70	FEMALE	WHITE	Stage II	IDC	NA	NA	0	755	0	755	0	755	0	755	0.734573	0.118152	1.09246	-0.51774	-0.628357	0.0154969	-0.673915	-0.712855	2.55171	2.21692	-0.542021	0.229091	-0.529775	-1.45913	-0.397734	0.42343	0.344718	0.243202	1.48977	0.873502	-0.0683772	0.399868	-2.37138	-1.27825	-1.31687	-1.87132	-1.72692	0.846	0.0322424	-1.17407	1.50514	1.42739	0.617753
TCGA-E9-A1R0	LumA	51-60	FEMALE	WHITE	Stage II	IDC	NA	NA	0	860	0	860	NA	NA	0	860	4.49496	-0.438614	1.08404	-0.944312	-0.520049	-0.345146	-1.55125	-2.18071	0.60599	-0.643398	1.08625	4.29383	-1.26475	0.0966423	0.999613	1.09568	0.0707536	0.25383	2.82066	2.49692	-1.20338	1.06591	-0.720483	-2.65552	-2.08324	-1.52042	3.04714	-0.156111	-0.275383	-1.29843	-3.38685	1.65821	2.04342
TCGA-E9-A1R2	LumA	51-60	FEMALE	WHITE	Stage III	IDC	NA	NA	0	1063	0	1063	NA	NA	0	1063	-0.146765	-1.16758	0.794796	2.21607	0.787372	2.07567	1.92577	1.57816	0.2743	0.412015	-0.309767	-0.573239	1.8044	-0.235406	-0.825266	-0.820077	-2.28136	-1.34952	-0.619733	-1.05523	-1.38528	-0.0733404	-0.669115	1.40654	-0.730444	0.0262619	0.531136	0.620367	-0.867518	0.552559	0.435587	1.58459	-0.993716
TCGA-E9-A1R3	LumA	61-70	FEMALE	WHITE	Stage III	IDC	NA	NA	0	78	0	78	0	78	0	78	-0.462919	-1.04249	-0.483078	-0.818137	-0.336732	-0.307764	-0.238236	0.680777	-0.351655	-0.483701	0.250534	0.249888	0.420214	0.86763	-0.33001	-0.42627	1.83322	1.66472	0.644533	-0.289153	0.324523	0.225013	0.843532	-0.591264	-1.11491	-0.223559	0.649066	1.18099	-0.231823	0.245557	1.38788	-0.0836312	-0.506038
TCGA-E9-A1R4	LumB	61-70	FEMALE	WHITE	Stage I	IDC	NA	NA	0	186	0	186	0	186	0	186	-0.173481	-2.36233	0.319905	-1.45711	-0.874161	0.930814	-0.534694	-0.169982	-0.2795	-0.16597	1.00858	-0.554679	0.69648	0.84418	0.868061	0.21668	0.803391	0.75785	0.495249	0.799014	-1.67376	1.27134	-0.54189	-0.743277	-0.708677	0.89489	3.46278	1.25625	-0.915581	-0.0823106	-1.14424	0.00866532	-0.16911
TCGA-E9-A1R5	LumA	61-70	FEMALE	WHITE	Stage I	IDC	NA	NA	0	92	0	92	0	92	0	92	-0.806395	-0.324771	-0.339178	-0.91875	3.52919	1.70621	-0.343089	1.00126	-0.161437	0.0742322	-0.241334	-0.964651	0.748708	0.615054	1.34904	0.515667	0.222393	-0.159815	0.212094	-0.879326	-0.336651	-0.317353	0.253378	-0.966959	-0.670976	0.974978	1.56672	-1.24541	1.66904	-0.858185	-0.287261	-1.40302	-0.754982
TCGA-E9-A1R6	LumA	61-70	FEMALE	WHITE	Stage II	IDC	NA	NA	0	339	0	339	0	339	0	339	2.66006	3.61158	-3.16799	-0.504264	0.38844	-0.507184	3.04701	-2.22864	-2.71813	-2.60119	-2.24407	1.71745	-1.47263	-3.50914	0.110567	0.809284	0.0854254	-3.33333	-1.02053	-1.16508	-0.490397	-1.96642	0.556271	0.912402	-0.0746595	-2.61823	-1.41229	-1.92277	3.17397	-1.97863	-0.813142	-0.170908	2.5039
TCGA-E9-A1R7	LumB	61-70	FEMALE	WHITE	Stage II	IDC	NA	NA	0	1467	0	1467	0	1467	0	1467	-0.215534	-1.00459	-0.269873	-0.776002	0.190058	0.870532	-0.131589	1.08453	-0.0902328	-0.255259	-1.31032	-0.460427	-0.722263	1.53781	1.28626	-0.101761	-0.212751	-0.658244	-0.416486	0.570605	-0.606995	-0.115166	-1.10412	-0.58143	-0.0183574	0.245994	-0.366981	0.14114	-0.604748	-0.161813	0.240413	0.394478	-0.591245
TCGA-E9-A1RA	NA	41-50	FEMALE	WHITE	Stage I	IDC	NA	NA	0	1369	0	1369	0	1369	0	1369	0.157955	-0.133823	-0.372769	-0.41484	1.37533	0.294038	-0.856043	0.078981	0.737212	0.171282	-0.14899	-0.130541	-0.953644	-0.407378	1.84056	1.51608	1.15393	0.144613	-0.0315471	-0.756613	-0.141926	-0.260818	-1.13942	-0.792258	-1.16725	-0.429102	-0.504745	-1.02898	0.557345	-0.932688	-0.233362	0.38735	-0.567733
TCGA-E9-A1RB	LumB	31-40	FEMALE	WHITE	Stage II	IDC	NA	NA	1	976	0	976	0	976	0	976	-0.903374	-1.66116	-0.725459	2.43334	0.204463	1.28721	2.11759	1.0487	1.33053	0.724059	1.0126	-1.28371	0.751692	-0.557848	2.8149	1.96314	0.181819	0.600111	-1.36312	-0.751061	1.62324	-0.352058	2.79218	0.937366	0.563178	1.80647	-0.705184	0.0508571	-1.16239	0.582764	-0.142263	-1.22299	-0.623425
TCGA-E9-A1RC	LumA	51-60	FEMALE	WHITE	Stage III	Mixed Histology	NA	NA	0	1224	0	1224	0	1224	0	1224	0.0367998	-0.209568	0.491407	0.434609	-1.09169	-0.444682	0.458156	-1.31829	-1.02244	-1.48523	1.71725	-0.557234	-0.255533	-0.0277986	-0.110955	-0.138535	-0.334141	-0.232068	-1.21902	-0.145105	0.350914	0.313411	-0.0419741	-0.388696	-0.736295	-0.59353	0.053306	-0.960808	0.825755	-0.0709278	-2.34539	-0.916165	1.05016
TCGA-E9-A1RD	LumA	61-70	FEMALE	WHITE	Stage II	IDC	NA	NA	0	34	0	34	0	34	0	34	-0.857984	-0.353368	-1.94474	-0.229184	0.939961	0.81263	-0.000261994	1.42535	1.50268	0.762191	-0.555646	-0.94113	0.876567	1.23081	0.334419	-0.308488	-0.806085	-0.726076	-0.833522	0.905122	1.48594	1.16291	0.631632	0.330223	-1.30881	0.984251	-0.309666	0.697275	2.38369	-0.925844	0.259072	1.21312	-0.832565
TCGA-E9-A1RE	LumB	71-80	FEMALE	WHITE	Stage III	IDC	NA	NA	0	1419	0	1419	0	1419	0	1419	0.338283	-0.518894	1.71284	0.294782	-0.300451	1.15389	0.85043	-1.13007	-0.634529	-0.728747	1.64951	-0.328004	-0.865248	1.23746	-0.894185	-0.467514	-0.662566	-1.2254	-0.329319	1.31386	0.603131	-0.487065	0.0195034	-1.59461	-0.268533	-0.421186	-0.641268	0.941276	-0.386054	-0.536736	0.736792	-0.450563	-0.604064
TCGA-E9-A1RF	LumA	61-70	FEMALE	WHITE	Stage III	IDC	NA	NA	0	200	0	200	0	200	0	200	-0.356694	-0.569463	-0.725669	-0.873536	0.709309	-0.144314	0.112686	0.037405	0.0983996	-0.182731	-0.656435	-0.356802	-0.0104866	1.66643	-0.930372	-1.23917	1.18862	1.06788	0.174416	-1.53505	-0.19581	-0.171017	-0.677493	-0.169609	-0.0083256	-0.0658939	0.135488	-0.544402	-0.344926	-0.236351	3.33885	-0.365044	0.991196
TCGA-E9-A1RG	NA	61-70	FEMALE	WHITE	Stage III	IDC	NA	NA	0	647	0	647	0	647	0	647	-0.762364	-1.01469	0.300637	-0.49823	0.232459	1.43605	-0.238236	0.123732	0.82541	1.09381	-0.239665	-0.946093	0.476334	0.913871	-0.390193	-0.24654	-1.4994	-1.35908	-0.659014	-1.70555	1.40232	-0.14498	-0.71257	-0.607528	-0.161384	-0.622804	0.467221	-0.728345	-1.07208	-0.171635	-0.216626	-0.912504	-1.0493
TCGA-E9-A1RH	Her2	61-70	FEMALE	WHITE	Stage II	IDC	NA	NA	0	1417	0	1417	0	1417	0	1417	4.53712	-0.546001	0.376399	-0.715307	-0.805617	0.131603	-0.579778	-2.06218	2.12644	1.57674	-0.431645	3.83551	-1.18378	-0.624189	1.60263	0.436414	-1.13599	-0.994326	1.32989	0.888171	-0.977213	0.691604	0.263216	-1.76161	-0.940889	-0.914355	2.37563	-0.295819	1.10174	-0.966375	-1.85499	0.6244	1.20763
TCGA-E9-A1RI	LumA	41-50	FEMALE	WHITE	Stage III	Mixed Histology	NA	NA	0	1449	0	1449	0	1449	0	1449	-0.719844	-0.796552	-0.628538	0.101467	0.154844	-0.243622	0.21631	1.02361	1.97816	1.21786	-0.256494	-0.894699	-0.0806376	0.974596	0.213392	-0.2144	2.48916	0.984708	0.197368	-0.608675	1.58082	-0.128796	0.605213	-0.0610472	-0.700125	1.36214	1.43063	1.12814	-0.0833113	-1.08598	0.820201	-0.286037	-0.894381
TCGA-E9-A226	LumB	41-50	FEMALE	WHITE	Stage III	IDC	NA	NA	1	1048	1	1048	1	790	1	790	0.514596	-1.21049	-1.06728	-0.805364	0.984316	1.00678	-0.80669	0.642248	0.73855	0.765471	-0.763595	-0.236619	-0.0729837	0.780009	1.21562	0.297458	1.98407	0.533528	0.145603	-0.623709	0.9206	0.22994	-1.25824	-1.24464	0.0863641	0.881692	1.69743	-0.552063	-0.138528	-0.787725	0.115456	0.516984	-1.22689
TCGA-E9-A227	LumA	41-50	FEMALE	WHITE	Stage II	IDC	NA	NA	0	975	0	975	0	975	0	975	-0.00229714	-0.760173	-0.822117	-0.625584	-0.576573	0.616591	-0.704056	0.641213	1.4533	1.13379	0.307796	-0.810848	0.049436	0.93666	0.204082	-0.619848	1.42243	1.05739	0.243199	0.00126866	-0.191512	0.536925	-0.823647	0.535474	-0.280923	1.20423	0.345043	0.501887	0.320421	-0.0678073	-0.221935	-0.27907	-0.794724
TCGA-E9-A228	LumB	51-60	FEMALE	WHITE	Stage II	IDC	NA	NA	0	1285	0	1285	0	1285	0	1285	-0.344539	-0.406965	-0.59092	2.4643	1.02857	0.118279	0.909388	0.797408	0.489569	0.319574	-0.585621	-0.956276	0.688048	0.499382	-1.19262	-1.09821	0.776378	0.351643	-0.763477	0.253148	0.800895	0.254431	-0.769745	0.140072	0.924392	1.10459	-0.824581	-0.961911	0.490811	0.13453	-1.01274	2.22463	-1.15311
TCGA-E9-A229	LumA	31-40	FEMALE	WHITE	Stage I	IDC	NA	NA	0	1148	0	1148	0	1148	0	1148	0.558912	-0.262759	-0.723989	-1.02876	1.50002	0.947749	-0.87201	0.511052	0.303819	-0.361101	-0.596141	0.304801	-0.171127	-2.04306	1.91322	1.5522	-0.522037	-0.470225	0.4394	0.0786363	0.180654	0.466328	-1.74811	0.378161	-0.670615	-0.921666	0.836074	1.11821	0.684835	-0.558332	1.97888	0.300016	-0.311646
TCGA-E9-A22A	LumB	71-80	FEMALE	WHITE	Stage II	IDC	NA	NA	0	1189	0	1189	0	1189	0	1189	-0.098559	0.833431	0.913454	2.36878	0.460875	0.767324	2.41956	0.984145	-1.87877	-0.571835	0.614755	0.468793	1.92079	0.360566	-0.688886	-0.430465	-0.572815	-1.32027	0.652999	0.698664	-0.830137	0.451583	0.371039	-0.287403	1.18362	-0.0847097	0.605835	0.0254473	-0.012931	0.369764	0.444078	-1.24994	-0.129976
TCGA-E9-A22B	LumA	71-80	FEMALE	WHITE	Stage I	Mixed Histology	NA	NA	0	1167	0	1167	0	1167	0	1167	-1.14088	-0.112187	0.771354	2.51392	-0.581688	-0.657279	-0.00652929	0.558437	-0.238242	0.840102	-0.0229144	-0.751289	0.916626	0.184806	-1.38621	-1.49146	-1.03615	-0.121835	-0.288185	1.23241	1.23228	-0.205147	-1.18562	1.0891	0.32841	-0.389181	0.13503	-2.04202	0.188466	1.30529	-0.445128	1.16043	-0.722346
TCGA-E9-A22D	LumB	31-40	FEMALE	WHITE	Stage II	IDC	NA	NA	0	1248	0	1248	0	1248	0	1248	-1.71589	-0.938009	-0.809805	0.400778	0.513068	-0.61521	0.89927	0.542724	0.174832	0.787067	0.168255	-0.121694	1.15932	2.88973	-0.721021	-0.805652	1.97233	0.70294	-0.130089	-0.423878	0.786196	0.595186	-0.434057	0.766425	1.23347	0.523824	-0.184416	-1.04378	0.18311	-0.109473	1.04887	0.7228	-0.998406
TCGA-E9-A22E	LumB	51-60	FEMALE	WHITE	Stage III	IDC	NA	NA	0	1269	0	1269	0	1269	0	1269	0.0578791	0.634002	0.0223934	-0.24229	-0.149052	-1.67256	-0.0668755	0.00791927	-1.95202	-0.594175	-0.156257	0.119311	-0.0761724	0.755261	-0.832353	-0.779258	0.405739	-1.13605	0.997393	-0.19572	0.189785	0.753533	0.0397296	0.747344	-0.794989	-1.00067	0.398829	-0.91317	0.410901	0.457437	-0.216766	-0.572469	0.266387
TCGA-E9-A22G	Basal	41-50	FEMALE	WHITE	Stage II	IDC	NA	NA	0	1239	0	1239	0	1239	0	1239	0.756505	1.0279	1.02518	1.14515	-0.12203	-0.289319	1.10535	-1.09544	-1.00732	-1.51228	1.00225	-0.178626	1.97826	-1.07716	-0.339415	1.9253	0.610004	0.157428	-1.85488	-1.72934	-1.76751	-0.832782	-0.339978	2.27279	4.02171	-1.41688	-1.47312	0.437323	0.656639	0.860774	-1.2795	0.833011	-1.18657
TCGA-E9-A22H	LumB	41-50	FEMALE	WHITE	Stage II	IDC	NA	NA	0	1232	0	1232	0	1232	0	1232	-1.42545	-0.435245	-1.09185	-0.56883	-0.532571	0.336862	-0.290748	0.983474	-0.0668245	-0.330558	-0.965272	-0.602658	0.849557	-0.278863	1.80256	1.38174	0.360085	-0.529759	-1.0274	-0.647711	0.535093	0.40109	0.0664481	1.04215	-0.748736	0.318444	-0.114652	-0.431305	-0.272354	-0.14621	-0.138396	0.123385	-0.693695
TCGA-E9-A243	Basal	51-60	FEMALE	WHITE	Stage II	IDC	NA	NA	0	612	0	612	1	305	1	305	-0.911003	0.579863	0.176913	-0.332805	0.420107	0.904591	0.127825	-0.67335	-1.27684	-0.797786	-0.746042	-0.400976	0.41051	-1.7857	0.776902	-0.00277753	-1.05276	-1.24302	0.457508	0.323616	-1.38633	0.0809432	0.131022	0.51276	1.19609	-0.741047	0.0102382	-0.119217	0.0927033	-0.310889	-0.258677	0.0778658	-0.326894
TCGA-E9-A244	Basal	51-60	FEMALE	WHITE	Stage II	IDC	NA	NA	0	21	0	21	0	21	0	21	-0.45395	-0.0309093	-0.209251	-0.559505	0.67972	0.994622	-0.311582	-0.253212	-0.525316	-1.0476	0.597724	-0.745419	0.758593	0.181361	0.590449	-0.347059	0.125003	-0.274915	1.30462	-0.544064	-0.905591	-1.09102	1.3331	0.101306	0.472135	0.429884	0.659425	0.00357114	-0.282636	0.154601	-0.962043	-0.778333	-0.631358
TCGA-E9-A245	LumA	41-50	FEMALE	WHITE	Stage II	IDC	NA	NA	0	26	0	26	0	26	0	26	0.836757	2.13383	-1.09653	0.460699	1.70998	0.923151	0.6098	0.157833	0.304357	0.176635	-1.30431	-0.51498	-1.20534	-0.647168	1.35788	0.214958	0.463696	-0.00892865	0.513998	-0.137602	-0.227713	-1.54943	-0.898145	-0.623575	-1.02562	-0.856804	-1.29734	-0.716424	1.66874	-1.47016	2.49948	1.8214	0.350674
TCGA-E9-A247	LumA	51-60	FEMALE	WHITE	Stage I	IDC	NA	NA	0	1186	0	1186	0	1186	0	1186	-1.56798	-0.598145	-0.152944	-0.551817	-0.240193	0.592008	-0.636602	0.808729	0.849963	0.27245	1.61983	-1.40924	1.17901	0.366748	-0.856493	-0.325161	-1.30553	-0.12633	-0.69679	-0.110599	1.89038	0.12935	-0.168625	0.928064	-0.431796	-0.413811	0.350369	-0.49435	0.0743889	2.02787	-0.4016	1.31864	-0.949384
TCGA-E9-A248	Her2	51-60	FEMALE	WHITE	Stage II	IDC	NA	NA	0	59	0	59	0	59	0	59	-1.80548	-1.78719	-1.09385	-0.0890026	1.91687	1.14755	1.68802	0.675386	2.47102	1.3629	1.02574	-1.38447	0.124652	0.327467	1.30606	0.864102	0.0056964	-0.461014	-0.657352	-1.81133	-1.47915	-1.0908	-0.150696	0.047657	0.460898	1.06925	0.106177	0.151703	-0.985005	0.131729	-1.88674	-1.82765	-0.923006
TCGA-E9-A249	LumB	41-50	FEMALE	WHITE	Stage II	IDC	NA	NA	0	217	0	217	0	217	0	217	-0.642468	-0.21453	-1.3803	-0.524285	-0.378285	1.66093	0.126736	0.472651	-0.827078	-0.80019	1.42576	-1.58145	0.719156	1.12342	1.48671	0.404234	0.571383	0.0430217	0.404396	-0.859169	0.184774	0.128523	-0.965151	0.559573	-0.105925	0.875183	1.18781	-0.955845	-0.49569	-0.0672754	1.33155	0.0573018	-0.180024
TCGA-E9-A24A	LumA	61-70	FEMALE	WHITE	Stage II	IDC	NA	NA	0	747	0	747	0	747	0	747	-0.672677	-0.77356	-1.19064	-0.434104	1.24037	1.27782	-0.405207	1.38099	-0.155823	-0.651128	-0.134898	-0.470353	0.833394	1.19551	0.797828	0.472105	2.05806	0.156436	-0.175031	1.39166	0.792209	1.16452	-1.59799	0.772871	-1.07653	1.72699	2.5596	0.0843139	-0.779642	0.576098	0.206906	0.68094	-0.210146
TCGA-E9-A295	LumA	71-80	FEMALE	WHITE	Stage II	ILC	NA	NA	0	375	0	375	0	375	0	375	-0.549268	0.84303	0.61009	-0.965617	-1.34151	-0.292614	0.17278	-1.6691	-0.676779	-0.452084	-0.475392	-0.774427	-0.308876	-2.05446	-1.14015	1.06168	-0.111618	-0.825008	0.598396	0.532193	0.0496801	0.709801	-0.270724	-0.314067	-0.220164	-1.61223	-0.178208	0.975043	0.201107	-1.14368	0.448494	0.0977126	1.30923
TCGA-E9-A2JS	LumB	71-80	FEMALE	WHITE	Stage II	ILC	NA	NA	1	904	1	904	1	524	1	524	-1.43433	-1.42541	0.843047	2.58939	2.29998	2.18016	1.98674	-0.382378	1.31798	1.02275	-0.124686	-1.442	0.540341	-0.729103	-0.835149	-0.72943	0.507117	0.00444509	0.0211343	0.0404414	0.504805	0.20847	-0.234068	-0.602924	0.456717	-3.35827	-0.246894	0.00250639	-0.846376	-0.0725235	1.10477	-1.14222	0.395078
TCGA-E9-A2JT	LumA	61-70	FEMALE	WHITE	Stage II	ILC	NA	NA	0	288	0	288	0	288	0	288	1.22978	0.495675	-0.0650795	-9.93e-05	1.40034	2.22442	-0.311368	-0.497717	-0.336048	-0.211207	-1.06323	0.807993	-1.38439	0.0956514	1.65724	0.763337	-0.763096	-0.534887	0.825862	0.311119	-0.255351	0.716203	-0.521948	-0.862949	-0.0467666	0.84846	1.86526	-0.247773	-1.33575	-0.610849	-0.107631	-0.247573	1.89116
TCGA-E9-A3HO	LumB	41-50	FEMALE	WHITE	Stage II	ILC	NA	NA	0	1158	0	1158	0	1158	0	1158	-0.231308	-0.0842202	-1.0886	0.322737	-0.562795	-1.67764	0.136304	0.207239	-0.727196	0.875338	-1.28835	-0.232904	-0.0377759	-0.784851	0.363914	0.536865	-1.51767	-2.78422	-2.54703	0.318617	-0.667605	0.0757285	1.93519	0.717448	-0.892364	0.257344	-1.63771	-3.06163	1.08444	1.06601	-0.743421	0.860528	-0.688098
TCGA-E9-A3Q9	LumA	71-80	FEMALE	WHITE	Stage III	ILC	NA	NA	0	1001	0	1001	0	1001	0	1001	0.104504	0.827158	-1.51479	0.049966	-0.960908	-1.52106	-0.609236	0.461973	-0.567407	0.0978074	1.05178	0.390185	0.395047	-0.192393	-0.722491	-0.735806	0.902985	0.65834	-1.2395	0.587285	0.263502	1.0785	-0.30799	0.21146	-0.481232	0.634576	0.228812	-0.714346	0.388677	0.402388	-0.29577	0.826864	-0.199482
TCGA-E9-A3QA	NA	31-40	FEMALE	WHITE	Stage II	Medullary Carcinoma	NA	NA	0	918	0	918	0	918	0	918	-1.40201	-0.831488	0.288167	-0.174787	0.822896	0.576756	-0.781416	-1.08193	-1.12744	-1.1932	-0.0976196	-0.168924	-0.0819037	-0.111961	0.146331	0.0507794	0.107463	0.0699046	1.25033	0.208977	-1.50358	0.178764	-0.036131	-0.379576	1.0508	1.66795	1.22251	-0.723678	-1.11781	-0.432483	-0.0435706	0.109378	-0.477132
TCGA-E9-A3X8	NA	41-50	FEMALE	WHITE	Stage II	ILC	NA	NA	0	926	0	926	0	926	0	926	-0.440936	0.0684917	0.111743	-0.654524	-0.804738	0.560866	-2.06762	-0.509709	-1.55682	-1.03107	-0.582282	-0.326827	-1.14836	0.989224	1.09855	0.331947	0.622904	-1.41854	0.919487	1.69379	-0.000930227	0.469277	-0.798387	-0.242199	-1.14245	0.296497	1.56649	1.15732	-0.879354	-1.37999	0.247382	0.322263	0.040344
TCGA-E9-A54X	NA	81-90	FEMALE	WHITE	Stage I	Mucinous Carcinoma	NA	NA	0	727	0	727	0	727	0	727	-0.120075	0.692281	-0.771452	-0.321123	-1.17727	0.336355	-0.0361367	0.399086	0.715652	0.341091	0.515403	0.301249	0.314552	-0.0507655	-1.19393	-1.54082	1.01621	-0.089554	-1.45954	2.24292	0.493447	0.444103	-0.873703	0.656877	-0.0327082	1.67367	NA	-1.77761	0.561031	1.47508	-1.00958	1.15852	-0.662893
TCGA-E9-A54Y	NA	61-70	FEMALE	WHITE	Stage III	ILC	NA	NA	0	725	0	725	0	725	0	725	-0.0162496	0.3948	1.04122	0.6016	-1.07929	0.182037	0.780584	-0.679267	1.22225	0.909579	0.365427	0.130014	0.840269	-0.87929	-1.57599	-1.67766	-0.740424	-0.948328	-1.01146	0.0999884	-0.608153	0.362358	-0.385614	0.731726	-1.23983	0.810534	NA	-1.7357	1.25095	1.71596	0.780678	-0.112406	-0.504947
TCGA-E9-A5FK	NA	51-60	FEMALE	WHITE	Stage III	ILC	NA	NA	0	812	0	812	0	812	0	812	1.74191	1.4422	-1.41414	-1.62867	-1.04866	-0.709492	1.61028	-1.90716	-1.34918	-1.53304	-1.32665	2.21139	-0.731785	-1.89523	-0.544618	0.0923937	-0.966931	-1.33445	1.31753	-0.23856	-0.301107	-3.0144	0.0780344	-1.974	0.162687	-0.0598635	NA	-2.18798	4.31177	-1.64449	-0.739378	0.140275	2.29435
TCGA-E9-A5FL	NA	61-70	FEMALE	WHITE	Stage II	Metaplastic Carcinoma	NA	NA	0	24	0	24	0	24	0	24	-0.525956	0.297563	0.210436	-0.908739	-1.28464	-0.212784	0.0432078	-0.671772	0.861426	0.694613	0.628464	0.995165	-0.173309	-0.136094	1.59128	1.05822	0.62675	-0.931249	1.85809	0.31476	-1.45877	-1.25158	1.32252	-0.630337	0.942718	0.592839	NA	1.41464	2.54429	-0.615529	1.11908	-1.52187	0.907689
TCGA-E9-A5UO	NA	41-50	FEMALE	WHITE	Stage II	Mucinous Carcinoma	NA	NA	0	785	0	785	0	785	0	785	0.106713	1.07627	-1.59567	-0.35418	-0.949735	-0.234654	0.18368	-0.209546	1.45964	1.14521	-1.02444	0.702887	0.324605	-1.10733	-1.4039	-1.18158	0.0969576	0.730759	-1.76035	0.234947	-1.01963	-0.121388	-0.702986	0.654757	0.0031	-1.20666	NA	-1.65468	1.31383	1.35001	-0.460879	1.15033	0.0876168
TCGA-E9-A5UP	NA	61-70	FEMALE	WHITE	Stage II	Other	NA	NA	0	803	0	803	0	803	0	803	0.369802	0.592096	1.77857	-0.109614	-2.03423	-0.201349	-0.141152	-1.16743	-0.0741904	-0.0325669	-1.32984	2.10922	0.706936	-2.0395	-1.09761	-0.972699	-1.15782	-1.35138	-0.62091	1.85293	-0.902161	0.607269	0.543436	-0.706757	-0.501846	-1.06444	NA	-1.68632	1.51406	-0.173657	-1.40305	0.185282	1.99341
TCGA-E9-A6HE	NA	41-50	FEMALE	WHITE	Stage III	ILC	NA	NA	0	847	0	847	0	847	0	847	-0.325296	0.635382	-1.02953	-0.296247	-1.55351	-1.80085	-1.22482	1.17968	0.00287641	0.542071	1.06375	0.507956	1.34081	-0.207759	0.846729	0.450345	0.0133946	1.29114	0.472345	0.999604	0.519727	0.627912	1.20076	0.65467	-0.195712	-0.6728	NA	-0.615294	1.63965	0.660352	0.766888	0.2916	-0.29936
TCGA-EW-A1IX	LumA	41-50	FEMALE	ASIAN	Stage II	Other	NA	NA	0	1208	0	1208	0	1208	0	1208	4.81215	1.21347	-0.960017	-0.184304	-0.860791	-1.41221	-0.58251	-2.81934	1.21245	0.361664	0.744256	3.618	-1.60072	-1.08574	2.13969	1.82151	0.515887	-1.04422	0.419764	1.63957	-1.18705	-0.548523	0.247584	-0.978727	-1.94593	-2.39368	1.16777	-1.73027	3.00679	-1.65229	-2.31772	1.09866	2.05649
TCGA-EW-A1IZ	NA	51-60	FEMALE	WHITE	Stage III	IDC	NA	NA	0	554	0	554	0	554	0	554	-0.0554971	-0.905645	-0.13233	-0.98284	0.142385	-1.24416	-0.0095434	0.194755	-0.820595	-1.28941	-1.80537	-0.393872	-0.431753	-0.321996	-0.982428	-0.16423	0.112656	-0.15879	0.0412685	-0.0830534	-0.214963	0.22433	-1.40941	-0.996682	-0.581653	1.70328	0.727098	-0.0918958	0.778728	-0.429575	0.764163	1.87526	0.620809
TCGA-EW-A1J1	LumA	31-40	FEMALE	WHITE	Stage II	IDC	NA	NA	0	575	0	575	0	575	0	575	-0.527657	-0.469309	0.275068	-0.211362	0.638104	0.126583	-0.484103	2.38108	0.526109	0.114821	0.655974	-1.07378	0.852204	2.05438	-0.428399	-0.218623	1.36281	-0.0917449	-1.81731	-0.521408	0.891203	-0.0406495	-1.05039	0.560741	-1.135	0.663131	-0.129193	0.235865	-0.924807	0.120736	-1.10504	1.22146	-0.286076
TCGA-EW-A1J2	LumA	41-50	FEMALE	BLACK OR AFRICAN AMERICAN	NA	ILC	NA	NA	0	403	0	403	0	403	0	403	2.57338	1.31943	-0.87021	-0.867713	-0.23106	-0.688436	0.255096	-0.828491	-0.459188	-1.23945	-0.85222	2.37589	-1.32435	-1.06144	-0.0747569	0.765873	-0.0301681	-0.725759	1.38524	0.579733	-0.260808	-0.455237	-0.945649	-0.681451	-1.11468	-1.56638	-1.22838	-1.33975	0.978352	-1.15265	1.63698	0.849111	1.22653
TCGA-EW-A1J3	LumA	61-70	FEMALE	WHITE	Stage I	ILC	NA	NA	0	504	0	504	0	504	0	504	-0.552611	-1.24606	-0.035683	-0.222446	0.417282	-0.384618	-0.511597	1.37016	3.65095	2.1788	0.538351	-0.551396	0.801792	0.288611	-0.38019	-0.512172	1.56109	0.59062	-1.15383	-0.416777	1.6366	0.307118	-0.330079	1.56255	-1.23582	-0.178243	0.223845	0.10535	-0.484451	-0.126459	0.168934	-0.42435	-1.22801
TCGA-EW-A1J5	LumA	51-60	FEMALE	WHITE	Stage II	ILC	NA	NA	0	477	0	477	0	477	0	477	0.128093	-0.630421	2.17925	-1.05441	-1.46654	-1.65036	-1.66247	0.507607	2.17858	2.47711	0.633158	-0.313619	1.80987	0.0951796	-1.6698	-1.01309	0.598698	-0.766928	-1.15704	-0.925888	0.771609	0.494955	1.02806	1.10277	0.105574	-0.950597	-1.78897	-2.18675	-0.45502	0.126481	1.18761	1.59395	-0.728548
TCGA-EW-A1OV	Her2	51-60	FEMALE	WHITE	Stage II	IDC	NA	NA	0	789	0	789	0	789	0	789	-0.179799	-0.573961	-0.0798959	-1.03692	2.09155	-0.843	-0.462629	-0.41072	-0.178597	-0.104647	-2.12881	-0.562306	0.0576794	0.215853	-0.259967	0.354198	-1.03917	0.0105994	0.372365	1.10245	0.772054	-0.0615443	-0.819837	-0.345054	0.00449379	1.81759	0.0435357	-0.0642717	0.160708	-0.970524	-0.056228	0.298728	0.243686
TCGA-EW-A1OW	Basal	51-60	FEMALE	BLACK OR AFRICAN AMERICAN	Stage II	IDC	NA	NA	0	694	0	694	0	694	0	694	-1.2546	-0.916103	0.140872	-0.743491	-0.44799	1.59446	0.324913	0.32253	0.46296	0.261028	-0.500458	-0.905602	1.03014	-0.130724	0.583721	2.32938	0.826166	-1.41981	-0.00649616	-2.41055	-1.55327	-0.783361	0.153695	-0.794914	1.52954	0.614722	0.0707227	2.2538	1.4311	-0.00181537	-0.967704	-1.39023	0.103395
TCGA-EW-A1OX	LumB	41-50	FEMALE	WHITE	Stage II	Mucinous Carcinoma	NA	NA	0	911	0	911	0	911	0	911	-0.132005	0.686635	-1.2706	0.186187	-0.163207	-0.447628	-0.444399	0.762775	-0.210875	-0.0141451	0.224941	-1.2359	1.39737	0.89587	-1.27711	-0.833144	0.258408	0.716252	-1.16036	0.0118632	0.174196	0.0573871	-1.0046	-2.21694	0.00289352	-0.400171	-0.352243	-1.03148	0.874834	0.0149929	-0.255583	1.00938	-0.32284
TCGA-EW-A1OY	LumB	61-70	FEMALE	WHITE	Stage II	IDC	NA	NA	0	908	0	908	0	908	0	908	-0.540515	-0.50417	1.53047	-0.423408	-0.72386	-0.421463	0.253051	-0.26903	0.212269	0.391601	0.940777	-0.961249	0.0207983	-0.0459763	-1.36697	-1.2016	-1.25324	-1.40236	-0.815968	-0.443943	0.707692	-0.659215	-0.764724	-0.436422	0.383419	0.0239854	-0.572092	-1.81078	-0.253703	-0.523013	-0.461195	-0.0842752	-0.272792
TCGA-EW-A1OZ	LumB	51-60	FEMALE	BLACK OR AFRICAN AMERICAN	Stage II	IDC	NA	NA	0	1229	0	1229	0	1229	0	1229	-1.10545	-0.555888	-0.842462	0.0222241	2.14886	0.977614	0.595712	-0.0749762	-0.287777	-0.107171	-0.0625747	-0.974909	-0.358536	0.76274	-0.292556	-0.41951	1.34044	-0.288358	0.417616	-0.0470318	1.65943	-0.867336	0.975926	-0.992918	-0.343729	0.256412	0.945083	0.829753	1.12581	-1.02556	-0.192401	-1.72868	-0.259009
TCGA-EW-A1P0	LumB	51-60	FEMALE	WHITE	Stage II	Other	NA	NA	0	1251	0	1251	1	1094	1	1094	-0.347946	0.268618	1.7812	0.128703	0.370582	-1.50495	-1.27938	2.09188	-2.30776	-0.0898913	0.289286	-0.590423	1.21533	1.97445	-1.74019	-1.85934	-2.16495	-0.347389	-0.805494	-1.07302	0.151814	0.446476	-1.23657	1.18895	1.39663	1.73517	0.211003	-1.73523	-0.961232	0.804921	0.557511	-0.644334	-1.30463
TCGA-EW-A1P1	NA	61-70	FEMALE	WHITE	Stage III	IDC	NA	NA	0	1210	0	1210	1	1014	1	1014	0.777233	-1.59084	-0.0429258	-0.51153	-0.526954	0.204617	0.286356	-0.0365559	-0.390309	-0.758777	-0.662204	1.12831	-0.723742	0.635036	0.0163724	-0.174486	0.730757	0.439201	1.25517	0.145192	0.0059403	-0.276247	-0.957265	-1.41796	-0.728655	-0.521685	1.51268	0.896735	0.242437	-0.822867	0.170305	-0.378831	0.665556
TCGA-EW-A1P3	LumA	41-50	FEMALE	WHITE	Stage II	IDC	NA	NA	0	1611	0	1611	0	1611	0	1611	0.415323	1.86207	0.0685201	-0.593213	-0.117009	-0.128896	1.72789	-1.15005	-0.464197	-0.331375	-0.244636	-0.253836	-1.25705	-3.38646	-1.70135	-0.961346	-0.337673	-0.775691	-0.523875	-0.102613	-0.545818	0.444319	-0.623279	-0.415485	-0.220594	-1.66651	-2.47162	-1.80569	0.881788	-2.38866	2.01407	0.149789	0.809214
TCGA-EW-A1P4	Basal	41-50	FEMALE	WHITE	Stage II	Medullary Carcinoma	NA	NA	0	907	0	907	0	907	0	907	-0.0867145	0.655645	-0.458953	-0.758603	-0.394228	0.785667	1.32432	-0.36374	-1.43645	-1.11768	-1.4629	0.0171028	-0.944667	-2.1266	0.0870972	-0.412216	-0.0321002	-0.440541	1.16979	-0.996573	-1.06965	0.231486	-0.304325	-0.110088	-0.171106	-0.305528	-0.769949	-0.565561	0.663155	-1.64019	0.589781	-0.188661	0.653644
TCGA-EW-A1P5	LumA	71-80	FEMALE	WHITE	Stage II	IDC	NA	NA	0	703	0	703	0	703	0	703	0.742503	-1.19104	-1.10372	-0.587883	-0.480096	0.447732	-0.25685	1.58252	0.131574	-0.0783228	0.208001	0.361911	0.123013	-0.8523	1.02954	0.330449	1.37697	0.726433	-0.0912572	-0.506782	-0.369066	0.840888	-0.553181	-0.410736	-0.401218	-0.130088	1.49846	1.59714	-0.163396	-0.0781972	1.12049	1.59059	0.0951318
TCGA-EW-A1P8	Basal	51-60	FEMALE	WHITE	Stage III	IDC	NA	NA	1	239	1	239	1	207	1	207	-0.441157	-0.999827	-0.601027	1.08954	1.24659	2.09062	1.39015	0.366894	0.842749	0.268612	0.170772	-0.585024	0.687503	-0.167325	1.43592	0.947262	-0.971007	-0.264268	0.264081	-0.599232	-0.613487	-0.794905	0.990259	-0.643447	1.11192	0.8062	0.59283	1.02688	0.130085	-0.143728	1.3504	-1.8398	-1.11013
TCGA-EW-A1PA	LumA	51-60	FEMALE	WHITE	Stage II	IDC	NA	NA	0	575	0	575	0	575	0	575	1.56916	1.96709	3.55531	3.25158	2.49921	3.30105	4.86521	-0.598699	-1.87836	-1.53336	-1.57853	-0.173257	-0.734328	-2.17036	-1.93355	-0.585748	1.05186	-0.996303	-0.0546763	-0.075284	-0.871483	1.18254	-0.875721	-0.538692	1.32119	-1.26874	-3.45044	0.376662	-1.15087	-0.622976	2.89555	1.942	1.3454
TCGA-EW-A1PB	Basal	61-70	FEMALE	BLACK OR AFRICAN AMERICAN	Stage III	IDC	NA	NA	0	608	0	608	0	608	0	608	0.919016	0.236649	0.377396	0.245804	0.923512	1.14099	1.56686	1.01225	-0.806884	-0.148756	-0.900951	1.73371	0.0660125	-0.0207941	1.57192	1.95711	-0.637328	-2.89553	1.0549	-0.489315	-2.04894	0.690165	-0.267903	-1.3875	3.3976	0.133148	2.29329	0.00779196	-0.221003	-0.192486	2.79946	-1.21655	-0.516453
TCGA-EW-A1PC	LumB	61-70	FEMALE	BLACK OR AFRICAN AMERICAN	Stage II	IDC	NA	NA	0	187	0	187	0	187	0	187	-0.665415	-0.528736	-0.711257	0.0795801	-0.587777	-0.363329	0.994646	-0.160278	0.861674	0.789963	-0.0720264	-0.695315	2.40195	-0.487025	-0.793477	-1.34008	-0.745827	0.401799	-2.28163	-0.862043	1.06703	0.353727	0.907257	1.53144	1.14303	-0.555915	-1.88729	-2.14107	1.66799	2.19039	-0.876219	-1.84832	-2.02214
TCGA-EW-A1PE	LumA	51-60	FEMALE	WHITE	Stage II	IDC	NA	NA	0	320	0	320	0	320	0	320	-1.03121	-1.22077	-1.1107	-0.723294	-0.144847	-0.129072	0.163375	0.988583	0.486948	-0.240667	0.16607	-0.851086	-0.0790731	1.11662	0.942693	0.415329	0.237578	-0.411548	-0.244835	0.26597	0.283657	-0.256826	-1.97939	-1.03333	-0.712136	-0.0829581	0.323444	0.183013	-0.193784	-1.26258	0.372349	0.780613	-0.0525803
TCGA-EW-A1PG	Normal	51-60	FEMALE	WHITE	Stage II	ILC	NA	NA	0	1051	0	1051	0	1051	0	1051	-0.913412	0.57221	-0.416005	-0.961236	-0.0259933	-0.21441	-0.218426	-0.445846	-0.288776	-0.508148	-0.258777	-0.319031	-0.613786	-0.236206	-0.124674	0.0327214	2.28979	0.839573	0.821759	0.535725	0.364834	0.0157053	-1.21075	0.0394366	-0.671406	-0.343143	0.0955896	-0.24701	-0.280085	-1.25176	-1.24244	0.671866	0.162705
TCGA-EW-A2FR	Her2	51-60	FEMALE	BLACK OR AFRICAN AMERICAN	Stage III	IDC	NA	NA	0	1673	0	1673	0	1673	0	1673	-0.623617	-0.973165	-0.795262	2.14253	0.496465	2.05086	1.45547	0.344081	-0.774261	-0.352897	0.238087	-0.919052	0.257687	0.212857	-0.178548	-0.646257	0.0178927	0.138532	0.328305	-0.319421	-0.581473	0.342434	-0.714818	-0.226654	1.18897	0.401917	0.949397	0.360966	-0.337872	0.7053	-1.33494	-1.12117	0.296385
TCGA-EW-A2FS	LumA	41-50	FEMALE	BLACK OR AFRICAN AMERICAN	Stage II	IDC	NA	NA	0	1604	0	1604	0	1604	0	1604	-0.709219	-1.70834	-0.906149	-1.45704	-0.18731	-1.00784	-0.0775273	-0.181086	-0.885054	-1.22553	-0.154993	0.498329	0.600482	-0.793249	-0.679254	-0.465457	0.370017	-0.794989	-0.554569	0.941144	-0.412561	0.562818	-0.314073	-1.50016	1.30481	-0.0971963	-0.912794	0.362621	-0.784086	0.287471	1.31545	1.19746	1.02578
TCGA-EW-A2FV	LumA	31-40	FEMALE	WHITE	Stage III	Other	NA	NA	0	788	0	788	0	788	0	788	-0.347746	-0.974733	0.903977	-1.06734	-1.39094	-0.507794	-0.129625	-1.04885	-0.290233	-0.479658	-0.987612	-0.141155	0.89107	0.556357	-0.190307	-0.266682	-0.110712	0.632143	0.0645189	-0.899722	-1.29174	0.24562	-0.878573	0.993827	-0.0846913	0.157565	0.500355	-0.280153	-1.0942	0.778506	-0.0801013	-0.165712	-0.0418535
TCGA-EW-A2FW	LumB	51-60	FEMALE	WHITE	Stage II	Other	NA	NA	0	672	0	672	0	672	0	672	-0.275379	0.903191	-0.771399	-0.354514	-0.268878	-0.818548	0.516414	1.10108	0.773628	0.581797	-1.65672	-0.767151	0.11641	0.748561	-1.17302	-0.726427	0.429921	0.387684	-1.65302	1.25518	0.40403	0.686605	-0.612771	0.636109	-0.316008	-0.428791	-1.70391	-0.129232	0.221921	1.71146	-0.19778	1.11959	-0.455554
TCGA-EW-A3U0	NA	61-70	FEMALE	BLACK OR AFRICAN AMERICAN	Stage III	IDC	NA	NA	0	532	0	532	0	532	0	532	-1.08944	0.0270438	-1.23429	-0.596591	0.31478	-0.291815	-0.28349	-1.14808	-1.11784	-1.55723	-0.315941	0.307979	-1.10151	0.513183	0.320951	0.749749	0.134362	0.225582	-0.105419	-0.426101	-1.61037	0.63586	-0.763939	-0.672123	1.9283	0.975616	1.03285	2.08976	0.0730358	0.191728	-0.612663	-0.928446	0.264079
TCGA-EW-A423	NA	71-80	FEMALE	WHITE	Stage II	ILC	NA	NA	0	533	0	533	0	533	0	533	0.965993	0.268404	-1.68041	-0.93263	-1.4678	-0.214468	0.142631	-1.99591	-1.32271	-1.78502	0.243108	1.79152	-1.19286	-0.961107	0.587175	0.301433	-0.921557	-2.41784	2.76595	0.405004	-0.225954	-2.04206	0.150699	-1.95125	-0.568077	-1.09432	NA	-0.51089	3.13472	-1.35984	-0.832937	0.21069	1.40586
TCGA-EW-A424	NA	51-60	FEMALE	WHITE	Stage III	ILC	NA	NA	0	715	0	715	0	715	0	715	0.513943	0.495361	-0.792847	-0.448126	-2.10014	-1.93566	-0.832049	-0.0864549	-0.300575	-0.746252	0.875462	0.738545	-0.162988	-0.206567	-0.653775	-0.407965	-0.69194	1.60817	0.737985	1.64153	0.902784	0.293847	-0.21487	-0.306699	-1.08135	0.354195	NA	-0.132499	1.91797	0.473075	0.514204	1.22761	0.353542
TCGA-EW-A6S9	NA	31-40	FEMALE	BLACK OR AFRICAN AMERICAN	Stage II	IDC	NA	NA	0	463	0	463	NA	NA	0	463	0.442676	-0.811187	0.867093	-0.345313	-0.699443	-1.0166	-0.668621	0.385406	-0.306442	-0.368579	-1.05402	-0.305941	-1.93936	0.0931271	-0.270006	-0.288401	-0.264465	-0.154099	-0.198628	0.631782	0.607251	0.350022	-1.16292	1.45962	-0.616188	0.397976	NA	1.11142	-1.19443	-0.389895	0.0573724	-0.200429	0.418839
TCGA-EW-A6SB	NA	61-70	FEMALE	BLACK OR AFRICAN AMERICAN	Stage II	IDC	NA	NA	0	760	0	760	0	760	0	760	0.649101	1.86991	0.890772	0.0858836	-0.575757	-1.84874	-0.476248	-0.949767	-0.874916	-0.239936	-0.48191	0.407991	-0.643571	-0.235918	-0.916007	-0.458368	-0.431198	-0.678083	-0.296772	0.999604	-0.997529	1.04905	0.546132	-0.187724	1.96063	1.09868	NA	-0.231263	-0.678695	0.184707	0.391775	0.0897797	0.325291
TCGA-EW-A6SC	NA	51-60	FEMALE	BLACK OR AFRICAN AMERICAN	Stage II	ILC	NA	NA	0	952	0	952	0	952	0	952	1.12735	-0.6583	-0.878506	-0.881383	-0.376057	-0.095888	0.140731	-0.662463	-1.44379	-2.11627	-2.89796	1.11817	-2.16446	-0.659813	-0.0948578	0.177734	0.606188	-0.482773	-0.0540704	0.603693	0.147471	0.0908331	0.525107	-0.589884	-0.581963	0.0936603	NA	0.517709	-0.0315623	-2.57575	-0.224607	0.671134	1.25681
TCGA-EW-A6SD	NA	31-40	FEMALE	BLACK OR AFRICAN AMERICAN	Stage II	IDC	NA	NA	0	1010	0	1010	0	1010	0	1010	0.309776	-0.849574	-0.120465	0.162607	-0.689243	-0.532812	-0.335362	-0.742893	1.07948	1.83135	-0.400073	0.158054	-2.38788	0.0628797	-0.65656	-0.570857	0.242287	-0.148535	0.586416	1.14499	-0.572821	0.374442	-0.170123	0.215224	-0.350956	0.712963	NA	0.376577	-0.953421	-1.66658	-0.0187831	-0.316846	0.674599
TCGA-GI-A2C8	LumA	61-70	FEMALE	WHITE	Stage III	IDC	NA	NA	0	225	0	225	0	225	0	225	1.21126	0.626035	0.105879	-0.615063	-0.601743	-0.517226	-0.564238	-0.623944	-1.09345	-1.19458	-0.0343178	0.536792	-0.174954	-0.856759	-0.212141	-0.277404	-0.153399	-0.172317	0.310371	-0.0526279	-0.473805	0.39735	0.101906	-0.115505	-0.840691	0.134326	1.3704	-0.493832	0.995648	-0.694252	-0.4523	0.112349	0.0308956
TCGA-GI-A2C9	Basal	51-60	FEMALE	BLACK OR AFRICAN AMERICAN	Stage II	IDC	NA	NA	0	3342	0	3342	0	3342	0	3342	0.291959	0.875149	0.517947	0.526883	-0.411396	-0.868135	0.170936	-1.10027	-0.455167	-0.445705	1.46101	0.0250009	0.693859	0.778264	-0.526669	-0.43499	0.018738	0.393837	1.23128	-0.216029	-1.2971	0.102701	4.88926	-0.149179	2.1198	0.206661	0.742913	0.342089	-1.10833	0.891678	-0.63861	-1.0376	-0.400922
TCGA-GM-A2D9	LumA	61-70	FEMALE	WHITE	Stage I	IDC	NA	NA	1	1812	1	1812	1	536	1	536	-0.852438	-0.147951	-0.25072	-0.088408	0.140941	0.430913	-0.671524	1.48347	0.147947	0.128608	-0.432577	-0.622766	0.935281	0.51231	0.7987	0.299252	0.493127	1.00003	-0.91657	0.188929	0.939864	1.151	-0.218266	0.333728	-0.726435	-0.0738111	-0.227876	0.741307	-0.667616	0.681826	0.0817731	-1.4063	-0.858902
TCGA-GM-A2DB	Her2	61-70	FEMALE	WHITE	Stage II	IDC	NA	NA	0	2406	0	2406	0	2406	0	2406	-1.08131	-0.290113	-0.682091	-0.0592761	0.0208011	0.195228	0.234403	-0.156018	0.0683701	0.0837951	-0.573911	-0.575195	-0.63545	0.767694	2.68201	2.47198	-0.0715873	0.254445	0.057092	1.08496	0.149364	0.329955	3.81842	-0.569203	0.610412	1.54771	0.456633	0.278713	-0.462393	-0.742549	-0.326675	-0.726767	0.0476095
TCGA-GM-A2DC	LumA	51-60	FEMALE	WHITE	Stage II	IDC	NA	NA	0	2535	0	2535	0	2535	0	2535	-0.557344	-0.173082	2.32274	0.444338	-1.01131	0.805505	-0.499558	0.897522	1.31012	1.7073	-1.7489	-0.450589	1.21484	-0.918099	-0.656189	-0.850955	0.380556	-0.470206	-1.03164	-0.890447	0.60881	-0.650817	0.0061192	0.628927	-0.266228	1.0325	-1.35375	-0.797744	-0.966353	0.312612	-1.11369	0.786322	0.0109387
TCGA-GM-A2DD	Normal	51-60	FEMALE	WHITE	Stage I	IDC	NA	NA	0	2282	0	2282	0	2282	0	2282	1.41749	1.57049	0.103401	-0.506551	0.0726797	0.667716	0.659755	-1.20829	1.32874	1.0796	-2.46956	0.728357	-0.843143	-0.336713	0.858345	0.245804	0.161713	-0.163941	1.07317	0.301883	0.863587	-0.159437	0.270507	-0.77747	0.148819	0.0246935	1.36789	0.433166	-1.33272	-1.23814	-0.343376	-0.274957	0.915828
TCGA-GM-A2DF	Basal	51-60	FEMALE	BLACK OR AFRICAN AMERICAN	Stage II	IDC	NA	NA	0	2155	0	2155	0	2155	0	2155	0.34275	0.421398	0.296646	1.49586	0.538059	2.43179	0.460205	-1.38554	-0.852142	-0.836635	-0.887081	0.779017	-1.10662	-0.271075	-0.305093	-0.13327	-0.782899	-1.12102	1.10476	-0.241461	-1.43547	0.0352335	-0.933143	-0.867708	1.01241	1.18628	-0.800295	1.22307	-1.36825	-0.231883	-0.295664	-0.547953	2.25472
TCGA-GM-A2DH	Her2	51-60	FEMALE	WHITE	Stage I	IDC	NA	NA	0	2193	0	2193	0	2193	0	2193	-1.12035	-0.639706	-0.44966	-0.160959	0.273007	0.478323	-0.00157266	-0.925823	-0.314847	-0.495307	-1.88221	-1.11439	1.15392	0.361746	-0.288708	-0.443039	0.136022	0.538562	0.0899715	0.168446	0.460932	-0.408089	-0.0197503	0.796234	1.43887	0.624894	0.692689	0.523606	0.0300305	0.585144	-0.265392	-0.610041	-0.546417
TCGA-GM-A2DI	LumA	51-60	FEMALE	WHITE	Stage I	IDC	NA	NA	0	2590	0	2590	0	2590	0	2590	0.855427	-0.130229	-0.399257	-0.662705	-0.0856867	0.370907	-1.28703	-0.554066	-0.27772	-0.678847	-0.586456	-0.203615	-0.695592	0.226422	-0.0450716	0.07993	-0.409251	-0.174407	0.544347	-0.527129	0.180988	0.0729233	-0.0482167	-1.09714	-0.728035	1.95562	0.281193	0.121987	-1.05289	0.0534675	-1.12237	0.271709	-0.0877543
TCGA-GM-A2DK	LumA	51-60	FEMALE	WHITE	Stage I	IDC	NA	NA	0	2645	0	2645	0	2645	0	2645	0.445285	0.420897	0.765001	-0.826106	-1.12863	-0.670659	0.276951	-1.60264	0.193012	0.665433	-2.61158	-0.107305	-0.859877	0.811599	-1.30889	-1.13222	2.20071	0.607476	0.0942424	1.48185	-1.42111	-0.208563	0.1923	-1.46127	0.253291	1.86093	0.417258	0.69019	-0.336836	-0.498723	0.583637	0.459303	1.97261
TCGA-GM-A2DL	LumA	41-50	FEMALE	WHITE	Stage I	IDC	NA	NA	0	3519	0	3519	0	3519	0	3519	1.30677	-0.129037	0.151843	-0.169685	-0.794538	-0.393267	-0.731935	0.186175	0.532964	0.553042	-1.41527	-0.482584	-1.07245	0.296608	-0.0107854	-0.430685	0.513001	1.03363	0.508735	0.225385	-0.140367	0.879333	-0.570531	-0.0864137	-0.672697	0.388163	1.37877	0.767268	-1.2779	0.173076	0.197835	-0.225838	0.907689
TCGA-GM-A2DM	LumA	51-60	FEMALE	WHITE	Stage II	IDC	NA	NA	0	3226	0	3226	0	3226	0	3226	0.348622	1.03117	-1.96805	-0.0551735	-0.636674	-0.221883	0.412231	0.366689	0.538096	0.243336	-0.596767	-0.0380908	-1.10522	0.604131	-0.854414	-0.902099	0.450419	0.183816	-0.523649	0.0834174	-0.273669	0.176498	0.416036	-0.396032	-0.266985	0.937281	-0.882702	-0.427194	-0.418953	0.581789	-0.982646	0.662059	0.596112
TCGA-GM-A2DN	LumA	51-60	FEMALE	WHITE	Stage II	IDC	NA	NA	0	3091	0	3091	0	3091	0	3091	-0.788548	-0.913681	-1.15593	-0.752762	-0.971139	-0.832886	-0.753068	0.617681	-0.71132	-0.9333	-0.0236632	0.0444425	0.307116	-0.517812	-0.0231064	-0.125632	1.13769	0.357181	0.00977741	-0.0781092	0.137338	-0.111174	1.42375	-0.164326	-0.105443	0.989811	-0.552878	0.172018	-0.364454	0.032333	-1.23193	0.121321	0.973017
TCGA-GM-A2DO	LumB	51-60	FEMALE	BLACK OR AFRICAN AMERICAN	Stage I	ILC	NA	NA	0	2596	0	2596	0	2596	0	2596	-0.718223	0.00531921	1.42924	1.29241	-0.524725	0.821221	0.467975	0.332531	-0.91667	-0.650703	-2.45164	-0.794472	0.321648	0.917221	-1.04785	-1.14689	-0.270744	-0.0788386	0.469021	0.819225	-0.170433	1.24267	-0.317864	0.863425	0.224204	2.61994	0.495453	0.247174	-0.757444	0.674699	0.23106	1.05885	-0.429422
TCGA-GM-A3NY	LumA	71-80	FEMALE	WHITE	Stage II	ILC	NA	NA	0	1162	0	1162	0	1162	0	1162	0.743055	0.52058	0.10848	-1.07986	-0.600958	0.020161	-1.02429	0.627004	-0.780289	-0.921214	-2.4946	1.24071	-1.30946	-0.446541	0.425232	0.11159	0.606617	-0.538429	0.323109	1.45256	-0.378765	1.12834	-0.320441	-1.40584	-0.568197	0.963677	-0.828682	0.824154	-0.748497	-1.42945	1.01835	0.352282	1.53296
TCGA-GM-A3XG	NA	41-50	FEMALE	WHITE	Stage III	ILC	NA	NA	0	1330	0	1330	0	1330	0	1330	0.6754	-0.0544155	-1.42123	-1.03845	-2.25944	-1.81768	0.318299	-0.917618	-0.338902	-0.0357015	-1.85115	1.32072	-0.983455	-0.990455	-1.36411	-0.765478	0.215147	0.353824	-0.0557843	0.217181	0.37029	-1.68069	-0.573263	-0.992918	0.214296	0.512948	NA	-1.356	2.45941	-1.00733	-0.487143	0.310949	0.846883
TCGA-GM-A3XL	NA	41-50	FEMALE	BLACK OR AFRICAN AMERICAN	Stage II	IDC	NA	NA	0	2108	0	2108	0	2108	0	2108	-0.355906	-0.429869	-0.000133061	-0.27869	-0.863773	-0.419736	0.0403602	-1.54702	0.0362302	0.19592	-1.49923	0.372753	2.34676	0.252019	-0.537866	-0.591657	-0.540965	-0.310602	0.396889	0.0781473	-1.66201	-0.536475	-0.882953	-0.658326	1.59911	0.97156	-0.600716	0.27795	0.93826	0.0748501	-0.0378396	-1.01759	-0.718439
TCGA-GM-A3XN	NA	41-50	FEMALE	WHITE	Stage III	ILC	NA	NA	0	2019	0	2019	0	2019	0	2019	-1.08295	0.510229	-0.169023	0.0256864	-0.378285	-0.250094	-0.763228	0.710549	-1.22389	-1.10611	-2.25721	0.0454707	0.219669	1.41383	0.622106	0.025139	1.29706	0.214451	0.547134	2.2872	-0.181991	0.0650473	-1.2469	0.603833	-0.0925722	0.530742	1.56486	0.926302	-0.303818	-0.726379	0.189818	0.168596	0.593274
TCGA-GM-A4E0	NA	61-70	FEMALE	WHITE	Stage III	ILC	NA	NA	0	2191	0	2191	0	2191	0	2191	1.32258	1.30343	-0.0648222	-0.37413	-2.86134	-1.19896	-0.447729	-0.751118	-0.0224631	-0.535045	-1.56232	1.10013	-0.286952	0.118347	-0.00116512	-0.326423	-0.0684175	-0.217524	0.766481	1.3238	0.156713	0.20286	0.00407161	-1.43877	-1.24534	0.0877351	NA	0.526321	2.40262	0.486096	1.17745	1.07554	0.0156161
TCGA-GM-A5PV	NA	61-70	FEMALE	WHITE	Stage II	ILC	NA	NA	0	412	0	412	0	412	0	412	0.583906	1.12627	-0.180647	-1.18572	-2.57542	-1.02862	-1.04918	-0.249169	0.0717358	-0.205324	-1.22452	1.24174	-0.567707	-0.766496	0.459172	-0.167973	0.730575	0.883874	0.984668	1.58866	0.431312	0.903717	-0.970894	0.378464	-0.944382	1.51939	NA	0.117945	1.98308	-0.0290845	0.589974	1.40778	0.606309
TCGA-GM-A5PX	NA	61-70	FEMALE	WHITE	Stage II	ILC	NA	NA	0	551	0	551	0	551	0	551	0.315397	1.72381	0.525849	-1.80177	-2.43482	-0.973606	-1.02703	-0.925764	-1.59237	-1.25507	-1.45246	2.02613	-0.726025	-0.78143	0.158081	-0.303072	0.971215	0.160269	1.5722	3.41484	-0.196089	-1.12604	-0.310138	-1.42276	-0.583426	-0.810194	NA	0.97534	2.16814	-0.328903	1.88145	0.93488	0.935629
TCGA-HN-A2NL	Basal	51-60	FEMALE	NA	Stage II	ILC	NA	NA	0	79	0	79	0	79	0	79	0.65407	0.166782	0.408662	-0.472791	-0.351357	0.660445	-1.39282	-1.33825	0.637192	0.246909	0.402608	1.8427	-1.88007	-0.359588	0.60761	0.750613	-0.0324021	-0.799949	2.51059	-0.322942	-0.629444	-0.809093	-0.770422	-2.09311	0.965001	-0.189947	-0.323717	0.300814	-0.942163	-1.28102	0.10424	-0.310699	3.3661
TCGA-HN-A2OB	NA	41-50	FEMALE	NA	Stage II	ILC	NA	NA	1	1900	1	1900	1	1543	1	1543	-0.453649	-0.186513	-0.528546	-0.315828	-2.19413	-1.17263	-0.419637	-0.283526	0.335628	-0.140986	1.08659	0.506554	-1.40439	-1.16452	0.0395398	-0.126441	0.244702	1.76235	2.15811	1.93399	0.110501	1.09609	-0.0587044	0.0998351	-0.606002	0.151907	NA	0.665714	2.93426	0.174849	0.524358	0.964299	1.03635
TCGA-JL-A3YW	NA	41-50	FEMALE	ASIAN	Stage II	ILC	NA	NA	0	360	0	360	0	360	0	360	-0.414015	-0.980505	0.245745	-0.818242	-0.128307	-0.9769	-0.220689	-0.337291	0.0861919	0.016018	-1.71245	0.259889	0.154899	-0.105992	0.740859	0.505479	0.15957	-0.230054	0.616799	-1.32925	0.769827	-1.48545	1.80385	-0.737605	-0.240004	-0.532037	-0.0940002	0.0192242	0.369398	0.17765	0.983439	-1.39444	0.698048
TCGA-JL-A3YX	NA	41-50	FEMALE	ASIAN	Stage II	ILC	NA	NA	0	352	0	352	0	352	0	352	0.744008	3.36378	0.122811	-1.10917	-0.711652	-0.903282	-1.04432	-2.42784	2.97243	1.78553	-0.0975827	3.13561	-2.37768	0.210356	1.32929	1.1342	0.644597	0.264364	3.04572	-0.0668627	-0.701902	-0.59146	-0.475518	-0.732617	-0.79313	-1.6237	-1.88631	0.898644	-0.519183	-2.571	-0.383141	0.691039	0.83335
TCGA-LD-A74U	NA	71-80	FEMALE	WHITE	Stage III	Other	NA	NA	0	402	0	402	0	402	0	402	0.154542	0.244829	0.37989	0.714387	0.0400084	0.989427	0.559116	0.944127	-1.02415	-1.05536	0.863813	0.0651927	-0.0652442	1.18412	1.27717	1.47219	0.397791	0.403477	-0.442057	0.330733	1.30098	-0.0590988	0.762927	1.01187	-0.17176	0.477819	NA	0.781606	-0.0764965	-0.621097	-0.0139663	-0.726458	1.19716
TCGA-LD-A7W5	NA	51-60	FEMALE	BLACK OR AFRICAN AMERICAN	Stage III	IDC	NA	NA	0	216	0	216	NA	NA	0	216	-0.241692	0.486265	0.0877625	-0.439822	-0.571426	0.425268	-0.516635	0.0616248	-1.30028	-1.42475	-2.75925	-0.222001	0.0309092	-0.0535069	-0.904857	0.341844	-0.452813	-3.18752	-1.27968	1.30082	0.941201	0.152043	-0.579001	1.54178	-0.102518	-0.946083	NA	1.88237	-1.0403	0.2296	0.495457	1.64357	0.237761
TCGA-LD-A7W6	NA	51-60	FEMALE	WHITE	Stage II	Other	NA	NA	0	404	0	404	0	404	0	404	-1.065	-0.365104	0.418506	1.37	-0.682903	-0.409041	-1.12556	1.14453	-0.288915	-0.0596353	1.01754	-1.41176	-1.39858	0.429668	-0.873056	-0.773663	-0.034787	0.74905	-0.202489	1.67999	0.620279	1.15715	-1.87736	1.40078	-1.3258	0.563859	NA	1.15478	-1.45953	-0.402767	0.620854	0.622585	-0.341519
TCGA-LD-A9QF	NA	71-80	FEMALE	BLACK OR AFRICAN AMERICAN	Stage I	IDC	NA	NA	0	323	0	323	0	323	0	323	0.518109	0.550817	-0.388205	-0.284003	-0.503635	-0.140671	-0.368833	-0.271298	-0.95699	-1.29148	-1.69109	-0.551631	-1.17965	0.293258	-0.280929	-0.120298	-0.592317	-0.268762	0.168351	0.587774	-1.25343	0.364012	-0.814348	0.224007	0.0222172	1.28337	NA	0.671398	-0.384161	-0.782796	-0.171797	-0.203151	0.281448
TCGA-LL-A440	NA	61-70	FEMALE	WHITE	Stage I	ILC	NA	NA	0	759	0	759	0	759	0	759	1.31445	0.611042	-1.71596	-1.92914	-1.38444	-0.169351	0.231218	-0.649525	-0.338276	-1.11934	-0.531857	1.25398	-1.61001	-0.626477	0.984819	0.613443	-1.10459	-0.604079	2.03589	-0.305469	-0.623899	-0.786828	-0.711612	-1.49043	-0.147635	-0.380513	NA	-0.921187	3.42006	-0.641947	-0.0737023	-0.0539634	1.67553
TCGA-LL-A441	NA	61-70	FEMALE	BLACK OR AFRICAN AMERICAN	Stage I	IDC	NA	NA	0	996	0	996	0	996	0	996	-0.379344	-0.644317	-0.23305	0.636662	-0.0173312	0.572141	0.339525	-0.470796	-0.363142	-0.563641	0.492124	-0.0930507	1.12738	-0.90366	-0.386882	-0.783536	-1.13391	-0.0404031	0.581066	-0.430914	-1.16969	0.898142	1.60159	0.251091	1.03571	2.13569	NA	1.83176	0.891572	1.34898	-1.75907	-0.26619	-1.32159
TCGA-LL-A442	NA	51-60	FEMALE	BLACK OR AFRICAN AMERICAN	Stage II	IDC	NA	NA	0	889	0	889	0	889	0	889	-1.04403	0.665808	-0.486123	-0.613198	0.254428	0.095403	-1.05444	0.886043	2.14962	1.3722	-0.6052	0.0422927	-0.0384764	0.53352	-0.818347	-0.796644	-0.876365	0.462452	-0.918145	1.10745	-1.96875	0.789928	0.264265	0.8562	-0.74846	0.911882	NA	-0.0559191	0.177443	1.1442	-2.57453	-0.126896	-1.29437
TCGA-LL-A50Y	NA	81-90	FEMALE	WHITE	Stage II	ILC	NA	NA	0	762	0	762	0	762	0	762	-0.727865	-0.147775	-0.973038	-0.538165	-1.14736	-0.07942	-0.403243	0.753347	-0.629314	-1.10238	-0.484697	0.560486	-0.440523	-0.133438	-0.604192	-0.877871	0.235857	1.47323	0.633349	3.01263	0.774838	1.88214	0.0256462	1.09273	-0.816446	1.6583	NA	0.210913	1.73626	0.612314	0.465669	0.933563	0.971146
TCGA-LL-A5YL	NA	61-70	FEMALE	WHITE	Stage II	ILC	NA	NA	0	519	0	519	0	519	0	519	0.814072	0.615621	-2.22781	-0.77806	-1.41479	-0.691338	0.567957	-0.654298	-1.16282	-1.56593	0.0784764	1.58454	-0.541061	-1.06968	-0.225418	0.0264553	-0.427545	-0.669935	1.07042	-0.544651	-0.901259	-2.07874	0.0941154	-2.07524	-0.173876	-0.425831	NA	-1.33585	3.27599	-1.20006	0.343297	-0.585671	1.30935
TCGA-LL-A5YM	NA	81-90	FEMALE	BLACK OR AFRICAN AMERICAN	Stage III	IDC	NA	NA	0	466	0	466	1	258	1	258	0.565838	0.449817	-1.58095	0.256447	-1.46268	-0.728488	0.891756	-0.621755	0.741943	0.374096	0.136623	0.369014	0.862426	-0.43918	-0.965064	-1.08038	0.572102	1.81538	0.691761	-0.552334	-0.326685	-1.13488	-0.307596	-0.01002	0.38376	0.498311	NA	0.254203	1.37345	0.469919	0.0832498	0.149423	0.023287
TCGA-LL-A5YN	NA	41-50	FEMALE	BLACK OR AFRICAN AMERICAN	Stage II	IDC	NA	NA	0	447	0	447	0	447	0	447	0.235547	-0.774651	-0.0996497	1.12741	-0.168103	1.21404	2.15256	-0.225521	0.336538	0.0828786	0.264515	0.250402	0.839361	0.602149	0.391137	-0.19419	-1.20029	0.157761	0.605113	-0.808413	1.49719	0.283634	0.0668476	0.846033	-0.0615648	0.374802	NA	0.128622	1.30222	0.880402	0.941564	-0.020739	0.392677
TCGA-LL-A5YO	NA	41-50	FEMALE	BLACK OR AFRICAN AMERICAN	Stage I	IDC	NA	NA	0	440	0	440	0	440	0	440	-0.679889	-1.52277	0.161871	0.253105	1.31676	1.26753	0.442803	0.13955	-0.458738	-0.814069	-1.27325	-0.32299	0.284499	0.338225	1.90832	1.97384	-1.41349	-0.452735	0.3531	0.12873	0.374855	-0.267651	0.178716	0.729346	0.0417474	2.00109	NA	0.783473	0.675649	0.466624	-0.469845	-0.136058	-1.61071
TCGA-LL-A5YP	NA	41-50	FEMALE	BLACK OR AFRICAN AMERICAN	Stage II	IDC	NA	NA	0	450	0	450	0	450	0	450	-1.05293	-0.0915286	-0.821907	0.374002	-0.623649	0.252375	0.297524	-0.202524	0.00934578	-0.0329388	0.722714	0.0442089	1.71722	-0.487402	1.14383	0.932262	-0.724635	1.04816	0.486506	-1.30203	-1.79898	-1.01492	1.24426	0.719482	0.420324	-0.149074	NA	0.966856	1.66629	0.712713	1.07211	-1.40244	-1.48205
TCGA-LL-A6FP	NA	81-90	FEMALE	WHITE	Stage II	ILC	NA	NA	0	677	0	677	0	677	0	677	0.137679	0.627478	-1.94272	-0.561458	-2.21406	-0.893022	-0.370882	-0.0442084	-0.00636554	-0.632693	1.02644	0.437107	-0.0716761	-0.184648	-0.577733	-0.667496	1.90884	2.26885	-0.731068	-0.0369805	0.869489	0.64406	0.729366	0.513106	-0.784062	-1.6543	NA	-1.32859	1.74441	0.978244	-1.37566	0.4616	0.497138
TCGA-LL-A6FQ	NA	71-80	FEMALE	BLACK OR AFRICAN AMERICAN	Stage III	IDC	NA	NA	0	80	0	80	0	80	0	80	-1.10341	0.638331	-1.19266	0.349091	-0.366892	1.04522	0.354156	0.988287	0.586402	0.395984	0.642488	-0.438064	0.047028	1.06031	2.20446	2.39437	-2.54533	-1.31741	-0.866243	1.55204	2.51474	0.578175	0.0960132	1.59673	-0.625067	-0.24899	NA	-0.0899741	0.0465296	0.670183	-0.76645	0.0223503	-0.248345
TCGA-LL-A6FR	NA	41-50	FEMALE	BLACK OR AFRICAN AMERICAN	Stage II	IDC	NA	NA	0	489	0	489	0	489	0	489	0.197303	1.18988	-1.1296	-0.469958	-0.844032	-0.68935	0.787671	-1.17638	-1.38233	-1.77493	0.0584437	1.43302	-0.146713	0.0919947	0.2723	0.250462	-0.567471	-1.3924	1.02838	-1.18603	-1.74357	-0.564811	0.30252	-0.240689	0.0191544	-1.9423	NA	0.836413	3.88455	-0.833469	0.185388	-1.32183	0.822529
TCGA-LL-A73Z	NA	51-60	FEMALE	BLACK OR AFRICAN AMERICAN	Stage IV	IDC	NA	NA	1	227	1	227	NA	NA	1	192	0.521622	-0.417015	1.04941	-0.523299	0.0751591	1.13298	-0.993172	0.0846415	-1.28702	-1.29369	-2.09493	0.367659	1.96375	-0.0455351	1.15507	1.06521	0.21871	0.764469	1.68976	1.58301	-0.221678	0.884836	-0.119782	0.408533	-0.918192	1.24488	NA	-0.166186	-1.13467	-1.07811	-0.602607	0.822181	1.53493
TCGA-LL-A740	NA	61-70	FEMALE	BLACK OR AFRICAN AMERICAN	Stage I	IDC	NA	NA	0	441	0	441	0	441	0	441	-1.28657	-1.53331	0.0445471	-0.304674	-0.0805711	0.877381	-1.42108	0.00113459	0.241181	0.84916	-2.14882	-0.741129	-1.45563	0.754082	1.79886	1.75788	0.0727461	0.240461	-0.149963	0.175183	1.64518	0.22753	-2.59272	-0.162868	-0.909296	1.22324	NA	1.44222	-1.30068	-1.36396	0.325527	-0.423355	0.183878
TCGA-LL-A7SZ	NA	41-50	FEMALE	BLACK OR AFRICAN AMERICAN	Stage II	IDC	NA	NA	0	594	0	594	0	594	0	594	2.68822	0.322029	0.266903	0.0474689	-0.5858	-0.754972	-0.00235394	-0.860304	0.0107803	0.200821	-0.217275	-0.23418	-0.873706	-0.599818	-1.06104	-0.508004	-0.526746	-0.319272	-1.04084	-0.185277	-0.0190809	0.991684	-0.684165	0.470879	1.04386	0.93401	NA	0.0536271	-1.22085	-0.284293	-0.724575	-0.0764448	0.582672
TCGA-LL-A8F5	NA	61-70	FEMALE	BLACK OR AFRICAN AMERICAN	Stage II	IDC	NA	NA	0	596	0	596	0	596	0	596	1.47139	0.276472	-0.0534448	-0.373427	-0.538064	-0.35899	-0.506688	-0.18365	-0.971915	-0.950553	-0.102419	-0.141295	-0.332175	0.044084	1.61518	2.12933	-0.0840554	-0.351678	0.482369	0.588317	-1.48205	0.319345	0.51427	0.807483	1.7443	-0.319756	NA	0.0399847	-1.02123	-0.286598	-0.374914	-1.78065	0.572101
TCGA-LL-A9Q3	NA	61-70	FEMALE	WHITE	Stage III	ILC	NA	NA	0	532	0	532	0	532	0	532	-0.494046	0.75903	0.662252	0.217108	-0.169107	-0.419678	-0.293608	0.393978	-0.368657	0.209215	-0.393445	-1.22557	-0.504089	0.939326	-0.120803	0.12611	-0.197566	0.681386	-0.279252	0.998898	0.461823	2.21182	1.7193	0.757339	-0.649261	0.184861	NA	1.83507	-1.10245	-1.84962	0.692849	0.663962	-0.411804
TCGA-LQ-A4E4	NA	71-80	FEMALE	WHITE	Stage III	ILC	NA	NA	0	849	0	849	NA	NA	1	681	-0.308147	0.226028	-1.14758	-0.0941221	0.216547	1.22025	0.648138	0.958268	-0.470803	-0.0922289	0.251197	0.633158	0.0358515	0.297458	1.76026	1.3431	0.777335	0.980028	-0.401234	1.84016	1.66511	-0.149547	-0.0204994	-0.107259	-0.702878	-0.702581	NA	-2.16287	1.72918	0.628182	-0.569487	0.414457	0.0225387
TCGA-MS-A51U	NA	41-50	FEMALE	WHITE	Stage II	ILC	NA	NA	0	681	0	681	0	681	0	681	-0.233667	0.039465	-1.79387	-0.301824	-2.25715	-1.13808	-1.27127	0.425872	-0.659909	-0.972149	0.257273	0.122022	0.00232523	0.651905	0.668737	0.334845	-0.408677	-0.195333	0.878803	1.83033	0.179764	0.923641	-0.453569	0.608766	-0.66251	0.309907	NA	0.316086	1.38549	0.0464818	0.801475	0.103816	-0.33285
TCGA-OL-A5D7	NA	61-70	FEMALE	BLACK OR AFRICAN AMERICAN	Stage II	IDC	NA	NA	0	1780	0	1780	0	1780	0	1780	-0.683779	-0.169701	-0.987739	1.23578	-1.07753	-0.724381	0.30626	-0.23986	-0.675759	-1.12401	1.18297	0.633392	0.977883	-1.89424	-1.35574	-1.25288	-1.6691	0.128966	1.40025	1.26289	-2.3346	0.247922	-1.52118	1.31114	0.0339354	0.95967	NA	0.958881	2.17468	2.45932	1.00763	0.089648	0.539079
TCGA-OL-A5D8	NA	31-40	FEMALE	BLACK OR AFRICAN AMERICAN	Stage II	IDC	NA	NA	0	973	0	973	NA	NA	0	973	-0.0306035	0.895475	0.339226	-0.643388	-2.24943	-2.46244	-0.881615	0.820504	-0.337192	0.203571	1.42664	0.241943	1.01223	0.543877	-1.52544	-1.1835	0.00183222	0.654686	-0.517348	0.708824	0.310604	0.980139	-0.612711	1.568	-0.231624	0.888774	NA	-1.38628	0.72138	1.09565	2.19525	1.08622	0.20608
TCGA-OL-A5DA	NA	61-70	FEMALE	WHITE	Stage II	ILC	NA	NA	0	1783	0	1783	0	1783	0	1783	0.222297	0.817121	-0.0247229	-0.948112	-1.99525	-1.46722	0.22487	0.347171	-0.10302	-0.434783	0.718607	1.25683	0.343753	-0.7857	-1.39398	-1.21531	-0.694053	0.732921	-0.481546	0.226091	0.930733	-1.70576	0.722475	0.56126	0.00363343	0.289906	NA	-0.949439	1.69624	0.0586802	0.50034	0.880287	0.522802
TCGA-OL-A5RU	NA	61-70	FEMALE	BLACK OR AFRICAN AMERICAN	Stage II	IDC	NA	NA	0	1219	0	1219	0	1219	0	1219	2.53318	-0.414838	-0.849419	-0.565241	-2.86353	-0.67346	1.52993	-1.45511	1.35398	-0.0556773	0.658885	2.48768	-0.910678	-0.80731	0.365156	0.317473	-0.0375342	0.468922	3.03948	-1.00201	-1.10118	-2.62934	-1.13189	-1.99577	0.158917	-0.122222	NA	-0.628233	3.75921	-0.282414	-1.11369	0.552185	3.55725
TCGA-OL-A5RV	NA	41-50	FEMALE	BLACK OR AFRICAN AMERICAN	Stage III	IDC	NA	NA	0	1062	0	1062	0	1062	0	1062	-0.318988	-0.460646	-1.27517	-0.911713	-0.16396	-0.961024	-0.172361	0.347059	0.736798	0.415548	0.876125	-0.0750579	-0.440523	-0.35188	0.46633	0.464098	0.797954	1.61757	0.4555	1.40584	1.02238	-0.80431	-0.183507	-0.211078	-0.215432	0.800966	NA	0.631947	0.596162	-0.180323	-0.595188	0.416579	-0.753881
TCGA-OL-A5RW	NA	31-40	FEMALE	BLACK OR AFRICAN AMERICAN	Stage II	IDC	NA	NA	0	1106	0	1106	0	1106	0	1106	-0.0434518	0.18463	-0.717006	-0.625637	-1.22918	-0.759195	-0.497594	-0.748455	-0.431757	-1.01075	0.172932	-0.0413155	0.362745	-0.182393	-1.20696	-1.13167	-1.01985	0.572161	0.553332	-0.394485	-1.82702	-0.243088	-0.957744	0.892932	1.0876	0.966097	NA	0.823178	1.73701	0.481348	0.961922	-0.10885	-0.699561
TCGA-OL-A5RX	NA	51-60	FEMALE	BLACK OR AFRICAN AMERICAN	Stage I	IDC	NA	NA	0	878	0	878	0	878	0	878	-0.426552	0.0248669	-1.28769	-0.0576277	-1.69458	-1.61756	-0.473003	1.32784	-0.381575	-0.502413	1.71287	0.370557	0.638803	0.335866	-0.383453	-0.758334	0.0836745	1.92466	0.108385	1.41714	0.0666281	0.448634	-0.490281	0.60353	-0.498749	1.00527	NA	-1.16443	1.76417	0.950206	-0.547442	0.61032	-0.317134
TCGA-OL-A5RZ	NA	51-60	FEMALE	BLACK OR AFRICAN AMERICAN	Stage I	IDC	NA	NA	0	679	0	679	0	679	0	679	1.06145	-0.0691391	-1.26637	-0.743719	-2.1565	-1.26558	0.86772	-0.958149	-0.294448	-1.1562	0.142957	1.66431	-0.92142	-0.202568	-0.541535	-0.234021	-1.45104	-1.14739	1.20022	-0.754701	-0.496889	-2.23115	-1.24151	-0.968776	0.459866	0.317299	NA	-0.613682	2.58674	-0.552303	0.211863	-0.412773	2.23772
TCGA-OL-A5S0	NA	61-70	FEMALE	BLACK OR AFRICAN AMERICAN	Stage II	IDC	NA	NA	0	620	0	620	0	620	0	620	2.12942	1.59056	-0.801615	-0.61816	-1.71235	-1.32875	0.732709	-0.98156	-0.490804	-0.99105	1.29751	2.41954	-1.1405	-0.90609	0.264019	0.32047	-0.689948	-0.583775	1.84514	-0.963099	-1.70742	-2.89241	-0.161433	-1.83958	0.644792	0.295156	NA	-0.318781	3.27599	-0.846271	0.0762531	-1.18062	2.63798
TCGA-OL-A66J	NA	71-80	FEMALE	WHITE	Stage I	ILC	NA	NA	0	1996	0	1996	0	1996	0	1996	-0.235604	-2.47914	-1.28856	0.131715	-3.85497	-1.0676	-0.934896	-0.467384	-1.10526	-1.50438	-0.819814	1.38872	-2.1476	0.359033	-0.427024	-0.48006	-0.490097	1.2092	2.51388	0.683614	-0.845526	-0.167529	-0.68821	-1.49138	-0.230746	0.0506562	NA	-0.133777	2.92888	-1.49842	0.195022	0.985961	2.98941
TCGA-OL-A66K	NA	71-80	FEMALE	WHITE	Stage II	ILC	NA	NA	1	1275	0	1275	0	1275	0	1275	1.32946	0.71612	-1.5563	-0.853903	-2.18798	-0.619723	0.688351	-0.334135	-0.775517	-1.17912	0.209388	1.59837	-1.55537	-0.905146	-0.506364	0.13904	-0.858191	0.0331751	1.13388	-0.174748	-1.01059	-2.81175	-0.630765	-1.18108	-0.484192	-0.167547	NA	-1.61255	3.01396	-1.09254	0.801162	0.450711	1.76858
TCGA-OL-A66N	NA	51-60	FEMALE	WHITE	Stage III	ILC	NA	NA	0	792	0	792	0	792	0	792	0.895227	1.29502	-1.47334	-0.326524	-1.35152	-1.59057	-0.0931657	-1.45511	-1.38053	-1.43943	0.811522	1.25244	-0.525364	-1.2419	-0.78216	-0.376333	-0.518474	0.101242	1.63769	0.00376789	-1.14887	-2.92701	0.808273	-1.52244	-0.372723	-1.05973	NA	-0.934847	3.69186	-1.10141	-0.463586	-0.110372	1.53455
TCGA-OL-A66O	NA	31-40	FEMALE	BLACK OR AFRICAN AMERICAN	Stage II	IDC	NA	NA	0	528	0	528	0	528	0	528	-0.37809	2.00027	-0.910139	-0.461742	-2.56664	-1.16814	-1.30671	1.14717	-0.0066828	-0.0596619	1.29714	0.296576	1.18454	-0.901136	-1.32981	-1.08044	0.871492	1.33457	-0.0810257	1.17596	1.63137	-0.347382	-0.299675	0.844043	-0.672938	0.460139	NA	-0.279928	1.57555	1.14558	0.906563	1.20858	-0.506693
TCGA-OL-A66P	NA	71-80	FEMALE	BLACK OR AFRICAN AMERICAN	Stage II	IDC	NA	NA	0	428	0	428	0	428	0	428	0.328747	-0.0171393	-0.918487	-0.191623	-0.751385	-0.440953	1.10381	-1.82235	1.74407	1.64315	-0.361162	1.77068	-0.489222	-0.838523	0.247726	1.11608	-1.02172	-1.38536	-0.293361	-1.12099	0.345458	-1.55795	-0.669569	-0.011318	0.745936	-0.15287	NA	-1.39006	2.11338	0.69283	2.87502	-1.49353	0.793155
TCGA-OL-A6VO	NA	41-50	FEMALE	BLACK OR AFRICAN AMERICAN	Stage I	IDC	NA	NA	0	858	0	858	0	858	0	858	-0.95811	1.26014	0.653589	0.599084	-0.328289	0.811469	-0.861849	0.224102	0.0593075	0.205071	1.17231	-1.41499	0.483235	0.256785	-0.70006	-0.668894	-0.349748	-0.21001	-0.27108	0.240109	-1.87569	0.959424	-1.00315	0.0495174	1.27547	0.766573	NA	0.813973	-1.45615	0.52674	-0.346259	-0.627238	-0.713094
TCGA-OL-A6VQ	NA	41-50	FEMALE	WHITE	Stage II	ILC	NA	NA	0	600	0	600	0	600	0	600	-0.36606	0.496114	-0.306675	-0.826089	-0.919669	-0.838487	-0.995136	0.297886	-0.551686	-0.605518	-1.87902	-0.461759	-1.05683	-0.0738951	0.0239897	0.0565245	-0.0333983	0.340344	-0.327241	0.620699	0.343342	0.757705	-0.161733	0.418528	-0.915611	0.991218	NA	0.29653	-0.562643	-1.48314	-0.592411	0.215432	0.232741
TCGA-PE-A5DC	NA	71-80	FEMALE	WHITE	Stage III	ILC	NA	NA	1	1430	0	1430	NA	NA	0	1430	0.426163	0.824711	1.36343	0.0152539	-2.18917	-1.59943	0.162393	1.31914	0.400791	0.749892	0.0326787	0.112208	1.49726	0.245367	-1.41992	-1.05486	-1.31272	-0.113075	-0.099394	1.80517	0.966144	0.518583	0.685468	0.155258	-1.08543	0.335633	NA	0.580788	1.70629	1.14643	0.070065	0.803446	-0.398739
TCGA-PE-A5DD	NA	61-70	FEMALE	ASIAN	Stage II	ILC	NA	NA	0	1953	0	1953	0	1953	0	1953	-0.558217	0.594041	-0.455199	0.1921	-1.56569	-0.878815	0.283547	0.0740502	-0.266933	-0.448261	0.433774	0.1023	-0.608934	0.130827	-0.0434702	-0.453446	0.276642	0.6856	-0.600603	1.39046	2.16609	0.659057	2.75623	0.496708	-0.670684	-3.42827	NA	-0.264826	0.673098	0.83853	1.19496	-0.209869	-0.0550126
TCGA-PE-A5DE	NA	41-50	FEMALE	WHITE	Stage II	ILC	NA	NA	0	2645	0	2645	NA	NA	0	2645	-0.352348	0.829103	-0.56157	-0.227055	-1.9847	-1.37902	-0.947875	0.062177	-0.196915	-0.461942	0.290734	1.38647	-0.578137	0.167702	-0.264712	-0.469475	0.639661	0.909922	1.1588	1.39405	0.0108955	1.748	0.32734	0.0700685	-0.322444	1.46301	NA	1.34983	1.18059	0.229458	1.9851	0.75178	-0.234749
TCGA-PL-A8LV	NA	51-60	FEMALE	BLACK OR AFRICAN AMERICAN	Stage III	Medullary Carcinoma	NA	NA	0	0	0	0	NA	NA	0	0	2.17454	1.13424	-0.466986	-0.704188	-0.916091	-0.176752	-0.614188	-0.237039	-0.0567549	-0.178136	-0.994118	0.613764	-0.580913	0.20769	1.28088	0.737271	-0.291393	0.232872	0.494799	0.360778	-0.525162	0.650857	-0.378328	0.021806	0.341138	1.00124	NA	0.258309	-1.20585	-0.796981	-0.462496	-0.0748787	0.280856
TCGA-PL-A8LX	NA	31-40	FEMALE	BLACK OR AFRICAN AMERICAN	Stage IV	IDC	NA	NA	0	5	0	5	NA	NA	0	5	-0.395716	2.14337	-0.268075	-0.0484953	-0.39994	0.448661	-1.1858	2.15792	0.618446	0.45558	-1.74203	-0.328088	-0.144365	0.942865	-0.127865	-0.805049	-0.301416	0.422644	-0.762992	0.516709	-1.37116	0.963812	-0.0589541	1.4813	0.20295	0.721729	NA	1.11681	-1.15964	1.07767	-0.185861	0.47893	-1.0582
TCGA-PL-A8LY	NA	21-30	FEMALE	BLACK OR AFRICAN AMERICAN	Stage II	IDC	NA	NA	0	8	0	8	NA	NA	0	8	-0.127473	1.8132	0.373879	-0.829678	-0.8365	-1.21151	-1.17901	-0.48048	-1.11045	-0.446496	-2.575	-0.0115455	-0.582781	-0.248608	-0.383429	-0.458793	-0.138456	-0.481953	0.104114	0.479546	-1.29138	0.938961	-0.805274	0.285703	0.357395	0.950185	NA	-0.291746	-0.59042	-0.767478	-0.262052	-0.152437	-0.225893
TCGA-S3-A6ZG	NA	71-80	FEMALE	BLACK OR AFRICAN AMERICAN	Stage II	Mixed Histology	NA	NA	0	562	0	562	0	562	0	562	-1.11583	-0.155278	0.129867	0.0424342	-0.774641	0.29742	-0.704569	1.16358	0.162514	0.267217	-0.159939	-0.791065	-0.9092	0.632276	-0.433203	-0.389098	0.35936	1.47644	-0.715678	0.891485	1.23016	1.63554	-0.806328	0.904571	-0.570796	0.991938	NA	0.997017	-1.63242	-0.166494	0.327376	0.632523	-0.493846
TCGA-S3-A6ZH	NA	21-30	FEMALE	BLACK OR AFRICAN AMERICAN	Stage III	IDC	NA	NA	0	641	0	641	0	641	0	641	-1.33772	1.9078	0.305021	1.39401	-0.523941	0.551215	0.236538	0.785436	0.797546	1.26993	0.433271	-1.36461	0.0546752	0.554988	-0.333702	-0.0540173	0.0146927	0.675923	-1.33927	0.173607	-0.092708	0.968055	-1.41655	1.3563	-0.308988	0.461513	NA	-0.825954	-1.76859	-0.0601833	0.374202	0.174495	-0.143072
TCGA-S3-AA0Z	NA	61-70	FEMALE	BLACK OR AFRICAN AMERICAN	Stage II	IDC	NA	NA	0	629	0	629	0	629	0	629	-0.496359	1.24082	0.610747	-0.112426	0.513281	-0.906983	-1.33971	0.999765	-0.1228	-0.0869029	0.806796	-0.565089	0.179968	-0.43281	-0.981843	-1.21092	-0.402821	0.43042	-0.559919	-0.288757	-1.69454	0.528725	1.39054	1.8462	-0.218908	0.041259	NA	0.680349	-0.999013	1.33394	-0.103869	0.0685132	-0.649803
TCGA-S3-AA10	NA	61-70	FEMALE	BLACK OR AFRICAN AMERICAN	Stage II	IDC	NA	NA	0	586	0	586	0	586	0	586	-1.15132	1.25255	1.04295	1.15618	-0.730482	0.424165	-1.45767	0.229388	-0.700822	-0.362046	1.6695	-0.660502	0.820784	0.0906027	-1.12115	-1.07117	-0.526958	0.482664	-0.272275	-0.0139441	-1.73542	1.40821	-0.743287	0.58921	1.88082	1.12583	NA	0.877646	-1.0563	0.837264	0.0291393	-0.741235	-0.739443
TCGA-S3-AA11	NA	61-70	FEMALE	BLACK OR AFRICAN AMERICAN	Stage II	IDC	NA	NA	0	421	0	421	0	421	0	421	-0.746289	0.906516	0.441634	-0.10795	-0.836405	-0.191931	-0.890709	0.533497	-0.37537	-0.384778	-0.563539	-0.635107	-0.535872	0.343627	1.71759	2.0147	-0.370941	0.452924	-0.48764	0.868123	1.0775	0.593603	-0.252681	0.511592	0.309501	0.430031	NA	0.827802	-1.53703	-0.906979	0.332921	0.850868	-0.735427
TCGA-S3-AA12	NA	81-90	FEMALE	BLACK OR AFRICAN AMERICAN	Stage III	IDC	NA	NA	0	574	0	574	0	574	0	574	-0.994572	1.2444	0.611744	1.45728	-0.497044	-1.04046	-0.266328	0.670095	-0.191701	0.474201	2.54462	-1.28427	-0.904011	0.377694	-1.1043	-1.02689	0.288839	1.21955	-1.51331	1.65598	0.00774423	0.654957	-0.73425	1.1511	-0.138791	0.564595	NA	-0.461903	-1.28039	0.772113	-0.281952	0.575266	-0.345947
TCGA-S3-AA14	NA	41-50	FEMALE	BLACK OR AFRICAN AMERICAN	Stage I	IDC	NA	NA	0	529	0	529	0	529	0	529	-0.403661	-0.279081	-0.710706	-0.520344	-0.235171	-0.751257	-1.19135	0.537935	0.586016	0.931906	-1.34935	-0.88882	-0.62061	0.330534	-0.112377	-0.176954	-0.264766	0.42367	-0.918768	0.831015	1.56679	0.54329	-0.613715	0.978468	-1.11948	0.708302	NA	0.244264	-1.14147	-0.437057	-0.488057	0.120882	-0.146253
TCGA-S3-AA15	NA	51-60	FEMALE	BLACK OR AFRICAN AMERICAN	Stage II	IDC	NA	NA	0	525	0	525	0	525	0	525	1.95918	0.800371	1.62855	-0.79275	-0.274371	-1.06818	0.647882	-3.25522	-1.23575	-0.698464	-2.99898	1.56388	1.46296	-3.04839	-1.38347	-0.495993	-0.018968	-0.470989	0.446307	-0.206787	-0.400646	-0.870798	0.0693446	-2.66071	2.33626	-3.05947	NA	-2.07078	-0.0493765	-2.41678	1.2381	-1.23498	1.57812
TCGA-S3-AA17	NA	61-70	FEMALE	BLACK OR AFRICAN AMERICAN	Stage II	IDC	NA	NA	0	424	0	424	0	424	0	424	-0.691116	1.20136	0.315915	0.595126	-0.516095	0.465596	-0.995861	-0.235738	0.739929	1.04334	0.366372	-0.644468	-0.279273	0.23534	-0.994893	-0.927287	-0.392194	-0.00389758	-0.747982	0.522522	0.481198	0.729725	-0.284099	0.69958	0.444121	1.55437	NA	0.147253	-1.42779	0.731741	-0.135056	1.88507	-0.745256
TCGA-UL-AAZ6	NA	71-80	FEMALE	BLACK OR AFRICAN AMERICAN	Stage II	IDC	NA	NA	0	518	0	518	NA	NA	0	518	-0.891846	1.12144	-0.0663133	0.359998	0.234561	0.905099	-0.195799	0.323699	-0.122055	-0.145489	0.791256	-0.954683	1.12146	0.695007	-0.601933	-0.550386	-0.566837	-0.349198	-1.39193	0.258038	0.874166	-0.202845	-0.887033	1.16477	1.46124	0.186545	NA	0.339926	-1.27424	0.806871	-0.870488	0.651082	-0.555001
TCGA-UU-A93S	NA	61-70	FEMALE	BLACK OR AFRICAN AMERICAN	Stage IV	IDC	NA	NA	1	116	1	116	NA	NA	1	116	0.651912	1.04704	-0.333048	0.844433	-0.0534234	1.19304	0.740782	-0.631656	0.58712	0.756931	2.21148	0.100431	-0.433077	-0.0529737	-0.613956	-0.596484	-0.659849	0.508767	-0.664156	0.593098	-0.647684	0.810643	-0.32942	0.113853	1.277	0.919912	NA	0.122526	-1.08802	0.42315	-0.0636818	-1.0534	-0.446916
TCGA-WT-AB41	NA	51-60	FEMALE	BLACK OR AFRICAN AMERICAN	Stage II	IDC	NA	NA	0	1611	0	1611	0	1611	0	1611	-0.284257	-0.0165308	0.516897	1.1478	-0.410925	1.0452	-0.32456	0.152528	-0.560814	0.0250496	-0.42741	-1.25319	1.86584	0.322253	-0.840133	-1.44978	-0.433734	-1.34954	-0.521226	1.32467	0.0214296	0.302047	-1.52003	-0.75739	-0.0897158	1.4358	NA	1.1334	-0.782173	0.46378	-0.0630138	0.696894	-0.121587
TCGA-XX-A899	NA	41-50	FEMALE	WHITE	Stage III	ILC	NA	NA	0	467	0	467	0	467	0	467	-0.765827	1.07853	-0.00872258	0.600228	-0.594556	-0.298883	-0.774201	0.704182	0.352415	0.401709	1.15555	-0.958543	-0.644842	0.32105	-0.709477	-0.683154	-0.505372	-0.102453	-0.159312	1.07002	-0.630691	0.305212	-0.402869	0.785115	0.0642201	0.148669	NA	1.07825	-1.17437	-0.229932	-0.129817	0.116667	-0.415078
TCGA-Z7-A8R5	NA	61-70	FEMALE	WHITE	Stage III	ILC	NA	NA	0	3287	0	3287	NA	NA	1	181	-0.297833	-0.488907	0.0589514	0.195288	-0.676219	-0.498985	-1.07531	0.350601	-0.485242	-0.42343	-0.494774	-0.789714	-0.735885	0.620079	0.086214	0.016679	0.184898	1.18572	-0.881876	0.682365	1.41523	0.658122	-0.721574	0.682663	-1.0468	0.291051	NA	1.37676	-0.634896	-1.16304	0.206027	0.403436	-0.201976
TCGA-Z7-A8R6	NA	41-50	FEMALE	WHITE	Stage I	ILC	NA	NA	0	3256	0	3256	0	3256	0	3256	-1.01962	0.275405	0.518341	0.0530004	-0.247003	-0.302423	-1.8247	0.744788	0.0483689	0.521351	0.613996	-1.67478	0.603129	0.622745	1.46436	1.90652	-0.557056	-0.0174445	-0.901456	0.122916	0.863921	0.764178	-0.351259	1.58128	-0.615552	0.0170936	NA	1.34075	-0.0658358	0.664486	-0.039246	-0.237693	-1.14699
[truncated: 191 more columns]
