# Supplementary material for: Bi-EB: Empirical Bayesian Biclustering for Multi-Omics Data Integration Pattern Identification among Species
Source: Genes (Basel). 2022 Oct 30;13(11):1982. doi: 10.3390/genes13111982 (PMC9690013; doi:10.3390/genes13111982)
Supplement: Supplementary file 1 [file genes-13-01982-s001.zip › Supplementary File S8_TCGA_mRNA and protein RPPA annotation.xlsx]

## Sheet: TCGA overlapping mRNA_RPPA
Supplementary table 8. mRNA and protein RPPA overlapping data and annotation in TCGA BRCA .
Gene_symbol	Protein_name	UniProt_accession	Approved_name
ACACA	ACC_pS79.R.V	Q13085	acetyl-CoA carboxylase alpha
ACACA	ACC1.R.E	Q13085	acetyl-CoA carboxylase alpha
ACACA	ACC1.R.C	Q13085	acetyl-CoA carboxylase alpha
ACVRL1	ACVRL1.R.C	P37023	activin A receptor like type 1
PARP1	PARP_cleaved.M.QC	P09874	poly(ADP-ribose) polymerase 1
PARP1	PARP1.R.V	P09874	poly(ADP-ribose) polymerase 1
PARP1	PARP_cleaved.M.E	P09874	poly(ADP-ribose) polymerase 1
PARP1	PARP_cleaved.M.C	P09874	poly(ADP-ribose) polymerase 1
PARP1	PARP.Ab.3.R.C	P09874	poly(ADP-ribose) polymerase 1
ANXA1	Annexin.1.M.E	P04083	annexin A1
ANXA1	Annexin_I.R.V	P04083	annexin A1
ANXA1	Annexin.1.R.V	P04083	annexin A1
ANXA7	Annexin_VII.M.V	P20073	annexin A7
BRCA2	BRCA2.R.C	P51587	BRCA2 DNA repair associated
XIAP	XIAP.R.C	P98170	X-linked inhibitor of apoptosis
ARAF	A.Raf_pS299.R.C	P10398	A-Raf proto-oncogene, serine/threonine kinase
ARAF	A.Raf_pS299.R.E	P10398	A-Raf proto-oncogene, serine/threonine kinase
ARAF	A.Raf_pS299.R.NA	P10398	A-Raf proto-oncogene, serine/threonine kinase
BAK1	Bak.R.C	Q16611	BCL2 antagonist/killer 1
BAK1	Bak.R.E	Q16611	BCL2 antagonist/killer 1
ATM	ATM.R.E	Q13315	ATM serine/threonine kinase
ATM	ATM.R.V	Q13315	ATM serine/threonine kinase
ATM	ATM.R.C	Q13315	ATM serine/threonine kinase
TFF1	TFF1.R.V	P04155	trefoil factor 1
CCND1	Cyclin_D1.R.V	P24385	cyclin D1
PTEN	PTEN.R.V	P60484	phosphatase and tensin homolog
STMN1	Stathmin.R.V	P16949	stathmin 1
ARID1A	ARID1A.M.V	O14497	AT-rich interaction domain 1A
NOTCH3	Notch3.R.C	Q9UM47	notch receptor 3
NDRG1	NDRG1_pT346.R.V	Q92597	N-myc downstream regulated 1
CAV1	Caveolin.1.R.V	Q03135	caveolin 1
CCNB1	Cyclin_B1.R.V	P14635	cyclin B1
CCNE1	Cyclin_E1.M.V	P24864	cyclin E1
MS4A1	CD20.R.C	P11836	membrane spanning 4-domains A1
ITGA2	CD49b.M.V	P17301	integrin subunit alpha 2
CDK1	CDK1_pY15.R.C	P06493	cyclin dependent kinase 1
CDKN1A	p21.R.V	P38936	cyclin dependent kinase inhibitor 1A
CDKN1A	p21.R.C	P38936	cyclin dependent kinase inhibitor 1A
CDKN2A	p16_INK4a.R.C	P42771	cyclin dependent kinase inhibitor 2A
CDKN2A	p16_INK4a.R.C	Q8N726	cyclin dependent kinase inhibitor 2A
CTLA4	CTLA4.M.E	P16410	cytotoxic T-lymphocyte associated protein 4
CLDN7	Claudin.7.R.V	O95471	claudin 7
MSH2	MSH2.M.V	P43246	mutS homolog 2
MSH2	MSH2.M.E	P43246	mutS homolog 2
MSH2	MSH2.M.C	P43246	mutS homolog 2
MAPK14	p38_MAPK.R.V	Q16539	mitogen-activated protein kinase 14
MAPK14	p38_pT180_Y182.R.V	Q16539	mitogen-activated protein kinase 14
MAPK14	p38_MAPK.R.C	Q16539	mitogen-activated protein kinase 14
MAPK14	p38.R.V	Q16539	mitogen-activated protein kinase 14
CTNNB1	alpha.Catenin.M.V	P35222	catenin beta 1
MAPT	Tau.M.C	P10636	microtubule associated protein tau
MYH9	Myosin.IIa_pS1943.R.V	P35579	myosin heavy chain 9
MYH9	Myosin.IIa.R.C	P35579	myosin heavy chain 9
MYH9	Myosin.IIa.pS1943.R.V	P35579	myosin heavy chain 9
AR	AR.R.V	P10275	androgen receptor
KRT5	CK5.M.E	P13647	keratin 5
EEF2	eEF2.R.C	P13639	eukaryotic translation elongation factor 2
EEF2	eEF2.R.V	P13639	eukaryotic translation elongation factor 2
EIF4E	eIF4E.R.V	P06730	eukaryotic translation initiation factor 4E
EIF4G1	eIF4G.R.C	Q04637	eukaryotic translation initiation factor 4 gamma 1
EGFR	EGFR_pY1068.R.C	P00533	epidermal growth factor receptor
EGFR	EGFR_pY1173.R.V	P00533	epidermal growth factor receptor
EGFR	EGFR.R.V	P00533	epidermal growth factor receptor
EGFR	EGFR_pY1068.R.V	P00533	epidermal growth factor receptor
EGFR	EGFR_pY1173.R.C	P00533	epidermal growth factor receptor
EGFR	EGFR.R.E	P00533	epidermal growth factor receptor
EGFR	EGFR_pY992.R.V	P00533	epidermal growth factor receptor
EGFR	EGFR.R.C	P00533	epidermal growth factor receptor
ESR1	ER.alpha_pS118.R.V	P03372	estrogen receptor 1
ESR1	ER.alpha.R.V	P03372	estrogen receptor 1
ETS1	ETS.1.R.V	P14921	ETS proto-oncogene 1, transcription factor
FOXM1	FoxM1.R.V	Q08050	forkhead box M1
FOXO3	FOXO3a_pS318_S321.R.C	O43524	forkhead box O3
FOXO3	FOXO3a.R.C	O43524	forkhead box O3
GAPDH	GAPDH.M.C	P04406	glyceraldehyde-3-phosphate dehydrogenase
MSH6	MSH6.R.C	P52701	mutS homolog 6
MSH6	MSH6.R.E	P52701	mutS homolog 6
NRG1	Heregulin.R.V	Q02297	neuregulin 1
RET	Ret_pY905.R.E	P07949	ret proto-oncogene
HSPA1A	HSP70.R.C	P0DMV8	heat shock protein family A (Hsp70) member 1A
IGFBP2	IGFBP2.R.V	P18065	insulin like growth factor binding protein 2
ADAR	ADAR1.M.V	P55265	adenosine deaminase RNA specific
KRAS	K.Ras.M.C	P01116	KRAS proto-oncogene, GTPase
ERBB3	HER3_pY1289.R.C	P21860	erb-b2 receptor tyrosine kinase 3
ERBB3	HER3.R.V	P21860	erb-b2 receptor tyrosine kinase 3
ERBB3	HER3_pY1289.R.V	P21860	erb-b2 receptor tyrosine kinase 3
ERBB3	HER3.M.C	P21860	erb-b2 receptor tyrosine kinase 3
ERBB3	HER3_pY1298.R.C	P21860	erb-b2 receptor tyrosine kinase 3
SLC1A5	SLC1A5.R.C	Q15758	solute carrier family 1 member 5
SMAD1	Smad1.R.V	Q15797	SMAD family member 1
SMAD3	Smad3.R.V	P84022	SMAD family member 3
SMAD4	Smad4.M.V	Q13485	SMAD family member 4
SMAD4	Smad4.M.C	Q13485	SMAD family member 4
MRE11A	Mre11.R.C	P49959	MRE11 homolog, double strand break repair nuclease
PTCH1	PTCH.R.C	Q13635	patched 1
CDH2	N.Cadherin.R.V	P19022	cadherin 2
ERBB2	HER2_pY1248.R.C	P04626	erb-b2 receptor tyrosine kinase 2
ERBB2	HER2.M.V	P04626	erb-b2 receptor tyrosine kinase 2
ERBB2	HER2_pY1248.R.V	P04626	erb-b2 receptor tyrosine kinase 2
ERBB2	HER2_pY1248.R.E	P04626	erb-b2 receptor tyrosine kinase 2
ERBB2	HER2_pY1248.R.NA	P04626	erb-b2 receptor tyrosine kinase 2
YBX1	YB.1_pS102.R.V	P67809	Y-box binding protein 1
YBX1	YB.1.R.V	P67809	Y-box binding protein 1
SQSTM1	p62.LCK.ligand.M.C	Q13501	sequestosome 1
SQSTM1	p62.LCK.ligand.M.E	Q13501	sequestosome 1
RB1	Rb_pS807_S811.R.V	P06400	RB transcriptional corepressor 1
RB1	Rb.M.QC	P06400	RB transcriptional corepressor 1
RB1	Rb.M.E	P06400	RB transcriptional corepressor 1
RB1	Rb.M.V	P06400	RB transcriptional corepressor 1
PRDX1	PRDX1.R.V	Q06830	peroxiredoxin 1
PRDX1	PRDX1.R.E	Q06830	peroxiredoxin 1
SERPINE1	PAI.1.M.E	P05121	serpin family E member 1
SERPINE1	PAI.1.M.V	P05121	serpin family E member 1
SERPINE1	PAI.1.M.C	P05121	serpin family E member 1
SERPINE1	Pal.1.M.C	P05121	serpin family E member 1
KIT	c.Kit.R.V	P10721	KIT proto-oncogene, receptor tyrosine kinase
CD274	CD274.R.E	Q9NZQ7	CD274 molecule
PRKCA	PKC.alpha_pS657.R.C	P17252	protein kinase C alpha
PRKCA	PKC.alpha.M.V	P17252	protein kinase C alpha
PRKCA	PKC.alpha_pS657.R.V	P17252	protein kinase C alpha
MAPK1	MAPK_pT202_Y204.R.V	P28482	mitogen-activated protein kinase 1
MAPK1	ERK2.R.E	P28482	mitogen-activated protein kinase 1
MAPK1	ERK2.R.C	P28482	mitogen-activated protein kinase 1
MAPK1	ERK2.R.NA	P28482	mitogen-activated protein kinase 1
MAPK3	MAPK_pT202_Y204.R.V	P27361	mitogen-activated protein kinase 3
MAPK8	JNK_pT183_pY185.R.V	P45983	mitogen-activated protein kinase 8
MAPK8	JNK_pT183_pY185.R.C	P45983	mitogen-activated protein kinase 8
MAPK8	JNK_pT183_pT185.R.V	P45983	mitogen-activated protein kinase 8
MAPK8	JNK_pT183_Y185.R.V	P45983	mitogen-activated protein kinase 8
MAPK9	JNK2.R.C	P45984	mitogen-activated protein kinase 9
MAP2K1	MEK1_pS217_S221.R.V	Q02750	mitogen-activated protein kinase kinase 1
MAP2K1	MEK1.R.V	Q02750	mitogen-activated protein kinase kinase 1
RAD51	Rad51.M.E	Q06609	RAD51 recombinase
RAD51	Rad51.R.V	Q06609	RAD51 recombinase
RAD51	Rad51.M.C	Q06609	RAD51 recombinase
CHEK2	Chk2_pT68.R.C	O96017	checkpoint kinase 2
CHEK2	Chk2_pT68.R.E	O96017	checkpoint kinase 2
CHEK2	Chk2.M.E	O96017	checkpoint kinase 2
CHEK2	Chk2.M.C	O96017	checkpoint kinase 2
CHEK2	Chk2.M.V	O96017	checkpoint kinase 2
E2F1	E2F1.M.C	Q01094	E2F transcription factor 1
XRCC1	XRCC1.R.E	P18887	X-ray repair cross complementing 1
XRCC1	XRCC1.R.C	P18887	X-ray repair cross complementing 1
SCD	SCD.M.V	O00767	stearoyl-CoA desaturase
SHC1	Shc_pY317.R.E	P29353	SHC adaptor protein 1
SHC1	Shc_pY317.R.V	P29353	SHC adaptor protein 1
SHC1	Shc_pY317.R.C	P29353	SHC adaptor protein 1
SHC1	Shc_pY317.R.NA	P29353	SHC adaptor protein 1
PDCD1	PDCD1.M.E	Q15116	programmed cell death 1
SRC	Src_pY416.R.C	P12931	SRC proto-oncogene, non-receptor tyrosine kinase
SRC	Src_pY527.R.V	P12931	SRC proto-oncogene, non-receptor tyrosine kinase
SRC	Src.M.V	P12931	SRC proto-oncogene, non-receptor tyrosine kinase
STAT5A	STAT5.alpha.R.V	P42229	signal transducer and activator of transcription 5A
RPS6KB1	p70S6K_pT389.R.V	P23443	ribosomal protein S6 kinase B1
RPS6KB1	p70S6K.R.V	P23443	ribosomal protein S6 kinase B1
NOTCH1	Notch1.R.V	P46531	notch receptor 1
TP63	p63.R.E	Q9H3D4	tumor protein p63
TYMS	Thymidilate.Synthase.M.C	P04818	thymidylate synthetase
TSC1	TSC1.R.C	Q92574	TSC complex subunit 1
TSC2	Tuberin_pT1462.R.V	P49815	TSC complex subunit 2
TSC2	Tuberin.R.E	P49815	TSC complex subunit 2
TSC2	Tuberin.R.C	P49815	TSC complex subunit 2
CDH1	E.Cadherin.R.V	P12830	cadherin 1
XBP1	XBP1.G.C	P17861	X-box binding protein 1
YWHAB	X14.3.3_beta.R.V	P31946	tyrosine 3-monooxygenase/tryptophan 5-monooxygenase activation protein beta
YWHAZ	X14.3.3_zeta.R.V	P63104	tyrosine 3-monooxygenase/tryptophan 5-monooxygenase activation protein zeta
BIRC2	cIAP.R.V	Q13490	baculoviral IAP repeat containing 2
SFRS1	SF2.M.V	Q07955	serine and arginine rich splicing factor 1
ACACB	ACC_pS79.R.V	O00763	acetyl-CoA carboxylase beta
AKT1	Akt_pS473.R.V	P31749	AKT serine/threonine kinase 1
AKT1	Akt_pT308.R.V	P31749	AKT serine/threonine kinase 1
AKT1	Akt.R.V	P31749	AKT serine/threonine kinase 1
AKT1S1	PRAS40_pT246.R.V	Q96B36	AKT1 substrate 1
AKT2	Akt_pS473.R.V	P31751	AKT serine/threonine kinase 2
AKT2	Akt_pT308.R.V	P31751	AKT serine/threonine kinase 2
AKT2	Akt.R.V	P31751	AKT serine/threonine kinase 2
AKT3	Akt_pS473.R.V	Q9Y243	AKT serine/threonine kinase 3
AKT3	Akt_pT308.R.V	Q9Y243	AKT serine/threonine kinase 3
AKT3	Akt.R.V	Q9Y243	AKT serine/threonine kinase 3
ASNS	ASNS.R.V	P08243	asparagine synthetase (glutamine-hydrolyzing)
ASNS	ASNS.R.E	P08243	asparagine synthetase (glutamine-hydrolyzing)
ASNS	ASNS.R.C	P08243	asparagine synthetase (glutamine-hydrolyzing)
AXL	Axl.R.V	P30530	AXL receptor tyrosine kinase
AXL	Axl.M.C	P30530	AXL receptor tyrosine kinase
BAD	Bad_pS112.R.V	Q92934	BCL2 associated agonist of cell death
BAP1	Bap1.c.4.M.E	Q92560	BRCA1 associated protein 1
BAP1	Bap1.c.4.M.V	Q92560	BRCA1 associated protein 1
BAP1	Bap1c.4.M.E	Q92560	BRCA1 associated protein 1
BAX	Bax.R.V	Q07812	BCL2 associated X, apoptosis regulator
BCL2	Bcl.2.M.V	P10415	BCL2 apoptosis regulator
BCL2	Bcl.xL.R.C	P10415	BCL2 apoptosis regulator
BCL2	Bcl.X.R.C	P10415	BCL2 apoptosis regulator
BCL2	Bcl.2.R.C	P10415	BCL2 apoptosis regulator
BCL2	Bcl.2.R.NA	P10415	BCL2 apoptosis regulator
BCL2L1	Bcl.xL.R.V	Q07817	BCL2 like 1
BCL2L11	Bim.R.V	O43521	BCL2 like 11
BECN1	Beclin.G.C	Q14457	beclin 1
BECN1	Beclin.G.V	Q14457	beclin 1
BID	Bid.R.C	P55957	BH3 interacting domain death agonist
BRAF	B.Raf.M.C	P15056	B-Raf proto-oncogene, serine/threonine kinase
BRAF	B.Raf.M.E	P15056	B-Raf proto-oncogene, serine/threonine kinase
BRAF	B.Raf.M.NA	P15056	B-Raf proto-oncogene, serine/threonine kinase
BRD4	BRD4.R.V	O60885	bromodomain containing 4
CASP3	Caspase.3.R.E	P42574	caspase 3
CASP3	Caspase.3_active.R.C	P42574	caspase 3
CASP3	Caspase.3.R.C	P42574	caspase 3
CASP7	Caspase.7_cleavedD198.R.C	P55210	caspase 7
CASP8	Caspase.8.M.QC	Q14790	caspase 8
CASP8	Caspase.8.M.E	Q14790	caspase 8
CASP8	Caspase.8.M.C	Q14790	caspase 8
CASP9	Caspase.9.R.E	P55211	caspase 9
CASP9	Caspase.9_cleavedD330.R.C	P55211	caspase 9
CASP9	Caspase.9.R.C	P55211	caspase 9
CCNE2	Cyclin_E2.R.C	O96020	cyclin E2
CDH3	P.Cadherin.R.C	P22223	cadherin 3
CDKN1B	p27_pT198.R.V	P46527	cyclin dependent kinase inhibitor 1B
CDKN1B	p27.R.V	P46527	cyclin dependent kinase inhibitor 1B
CDKN1B	p27_pT157.R.C	P46527	cyclin dependent kinase inhibitor 1B
CHEK1	Chk1_pS345.R.C	O14757	checkpoint kinase 1
CHEK1	Chk1.M.C	O14757	checkpoint kinase 1
CHEK1	Chk1.R.E	O14757	checkpoint kinase 1
CHEK1	Chk1.R.C	O14757	checkpoint kinase 1
CHEK1	Chk1.R.V	O14757	checkpoint kinase 1
CHGA	Chromogranin.A.N.term.R.E	P10645	chromogranin A
COL6A1	Collagen_VI.R.V	P12109	collagen type VI alpha 1 chain
COPS5	JAB1.M.C	Q92905	COP9 signalosome subunit 5
DIABLO	Smac.M.QC	Q9NR28	diablo IAP-binding mitochondrial protein
DIABLO	Smac.M.E	Q9NR28	diablo IAP-binding mitochondrial protein
DIABLO	Smac.M.V	Q9NR28	diablo IAP-binding mitochondrial protein
DVL3	Dvl3.R.V	Q92997	dishevelled segment polarity protein 3
EEF2K	eEF2K.R.V	O00418	eukaryotic elongation factor 2 kinase
EIF4EBP1	X4E.BP1_pS65.R.V	Q13541	eukaryotic translation initiation factor 4E binding protein 1
EIF4EBP1	X4E.BP1_pT37_T46.R.V	Q13541	eukaryotic translation initiation factor 4E binding protein 1
EIF4EBP1	X4E.BP1_pT70.R.V	Q13541	eukaryotic translation initiation factor 4E binding protein 1
EIF4EBP1	X4E.BP1.R.V	Q13541	eukaryotic translation initiation factor 4E binding protein 1
EIF4EBP1	X4E.BP1_pT70.R.C	Q13541	eukaryotic translation initiation factor 4E binding protein 1
EIF4EBP1	X4E.BP1_pT37T46.R.V	Q13541	eukaryotic translation initiation factor 4E binding protein 1
EIF4EBP1	X4E.BP1_pT37.R.V	Q13541	eukaryotic translation initiation factor 4E binding protein 1
ERCC1	ERCC1.M.V	P07992	ERCC excision repair 1, endonuclease non-catalytic subunit
ERCC1	ERCC1.M.E	P07992	ERCC excision repair 1, endonuclease non-catalytic subunit
ERCC1	ERCC1.M.C	P07992	ERCC excision repair 1, endonuclease non-catalytic subunit
ERRFI1	MIG.6.M.V	Q9UJM3	ERBB receptor feedback inhibitor 1
EZH2	EZH2.R.C	Q15910	enhancer of zeste 2 polycomb repressive complex 2 subunit
FASN	FASN.R.V	P49327	fatty acid synthase
FN1	Fibronectin.R.V	P02751	fibronectin 1
FN1	Fibronectin.R.C	P02751	fibronectin 1
G6PD	G6PD.M.V	P11413	glucose-6-phosphate dehydrogenase
GATA3	GATA3.M.V	P23771	GATA binding protein 3
GATA6	GATA6.R.E	Q92908	GATA binding protein 6
GSK3A	GSK3_pS9.R.V	P49840	glycogen synthase kinase 3 alpha
GSK3A	GSK3.alpha.beta_pS21_S9.R.V	P49840	glycogen synthase kinase 3 alpha
GSK3A	GSK3.alpha.beta.M.V	P49840	glycogen synthase kinase 3 alpha
GSK3A	GSK3_pS9.R.V	P49841	glycogen synthase kinase 3 beta
GSK3A	GSK3.alpha.beta_pS21_S9.R.V	P49841	glycogen synthase kinase 3 beta
GSK3A	GSK3.alpha.beta.M.V	P49841	glycogen synthase kinase 3 beta
GSK3B	GSK3_pS9.R.V	P49840	glycogen synthase kinase 3 alpha
GSK3B	GSK3.alpha.beta_pS21_S9.R.V	P49840	glycogen synthase kinase 3 alpha
GSK3B	GSK3.alpha.beta.M.V	P49840	glycogen synthase kinase 3 alpha
GSK3B	GSK3_pS9.R.V	P49841	glycogen synthase kinase 3 beta
GSK3B	GSK3.alpha.beta_pS21_S9.R.V	P49841	glycogen synthase kinase 3 beta
GSK3B	GSK3.alpha.beta.M.V	P49841	glycogen synthase kinase 3 beta
IGF1R	IGF.1R.beta.R.C	P08069	insulin like growth factor 1 receptor
INPP4B	INPP4B.G.E	O15327	inositol polyphosphate-4-phosphatase type II B
INPP4B	INPP4B.R.V	O15327	inositol polyphosphate-4-phosphatase type II B
INPP4B	INPP4B.G.C	O15327	inositol polyphosphate-4-phosphatase type II B
IRS1	IRS1.R.V	P35568	insulin receptor substrate 1
JUN	c.Jun_pS73.R.V	P05412	Jun proto-oncogene, AP-1 transcription factor subunit
JUN	c.Jun_pS73.R.C	P05412	Jun proto-oncogene, AP-1 transcription factor subunit
KDR	VEGFR2.R.V	P35968	kinase insert domain receptor
KDR	VEGFR2.R.C	P35968	kinase insert domain receptor
KEAP1	KEAP1.R.C	Q14145	kelch like ECH associated protein 1
LCK	Lck.R.V	P06239	LCK proto-oncogene, Src family tyrosine kinase
LCN2	LCN2a.G.C	P80188	lipocalin 2
MACC1	MACC1.R.C	Q6ZN28	MET transcriptional regulator MACC1
MET	c.Met_pY1235.R.V	P08581	MET proto-oncogene, receptor tyrosine kinase
MET	c.Met.M.QC	P08581	MET proto-oncogene, receptor tyrosine kinase
MET	c.Met.M.E	P08581	MET proto-oncogene, receptor tyrosine kinase
MET	c.Met_pY1235.R.C	P08581	MET proto-oncogene, receptor tyrosine kinase
MET	c.Met.M.C	P08581	MET proto-oncogene, receptor tyrosine kinase
MYC	c.Myc.R.C	P01106	MYC proto-oncogene, bHLH transcription factor
MYH11	MYH11.R.V	P35749	myosin heavy chain 11
NAPSA	Napsin.A.R.E	O96009	napsin A aspartic peptidase
NCOA3	AIB1.M.V	Q9Y6Q9	nuclear receptor coactivator 3
NF2	NF2.R.C	P35240	neurofibromin 2
NFE2L2	Nrf2.R.C	Q16236	nuclear factor, erythroid 2 like 2
NFKB1	NF.kB.p65_pS536.R.C	P19838	nuclear factor kappa B subunit 1
NRAS	N.Ras.M.V	P01111	NRAS proto-oncogene, GTPase
PARK7	DJ.1.R.E	Q99497	Parkinsonism associated deglycase
PARK7	DJ.1.R.C	Q99497	Parkinsonism associated deglycase
PARK7	DJ.1.R.V	Q99497	Parkinsonism associated deglycase
PCNA	PCNA.M.C	P12004	proliferating cell nuclear antigen
PCNA	PCNA.M.V	P12004	proliferating cell nuclear antigen
PDCD4	PDCD4.R.C	Q53EL6	programmed cell death 4
PDK1	PDK1_pS241.R.V	Q15118	pyruvate dehydrogenase kinase 1
PDK1	PDK1.R.V	Q15118	pyruvate dehydrogenase kinase 1
PEA15	PEA15_pS116.R.V	Q15121	proliferation and apoptosis adaptor protein 15
PEA15	PEA15.R.V	Q15121	proliferation and apoptosis adaptor protein 15
PEA15	PEA.15.R.V	Q15121	proliferation and apoptosis adaptor protein 15
PEA15	PEA.15.R.V	Q15121	proliferation and apoptosis adaptor protein 15
PECAM1	CD31.M.V	P16284	platelet and endothelial cell adhesion molecule 1
PGR	PR.R.V	P06401	progesterone receptor
PIK3CA	PI3K.p110.alpha.R.C	P42336	phosphatidylinositol-4,5-bisphosphate 3-kinase catalytic subunit alpha
PIK3R1	PI3K.p85.R.V	P27986	phosphoinositide-3-kinase regulatory subunit 1
PREX1	PREX1.R.E	Q8TCU6	phosphatidylinositol-3,4,5-trisphosphate dependent Rac exchange factor 1
PRKAA1	AMPK_alpha.R.C	Q13131	protein kinase AMP-activated catalytic subunit alpha 1
PRKAA1	AMPK_pT172.R.V	Q13131	protein kinase AMP-activated catalytic subunit alpha 1
PRKCD	PKC.delta_pS664.R.V	Q05655	protein kinase C delta
PTGS2	COX.2.R.C	P35354	prostaglandin-endoperoxide synthase 2
PTK2	FAK.R.C	Q05397	protein tyrosine kinase 2
PXN	Paxillin.R.C	P49023	paxillin
PXN	Paxillin.R.V	P49023	paxillin
RAB11A	Rab11.R.E	P62491	RAB11A, member RAS oncogene family
RAB11A	Rab11.R.V	P62491	RAB11A, member RAS oncogene family
RAB11B	Rab11.R.E	Q15907	RAB11B, member RAS oncogene family
RAB11B	Rab11.R.V	Q15907	RAB11B, member RAS oncogene family
RAB25	Rab25.R.V	P57735	RAB25, member RAS oncogene family
RAD50	Rad50.M.V	Q92878	RAD50 double strand break repair protein
RAD50	Rad50.M.C	Q92878	RAD50 double strand break repair protein
RAF1	C.Raf_pS338.R.E	P04049	Raf-1 proto-oncogene, serine/threonine kinase
RAF1	C.Raf_pS338.R.V	P04049	Raf-1 proto-oncogene, serine/threonine kinase
RAF1	C.Raf.R.V	P04049	Raf-1 proto-oncogene, serine/threonine kinase
RAF1	C.Raf_pS338.R.C	P04049	Raf-1 proto-oncogene, serine/threonine kinase
RBM15	RBM15.R.V	Q96T37	RNA binding motif protein 15
RICTOR	Rictor_pT1135.R.V	Q6R327	RPTOR independent companion of MTOR complex 2
RICTOR	Rictor.R.C	Q6R327	RPTOR independent companion of MTOR complex 2
RPS6	S6.R.E	P62753	ribosomal protein S6
RPS6	S6_pS235_S236.R.V	P62753	ribosomal protein S6
RPS6	S6_pS240_S244.R.V	P62753	ribosomal protein S6
RPS6	S6.R.C	P62753	ribosomal protein S6
RPS6	S6.R.NA	P62753	ribosomal protein S6
RPS6KA1	p90RSK_pT359_S363.R.C	Q15418	ribosomal protein S6 kinase A1
RPS6KA1	p90RSK.R.C	Q15418	ribosomal protein S6 kinase A1
RPTOR	Raptor.R.V	Q8N122	regulatory associated protein of MTOR complex 1
SETD2	SETD2.R.QC	Q9BYW2	SET domain containing 2, histone lysine methyltransferase
SETD2	SETD2.R.E	Q9BYW2	SET domain containing 2, histone lysine methyltransferase
SETD2	SETD2.R.C	Q9BYW2	SET domain containing 2, histone lysine methyltransferase
SETD2	SETD2.R.NA	Q9BYW2	SET domain containing 2, histone lysine methyltransferase
SNAI1	Snail.M.QC	O95863	snail family transcriptional repressor 1
SNAI1	Snail.M.E	O95863	snail family transcriptional repressor 1
SNAI1	Snail.M.C	O95863	snail family transcriptional repressor 1
STAT3	STAT3_pY705.R.V	P40763	signal transducer and activator of transcription 3
STK11	LKB1.M.E	Q15831	serine/threonine kinase 11
STK11	LKB1.M.C	Q15831	serine/threonine kinase 11
STK11	LKB1.M.NA	Q15831	serine/threonine kinase 11
SYK	Syk.M.V	P43405	spleen associated tyrosine kinase
SYP	Synaptophysin.R.E	P08247	synaptophysin
TFRC	TFRC.R.V	P02786	transferrin receptor
TGM2	Transglutaminase.M.V	P21980	transglutaminase 2
TP53	p53.R.E	P04637	tumor protein p53
TP53	p53.R.V	P04637	tumor protein p53
TP53BP1	X53BP1.R.E	Q12888	tumor protein p53 binding protein 1
TP53BP1	X53BP1.R.C	Q12888	tumor protein p53 binding protein 1
TTF1	TTF1.R.V	Q15361	transcription termination factor 1
TUBA1B	Acetyl.a.Tubulin.Lys40.R.C	P68363	tubulin alpha 1b
TUBA1B	Acetyl.a.Tubulin.Lys40.R.E	P68363	tubulin alpha 1b
VASP	VASP.R.C	P50552	vasodilator stimulated phosphoprotein
VHL	VHL.M.QC	P40337	von Hippel-Lindau tumor suppressor
VHL	VHL.M.C	P40337	von Hippel-Lindau tumor suppressor
WWTR1	TAZ.R.V	Q9GZV5	WW domain containing transcription regulator 1
WWTR1	TAZ.R.C	Q9GZV5	WW domain containing transcription regulator 1
WWTR1	TAZ_pS89.R.C	Q9GZV5	WW domain containing transcription regulator 1
XRCC5	Ku80.R.C	P13010	X-ray repair cross complementing 5
YAP1	YAP_pS127.R.E	P46937	Yes1 associated transcriptional regulator
YAP1	YAP.R.E	P46937	Yes1 associated transcriptional regulator
YAP1	YAP_pS127.R.C	P46937	Yes1 associated transcriptional regulator
YAP1	YAP.R.V	P46937	Yes1 associated transcriptional regulator
YWHAE	X14.3.3_epsilon.M.C	P62258	tyrosine 3-monooxygenase/tryptophan 5-monooxygenase activation protein epsilon
