# Supplementary material for: Bi-EB: Empirical Bayesian Biclustering for Multi-Omics Data Integration Pattern Identification among Species
Source: Genes (Basel). 2022 Oct 30;13(11):1982. doi: 10.3390/genes13111982 (PMC9690013; doi:10.3390/genes13111982)
Supplement: Supplementary file 1 [file genes-13-01982-s001.zip › Supplementary File S9_synthetic_data.xlsx]

## Sheet: illustration
Supplementary Table 9_ Synthetic data sets for Biclustering algorithm simulation and comparison

## Sheet: constant_bicluster
constant_bicluster: 3.52
ratio	c11	c12	c13	c21	c22	c31	c32	c33	c34	c35	c36
g1/p1	3.52	3.52	3.52	3.52	3.52	4.46149	0.685045	0.581199	0.422116	0.751351	0.913414
g2/p2	3.52	3.52	3.52	3.52	3.52	1.90032	0.11219	0.463576	0.314371	0.892893	0.20503
g3/p3	3.52	3.52	3.52	3.52	3.52	1.20635	0.947188	0.219983	0.0465219	0.497647	0.34045
g4/p4	3.52	3.52	3.52	3.52	3.52	2.88916	0.805392	0.438265	0.0319036	0.102304	0.862206
g5/p5	3.52	3.52	3.52	3.52	3.52	1.88629	0.675828	0.940525	0.217215	0.928039	0.545933
g6/p6	3.52	3.52	3.52	3.52	3.52	0.762142	0.353851	0.182465	0.534481	0.322123	0.317368
g7/p7	3.52	3.52	3.52	3.52	3.52	3.81308	0.670872	0.609026	0.298594	0.968536	0.483979
g8/p8	3.52	3.52	3.52	3.52	3.52	1.46553	0.887898	0.851275	0.75426	0.529668	0.802878
g9/p9	3.52	3.52	3.52	3.52	3.52	4.80955	0.811607	0.956497	0.239025	0.280858	0.321099
g10/p10	3.52	3.52	3.52	3.52	3.52	0.715205	0.705017	0.363586	0.795783	0.189087	0.532457
g11/p11	3.52	3.52	3.52	3.52	3.52	2.82362	0.703911	0.475618	0.252751	0.101901	0.232353
g12/p12	0.403693	0.581684	0.662037	0.0437676	0.153758	0.317559	0.100375	0.675645	0.197197	0.68219	0.249169
g13/p13	0.0364957	0.930888	0.0786992	0.728135	0.531797	0.236873	0.23559	0.88117	0.999	0.273616	0.176597
g14/p14	0.918014	0.569939	0.436649	0.315809	0.231946	0.694705	0.0240574	0.917038	0.72328	0.368607	0.259008
g15/p15	0.00193799	0.0871814	0.843244	0.270792	0.780579	0.56871	0.386978	0.439988	0.494024	0.300883	0.586383
g16/p16	0.700894	0.767755	0.220908	0.50636	0.110403	0.680072	0.924302	0.603813	0.913325	0.978307	0.32191
g17/p17	0.380068	0.0537494	0.0843829	0.425708	0.0791493	0.884176	0.287576	0.182556	0.494823	0.697287	0.783197
g18/p18	0.626815	0.92874	0.805406	0.851799	0.0948186	0.272035	0.510454	0.410062	0.27121	0.0668116	0.365352
g19/p19	0.114968	0.79758	0.45045	0.0178144	0.558059	0.99484	0.279461	0.182339	0.29904	0.520493	0.168647
g20/p20	0.0749059	0.0453387	0.39308	0.706607	0.712978	0.169242	0.639176	0.466854	0.345897	0.422262	0.713331
g21/p21	0.636628	0.969229	0.19571	0.589891	0.0635526	0.660634	0.109047	0.739365	0.356045	0.0996792	0.432011
g22/p22	0.32855	0.898655	0.773983	0.927384	0.505693	0.53834	0.732242	0.954332	0.213587	0.963439	0.546404

## Sheet: scale_bicluster
biclusters	formular	rand()*5	rand()*10
ratio	c11	c12	c13	c21	c22	c31	c32	c33	c34	c35	c36
g1/p1	2.36501	2.15106	0.5072	3.88743	2.55417	3.14558	0.90467	0.788953	0.401429	0.332294	0.765939
g2/p2	3.23099	4.80798	2.92376	3.06076	1.75041	0.805734	0.504035	0.910536	0.88558	0.924835	0.351316
g3/p3	3.11453	4.47015	4.93892	3.69511	2.43158	2.17034	0.695713	0.740156	0.962953	0.517242	0.0793529
g4/p4	0.458896	2.18515	1.24797	4.54058	1.34187	3.15983	0.769343	0.748641	0.836532	0.720347	0.836276
g5/p5	2.16036	4.2925	3.97495	0.251007	3.97874	4.3304	0.301408	0.156017	0.694692	0.254261	0.154468
g6/p6	2.79756	4.32281	4.97713	11.2718	9.69428	6.41099	0.851884	4.75539	0.236825	0.0839776	0.314506
g7/p7	2.57696	4.45759	1.14854	7.78057	6.57244	1.11383	3.28385	7.13958	0.348198	0.0938625	0.750143
g8/p8	1.48362	2.58565	2.90336	6.72637	2.54004	3.09103	2.00806	7.22441	0.545989	0.723349	0.0186403
g9/p9	1.0309	3.73148	2.99187	4.01298	1.10655	7.45135	8.61315	9.92039	0.389442	0.081674	0.337619
g10/p10	2.50963	3.4255	2.11294	5.96899	8.39944	2.28185	5.55206	9.50725	0.00354222	0.645836	0.479443
g11/p11	1.14433	0.425567	4.00555	9.45178	7.2219	0.791224	9.12285	1.8421	0.418594	0.921664	0.369558
g12/p12	0.277433	0.0063022	0.869543	3.71767	4.31164	0.906674	8.71664	0.033393	0.997609	0.233826	0.511727
g13/p13	0.200623	0.286681	0.768514	8.91105	2.13881	8.74013	0.1696	9.07294	0.237487	0.463569	0.550447
g14/p14	0.32554	0.752954	0.482791	6.72513	2.49736	7.21002	5.61369	6.57192	0.925657	0.858125	0.938766
g15/p15	0.533852	0.463617	0.265806	4.73523	5.61899	4.96486	5.41015	8.34963	0.525717	0.578993	0.501606
g16/p16	0.784972	0.0929079	0.584499	0.796333	0.210014	0.825202	0.577063	0.00707341	0.546607	0.118654	0.925998
g17/p17	0.535233	0.107869	0.736328	0.903351	0.91311	0.371763	0.570403	0.709015	0.377796	0.268968	0.296476
g18/p18	0.133499	0.975352	0.401587	0.820106	0.873255	0.553718	0.68059	0.0763947	0.38267	0.536592	0.432373
g19/p19	0.0357536	0.790076	0.859887	0.574382	0.0275396	0.3158	0.217463	0.61327	0.426753	0.877235	0.800367
g20/p20	0.822298	0.650862	0.0838931	0.124717	0.916832	0.0409643	0.69198	0.613716	0.325109	0.180866	0.167831
g21/p21	0.532826	0.783144	0.328995	0.698636	0.856717	0.49192	0.809157	0.131806	0.888788	0.544202	0.0214138
g22/p22	0.684212	0.29798	0.483846	0.932315	0.458637	0.546167	0.0851998	0.713484	0.932294	0.0922351	0.99092

## Sheet: shifted_bicluster
biclusters	formular	rand()*10+20
ratio	c11	c12	c13	c21	c22	c31	c32	c33	c34	c35	c36
g1/p1	21.0564	27.4025	23.8604	28.2743	20.7688	2.5657	3.85362	3.94764	3.52726	0.761113	0.304522
g2/p2	22.3398	23.5012	23.3493	24.2893	23.1377	1.18127	3.17918	2.88316	2.90533	0.158974	0.329876
g3/p3	22.3791	25.3598	25.607	20.1442	26.4019	3.65166	4.80452	0.102007	0.189819	0.308635	0.182082
g4/p4	29.9556	28.2328	23.1737	29.5295	23.184	4.08164	2.44954	2.94481	3.7875	0.145095	0.0479242
g5/p5	26.3973	20.8143	26.0748	20.4381	25.7379	1.74815	0.966246	3.03456	0.883246	0.931299	0.821387
g6/p6	22.6901	23.6546	25.4797	20.8484	21.646	2.22176	1.78961	1.33611	2.32378	0.704738	0.715856
g7/p7	25.6698	20.309	25.5567	23.8098	24.3429	1.65165	4.59769	0.404397	0.441853	0.748459	0.350185
g8/p8	28.1785	26.7447	23.971	24.914	22.6005	3.22674	0.0789715	2.00028	0.018202	0.687931	0.292949
g9/p9	28.1804	27.4142	21.3445	22.2978	23.2313	0.528994	0.872911	4.3273	4.19822	0.772673	0.370787
g10/p10	28.0732	28.4699	22.2658	20.1235	26.6771	0.545049	4.4384	0.938888	3.5184	0.386322	0.833933
g11/p11	22.8798	20.4622	29.8881	27.8629	29.5703	0.335166	4.27895	0.07799	4.53565	0.129174	0.717499
g12/p12	0.508882	0.515474	0.688195	0.566809	0.262372	1.53218	0.757247	4.85063	0.72239	0.866774	0.399007
g13/p13	0.461235	0.239437	0.185124	0.202392	0.270879	0.662539	3.40417	2.84103	0.837693	0.116939	0.190264
g14/p14	0.637287	0.453014	0.346171	0.0143116	0.826016	1.27404	2.76758	1.0177	0.939223	0.406422	0.581433
g15/p15	0.258353	0.627321	0.0974841	0.145419	0.0332907	0.851145	0.230139	4.95796	0.135018	0.185105	0.847913
g16/p16	0.588756	0.446146	0.524207	0.33921	0.827082	0.0976483	0.609303	0.798424	0.613261	0.168183	0.50875
g17/p17	0.602208	0.251103	0.0544688	0.753314	0.962056	0.493867	0.900515	0.118532	0.220592	0.479693	0.343687
g18/p18	0.200262	0.938794	0.960336	0.475304	0.116661	0.869293	0.215424	0.866309	0.907209	0.199278	0.0459025
g19/p19	0.106689	0.23435	0.755046	0.808773	0.200531	0.861306	0.241504	0.298483	0.596944	0.658282	0.841137
g20/p20	0.0143091	0.495739	0.737551	0.0110774	0.313643	0.00807722	0.546741	0.560227	0.679382	0.280172	0.5756
g21/p21	0.632925	0.92412	0.639772	0.746237	0.453385	0.478279	0.229235	0.772692	0.948969	0.759984	0.534808
g22/p22	0.331676	0.394809	0.987953	0.746257	0.540286	0.945657	0.518817	0.216759	0.528983	0.270241	0.999881
